# Supplementary material for: Cellular deconvolution of GTEx tissues powers discovery of disease and cell-type associated regulatory variants
Source: Nat Commun. 2020 Feb 19;11:955. doi: 10.1038/s41467-020-14561-0 (PMC7031340; doi:10.1038/s41467-020-14561-0)
Supplement: Supplementary file 2 — Supplementary Data 1 [file 41467_2020_14561_MOESM2_ESM.xlsx]

## Sheet: A - signature genes
Tissue	Species	Celltype	Signature_genes
Aorta	mouse	fibroblast	ENSG00000164163.6
Aorta	mouse	fibroblast	ENSG00000154175.12
Aorta	mouse	endothelial_cell	ENSG00000173210.15
Aorta	mouse	fibroblast	ENSG00000060971.13
Aorta	mouse	fibroblast	ENSG00000167315.13
Aorta	mouse	fibroblast	ENSG00000115361.3
Aorta	mouse	fibroblast	ENSG00000072778.15
Aorta	mouse	professional_antigen_presenting_cell	ENSG00000075624.9
Aorta	mouse	endothelial_cell	ENSG00000130402.7
Aorta	mouse	fibroblast	ENSG00000131966.9
Aorta	mouse	professional_antigen_presenting_cell	ENSG00000115091.7
Aorta	mouse	professional_antigen_presenting_cell	ENSG00000151651.11
Aorta	mouse	fibroblast	ENSG00000087116.9
Aorta	mouse	fibroblast	ENSG00000185761.6
Aorta	mouse	fibroblast	ENSG00000106624.4
Aorta	mouse	endothelial_cell	ENSG00000157510.9
Aorta	mouse	professional_antigen_presenting_cell	ENSG00000119844.10
Aorta	mouse	professional_antigen_presenting_cell	ENSG00000204472.8
Aorta	mouse	professional_antigen_presenting_cell	ENSG00000106948.12
Aorta	mouse	endothelial_cell	ENSG00000148218.11
Aorta	mouse	erythrocyte	ENSG00000158578.14
Aorta	mouse	fibroblast	ENSG00000165092.8
Aorta	mouse	professional_antigen_presenting_cell	ENSG00000128918.10
Aorta	mouse	fibroblast	ENSG00000164904.11
Aorta	mouse	professional_antigen_presenting_cell	ENSG00000132965.5
Aorta	mouse	fibroblast	ENSG00000136859.5
Aorta	mouse	fibroblast	ENSG00000101745.11
Aorta	mouse	professional_antigen_presenting_cell	ENSG00000136938.8
Aorta	mouse	endothelial_cell	ENSG00000139223.1
Aorta	mouse	fibroblast	ENSG00000169604.15
Aorta	mouse	fibroblast	ENSG00000135046.9
Aorta	mouse	endothelial_cell	ENSG00000163697.12
Aorta	mouse	endothelial_cell	ENSG00000084234.12
Aorta	mouse	professional_antigen_presenting_cell	ENSG00000100342.16
Aorta	mouse	endothelial_cell	ENSG00000178878.8
Aorta	mouse	endothelial_cell	ENSG00000142192.16
Aorta	mouse	endothelial_cell	ENSG00000165269.8
Aorta	mouse	professional_antigen_presenting_cell	ENSG00000128805.10
Aorta	mouse	endothelial_cell	ENSG00000137962.8
Aorta	mouse	professional_antigen_presenting_cell	ENSG00000186517.9
Aorta	mouse	endothelial_cell	ENSG00000031081.6
Aorta	mouse	professional_antigen_presenting_cell	ENSG00000111348.4
Aorta	mouse	endothelial_cell	ENSG00000198844.6
Aorta	mouse	professional_antigen_presenting_cell	ENSG00000129675.11
Aorta	mouse	professional_antigen_presenting_cell	ENSG00000197070.9
Aorta	mouse	fibroblast	ENSG00000198363.11
Aorta	mouse	fibroblast	ENSG00000068650.14
Aorta	mouse	fibroblast	ENSG00000174437.12
Aorta	mouse	fibroblast	ENSG00000167601.7
Aorta	mouse	endothelial_cell	ENSG00000166710.13
Aorta	mouse	professional_antigen_presenting_cell	ENSG00000135454.9
Aorta	mouse	professional_antigen_presenting_cell	ENSG00000176788.7
Aorta	mouse	professional_antigen_presenting_cell	ENSG00000123685.4
Aorta	mouse	endothelial_cell	ENSG00000187244.6
Aorta	mouse	professional_antigen_presenting_cell	ENSG00000140379.7
Aorta	mouse	fibroblast	ENSG00000122870.7
Aorta	mouse	professional_antigen_presenting_cell	ENSG00000095585.12
Aorta	mouse	fibroblast	ENSG00000168487.13
Aorta	mouse	fibroblast	ENSG00000107779.7
Aorta	mouse	erythrocyte	ENSG00000172331.7
Aorta	mouse	professional_antigen_presenting_cell	ENSG00000184992.10
Aorta	mouse	endothelial_cell	ENSG00000130303.8
Aorta	mouse	professional_antigen_presenting_cell	ENSG00000010671.11
Aorta	mouse	professional_antigen_presenting_cell	ENSG00000186265.5
Aorta	mouse	endothelial_cell	ENSG00000165810.12
Aorta	mouse	fibroblast	ENSG00000171067.6
Aorta	mouse	endothelial_cell	ENSG00000153446.11
Aorta	mouse	professional_antigen_presenting_cell	ENSG00000214212.4
Aorta	mouse	endothelial_cell	ENSG00000143612.14
Aorta	mouse	fibroblast	ENSG00000173918.10
Aorta	mouse	fibroblast	ENSG00000145861.7
Aorta	mouse	fibroblast	ENSG00000159403.11
Aorta	mouse	professional_antigen_presenting_cell	ENSG00000168887.6
Aorta	mouse	fibroblast	ENSG00000125730.12
Aorta	mouse	fibroblast	ENSG00000224389.4
Aorta	mouse	professional_antigen_presenting_cell	ENSG00000112308.8
Aorta	mouse	professional_antigen_presenting_cell	ENSG00000081248.6
Aorta	mouse	endothelial_cell	ENSG00000064989.8
Aorta	mouse	fibroblast	ENSG00000122786.15
Aorta	mouse	endothelial_cell	ENSG00000198668.6
Aorta	mouse	professional_antigen_presenting_cell	ENSG00000160014.12
Aorta	mouse	professional_antigen_presenting_cell	ENSG00000183049.8
Aorta	mouse	endothelial_cell	ENSG00000153048.6
Aorta	mouse	endothelial_cell	ENSG00000177303.5
Aorta	mouse	professional_antigen_presenting_cell	ENSG00000164305.13
Aorta	mouse	endothelial_cell	ENSG00000105974.7
Aorta	mouse	endothelial_cell	ENSG00000105971.10
Aorta	mouse	fibroblast	ENSG00000091986.11
Aorta	mouse	endothelial_cell	ENSG00000175602.2
Aorta	mouse	professional_antigen_presenting_cell	ENSG00000102962.4
Aorta	mouse	fibroblast	ENSG00000221978.7
Aorta	mouse	professional_antigen_presenting_cell	ENSG00000121807.5
Aorta	mouse	endothelial_cell	ENSG00000173992.4
Aorta	mouse	endothelial_cell	ENSG00000091972.14
Aorta	mouse	fibroblast	ENSG00000174807.3
Aorta	mouse	endothelial_cell	ENSG00000161649.8
Aorta	mouse	professional_antigen_presenting_cell	ENSG00000104894.7
Aorta	mouse	endothelial_cell	ENSG00000004468.8
Aorta	mouse	professional_antigen_presenting_cell	ENSG00000117091.5
Aorta	mouse	professional_antigen_presenting_cell	ENSG00000169442.4
Aorta	mouse	fibroblast	ENSG00000135404.7
Aorta	mouse	professional_antigen_presenting_cell	ENSG00000019582.10
Aorta	mouse	endothelial_cell	ENSG00000110651.7
Aorta	mouse	professional_antigen_presenting_cell	ENSG00000112149.5
Aorta	mouse	professional_antigen_presenting_cell	ENSG00000066294.10
Aorta	mouse	professional_antigen_presenting_cell	ENSG00000114013.11
Aorta	mouse	endothelial_cell	ENSG00000125810.9
Aorta	mouse	fibroblast	ENSG00000130177.10
Aorta	mouse	endothelial_cell	ENSG00000128283.6
Aorta	mouse	fibroblast	ENSG00000140937.9
Aorta	mouse	endothelial_cell	ENSG00000179776.13
Aorta	mouse	endothelial_cell	ENSG00000124762.9
Aorta	mouse	fibroblast	ENSG00000064309.10
Aorta	mouse	fibroblast	ENSG00000221869.4
Aorta	mouse	professional_antigen_presenting_cell	ENSG00000048740.13
Aorta	mouse	fibroblast	ENSG00000172831.7
Aorta	mouse	fibroblast	ENSG00000165410.10
Aorta	mouse	professional_antigen_presenting_cell	ENSG00000126759.8
Aorta	mouse	endothelial_cell	ENSG00000170791.13
Aorta	mouse	fibroblast	ENSG00000131165.10
Aorta	mouse	endothelial_cell	ENSG00000083937.4
Aorta	mouse	fibroblast	ENSG00000123989.9
Aorta	mouse	professional_antigen_presenting_cell	ENSG00000179583.13
Aorta	mouse	professional_antigen_presenting_cell	ENSG00000164442.8
Aorta	mouse	endothelial_cell	ENSG00000184113.8
Aorta	mouse	fibroblast	ENSG00000105472.8
Aorta	mouse	professional_antigen_presenting_cell	ENSG00000172322.9
Aorta	mouse	endothelial_cell	ENSG00000176435.6
Aorta	mouse	fibroblast	ENSG00000163815.5
Aorta	mouse	professional_antigen_presenting_cell	ENSG00000172243.13
Aorta	mouse	endothelial_cell	ENSG00000169504.10
Aorta	mouse	endothelial_cell	ENSG00000112782.11
Aorta	mouse	fibroblast	ENSG00000105270.10
Aorta	mouse	endothelial_cell	ENSG00000170293.4
Aorta	mouse	endothelial_cell	ENSG00000117519.11
Aorta	mouse	fibroblast	ENSG00000187955.7
Aorta	mouse	fibroblast	ENSG00000084636.13
Aorta	mouse	fibroblast	ENSG00000108821.9
Aorta	mouse	fibroblast	ENSG00000164692.13
Aorta	mouse	fibroblast	ENSG00000168542.8
Aorta	mouse	endothelial_cell	ENSG00000187498.10
Aorta	mouse	endothelial_cell	ENSG00000134871.13
Aorta	mouse	fibroblast	ENSG00000188153.8
Aorta	mouse	fibroblast	ENSG00000197565.11
Aorta	mouse	fibroblast	ENSG00000130635.11
Aorta	mouse	fibroblast	ENSG00000204262.7
Aorta	mouse	fibroblast	ENSG00000142156.10
Aorta	mouse	fibroblast	ENSG00000142173.10
Aorta	mouse	fibroblast	ENSG00000163359.11
Aorta	mouse	fibroblast	ENSG00000158270.10
Aorta	mouse	professional_antigen_presenting_cell	ENSG00000102879.11
Aorta	mouse	professional_antigen_presenting_cell	ENSG00000103187.6
Aorta	mouse	fibroblast	ENSG00000047457.9
Aorta	mouse	fibroblast	ENSG00000214078.7
Aorta	mouse	fibroblast	ENSG00000111605.12
Aorta	mouse	fibroblast	ENSG00000157613.6
Aorta	mouse	endothelial_cell	ENSG00000182809.6
Aorta	mouse	fibroblast	ENSG00000109846.3
Aorta	mouse	professional_antigen_presenting_cell	ENSG00000198223.10
Aorta	mouse	professional_antigen_presenting_cell	ENSG00000100368.9
Aorta	mouse	professional_antigen_presenting_cell	ENSG00000109861.11
Aorta	mouse	professional_antigen_presenting_cell	ENSG00000103811.11
Aorta	mouse	professional_antigen_presenting_cell	ENSG00000163131.6
Aorta	mouse	professional_antigen_presenting_cell	ENSG00000161921.10
Aorta	mouse	professional_antigen_presenting_cell	ENSG00000051523.6
Aorta	mouse	professional_antigen_presenting_cell	ENSG00000165168.6
Aorta	mouse	professional_antigen_presenting_cell	ENSG00000055163.14
Aorta	mouse	fibroblast	ENSG00000138061.7
Aorta	mouse	endothelial_cell	ENSG00000142973.8
Aorta	mouse	endothelial_cell	ENSG00000105443.9
Aorta	mouse	professional_antigen_presenting_cell	ENSG00000100055.16
Aorta	mouse	professional_antigen_presenting_cell	ENSG00000115165.5
Aorta	mouse	endothelial_cell	ENSG00000166265.7
Aorta	mouse	fibroblast	ENSG00000196730.8
Aorta	mouse	professional_antigen_presenting_cell	ENSG00000070190.8
Aorta	mouse	fibroblast	ENSG00000155368.12
Aorta	mouse	fibroblast	ENSG00000011465.12
Aorta	mouse	fibroblast	ENSG00000162733.12
Aorta	mouse	endothelial_cell	ENSG00000198171.8
Aorta	mouse	endothelial_cell	ENSG00000162496.4
Aorta	mouse	endothelial_cell	ENSG00000164741.10
Aorta	mouse	endothelial_cell	ENSG00000128917.5
Aorta	mouse	professional_antigen_presenting_cell	ENSG00000163687.9
Aorta	mouse	professional_antigen_presenting_cell	ENSG00000135905.14
Aorta	mouse	professional_antigen_presenting_cell	ENSG00000134516.11
Aorta	mouse	fibroblast	ENSG00000143196.4
Aorta	mouse	endothelial_cell	ENSG00000120129.5
Aorta	mouse	professional_antigen_presenting_cell	ENSG00000144048.6
Aorta	mouse	endothelial_cell	ENSG00000135636.9
Aorta	mouse	professional_antigen_presenting_cell	ENSG00000105246.5
Aorta	mouse	endothelial_cell	ENSG00000117298.10
Aorta	mouse	fibroblast	ENSG00000198721.8
Aorta	mouse	fibroblast	ENSG00000106823.8
Aorta	mouse	endothelial_cell	ENSG00000249751.1
Aorta	mouse	fibroblast	ENSG00000038358.10
Aorta	mouse	endothelial_cell	ENSG00000136160.10
Aorta	mouse	fibroblast	ENSG00000115380.14
Aorta	mouse	fibroblast	ENSG00000172638.8
Aorta	mouse	professional_antigen_presenting_cell	ENSG00000142634.8
Aorta	mouse	endothelial_cell	ENSG00000169242.7
Aorta	mouse	endothelial_cell	ENSG00000125266.6
Aorta	mouse	endothelial_cell	ENSG00000172889.11
Aorta	mouse	fibroblast	ENSG00000146648.11
Aorta	mouse	endothelial_cell	ENSG00000013016.10
Aorta	mouse	professional_antigen_presenting_cell	ENSG00000134001.8
Aorta	mouse	endothelial_cell	ENSG00000111145.3
Aorta	mouse	endothelial_cell	ENSG00000164035.5
Aorta	mouse	fibroblast	ENSG00000213853.5
Aorta	mouse	endothelial_cell	ENSG00000106991.9
Aorta	mouse	endothelial_cell	ENSG00000116016.9
Aorta	mouse	professional_antigen_presenting_cell	ENSG00000133106.10
Aorta	mouse	endothelial_cell	ENSG00000157554.14
Aorta	mouse	fibroblast	ENSG00000113719.11
Aorta	mouse	fibroblast	ENSG00000147475.10
Aorta	mouse	fibroblast	ENSG00000116285.8
Aorta	mouse	endothelial_cell	ENSG00000149564.7
Aorta	mouse	endothelial_cell	ENSG00000164283.8
Aorta	mouse	endothelial_cell	ENSG00000134954.10
Aorta	mouse	professional_antigen_presenting_cell	ENSG00000139083.6
Aorta	mouse	professional_antigen_presenting_cell	ENSG00000126860.7
Aorta	mouse	professional_antigen_presenting_cell	ENSG00000185862.5
Aorta	mouse	fibroblast	ENSG00000064655.14
Aorta	mouse	fibroblast	ENSG00000108799.8
Aorta	mouse	endothelial_cell	ENSG00000158769.13
Aorta	mouse	endothelial_cell	ENSG00000181104.6
Aorta	mouse	fibroblast	ENSG00000117525.9
Aorta	mouse	endothelial_cell	ENSG00000170323.4
Aorta	mouse	endothelial_cell	ENSG00000197245.4
Aorta	mouse	endothelial_cell	ENSG00000138439.10
Aorta	mouse	fibroblast	ENSG00000048828.12
Aorta	mouse	endothelial_cell	ENSG00000183615.5
Aorta	mouse	fibroblast	ENSG00000152102.13
Aorta	mouse	professional_antigen_presenting_cell	ENSG00000197872.7
Aorta	mouse	professional_antigen_presenting_cell	ENSG00000153310.14
Aorta	mouse	fibroblast	ENSG00000083857.9
Aorta	mouse	professional_antigen_presenting_cell	ENSG00000149806.6
Aorta	mouse	fibroblast	ENSG00000166147.9
Aorta	mouse	professional_antigen_presenting_cell	ENSG00000072694.14
Aorta	mouse	professional_antigen_presenting_cell	ENSG00000130475.10
Aorta	mouse	professional_antigen_presenting_cell	ENSG00000132185.12
Aorta	mouse	erythrocyte	ENSG00000066926.6
Aorta	mouse	professional_antigen_presenting_cell	ENSG00000149781.8
Aorta	mouse	professional_antigen_presenting_cell	ENSG00000146192.10
Aorta	mouse	endothelial_cell	ENSG00000154783.6
Aorta	mouse	fibroblast	ENSG00000070193.4
Aorta	mouse	fibroblast	ENSG00000077782.15
Aorta	mouse	fibroblast	ENSG00000066468.16
Aorta	mouse	professional_antigen_presenting_cell	ENSG00000127951.5
Aorta	mouse	fibroblast	ENSG00000091483.6
Aorta	mouse	professional_antigen_presenting_cell	ENSG00000168386.14
Aorta	mouse	fibroblast	ENSG00000141756.14
Aorta	mouse	endothelial_cell	ENSG00000198225.4
Aorta	mouse	endothelial_cell	ENSG00000151702.12
Aorta	mouse	fibroblast	ENSG00000185070.6
Aorta	mouse	endothelial_cell	ENSG00000102755.6
Aorta	mouse	professional_antigen_presenting_cell	ENSG00000122025.10
Aorta	mouse	endothelial_cell	ENSG00000037280.11
Aorta	mouse	fibroblast	ENSG00000094963.9
Aorta	mouse	professional_antigen_presenting_cell	ENSG00000187239.12
Aorta	mouse	fibroblast	ENSG00000164694.12
Aorta	mouse	fibroblast	ENSG00000128573.18
Aorta	mouse	fibroblast	ENSG00000139926.11
Aorta	mouse	endothelial_cell	ENSG00000073910.15
Aorta	mouse	fibroblast	ENSG00000134363.7
Aorta	mouse	fibroblast	ENSG00000163430.5
Aorta	mouse	fibroblast	ENSG00000114416.13
Aorta	mouse	fibroblast	ENSG00000266964.1
Aorta	mouse	fibroblast	ENSG00000011677.8
Aorta	mouse	endothelial_cell	ENSG00000179271.1
Aorta	mouse	fibroblast	ENSG00000106105.9
Aorta	mouse	fibroblast	ENSG00000180447.5
Aorta	mouse	endothelial_cell	ENSG00000179348.7
Aorta	mouse	fibroblast	ENSG00000006007.7
Aorta	mouse	fibroblast	ENSG00000131459.8
Aorta	mouse	professional_antigen_presenting_cell	ENSG00000165678.15
Aorta	mouse	endothelial_cell	ENSG00000133574.5
Aorta	mouse	endothelial_cell	ENSG00000133561.11
Aorta	mouse	professional_antigen_presenting_cell	ENSG00000139278.5
Aorta	mouse	professional_antigen_presenting_cell	ENSG00000182512.4
Aorta	mouse	professional_antigen_presenting_cell	ENSG00000139433.5
Aorta	mouse	professional_antigen_presenting_cell	ENSG00000089639.6
Aorta	mouse	endothelial_cell	ENSG00000114353.12
Aorta	mouse	endothelial_cell	ENSG00000087460.19
Aorta	mouse	endothelial_cell	ENSG00000078369.13
Aorta	mouse	endothelial_cell	ENSG00000127920.5
Aorta	mouse	professional_antigen_presenting_cell	ENSG00000186469.4
Aorta	mouse	endothelial_cell	ENSG00000167083.2
Aorta	mouse	fibroblast	ENSG00000144674.12
Aorta	mouse	fibroblast	ENSG00000147257.9
Aorta	mouse	endothelial_cell	ENSG00000182851.2
Aorta	mouse	endothelial_cell	ENSG00000166856.1
Aorta	mouse	professional_antigen_presenting_cell	ENSG00000169508.6
Aorta	mouse	endothelial_cell	ENSG00000177464.4
Aorta	mouse	professional_antigen_presenting_cell	ENSG00000140030.4
Aorta	mouse	fibroblast	ENSG00000164294.9
Aorta	mouse	fibroblast	ENSG00000148180.12
Aorta	mouse	fibroblast	ENSG00000104687.8
Aorta	mouse	fibroblast	ENSG00000134184.8
Aorta	mouse	fibroblast	ENSG00000143774.12
Aorta	mouse	erythrocyte	ENSG00000250361.2
Aorta	mouse	fibroblast	ENSG00000138796.11
Aorta	mouse	fibroblast	ENSG00000084754.6
Aorta	mouse	erythrocyte	ENSG00000206172.4
Aorta	mouse	professional_antigen_presenting_cell	ENSG00000101336.8
Aorta	mouse	professional_antigen_presenting_cell	ENSG00000180353.6
Aorta	mouse	endothelial_cell	ENSG00000114315.3
Aorta	mouse	fibroblast	ENSG00000181061.9
Aorta	mouse	endothelial_cell	ENSG00000234745.5
Aorta	mouse	professional_antigen_presenting_cell	ENSG00000204257.10
Aorta	mouse	professional_antigen_presenting_cell	ENSG00000242574.4
Aorta	mouse	professional_antigen_presenting_cell	ENSG00000204252.8
Aorta	mouse	professional_antigen_presenting_cell	ENSG00000241106.2
Aorta	mouse	professional_antigen_presenting_cell	ENSG00000232629.4
Aorta	mouse	fibroblast	ENSG00000133835.10
Aorta	mouse	endothelial_cell	ENSG00000096384.15
Aorta	mouse	endothelial_cell	ENSG00000106211.8
Aorta	mouse	fibroblast	ENSG00000152137.2
Aorta	mouse	fibroblast	ENSG00000166033.7
Aorta	mouse	fibroblast	ENSG00000170801.5
Aorta	mouse	endothelial_cell	ENSG00000108622.6
Aorta	mouse	professional_antigen_presenting_cell	ENSG00000160223.12
Aorta	mouse	endothelial_cell	ENSG00000125968.7
Aorta	mouse	endothelial_cell	ENSG00000117318.8
Aorta	mouse	endothelial_cell	ENSG00000068079.3
Aorta	mouse	endothelial_cell	ENSG00000137965.6
Aorta	mouse	endothelial_cell	ENSG00000142089.11
Aorta	mouse	fibroblast	ENSG00000197081.8
Aorta	mouse	endothelial_cell	ENSG00000146674.10
Aorta	mouse	fibroblast	ENSG00000167779.3
Aorta	mouse	fibroblast	ENSG00000152580.8
Aorta	mouse	fibroblast	ENSG00000166130.10
Aorta	mouse	professional_antigen_presenting_cell	ENSG00000110324.5
Aorta	mouse	fibroblast	ENSG00000137070.13
Aorta	mouse	fibroblast	ENSG00000115594.7
Aorta	mouse	professional_antigen_presenting_cell	ENSG00000103522.11
Aorta	mouse	fibroblast	ENSG00000134352.15
Aorta	mouse	professional_antigen_presenting_cell	ENSG00000168685.10
Aorta	mouse	professional_antigen_presenting_cell	ENSG00000114933.11
Aorta	mouse	professional_antigen_presenting_cell	ENSG00000168918.9
Aorta	mouse	professional_antigen_presenting_cell	ENSG00000184216.7
Aorta	mouse	professional_antigen_presenting_cell	ENSG00000128604.14
Aorta	mouse	endothelial_cell	ENSG00000237693.4
Aorta	mouse	professional_antigen_presenting_cell	ENSG00000136003.11
Aorta	mouse	erythrocyte	ENSG00000172183.10
Aorta	mouse	fibroblast	ENSG00000129009.8
Aorta	mouse	professional_antigen_presenting_cell	ENSG00000115232.9
Aorta	mouse	fibroblast	ENSG00000138448.7
Aorta	mouse	professional_antigen_presenting_cell	ENSG00000160255.12
Aorta	mouse	professional_antigen_presenting_cell	ENSG00000139626.11
Aorta	mouse	fibroblast	ENSG00000078596.6
Aorta	mouse	endothelial_cell	ENSG00000136156.8
Aorta	mouse	professional_antigen_presenting_cell	ENSG00000096968.8
Aorta	mouse	endothelial_cell	ENSG00000154721.10
Aorta	mouse	professional_antigen_presenting_cell	ENSG00000100221.6
Aorta	mouse	endothelial_cell	ENSG00000173801.12
Aorta	mouse	fibroblast	ENSG00000197256.6
Aorta	mouse	endothelial_cell	ENSG00000186994.7
Aorta	mouse	professional_antigen_presenting_cell	ENSG00000151364.11
Aorta	mouse	fibroblast	ENSG00000100196.6
Aorta	mouse	endothelial_cell	ENSG00000128052.8
Aorta	mouse	endothelial_cell	ENSG00000166398.8
Aorta	mouse	endothelial_cell	ENSG00000049130.9
Aorta	mouse	endothelial_cell	ENSG00000169926.5
Aorta	mouse	endothelial_cell	ENSG00000127528.5
Aorta	mouse	fibroblast	ENSG00000196976.5
Aorta	mouse	fibroblast	ENSG00000196569.7
Aorta	mouse	fibroblast	ENSG00000172037.9
Aorta	mouse	fibroblast	ENSG00000068697.6
Aorta	mouse	professional_antigen_presenting_cell	ENSG00000162511.7
Aorta	mouse	professional_antigen_presenting_cell	ENSG00000011376.5
Aorta	mouse	professional_antigen_presenting_cell	ENSG00000136167.9
Aorta	mouse	professional_antigen_presenting_cell	ENSG00000104660.13
Aorta	mouse	fibroblast	ENSG00000100097.7
Aorta	mouse	endothelial_cell	ENSG00000006659.8
Aorta	mouse	endothelial_cell	ENSG00000113594.5
Aorta	mouse	endothelial_cell	ENSG00000072163.14
Aorta	mouse	fibroblast	ENSG00000129038.11
Aorta	mouse	fibroblast	ENSG00000115318.7
Aorta	mouse	fibroblast	ENSG00000198121.9
Aorta	mouse	professional_antigen_presenting_cell	ENSG00000110031.8
Aorta	mouse	endothelial_cell	ENSG00000171236.9
Aorta	mouse	professional_antigen_presenting_cell	ENSG00000118308.10
Aorta	mouse	fibroblast	ENSG00000123384.9
Aorta	mouse	fibroblast	ENSG00000163956.6
Aorta	mouse	fibroblast	ENSG00000128606.8
Aorta	mouse	endothelial_cell	ENSG00000136802.7
Aorta	mouse	professional_antigen_presenting_cell	ENSG00000164167.5
Aorta	mouse	professional_antigen_presenting_cell	ENSG00000130592.9
Aorta	mouse	fibroblast	ENSG00000168056.10
Aorta	mouse	endothelial_cell	ENSG00000160932.6
Aorta	mouse	professional_antigen_presenting_cell	ENSG00000112799.4
Aorta	mouse	fibroblast	ENSG00000179222.13
Aorta	mouse	fibroblast	ENSG00000069535.12
Aorta	mouse	professional_antigen_presenting_cell	ENSG00000104814.8
Aorta	mouse	professional_antigen_presenting_cell	ENSG00000145416.9
Aorta	mouse	endothelial_cell	ENSG00000126217.16
Aorta	mouse	endothelial_cell	ENSG00000135272.5
Aorta	mouse	fibroblast	ENSG00000014641.13
Aorta	mouse	fibroblast	ENSG00000197614.6
Aorta	mouse	endothelial_cell	ENSG00000140545.10
Aorta	mouse	endothelial_cell	ENSG00000074416.9
Aorta	mouse	erythrocyte	ENSG00000133606.6
Aorta	mouse	endothelial_cell	ENSG00000089693.6
Aorta	mouse	fibroblast	ENSG00000157227.8
Aorta	mouse	fibroblast	ENSG00000189409.8
Aorta	mouse	endothelial_cell	ENSG00000173269.9
Aorta	mouse	fibroblast	ENSG00000107186.12
Aorta	mouse	professional_antigen_presenting_cell	ENSG00000197629.5
Aorta	mouse	fibroblast	ENSG00000011028.9
Aorta	mouse	professional_antigen_presenting_cell	ENSG00000118242.11
Aorta	mouse	fibroblast	ENSG00000172935.8
Aorta	mouse	professional_antigen_presenting_cell	ENSG00000262814.2
Aorta	mouse	endothelial_cell	ENSG00000055950.12
Aorta	mouse	professional_antigen_presenting_cell	ENSG00000183617.4
Aorta	mouse	professional_antigen_presenting_cell	ENSG00000125445.6
Aorta	mouse	professional_antigen_presenting_cell	ENSG00000157601.9
Aorta	mouse	endothelial_cell	ENSG00000120279.6
Aorta	mouse	professional_antigen_presenting_cell	ENSG00000142347.12
Aorta	mouse	professional_antigen_presenting_cell	ENSG00000136286.10
Aorta	mouse	fibroblast	ENSG00000138119.12
Aorta	mouse	professional_antigen_presenting_cell	ENSG00000139597.12
Aorta	mouse	fibroblast	ENSG00000244754.4
Aorta	mouse	professional_antigen_presenting_cell	ENSG00000131400.3
Aorta	mouse	fibroblast	ENSG00000158747.9
Aorta	mouse	professional_antigen_presenting_cell	ENSG00000158517.9
Aorta	mouse	professional_antigen_presenting_cell	ENSG00000116701.10
Aorta	mouse	professional_antigen_presenting_cell	ENSG00000100365.10
Aorta	mouse	professional_antigen_presenting_cell	ENSG00000123338.8
Aorta	mouse	fibroblast	ENSG00000128609.10
Aorta	mouse	fibroblast	ENSG00000004779.5
Aorta	mouse	fibroblast	ENSG00000109390.7
Aorta	mouse	fibroblast	ENSG00000164258.7
Aorta	mouse	fibroblast	ENSG00000145494.7
Aorta	mouse	fibroblast	ENSG00000069869.11
Aorta	mouse	fibroblast	ENSG00000117691.5
Aorta	mouse	professional_antigen_presenting_cell	ENSG00000163121.5
Aorta	mouse	endothelial_cell	ENSG00000082641.11
Aorta	mouse	fibroblast	ENSG00000008441.12
Aorta	mouse	fibroblast	ENSG00000086102.14
Aorta	mouse	professional_antigen_presenting_cell	ENSG00000145912.4
Aorta	mouse	professional_antigen_presenting_cell	ENSG00000239672.3
Aorta	mouse	fibroblast	ENSG00000166741.3
Aorta	mouse	endothelial_cell	ENSG00000164867.6
Aorta	mouse	endothelial_cell	ENSG00000148400.9
Aorta	mouse	fibroblast	ENSG00000107833.6
Aorta	mouse	fibroblast	ENSG00000126368.5
Aorta	mouse	endothelial_cell	ENSG00000099250.13
Aorta	mouse	professional_antigen_presenting_cell	ENSG00000163545.7
Aorta	mouse	professional_antigen_presenting_cell	ENSG00000186364.7
Aorta	mouse	fibroblast	ENSG00000176046.7
Aorta	mouse	fibroblast	ENSG00000184232.4
Aorta	mouse	fibroblast	ENSG00000105953.10
Aorta	mouse	professional_antigen_presenting_cell	ENSG00000060491.12
Aorta	mouse	fibroblast	ENSG00000106809.6
Aorta	mouse	fibroblast	ENSG00000162745.6
Aorta	mouse	fibroblast	ENSG00000127083.7
Aorta	mouse	fibroblast	ENSG00000092094.6
Aorta	mouse	fibroblast	ENSG00000143867.5
Aorta	mouse	professional_antigen_presenting_cell	ENSG00000078589.8
Aorta	mouse	professional_antigen_presenting_cell	ENSG00000170515.9
Aorta	mouse	endothelial_cell	ENSG00000099260.6
Aorta	mouse	fibroblast	ENSG00000145730.16
Aorta	mouse	endothelial_cell	ENSG00000162073.9
Aorta	mouse	fibroblast	ENSG00000197702.7
Aorta	mouse	endothelial_cell	ENSG00000118946.7
Aorta	mouse	fibroblast	ENSG00000240184.2
Aorta	mouse	fibroblast	ENSG00000106333.8
Aorta	mouse	fibroblast	ENSG00000140479.12
Aorta	mouse	endothelial_cell	ENSG00000186642.11
Aorta	mouse	professional_antigen_presenting_cell	ENSG00000184588.13
Aorta	mouse	fibroblast	ENSG00000134853.7
Aorta	mouse	fibroblast	ENSG00000113721.9
Aorta	mouse	fibroblast	ENSG00000196923.9
Aorta	mouse	fibroblast	ENSG00000162493.12
Aorta	mouse	fibroblast	ENSG00000179889.14
Aorta	mouse	fibroblast	ENSG00000181195.6
Aorta	mouse	fibroblast	ENSG00000139289.9
Aorta	mouse	fibroblast	ENSG00000145675.10
Aorta	mouse	professional_antigen_presenting_cell	ENSG00000141506.9
Aorta	mouse	professional_antigen_presenting_cell	ENSG00000121316.6
Aorta	mouse	professional_antigen_presenting_cell	ENSG00000197943.5
Aorta	mouse	professional_antigen_presenting_cell	ENSG00000166428.8
Aorta	mouse	professional_antigen_presenting_cell	ENSG00000115956.9
Aorta	mouse	professional_antigen_presenting_cell	ENSG00000169499.10
Aorta	mouse	professional_antigen_presenting_cell	ENSG00000115762.12
Aorta	mouse	endothelial_cell	ENSG00000130300.4
Aorta	mouse	fibroblast	ENSG00000120594.12
Aorta	mouse	fibroblast	ENSG00000196576.10
Aorta	mouse	professional_antigen_presenting_cell	ENSG00000141682.11
Aorta	mouse	professional_antigen_presenting_cell	ENSG00000140650.7
Aorta	mouse	endothelial_cell	ENSG00000128567.12
Aorta	mouse	endothelial_cell	ENSG00000014138.4
Aorta	mouse	endothelial_cell	ENSG00000144231.6
Aorta	mouse	fibroblast	ENSG00000127948.9
Aorta	mouse	endothelial_cell	ENSG00000110841.9
Aorta	mouse	fibroblast	ENSG00000118898.11
Aorta	mouse	endothelial_cell	ENSG00000101445.5
Aorta	mouse	professional_antigen_presenting_cell	ENSG00000137509.6
Aorta	mouse	fibroblast	ENSG00000167815.7
Aorta	mouse	fibroblast	ENSG00000117592.8
Aorta	mouse	fibroblast	ENSG00000188783.5
Aorta	mouse	fibroblast	ENSG00000085377.9
Aorta	mouse	endothelial_cell	ENSG00000181929.7
Aorta	mouse	professional_antigen_presenting_cell	ENSG00000166501.8
Aorta	mouse	endothelial_cell	ENSG00000027075.9
Aorta	mouse	fibroblast	ENSG00000130723.13
Aorta	mouse	fibroblast	ENSG00000116132.7
Aorta	mouse	professional_antigen_presenting_cell	ENSG00000125637.11
Aorta	mouse	fibroblast	ENSG00000080815.14
Aorta	mouse	endothelial_cell	ENSG00000185627.13
Aorta	mouse	fibroblast	ENSG00000108344.10
Aorta	mouse	fibroblast	ENSG00000068878.10
Aorta	mouse	fibroblast	ENSG00000134247.9
Aorta	mouse	fibroblast	ENSG00000124212.5
Aorta	mouse	professional_antigen_presenting_cell	ENSG00000120899.13
Aorta	mouse	professional_antigen_presenting_cell	ENSG00000072135.8
Aorta	mouse	professional_antigen_presenting_cell	ENSG00000111679.12
Aorta	mouse	endothelial_cell	ENSG00000127329.10
Aorta	mouse	professional_antigen_presenting_cell	ENSG00000081237.14
Aorta	mouse	professional_antigen_presenting_cell	ENSG00000149177.8
Aorta	mouse	fibroblast	ENSG00000105426.10
Aorta	mouse	professional_antigen_presenting_cell	ENSG00000103490.13
Aorta	mouse	professional_antigen_presenting_cell	ENSG00000151552.7
Aorta	mouse	fibroblast	ENSG00000109113.13
Aorta	mouse	professional_antigen_presenting_cell	ENSG00000172780.12
Aorta	mouse	fibroblast	ENSG00000123595.5
Aorta	mouse	endothelial_cell	ENSG00000136238.13
Aorta	mouse	professional_antigen_presenting_cell	ENSG00000128340.10
Aorta	mouse	endothelial_cell	ENSG00000131477.6
Aorta	mouse	endothelial_cell	ENSG00000122679.4
Aorta	mouse	fibroblast	ENSG00000106538.5
Aorta	mouse	endothelial_cell	ENSG00000152689.13
Aorta	mouse	endothelial_cell	ENSG00000105538.4
Aorta	mouse	professional_antigen_presenting_cell	ENSG00000107551.16
Aorta	mouse	fibroblast	ENSG00000144642.16
Aorta	mouse	fibroblast	ENSG00000114115.5
Aorta	mouse	endothelial_cell	ENSG00000173653.3
Aorta	mouse	fibroblast	ENSG00000049449.4
Aorta	mouse	fibroblast	ENSG00000142552.3
Aorta	mouse	professional_antigen_presenting_cell	ENSG00000090104.7
Aorta	mouse	professional_antigen_presenting_cell	ENSG00000148908.10
Aorta	mouse	professional_antigen_presenting_cell	ENSG00000171700.9
Aorta	mouse	professional_antigen_presenting_cell	ENSG00000116741.6
Aorta	mouse	endothelial_cell	ENSG00000143878.8
Aorta	mouse	fibroblast	ENSG00000258818.2
Aorta	mouse	professional_antigen_presenting_cell	ENSG00000169413.2
Aorta	mouse	fibroblast	ENSG00000158717.6
Aorta	mouse	fibroblast	ENSG00000168894.5
Aorta	mouse	endothelial_cell	ENSG00000154133.10
Aorta	mouse	professional_antigen_presenting_cell	ENSG00000117676.9
Aorta	mouse	professional_antigen_presenting_cell	ENSG00000170889.9
Aorta	mouse	endothelial_cell	ENSG00000126458.3
Aorta	mouse	endothelial_cell	ENSG00000134321.7
Aorta	mouse	professional_antigen_presenting_cell	ENSG00000139970.12
Aorta	mouse	fibroblast	ENSG00000079102.12
Aorta	mouse	endothelial_cell	ENSG00000188643.6
Aorta	mouse	fibroblast	ENSG00000197956.5
Aorta	mouse	endothelial_cell	ENSG00000170989.8
Aorta	mouse	professional_antigen_presenting_cell	ENSG00000101347.7
Aorta	mouse	professional_antigen_presenting_cell	ENSG00000122122.9
Aorta	mouse	fibroblast	ENSG00000168077.9
Aorta	mouse	fibroblast	ENSG00000168079.12
Aorta	mouse	endothelial_cell	ENSG00000073060.11
Aorta	mouse	fibroblast	ENSG00000244486.3
Aorta	mouse	fibroblast	ENSG00000136546.9
Aorta	mouse	fibroblast	ENSG00000169439.7
Aorta	mouse	fibroblast	ENSG00000124145.5
Aorta	mouse	professional_antigen_presenting_cell	ENSG00000073578.12
Aorta	mouse	professional_antigen_presenting_cell	ENSG00000166562.4
Aorta	mouse	fibroblast	ENSG00000138674.12
Aorta	mouse	fibroblast	ENSG00000058262.5
Aorta	mouse	fibroblast	ENSG00000143416.16
Aorta	mouse	professional_antigen_presenting_cell	ENSG00000110876.8
Aorta	mouse	fibroblast	ENSG00000075223.9
Aorta	mouse	professional_antigen_presenting_cell	ENSG00000187764.7
Aorta	mouse	endothelial_cell	ENSG00000092421.12
Aorta	mouse	endothelial_cell	ENSG00000138623.5
Aorta	mouse	endothelial_cell	ENSG00000132824.9
Aorta	mouse	fibroblast	ENSG00000132386.6
Aorta	mouse	fibroblast	ENSG00000149131.11
Aorta	mouse	fibroblast	ENSG00000115524.11
Aorta	mouse	endothelial_cell	ENSG00000118515.7
Aorta	mouse	fibroblast	ENSG00000164023.10
Aorta	mouse	endothelial_cell	ENSG00000095370.15
Aorta	mouse	professional_antigen_presenting_cell	ENSG00000142669.9
Aorta	mouse	professional_antigen_presenting_cell	ENSG00000100092.16
Aorta	mouse	fibroblast	ENSG00000109686.12
Aorta	mouse	endothelial_cell	ENSG00000179526.12
Aorta	mouse	professional_antigen_presenting_cell	ENSG00000155926.9
Aorta	mouse	professional_antigen_presenting_cell	ENSG00000026751.12
Aorta	mouse	professional_antigen_presenting_cell	ENSG00000158714.6
Aorta	mouse	fibroblast	ENSG00000147100.5
Aorta	mouse	fibroblast	ENSG00000105281.8
Aorta	mouse	erythrocyte	ENSG00000147454.9
Aorta	mouse	fibroblast	ENSG00000151729.6
Aorta	mouse	endothelial_cell	ENSG00000134802.13
Aorta	mouse	erythrocyte	ENSG00000004939.9
Aorta	mouse	endothelial_cell	ENSG00000065054.9
Aorta	mouse	endothelial_cell	ENSG00000166750.5
Aorta	mouse	fibroblast	ENSG00000137776.12
Aorta	mouse	fibroblast	ENSG00000163029.11
Aorta	mouse	fibroblast	ENSG00000128602.5
Aorta	mouse	erythrocyte	ENSG00000145335.11
Aorta	mouse	endothelial_cell	ENSG00000163788.9
Aorta	mouse	professional_antigen_presenting_cell	ENSG00000167208.10
Aorta	mouse	fibroblast	ENSG00000109610.5
Aorta	mouse	endothelial_cell	ENSG00000164736.5
Aorta	mouse	endothelial_cell	ENSG00000203883.5
Aorta	mouse	endothelial_cell	ENSG00000171056.6
Aorta	mouse	professional_antigen_presenting_cell	ENSG00000090487.6
Aorta	mouse	professional_antigen_presenting_cell	ENSG00000121067.13
Aorta	mouse	endothelial_cell	ENSG00000122862.4
Aorta	mouse	fibroblast	ENSG00000101955.10
Aorta	mouse	professional_antigen_presenting_cell	ENSG00000101972.14
Aorta	mouse	professional_antigen_presenting_cell	ENSG00000081320.6
Aorta	mouse	professional_antigen_presenting_cell	ENSG00000165025.10
Aorta	mouse	professional_antigen_presenting_cell	ENSG00000054611.9
Aorta	mouse	professional_antigen_presenting_cell	ENSG00000136111.8
Aorta	mouse	professional_antigen_presenting_cell	ENSG00000204634.8
Aorta	mouse	professional_antigen_presenting_cell	ENSG00000109436.7
Aorta	mouse	fibroblast	ENSG00000113649.7
Aorta	mouse	endothelial_cell	ENSG00000196628.9
Aorta	mouse	fibroblast	ENSG00000166046.6
Aorta	mouse	endothelial_cell	ENSG00000120156.16
Aorta	mouse	fibroblast	ENSG00000114354.8
Aorta	mouse	fibroblast	ENSG00000092969.7
Aorta	mouse	fibroblast	ENSG00000119699.3
Aorta	mouse	endothelial_cell	ENSG00000198959.7
Aorta	mouse	endothelial_cell	ENSG00000178726.6
Aorta	mouse	endothelial_cell	ENSG00000151365.2
Aorta	mouse	endothelial_cell	ENSG00000066056.9
Aorta	mouse	professional_antigen_presenting_cell	ENSG00000145365.10
Aorta	mouse	fibroblast	ENSG00000102265.7
Aorta	mouse	fibroblast	ENSG00000035862.8
Aorta	mouse	endothelial_cell	ENSG00000100234.11
Aorta	mouse	endothelial_cell	ENSG00000142910.11
Aorta	mouse	endothelial_cell	ENSG00000104067.12
Aorta	mouse	endothelial_cell	ENSG00000169908.6
Aorta	mouse	fibroblast	ENSG00000064115.6
Aorta	mouse	professional_antigen_presenting_cell	ENSG00000141524.11
Aorta	mouse	fibroblast	ENSG00000105677.7
Aorta	mouse	endothelial_cell	ENSG00000131634.9
Aorta	mouse	fibroblast	ENSG00000181458.6
Aorta	mouse	endothelial_cell	ENSG00000167874.6
Aorta	mouse	endothelial_cell	ENSG00000144747.10
Aorta	mouse	endothelial_cell	ENSG00000109079.5
Aorta	mouse	professional_antigen_presenting_cell	ENSG00000145779.7
Aorta	mouse	professional_antigen_presenting_cell	ENSG00000028137.12
Aorta	mouse	professional_antigen_presenting_cell	ENSG00000049249.4
Aorta	mouse	endothelial_cell	ENSG00000121858.6
Aorta	mouse	fibroblast	ENSG00000167543.11
Aorta	mouse	fibroblast	ENSG00000101150.13
Aorta	mouse	fibroblast	ENSG00000140416.15
Aorta	mouse	fibroblast	ENSG00000169902.9
Aorta	mouse	professional_antigen_presenting_cell	ENSG00000056558.6
Aorta	mouse	fibroblast	ENSG00000126602.6
Aorta	mouse	fibroblast	ENSG00000038382.13
Aorta	mouse	endothelial_cell	ENSG00000102804.10
Aorta	mouse	endothelial_cell	ENSG00000106025.4
Aorta	mouse	endothelial_cell	ENSG00000108219.10
Aorta	mouse	endothelial_cell	ENSG00000099282.5
Aorta	mouse	professional_antigen_presenting_cell	ENSG00000158457.4
Aorta	mouse	endothelial_cell	ENSG00000156298.8
Aorta	mouse	professional_antigen_presenting_cell	ENSG00000068724.11
Aorta	mouse	endothelial_cell	ENSG00000178952.4
Aorta	mouse	fibroblast	ENSG00000128791.7
Aorta	mouse	fibroblast	ENSG00000239264.4
Aorta	mouse	endothelial_cell	ENSG00000117289.7
Aorta	mouse	professional_antigen_presenting_cell	ENSG00000011600.7
Aorta	mouse	fibroblast	ENSG00000170035.11
Aorta	mouse	fibroblast	ENSG00000198833.6
Aorta	mouse	fibroblast	ENSG00000107341.4
Aorta	mouse	fibroblast	ENSG00000159202.13
Aorta	mouse	endothelial_cell	ENSG00000173960.8
Aorta	mouse	fibroblast	ENSG00000136731.8
Aorta	mouse	fibroblast	ENSG00000167165.14
Aorta	mouse	endothelial_cell	ENSG00000141161.7
Aorta	mouse	fibroblast	ENSG00000127540.7
Aorta	mouse	professional_antigen_presenting_cell	ENSG00000140740.6
Aorta	mouse	endothelial_cell	ENSG00000130307.7
Aorta	mouse	fibroblast	ENSG00000106346.7
Aorta	mouse	endothelial_cell	ENSG00000168899.4
Aorta	mouse	fibroblast	ENSG00000038427.11
Aorta	mouse	fibroblast	ENSG00000213585.6
Aorta	mouse	fibroblast	ENSG00000205221.8
Aorta	mouse	professional_antigen_presenting_cell	ENSG00000223501.4
Aorta	mouse	endothelial_cell	ENSG00000009844.11
Aorta	mouse	professional_antigen_presenting_cell	ENSG00000128815.13
Aorta	mouse	fibroblast	ENSG00000103175.6
Aorta	mouse	fibroblast	ENSG00000116729.9
Aorta	mouse	fibroblast	ENSG00000114251.9
Aorta	mouse	endothelial_cell	ENSG00000015153.10
Aorta	mouse	professional_antigen_presenting_cell	ENSG00000128245.10
Aorta	mouse	professional_antigen_presenting_cell	ENSG00000005889.11
Aorta	mouse	professional_antigen_presenting_cell	ENSG00000122515.10
Atrium	mouse	cardiac_neuron	ENSG00000181409.7
Atrium	mouse	endothelial_cell	ENSG00000085563.10
Atrium	mouse	cardiac_muscle_cell	ENSG00000006071.7
Atrium	mouse	myofibroblast_cell	ENSG00000069431.6
Atrium	mouse	endocardial_cell	ENSG00000108798.4
Atrium	mouse	fibroblast	ENSG00000154175.12
Atrium	mouse	endothelial_cell	ENSG00000173210.15
Atrium	mouse	cardiac_muscle_cell	ENSG00000174429.3
Atrium	mouse	fibroblast	ENSG00000159640.10
Atrium	mouse	myofibroblast_cell	ENSG00000130234.6
Atrium	mouse	endocardial_cell	ENSG00000177076.4
Atrium	mouse	myofibroblast_cell	ENSG00000087085.9
Atrium	mouse	cardiac_neuron	ENSG00000103740.5
Atrium	mouse	cardiac_muscle_cell	ENSG00000154930.10
Atrium	mouse	smooth_muscle_cell	ENSG00000107796.8
Atrium	mouse	cardiac_muscle_cell	ENSG00000159251.6
Atrium	mouse	smooth_muscle_cell	ENSG00000072110.9
Atrium	mouse	cardiac_muscle_cell	ENSG00000077522.8
Atrium	mouse	endocardial_cell	ENSG00000137845.10
Atrium	mouse	cardiac_neuron	ENSG00000073670.9
Atrium	mouse	cardiac_neuron	ENSG00000114948.8
Atrium	mouse	fibroblast	ENSG00000087116.9
Atrium	mouse	fibroblast	ENSG00000154736.5
Atrium	mouse	fibroblast	ENSG00000197859.5
Atrium	mouse	myofibroblast_cell	ENSG00000184060.6
Atrium	mouse	cardiac_muscle_cell	ENSG00000164742.10
Atrium	mouse	endocardial_cell	ENSG00000129467.9
Atrium	mouse	smooth_muscle_cell	ENSG00000173175.10
Atrium	mouse	smooth_muscle_cell	ENSG00000174233.7
Atrium	mouse	myofibroblast_cell	ENSG00000128271.15
Atrium	mouse	myofibroblast_cell	ENSG00000170425.3
Atrium	mouse	cardiac_muscle_cell	ENSG00000153531.8
Atrium	mouse	myofibroblast_cell	ENSG00000222040.3
Atrium	mouse	fibroblast	ENSG00000106624.4
Atrium	mouse	endothelial_cell	ENSG00000157510.9
Atrium	mouse	cardiac_neuron	ENSG00000169129.10
Atrium	mouse	myofibroblast_cell	ENSG00000144891.13
Atrium	mouse	endocardial_cell	ENSG00000145192.8
Atrium	mouse	leukocyte	ENSG00000204472.8
Atrium	mouse	smooth_muscle_cell	ENSG00000151320.6
Atrium	mouse	cardiac_neuron	ENSG00000170017.8
Atrium	mouse	cardiac_neuron	ENSG00000165092.8
Atrium	mouse	cardiac_neuron	ENSG00000184254.12
Atrium	mouse	cardiac_muscle_cell	ENSG00000137124.6
Atrium	mouse	leukocyte	ENSG00000012779.6
Atrium	mouse	leukocyte	ENSG00000132965.5
Atrium	mouse	cardiac_muscle_cell	ENSG00000198796.6
Atrium	mouse	cardiac_muscle_cell	ENSG00000136383.6
Atrium	mouse	endocardial_cell	ENSG00000139211.5
Atrium	mouse	cardiac_neuron	ENSG00000078053.12
Atrium	mouse	myofibroblast_cell	ENSG00000136859.5
Atrium	mouse	cardiac_muscle_cell	ENSG00000029534.15
Atrium	mouse	cardiac_neuron	ENSG00000151150.16
Atrium	mouse	cardiac_muscle_cell	ENSG00000148677.6
Atrium	mouse	smooth_muscle_cell	ENSG00000131620.13
Atrium	mouse	cardiac_neuron	ENSG00000169604.15
Atrium	mouse	cardiac_neuron	ENSG00000135046.9
Atrium	mouse	leukocyte	ENSG00000136250.7
Atrium	mouse	myofibroblast_cell	ENSG00000131471.2
Atrium	mouse	cardiac_neuron	ENSG00000034053.10
Atrium	mouse	endothelial_cell	ENSG00000163697.12
Atrium	mouse	endothelial_cell	ENSG00000134817.9
Atrium	mouse	endocardial_cell	ENSG00000084234.12
Atrium	mouse	cardiac_muscle_cell	ENSG00000124701.5
Atrium	mouse	cardiac_neuron	ENSG00000189058.4
Atrium	mouse	endothelial_cell	ENSG00000100342.16
Atrium	mouse	endothelial_cell	ENSG00000178878.8
Atrium	mouse	endothelial_cell	ENSG00000240583.6
Atrium	mouse	endothelial_cell	ENSG00000165269.8
Atrium	mouse	myofibroblast_cell	ENSG00000047365.7
Atrium	mouse	endothelial_cell	ENSG00000120318.11
Atrium	mouse	endothelial_cell	ENSG00000146376.6
Atrium	mouse	endothelial_cell	ENSG00000137962.8
Atrium	mouse	leukocyte	ENSG00000186517.9
Atrium	mouse	endothelial_cell	ENSG00000031081.6
Atrium	mouse	cardiac_neuron	ENSG00000147799.7
Atrium	mouse	smooth_muscle_cell	ENSG00000006740.12
Atrium	mouse	leukocyte	ENSG00000123329.13
Atrium	mouse	leukocyte	ENSG00000111348.4
Atrium	mouse	cardiac_neuron	ENSG00000074964.12
Atrium	mouse	endothelial_cell	ENSG00000198844.6
Atrium	mouse	cardiac_neuron	ENSG00000130762.10
Atrium	mouse	myofibroblast_cell	ENSG00000110237.3
Atrium	mouse	cardiac_neuron	ENSG00000142632.12
Atrium	mouse	cardiac_neuron	ENSG00000114790.8
Atrium	mouse	fibroblast	ENSG00000165801.5
Atrium	mouse	smooth_muscle_cell	ENSG00000196843.11
Atrium	mouse	leukocyte	ENSG00000152213.3
Atrium	mouse	leukocyte	ENSG00000141480.13
Atrium	mouse	cardiac_muscle_cell	ENSG00000129744.2
Atrium	mouse	cardiac_neuron	ENSG00000156219.12
Atrium	mouse	cardiac_muscle_cell	ENSG00000167311.9
Atrium	mouse	cardiac_neuron	ENSG00000099889.9
Atrium	mouse	cardiac_muscle_cell	ENSG00000165192.9
Atrium	mouse	cardiac_muscle_cell	ENSG00000239388.4
Atrium	mouse	smooth_muscle_cell	ENSG00000100628.7
Atrium	mouse	myofibroblast_cell	ENSG00000106819.7
Atrium	mouse	cardiac_neuron	ENSG00000162174.8
Atrium	mouse	myofibroblast_cell	ENSG00000018625.10
Atrium	mouse	smooth_muscle_cell	ENSG00000129244.4
Atrium	mouse	endocardial_cell	ENSG00000069849.6
Atrium	mouse	smooth_muscle_cell	ENSG00000074370.13
Atrium	mouse	endocardial_cell	ENSG00000058668.10
Atrium	mouse	myofibroblast_cell	ENSG00000166148.2
Atrium	mouse	fibroblast	ENSG00000167601.7
Atrium	mouse	endothelial_cell	ENSG00000166710.13
Atrium	mouse	fibroblast	ENSG00000086062.8
Atrium	mouse	leukocyte	ENSG00000118276.7
Atrium	mouse	endocardial_cell	ENSG00000182240.11
Atrium	mouse	leukocyte	ENSG00000153064.7
Atrium	mouse	smooth_muscle_cell	ENSG00000187244.6
Atrium	mouse	cardiac_neuron	ENSG00000137936.12
Atrium	mouse	leukocyte	ENSG00000140379.7
Atrium	mouse	endothelial_cell	ENSG00000161940.6
Atrium	mouse	fibroblast	ENSG00000164039.10
Atrium	mouse	endocardial_cell	ENSG00000102409.9
Atrium	mouse	fibroblast	ENSG00000182492.11
Atrium	mouse	myofibroblast_cell	ENSG00000180828.1
Atrium	mouse	fibroblast	ENSG00000122870.7
Atrium	mouse	smooth_muscle_cell	ENSG00000108578.10
Atrium	mouse	cardiac_muscle_cell	ENSG00000163217.1
Atrium	mouse	smooth_muscle_cell	ENSG00000112175.6
Atrium	mouse	endocardial_cell	ENSG00000153162.8
Atrium	mouse	endocardial_cell	ENSG00000102010.10
Atrium	mouse	smooth_muscle_cell	ENSG00000132640.10
Atrium	mouse	leukocyte	ENSG00000010671.11
Atrium	mouse	endothelial_cell	ENSG00000165810.12
Atrium	mouse	cardiac_muscle_cell	ENSG00000112276.9
Atrium	mouse	smooth_muscle_cell	ENSG00000187479.4
Atrium	mouse	leukocyte	ENSG00000159189.7
Atrium	mouse	fibroblast	ENSG00000163145.8
Atrium	mouse	endothelial_cell	ENSG00000240654.2
Atrium	mouse	fibroblast	ENSG00000159403.11
Atrium	mouse	fibroblast	ENSG00000125730.12
Atrium	mouse	leukocyte	ENSG00000171860.4
Atrium	mouse	leukocyte	ENSG00000197405.3
Atrium	mouse	fibroblast	ENSG00000112936.14
Atrium	mouse	cardiac_muscle_cell	ENSG00000118298.6
Atrium	mouse	endothelial_cell	ENSG00000167434.5
Atrium	mouse	endocardial_cell	ENSG00000178538.5
Atrium	mouse	smooth_muscle_cell	ENSG00000157782.5
Atrium	mouse	cardiac_muscle_cell	ENSG00000196557.6
Atrium	mouse	cardiac_neuron	ENSG00000182985.12
Atrium	mouse	cardiac_neuron	ENSG00000175161.9
Atrium	mouse	cardiac_neuron	ENSG00000105767.2
Atrium	mouse	smooth_muscle_cell	ENSG00000122786.15
Atrium	mouse	endothelial_cell	ENSG00000198668.6
Atrium	mouse	smooth_muscle_cell	ENSG00000143933.12
Atrium	mouse	cardiac_muscle_cell	ENSG00000070808.11
Atrium	mouse	cardiac_neuron	ENSG00000058404.15
Atrium	mouse	fibroblast	ENSG00000162545.5
Atrium	mouse	smooth_muscle_cell	ENSG00000112186.7
Atrium	mouse	leukocyte	ENSG00000204397.3
Atrium	mouse	cardiac_muscle_cell	ENSG00000118729.10
Atrium	mouse	endothelial_cell	ENSG00000105974.7
Atrium	mouse	endothelial_cell	ENSG00000105971.10
Atrium	mouse	cardiac_muscle_cell	ENSG00000182533.6
Atrium	mouse	endocardial_cell	ENSG00000129993.10
Atrium	mouse	cardiac_muscle_cell	ENSG00000163492.9
Atrium	mouse	smooth_muscle_cell	ENSG00000151468.9
Atrium	mouse	myofibroblast_cell	ENSG00000166510.9
Atrium	mouse	fibroblast	ENSG00000091986.11
Atrium	mouse	endothelial_cell	ENSG00000055813.5
Atrium	mouse	leukocyte	ENSG00000106178.2
Atrium	mouse	leukocyte	ENSG00000160791.12
Atrium	mouse	leukocyte	ENSG00000170458.9
Atrium	mouse	leukocyte	ENSG00000177575.8
Atrium	mouse	endothelial_cell	ENSG00000091972.14
Atrium	mouse	leukocyte	ENSG00000204345.1
Atrium	mouse	leukocyte	ENSG00000186074.14
Atrium	mouse	endothelial_cell	ENSG00000161649.8
Atrium	mouse	fibroblast	ENSG00000241399.2
Atrium	mouse	fibroblast	ENSG00000174059.12
Atrium	mouse	endothelial_cell	ENSG00000135218.13
Atrium	mouse	leukocyte	ENSG00000104894.7
Atrium	mouse	endothelial_cell	ENSG00000004468.8
Atrium	mouse	leukocyte	ENSG00000117091.5
Atrium	mouse	leukocyte	ENSG00000169442.4
Atrium	mouse	leukocyte	ENSG00000143119.8
Atrium	mouse	fibroblast	ENSG00000196352.9
Atrium	mouse	cardiac_neuron	ENSG00000085063.10
Atrium	mouse	myofibroblast_cell	ENSG00000135404.7
Atrium	mouse	myofibroblast_cell	ENSG00000110651.7
Atrium	mouse	smooth_muscle_cell	ENSG00000085117.7
Atrium	mouse	leukocyte	ENSG00000066294.10
Atrium	mouse	leukocyte	ENSG00000114013.11
Atrium	mouse	endocardial_cell	ENSG00000125810.9
Atrium	mouse	endocardial_cell	ENSG00000079335.13
Atrium	mouse	myofibroblast_cell	ENSG00000179604.8
Atrium	mouse	endocardial_cell	ENSG00000140937.9
Atrium	mouse	endocardial_cell	ENSG00000140945.11
Atrium	mouse	cardiac_neuron	ENSG00000071991.4
Atrium	mouse	cardiac_neuron	ENSG00000170558.4
Atrium	mouse	endothelial_cell	ENSG00000179776.13
Atrium	mouse	endothelial_cell	ENSG00000170956.12
Atrium	mouse	fibroblast	ENSG00000221869.4
Atrium	mouse	cardiac_neuron	ENSG00000139610.1
Atrium	mouse	cardiac_neuron	ENSG00000048740.13
Atrium	mouse	cardiac_neuron	ENSG00000143126.7
Atrium	mouse	myofibroblast_cell	ENSG00000184524.5
Atrium	mouse	fibroblast	ENSG00000167123.14
Atrium	mouse	leukocyte	ENSG00000126759.8
Atrium	mouse	endocardial_cell	ENSG00000128849.9
Atrium	mouse	cardiac_muscle_cell	ENSG00000250479.4
Atrium	mouse	cardiac_neuron	ENSG00000134121.5
Atrium	mouse	myofibroblast_cell	ENSG00000128656.9
Atrium	mouse	fibroblast	ENSG00000123989.9
Atrium	mouse	cardiac_muscle_cell	ENSG00000181072.7
Atrium	mouse	endocardial_cell	ENSG00000133019.7
Atrium	mouse	cardiac_muscle_cell	ENSG00000160161.5
Atrium	mouse	endocardial_cell	ENSG00000114737.11
Atrium	mouse	cardiac_muscle_cell	ENSG00000179862.5
Atrium	mouse	smooth_muscle_cell	ENSG00000166165.8
Atrium	mouse	cardiac_muscle_cell	ENSG00000104879.4
Atrium	mouse	cardiac_muscle_cell	ENSG00000131730.11
Atrium	mouse	endothelial_cell	ENSG00000184113.8
Atrium	mouse	leukocyte	ENSG00000132514.9
Atrium	mouse	leukocyte	ENSG00000172322.9
Atrium	mouse	endocardial_cell	ENSG00000176435.6
Atrium	mouse	endothelial_cell	ENSG00000150048.6
Atrium	mouse	fibroblast	ENSG00000163815.5
Atrium	mouse	leukocyte	ENSG00000111729.8
Atrium	mouse	leukocyte	ENSG00000198178.6
Atrium	mouse	myofibroblast_cell	ENSG00000182566.8
Atrium	mouse	leukocyte	ENSG00000258227.2
Atrium	mouse	leukocyte	ENSG00000205846.3
Atrium	mouse	leukocyte	ENSG00000172243.13
Atrium	mouse	endothelial_cell	ENSG00000112782.11
Atrium	mouse	cardiac_muscle_cell	ENSG00000120885.15
Atrium	mouse	cardiac_neuron	ENSG00000166091.15
Atrium	mouse	endothelial_cell	ENSG00000170293.4
Atrium	mouse	cardiac_muscle_cell	ENSG00000164309.10
Atrium	mouse	smooth_muscle_cell	ENSG00000130176.3
Atrium	mouse	smooth_muscle_cell	ENSG00000148842.13
Atrium	mouse	cardiac_neuron	ENSG00000173786.12
Atrium	mouse	cardiac_neuron	ENSG00000242689.1
Atrium	mouse	smooth_muscle_cell	ENSG00000082438.11
Atrium	mouse	myofibroblast_cell	ENSG00000168434.8
Atrium	mouse	fibroblast	ENSG00000187955.7
Atrium	mouse	fibroblast	ENSG00000204291.6
Atrium	mouse	cardiac_neuron	ENSG00000182871.10
Atrium	mouse	fibroblast	ENSG00000108821.9
Atrium	mouse	fibroblast	ENSG00000164692.13
Atrium	mouse	endocardial_cell	ENSG00000050767.11
Atrium	mouse	cardiac_neuron	ENSG00000215018.5
Atrium	mouse	fibroblast	ENSG00000168542.8
Atrium	mouse	endothelial_cell	ENSG00000134871.13
Atrium	mouse	fibroblast	ENSG00000197565.11
Atrium	mouse	fibroblast	ENSG00000130635.11
Atrium	mouse	fibroblast	ENSG00000142156.10
Atrium	mouse	fibroblast	ENSG00000142173.10
Atrium	mouse	fibroblast	ENSG00000163359.11
Atrium	mouse	myofibroblast_cell	ENSG00000118004.13
Atrium	mouse	fibroblast	ENSG00000158270.10
Atrium	mouse	endocardial_cell	ENSG00000105664.6
Atrium	mouse	cardiac_muscle_cell	ENSG00000145244.7
Atrium	mouse	leukocyte	ENSG00000102879.11
Atrium	mouse	cardiac_muscle_cell	ENSG00000167549.14
Atrium	mouse	leukocyte	ENSG00000103187.6
Atrium	mouse	myofibroblast_cell	ENSG00000131055.4
Atrium	mouse	cardiac_muscle_cell	ENSG00000156885.4
Atrium	mouse	cardiac_muscle_cell	ENSG00000161281.6
Atrium	mouse	smooth_muscle_cell	ENSG00000176340.3
Atrium	mouse	cardiac_muscle_cell	ENSG00000187581.2
Atrium	mouse	endocardial_cell	ENSG00000109472.9
Atrium	mouse	myofibroblast_cell	ENSG00000135678.7
Atrium	mouse	cardiac_muscle_cell	ENSG00000205560.8
Atrium	mouse	fibroblast	ENSG00000088882.7
Atrium	mouse	smooth_muscle_cell	ENSG00000121898.8
Atrium	mouse	endocardial_cell	ENSG00000150938.5
Atrium	mouse	smooth_muscle_cell	ENSG00000213145.5
Atrium	mouse	fibroblast	ENSG00000103196.7
Atrium	mouse	cardiac_muscle_cell	ENSG00000109846.3
Atrium	mouse	leukocyte	ENSG00000182578.9
Atrium	mouse	endocardial_cell	ENSG00000147408.10
Atrium	mouse	cardiac_neuron	ENSG00000183117.13
Atrium	mouse	myofibroblast_cell	ENSG00000173546.7
Atrium	mouse	smooth_muscle_cell	ENSG00000159176.9
Atrium	mouse	cardiac_muscle_cell	ENSG00000129170.4
Atrium	mouse	smooth_muscle_cell	ENSG00000183230.12
Atrium	mouse	endocardial_cell	ENSG00000119326.10
Atrium	mouse	endothelial_cell	ENSG00000178585.10
Atrium	mouse	leukocyte	ENSG00000109861.11
Atrium	mouse	endocardial_cell	ENSG00000103811.11
Atrium	mouse	leukocyte	ENSG00000163131.6
Atrium	mouse	myofibroblast_cell	ENSG00000107562.12
Atrium	mouse	leukocyte	ENSG00000165168.6
Atrium	mouse	myofibroblast_cell	ENSG00000161544.5
Atrium	mouse	cardiac_neuron	ENSG00000134716.5
Atrium	mouse	endothelial_cell	ENSG00000142973.8
Atrium	mouse	myofibroblast_cell	ENSG00000172817.3
Atrium	mouse	leukocyte	ENSG00000173198.4
Atrium	mouse	leukocyte	ENSG00000100055.16
Atrium	mouse	endocardial_cell	ENSG00000170891.6
Atrium	mouse	endothelial_cell	ENSG00000166265.7
Atrium	mouse	myofibroblast_cell	ENSG00000146122.12
Atrium	mouse	endothelial_cell	ENSG00000165659.12
Atrium	mouse	cardiac_neuron	ENSG00000155368.12
Atrium	mouse	myofibroblast_cell	ENSG00000244274.3
Atrium	mouse	myofibroblast_cell	ENSG00000164465.14
Atrium	mouse	fibroblast	ENSG00000133083.10
Atrium	mouse	leukocyte	ENSG00000152457.13
Atrium	mouse	fibroblast	ENSG00000011465.12
Atrium	mouse	smooth_muscle_cell	ENSG00000145358.2
Atrium	mouse	fibroblast	ENSG00000162733.12
Atrium	mouse	endocardial_cell	ENSG00000143753.8
Atrium	mouse	leukocyte	ENSG00000205744.5
Atrium	mouse	endocardial_cell	ENSG00000162777.12
Atrium	mouse	endocardial_cell	ENSG00000170456.10
Atrium	mouse	cardiac_neuron	ENSG00000155792.5
Atrium	mouse	smooth_muscle_cell	ENSG00000175084.7
Atrium	mouse	cardiac_muscle_cell	ENSG00000062282.10
Atrium	mouse	smooth_muscle_cell	ENSG00000136267.9
Atrium	mouse	smooth_muscle_cell	ENSG00000058866.10
Atrium	mouse	cardiac_neuron	ENSG00000139549.2
Atrium	mouse	cardiac_muscle_cell	ENSG00000184544.7
Atrium	mouse	myofibroblast_cell	ENSG00000164741.10
Atrium	mouse	cardiac_neuron	ENSG00000170579.10
Atrium	mouse	endothelial_cell	ENSG00000128917.5
Atrium	mouse	leukocyte	ENSG00000134516.11
Atrium	mouse	cardiac_neuron	ENSG00000147459.13
Atrium	mouse	endocardial_cell	ENSG00000130158.9
Atrium	mouse	leukocyte	ENSG00000107099.11
Atrium	mouse	endothelial_cell	ENSG00000088387.13
Atrium	mouse	leukocyte	ENSG00000147443.8
Atrium	mouse	leukocyte	ENSG00000146094.9
Atrium	mouse	endothelial_cell	ENSG00000125170.6
Atrium	mouse	fibroblast	ENSG00000015413.5
Atrium	mouse	leukocyte	ENSG00000167261.9
Atrium	mouse	fibroblast	ENSG00000143196.4
Atrium	mouse	fibroblast	ENSG00000113657.8
Atrium	mouse	cardiac_muscle_cell	ENSG00000134755.10
Atrium	mouse	cardiac_muscle_cell	ENSG00000046604.8
Atrium	mouse	cardiac_muscle_cell	ENSG00000096696.9
Atrium	mouse	cardiac_neuron	ENSG00000134769.17
Atrium	mouse	myofibroblast_cell	ENSG00000178498.11
Atrium	mouse	cardiac_neuron	ENSG00000139318.7
Atrium	mouse	endothelial_cell	ENSG00000135636.9
Atrium	mouse	smooth_muscle_cell	ENSG00000164330.12
Atrium	mouse	leukocyte	ENSG00000105246.5
Atrium	mouse	endocardial_cell	ENSG00000117298.10
Atrium	mouse	fibroblast	ENSG00000143369.10
Atrium	mouse	endocardial_cell	ENSG00000249751.1
Atrium	mouse	cardiac_neuron	ENSG00000164176.8
Atrium	mouse	myofibroblast_cell	ENSG00000151617.11
Atrium	mouse	endocardial_cell	ENSG00000136160.10
Atrium	mouse	cardiac_neuron	ENSG00000115468.7
Atrium	mouse	endocardial_cell	ENSG00000169242.7
Atrium	mouse	fibroblast	ENSG00000184349.8
Atrium	mouse	endocardial_cell	ENSG00000125266.6
Atrium	mouse	endothelial_cell	ENSG00000172889.11
Atrium	mouse	cardiac_neuron	ENSG00000241404.2
Atrium	mouse	myofibroblast_cell	ENSG00000164318.13
Atrium	mouse	endothelial_cell	ENSG00000024422.7
Atrium	mouse	endothelial_cell	ENSG00000111145.3
Atrium	mouse	fibroblast	ENSG00000049540.12
Atrium	mouse	endocardial_cell	ENSG00000170571.7
Atrium	mouse	endocardial_cell	ENSG00000164035.5
Atrium	mouse	myofibroblast_cell	ENSG00000186998.11
Atrium	mouse	endocardial_cell	ENSG00000106991.9
Atrium	mouse	cardiac_neuron	ENSG00000168913.6
Atrium	mouse	cardiac_muscle_cell	ENSG00000108515.13
Atrium	mouse	myofibroblast_cell	ENSG00000138792.5
Atrium	mouse	fibroblast	ENSG00000136960.8
Atrium	mouse	endocardial_cell	ENSG00000164303.6
Atrium	mouse	endocardial_cell	ENSG00000138185.12
Atrium	mouse	fibroblast	ENSG00000054179.7
Atrium	mouse	endothelial_cell	ENSG00000116016.9
Atrium	mouse	endocardial_cell	ENSG00000196411.5
Atrium	mouse	cardiac_neuron	ENSG00000120915.9
Atrium	mouse	myofibroblast_cell	ENSG00000105131.3
Atrium	mouse	leukocyte	ENSG00000133106.10
Atrium	mouse	cardiac_neuron	ENSG00000141736.9
Atrium	mouse	cardiac_neuron	ENSG00000065361.10
Atrium	mouse	endothelial_cell	ENSG00000157554.14
Atrium	mouse	smooth_muscle_cell	ENSG00000116285.8
Atrium	mouse	endothelial_cell	ENSG00000149564.7
Atrium	mouse	endothelial_cell	ENSG00000134954.10
Atrium	mouse	endothelial_cell	ENSG00000157557.7
Atrium	mouse	leukocyte	ENSG00000126860.7
Atrium	mouse	endothelial_cell	ENSG00000158769.13
Atrium	mouse	leukocyte	ENSG00000124491.11
Atrium	mouse	cardiac_muscle_cell	ENSG00000121769.3
Atrium	mouse	endothelial_cell	ENSG00000170323.4
Atrium	mouse	endocardial_cell	ENSG00000164687.6
Atrium	mouse	cardiac_neuron	ENSG00000164434.7
Atrium	mouse	cardiac_neuron	ENSG00000149485.12
Atrium	mouse	endothelial_cell	ENSG00000197245.4
Atrium	mouse	myofibroblast_cell	ENSG00000114023.11
Atrium	mouse	endocardial_cell	ENSG00000183615.5
Atrium	mouse	endocardial_cell	ENSG00000185442.8
Atrium	mouse	cardiac_neuron	ENSG00000219438.4
Atrium	mouse	endothelial_cell	ENSG00000185112.4
Atrium	mouse	leukocyte	ENSG00000153310.14
Atrium	mouse	smooth_muscle_cell	ENSG00000157470.7
Atrium	mouse	cardiac_neuron	ENSG00000182118.5
Atrium	mouse	myofibroblast_cell	ENSG00000078098.9
Atrium	mouse	fibroblast	ENSG00000077942.13
Atrium	mouse	fibroblast	ENSG00000163520.9
Atrium	mouse	fibroblast	ENSG00000140092.10
Atrium	mouse	fibroblast	ENSG00000166147.9
Atrium	mouse	cardiac_muscle_cell	ENSG00000197361.5
Atrium	mouse	leukocyte	ENSG00000158869.6
Atrium	mouse	leukocyte	ENSG00000150337.9
Atrium	mouse	leukocyte	ENSG00000072694.14
Atrium	mouse	myofibroblast_cell	ENSG00000073712.9
Atrium	mouse	leukocyte	ENSG00000149781.8
Atrium	mouse	cardiac_neuron	ENSG00000149557.8
Atrium	mouse	leukocyte	ENSG00000146192.10
Atrium	mouse	endothelial_cell	ENSG00000154783.6
Atrium	mouse	smooth_muscle_cell	ENSG00000113578.13
Atrium	mouse	cardiac_muscle_cell	ENSG00000114279.9
Atrium	mouse	fibroblast	ENSG00000077782.15
Atrium	mouse	fibroblast	ENSG00000022267.12
Atrium	mouse	cardiac_muscle_cell	ENSG00000115641.14
Atrium	mouse	cardiac_muscle_cell	ENSG00000134775.11
Atrium	mouse	fibroblast	ENSG00000176971.2
Atrium	mouse	cardiac_neuron	ENSG00000182263.9
Atrium	mouse	smooth_muscle_cell	ENSG00000168386.14
Atrium	mouse	cardiac_muscle_cell	ENSG00000139914.6
Atrium	mouse	endothelial_cell	ENSG00000151702.12
Atrium	mouse	smooth_muscle_cell	ENSG00000196924.10
Atrium	mouse	endocardial_cell	ENSG00000185070.6
Atrium	mouse	cardiac_neuron	ENSG00000125848.9
Atrium	mouse	endothelial_cell	ENSG00000102755.6
Atrium	mouse	endothelial_cell	ENSG00000037280.11
Atrium	mouse	cardiac_muscle_cell	ENSG00000160097.11
Atrium	mouse	leukocyte	ENSG00000165457.9
Atrium	mouse	endocardial_cell	ENSG00000054598.5
Atrium	mouse	endocardial_cell	ENSG00000114861.14
Atrium	mouse	fibroblast	ENSG00000128573.18
Atrium	mouse	smooth_muscle_cell	ENSG00000179772.6
Atrium	mouse	smooth_muscle_cell	ENSG00000111816.6
Atrium	mouse	cardiac_neuron	ENSG00000172159.11
Atrium	mouse	cardiac_muscle_cell	ENSG00000171877.15
Atrium	mouse	endocardial_cell	ENSG00000156869.8
Atrium	mouse	endothelial_cell	ENSG00000075618.13
Atrium	mouse	cardiac_muscle_cell	ENSG00000186628.8
Atrium	mouse	fibroblast	ENSG00000163430.5
Atrium	mouse	cardiac_neuron	ENSG00000266964.1
Atrium	mouse	leukocyte	ENSG00000137731.9
Atrium	mouse	endocardial_cell	ENSG00000164930.7
Atrium	mouse	cardiac_neuron	ENSG00000177283.4
Atrium	mouse	myofibroblast_cell	ENSG00000123689.5
Atrium	mouse	endocardial_cell	ENSG00000139112.6
Atrium	mouse	cardiac_neuron	ENSG00000128242.8
Atrium	mouse	cardiac_neuron	ENSG00000139629.11
Atrium	mouse	fibroblast	ENSG00000180447.5
Atrium	mouse	cardiac_neuron	ENSG00000139354.6
Atrium	mouse	cardiac_neuron	ENSG00000007237.14
Atrium	mouse	endocardial_cell	ENSG00000179348.7
Atrium	mouse	cardiac_neuron	ENSG00000171766.11
Atrium	mouse	myofibroblast_cell	ENSG00000111846.11
Atrium	mouse	smooth_muscle_cell	ENSG00000135414.5
Atrium	mouse	fibroblast	ENSG00000164949.3
Atrium	mouse	fibroblast	ENSG00000131459.8
Atrium	mouse	cardiac_neuron	ENSG00000168546.6
Atrium	mouse	cardiac_neuron	ENSG00000146013.6
Atrium	mouse	endocardial_cell	ENSG00000213203.2
Atrium	mouse	endothelial_cell	ENSG00000133574.5
Atrium	mouse	endothelial_cell	ENSG00000133561.11
Atrium	mouse	endothelial_cell	ENSG00000152661.7
Atrium	mouse	cardiac_muscle_cell	ENSG00000121743.3
Atrium	mouse	myofibroblast_cell	ENSG00000187513.8
Atrium	mouse	cardiac_muscle_cell	ENSG00000143140.6
Atrium	mouse	smooth_muscle_cell	ENSG00000182963.5
Atrium	mouse	cardiac_neuron	ENSG00000176402.5
Atrium	mouse	leukocyte	ENSG00000130755.8
Atrium	mouse	cardiac_muscle_cell	ENSG00000137198.5
Atrium	mouse	myofibroblast_cell	ENSG00000114450.5
Atrium	mouse	endothelial_cell	ENSG00000127920.5
Atrium	mouse	endothelial_cell	ENSG00000167083.2
Atrium	mouse	cardiac_muscle_cell	ENSG00000063660.4
Atrium	mouse	endothelial_cell	ENSG00000182851.2
Atrium	mouse	endocardial_cell	ENSG00000150625.12
Atrium	mouse	cardiac_neuron	ENSG00000046653.10
Atrium	mouse	fibroblast	ENSG00000158292.6
Atrium	mouse	leukocyte	ENSG00000173890.12
Atrium	mouse	endocardial_cell	ENSG00000166856.1
Atrium	mouse	leukocyte	ENSG00000169508.6
Atrium	mouse	smooth_muscle_cell	ENSG00000204882.3
Atrium	mouse	cardiac_neuron	ENSG00000170075.8
Atrium	mouse	endothelial_cell	ENSG00000177464.4
Atrium	mouse	leukocyte	ENSG00000140030.4
Atrium	mouse	smooth_muscle_cell	ENSG00000170412.12
Atrium	mouse	cardiac_neuron	ENSG00000166123.9
Atrium	mouse	cardiac_muscle_cell	ENSG00000211445.7
Atrium	mouse	fibroblast	ENSG00000164294.9
Atrium	mouse	cardiac_muscle_cell	ENSG00000115290.5
Atrium	mouse	fibroblast	ENSG00000148180.12
Atrium	mouse	fibroblast	ENSG00000134202.6
Atrium	mouse	myofibroblast_cell	ENSG00000152402.6
Atrium	mouse	fibroblast	ENSG00000172986.8
Atrium	mouse	myofibroblast_cell	ENSG00000188375.3
Atrium	mouse	cardiac_neuron	ENSG00000113070.6
Atrium	mouse	leukocyte	ENSG00000101336.8
Atrium	mouse	leukocyte	ENSG00000180353.6
Atrium	mouse	cardiac_neuron	ENSG00000099822.2
Atrium	mouse	smooth_muscle_cell	ENSG00000163517.10
Atrium	mouse	myofibroblast_cell	ENSG00000163909.6
Atrium	mouse	cardiac_muscle_cell	ENSG00000010282.10
Atrium	mouse	myofibroblast_cell	ENSG00000131097.2
Atrium	mouse	leukocyte	ENSG00000160883.6
Atrium	mouse	leukocyte	ENSG00000234745.5
Atrium	mouse	leukocyte	ENSG00000204257.10
Atrium	mouse	leukocyte	ENSG00000242574.4
Atrium	mouse	endocardial_cell	ENSG00000143341.7
Atrium	mouse	cardiac_neuron	ENSG00000134240.7
Atrium	mouse	leukocyte	ENSG00000164120.9
Atrium	mouse	leukocyte	ENSG00000163106.6
Atrium	mouse	cardiac_muscle_cell	ENSG00000130528.7
Atrium	mouse	myofibroblast_cell	ENSG00000196196.2
Atrium	mouse	myofibroblast_cell	ENSG00000125430.4
Atrium	mouse	cardiac_muscle_cell	ENSG00000226742.3
Atrium	mouse	endothelial_cell	ENSG00000132622.6
Atrium	mouse	endothelial_cell	ENSG00000106211.8
Atrium	mouse	cardiac_muscle_cell	ENSG00000170276.4
Atrium	mouse	cardiac_muscle_cell	ENSG00000169271.1
Atrium	mouse	cardiac_muscle_cell	ENSG00000004776.7
Atrium	mouse	cardiac_muscle_cell	ENSG00000173641.13
Atrium	mouse	fibroblast	ENSG00000166033.7
Atrium	mouse	fibroblast	ENSG00000170801.5
Atrium	mouse	endocardial_cell	ENSG00000068001.9
Atrium	mouse	endothelial_cell	ENSG00000108622.6
Atrium	mouse	endothelial_cell	ENSG00000125968.7
Atrium	mouse	endocardial_cell	ENSG00000117318.8
Atrium	mouse	myofibroblast_cell	ENSG00000142089.11
Atrium	mouse	fibroblast	ENSG00000017427.11
Atrium	mouse	endocardial_cell	ENSG00000167244.13
Atrium	mouse	fibroblast	ENSG00000141753.5
Atrium	mouse	smooth_muscle_cell	ENSG00000115461.4
Atrium	mouse	fibroblast	ENSG00000167779.3
Atrium	mouse	cardiac_neuron	ENSG00000117154.7
Atrium	mouse	endocardial_cell	ENSG00000143061.13
Atrium	mouse	leukocyte	ENSG00000140749.7
Atrium	mouse	leukocyte	ENSG00000110324.5
Atrium	mouse	fibroblast	ENSG00000137070.13
Atrium	mouse	myofibroblast_cell	ENSG00000134460.11
Atrium	mouse	myofibroblast_cell	ENSG00000157368.6
Atrium	mouse	myofibroblast_cell	ENSG00000141401.7
Atrium	mouse	smooth_muscle_cell	ENSG00000109452.8
Atrium	mouse	smooth_muscle_cell	ENSG00000068383.14
Atrium	mouse	leukocyte	ENSG00000168918.9
Atrium	mouse	cardiac_neuron	ENSG00000188487.7
Atrium	mouse	endocardial_cell	ENSG00000086200.12
Atrium	mouse	cardiac_neuron	ENSG00000145703.11
Atrium	mouse	myofibroblast_cell	ENSG00000120645.7
Atrium	mouse	leukocyte	ENSG00000128604.14
Atrium	mouse	endocardial_cell	ENSG00000117595.6
Atrium	mouse	fibroblast	ENSG00000129009.8
Atrium	mouse	cardiac_neuron	ENSG00000214960.5
Atrium	mouse	smooth_muscle_cell	ENSG00000105655.14
Atrium	mouse	myofibroblast_cell	ENSG00000213949.4
Atrium	mouse	leukocyte	ENSG00000115232.9
Atrium	mouse	endothelial_cell	ENSG00000091409.10
Atrium	mouse	myofibroblast_cell	ENSG00000135424.11
Atrium	mouse	smooth_muscle_cell	ENSG00000077943.7
Atrium	mouse	leukocyte	ENSG00000169896.12
Atrium	mouse	cardiac_muscle_cell	ENSG00000147166.6
Atrium	mouse	leukocyte	ENSG00000160255.12
Atrium	mouse	cardiac_neuron	ENSG00000132470.9
Atrium	mouse	smooth_muscle_cell	ENSG00000055955.11
Atrium	mouse	cardiac_neuron	ENSG00000078596.6
Atrium	mouse	endothelial_cell	ENSG00000143772.5
Atrium	mouse	smooth_muscle_cell	ENSG00000101384.7
Atrium	mouse	endothelial_cell	ENSG00000184916.4
Atrium	mouse	endothelial_cell	ENSG00000154721.10
Atrium	mouse	endothelial_cell	ENSG00000173801.12
Atrium	mouse	endocardial_cell	ENSG00000107104.14
Atrium	mouse	endothelial_cell	ENSG00000186994.7
Atrium	mouse	cardiac_neuron	ENSG00000111262.4
Atrium	mouse	cardiac_neuron	ENSG00000177301.9
Atrium	mouse	smooth_muscle_cell	ENSG00000130037.3
Atrium	mouse	cardiac_neuron	ENSG00000151079.6
Atrium	mouse	smooth_muscle_cell	ENSG00000169282.13
Atrium	mouse	smooth_muscle_cell	ENSG00000158445.7
Atrium	mouse	smooth_muscle_cell	ENSG00000152049.5
Atrium	mouse	cardiac_muscle_cell	ENSG00000178342.4
Atrium	mouse	cardiac_muscle_cell	ENSG00000055118.10
Atrium	mouse	cardiac_neuron	ENSG00000183960.4
Atrium	mouse	cardiac_neuron	ENSG00000177807.6
Atrium	mouse	cardiac_muscle_cell	ENSG00000187486.5
Atrium	mouse	cardiac_neuron	ENSG00000184185.5
Atrium	mouse	cardiac_muscle_cell	ENSG00000162989.3
Atrium	mouse	cardiac_muscle_cell	ENSG00000120457.7
Atrium	mouse	myofibroblast_cell	ENSG00000121361.3
Atrium	mouse	cardiac_muscle_cell	ENSG00000171303.5
Atrium	mouse	cardiac_neuron	ENSG00000164626.8
Atrium	mouse	smooth_muscle_cell	ENSG00000145936.4
Atrium	mouse	cardiac_muscle_cell	ENSG00000053918.11
Atrium	mouse	leukocyte	ENSG00000178695.4
Atrium	mouse	fibroblast	ENSG00000100196.6
Atrium	mouse	endothelial_cell	ENSG00000128052.8
Atrium	mouse	endothelial_cell	ENSG00000166398.8
Atrium	mouse	cardiac_muscle_cell	ENSG00000109265.8
Atrium	mouse	endothelial_cell	ENSG00000120549.11
Atrium	mouse	endothelial_cell	ENSG00000049130.9
Atrium	mouse	endothelial_cell	ENSG00000127528.5
Atrium	mouse	smooth_muscle_cell	ENSG00000185909.10
Atrium	mouse	myofibroblast_cell	ENSG00000213160.5
Atrium	mouse	cardiac_muscle_cell	ENSG00000168427.7
Atrium	mouse	cardiac_muscle_cell	ENSG00000124743.5
Atrium	mouse	endocardial_cell	ENSG00000102271.9
Atrium	mouse	endocardial_cell	ENSG00000172578.7
Atrium	mouse	cardiac_neuron	ENSG00000167759.8
Atrium	mouse	cardiac_neuron	ENSG00000129455.11
Atrium	mouse	cardiac_neuron	ENSG00000213022.4
Atrium	mouse	cardiac_neuron	ENSG00000198910.8
Atrium	mouse	cardiac_muscle_cell	ENSG00000159166.9
Atrium	mouse	leukocyte	ENSG00000167613.11
Atrium	mouse	fibroblast	ENSG00000196569.7
Atrium	mouse	leukocyte	ENSG00000162511.7
Atrium	mouse	smooth_muscle_cell	ENSG00000213626.7
Atrium	mouse	leukocyte	ENSG00000136167.9
Atrium	mouse	leukocyte	ENSG00000043462.7
Atrium	mouse	endothelial_cell	ENSG00000169744.8
Atrium	mouse	cardiac_muscle_cell	ENSG00000122367.15
Atrium	mouse	fibroblast	ENSG00000100097.7
Atrium	mouse	cardiac_neuron	ENSG00000131981.11
Atrium	mouse	cardiac_neuron	ENSG00000153902.9
Atrium	mouse	endocardial_cell	ENSG00000113594.5
Atrium	mouse	leukocyte	ENSG00000186818.8
Atrium	mouse	cardiac_neuron	ENSG00000064042.13
Atrium	mouse	myofibroblast_cell	ENSG00000144791.5
Atrium	mouse	myofibroblast_cell	ENSG00000169756.12
Atrium	mouse	endothelial_cell	ENSG00000072163.14
Atrium	mouse	myofibroblast_cell	ENSG00000111052.3
Atrium	mouse	smooth_muscle_cell	ENSG00000073350.9
Atrium	mouse	cardiac_muscle_cell	ENSG00000136153.15
Atrium	mouse	smooth_muscle_cell	ENSG00000163431.11
Atrium	mouse	cardiac_muscle_cell	ENSG00000170807.11
Atrium	mouse	cardiac_muscle_cell	ENSG00000163380.11
Atrium	mouse	fibroblast	ENSG00000129038.11
Atrium	mouse	myofibroblast_cell	ENSG00000134013.11
Atrium	mouse	cardiac_neuron	ENSG00000198121.9
Atrium	mouse	cardiac_neuron	ENSG00000087253.7
Atrium	mouse	leukocyte	ENSG00000110031.8
Atrium	mouse	smooth_muscle_cell	ENSG00000136141.10
Atrium	mouse	endocardial_cell	ENSG00000171236.9
Atrium	mouse	leukocyte	ENSG00000118308.10
Atrium	mouse	fibroblast	ENSG00000123384.9
Atrium	mouse	cardiac_muscle_cell	ENSG00000198812.3
Atrium	mouse	cardiac_muscle_cell	ENSG00000185028.3
Atrium	mouse	fibroblast	ENSG00000128606.8
Atrium	mouse	cardiac_muscle_cell	ENSG00000163827.8
Atrium	mouse	leukocyte	ENSG00000175489.9
Atrium	mouse	cardiac_muscle_cell	ENSG00000122477.8
Atrium	mouse	cardiac_neuron	ENSG00000148948.3
Atrium	mouse	cardiac_neuron	ENSG00000173114.8
Atrium	mouse	cardiac_neuron	ENSG00000162951.6
Atrium	mouse	fibroblast	ENSG00000185565.7
Atrium	mouse	leukocyte	ENSG00000204482.6
Atrium	mouse	fibroblast	ENSG00000049323.11
Atrium	mouse	fibroblast	ENSG00000168056.10
Atrium	mouse	fibroblast	ENSG00000090006.13
Atrium	mouse	fibroblast	ENSG00000139329.4
Atrium	mouse	cardiac_neuron	ENSG00000187398.7
Atrium	mouse	endothelial_cell	ENSG00000160932.6
Atrium	mouse	leukocyte	ENSG00000112799.4
Atrium	mouse	cardiac_neuron	ENSG00000150556.12
Atrium	mouse	leukocyte	ENSG00000133800.4
Atrium	mouse	smooth_muscle_cell	ENSG00000157093.4
Atrium	mouse	cardiac_neuron	ENSG00000180660.6
Atrium	mouse	leukocyte	ENSG00000178573.6
Atrium	mouse	cardiac_neuron	ENSG00000172005.6
Atrium	mouse	endocardial_cell	ENSG00000144063.3
Atrium	mouse	smooth_muscle_cell	ENSG00000111261.9
Atrium	mouse	myofibroblast_cell	ENSG00000104814.8
Atrium	mouse	cardiac_muscle_cell	ENSG00000109339.14
Atrium	mouse	leukocyte	ENSG00000145416.9
Atrium	mouse	smooth_muscle_cell	ENSG00000116141.11
Atrium	mouse	cardiac_neuron	ENSG00000132561.9
Atrium	mouse	cardiac_neuron	ENSG00000124159.11
Atrium	mouse	cardiac_muscle_cell	ENSG00000198125.8
Atrium	mouse	cardiac_neuron	ENSG00000143797.7
Atrium	mouse	cardiac_neuron	ENSG00000197971.10
Atrium	mouse	cardiac_neuron	ENSG00000076706.10
Atrium	mouse	endothelial_cell	ENSG00000126217.16
Atrium	mouse	leukocyte	ENSG00000175471.15
Atrium	mouse	smooth_muscle_cell	ENSG00000081189.9
Atrium	mouse	cardiac_neuron	ENSG00000145794.12
Atrium	mouse	endocardial_cell	ENSG00000162591.11
Atrium	mouse	cardiac_neuron	ENSG00000106780.7
Atrium	mouse	endothelial_cell	ENSG00000106511.5
Atrium	mouse	smooth_muscle_cell	ENSG00000153208.12
Atrium	mouse	cardiac_neuron	ENSG00000103260.4
Atrium	mouse	fibroblast	ENSG00000117122.9
Atrium	mouse	cardiac_neuron	ENSG00000198948.7
Atrium	mouse	fibroblast	ENSG00000166482.7
Atrium	mouse	fibroblast	ENSG00000197614.6
Atrium	mouse	myofibroblast_cell	ENSG00000140545.10
Atrium	mouse	endothelial_cell	ENSG00000100060.13
Atrium	mouse	endothelial_cell	ENSG00000074416.9
Atrium	mouse	fibroblast	ENSG00000111341.5
Atrium	mouse	fibroblast	ENSG00000008394.8
Atrium	mouse	smooth_muscle_cell	ENSG00000143198.8
Atrium	mouse	cardiac_muscle_cell	ENSG00000120215.5
Atrium	mouse	cardiac_muscle_cell	ENSG00000178053.13
Atrium	mouse	cardiac_neuron	ENSG00000115648.9
Atrium	mouse	fibroblast	ENSG00000157227.8
Atrium	mouse	cardiac_neuron	ENSG00000102996.4
Atrium	mouse	fibroblast	ENSG00000087245.8
Atrium	mouse	fibroblast	ENSG00000189409.8
Atrium	mouse	endocardial_cell	ENSG00000173269.9
Atrium	mouse	fibroblast	ENSG00000169184.5
Atrium	mouse	myofibroblast_cell	ENSG00000121211.3
Atrium	mouse	cardiac_muscle_cell	ENSG00000073146.11
Atrium	mouse	cardiac_neuron	ENSG00000079931.10
Atrium	mouse	leukocyte	ENSG00000197629.5
Atrium	mouse	myofibroblast_cell	ENSG00000133030.15
Atrium	mouse	myofibroblast_cell	ENSG00000170262.8
Atrium	mouse	leukocyte	ENSG00000120586.4
Atrium	mouse	fibroblast	ENSG00000011028.9
Atrium	mouse	smooth_muscle_cell	ENSG00000072952.14
Atrium	mouse	fibroblast	ENSG00000110079.12
Atrium	mouse	leukocyte	ENSG00000166926.4
Atrium	mouse	leukocyte	ENSG00000166927.8
Atrium	mouse	leukocyte	ENSG00000038945.10
Atrium	mouse	fibroblast	ENSG00000187193.8
Atrium	mouse	fibroblast	ENSG00000137409.14
Atrium	mouse	smooth_muscle_cell	ENSG00000003987.9
Atrium	mouse	cardiac_neuron	ENSG00000132613.10
Atrium	mouse	myofibroblast_cell	ENSG00000129422.9
Atrium	mouse	cardiac_muscle_cell	ENSG00000132938.14
Atrium	mouse	smooth_muscle_cell	ENSG00000272573.1
Atrium	mouse	fibroblast	ENSG00000162576.12
Atrium	mouse	cardiac_muscle_cell	ENSG00000185105.4
Atrium	mouse	cardiac_muscle_cell	ENSG00000134571.6
Atrium	mouse	cardiac_muscle_cell	ENSG00000221986.2
Atrium	mouse	endothelial_cell	ENSG00000120279.6
Atrium	mouse	smooth_muscle_cell	ENSG00000133392.12
Atrium	mouse	cardiac_muscle_cell	ENSG00000197616.7
Atrium	mouse	cardiac_muscle_cell	ENSG00000092054.12
Atrium	mouse	cardiac_muscle_cell	ENSG00000168530.11
Atrium	mouse	cardiac_muscle_cell	ENSG00000160808.5
Atrium	mouse	cardiac_muscle_cell	ENSG00000198336.5
Atrium	mouse	smooth_muscle_cell	ENSG00000092841.14
Atrium	mouse	smooth_muscle_cell	ENSG00000101335.5
Atrium	mouse	smooth_muscle_cell	ENSG00000065534.14
Atrium	mouse	cardiac_muscle_cell	ENSG00000140795.8
Atrium	mouse	cardiac_muscle_cell	ENSG00000145949.8
Atrium	mouse	endothelial_cell	ENSG00000145555.10
Atrium	mouse	cardiac_muscle_cell	ENSG00000133454.11
Atrium	mouse	myofibroblast_cell	ENSG00000128641.13
Atrium	mouse	leukocyte	ENSG00000142347.12
Atrium	mouse	leukocyte	ENSG00000136286.10
Atrium	mouse	cardiac_muscle_cell	ENSG00000141052.13
Atrium	mouse	cardiac_muscle_cell	ENSG00000101605.8
Atrium	mouse	cardiac_muscle_cell	ENSG00000036448.5
Atrium	mouse	cardiac_muscle_cell	ENSG00000172399.5
Atrium	mouse	cardiac_muscle_cell	ENSG00000138347.11
Atrium	mouse	endothelial_cell	ENSG00000145911.5
Atrium	mouse	myofibroblast_cell	ENSG00000077616.6
Atrium	mouse	cardiac_neuron	ENSG00000149294.12
Atrium	mouse	cardiac_neuron	ENSG00000154654.10
Atrium	mouse	leukocyte	ENSG00000158517.9
Atrium	mouse	leukocyte	ENSG00000116701.10
Atrium	mouse	leukocyte	ENSG00000100365.10
Atrium	mouse	leukocyte	ENSG00000123338.8
Atrium	mouse	fibroblast	ENSG00000182636.4
Atrium	mouse	cardiac_neuron	ENSG00000104419.10
Atrium	mouse	myofibroblast_cell	ENSG00000185633.6
Atrium	mouse	endothelial_cell	ENSG00000132688.10
Atrium	mouse	smooth_muscle_cell	ENSG00000173848.14
Atrium	mouse	myofibroblast_cell	ENSG00000214357.4
Atrium	mouse	leukocyte	ENSG00000163121.5
Atrium	mouse	leukocyte	ENSG00000235568.2
Atrium	mouse	endocardial_cell	ENSG00000162599.11
Atrium	mouse	fibroblast	ENSG00000141905.13
Atrium	mouse	fibroblast	ENSG00000008441.12
Atrium	mouse	cardiac_neuron	ENSG00000064300.4
Atrium	mouse	fibroblast	ENSG00000116962.10
Atrium	mouse	cardiac_neuron	ENSG00000145506.9
Atrium	mouse	cardiac_neuron	ENSG00000196338.8
Atrium	mouse	cardiac_muscle_cell	ENSG00000182261.3
Atrium	mouse	endothelial_cell	ENSG00000007171.12
Atrium	mouse	endocardial_cell	ENSG00000164867.6
Atrium	mouse	myofibroblast_cell	ENSG00000163072.10
Atrium	mouse	endocardial_cell	ENSG00000148400.9
Atrium	mouse	smooth_muscle_cell	ENSG00000134250.13
Atrium	mouse	myofibroblast_cell	ENSG00000074181.4
Atrium	mouse	leukocyte	ENSG00000135838.9
Atrium	mouse	cardiac_muscle_cell	ENSG00000120937.8
Atrium	mouse	endocardial_cell	ENSG00000113389.11
Atrium	mouse	smooth_muscle_cell	ENSG00000164128.2
Atrium	mouse	smooth_muscle_cell	ENSG00000185551.8
Atrium	mouse	cardiac_muscle_cell	ENSG00000197893.9
Atrium	mouse	smooth_muscle_cell	ENSG00000198435.2
Atrium	mouse	endocardial_cell	ENSG00000157168.14
Atrium	mouse	smooth_muscle_cell	ENSG00000053702.10
Atrium	mouse	cardiac_neuron	ENSG00000124785.4
Atrium	mouse	endothelial_cell	ENSG00000099250.13
Atrium	mouse	endothelial_cell	ENSG00000118257.12
Atrium	mouse	cardiac_muscle_cell	ENSG00000171119.2
Atrium	mouse	cardiac_neuron	ENSG00000179915.16
Atrium	mouse	myofibroblast_cell	ENSG00000182667.10
Atrium	mouse	smooth_muscle_cell	ENSG00000074527.7
Atrium	mouse	cardiac_neuron	ENSG00000162631.14
Atrium	mouse	endocardial_cell	ENSG00000133636.6
Atrium	mouse	fibroblast	ENSG00000176046.7
Atrium	mouse	endocardial_cell	ENSG00000167693.12
Atrium	mouse	myofibroblast_cell	ENSG00000184232.4
Atrium	mouse	leukocyte	ENSG00000089127.8
Atrium	mouse	cardiac_muscle_cell	ENSG00000154358.15
Atrium	mouse	endocardial_cell	ENSG00000197822.6
Atrium	mouse	fibroblast	ENSG00000106809.6
Atrium	mouse	fibroblast	ENSG00000183801.3
Atrium	mouse	cardiac_neuron	ENSG00000185585.15
Atrium	mouse	cardiac_neuron	ENSG00000162745.6
Atrium	mouse	fibroblast	ENSG00000116774.7
Atrium	mouse	cardiac_muscle_cell	ENSG00000122375.7
Atrium	mouse	smooth_muscle_cell	ENSG00000180785.8
Atrium	mouse	smooth_muscle_cell	ENSG00000167332.7
Atrium	mouse	fibroblast	ENSG00000143867.5
Atrium	mouse	myofibroblast_cell	ENSG00000174944.4
Atrium	mouse	leukocyte	ENSG00000171631.10
Atrium	mouse	cardiac_neuron	ENSG00000149380.7
Atrium	mouse	smooth_muscle_cell	ENSG00000129116.13
Atrium	mouse	endothelial_cell	ENSG00000099260.6
Atrium	mouse	cardiac_neuron	ENSG00000160781.11
Atrium	mouse	cardiac_muscle_cell	ENSG00000188582.4
Atrium	mouse	smooth_muscle_cell	ENSG00000169116.7
Atrium	mouse	myofibroblast_cell	ENSG00000177425.6
Atrium	mouse	cardiac_neuron	ENSG00000135903.14
Atrium	mouse	cardiac_neuron	ENSG00000090097.16
Atrium	mouse	cardiac_neuron	ENSG00000156453.9
Atrium	mouse	endothelial_cell	ENSG00000113555.4
Atrium	mouse	endothelial_cell	ENSG00000118946.7
Atrium	mouse	myofibroblast_cell	ENSG00000189184.7
Atrium	mouse	myofibroblast_cell	ENSG00000165194.10
Atrium	mouse	cardiac_neuron	ENSG00000197991.10
Atrium	mouse	cardiac_muscle_cell	ENSG00000169851.11
Atrium	mouse	fibroblast	ENSG00000106333.8
Atrium	mouse	fibroblast	ENSG00000163710.3
Atrium	mouse	smooth_muscle_cell	ENSG00000248485.1
Atrium	mouse	fibroblast	ENSG00000140479.12
Atrium	mouse	endocardial_cell	ENSG00000145882.6
Atrium	mouse	endothelial_cell	ENSG00000186642.11
Atrium	mouse	smooth_muscle_cell	ENSG00000172572.6
Atrium	mouse	myofibroblast_cell	ENSG00000105650.17
Atrium	mouse	myofibroblast_cell	ENSG00000138735.11
Atrium	mouse	myofibroblast_cell	ENSG00000113231.9
Atrium	mouse	cardiac_neuron	ENSG00000197461.9
Atrium	mouse	endothelial_cell	ENSG00000100311.12
Atrium	mouse	fibroblast	ENSG00000134853.7
Atrium	mouse	myofibroblast_cell	ENSG00000113721.9
Atrium	mouse	fibroblast	ENSG00000104213.8
Atrium	mouse	fibroblast	ENSG00000120913.19
Atrium	mouse	cardiac_neuron	ENSG00000131435.8
Atrium	mouse	fibroblast	ENSG00000162493.12
Atrium	mouse	myofibroblast_cell	ENSG00000187800.9
Atrium	mouse	smooth_muscle_cell	ENSG00000112378.11
Atrium	mouse	smooth_muscle_cell	ENSG00000141959.12
Atrium	mouse	endocardial_cell	ENSG00000154330.8
Atrium	mouse	endocardial_cell	ENSG00000112419.10
Atrium	mouse	fibroblast	ENSG00000137558.3
Atrium	mouse	fibroblast	ENSG00000164530.9
Atrium	mouse	leukocyte	ENSG00000155629.10
Atrium	mouse	leukocyte	ENSG00000105851.6
Atrium	mouse	leukocyte	ENSG00000121716.14
Atrium	mouse	endocardial_cell	ENSG00000087842.6
Atrium	mouse	endocardial_cell	ENSG00000205038.7
Atrium	mouse	endocardial_cell	ENSG00000160447.6
Atrium	mouse	cardiac_muscle_cell	ENSG00000057294.9
Atrium	mouse	myofibroblast_cell	ENSG00000144837.4
Atrium	mouse	leukocyte	ENSG00000146070.12
Atrium	mouse	endocardial_cell	ENSG00000118495.14
Atrium	mouse	smooth_muscle_cell	ENSG00000138193.10
Atrium	mouse	myofibroblast_cell	ENSG00000115896.11
Atrium	mouse	leukocyte	ENSG00000166428.8
Atrium	mouse	leukocyte	ENSG00000115956.9
Atrium	mouse	fibroblast	ENSG00000143850.8
Atrium	mouse	cardiac_neuron	ENSG00000021300.9
Atrium	mouse	fibroblast	ENSG00000166289.5
Atrium	mouse	endothelial_cell	ENSG00000120278.10
Atrium	mouse	smooth_muscle_cell	ENSG00000023902.9
Atrium	mouse	cardiac_muscle_cell	ENSG00000214456.4
Atrium	mouse	endothelial_cell	ENSG00000145632.10
Atrium	mouse	cardiac_muscle_cell	ENSG00000198523.5
Atrium	mouse	cardiac_neuron	ENSG00000123560.9
Atrium	mouse	endocardial_cell	ENSG00000130300.4
Atrium	mouse	myofibroblast_cell	ENSG00000161381.9
Atrium	mouse	myofibroblast_cell	ENSG00000120594.12
Atrium	mouse	cardiac_muscle_cell	ENSG00000146281.5
Atrium	mouse	cardiac_neuron	ENSG00000124225.11
Atrium	mouse	cardiac_neuron	ENSG00000109099.9
Atrium	mouse	fibroblast	ENSG00000174348.9
Atrium	mouse	endothelial_cell	ENSG00000128567.12
Atrium	mouse	smooth_muscle_cell	ENSG00000137054.11
Atrium	mouse	cardiac_muscle_cell	ENSG00000121577.9
Atrium	mouse	cardiac_neuron	ENSG00000133110.10
Atrium	mouse	cardiac_neuron	ENSG00000185668.5
Atrium	mouse	endothelial_cell	ENSG00000132170.15
Atrium	mouse	cardiac_muscle_cell	ENSG00000109819.4
Atrium	mouse	smooth_muscle_cell	ENSG00000155846.12
Atrium	mouse	cardiac_neuron	ENSG00000166387.7
Atrium	mouse	cardiac_muscle_cell	ENSG00000108179.9
Atrium	mouse	endothelial_cell	ENSG00000100034.9
Atrium	mouse	smooth_muscle_cell	ENSG00000163590.9
Atrium	mouse	smooth_muscle_cell	ENSG00000058272.11
Atrium	mouse	smooth_muscle_cell	ENSG00000125503.8
Atrium	mouse	smooth_muscle_cell	ENSG00000167641.6
Atrium	mouse	cardiac_neuron	ENSG00000198729.4
Atrium	mouse	endothelial_cell	ENSG00000101445.5
Atrium	mouse	cardiac_muscle_cell	ENSG00000154415.3
Atrium	mouse	fibroblast	ENSG00000188783.5
Atrium	mouse	cardiac_muscle_cell	ENSG00000162409.6
Atrium	mouse	myofibroblast_cell	ENSG00000188191.10
Atrium	mouse	leukocyte	ENSG00000166501.8
Atrium	mouse	endothelial_cell	ENSG00000027075.9
Atrium	mouse	endothelial_cell	ENSG00000105287.8
Atrium	mouse	cardiac_neuron	ENSG00000185532.10
Atrium	mouse	cardiac_neuron	ENSG00000171867.12
Atrium	mouse	endocardial_cell	ENSG00000101000.4
Atrium	mouse	endocardial_cell	ENSG00000101292.6
Atrium	mouse	cardiac_muscle_cell	ENSG00000117707.11
Atrium	mouse	endocardial_cell	ENSG00000176532.3
Atrium	mouse	cardiac_neuron	ENSG00000135378.3
Atrium	mouse	cardiac_neuron	ENSG00000150687.7
Atrium	mouse	leukocyte	ENSG00000106772.13
Atrium	mouse	leukocyte	ENSG00000169403.7
Atrium	mouse	myofibroblast_cell	ENSG00000171862.5
Atrium	mouse	fibroblast	ENSG00000124212.5
Atrium	mouse	endocardial_cell	ENSG00000095303.10
Atrium	mouse	myofibroblast_cell	ENSG00000160801.9
Atrium	mouse	cardiac_neuron	ENSG00000105894.7
Atrium	mouse	smooth_muscle_cell	ENSG00000184489.7
Atrium	mouse	endocardial_cell	ENSG00000152104.7
Atrium	mouse	leukocyte	ENSG00000072135.8
Atrium	mouse	leukocyte	ENSG00000111679.12
Atrium	mouse	endothelial_cell	ENSG00000127329.10
Atrium	mouse	leukocyte	ENSG00000081237.14
Atrium	mouse	myofibroblast_cell	ENSG00000152894.10
Atrium	mouse	leukocyte	ENSG00000151490.9
Atrium	mouse	cardiac_neuron	ENSG00000106278.7
Atrium	mouse	endocardial_cell	ENSG00000251692.3
Atrium	mouse	cardiac_muscle_cell	ENSG00000176894.5
Atrium	mouse	fibroblast	ENSG00000115828.11
Atrium	mouse	endocardial_cell	ENSG00000069974.11
Atrium	mouse	myofibroblast_cell	ENSG00000172794.15
Atrium	mouse	cardiac_muscle_cell	ENSG00000169213.6
Atrium	mouse	leukocyte	ENSG00000128340.10
Atrium	mouse	endocardial_cell	ENSG00000131831.13
Atrium	mouse	smooth_muscle_cell	ENSG00000188559.9
Atrium	mouse	smooth_muscle_cell	ENSG00000132329.6
Atrium	mouse	endocardial_cell	ENSG00000131477.6
Atrium	mouse	myofibroblast_cell	ENSG00000109756.4
Atrium	mouse	cardiac_neuron	ENSG00000106538.5
Atrium	mouse	myofibroblast_cell	ENSG00000075391.12
Atrium	mouse	smooth_muscle_cell	ENSG00000108551.4
Atrium	mouse	smooth_muscle_cell	ENSG00000100302.6
Atrium	mouse	cardiac_neuron	ENSG00000146090.11
Atrium	mouse	myofibroblast_cell	ENSG00000068831.14
Atrium	mouse	endothelial_cell	ENSG00000152689.13
Atrium	mouse	endothelial_cell	ENSG00000105538.4
Atrium	mouse	smooth_muscle_cell	ENSG00000122035.6
Atrium	mouse	smooth_muscle_cell	ENSG00000103710.6
Atrium	mouse	endocardial_cell	ENSG00000189431.5
Atrium	mouse	smooth_muscle_cell	ENSG00000153179.7
Atrium	mouse	leukocyte	ENSG00000107551.16
Atrium	mouse	cardiac_muscle_cell	ENSG00000078328.15
Atrium	mouse	cardiac_muscle_cell	ENSG00000203867.7
Atrium	mouse	smooth_muscle_cell	ENSG00000112183.10
Atrium	mouse	cardiac_muscle_cell	ENSG00000132819.12
Atrium	mouse	leukocyte	ENSG00000163694.10
Atrium	mouse	smooth_muscle_cell	ENSG00000144642.16
Atrium	mouse	endocardial_cell	ENSG00000114115.5
Atrium	mouse	endothelial_cell	ENSG00000162444.11
Atrium	mouse	smooth_muscle_cell	ENSG00000166831.4
Atrium	mouse	smooth_muscle_cell	ENSG00000172348.10
Atrium	mouse	fibroblast	ENSG00000049449.4
Atrium	mouse	fibroblast	ENSG00000142552.3
Atrium	mouse	myofibroblast_cell	ENSG00000135437.5
Atrium	mouse	endocardial_cell	ENSG00000137710.10
Atrium	mouse	smooth_muscle_cell	ENSG00000068615.12
Atrium	mouse	cardiac_neuron	ENSG00000189056.9
Atrium	mouse	myofibroblast_cell	ENSG00000088320.3
Atrium	mouse	myofibroblast_cell	ENSG00000134533.2
Atrium	mouse	endocardial_cell	ENSG00000135002.7
Atrium	mouse	leukocyte	ENSG00000148908.10
Atrium	mouse	leukocyte	ENSG00000150681.5
Atrium	mouse	endocardial_cell	ENSG00000138835.18
Atrium	mouse	smooth_muscle_cell	ENSG00000117152.9
Atrium	mouse	myofibroblast_cell	ENSG00000143248.8
Atrium	mouse	smooth_muscle_cell	ENSG00000186479.4
Atrium	mouse	myofibroblast_cell	ENSG00000143878.8
Atrium	mouse	fibroblast	ENSG00000126785.8
Atrium	mouse	endothelial_cell	ENSG00000100599.11
Atrium	mouse	fibroblast	ENSG00000258818.2
Atrium	mouse	cardiac_neuron	ENSG00000115963.9
Atrium	mouse	endocardial_cell	ENSG00000110315.2
Atrium	mouse	cardiac_muscle_cell	ENSG00000158286.8
Atrium	mouse	endothelial_cell	ENSG00000154133.10
Atrium	mouse	cardiac_muscle_cell	ENSG00000140986.7
Atrium	mouse	endocardial_cell	ENSG00000071242.7
Atrium	mouse	endothelial_cell	ENSG00000134321.7
Atrium	mouse	leukocyte	ENSG00000159216.14
Atrium	mouse	cardiac_muscle_cell	ENSG00000171509.11
Atrium	mouse	cardiac_neuron	ENSG00000143171.8
Atrium	mouse	cardiac_muscle_cell	ENSG00000198626.11
Atrium	mouse	cardiac_neuron	ENSG00000196154.7
Atrium	mouse	cardiac_neuron	ENSG00000197956.5
Atrium	mouse	cardiac_neuron	ENSG00000160307.5
Atrium	mouse	endothelial_cell	ENSG00000170989.8
Atrium	mouse	smooth_muscle_cell	ENSG00000213694.3
Atrium	mouse	endocardial_cell	ENSG00000103449.7
Atrium	mouse	leukocyte	ENSG00000122122.9
Atrium	mouse	cardiac_muscle_cell	ENSG00000187550.4
Atrium	mouse	fibroblast	ENSG00000168079.12
Atrium	mouse	endothelial_cell	ENSG00000073060.11
Atrium	mouse	endothelial_cell	ENSG00000074660.11
Atrium	mouse	cardiac_neuron	ENSG00000099194.5
Atrium	mouse	cardiac_neuron	ENSG00000104112.4
Atrium	mouse	cardiac_neuron	ENSG00000151967.14
Atrium	mouse	smooth_muscle_cell	ENSG00000149575.5
Atrium	mouse	smooth_muscle_cell	ENSG00000153253.11
Atrium	mouse	cardiac_neuron	ENSG00000136546.9
Atrium	mouse	fibroblast	ENSG00000169439.7
Atrium	mouse	cardiac_muscle_cell	ENSG00000135094.6
Atrium	mouse	myofibroblast_cell	ENSG00000007908.11
Atrium	mouse	cardiac_neuron	ENSG00000012171.13
Atrium	mouse	cardiac_neuron	ENSG00000170381.8
Atrium	mouse	leukocyte	ENSG00000196189.8
Atrium	mouse	cardiac_neuron	ENSG00000135622.8
Atrium	mouse	endothelial_cell	ENSG00000138623.5
Atrium	mouse	myofibroblast_cell	ENSG00000108387.10
Atrium	mouse	smooth_muscle_cell	ENSG00000125354.18
Atrium	mouse	myofibroblast_cell	ENSG00000122545.13
Atrium	mouse	fibroblast	ENSG00000196136.12
Atrium	mouse	cardiac_neuron	ENSG00000099937.6
Atrium	mouse	smooth_muscle_cell	ENSG00000135919.8
Atrium	mouse	fibroblast	ENSG00000132386.6
Atrium	mouse	fibroblast	ENSG00000149131.11
Atrium	mouse	myofibroblast_cell	ENSG00000163536.8
Atrium	mouse	cardiac_neuron	ENSG00000104332.7
Atrium	mouse	cardiac_neuron	ENSG00000120057.4
Atrium	mouse	endocardial_cell	ENSG00000213064.5
Atrium	mouse	cardiac_muscle_cell	ENSG00000108823.11
Atrium	mouse	cardiac_muscle_cell	ENSG00000102683.6
Atrium	mouse	endothelial_cell	ENSG00000118515.7
Atrium	mouse	endothelial_cell	ENSG00000095370.15
Atrium	mouse	cardiac_muscle_cell	ENSG00000185437.9
Atrium	mouse	endothelial_cell	ENSG00000169291.5
Atrium	mouse	cardiac_neuron	ENSG00000197417.7
Atrium	mouse	endocardial_cell	ENSG00000146950.8
Atrium	mouse	leukocyte	ENSG00000088827.8
Atrium	mouse	leukocyte	ENSG00000254521.2
Atrium	mouse	leukocyte	ENSG00000155926.9
Atrium	mouse	leukocyte	ENSG00000162723.5
Atrium	mouse	leukocyte	ENSG00000018280.12
Atrium	mouse	myofibroblast_cell	ENSG00000064651.9
Atrium	mouse	endocardial_cell	ENSG00000113504.15
Atrium	mouse	myofibroblast_cell	ENSG00000152779.12
Atrium	mouse	endocardial_cell	ENSG00000165646.7
Atrium	mouse	endothelial_cell	ENSG00000106688.7
Atrium	mouse	fibroblast	ENSG00000105281.8
Atrium	mouse	cardiac_muscle_cell	ENSG00000175003.8
Atrium	mouse	myofibroblast_cell	ENSG00000185052.7
Atrium	mouse	cardiac_muscle_cell	ENSG00000144741.13
Atrium	mouse	endothelial_cell	ENSG00000137860.7
Atrium	mouse	fibroblast	ENSG00000112759.12
Atrium	mouse	cardiac_muscle_cell	ENSG00000181856.10
Atrium	mouse	cardiac_neuron	ENSG00000196376.6
Atrium	mouse	cardiac_muscle_cell	ENSG00000186335.4
Atrium	mouse	smooth_muscle_cell	ENSG00000169507.5
Atrium	mouse	leukocyte	ENSG00000167703.10
Atrium	mouse	fibroblast	ENSG00000134802.13
Atrium	mouse	endocardial_cell	ENSG00000158715.5
Atrium	mouse	cardiac_muscle_cell	ENSG00000142494.9
Atrium	mouse	myofibroblast_cell	ENSG00000050438.12
Atrium	mouse	leukocyte	ENSG00000092068.14
Atrium	mouse	smooth_muscle_cell	ENSG00000183023.14
Atrium	mouse	myofibroblast_cell	ENSG00000109062.5
Atrium	mouse	endothelial_cell	ENSG00000065054.9
Atrium	mouse	leukocyte	ENSG00000181804.10
Atrium	mouse	endocardial_cell	ENSG00000084453.12
Atrium	mouse	endocardial_cell	ENSG00000174640.8
Atrium	mouse	myofibroblast_cell	ENSG00000176463.9
Atrium	mouse	leukocyte	ENSG00000205045.4
Atrium	mouse	endothelial_cell	ENSG00000166750.5
Atrium	mouse	cardiac_neuron	ENSG00000185985.7
Atrium	mouse	cardiac_neuron	ENSG00000184564.8
Atrium	mouse	endocardial_cell	ENSG00000137834.10
Atrium	mouse	endocardial_cell	ENSG00000170545.12
Atrium	mouse	endocardial_cell	ENSG00000198732.6
Atrium	mouse	fibroblast	ENSG00000112562.14
Atrium	mouse	cardiac_neuron	ENSG00000103056.7
Atrium	mouse	cardiac_muscle_cell	ENSG00000091482.5
Atrium	mouse	cardiac_muscle_cell	ENSG00000115593.10
Atrium	mouse	cardiac_neuron	ENSG00000145335.11
Atrium	mouse	endocardial_cell	ENSG00000064692.14
Atrium	mouse	smooth_muscle_cell	ENSG00000173267.9
Atrium	mouse	endothelial_cell	ENSG00000163788.9
Atrium	mouse	cardiac_neuron	ENSG00000172164.9
Atrium	mouse	leukocyte	ENSG00000167208.10
Atrium	mouse	myofibroblast_cell	ENSG00000109610.5
Atrium	mouse	cardiac_neuron	ENSG00000095637.16
Atrium	mouse	smooth_muscle_cell	ENSG00000154556.13
Atrium	mouse	cardiac_neuron	ENSG00000184985.12
Atrium	mouse	smooth_muscle_cell	ENSG00000134243.7
Atrium	mouse	endocardial_cell	ENSG00000167941.2
Atrium	mouse	cardiac_neuron	ENSG00000171243.7
Atrium	mouse	cardiac_neuron	ENSG00000100146.12
Atrium	mouse	endothelial_cell	ENSG00000164736.5
Atrium	mouse	endothelial_cell	ENSG00000203883.5
Atrium	mouse	endocardial_cell	ENSG00000171056.6
Atrium	mouse	fibroblast	ENSG00000125398.5
Atrium	mouse	cardiac_neuron	ENSG00000113140.6
Atrium	mouse	smooth_muscle_cell	ENSG00000152583.8
Atrium	mouse	cardiac_neuron	ENSG00000182957.11
Atrium	mouse	cardiac_neuron	ENSG00000163071.6
Atrium	mouse	smooth_muscle_cell	ENSG00000072195.10
Atrium	mouse	endocardial_cell	ENSG00000167642.8
Atrium	mouse	endocardial_cell	ENSG00000152268.8
Atrium	mouse	fibroblast	ENSG00000159674.7
Atrium	mouse	myofibroblast_cell	ENSG00000187678.8
Atrium	mouse	cardiac_neuron	ENSG00000017373.11
Atrium	mouse	cardiac_neuron	ENSG00000072310.12
Atrium	mouse	endothelial_cell	ENSG00000122862.4
Atrium	mouse	cardiac_muscle_cell	ENSG00000185739.9
Atrium	mouse	fibroblast	ENSG00000101955.10
Atrium	mouse	endocardial_cell	ENSG00000184005.9
Atrium	mouse	endothelial_cell	ENSG00000113532.8
Atrium	mouse	leukocyte	ENSG00000010327.6
Atrium	mouse	cardiac_muscle_cell	ENSG00000214530.3
Atrium	mouse	cardiac_neuron	ENSG00000133121.16
Atrium	mouse	fibroblast	ENSG00000115107.15
Atrium	mouse	myofibroblast_cell	ENSG00000127954.8
Atrium	mouse	leukocyte	ENSG00000081320.6
Atrium	mouse	cardiac_neuron	ENSG00000169302.10
Atrium	mouse	smooth_muscle_cell	ENSG00000211455.3
Atrium	mouse	cardiac_neuron	ENSG00000117632.16
Atrium	mouse	fibroblast	ENSG00000137573.9
Atrium	mouse	fibroblast	ENSG00000196562.10
Atrium	mouse	fibroblast	ENSG00000165124.13
Atrium	mouse	myofibroblast_cell	ENSG00000157703.11
Atrium	mouse	leukocyte	ENSG00000165025.10
Atrium	mouse	cardiac_muscle_cell	ENSG00000100321.10
Atrium	mouse	smooth_muscle_cell	ENSG00000172403.6
Atrium	mouse	cardiac_muscle_cell	ENSG00000166317.7
Atrium	mouse	leukocyte	ENSG00000164691.12
Atrium	mouse	smooth_muscle_cell	ENSG00000149591.12
Atrium	mouse	cardiac_neuron	ENSG00000213977.3
Atrium	mouse	cardiac_muscle_cell	ENSG00000065882.11
Atrium	mouse	cardiac_muscle_cell	ENSG00000175463.7
Atrium	mouse	endocardial_cell	ENSG00000198933.5
Atrium	mouse	smooth_muscle_cell	ENSG00000121068.9
Atrium	mouse	smooth_muscle_cell	ENSG00000135111.10
Atrium	mouse	cardiac_muscle_cell	ENSG00000089225.15
Atrium	mouse	leukocyte	ENSG00000059377.11
Atrium	mouse	cardiac_muscle_cell	ENSG00000173991.5
Atrium	mouse	endothelial_cell	ENSG00000125878.4
Atrium	mouse	fibroblast	ENSG00000118526.6
Atrium	mouse	cardiac_muscle_cell	ENSG00000205678.3
Atrium	mouse	endocardial_cell	ENSG00000120156.16
Atrium	mouse	smooth_muscle_cell	ENSG00000088992.13
Atrium	mouse	endocardial_cell	ENSG00000003436.10
Atrium	mouse	fibroblast	ENSG00000119699.3
Atrium	mouse	endothelial_cell	ENSG00000151365.2
Atrium	mouse	smooth_muscle_cell	ENSG00000154096.9
Atrium	mouse	endothelial_cell	ENSG00000066056.9
Atrium	mouse	leukocyte	ENSG00000255833.1
Atrium	mouse	leukocyte	ENSG00000145850.4
Atrium	mouse	fibroblast	ENSG00000035862.8
Atrium	mouse	endothelial_cell	ENSG00000157150.4
Atrium	mouse	myofibroblast_cell	ENSG00000142910.11
Atrium	mouse	endocardial_cell	ENSG00000185561.8
Atrium	mouse	leukocyte	ENSG00000196664.4
Atrium	mouse	leukocyte	ENSG00000101916.11
Atrium	mouse	endocardial_cell	ENSG00000169908.6
Atrium	mouse	leukocyte	ENSG00000136404.11
Atrium	mouse	myofibroblast_cell	ENSG00000103534.12
Atrium	mouse	endocardial_cell	ENSG00000144868.9
Atrium	mouse	fibroblast	ENSG00000183160.8
Atrium	mouse	endocardial_cell	ENSG00000249992.1
Atrium	mouse	cardiac_muscle_cell	ENSG00000152128.13
Atrium	mouse	endocardial_cell	ENSG00000157600.7
Atrium	mouse	leukocyte	ENSG00000002933.3
Atrium	mouse	leukocyte	ENSG00000106565.13
Atrium	mouse	cardiac_muscle_cell	ENSG00000170417.10
Atrium	mouse	smooth_muscle_cell	ENSG00000206140.5
Atrium	mouse	leukocyte	ENSG00000171227.6
Atrium	mouse	smooth_muscle_cell	ENSG00000095209.7
Atrium	mouse	fibroblast	ENSG00000181458.6
Atrium	mouse	smooth_muscle_cell	ENSG00000171729.9
Atrium	mouse	endothelial_cell	ENSG00000167874.6
Atrium	mouse	leukocyte	ENSG00000129925.6
Atrium	mouse	cardiac_muscle_cell	ENSG00000136842.9
Atrium	mouse	cardiac_neuron	ENSG00000166682.6
Atrium	mouse	leukocyte	ENSG00000154620.5
Atrium	mouse	endothelial_cell	ENSG00000109079.5
Atrium	mouse	leukocyte	ENSG00000163154.5
Atrium	mouse	leukocyte	ENSG00000141655.11
Atrium	mouse	myofibroblast_cell	ENSG00000146072.6
Atrium	mouse	endocardial_cell	ENSG00000121858.6
Atrium	mouse	cardiac_muscle_cell	ENSG00000114854.3
Atrium	mouse	cardiac_muscle_cell	ENSG00000129991.8
Atrium	mouse	cardiac_muscle_cell	ENSG00000116783.10
Atrium	mouse	cardiac_muscle_cell	ENSG00000118194.14
Atrium	mouse	fibroblast	ENSG00000168477.13
Atrium	mouse	endothelial_cell	ENSG00000175274.14
Atrium	mouse	smooth_muscle_cell	ENSG00000078804.8
Atrium	mouse	cardiac_muscle_cell	ENSG00000140416.15
Atrium	mouse	smooth_muscle_cell	ENSG00000198467.9
Atrium	mouse	fibroblast	ENSG00000169902.9
Atrium	mouse	cardiac_muscle_cell	ENSG00000186439.8
Atrium	mouse	myofibroblast_cell	ENSG00000071575.7
Atrium	mouse	cardiac_muscle_cell	ENSG00000138100.9
Atrium	mouse	cardiac_muscle_cell	ENSG00000147573.12
Atrium	mouse	cardiac_muscle_cell	ENSG00000158022.6
Atrium	mouse	myofibroblast_cell	ENSG00000138741.6
Atrium	mouse	smooth_muscle_cell	ENSG00000137672.8
Atrium	mouse	leukocyte	ENSG00000111199.6
Atrium	mouse	smooth_muscle_cell	ENSG00000102804.10
Atrium	mouse	endothelial_cell	ENSG00000106537.7
Atrium	mouse	cardiac_neuron	ENSG00000099282.5
Atrium	mouse	endocardial_cell	ENSG00000000003.10
Atrium	mouse	endothelial_cell	ENSG00000156298.8
Atrium	mouse	smooth_muscle_cell	ENSG00000137941.12
Atrium	mouse	cardiac_muscle_cell	ENSG00000155657.19
Atrium	mouse	cardiac_neuron	ENSG00000167614.9
Atrium	mouse	cardiac_neuron	ENSG00000141540.6
Atrium	mouse	cardiac_muscle_cell	ENSG00000183785.10
Atrium	mouse	cardiac_muscle_cell	ENSG00000164440.10
Atrium	mouse	fibroblast	ENSG00000239264.4
Atrium	mouse	myofibroblast_cell	ENSG00000197763.8
Atrium	mouse	leukocyte	ENSG00000011600.7
Atrium	mouse	smooth_muscle_cell	ENSG00000126261.8
Atrium	mouse	myofibroblast_cell	ENSG00000159459.7
Atrium	mouse	leukocyte	ENSG00000167165.14
Atrium	mouse	endocardial_cell	ENSG00000198722.8
Atrium	mouse	cardiac_muscle_cell	ENSG00000141161.7
Atrium	mouse	cardiac_muscle_cell	ENSG00000127540.7
Atrium	mouse	endothelial_cell	ENSG00000130307.7
Atrium	mouse	endocardial_cell	ENSG00000168899.4
Atrium	mouse	leukocyte	ENSG00000141968.3
Atrium	mouse	fibroblast	ENSG00000038427.11
Atrium	mouse	fibroblast	ENSG00000167397.10
Atrium	mouse	myofibroblast_cell	ENSG00000109072.9
Atrium	mouse	cardiac_neuron	ENSG00000179403.10
Atrium	mouse	endocardial_cell	ENSG00000110799.9
Atrium	mouse	leukocyte	ENSG00000015285.6
Atrium	mouse	cardiac_neuron	ENSG00000115596.3
Atrium	mouse	smooth_muscle_cell	ENSG00000142279.8
Atrium	mouse	smooth_muscle_cell	ENSG00000168334.8
Atrium	mouse	cardiac_muscle_cell	ENSG00000163092.15
Atrium	mouse	cardiac_muscle_cell	ENSG00000177752.10
Atrium	mouse	fibroblast	ENSG00000181722.11
Atrium	mouse	cardiac_neuron	ENSG00000104219.8
Atrium	mouse	smooth_muscle_cell	ENSG00000140836.10
Atrium	mouse	endocardial_cell	ENSG00000204644.5
Atrium	mouse	cardiac_neuron	ENSG00000198597.4
Atrium	mouse	cardiac_neuron	ENSG00000173875.9
Bladder	mouse	bladder_urothelial_cell	ENSG00000108846.11
Bladder	mouse	bladder_urothelial_cell	ENSG00000100997.14
Bladder	mouse	bladder_urothelial_cell	ENSG00000060971.13
Bladder	mouse	bladder_urothelial_cell	ENSG00000123983.9
Bladder	mouse	bladder_cell	ENSG00000114948.8
Bladder	mouse	bladder_urothelial_cell	ENSG00000042980.8
Bladder	mouse	bladder_cell	ENSG00000087116.9
Bladder	mouse	bladder_cell	ENSG00000156110.9
Bladder	mouse	bladder_cell	ENSG00000106624.4
Bladder	mouse	bladder_urothelial_cell	ENSG00000158467.12
Bladder	mouse	bladder_cell	ENSG00000131016.12
Bladder	mouse	bladder_urothelial_cell	ENSG00000198074.5
Bladder	mouse	bladder_urothelial_cell	ENSG00000170017.8
Bladder	mouse	bladder_urothelial_cell	ENSG00000165092.8
Bladder	mouse	bladder_cell	ENSG00000111275.8
Bladder	mouse	bladder_urothelial_cell	ENSG00000108602.13
Bladder	mouse	bladder_urothelial_cell	ENSG00000132746.10
Bladder	mouse	bladder_urothelial_cell	ENSG00000162551.9
Bladder	mouse	bladder_urothelial_cell	ENSG00000152766.5
Bladder	mouse	bladder_urothelial_cell	ENSG00000131620.13
Bladder	mouse	bladder_cell	ENSG00000169604.15
Bladder	mouse	bladder_cell	ENSG00000164111.10
Bladder	mouse	bladder_urothelial_cell	ENSG00000165272.10
Bladder	mouse	bladder_urothelial_cell	ENSG00000109321.6
Bladder	mouse	bladder_urothelial_cell	ENSG00000143153.8
Bladder	mouse	bladder_urothelial_cell	ENSG00000088812.13
Bladder	mouse	bladder_urothelial_cell	ENSG00000119986.6
Bladder	mouse	bladder_cell	ENSG00000167601.7
Bladder	mouse	bladder_cell	ENSG00000166710.13
Bladder	mouse	bladder_urothelial_cell	ENSG00000182240.11
Bladder	mouse	bladder_urothelial_cell	ENSG00000006453.9
Bladder	mouse	bladder_urothelial_cell	ENSG00000187244.6
Bladder	mouse	bladder_cell	ENSG00000182492.11
Bladder	mouse	bladder_cell	ENSG00000122870.7
Bladder	mouse	bladder_cell	ENSG00000125378.11
Bladder	mouse	bladder_urothelial_cell	ENSG00000167644.7
Bladder	mouse	bladder_cell	ENSG00000173918.10
Bladder	mouse	bladder_cell	ENSG00000145861.7
Bladder	mouse	bladder_cell	ENSG00000159403.11
Bladder	mouse	bladder_cell	ENSG00000064989.8
Bladder	mouse	bladder_cell	ENSG00000122786.15
Bladder	mouse	bladder_cell	ENSG00000174807.3
Bladder	mouse	bladder_cell	ENSG00000241399.2
Bladder	mouse	bladder_cell	ENSG00000110651.7
Bladder	mouse	bladder_urothelial_cell	ENSG00000167617.2
Bladder	mouse	bladder_urothelial_cell	ENSG00000039068.14
Bladder	mouse	bladder_cell	ENSG00000140937.9
Bladder	mouse	bladder_urothelial_cell	ENSG00000163624.5
Bladder	mouse	bladder_cell	ENSG00000221869.4
Bladder	mouse	bladder_urothelial_cell	ENSG00000143375.10
Bladder	mouse	bladder_urothelial_cell	ENSG00000250479.4
[truncated: 13,667 more rows]

## Sheet: B - Aorta_mouse
Signature_genes	endothelial_cell	erythrocyte	fibroblast	professional_antigen_presenting_cell
ENSG00000164163.6	0.142211	0.0746262	0.224867	0.188209
ENSG00000154175.12	0.034092	0.0966767	1.25353	0.0332997
ENSG00000173210.15	0.271931	0.0856364	0.054978	0.0741094
ENSG00000060971.13	0.266809	0.121566	0.731565	0.524763
ENSG00000167315.13	0.460355	0.202375	0.850408	0.334346
ENSG00000115361.3	0.492981	0.139407	0.574805	0.386717
ENSG00000072778.15	0.396987	0.11503	0.556105	0.233987
ENSG00000075624.9	3.83849	1.321	3.48174	4.8092
ENSG00000130402.7	1.30464	0.0555819	0.834618	0.558674
ENSG00000131966.9	0.41987	0.0862703	0.543527	0.216151
ENSG00000115091.7	0.633274	0.12933	0.528013	1.98017
ENSG00000151651.11	0.00928008	0.0185175	0.00169967	0.536523
ENSG00000087116.9	0.002882	0.0210134	0.763797	0.106863
ENSG00000185761.6	0.00444405	0.0199956	0.265102	0.0335393
ENSG00000106624.4	0.0494928	0.0967244	1.32278	0.125474
ENSG00000157510.9	0.553553	0.00390409	0.0207792	0.00063933
ENSG00000119844.10	0.0942378	0.0954431	0.0768401	0.362184
ENSG00000204472.8	0.00465764	0.0563717	0.0115745	0.777587
ENSG00000106948.12	0.019588	0.0153229	0.056996	0.449528
ENSG00000148218.11	0.289886	0.0584921	0.119566	0.18607
ENSG00000158578.14	0.0302386	2.50763	0.00780562	0.00283874
ENSG00000165092.8	0.0138998	0.237271	1.04037	0.0939251
ENSG00000128918.10	0.00594443	0	0.242639	0.481694
ENSG00000164904.11	0.0996633	0.0231347	0.497735	0.166855
ENSG00000132965.5	0.0114956	0.0438163	0.0643205	0.813719
ENSG00000136859.5	0.0405457	0.0190353	0.356736	0.108746
ENSG00000101745.11	0.304207	0.18566	0.362413	0.189566
ENSG00000136938.8	0.423509	0.238317	0.664864	0.68586
ENSG00000139223.1	0.804848	0.128174	0.399417	0.534455
ENSG00000169604.15	0.00637837	0.0397976	0.508655	0.00874812
ENSG00000135046.9	0.299622	0.114722	1.82944	0.798393
ENSG00000163697.12	0.791626	0.0680984	0.169731	0.0590668
ENSG00000084234.12	1.77208	0.215113	1.58004	0.426814
ENSG00000100342.16	0.0261273	0.0632902	0.000139838	0.672101
ENSG00000178878.8	0.971328	0.00579172	0.0074115	0.00148122
ENSG00000142192.16	1.97659	0.158036	1.66254	0.844073
ENSG00000165269.8	0.80417	0.035083	0.0158293	0
ENSG00000128805.10	7.56921e-05	0.0042485	0.0504124	0.209861
ENSG00000137962.8	0.699831	0.0730813	0.268915	0.00241813
ENSG00000186517.9	0.0227592	0.0434509	0.0452874	0.860044
ENSG00000031081.6	0.585604	0.0336825	0.0560832	0.372976
ENSG00000111348.4	0.18871	0.139649	0.344205	1.55676
ENSG00000198844.6	0.448798	0.0620491	0.00907465	0.00416115
ENSG00000129675.11	0.0297097	0.0201222	0.0785404	0.619949
ENSG00000197070.9	0.101987	0.00991989	0.0557308	0.474032
ENSG00000198363.11	0.125337	0.123293	0.433508	0.058186
ENSG00000068650.14	0.099758	0.0106279	0.453264	0.0714319
ENSG00000174437.12	0.134242	0.127494	0.337794	0.13314
ENSG00000167601.7	0.0281616	0.0567941	0.898115	0.26682
ENSG00000166710.13	3.3592	0.509007	1.96117	3.24336
ENSG00000135454.9	0.0296176	0.0192664	0.206052	0.561945
ENSG00000176788.7	0.00317143	0.0595633	0.103141	0.674571
ENSG00000123685.4	0.000632042	0.0304839	0.000111118	0.365405
ENSG00000187244.6	1.04223	0.0184455	0.733144	0.0259709
ENSG00000140379.7	9.45035e-05	0.0392621	0.00298378	0.290559
ENSG00000122870.7	0.0161953	0.0547926	0.583142	0.0529857
ENSG00000095585.12	0.00221437	0.00223594	0.0564589	0.417775
ENSG00000168487.13	0.0387472	0.0646766	0.545209	0.138849
ENSG00000107779.7	0.00374964	0.00839984	0.334516	0.0161399
ENSG00000172331.7	0.0948535	1.26863	0.161969	0.135396
ENSG00000184992.10	0.0149783	0.00182034	0.139177	0.374933
ENSG00000130303.8	1.15706	0.0642996	0.35379	0.395337
ENSG00000010671.11	0.00352269	0.0109011	0.00543138	0.32202
ENSG00000186265.5	0.000788351	0.0077347	0.000515935	0.275754
ENSG00000165810.12	1.25397	0.0291331	0.000747378	0.00517314
ENSG00000171067.6	0.000774871	0.0142214	0.30326	0.0075647
ENSG00000153446.11	1.30964	0.0075399	0	0.0585735
ENSG00000214212.4	0.00759547	0	0.0618696	0.292152
ENSG00000143612.14	0.341066	0.0889215	0.219521	0.189896
ENSG00000173918.10	0.0354377	0.0368509	0.581333	0.0750824
ENSG00000145861.7	0.013823	0.00136724	0.358195	0.005492
ENSG00000159403.11	0.0497584	0.0132612	1.23097	0.0748569
ENSG00000168887.6	0.0907602	0.0913242	0.127489	0.154866
ENSG00000125730.12	0.0228084	0.176219	2.17871	0.34411
ENSG00000224389.4	0.00669802	0.0448715	0.582713	0.121106
ENSG00000112308.8	0.162082	0.0976651	0.201954	0.295888
ENSG00000081248.6	0.00709545	0.0167978	0.0515192	0.279855
ENSG00000064989.8	0.821119	0.0625321	0.0675905	0.0837477
ENSG00000122786.15	0.703423	0.327927	0.721995	0.0211588
ENSG00000198668.6	2.50788	0.637663	1.67112	2.46732
ENSG00000160014.12	0.317255	0.139206	0.325616	0.383138
ENSG00000183049.8	0.0110133	0.0114212	0.0715959	0.360183
ENSG00000153048.6	0.426401	0.238655	0.345413	0.182294
ENSG00000177303.5	0.351419	0.0146601	0.0457558	0.0389571
ENSG00000164305.13	0.034992	0.00457316	0.0131794	0.298201
ENSG00000105974.7	1.89662	0.0887949	0.712424	0.0865864
ENSG00000105971.10	1.02736	0.073973	0.341957	0.0844735
ENSG00000091986.11	0.203348	0.0652588	1.87858	0.0836596
ENSG00000175602.2	0.725774	0.0251291	0.222366	0.0781898
ENSG00000102962.4	0	0.0846099	0.000125564	0.607083
ENSG00000221978.7	0.182852	0.0563351	0.214758	0.114798
ENSG00000121807.5	0.0320019	0.000545073	0.00609291	0.471927
ENSG00000173992.4	0.195312	0.0750093	0.149459	0.107816
ENSG00000091972.14	2.16937	0.0283312	0.454943	0.142132
ENSG00000174807.3	0.00851352	0.0725403	0.851586	0.0444937
ENSG00000161649.8	1.72127	0.109022	0.0296915	0.196082
ENSG00000104894.7	0.0475798	0.00225345	0.147431	0.888797
ENSG00000004468.8	1.17391	0.0455575	0.0412606	0.36469
ENSG00000117091.5	0.00936486	0.0501255	0.00839636	0.72562
ENSG00000169442.4	0.0427092	0.0591875	0.0873349	1.6536
ENSG00000135404.7	0.13436	0.0662929	1.79843	0.859037
ENSG00000019582.10	0.097629	0.33544	0.387527	3.91038
ENSG00000110651.7	2.94623	0.135511	1.77906	1.2752
ENSG00000112149.5	0.016556	0.0750036	0.152268	1.1725
ENSG00000066294.10	0.00307973	0.0310139	0.00140341	0.382648
ENSG00000114013.11	0.00472504	0.00866315	0.00675786	0.449196
ENSG00000125810.9	1.56227	0.0381807	0.0303543	0.0601597
ENSG00000130177.10	0.16483	0.0694421	0.356425	0.107204
ENSG00000128283.6	0.904533	0.0990866	0.164324	0.000134326
ENSG00000140937.9	0.014854	0.0182543	0.364538	0.0548871
ENSG00000179776.13	1.17667	0.0456909	0.0290383	0.0553588
ENSG00000124762.9	1.74919	0.199959	0.525661	0.481019
ENSG00000064309.10	0.0074712	0.0325149	0.402118	0.0188727
ENSG00000221869.4	0.257771	0.0613732	1.57095	0.238967
ENSG00000048740.13	0.0223498	0.120669	0.772888	0.923192
ENSG00000172831.7	0.0375705	0.0100946	0.361351	0.000228383
ENSG00000165410.10	0.260539	0.131006	0.344573	0.0691709
ENSG00000126759.8	0.0005727	0.00598996	0.00755647	0.555609
ENSG00000170791.13	0.11592	0.0870131	0.110009	0.108075
ENSG00000131165.10	0.334956	0.102659	0.483273	0.292087
ENSG00000083937.4	0.398463	0.148347	0.323073	0.123639
ENSG00000123989.9	0.0158364	0.031194	0.637781	0.144795
ENSG00000179583.13	0.00126656	0.113707	0.013083	0.452446
ENSG00000164442.8	0.139608	0.0918852	0.124179	0.233541
ENSG00000184113.8	1.21236	0.157535	0.0233007	0.015702
ENSG00000105472.8	0.000431951	0.00464525	0.541334	0.0164547
ENSG00000172322.9	0.00611652	0.00504306	0.00259792	0.542184
ENSG00000176435.6	0.833594	0.0148763	0.0959731	0.0803528
ENSG00000163815.5	0.00199867	0.097282	1.08047	0.00906895
ENSG00000172243.13	0.00210429	0	0.000466773	0.197168
ENSG00000169504.10	1.04389	0.148799	0.503038	0.527643
ENSG00000112782.11	0.543047	0.0566451	0.0688567	0.018882
ENSG00000105270.10	0.00416253	0.00080772	0.38124	0.0713672
ENSG00000170293.4	0.557679	0.00206172	0.170389	0.0372154
ENSG00000117519.11	1.72703	0.0355898	1.22987	0.239444
ENSG00000187955.7	0.00937147	0.0639164	1.07712	0.180605
ENSG00000084636.13	0.0034593	0.104187	0.298995	0.0427229
ENSG00000108821.9	0.0155259	0.197939	1.58283	0.0932897
ENSG00000164692.13	0.015954	0.135337	2.21339	0.20373
ENSG00000168542.8	0.012595	0.204804	2.35741	0.209881
ENSG00000187498.10	1.33011	0.0349135	0.686135	0.138217
ENSG00000134871.13	1.08848	0.0709462	0.531192	0.204188
ENSG00000188153.8	0.00605154	0.0242245	0.34509	0.0206573
ENSG00000197565.11	0.00516974	0.0293971	0.311307	0.00632654
ENSG00000130635.11	0.0193142	0.0560501	0.551473	0.0177824
ENSG00000204262.7	0.0236698	0.0570022	0.833379	0.136608
ENSG00000142156.10	0.0158352	0.122224	1.4629	0.0750216
ENSG00000142173.10	0.00274748	0.0636632	1.4086	0.0542433
ENSG00000163359.11	0.0151315	0.0475697	0.644688	0.0173717
ENSG00000158270.10	0.0312549	0.0379403	0.992034	0.21062
ENSG00000102879.11	0.0739176	0.0464572	0.146688	1.91137
ENSG00000103187.6	0.110739	0.0399249	0.223656	0.931332
ENSG00000047457.9	0.0984431	0.0625531	0.663854	0.102919
ENSG00000214078.7	0.199176	0.0807301	0.269911	0.104045
ENSG00000111605.12	0.247638	0.0899765	0.34346	0.256246
ENSG00000157613.6	0.0108948	0.0336313	0.215346	0.000252727
ENSG00000182809.6	2.13061	0.149498	1.632	0.23463
ENSG00000109846.3	0.0199449	0.0522975	0.455087	0.0150444
ENSG00000198223.10	0.00565466	0.0111777	0.0341053	0.44336
ENSG00000100368.9	0.149199	0.0825431	0.00482516	0.75759
ENSG00000109861.11	0.00776892	0.0106167	0.380769	1.17132
ENSG00000103811.11	0.226051	0.0845131	0.751388	1.52501
ENSG00000163131.6	0.0378565	0.0794472	0.0328433	1.96039
ENSG00000161921.10	0.122858	0.0333804	0.228757	1.09782
ENSG00000051523.6	0.527443	0.0556389	0.675476	1.58028
ENSG00000165168.6	0.0185074	0.0361193	0.111633	0.748996
ENSG00000055163.14	0.0247513	0.0397968	0.122293	0.436223
ENSG00000138061.7	0.0431224	0.0451077	0.466996	0.0368091
ENSG00000142973.8	1.25496	0.0293264	0.450768	0.0280583
ENSG00000105443.9	0.31945	0.0638197	0.267272	0.0790814
ENSG00000100055.16	0.0171062	0.0305397	0.00101315	0.545778
ENSG00000115165.5	0.0181879	0.038151	0.00887484	0.79901
ENSG00000166265.7	0.440749	0	0	0.00748101
ENSG00000196730.8	0.0185108	0.0291995	0.423474	0.243316
ENSG00000070190.8	0.0391312	0.0466042	0.0475141	0.469084
ENSG00000155368.12	0.307675	0.226768	0.525624	0.425188
ENSG00000011465.12	0.0864829	0.412018	3.59771	0.338951
ENSG00000162733.12	0.00916457	0.0443125	1.03278	0.0615227
ENSG00000198171.8	0.337417	0.113792	0.306076	0.291662
ENSG00000162496.4	1.96148	0.137948	1.06325	0.65508
ENSG00000164741.10	0.861033	0.0659249	0.32834	0.0100851
ENSG00000128917.5	0.511198	0.0255062	0.00164889	0.00420308
ENSG00000163687.9	0.000833725	0.00492947	0.00177372	0.467587
ENSG00000135905.14	0.0215578	0.038752	0.0251159	0.593267
ENSG00000134516.11	0.015808	0.024174	0.0303348	0.317804
ENSG00000143196.4	0.0181919	0.0839193	1.79152	0.0531273
ENSG00000120129.5	2.19052	0.0644934	1.43721	1.167
ENSG00000144048.6	0.294366	0.112005	0.236586	0.464855
ENSG00000135636.9	0.367281	0.00529499	0.0390899	0.0806212
ENSG00000105246.5	0.00323845	0.0277114	0.000283064	0.320193
ENSG00000117298.10	1.19158	0.0124312	0.682354	0.279312
ENSG00000198721.8	0.247977	0.067621	0.485842	0.170714
ENSG00000106823.8	0.152473	0.0552095	0.634206	0.0102286
ENSG00000249751.1	0.955822	0.0068459	0.174653	0.0447992
ENSG00000038358.10	0.06948	0.074617	0.16982	0.0448659
ENSG00000136160.10	1.4543	0.0243856	0.0668492	0.0153363
ENSG00000115380.14	0.00851333	0.0126646	0.978144	0.00294633
ENSG00000172638.8	0.0820666	0.037337	0.848876	0.0248605
ENSG00000142634.8	0.101671	0.0423829	0.314265	1.01887
ENSG00000169242.7	0.926089	0.00251546	0.0639548	0
ENSG00000125266.6	0.632384	0.00304876	0.0479729	0.0144726
ENSG00000172889.11	1.87537	0.0526055	0.00445104	0.0722373
ENSG00000146648.11	0.00992945	0.0107057	0.517066	0.0955745
ENSG00000013016.10	1.66928	0.0190398	0.0754839	0.177705
ENSG00000134001.8	0.279989	0.114126	0.336228	0.508233
ENSG00000111145.3	0.732755	0.0148453	0.0504951	0.134202
ENSG00000164035.5	2.58267	0.00932603	0.038324	0.0680341
ENSG00000213853.5	0.133624	0.0696445	0.714313	0.0328365
ENSG00000106991.9	2.27214	0.131037	0.361546	0.148491
ENSG00000116016.9	1.17812	0.132179	0.71345	0.0662001
ENSG00000133106.10	0.0109135	0.0691069	0.0627787	1.01511
ENSG00000157554.14	0.366026	0.0596629	0.020325	0.000124703
ENSG00000113719.11	0.121365	0.0208213	0.436774	0.149394
ENSG00000147475.10	0.07532	0.0503101	0.192189	0.103875
ENSG00000116285.8	0.127435	0.0397697	0.975107	0.0729314
ENSG00000149564.7	2.50382	0.0977178	0.0628963	0.0602124
ENSG00000164283.8	0.985959	0.00142613	0.0011046	0.000903754
ENSG00000134954.10	1.23889	0.012158	0.254305	0.366197
ENSG00000139083.6	0.0194504	0.0235816	0.0479151	0.369396
ENSG00000126860.7	0.0187695	0.029614	0.0356731	0.710722
ENSG00000185862.5	0.00642926	0.0575837	0.0422827	0.528892
ENSG00000064655.14	0.00199327	0	0.325068	0.00709751
ENSG00000108799.8	0.152597	0.0897986	0.241308	0.144923
ENSG00000158769.13	1.1368	0.165568	0.387124	0.406063
ENSG00000181104.6	0.724309	0.00890046	0.241863	0.0352896
ENSG00000117525.9	0.00418887	0.0278575	1.18399	0.0291971
ENSG00000170323.4	3.33519	0.635397	0.174394	0.110958
ENSG00000197245.4	0.544952	0.00142613	0	0
ENSG00000138439.10	0.690135	0.00396445	0.0396198	0.189613
ENSG00000048828.12	0.296921	0.0696232	0.41333	0.297583
ENSG00000183615.5	0.967696	0.00458869	0	0.0233047
ENSG00000152102.13	0.135596	0.109297	0.241873	0.189091
ENSG00000197872.7	0.0235239	0.0532459	0.140564	0.645348
ENSG00000153310.14	0.0743443	0.00315132	0.109367	0.799287
ENSG00000083857.9	0.0034696	0.0578511	0.429175	0.021174
ENSG00000149806.6	0.694105	0.22328	0.82615	1.49467
ENSG00000166147.9	0.0675978	0.134184	1.46053	0.0766094
ENSG00000072694.14	0.00878307	0.00766549	0.0506495	0.767634
ENSG00000130475.10	0.0113651	0.00673757	0.0164478	0.259335
ENSG00000132185.12	0.000539912	0.000287511	0.00971991	0.400283
ENSG00000066926.6	0.0923045	1.20258	0.384322	0.0518211
ENSG00000149781.8	0.0551346	0.103529	0.124161	0.851846
ENSG00000146192.10	0.00509703	0.00677122	0.0104357	0.498313
ENSG00000154783.6	0.484118	0.0324092	0.112803	0.0111015
ENSG00000070193.4	0.000235191	0.00147692	0.158405	0.0386649
ENSG00000077782.15	0.0344628	0.0536198	0.741019	0.305024
ENSG00000066468.16	0.0022358	0.0235638	0.365903	0.0857733
ENSG00000127951.5	0.0218967	0.00667797	0.269991	0.498856
ENSG00000091483.6	0.188899	0.0652607	0.2775	0.258207
ENSG00000168386.14	0.286943	0.12049	0.522889	0.688267
ENSG00000141756.14	0.0350174	0.00931094	0.50432	0.00644225
ENSG00000198225.4	1.78589	0.168005	1.03875	0.858311
ENSG00000151702.12	0.816815	0.0804271	0.0539064	0.339035
ENSG00000185070.6	0.0205654	0.00844793	0.657731	0.0560806
ENSG00000102755.6	2.2092	0.0391175	0.0644726	0.069418
ENSG00000122025.10	0.00509741	0.00323464	0.00395715	0.542453
ENSG00000037280.11	0.503511	0.0083628	0.0123299	0.0134918
ENSG00000094963.9	0.210222	0.0435563	1.04055	0.0329465
ENSG00000187239.12	0.100914	0.0368818	0.103146	0.75609
ENSG00000164694.12	0.0158965	0.031416	0.897015	0.101991
ENSG00000128573.18	0.00810765	0.0333296	0.319695	0.0218277
ENSG00000139926.11	0.0262361	0.0272819	0.46475	0.0146389
ENSG00000073910.15	0.357838	0.152615	0.208998	0.0873806
ENSG00000134363.7	0.000984012	0.000933065	0.378182	0.00474983
ENSG00000163430.5	0.372601	0.157028	1.74913	0.0917622
ENSG00000114416.13	0.171712	0.0911504	0.217749	0.173121
ENSG00000266964.1	0.0162156	0.0708043	0.638156	0.0246761
ENSG00000011677.8	3.86707e-05	0.0129052	0.30964	0.00394048
ENSG00000179271.1	0.156698	0.0690284	0.0877276	0.0914348
ENSG00000106105.9	0.32975	0.11525	0.37043	0.219671
ENSG00000180447.5	0.007447	0.0884845	0.971178	0.0460191
ENSG00000179348.7	0.453768	0.0164035	0.000513552	0.000154245
ENSG00000006007.7	0.285904	0.191246	0.392381	0.176046
ENSG00000131459.8	0.0200585	0.0362596	0.734821	0.104114
ENSG00000165678.15	0.624912	0.648652	0.869451	1.1464
ENSG00000133574.5	1.4481	0.0538568	0.0170666	0.192955
ENSG00000133561.11	2.00024	0.0671695	0.159324	0.511129
ENSG00000139278.5	0.0100489	0.00744262	0.000639394	0.465724
ENSG00000182512.4	0.26214	0.250748	0.254353	0.33494
ENSG00000139433.5	0.26223	0.11377	0.350367	1.04798
ENSG00000089639.6	0.0182822	0.00101015	0.0700699	0.22475
ENSG00000114353.12	2.25395	0.128133	1.42058	2.04881
ENSG00000087460.19	2.34827	0.906263	1.93854	1.40829
ENSG00000078369.13	2.20947	0.46038	1.34941	1.35186
ENSG00000127920.5	1.35432	0.176607	0.235245	0.110501
ENSG00000186469.4	0.0840877	0.0137627	0.00469126	0.337351
ENSG00000167083.2	0.600435	0.0790361	0.0818	0.1326
ENSG00000144674.12	0.241648	0.101422	0.292937	0.195694
ENSG00000147257.9	0.00275606	0.0169068	0.780666	0.00797546
ENSG00000182851.2	2.33375	0.185939	0.0475652	0.00371356
ENSG00000166856.1	0.468097	0.00717799	0.000912583	0.0358488
ENSG00000169508.6	0.018726	0.0206533	0.00113062	0.266322
ENSG00000177464.4	0.544438	0.00054881	0.00176392	0.05954
ENSG00000140030.4	0.0086263	0	0.000425144	0.279363
ENSG00000164294.9	0.187569	0.0852156	0.892174	0.0345404
ENSG00000148180.12	0.197206	0.651652	3.92929	1.04413
ENSG00000104687.8	0.198565	0.0549059	0.295149	0.162088
ENSG00000134184.8	0.166134	0.254911	1.20508	0.0190846
ENSG00000143774.12	0.210478	0.056132	0.37718	0.237717
ENSG00000250361.2	0.000376902	0.26024	0	0.0260608
ENSG00000138796.11	0.325959	0.0817078	0.354092	0.198104
ENSG00000084754.6	0.275043	0.0994542	0.362619	0.194594
ENSG00000206172.4	0.030323	2.55476	0.00443175	0.0800412
ENSG00000101336.8	0.00378071	0.00964385	0.0569119	0.62598
ENSG00000180353.6	0.125537	0.0538257	0.0950681	0.832376
ENSG00000114315.3	0.58101	0.0203325	0.176775	0.0531985
ENSG00000181061.9	0.171937	0.103626	0.253956	0.207553
ENSG00000234745.5	4.04286	0.503961	2.51813	3.64537
ENSG00000204257.10	0.00753969	0.00567696	0.0417143	1.50584
ENSG00000242574.4	0.0259763	0.00193405	0.0279848	1.08075
ENSG00000204252.8	3.41845e-05	0.0217636	0.0179732	0.563884
ENSG00000241106.2	0.000977054	0.00339767	0.0569246	0.803833
ENSG00000232629.4	0.132136	0.178529	0.459853	3.21428
ENSG00000133835.10	0.18567	0.0792966	0.376489	0.229608
ENSG00000096384.15	3.10032	0.663813	2.61634	2.60513
ENSG00000106211.8	1.89415	0.0613332	0.786439	0.172214
ENSG00000152137.2	0.0024285	0.0518389	0.473667	0.036537
ENSG00000166033.7	0.121988	0.064809	1.06901	0.0415748
ENSG00000170801.5	0.0246797	0.0191604	1.20605	0.0332167
ENSG00000108622.6	1.41288	0.0152562	0.00137668	0.0602666
ENSG00000160223.12	0.0209466	0.00499905	0.0382608	0.231833
ENSG00000125968.7	1.09299	0.0304903	0.370379	0.00559075
ENSG00000117318.8	2.04089	0.144966	1.16766	0.143405
ENSG00000068079.3	0.627056	0.108733	0.279975	0.227087
ENSG00000137965.6	0.974243	0.00287254	0.0353556	0.118472
ENSG00000142089.11	1.77046	0.100751	1.58038	0.608654
ENSG00000197081.8	0.104164	0.107661	0.369264	0.15042
ENSG00000146674.10	1.13333	0.0241347	0.215215	0.00224754
ENSG00000167779.3	0.00464567	0.0614582	1.45483	0.129315
ENSG00000152580.8	0.00467893	0.0172289	0.397984	0.00306535
ENSG00000166130.10	0.090157	0.0311471	0.441274	0.0796384
ENSG00000110324.5	0.00175688	0.000513948	0.00943452	0.366861
ENSG00000137070.13	0.176718	0.0583485	1.30641	0.187799
ENSG00000115594.7	0.0955048	0.014648	0.480721	0.0408313
ENSG00000103522.11	0.0114369	0.0172671	0.0211144	0.586653
ENSG00000134352.15	0.204905	0.0460816	0.897175	0.23629
ENSG00000168685.10	0.0394639	0.00565649	0	0.235881
ENSG00000114933.11	0.125789	0.0592165	0.131056	0.231966
ENSG00000168918.9	0.134005	0.0613858	0.0430067	0.475697
ENSG00000184216.7	0.252801	0.109441	0.286934	0.438017
ENSG00000128604.14	0.0101615	0.0125074	0.136512	0.936295
ENSG00000237693.4	0.623269	0.0643786	0.171675	0.207565
ENSG00000136003.11	0.439752	0.343306	0.522748	0.834378
ENSG00000172183.10	0.114167	0.952479	0.131006	0.0868917
ENSG00000129009.8	0.00293148	0.023316	1.26409	0.0302518
ENSG00000115232.9	0.02234	0.0287855	0.020583	0.515445
ENSG00000138448.7	0.0471497	0.0143616	0.253674	0.0822285
ENSG00000160255.12	0.0218442	0.0532224	0.0520115	0.876817
ENSG00000139626.11	0.0434372	0.0702291	0.00718903	0.816366
ENSG00000078596.6	0.122245	0.00752278	0.648672	0.00961137
ENSG00000136156.8	3.20066	0.500151	2.89389	2.53158
ENSG00000096968.8	0.0923701	0.0433372	0.120167	0.398738
ENSG00000154721.10	1.24671	0.03696	0.17325	0.0197653
ENSG00000100221.6	0.0411808	0.0603087	0.113753	0.135192
ENSG00000173801.12	1.67138	0.103304	0.501894	0.311945
ENSG00000197256.6	0.0583405	0.0473136	0.256476	0.00388273
ENSG00000186994.7	0.934982	0.0569492	0.0915698	0.100362
ENSG00000151364.11	0.000593384	0.0119617	0.0392557	0.274558
ENSG00000100196.6	0.00265072	0.0125826	0.357194	0.0184321
ENSG00000128052.8	2.32775	0.051668	0.0494282	0.0683181
ENSG00000166398.8	0.679879	0.00357691	0.214305	0.0911009
ENSG00000049130.9	0.963683	0.0800971	0.215993	0.0139811
ENSG00000169926.5	1.38733	0.083159	0.920965	0.473644
ENSG00000127528.5	1.05329	0.123093	0.390924	0.374483
ENSG00000196976.5	0.0858045	0.0465464	0.166273	0.101712
ENSG00000196569.7	0.00664245	0.111333	0.593858	0.0207713
ENSG00000172037.9	0.269187	0.123471	0.88336	0.114394
ENSG00000068697.6	2.12875	0.105286	2.16533	0.738318
ENSG00000162511.7	0.126265	0.179056	0.0557074	2.39319
ENSG00000011376.5	1.12514	2.12305	2.38411	2.40047
ENSG00000136167.9	0.112648	0.0292203	0.136645	1.58905
ENSG00000104660.13	0.239372	0.0782156	0.316704	0.408271
ENSG00000100097.7	0.161715	0.154043	1.75193	0.700244
ENSG00000006659.8	1.48299	0.0516486	0.659231	0.447047
ENSG00000113594.5	1.30764	0.0380606	0.275508	0.234146
ENSG00000072163.14	1.70421	0.201293	0.481089	0.0171173
ENSG00000129038.11	0.0045384	0.0431944	0.988166	0.0454687
ENSG00000115318.7	0.00350559	0.0219047	0.450096	0.124974
ENSG00000198121.9	0.00365986	0.0354236	0.730729	0.0348928
ENSG00000110031.8	0.00256496	0.00641156	0.0216895	0.436782
ENSG00000171236.9	0.834545	0.00104519	0	0.0837297
ENSG00000118308.10	0.0197434	0.00736439	0.144271	0.466856
ENSG00000123384.9	0.0214806	0.130877	1.03208	0.148048
ENSG00000163956.6	0.496101	0.0932713	0.787319	0.333052
ENSG00000128606.8	0.0240174	0.0353955	0.709426	0.0123549
ENSG00000136802.7	0.860649	0.0538003	0.260452	0.10277
ENSG00000164167.5	0.233067	0.14574	0.174982	0.410772
ENSG00000130592.9	0.0410945	0.132916	0.417401	2.59629
ENSG00000168056.10	0.0508126	0.0342942	0.602928	0.045552
ENSG00000160932.6	2.75092	0.299923	1.48056	1.45344
ENSG00000112799.4	0.0149173	0.00259913	0.0477371	0.959275
ENSG00000179222.13	0.339546	0.0306834	1.07548	0.141973
ENSG00000069535.12	0.00200681	0.0329612	0.25223	0.00200999
ENSG00000104814.8	0.00683907	0.0283437	0.044954	0.408523
ENSG00000145416.9	0.00872946	0.0167386	0.00540887	0.254364
ENSG00000126217.16	0.326229	0.0140503	0.00991694	0.000437799
ENSG00000135272.5	0.183354	0.04789	0.141386	0.123814
ENSG00000014641.13	0.406282	0.281544	1.05316	0.94277
ENSG00000197614.6	0.0299188	0.0959446	1.46389	0.0379526
ENSG00000140545.10	1.70182	0.0785901	1.33743	0.385993
ENSG00000074416.9	1.80003	0.125194	0.26094	0.0250422
ENSG00000133606.6	0.187566	1.41712	0.193695	0.633653
ENSG00000089693.6	0.6838	0.151628	0.565551	0.479145
ENSG00000157227.8	0.0967225	0.0458737	0.700143	0.0283059
ENSG00000189409.8	0.00305719	0.00326925	0.844132	0.240786
ENSG00000173269.9	1.44775	0.0343728	0.00453004	0.044967
ENSG00000107186.12	0.130462	0.0944916	0.235259	0.0420858
ENSG00000197629.5	0.00902531	0.00485264	0.0134751	0.832401
ENSG00000011028.9	0.00863222	0.0284413	0.406905	0.0218673
ENSG00000118242.11	0.00144797	0.0472282	0.0235907	0.391209
ENSG00000172935.8	0	0.00619532	0.227613	0.000940774
ENSG00000262814.2	0.217204	0.0842326	0.294625	0.40192
ENSG00000055950.12	0.184055	0.0497233	0.177308	0.167855
ENSG00000183617.4	0.142332	0.0508914	0.235023	0.252503
ENSG00000125445.6	0.231396	0.062997	0.22932	0.344345
ENSG00000157601.9	0.000859765	0.0357184	0	0.16369
ENSG00000120279.6	0.600444	0.0325608	0	0.0395486
ENSG00000142347.12	0.0198887	0.0263764	0.0146596	0.520827
ENSG00000136286.10	0.0111509	0.0914658	0.000922808	0.965836
ENSG00000138119.12	0.0212459	0.0742775	0.510321	0.140844
ENSG00000139597.12	0.00209173	0.0453993	0.0232346	0.493327
ENSG00000244754.4	0.166181	0.0907216	0.237444	0.187791
ENSG00000131400.3	0.00246605	0.0037992	0.057648	0.807481
ENSG00000158747.9	0.0315139	0.034153	1.21838	0.0540779
ENSG00000158517.9	0.0173562	0.00685075	0.000830752	0.62673
ENSG00000116701.10	0.0185145	0.0136161	0.0013617	0.363052
ENSG00000100365.10	0.00275504	0.00182032	0.089726	0.447818
ENSG00000123338.8	0.0117975	0.0267729	0.0524654	0.673199
ENSG00000128609.10	0.221493	0.14285	0.284996	0.167788
ENSG00000004779.5	0.194906	0.221743	0.347059	0.17996
ENSG00000109390.7	0.167139	0.11969	0.194634	0.185433
ENSG00000164258.7	0.323051	0.183065	0.483761	0.310466
ENSG00000145494.7	0.33397	0.194517	0.356564	0.259732
ENSG00000069869.11	0.948169	0.15838	2.05189	0.203607
ENSG00000117691.5	0.20156	0.0423998	0.910751	0.169672
ENSG00000163121.5	0.240393	0.0475754	0.00477467	0.639852
ENSG00000082641.11	0.426004	0.0863827	0.38108	0.324005
ENSG00000008441.12	0.0691198	0.0198955	0.75567	0.0582663
ENSG00000086102.14	0.11394	0.0660929	0.328407	0.165986
ENSG00000145912.4	0.133058	0.10367	0.223786	0.248535
ENSG00000239672.3	0.353129	0.126528	0.505457	0.579636
ENSG00000166741.3	0.00114011	0.0255625	0.327578	0.00292553
ENSG00000164867.6	0.385428	0.00103005	0.0177365	0.00686482
ENSG00000148400.9	0.917385	0.0616561	0.233924	0.0751852
ENSG00000107833.6	0.0853176	0.0725202	0.248005	0.13794
ENSG00000126368.5	0.0368966	0.0333867	0.605564	0.0339777
ENSG00000099250.13	2.46117	0.122452	0.608005	0.654176
ENSG00000163545.7	0.0569537	0.0302337	0.0903421	0.357963
ENSG00000186364.7	0	0.0257798	0.0267811	0.436164
ENSG00000176046.7	0.0489374	0.046535	0.639102	0.103579
ENSG00000184232.4	0.0326201	0.0110649	0.424581	0.0538912
ENSG00000105953.10	0.4065	0.187067	0.726783	0.523713
ENSG00000060491.12	0.250173	0.0954148	0.137915	0.301678
ENSG00000106809.6	0.00410534	0.114222	1.15093	0.0258373
ENSG00000162745.6	0.00217514	0.019693	0.990314	0.0845808
ENSG00000127083.7	0.00196506	0.00101484	0.350087	0.0286113
ENSG00000092094.6	0.28933	0.103217	0.319572	0.216247
ENSG00000143867.5	0.00073244	0.00504349	0.527699	0.00844333
ENSG00000078589.8	0.00258986	0.00141864	0.00332114	0.205036
ENSG00000170515.9	0.242123	0.12572	0.300218	0.348188
ENSG00000099260.6	0.583978	0.000645417	0.0645505	0.00413992
ENSG00000145730.16	0.217804	0.105555	0.914776	0.0395223
ENSG00000162073.9	0.260867	0.0819566	0.0648348	0.063776
ENSG00000197702.7	0.204111	0.0136437	0.60359	0.0922934
ENSG00000118946.7	0.466494	0.0586164	0.00380486	0.0158231
ENSG00000240184.2	0.0222587	0.000350943	0.182477	0.000228383
ENSG00000106333.8	0.0381805	0.0781486	1.65333	0.0827402
ENSG00000140479.12	0.0272836	0.0312751	0.526347	0.0129687
ENSG00000186642.11	0.665492	0.0521879	0.0278294	0.173122
ENSG00000184588.13	0.219523	0.0687461	0.23988	0.74292
ENSG00000134853.7	0.0048494	0.0715946	0.657606	0.0359536
ENSG00000113721.9	0.00117129	0.0336459	0.356668	0.0662032
ENSG00000196923.9	0.234221	0.0572808	0.254336	0.0385673
ENSG00000162493.12	0.00393022	0.0292226	0.772375	0.053622
ENSG00000179889.14	0.195585	0.161624	0.466766	0.218642
ENSG00000181195.6	0.0227757	0.00713395	0.591153	0.00199148
ENSG00000139289.9	0.0676398	0.0677084	0.189554	0.101337
ENSG00000145675.10	0.195302	0.0554327	0.925662	0.185073
ENSG00000141506.9	0.00166477	0.0655408	0.0305979	0.37015
ENSG00000121316.6	0.0249603	0.0207346	0.117084	1.39824
ENSG00000197943.5	0.0339614	0.0605339	0.119055	0.388071
ENSG00000166428.8	0.00796655	0.00737681	0.0150357	1.17259
ENSG00000115956.9	0.0466326	0.0705533	0.0678438	0.469647
ENSG00000169499.10	0.10409	0.0600855	0.18853	0.682839
ENSG00000115762.12	0.0596133	0.0342583	0.242916	0.646756
ENSG00000130300.4	1.81266	0.008929	0.0663125	0.081881
ENSG00000120594.12	0.0375279	0.0167107	1.0724	0.229863
ENSG00000196576.10	0.0764503	0.0713755	0.627132	0.28671
ENSG00000141682.11	0.0111935	0.00282418	0.0285186	0.652681
ENSG00000140650.7	0.113678	0.0990329	0.11384	0.173502
ENSG00000128567.12	1.07205	0.0706854	0.0422553	0.000679246
ENSG00000014138.4	0.377007	0.0681507	0.101975	0.0281835
ENSG00000144231.6	0.149463	0.0490475	0.118795	0.12235
ENSG00000127948.9	0.245407	0.014463	1.29203	0.198075
ENSG00000110841.9	0.703417	0.149014	0.445054	0.271244
ENSG00000118898.11	0.00686792	0.035662	0.232804	0.00269731
ENSG00000101445.5	0.693555	0.0265525	0.0168586	0.124763
ENSG00000137509.6	0.136913	0.00994945	0.203222	0.654162
ENSG00000167815.7	0.634276	0.49487	0.9429	0.718797
ENSG00000117592.8	0.391998	0.346834	1.16852	0.495039
ENSG00000188783.5	0.0372884	0.131516	0.988646	0.0721121
ENSG00000085377.9	0.115145	0.0615097	0.220784	0.096463
ENSG00000181929.7	0.334788	0.0689767	0.316149	0.282895
ENSG00000166501.8	0.0263197	0.080858	0.0296799	0.514575
ENSG00000027075.9	0.593717	0.0129535	9.41629e-05	0.152512
ENSG00000130723.13	0.345063	0.101757	0.417764	0.332684
ENSG00000116132.7	0.00287111	0.00494257	0.544602	0.0268535
ENSG00000125637.11	0.00323916	0.0181196	0.000582402	0.206558
ENSG00000080815.14	0.219475	0.14914	0.405305	0.309397
ENSG00000185627.13	0.359502	0.15094	0.321354	0.305745
ENSG00000108344.10	0.400382	0.0618445	0.405293	0.2989
ENSG00000068878.10	0.144116	0.059472	0.164919	0.120248
ENSG00000134247.9	0.00375989	0.0586482	0.405835	0.00390832
ENSG00000124212.5	0.0304197	0.0285746	1.03949	0.144314
ENSG00000120899.13	0.0253351	0.00543596	0.0350954	0.244136
ENSG00000072135.8	0.118194	0.0629087	0.13373	0.859184
ENSG00000111679.12	0.0358479	0.0162617	0.254768	1.06596
ENSG00000127329.10	1.83014	0.0597643	0.0991885	0.0776299
ENSG00000081237.14	0.0369181	0.0345974	0.0487325	0.938165
ENSG00000149177.8	0.0265797	0.040709	0.175418	0.418853
ENSG00000105426.10	0.0100269	0.0435551	0.303474	0.0881147
ENSG00000103490.13	0.0548869	0.0295215	0.179057	0.503382
ENSG00000151552.7	0.222023	0.153559	0.241017	0.420658
ENSG00000109113.13	0.0513072	0.0576077	0.501329	0.0366682
ENSG00000172780.12	0.12275	0.00517654	0.206827	0.59101
ENSG00000123595.5	0.167465	0.0760323	0.261425	0.185303
ENSG00000136238.13	1.75304	0.134408	1.23177	1.33593
ENSG00000128340.10	0.0624218	0.00818303	0.141997	1.14283
ENSG00000131477.6	1.46761	0.0343092	0.450623	0.0815937
ENSG00000122679.4	0.83448	0.0368489	0.00480014	0
ENSG00000106538.5	0.00383972	0.0640762	1.25718	0.0553088
ENSG00000152689.13	0.745702	0.00549563	0.0258464	0.226144
ENSG00000105538.4	1.15226	0.0413165	0.00881291	0.115227
ENSG00000107551.16	0.0635193	0.0308544	0.0314588	0.670365
ENSG00000144642.16	0.00771939	0.0427933	0.746983	0.0957335
ENSG00000114115.5	0.106048	0.0210219	0.902335	0.123454
ENSG00000173653.3	0.165838	0.053305	0.160998	0.136966
ENSG00000049449.4	0.227149	0.0764202	0.905189	0.0632208
ENSG00000142552.3	0.153018	0.0300086	1.30504	0.109351
ENSG00000090104.7	0.0135884	0.0528333	0.000275311	0.737325
ENSG00000148908.10	0.050615	0.114311	0.0709912	0.547127
ENSG00000171700.9	0.111913	0.00771637	0.114887	0.590697
ENSG00000116741.6	0.092496	0.0751518	0.138425	0.471582
ENSG00000143878.8	0.802345	0.0811535	0.252631	0.118338
ENSG00000258818.2	0.192228	0.12252	1.62752	0.17141
ENSG00000169413.2	0.00126452	0.0150949	0.000141252	0.664663
ENSG00000158717.6	0.0923729	0.10027	0.211211	0.177442
ENSG00000168894.5	0.257715	0.0621614	0.420556	0.420126
ENSG00000154133.10	0.875398	0.00177867	0.00276466	0.0343791
ENSG00000117676.9	0.0935548	0.0887078	0.0804489	0.521676
ENSG00000170889.9	1.28926	0.433433	1.76023	2.52454
ENSG00000126458.3	1.0526	0.045829	0.642379	0.397173
ENSG00000134321.7	1.38305	0.421153	0.107021	0.0205306
ENSG00000139970.12	0.0306235	0.00649486	0.0507727	0.259647
ENSG00000079102.12	0.0708591	0.048072	0.259883	0.0201275
ENSG00000188643.6	1.41206	0.10465	1.04098	0.142262
ENSG00000197956.5	0.587931	0.25453	2.04497	0.891452
ENSG00000170989.8	1.54538	0.010163	0.0974186	0.189395
ENSG00000101347.7	0.349017	0.163812	0.19198	1.00478
ENSG00000122122.9	0.00808785	0.00517465	0.0393213	0.478769
ENSG00000168077.9	0.0658518	0.0280144	1.01897	0.0143697
ENSG00000168079.12	0.00241441	0.120204	0.958931	0.0273876
ENSG00000073060.11	1.19792	0.0644997	0.0781568	0.0858037
ENSG00000244486.3	0.000400017	0.00628593	0.269638	0.0139383
ENSG00000136546.9	0.00381176	0.0289956	0.450869	0.0495665
ENSG00000169439.7	0.00146251	0.0168209	0.888282	0.0935628
ENSG00000124145.5	0.0439874	0.0590523	1.46169	0.439311
ENSG00000073578.12	0.727825	0.218039	0.723348	0.932953
ENSG00000166562.4	0.107548	0.0617731	0.254621	0.691399
ENSG00000138674.12	0.228403	0.136133	0.630802	0.326139
ENSG00000058262.5	0.45364	0.0784806	0.942447	0.599778
ENSG00000143416.16	0.0314786	0.163876	0.93014	0.0898541
ENSG00000110876.8	0.103702	0.0847116	0.00581599	1.48805
ENSG00000075223.9	0.0104327	0.0334014	0.478993	0.00680184
ENSG00000187764.7	0.0102299	0.0169335	0.0197189	0.320451
ENSG00000092421.12	0.446537	0.0135731	0.0886512	0.0386959
ENSG00000138623.5	0.337302	0.00437831	0.0268081	0.0409324
ENSG00000132824.9	1.18274	0.0999943	0.444864	0.944173
ENSG00000132386.6	0.0681752	0.0483162	1.79087	0.123093
ENSG00000149131.11	0.0301561	0.108568	2.60058	0.238341
ENSG00000115524.11	0.695446	0.167448	0.83917	0.776735
ENSG00000118515.7	1.86517	0.0493731	0.506343	0.173308
ENSG00000164023.10	0.0277523	0.0170227	0.305457	0.0317176
ENSG00000095370.15	0.748128	0.0135747	0.0429085	0.281434
ENSG00000142669.9	1.06665	0.171481	0.815726	2.64463
ENSG00000100092.16	0.0510678	0.0446178	0.130003	0.367847
ENSG00000109686.12	0.0630705	0.0555482	0.472892	0.00209097
ENSG00000179526.12	0.126047	0.0682916	0.119927	0.114676
ENSG00000155926.9	0.0412237	0.023541	0.00947563	0.456682
ENSG00000026751.12	0.0031129	0.0384012	0.00882274	0.791594
ENSG00000158714.6	0	0	0.0300501	0.230552
ENSG00000147100.5	0.0951157	0.0115836	0.406336	0.00173051
ENSG00000105281.8	0.0187085	0.0497119	0.861757	0.279661
ENSG00000147454.9	0.0774834	0.989412	0.0326644	0.0774944
ENSG00000151729.6	0.704729	0.281915	1.32389	0.872598
ENSG00000134802.13	1.59468	0.0539299	1.15654	0.0860065
ENSG00000004939.9	0.00159136	0.126085	0	0
ENSG00000065054.9	2.32521	0.00896954	0.182583	0.145289
ENSG00000166750.5	1.09422	0.0184102	0.233883	0.166769
ENSG00000137776.12	0.153712	0.0806638	0.248267	0.166442
ENSG00000163029.11	0.411256	0.151488	0.427001	0.203171
ENSG00000128602.5	0.0236336	0.00372818	0.441738	0.0291428
ENSG00000145335.11	0.0425794	1.25068	0	0
ENSG00000163788.9	1.63524	0.076183	0.249984	0.2451
ENSG00000167208.10	0.0110471	0.00175117	0.0333111	0.461261
ENSG00000109610.5	0.0306781	0.0204536	1.25684	0.0432999
ENSG00000164736.5	0.622491	0.00195832	0.015262	0
ENSG00000203883.5	1.66349	0.130754	0.0186972	0
ENSG00000171056.6	0.297962	0.044727	0.0372858	0
ENSG00000090487.6	0.11444	0.102342	0.477048	0.573512
ENSG00000121067.13	0.570391	0.137593	0.439624	0.82626
ENSG00000122862.4	1.66103	0.142642	0.282145	1.25692
ENSG00000101955.10	0.00395848	0.00448002	0.51774	0.0102825
ENSG00000101972.14	0.286268	0.0912957	0.301945	0.358278
ENSG00000081320.6	0.0487071	0.0678584	0.172396	0.754429
ENSG00000165025.10	0.0159504	0.0720224	0.0823066	0.770054
ENSG00000054611.9	0.149985	0.0510065	0.116801	0.20146
ENSG00000136111.8	0.0868623	0.10264	0.0251987	0.619135
ENSG00000204634.8	0.0815114	0.00710058	0.0518063	0.443029
ENSG00000109436.7	0.0140498	0.0631111	0.0237849	0.461063
ENSG00000113649.7	0.166661	0.091067	0.324861	0.224012
ENSG00000196628.9	1.69019	0.0916877	0.737324	0.229157
ENSG00000166046.6	0.320027	0.0674143	0.369288	0.240228
ENSG00000120156.16	0.953875	0.0380483	0.125376	0.00994195
ENSG00000114354.8	0.262766	0.0973026	0.341306	0.242753
ENSG00000092969.7	0.0407368	0.0222032	0.407593	0.0287735
ENSG00000119699.3	0.013285	0.06276	0.527987	0.0346589
ENSG00000198959.7	1.17511	0.155994	0.755155	0.106525
ENSG00000178726.6	0.9964	0.015146	0.524707	0.0338781
ENSG00000151365.2	1.29936	0.0927729	0.000290415	0.00105498
ENSG00000066056.9	1.26189	0.0556302	0.00333252	0.135731
ENSG00000145365.10	0.084054	0.0240138	0.00953631	0.454445
ENSG00000102265.7	0	0.00304466	0.213411	0.0040195
ENSG00000035862.8	0.100367	0.0648186	2.27675	0.426086
ENSG00000100234.11	2.98761	0.207033	1.50864	0.0665106
ENSG00000142910.11	2.08789	0.0744611	0.287506	0.0255515
ENSG00000104067.12	0.559397	0.0168634	0.253607	0.027032
ENSG00000169908.6	2.59074	0.101792	0.510316	0.0268523
ENSG00000064115.6	0.113787	0.00720576	0.473966	0.0128326
ENSG00000141524.11	0.0985473	0.103998	0.103808	0.119826
ENSG00000105677.7	0.288682	0.136119	0.489393	0.337627
ENSG00000131634.9	1.65052	0.10277	0.23681	0.00910059
ENSG00000181458.6	0.00142712	0.00255566	0.197928	0.00132167
ENSG00000167874.6	1.47201	0.0112156	0.0530247	0.0450379
ENSG00000144747.10	0.392412	0.115408	0.254708	0.139344
ENSG00000109079.5	0.986608	0.0308763	0.267553	0.170852
ENSG00000145779.7	0.11253	0.0567319	0.354481	0.689611
ENSG00000028137.12	0.0453908	0.00413028	0.161147	0.734703
ENSG00000049249.4	0.00987993	0.000507109	0	0.455734
ENSG00000121858.6	0.551174	0	0.0395359	0.0251857
ENSG00000167543.11	0.158874	0.0515978	0.269449	0.140479
ENSG00000101150.13	0.473499	0.180436	0.744178	0.427544
ENSG00000140416.15	0.475526	0.447544	0.935694	0.460981
ENSG00000169902.9	0.34468	0.0755397	0.60221	0.186138
ENSG00000056558.6	0.0519284	0.0242563	0.0337462	0.573196
ENSG00000126602.6	0.249326	0.06592	0.380587	0.107566
ENSG00000038382.13	0.125118	0.0753743	0.175388	0.156141
ENSG00000102804.10	2.15872	0.195477	1.25164	0.14871
ENSG00000106025.4	0.78955	0.0430167	0.260139	0
ENSG00000108219.10	0.484073	0.117036	0.0825574	0.214553
ENSG00000099282.5	0.881221	0.0031543	0.264618	0.0141604
ENSG00000158457.4	3.78269e-05	0.183732	0	0.297057
ENSG00000156298.8	1.06849	0.0387646	0.131293	0.000663175
ENSG00000068724.11	0.00484796	0.00711997	0.120167	0.297364
ENSG00000178952.4	0.275336	0.106386	0.269427	0.185424
ENSG00000128791.7	0.0353959	0.0348399	0.636903	0.090152
ENSG00000239264.4	0.0996536	0.0215552	0.950392	0.368847
ENSG00000117289.7	1.99025	0.254156	1.34236	0.72989
ENSG00000011600.7	0.0284484	0.0702951	0.055055	1.24811
ENSG00000170035.11	0.267129	0.0806836	0.312811	0.235606
ENSG00000198833.6	0.0733679	0.0750052	0.348788	0.1902
ENSG00000107341.4	0.469169	0.462582	0.52573	0.378475
ENSG00000159202.13	0.139142	0.0613808	0.260703	0.174959
ENSG00000173960.8	0.292409	0.122073	0.156055	0.1532
ENSG00000136731.8	0.158564	0.0994777	0.259305	0.254874
ENSG00000167165.14	0.00173908	0.0105506	0.29028	0.0284924
ENSG00000141161.7	0.694731	0.0794998	0.025697	0.12774
ENSG00000127540.7	0.635446	0.372697	0.68952	0.4381
ENSG00000140740.6	0.524035	0.077161	0.609286	0.627428
ENSG00000130307.7	1.06085	0.10719	0.0238198	0.000278432
ENSG00000106346.7	0.0975726	0.0524369	0.113754	0.0878715
ENSG00000168899.4	0.738835	0.045717	0.227477	0.0553383
ENSG00000038427.11	0.00645091	0.0320434	0.590891	0.0644184
ENSG00000213585.6	0.230917	0.162588	0.474915	0.356108
ENSG00000205221.8	0.00370107	0.0102535	0.33274	0.0173141
ENSG00000223501.4	0.206155	0.085094	0.128763	0.208597
ENSG00000009844.11	0.257648	0.0621404	0.145427	0.227974
ENSG00000128815.13	0.0194136	0.0693481	0.0386473	0.589062
ENSG00000103175.6	0.0373372	0.00216251	0.667516	0.0896068
ENSG00000116729.9	0.27319	0.0127607	1.14778	0.122503
ENSG00000114251.9	0.00563948	0.00846532	0.277798	0.0362224
ENSG00000015153.10	0.305978	0.0775457	0.0905413	0.058069
ENSG00000128245.10	1.17719	0.231271	0.59246	1.27125
ENSG00000005889.11	0.151417	0.0661636	0.131612	0.176721
ENSG00000122515.10	0.100048	0.0161049	0.150893	0.41061

## Sheet: C - Atrium_mouse
Signature_genes	cardiac_muscle_cell	cardiac_neuron	endocardial_cell	endothelial_cell	fibroblast	leukocyte	myofibroblast_cell	smooth_muscle_cell
ENSG00000181409.7	0.0170623	0.640936	0.0277126	0	0.017551	0.00850806	0.0467093	0.0149172
ENSG00000085563.10	0.0098581	0	0.0156717	0.380839	0.00665178	0.000132183	0	0
ENSG00000006071.7	0.540494	0	0.000306158	0.00725633	0.0031602	0.000217231	0	0.00396499
ENSG00000069431.6	0.116131	0	0.0513455	0.0463082	0.152692	0.00013923	3.05499	0.181256
ENSG00000108798.4	0.0146693	0.00159917	0.393298	0.296073	0.004174	0.0383534	0.0333034	0.00717126
ENSG00000154175.12	0.0455376	0.423051	0.0940879	0.0350302	0.94272	0.00367589	0	0
ENSG00000173210.15	0.0373206	0	0.000188822	0.735518	0.0296519	0	0.000590958	0
ENSG00000174429.3	0.179339	0	0	0	0	0	0.0103609	0
ENSG00000159640.10	0.015616	0	0.040806	0.154788	0.564327	0.02739	0	0
ENSG00000130234.6	0	0	0	0	6.0261e-05	0	0.392473	0.00396499
ENSG00000177076.4	0.0758316	0	1.17166	0.220585	0.0176653	0.00666358	0.0586754	0
ENSG00000087085.9	0.165679	0	0.0194468	0.000149005	0.00477855	0.000392546	0.338563	0.136832
ENSG00000103740.5	0.00506372	1.47078	0	0.000389569	6.77917e-05	0.00107574	0	0
ENSG00000154930.10	0.892533	0.181032	0.0184352	0.0791878	0.00390665	0.088481	0.0215594	0.0398203
ENSG00000107796.8	0.263139	0.00224768	0.00418959	0.0175542	0.116687	0.0156313	1.65606	5.69529
ENSG00000159251.6	4.65753	0.45807	0.195541	0.568739	0.0950549	0.146492	0.258891	0
ENSG00000072110.9	0.0106835	0.0226055	0.086222	0.0430169	0.0171721	0.00705676	0.122101	0.358302
ENSG00000077522.8	2.35703	0.00218927	0.0400347	0.116886	0.0100645	0.0178298	0.0286318	0
ENSG00000137845.10	0.154256	1.07217	1.49689	0.95154	0.412749	0.671236	0.303958	0.419449
ENSG00000073670.9	0.0364023	0.622114	0	0	0.00434656	0	0.0299927	0
ENSG00000114948.8	0.000436536	1.39439	0.0144843	0.0186679	0.0171198	0.0167675	0	0
ENSG00000087116.9	0.0443797	0.444614	0.0197909	0.0333634	1.03648	0.00121528	0.156442	0
ENSG00000154736.5	0.0349263	0.0358838	0.109093	0.0866847	0.760025	0.0307515	0.03557	0
ENSG00000197859.5	0.0380389	0	0.00819751	0.0146768	0.759303	0	0.00115893	0
ENSG00000184060.6	0.0134477	0	0.00183501	0.0130533	0.223087	0.999164	1.42703	0.732605
ENSG00000164742.10	0.198638	0	0	0.000293025	0.000354425	0	0	0
ENSG00000129467.9	0.0470411	0	0.836445	0.733759	0.0443004	0	0.0326528	0
ENSG00000173175.10	0.218973	0	0	0.00677525	0.00592202	0	0.174103	0.270562
ENSG00000174233.7	0.248607	0.0289774	0.0668886	0.0718127	0.0704217	0.00243337	0.747164	0.81434
ENSG00000128271.15	0.0371815	0	0.0126853	0.321031	0.0350196	0.0222286	0.426318	0.160336
ENSG00000170425.3	0.0225987	0	0	0	0.0285475	0.0535214	0.508534	0
ENSG00000153531.8	1.44535	0	0.0204071	0.0259917	0.0122589	0.0100175	0	0
ENSG00000222040.3	0.0034065	0	0.000241092	0	0.00690699	0	0.75613	0.518469
ENSG00000106624.4	0.0201202	0.177836	0.170854	0.0514509	0.798582	0.00191932	0.0167778	0
ENSG00000157510.9	0.338331	0.183326	0.783493	1.12832	0.0038409	0.112337	0.124772	0
ENSG00000169129.10	0.00955955	1.02923	0	0.0215359	0.0667497	0.00483336	0.23144	0.508765
ENSG00000144891.13	0.128736	0.0844489	0.000141403	4.6249e-05	0.0131648	0.00016179	0.46276	0
ENSG00000145192.8	0.0581618	0	2.11629	0.0106052	0.264737	0.000172245	0.00114204	0
ENSG00000204472.8	0.00044803	0.00166445	0.000263	0.000531156	0.00082348	1.14248	0.000577798	0.00398924
ENSG00000151320.6	0.512337	0.0233197	0	0.0338866	0.00232479	0	0.131741	0.692513
ENSG00000170017.8	0.0239738	0.867547	0.115009	0.00729961	0.195178	0.122981	0.0260229	0.0020165
ENSG00000165092.8	0.0954832	1.98673	0.0542507	0.0119575	0.963313	0.000248888	0.147715	0
ENSG00000184254.12	0.056353	0.719873	0	0.00967801	0.114862	0.000163071	0.0222128	0.00105784
ENSG00000137124.6	0.497619	0	0.0377796	0.00459507	0.00224845	0.0204035	0	0
ENSG00000012779.6	0.0581521	0.00135585	0.000306158	0.000185731	0.000154083	0.980109	0	0
ENSG00000132965.5	0.00917677	0.00166445	0.000560946	0.00137439	0.0084105	1.86453	0.00135902	0.00592007
ENSG00000198796.6	0.459669	0	0	0	1.84408e-05	0.000360876	0	0
ENSG00000136383.6	0.334401	0	0.000110138	0.00353541	0.0238963	0.00579171	0.000618138	0
ENSG00000139211.5	0.00233335	0	0.817064	0.0493124	0.0106662	0	0.0441594	0.520876
ENSG00000078053.12	0	0.581911	0	0	0.00501223	0.000422616	0.0481694	0
ENSG00000136859.5	0.322757	1.54392	0.196584	0.0122915	0.364855	0	1.64872	0.449598
ENSG00000029534.15	0.570832	0	0.000128331	0.0222415	0.000382086	0.000843367	0	0
ENSG00000151150.16	0.290946	1.68961	0.000516784	0.00534821	0.00700967	0.000553945	0.0741271	0.0765165
ENSG00000148677.6	2.24864	0	0.0400467	0.0964886	0.0174481	0.00662249	0.0397016	0
ENSG00000131620.13	0.00893292	0	0	0.00378961	0.00507618	0	0.92479	1.10561
ENSG00000169604.15	0.0869487	0.491867	0.0134367	0.00272916	0.353547	0	0.0974669	0.0231196
ENSG00000135046.9	0.114567	2.48289	0.3177	0.251294	1.80697	0.789234	1.64915	0.605142
ENSG00000136250.7	0	0	0	0.000376405	7.20069e-05	0.485847	0	0
ENSG00000131471.2	0.0237597	0.00135585	0	0.0160677	0.0277114	0	0.665904	0.550792
ENSG00000034053.10	0	0.60153	0	0	0	0.000422616	0	0
ENSG00000163697.12	0.261709	0.158944	0.475656	0.924975	0.113004	0.0290271	0.399027	0.0191066
ENSG00000134817.9	0.0372383	0	0.0044605	0.728047	0.000113865	0.0192827	0	0
ENSG00000084234.12	0.961677	1.4087	3.44245	2.29505	1.39015	1.09754	1.59348	1.79865
ENSG00000124701.5	1.06775	0	0.013433	0.0301618	0.00114112	0.00714523	0.0168271	0
ENSG00000189058.4	0.0115361	2.50908	0.000403817	0.00840758	0.13244	0.00109932	0.158051	0
ENSG00000100342.16	0.00895778	0	0.039388	0.65152	0.0101438	0	0	0.0011552
ENSG00000178878.8	0.0992974	0	0.477756	1.57806	0.00972151	0.022342	1.34297	0.461149
ENSG00000240583.6	0.165747	0	0.08218	2.59868	0.0234994	0.00112112	0.0720647	0
ENSG00000165269.8	0.112547	0	0.00366193	1.80335	0.0032138	0.00033235	0.00472836	0.00466283
ENSG00000047365.7	0.0671131	0.142855	0	0.116028	0.00657374	0.022738	0.363975	0.267647
ENSG00000120318.11	0.0428931	0.00737422	0.233769	0.299274	0.00292107	0.0670797	0	0.0079355
ENSG00000146376.6	0.058869	0.00227247	0.082079	0.824489	0.0302271	0.457187	0.0878772	0.00134185
ENSG00000137962.8	0.0875979	0.00761161	0.806933	0.987674	0.127745	0.000895842	0.221002	0.857352
ENSG00000186517.9	0.000750884	0.00166445	0.000539764	0.000482038	0.00153264	0.689577	0.00141541	0
ENSG00000031081.6	0.353595	0.278685	0.690019	0.79502	0.0450036	0.161802	0.196764	0.0542117
ENSG00000147799.7	0.00086357	0.289117	0.00167993	0.0102684	0.0264778	0.0998224	0.0264938	0
ENSG00000006740.12	0.179832	0	0.171449	0.00381384	0.201824	0	0.0290376	1.06329
ENSG00000123329.13	0.00383572	0.0032963	0	0.000536806	0.000427771	0.753535	0.0305543	0.00394626
ENSG00000111348.4	0.103502	0.00166445	1.32261	0.149977	0.401938	2.37258	1.89059	0.246697
ENSG00000074964.12	0.1839	0.577991	0	0.000714799	0.0652777	0.194145	0.23796	0.071168
ENSG00000198844.6	0.0568899	0	0.213456	0.694485	0.00175568	0.000113458	0.0492973	0
ENSG00000130762.10	0.000283727	0.66885	0.00809868	0	5.82552e-05	0	0.0825864	0
ENSG00000110237.3	0.214583	0.154543	0.0675808	0.00751894	0.0669235	0	1.02563	0.681611
ENSG00000142632.12	0.12075	0.658934	0	0.00401733	0.0294985	0	0.047993	0
ENSG00000114790.8	0.00709317	0.32667	0.0142672	0.0475782	0.0133251	0.00028186	0	0
ENSG00000165801.5	0.0496976	0.236701	0.188485	0.0995156	0.746674	0.00324094	0.443483	0
ENSG00000196843.11	0.0482497	0.234916	0.216588	0.199728	0.0845309	0.150708	0.225076	0.809898
ENSG00000152213.3	0	0	0	0.000533335	4.13469e-05	0.314751	0	0
ENSG00000141480.13	0.00525233	0.0185155	0.0106439	0.0319523	0.0321561	0.450637	0.0331587	0
ENSG00000129744.2	1.13113	0	0.034906	0.00828776	0.00458944	0	0.051895	0
ENSG00000156219.12	1.79207	2.13602	0.0422716	0.456009	0.0653692	0.0406973	2.09911	0.632661
ENSG00000167311.9	0.222627	0	0	0	0	0	0	0
ENSG00000099889.9	0.00598763	0.726139	0	0	0.0267755	0.0047257	0.149851	0.0119115
ENSG00000165192.9	0.705118	0	0	0.0067436	0	0	0	0
ENSG00000239388.4	0.278098	0	0	0.0160484	0.00135201	0.00028342	0	0
ENSG00000100628.7	1.31654	0	0.000175352	0.00747524	0.218195	0.0652473	0.0654483	1.40387
ENSG00000106819.7	0.0179905	0	0.000233561	0.00363776	0.33532	0.000704558	2.0731	1.42069
ENSG00000162174.8	0.180069	0.518523	0.0202099	0.0606927	0.0582893	0.0174398	0.097175	0
ENSG00000018625.10	0.530916	0.989904	0.0183208	0.00870128	0.775916	0.0349786	1.17817	0.854603
ENSG00000129244.4	0.128052	1.23505	0.000423188	0.0821249	0.178306	0.000422616	1.88953	2.41247
ENSG00000069849.6	0.509873	0.833649	3.04342	1.03601	0.955072	1.1664	0.743317	0.549246
ENSG00000074370.13	0.0810092	0	0.000162725	0.0687368	0.0452933	0.0821668	0.337693	0.581969
ENSG00000058668.10	0.0198108	0	0.823069	0.210705	0.151525	0.0352364	0.111037	0.566974
ENSG00000166148.2	0	0.124279	0	0	0.0162202	0	0.215695	0
ENSG00000167601.7	0.140667	0.727134	0.165601	0.0357693	1.30847	0.367728	1.05923	0.633548
ENSG00000166710.13	0.517991	2.77953	2.96157	3.56067	2.38456	3.42319	2.0075	1.10402
ENSG00000086062.8	0.427426	0.166006	0.9021	0.384232	1.26036	0.639939	0.553393	0.43725
ENSG00000118276.7	0.074315	0.00809087	0.262442	0.00445982	0.0195915	0.279721	0.000384588	0
ENSG00000182240.11	0.0658533	0.127537	1.89349	0.154694	0.39685	0.000132183	0.0405251	0
ENSG00000153064.7	0.0127981	0	0	0.00114949	0.000105605	0.360955	0.000450879	0
ENSG00000187244.6	0.405402	0.219085	1.19811	1.46563	0.0534625	0.00830476	1.23913	2.91562
ENSG00000137936.12	0.00554368	1.04648	0.0196345	0.0644548	0.0191665	0.000100025	0.515858	0.457701
ENSG00000140379.7	0.00911632	0	9.31582e-05	0.000192977	0.000326969	0.438736	0	0.00302341
ENSG00000161940.6	0.0289641	0	0.0527639	0.463738	0.00762045	0	0.0119323	0
ENSG00000164039.10	0.0235623	0	0	0.00175236	0.491478	0.00775394	0	0
ENSG00000102409.9	0.000469623	0	0.295554	0.000581572	0.00543513	0	0	0.0216681
ENSG00000182492.11	0.202541	0.944977	2.81868	0.0998399	2.93711	0.0461239	1.93906	1.46418
ENSG00000180828.1	0	0	0	0.00104067	0	0	0.155056	0
ENSG00000122870.7	0.0520421	0.00297073	0.090923	0.0357415	0.963991	0.0288466	0.186521	0.00134185
ENSG00000108578.10	0.226302	0.590882	0.405905	0.293268	0.294491	0.256979	0.447378	1.7542
ENSG00000163217.1	0.547223	0	0	0	0	0	0	0
ENSG00000112175.6	0.0108415	0	0.000225421	8.58491e-05	2.61977e-05	0.000219412	0.0250479	0.297468
ENSG00000153162.8	0.0169574	0	0.910989	0.331275	0.0905117	0.00344014	0.0457726	0.478543
ENSG00000102010.10	0.00952563	0	1.3298	0.0130188	0.00178929	0.00943136	0	0
ENSG00000132640.10	0.0577134	0.0495794	0.0980806	0.182214	0.0771736	0.00467907	0.792341	1.41865
ENSG00000010671.11	0.0029254	0	0.000338063	0.000117283	0.000163757	0.35539	0	0
ENSG00000165810.12	0.0283496	0	0.00261349	0.702246	0.00268538	0.00322819	0.0402957	0.00342249
ENSG00000112276.9	0.299407	0	0.0131365	6.01323e-05	0.00335133	0.00131961	0.0011975	0
ENSG00000187479.4	0.00879247	0.0476853	0.0248626	0.0143538	0.00515332	0	0.775842	1.16103
ENSG00000159189.7	0.0151755	0.00338259	0.015626	0.00982674	0.00892136	3.29114	0.005494	0.0240254
ENSG00000163145.8	0.0699728	0.00113142	0.0779294	0.0167117	0.966959	0.000473236	0.0750403	0.512682
ENSG00000240654.2	0.0770901	0	0.00128144	1.52802	0.00326187	0	0.0463641	0
ENSG00000159403.11	0.0814302	0.273732	0.297028	0.0180626	1.25195	0.0734482	0.283501	0.767938
ENSG00000125730.12	0.133377	0.00268998	0.00044744	0.0190557	1.5896	0.0630606	0.000879252	0.00100692
ENSG00000171860.4	0.00309458	0.00135585	0.00039038	0.000623794	0.000582289	1.42556	0	0
ENSG00000197405.3	0.000113232	0.00113142	0.00220171	0.000856801	0.000799474	1.85358	0.00129272	0.0020165
ENSG00000112936.14	0.00252174	0	0.000172698	0.0177923	0.837921	0.000890432	0.000390562	0
ENSG00000118298.6	0.692478	0	0	0.0237436	0.00124203	0	0	0.207102
ENSG00000167434.5	0.0365557	0	0.00632498	1.29931	0.00733867	0.000962984	0.000596461	0.00229591
ENSG00000178538.5	0.0465969	0	1.36772	1.09904	0.11866	0.00043295	0.000583607	0.00648793
ENSG00000157782.5	0.00351973	0	0	0.0180685	0.000790595	0	0.0174958	0.211203
ENSG00000196557.6	0.227775	0	0	0	0.00338884	0	0.0338034	0.224482
ENSG00000182985.12	0.000231906	1.88393	0.120767	0.117132	0.00305995	0.116685	0.000196617	0
ENSG00000175161.9	0	0.427614	0.000241092	0.000285332	0.000657192	0	0	0
ENSG00000105767.2	0.000271336	0.560196	0	0.00225808	0.00467391	0.000315557	0.00840628	0
ENSG00000122786.15	0.168342	1.65846	0.561919	0.891247	1.28037	0.0536922	2.39727	3.23829
ENSG00000198668.6	1.04273	1.69569	2.24079	2.89395	1.53774	2.54363	1.95687	2.30304
ENSG00000143933.12	1.2265	1.979	1.86996	1.57075	1.93487	1.97957	2.54518	3.11981
ENSG00000070808.11	0.243641	0	0	0.00860836	0.00400754	0.00174717	0	0
ENSG00000058404.15	0.00614438	0.535675	0.0311261	0.000468092	0.0117421	0.00590218	0	0
ENSG00000162545.5	0.0554421	0.0371844	0.23482	0.0765834	0.551818	0.0261127	0.314866	0.23393
ENSG00000112186.7	0.704998	0	0.00027163	0.0183954	0.0177931	0.000129805	0.24009	0.81895
ENSG00000204397.3	0.0167261	0.00166445	0.0219102	0.140844	0.0135865	0.586288	0	0
ENSG00000118729.10	1.79651	0	0	0.00318827	0.000510781	0.000121657	1.44323	1.63139
ENSG00000105974.7	1.13592	0.00472341	2.21134	3.77451	0.301607	0.00234045	0.61886	2.15032
ENSG00000105971.10	0.166485	0.0537048	0.964856	1.7557	0.0799843	0.137202	0.400272	0.41273
ENSG00000182533.6	0.396086	0	0	0	0.0231286	0	0	0
ENSG00000129993.10	0.0492713	0	1.08976	0.419504	0.080525	0.0895158	0.880953	0.133018
ENSG00000163492.9	0.602821	0	0.0150689	0.00157656	0.00895803	0	0.173902	0.291316
ENSG00000151468.9	0.0191286	0	0.123838	0.00615462	0.0261794	0	0.167005	1.58634
ENSG00000166510.9	0.0452262	0.0014986	0	0.00188928	0.0609007	0	0.318328	0
ENSG00000091986.11	0.148838	0.0244585	2.05808	0.110198	4.09664	0.00574282	2.05259	0.869925
ENSG00000055813.5	0.0476511	0	0.000919772	0.562509	0.00260674	0	0	0
ENSG00000106178.2	0	0	0.000172652	0.000139559	0.00129764	0.910776	0	0
ENSG00000160791.12	0	0	0.000261156	0.000551495	0.000215462	0.447366	0.000693948	0.0020165
ENSG00000170458.9	0.00468712	0.110457	0.00105842	0.00644723	0.0293582	2.44672	0.051272	0.0020165
ENSG00000177575.8	0.00534581	0	0	0.000162717	0.000398203	1.2128	0	0.132184
ENSG00000091972.14	0.0945035	1.55417	1.76892	2.07142	0.355258	0.0206501	1.04908	2.0386
ENSG00000204345.1	0.000311281	0	0.0206081	0.000693112	0.000742028	0.942927	0.105656	0.0020165
ENSG00000186074.14	0	0	0.000102838	0.000256434	0.00482172	1.36577	0	0
ENSG00000161649.8	0.118978	0	0.342877	2.16783	0.0116297	0.0403062	0.0958663	0.0011552
ENSG00000241399.2	0.139652	0.368232	0.66486	0.103573	1.38576	0.81365	0.871529	0.110073
ENSG00000174059.12	0.1921	0.0205616	1.51371	2.11901	2.55296	0.0672472	0.168831	0.00834912
ENSG00000135218.13	1.66614	0.00248727	0.171815	3.96295	0.0199582	1.1407	1.21609	0.618216
ENSG00000104894.7	0.0010573	0	0.000471321	0.00208917	0.0110051	0.613916	0.00291661	0.00268614
ENSG00000004468.8	0.0925903	0	0.463605	1.14392	0.0123073	0.430278	0.000196617	0.0011552
ENSG00000117091.5	0.000177288	0	0.000997543	0.000862316	0.000838022	1.44282	0.000472566	0
ENSG00000169442.4	0.000746312	0.0124684	0.00103722	0.00742737	0.000726783	0.91568	0.000180894	0.0020165
ENSG00000143119.8	0.00454515	0.00569003	0.00363496	0.00469497	0.00256337	1.78878	0.00213413	0.0105684
ENSG00000196352.9	0.0159775	0	0.449755	0.091367	0.88695	0.0195202	0.00135764	0
ENSG00000085063.10	0.644433	2.99476	1.95743	0.388368	0.102022	0.0103035	0.0433826	0.0369328
ENSG00000135404.7	0.941077	1.12003	1.44939	0.165294	2.43777	1.31768	2.44665	1.8842
ENSG00000110651.7	1.6103	2.9349	2.76999	3.22644	2.78841	2.73724	3.67756	2.13636
ENSG00000085117.7	0.102587	0.290852	1.06056	0.0957815	0.0748934	0.376655	0.317403	1.15489
ENSG00000066294.10	0	0.00192755	0.000518588	0.000812893	0.000403524	0.608558	0.00023795	0.00396499
ENSG00000114013.11	0.00346656	0	0.00113872	0.000934277	0.000878618	0.86317	0	0.0011552
ENSG00000125810.9	0.129459	0	2.37259	2.16737	0.00655247	0.343707	0.0143524	0.942318
ENSG00000079335.13	0	0	0.183349	0.0317539	0.0129328	0.0167326	0.00283729	0
ENSG00000179604.8	0.0207681	0.0721612	0.236871	0.321091	0.141332	0.0622904	0.793448	0.464815
ENSG00000140937.9	0	0	1.01797	0.00472122	0.0517903	0.000547918	0	0
ENSG00000140945.11	1.06821	0	1.53838	1.32455	0.0197495	0.000261722	0	0
ENSG00000071991.4	0.0171724	1.87212	0	9.39724e-05	0.0526657	0.000416356	0	0
ENSG00000170558.4	0.403841	0.593013	0.0262491	0	0.0269598	0	0.0724817	0
ENSG00000179776.13	0.0869773	0	0.835958	1.53396	0.00484625	0.00212642	0.00277174	0.00249705
ENSG00000170956.12	0.0527597	0	0.24757	0.899071	0.00494644	0.0859659	0.00264322	0.00312735
ENSG00000221869.4	0.0468987	1.43294	1.16371	0.458244	1.83354	0.622477	1.23958	0.428691
ENSG00000139610.1	0.00058106	0.287032	0	0	3.72274e-05	0.049569	0	0
ENSG00000048740.13	0.231036	1.06894	0.0878355	0.0263636	0.880383	0.827452	0.148768	0.136168
ENSG00000143126.7	0.0282522	0.335883	0.0220574	0.00535488	0.000405489	0.000112376	0	0
ENSG00000184524.5	0	0	0	0.00768904	0.0279789	0.000354299	0.327904	0.149073
ENSG00000167123.14	0.000538723	0.393224	0.0622759	0.00157775	0.444536	0.0911489	0.00117059	0.0808864
ENSG00000126759.8	0	0.00489681	0.0138915	0.00535615	0.00410604	1.79426	0	0
ENSG00000128849.9	0.0127662	0.13492	2.19303	0.28615	0.170268	0.0118852	0.300885	0
ENSG00000250479.4	2.58295	0.0525368	0.0507008	0.19249	0.0363559	0.0602985	0.0660233	0.746136
ENSG00000134121.5	0	1.58643	0.0196551	7.41692e-05	1.0914e-05	0	0	0
ENSG00000128656.9	0.181667	0	0.0677434	0.0129473	0.0413118	0.0165076	1.1797	0.439233
ENSG00000123989.9	0.106159	0.231409	0.000742799	0.0190943	0.74392	0.0391951	0.498948	0.514757
ENSG00000181072.7	0.614932	0	0.00458708	0.000172614	0.0020738	0.00491236	0	0
ENSG00000133019.7	0.00508291	0	0.159608	0	0.00276617	0	0	0
ENSG00000160161.5	0.239225	0	0.000225421	0	0.000471936	0	0.0192651	0
ENSG00000114737.11	0.334977	0	0.522694	0.127602	0.0119732	0.0720466	0.0172955	0.123521
ENSG00000179862.5	0.362657	0	0	0.0161693	0.00230438	0	0	0
ENSG00000166165.8	0.474504	2.2963	0.0582569	0.292356	1.38662	1.23475	0.649367	2.70031
ENSG00000104879.4	2.40123	0	0.0490689	0.0898247	0.0117486	0.0436559	0.0537737	0
ENSG00000131730.11	2.69049	0	0	0.0299074	0.0152387	0.0311188	0	0
ENSG00000184113.8	0.128998	0	0.00454313	2.12183	0.00642319	0.00212207	0.000521977	0.00342249
ENSG00000132514.9	0	0.00800847	0	0.000248712	0.000110727	0.62389	0	0
ENSG00000172322.9	0	0	0.000162725	0.000662602	0.000260699	1.07044	0	0
ENSG00000176435.6	0.0623147	0.180768	1.28108	0.756388	0.154596	0	0.000393817	0
ENSG00000150048.6	0.000140847	0	0.530602	0.56551	0.000870899	0.0218033	0.00466798	0.00312735
ENSG00000163815.5	0.00148136	0.0014986	0.00178961	0.0152882	2.02649	0.039698	0.00153078	0
ENSG00000111729.8	0	0	0	0	0.000268583	0.914098	0.000245981	0
ENSG00000198178.6	0.003249	0	0.000541647	0	0.000190725	0.825274	0	0
ENSG00000182566.8	0	0	0.064793	0.000111722	6.82728e-05	0	0.146716	0
ENSG00000258227.2	0.00217573	0.0077026	9.31582e-05	0.000387805	0.000459233	0.521057	0	0
ENSG00000205846.3	0.033836	0	0	0	3.69649e-05	0.550628	0.0011975	0
ENSG00000172243.13	0.000311281	0	0.000250143	0	0.000203511	0.601807	0	0
ENSG00000112782.11	0.14948	0	0.0422671	0.676201	0.00207383	0.00324405	0	0.0155577
ENSG00000120885.15	3.49692	0.118475	2.46809	0.420419	0.131222	0.0479408	0.0465926	1.34937
ENSG00000166091.15	0	1.45604	0.000896094	0.000798124	0.000283773	0.001287	0	0
ENSG00000170293.4	0.0106313	0	0.0904594	0.513871	0.000432887	0	0	0
ENSG00000164309.10	1.42663	0	0.00184387	0.018875	0.0104456	0.0020421	0.0191475	0
ENSG00000130176.3	0.0379672	0	0.00348419	0.000278176	0.00341803	0	0	0.953459
ENSG00000148842.13	0.0278597	0.145235	0.0826066	0.0104294	0.0459959	0.0831001	0	0.740139
ENSG00000173786.12	0.174347	3.50068	0.0850028	0.158947	0.19385	0.608825	0.069403	0.00709234
ENSG00000242689.1	0.0387687	0.206836	0	8.58491e-05	0.0016955	0	0	0
ENSG00000082438.11	0.161976	0	0.101922	0.0460355	0.0174873	0.00358629	0.707169	0.819913
ENSG00000168434.8	0.197028	0.627904	0.181697	0.111364	0.214898	0.124622	1.29584	0.153176
ENSG00000187955.7	0.0228673	0.340123	0.0210999	0.0113732	0.931835	0.148397	0	0.00533272
ENSG00000204291.6	0.0447636	0.122527	0.00698151	0.13646	1.02092	0.00202065	0.204463	0
ENSG00000182871.10	0.0167624	0.886789	0.294775	0.0968063	0.0874129	0.00234496	0.000661632	0.106053
ENSG00000108821.9	0.0773356	0.513848	0.00253997	0.0201708	1.4239	0.0288623	0.389709	0.136777
ENSG00000164692.13	0.162987	0.916368	0.231787	0.0314557	2.10122	0.0409033	0.891824	0.886588
ENSG00000050767.11	0.000861742	0	0.567941	0.00188961	0.0111307	0	0	0
ENSG00000215018.5	0	0.386671	0	0.0365333	6.60333e-05	0.000259099	0	0
ENSG00000168542.8	0.171688	1.13812	0.145862	0.0402521	2.34917	0.0502686	0.896513	0.0221209
ENSG00000134871.13	0.216037	0.835716	0.163453	1.83938	0.537315	0.0311312	1.76002	1.04001
ENSG00000197565.11	0.00342281	0.00135585	0.00755048	0.000469517	0.327347	6.02994e-05	0.0385096	0.0404687
ENSG00000130635.11	0.046487	0.394768	0.00690624	0.00133177	0.432866	0.0120177	0.0797766	0
ENSG00000142156.10	0.0503169	1.07869	0.0428614	0.0269048	1.58826	0.0100621	1.43147	0.00533272
ENSG00000142173.10	0.0362439	0.37792	0.0281913	0.0479113	1.50011	0.0128273	1.38015	0.176654
ENSG00000163359.11	0.0141719	0.190669	0.0454852	0.00454008	0.497313	0.0154724	0.351152	0
ENSG00000118004.13	0.0114908	0.00135585	1.25333	0.0407721	0.0315025	0	2.96167	0
ENSG00000158270.10	0.0965594	0	0.0189965	0.0410252	0.6964	0.49137	0.19373	0
ENSG00000105664.6	0	0	1.70335	0.00232543	0.0295432	0.00334886	0.00029476	0.162308
ENSG00000145244.7	0.730847	0	0.0149283	0.00186344	0.0016703	0	0	0.0231196
ENSG00000102879.11	0.00439819	0.00599335	0.00297227	0.0160153	0.00543482	2.43868	0.00555232	0.0020165
ENSG00000167549.14	0.429979	0	0	0.112144	0.0065225	0.0169681	0	0
ENSG00000103187.6	0.00111717	0.584119	0.0160902	0.0253702	0.134949	1.38016	0.0554804	0.00394626
ENSG00000131055.4	0.0697854	0.0664129	9.31582e-05	0.0329375	0.0391078	0	1.87559	1.52014
ENSG00000156885.4	2.86526	0	0.0214115	0.135554	0.0288961	0.0381318	0.0337924	0.0604776
ENSG00000161281.6	1.77028	0.0326633	0.0207095	0.100005	0.0304947	0.0411678	0.0882456	0
ENSG00000176340.3	1.17236	0.726995	1.04833	0.826023	0.889542	0.976	1.61617	1.99656
ENSG00000187581.2	1.22284	0	0.00966976	0.0387454	0.0127047	0.0022141	0.0291012	0
ENSG00000109472.9	1.1455	0.00498176	3.42998	0.158925	1.01731	0.013839	1.98721	1.53725
ENSG00000135678.7	0.000306818	0	0	0.054305	0.0376915	0	1.438	0.0011552
ENSG00000205560.8	0.425964	0	0	0	0.000897303	0	0	0
ENSG00000088882.7	0.049647	0	0.100986	0.00905305	1.26745	0.000372935	0.000688577	0.0020028
ENSG00000121898.8	0.0205941	0	0	0.00644046	0.0226501	0	0	0.877279
ENSG00000150938.5	0.0168865	0.00658266	0.496556	0.319415	0.0321921	0.0342258	0.158868	0.374223
ENSG00000213145.5	0.169049	2.0135	1.48303	1.0245	1.30017	1.80385	1.91895	3.09251
ENSG00000103196.7	0.110117	0	0.018549	0.0301534	2.09677	0.00142401	0.36676	0.296652
ENSG00000109846.3	2.68085	2.55717	0.729712	0.166361	0.66195	0.0533299	0.394895	1.43021
ENSG00000182578.9	0.0243162	0.00797252	0.00660002	0.0149789	0.0165426	2.88735	0.00966967	0.0104299
ENSG00000147408.10	0.0521316	0.349925	0.606047	0.191351	0.108909	0	0	0
ENSG00000183117.13	0	0.293114	0.000771418	4.88431e-05	5.38541e-05	0	0.00106047	0
ENSG00000173546.7	0.0320684	0.915543	0	7.9689e-05	0.00402417	0	1.32205	0.266112
ENSG00000159176.9	0.0891267	2.08298	0.352527	0.900266	0.349315	0.215786	0.252663	2.09535
ENSG00000129170.4	3.51571	0	0.0875627	0.22471	0.030312	0.0865208	0.142889	0
ENSG00000183230.12	0.185595	0	0	0	0	0	0.0416856	0.451889
ENSG00000119326.10	0.200805	0.00651817	0.207934	7.14883e-05	0.0329678	0	0.00321083	0
ENSG00000178585.10	0.173262	0.55969	0.145757	0.933294	0.0482628	0.141977	0.208546	0
ENSG00000109861.11	0.257588	0.581159	0.0188196	0.0226327	0.0237585	3.11532	1.16001	0.00533272
ENSG00000103811.11	0.275471	0.128403	2.6694	0.0523926	0.791673	2.45136	0.071058	0.0162733
ENSG00000163131.6	0.0113004	0.00509286	0.00891177	0.0139121	0.0100667	2.64167	0.00436168	0.0372613
ENSG00000107562.12	0.167813	0.424437	0.0447473	2.36538	1.23037	0.0637661	2.64336	0.859236
ENSG00000165168.6	0.000510702	0	0.000366824	0.000859095	0.00151921	1.27197	0	0
ENSG00000161544.5	0.064258	0.0014986	0.0135333	0.0152626	1.37989	0.0200593	1.88405	0.572249
ENSG00000134716.5	0.000469831	1.81593	0.0315696	0.124795	0.074826	0.0196663	0.0387914	0
ENSG00000142973.8	0.0452779	0.00192755	0.00469804	1.70177	0.00866203	0.00313649	1.2079	0.00335375
ENSG00000172817.3	0.0221799	0.0281399	0	0.000180564	0.0387381	0	0.30934	0.202531
ENSG00000173198.4	0.0518139	0	0.000233561	0	0.000188134	0.411191	0.0118623	0
ENSG00000100055.16	0.000471458	0.00166445	0.000778042	0.0113657	0.00170639	1.36983	0.00136383	0.00412
ENSG00000170891.6	0.00576565	0	3.1054	0.0319402	0.0553587	0.000636387	0	0.00134185
ENSG00000166265.7	0.0123765	0	0.0307384	0.304733	0.00153721	0	0	0
ENSG00000146122.12	0.170803	0.0697806	0.000174377	0.000299224	0.00411481	0.0136588	0.302202	0.101476
ENSG00000165659.12	0.025595	0	0	0.159393	0.00204267	0	0.00515721	0
ENSG00000155368.12	1.10058	2.81979	0.463946	0.429177	0.7199	0.583823	0.480377	0.39955
ENSG00000244274.3	0.107043	0.654786	0.211124	0.330153	0.225319	0.216672	1.36265	0.870359
ENSG00000164465.14	0.000662193	0.132003	0.0393768	0.241252	0.00691315	0	0.374545	0.0011552
ENSG00000133083.10	0	0	0.122227	0.00381049	0.499242	0.0192927	0	0
ENSG00000152457.13	0.0509036	0.151074	0.00672821	0.0244799	0.0249393	0.527006	0.0211119	0
ENSG00000011465.12	0.559772	0.0479965	1.61777	0.0906769	5.40803	0.150645	0.316848	0.0558648
ENSG00000145358.2	0.0939246	0	0	0.0157361	0.0167178	0	0.543439	0.673634
ENSG00000162733.12	0.0958449	0.00192755	0.0475581	0.0312832	0.916891	0.00154558	0.704563	0.186438
ENSG00000143753.8	0.523333	1.64762	2.08123	0.767512	0.996212	0.533032	0.841697	0.790391
ENSG00000205744.5	0	0	0.00029081	0	5.78556e-05	0.26359	0	0
ENSG00000162777.12	0.00509288	0	0.267813	8.01518e-05	0.00187393	0.03131	0	0
ENSG00000170456.10	0.0839577	0.108823	1.12048	0.493259	0.113498	6.51007e-05	0.334801	0.0663259
ENSG00000155792.5	0.0361223	1.65217	0.0327822	0.179938	0.226036	0.189282	0.022803	0
ENSG00000175084.7	1.76047	0	0.0756056	0.099651	0.0607168	0.0352381	1.03197	2.48268
ENSG00000062282.10	0.501266	0	0.00522453	0.01199	0.0193773	0.00277078	0.0316878	0
ENSG00000136267.9	0	0	0	0.00348424	0.00785401	0	0.289647	0.592607
ENSG00000058866.10	0.00928651	0	0	0.00232018	0.000128803	0.0198568	0.0714879	0.518466
ENSG00000139549.2	0.000198943	0.364901	0.145244	0	0.00347229	0	0	0
ENSG00000184544.7	0.710633	0	0.0237368	0.0473084	0.00294861	0.0287342	0	0
ENSG00000164741.10	0.219208	0.634995	0.325726	0.660392	0.237178	0.028396	0.980554	0.680411
ENSG00000170579.10	0.000659282	0.610297	0.000136655	0.000250915	0.00410811	0	0.000908137	0
ENSG00000128917.5	0.0271667	0.000793219	0.298022	0.761844	0.000267577	0.000102435	0.0139584	0
ENSG00000134516.11	0	0	0	0.000410625	8.59809e-05	0.300935	0	0
ENSG00000147459.13	0.013088	0.532861	0.0126001	0.0112984	0.0225356	0.0124742	0	0.140586
ENSG00000130158.9	0.128323	0	0.447771	0.24018	0.0466402	0.00307134	0.394616	0.310344
ENSG00000107099.11	0.000493145	0	0.0199785	0.0167484	0.00815431	0.443474	0	0.0809698
ENSG00000088387.13	0.10475	0.00443633	0.333623	0.516737	0.0460684	0.0125198	0.0766588	0.0996821
ENSG00000147443.8	0.000311281	0	0.0152151	7.41692e-05	0.00164609	1.21536	0.000238737	0
ENSG00000146094.9	0.000806751	0.00159917	0.00578806	0.00215887	0.00237035	0.410703	0	0
ENSG00000125170.6	0.0324033	0	0.227037	0.66462	0.0361124	0.0531327	0.136118	0.00776425
ENSG00000015413.5	0.0641597	0.00895013	0.0245968	0.00932028	2.40747	0.0229527	0.00167027	0
ENSG00000167261.9	0	0	0	6.5308e-05	3.71526e-05	0.499376	0	0
ENSG00000143196.4	0.117605	0.0176261	0.00649983	0.0458583	3.65186	0.0741329	0.0578851	0.00492663
ENSG00000113657.8	0.0525121	0.435251	0.403811	0.362961	0.99387	0.031742	0.0513602	0
ENSG00000134755.10	0.398628	0	0	0.0140275	2.60315e-05	0	0	0
ENSG00000046604.8	0.449284	0	0.247006	0.000702206	0.00286196	0	0.000207527	0
ENSG00000096696.9	1.02132	0	0.0130804	0.000310842	0.0160924	0.00978751	0	0
ENSG00000134769.17	0.252453	0.265514	0	0	0.0328546	0.000540539	0.0024736	0.247593
ENSG00000178498.11	0.0167112	0	0.0557527	0.0425792	0.0865692	0.00497954	0.341631	0.0544396
ENSG00000139318.7	0.0990934	1.26208	0.483211	1.15318	0.0546501	0.747545	0.613482	0.00418519
ENSG00000135636.9	0.11695	0.00293755	0.112171	0.326426	0.00107187	0	0.0988056	0.189956
ENSG00000164330.12	0.0502664	0	0.583955	0.384709	0.505929	0.00119904	1.04365	1.43019
ENSG00000105246.5	0	0	0.000341033	0.000217725	0.000209214	0.348199	0	0
ENSG00000117298.10	0.171579	0.81477	3.21544	1.66736	0.764286	0.174495	0.866894	0.180993
ENSG00000143369.10	0.10836	0.130152	1.41169	0.176709	1.95046	0.472959	1.27458	0.871474
ENSG00000249751.1	0.0565861	0.109793	1.50477	1.30936	0.00751701	0.00109105	0.12898	0.0020165
ENSG00000164176.8	0	0.59659	0.0168125	0.000186575	0.00818411	0.000928647	0	0
ENSG00000151617.11	0.289722	0	0	0.000425337	0.0700247	0	1.08708	0.776536
ENSG00000136160.10	0.139603	0.0803848	2.17206	1.04062	0.0016911	0.399169	0.435835	0.00533272
ENSG00000115468.7	0.00810419	1.24585	0.000801662	0.0162895	0.230247	0.00125947	0.00146377	0
ENSG00000169242.7	0.0749671	0	0.994158	0.679263	0.0943034	0.000163071	0.00030592	0
ENSG00000184349.8	0.015975	0.32955	0.23293	0.0142349	0.423871	0.000168554	0.00141541	0
ENSG00000125266.6	0.0382833	0.0014986	0.623693	0.505577	0.00634884	0.00930973	0.000412313	0.257189
ENSG00000172889.11	0.185733	0	1.84605	2.19773	0.00742385	0.0394348	0.10566	0
ENSG00000241404.2	0	1.83823	0.00280983	0.00412514	0.00315698	0.0158914	0	0
ENSG00000164318.13	0.110615	0.160056	0.123014	0.00927617	0.0192192	0	0.559607	0.205708
ENSG00000024422.7	0.11813	0.756864	1.20189	2.31677	0.942093	0.0138422	1.18506	1.22174
ENSG00000111145.3	0.0390652	0.014281	0.645376	0.836583	0.0541244	0.165657	0.130807	0.0614839
ENSG00000049540.12	0.0685875	0.00342615	0.254512	0.0636359	1.01337	0.0306988	0.0783042	0.0699389
ENSG00000170571.7	0.0115	0	0.575007	0.00685879	0.00137307	0.392213	0.000586769	0.00100692
ENSG00000164035.5	0.0734291	0	2.95703	1.8555	0.00527601	0.00242186	0.0201938	0.00229591
ENSG00000186998.11	0.00135051	0	0.000172354	0.0136366	0.0724695	0.0162185	0.724234	0.306725
ENSG00000106991.9	0.205577	1.34885	4.06612	2.5179	0.646483	0.240105	1.36752	0.278428
ENSG00000168913.6	0.0775409	0.980718	0.0425535	0.032184	0.0404441	0.0879656	0.0227762	0.112629
ENSG00000108515.13	2.72284	0.1189	0.0235542	0.104652	0.041775	0.0507992	0.0914546	0.278058
ENSG00000138792.5	0.00613799	0	0.0398671	0.0174918	0.0343949	6.51007e-05	0.9061	0.238033
ENSG00000136960.8	0.0617667	0	0.319119	0.0221012	0.811707	0.00277751	0.0134766	0
ENSG00000164303.6	0.000655047	0	1.26803	0.113005	0.198402	0.000390106	0.000180894	0
ENSG00000138185.12	0.00881038	0	0.833266	0.246274	0.0453619	0.756417	0.000276123	0.630747
ENSG00000054179.7	0.0421644	0.841347	0.036322	0.0158736	1.90288	0.00706552	0.320206	0.00396243
ENSG00000116016.9	0.311832	0	0.70033	1.51163	0.140718	0.0234023	1.09395	1.18782
ENSG00000196411.5	0.0939943	0	0.571339	0.450603	0.0723733	0.00106593	0.0391782	0
ENSG00000120915.9	0.576945	1.20196	1.01437	0.00118861	0.0854488	8.05789e-05	0.141681	0
ENSG00000105131.3	0.0274208	0	0	0.0124448	0	0	0.711614	0.665884
ENSG00000133106.10	0.000291642	0	9.31582e-05	0.000154699	0.000524168	0.627839	0	0.0020165
ENSG00000141736.9	0.020388	0.564431	0.0508986	0.0635626	0.0510876	0	0.0631393	0.254721
ENSG00000065361.10	0.019323	0.526881	0.0128893	0	0.000101702	0.00567091	0	0
ENSG00000157554.14	0.0313087	0	0.310101	0.375338	0.00165827	0.000172245	0.000802987	0
ENSG00000116285.8	0.153016	0.0090614	0.186917	0.121724	1.20223	0.0920789	2.07203	2.86464
ENSG00000149564.7	0.213422	0.159589	2.02728	2.89607	0.0203495	0.000892441	2.23348	1.15129
ENSG00000134954.10	0.0935096	0.394886	0.59927	1.62636	0.180819	0.16548	0.933945	0.302891
ENSG00000157557.7	0.13424	0.00166445	0.360458	0.916878	0.0772422	0.325548	0.138059	0.133735
ENSG00000126860.7	0.00402868	0.00293754	0.00837792	0.0024372	0.0399902	0.994649	0.000459621	0.0020165
ENSG00000158769.13	0.266005	0.00309777	1.07202	1.56365	0.0256133	0.124183	0.160303	0.0133166
ENSG00000124491.11	0.00241683	0	0.000673722	0.0107946	0.00230941	2.28644	0.0018573	0
ENSG00000121769.3	2.7318	0	0.0622727	0.160267	0.0282147	0.0202753	0.0914689	0
ENSG00000170323.4	0.32526	0.00264259	0.528705	4.08133	0.0383234	0.0111128	2.04126	0.820602
ENSG00000164687.6	0.114915	0.815318	2.84253	1.58073	0.151943	0.063728	0.863657	0.0493935
ENSG00000164434.7	0.00249883	0.656911	0	0	0.00243569	0	0.0983877	0
ENSG00000149485.12	0.0623877	1.50478	0.0636692	0.0977357	0.230818	0.292839	0.219093	0
ENSG00000197245.4	0.00848021	0	0	0.3157	0.00100367	0	0	0
ENSG00000114023.11	0.501089	0.202764	1.04118	0.170735	0.325023	0.23891	1.74625	0.459188
ENSG00000183615.5	0.0035396	0	0.204604	0.107819	3.73728e-05	0.0319138	0	0
ENSG00000185442.8	0.852757	0	1.15023	0.044438	0.0582375	0.000765445	0.000543613	0
ENSG00000219438.4	0	0.610243	0.0130041	0	0.0291072	0	0	0
ENSG00000185112.4	0.0249414	0	0.544742	0.89488	0.075634	0.199344	0.317052	0.573699
ENSG00000153310.14	0.0740704	0.118129	0.0317613	0.123753	0.0551118	0.923508	0.0253445	0.0011552
ENSG00000157470.7	0.00540666	0	0	0.000295441	0.00654802	8.70933e-05	0.0553216	0.503657
ENSG00000182118.5	0.0193472	0.786673	0.01207	0.268674	7.9985e-05	0	0.00586872	0
ENSG00000078098.9	0	0	0	0.000152039	0.0579852	0.00382856	0.349004	0
ENSG00000077942.13	0.741527	0.0149831	0.0228877	0.0796135	3.72431	0.0685573	0.0541054	0.00667538
ENSG00000163520.9	0.219981	0.128096	0.200915	0.66219	1.91053	0.0349899	0.000590434	0.00713414
ENSG00000140092.10	0.0987585	1.21391	0.0521967	0.217574	1.57728	0.0629216	0.00102601	0.00221304
ENSG00000166147.9	0.0834693	0.0339169	0.21143	0.123195	1.07819	0.0238616	0.801176	0.203054
ENSG00000197361.5	0.821782	0	0.0332959	0.0324061	0.0141046	0	0.0346306	0.421934
ENSG00000158869.6	0.00577758	0.00166445	0.00138192	0.0080623	0.00658215	2.399	0.0071784	0.0079355
ENSG00000150337.9	0	0	0.000923172	0.00131762	0.000985958	0.78744	0	0.0020165
ENSG00000072694.14	0.00247535	0.926379	0.000885826	0.00236004	0.00551323	1.75564	0	0
ENSG00000073712.9	0.493976	0.632555	0.587524	0.888497	0.428414	0.0323502	1.40677	1.06725
ENSG00000149781.8	0.00351975	0.00135585	0.0225437	0.00424394	0.00362175	1.12091	0.00098393	0
ENSG00000149557.8	0.0024624	1.33695	0.018935	0.0674993	0.058722	0.00159545	0.00103309	0.00100692
ENSG00000146192.10	0	0	0.00071202	0.00026689	0.000673341	0.531997	0.00218081	0.00398924
ENSG00000154783.6	0.0408329	0.194308	0.254689	0.442572	0.0387688	0.014491	0	0
ENSG00000113578.13	0.310171	0	0.00506995	0.00484556	0.00869068	0	0.0325107	0.348594
ENSG00000114279.9	0.869623	0	0	0.0211438	0.010505	8.77656e-05	0.00940837	0
ENSG00000077782.15	0.100231	0.602898	0.286661	0.106907	0.718363	0.252582	0.0883768	0.426717
ENSG00000022267.12	0.546913	0.280903	1.04179	0.315946	1.2613	0.000629163	0.825081	0.377599
ENSG00000115641.14	1.40843	0	0.754225	0.0717755	0.0273557	0.0406895	0.212696	0.0533627
ENSG00000134775.11	0.469681	0	0.0123215	0.0101618	0.00541087	0	0	0
ENSG00000176971.2	0.0107385	0.652532	0.0205625	0.0035218	0.67076	0.000839844	0.0595411	0.179748
ENSG00000182263.9	0.0891386	0.798284	0.00531773	0.00459507	0.0228831	0	0	0
ENSG00000168386.14	0.177106	0.419391	0.199486	0.508497	0.444135	0.481076	1.45977	2.48251
ENSG00000139914.6	0.420193	0	0	0.00808443	0.00202349	0.0074786	0.00638935	0
ENSG00000151702.12	0.065095	0	0.548715	0.977797	0.0784875	0.489548	0.109062	0.0020165
ENSG00000196924.10	0.0826222	0.490757	0.205581	0.254417	0.388146	0.735527	0.744166	1.88305
ENSG00000185070.6	0.00350058	0	0.512804	0.0337787	0.0966906	0.0105288	0	0
ENSG00000125848.9	0	1.13852	0.0119052	0.00262732	0.00235089	0.00202703	0	0
ENSG00000102755.6	0.148755	0	1.17628	1.95634	0.014332	0.000832206	0.0891988	0
ENSG00000037280.11	0.0486471	0	0.192086	0.329111	0.000905666	0	0.0537304	0
ENSG00000160097.11	1.4625	0	0.000189153	0.0478081	0.0456937	0.019645	0.0344327	0.00229591
ENSG00000165457.9	0	0	0.000538424	0.00601296	0.00547332	1.90759	0	0.00307433
ENSG00000054598.5	0.000687337	0	0.904065	0.0379889	0.0660728	8.03336e-05	0.0520015	0.311052
ENSG00000114861.14	0.131714	0.718737	1.34467	0.489137	0.430624	0.581355	0.284077	0.232878
ENSG00000128573.18	0.0284291	0	0	0.000426568	0.302316	0	0.000196617	0
ENSG00000179772.6	0	0	0.00276068	0.0247723	0.249625	0	0.910975	1.05021
ENSG00000111816.6	0	0	0.0435486	0.0479405	0.0347722	0.0129077	0.113817	0.479583
ENSG00000172159.11	0	0.196392	0	0	0.00156266	0	0	0
ENSG00000171877.15	0.530308	0	0	0.0117315	0.00177158	0	0.000109911	0
ENSG00000156869.8	0.0155131	0	0.485437	0.0388493	0.0465138	0.0693906	0	0.00134185
ENSG00000075618.13	0.0202608	0.369125	0.105978	0.697087	0.0515565	0.0329447	0.125975	0.0870336
ENSG00000186628.8	0.785239	0	0.0263402	0.0217086	0.00126568	0.00617315	0	0
ENSG00000163430.5	0.221256	1.71955	1.53342	0.258395	2.5277	0.0343336	1.2946	0.511283
ENSG00000266964.1	1.45932	2.25021	0.0720549	0.0331137	0.930659	0.00722606	0.57187	1.38895
ENSG00000137731.9	0.0001578	0	0.0111503	0.000111913	0.00865961	0.527643	0.323679	0
ENSG00000164930.7	0.0319393	0	0.283349	0.122692	0.00348032	0	0	0
ENSG00000177283.4	0.016618	0.224867	0.0152007	0.0604889	0.0163555	0	0.102751	0
ENSG00000123689.5	0.323306	0.903251	0.46821	0.00452967	0.601876	0.0115837	1.85666	0.00334465
ENSG00000139112.6	0.155624	0.449272	1.55196	0.281158	0.504363	0.201666	0.467353	0.25044
ENSG00000128242.8	0.000310538	0.488666	0	0.000211481	9.8688e-05	6.51007e-05	0	0.00396499
ENSG00000139629.11	0.000267438	0.461796	0	0.00699387	0.000183278	0.0157186	0	0
ENSG00000180447.5	0.0749212	0.31379	0.0188747	0.00804044	1.56987	0.00203854	1.17787	0.265261
ENSG00000139354.6	0.00395487	0.383081	0.000368708	0.00585495	0.00262137	0.0983344	0.0254067	0
ENSG00000007237.14	0.0308739	3.0097	0.0545944	0.036383	1.19008	1.66073	0.00946743	0.0020028
ENSG00000179348.7	0.0454012	0	0.779586	0.537814	0.000325742	0	0.0162851	0
ENSG00000171766.11	0.0332178	2.31571	0.0159459	0.0172296	0.0235641	0.933295	0.00580917	0.171477
ENSG00000111846.11	0.016917	0.204358	0.221945	0.128928	0.0102665	0.0162873	0.589783	0.0405824
ENSG00000135414.5	0.00332361	0	0	0.00739715	0.00152245	0	0	0.197756
ENSG00000164949.3	0.146214	0.527063	0.127667	0.0872772	0.959158	0.0297324	0.279666	0.433089
ENSG00000131459.8	0.0907059	0.00494293	0.121574	0.0519009	0.850573	0.000470609	0.021548	0.00695289
ENSG00000168546.6	0.00217573	1.20662	0.000444782	0	0.011043	0.141522	0	0
ENSG00000146013.6	0.0397121	3.40795	0.0346346	0.000709088	9.76827e-06	0	0	0
ENSG00000213203.2	0.0421414	0	0.890019	0.841573	0.000874543	0.0989711	0.0349711	0
ENSG00000133574.5	0.00996391	0	0.539748	1.07154	0.000784511	0.128566	0.000238737	0
ENSG00000133561.11	0.114199	0	1.03984	2.10215	0.00498816	0.319896	0.64458	0.0011552
ENSG00000152661.7	1.11068	0.00192755	0.329449	1.40385	0.287844	0.0322395	0	0.00342249
ENSG00000121743.3	0.241199	0	0	0	2.3125e-05	0	0	0
ENSG00000187513.8	0.0501389	0	0.720652	0.102718	0.0364535	0.00021185	2.1965	2.18645
ENSG00000143140.6	0.238526	0	0	0.0648675	0.000137317	0.00123485	0	0
ENSG00000182963.5	0.0625552	0.276751	0	0.212645	0.0743039	0	1.34993	1.49259
ENSG00000176402.5	0.00302378	0.528414	0.000589937	8.51671e-05	3.7537e-05	0	0.000794588	0.00134185
ENSG00000130755.8	0.00222384	0	0.0322575	0.0287537	0.00409296	0.789487	0.00195615	0
ENSG00000137198.5	0.812192	0	0.0248186	0.218131	0.00951136	0.0344198	0.0880635	0
ENSG00000114450.5	0.0468666	0.576197	0.550169	0.406387	0.279049	0.0463325	1.60329	0.122332
ENSG00000127920.5	0.186638	0.275132	1.09547	1.85628	0.365572	0.0243342	1.68016	1.345
ENSG00000167083.2	0.0381413	0.18763	0.528569	0.546483	0.0186218	0.104125	0.0242667	0.0945576
ENSG00000063660.4	0.778259	0.499449	0.000890614	0.00462448	0.0343944	0.0155407	0.110242	0.0246416
ENSG00000182851.2	0.223633	0.00113142	0.204635	3.33769	0.00769669	0.00183407	0.0659085	0
ENSG00000150625.12	0.000197306	0	1.84949	0.0265609	0.0194965	0.000172245	0.0011975	0
ENSG00000046653.10	0.0942064	2.74552	0.0185726	0.0268332	1.6013	0.00374462	0.0855083	0.00134185
ENSG00000158292.6	0.0341366	0.121813	0	0.00471957	0.514865	0.000166119	0.333557	0
ENSG00000173890.12	0	0	0	0.00410578	0.000161268	0.320454	0	0
ENSG00000166856.1	0.0079379	0	1.71701	0.0580815	0.00559967	0	0.334338	0
ENSG00000169508.6	0.000806417	0	0.00092793	0.00095024	0.00349206	0.524303	0.00136	0.0020165
ENSG00000204882.3	0.00848264	0	0	0	0.0101351	0	0.0741802	1.16305
ENSG00000170075.8	0.000151704	1.92312	0	0.00109982	0.00395884	0.00124307	0.000270435	0
ENSG00000177464.4	0.0372795	0	0.313666	0.796292	0.00344524	0	0.0606227	0
ENSG00000140030.4	0	0	0	0.00039506	0.00103572	0.601304	0	0
ENSG00000170412.12	0.0155554	0	0.0436863	0.013572	0.00228993	0.112357	0.724473	0.800088
ENSG00000166123.9	0.137813	0.931816	0.0607943	0.0178919	0.0247198	0.220247	0.000596461	0
ENSG00000211445.7	3.95851	0.00805334	0.0361334	0.235421	2.32	0.189017	0.806814	0.0494929
ENSG00000164294.9	0.353438	0.72398	0.251715	0.0446789	0.909478	0.0216995	0.872801	0.383096
ENSG00000115290.5	0.930652	0.925821	0.0199789	0.0227799	0.0416254	0.00777544	0.103125	0
ENSG00000148180.12	0.814446	3.19182	0.511181	0.201	6.43256	1.14038	1.71534	2.50078
ENSG00000134202.6	0.768075	0.869723	0.135254	0.0280148	0.944779	0.0714318	0.470786	0.25555
ENSG00000152402.6	0.00164169	0	0.00207387	0.0123619	0.051327	0	0.437986	0.317967
ENSG00000172986.8	0.00920399	0	0.0184752	0.00364205	0.275214	0	0	0
ENSG00000188375.3	0.582718	2.88314	2.34317	2.06677	2.1754	2.62158	3.02596	2.47466
ENSG00000113070.6	0.0910549	1.05598	0.167368	0.173038	0.0125504	0.0151228	0.223211	0.406045
ENSG00000101336.8	0.0236495	0	0.000155056	0.00178018	0.000995605	0.750847	0.000450879	0
ENSG00000180353.6	0.000132154	0.00489547	0.0174609	0.154547	0.00485083	1.17114	0.0136384	0
ENSG00000099822.2	0.00467704	0.188364	0	0.000303928	1.28405e-05	0	0	0
ENSG00000163517.10	0.131641	0	0.00186161	0.0011596	0.0119423	0.0220978	0.0538679	0.229587
ENSG00000163909.6	0.0787753	0	0.0382713	0.0262716	1.00527	0.00113394	1.42405	0.320016
ENSG00000010282.10	0.782991	0	0	0.000186575	0.00161602	0.000176565	0.000450879	0
ENSG00000131097.2	0.0181568	0	0.000241092	0.00787604	0.000636701	0	2.1688	0.987329
ENSG00000160883.6	0	0	0.000306158	0.000105633	0.000237398	0.278914	0.000674571	0
ENSG00000234745.5	0.689945	4.084	4.18691	4.18607	2.94302	4.35231	2.32282	1.61523
ENSG00000204257.10	0.015424	0.00166445	0.0567062	0.00119269	0.00739031	1.51147	0.0183237	0
ENSG00000242574.4	0.00041448	0	0.113341	0.0150192	0.00968786	1.12243	0.00185502	0.161394
ENSG00000143341.7	0.0329961	0	0.829394	0.0385709	0.101328	0.000861881	0	0
ENSG00000134240.7	0.0431155	1.7428	0.0321546	0.02014	0.852179	0.00127777	0.000778486	0.0388019
ENSG00000164120.9	0.000177288	0	0.352785	0.00147593	0.0453716	1.58203	0	0.00394626
ENSG00000163106.6	0.003258	0.00192755	0.00115187	0.00156648	0.00130975	0.752562	0.000450879	0.0185904
ENSG00000130528.7	1.0642	0	0	0.00568389	0.0104105	0.000832437	0.218243	0.58576
ENSG00000196196.2	0.0352912	0.0801252	0.263869	0.399662	0.0276908	0.000121657	0.847809	0.153639
ENSG00000125430.4	0	0.0770371	0.0617998	0.0220293	0.00772977	0	0.301215	0
ENSG00000226742.3	0.139756	0	0	0.00215403	0.0020922	0.00159054	0	0
ENSG00000132622.6	0.0745265	0.231198	0.393343	0.887452	0.0529213	0.000635665	0	0
ENSG00000106211.8	1.53543	0.95501	0.670635	2.03469	0.758784	0.0808023	0.787615	1.44979
ENSG00000170276.4	0.970801	0.415736	0.0406213	0.0227697	0.112388	0.00925428	0.227455	0.964243
ENSG00000169271.1	0.21416	0	0	0.000119676	0.0010098	0	0	0
ENSG00000004776.7	1.63128	0	0.066793	0.0801294	0.0174036	0.00891348	0.103007	0.425789
ENSG00000173641.13	1.37142	0	0.0352388	0.048228	0.0352384	0.0349068	0.029539	0.216437
ENSG00000166033.7	0.612466	0.521623	0.515685	0.111627	1.13744	0.0227404	1.01386	0.641244
ENSG00000170801.5	0.214528	0.223372	0.0420722	0.0362724	3.23923	0.0275192	0.0286526	0.00492663
ENSG00000068001.9	0.177482	0.15231	1.05653	0.549068	0.143801	0.264947	0.067075	0
ENSG00000108622.6	0.0989556	0.00305896	1.52301	1.64536	0.00420831	0.0947137	0.0408124	0.00105784
ENSG00000125968.7	0.055738	0.196659	0.867194	1.68396	0.11374	0.0535245	0.310343	0.523243
ENSG00000117318.8	0.211557	1.57713	2.74762	2.18175	0.930667	0.267643	1.45268	1.84205
ENSG00000142089.11	0.00157441	0	0.0302988	0.0166643	0.00872502	0.000186937	1.5372	0.0834772
ENSG00000017427.11	0.0643579	0	0.0144777	0.0350535	1.8767	1.24027	0.158066	0.0031717
ENSG00000167244.13	0.00947468	0	0.526687	0.0686771	0.00241369	0	0.115174	0.0774477
ENSG00000141753.5	0.189106	0.134456	2.71543	0.238922	2.82335	1.40331	0.47799	0.436229
ENSG00000115461.4	0.19868	0.0382983	0.696838	0.0366958	0.137409	0.0006884	0.689875	0.729538
ENSG00000167779.3	0.0353752	0.00520957	0.926285	0.0197975	0.994755	0.0341671	0.00148854	0.00416858
ENSG00000117154.7	0	1.27422	8.92623e-05	0	0.000683544	0	0.00308569	0
ENSG00000143061.13	0.0354063	0.622989	1.04076	0.0276073	0.767017	0.0126014	0.249825	0
ENSG00000140749.7	0.0036042	0	0.000207756	6.67102e-05	0.00136304	0.572391	0	0
ENSG00000110324.5	0	0.00646716	0.000344232	0.000335406	0.000334497	0.605746	0.000270435	0
ENSG00000137070.13	0.526629	0.399179	1.13047	0.27914	1.75632	0.235528	0.412327	0.279703
ENSG00000134460.11	0	0	0	0.00606722	4.97527e-05	0.00533407	0.355401	0
ENSG00000157368.6	0.00195273	0.66966	0	0	0.00384627	0	1.40436	0.090202
ENSG00000141401.7	0.0545675	0	0.0751937	0.0157815	0.032606	0.0336241	0.451777	0.152927
ENSG00000109452.8	0.0759578	0	0.000665472	0.00647822	0.00653767	0.0279553	0.357899	0.493177
ENSG00000068383.14	0.406775	0.163258	0.282009	0.390181	0.0852562	0.0572032	0.512355	1.18743
ENSG00000168918.9	0.00147372	0	0.0532102	0.107134	0.00130105	0.542705	0.000596461	0.0020165
ENSG00000188487.7	0.0128824	0.717541	0.000137948	0	9.61927e-06	0	0	0
ENSG00000086200.12	0.186489	0	0.693576	0.175339	0.056038	0.212773	0.0190478	0.0020165
ENSG00000145703.11	0.0124415	1.53954	0.0638409	0.000618228	0.0591889	0.457754	0.00318737	0.00396499
ENSG00000120645.7	0	0	0	0	1.00518e-05	0	0.535953	0
ENSG00000128604.14	0.0190528	0	0.00100867	0.00652817	0.0900215	1.03933	0.019622	0.0011552
ENSG00000117595.6	0.0154172	0.194422	0.534477	0.00142099	0.00435754	0	0	0
ENSG00000129009.8	0.0679363	0.835818	0.215939	0.026554	2.11114	0.00991479	0.496574	0.144558
ENSG00000214960.5	0.0800235	0.802832	0.0056579	8.79066e-05	0.0461265	0.00789535	0	0
ENSG00000105655.14	0.510219	0	0.577804	0.150089	0.102419	0.348726	0.394993	1.9779
ENSG00000213949.4	0.183884	0.516237	0.106568	1.13845	0.0491773	0.0073476	1.34399	0.523444
ENSG00000115232.9	0	0.292315	0.0492415	0.000618266	0.0234684	0.398282	0	0
ENSG00000091409.10	0.1185	0.231833	0.329324	0.821891	0.00391645	0.0906097	0.0442212	0.0011552
ENSG00000135424.11	0.293218	0.161926	0	0.00646288	0.00597899	0	1.37097	1.07967
ENSG00000077943.7	0	0	0.0221806	0.000196951	0.045902	0.0346092	0.157698	0.285718
ENSG00000169896.12	0.00490687	0	0.000319412	0.00413822	0.000741974	0.808803	0.000173393	0
ENSG00000147166.6	0.771242	0	0.0201518	0.0283127	0.00351761	0	0	0
ENSG00000160255.12	0.00470584	0	0.000763594	0.0100523	0.00367708	1.26141	0.000741311	0.00100692
ENSG00000132470.9	0.00202672	0.770991	0.0968792	0.000732873	0.00435359	0	0.00151968	0
ENSG00000055955.11	0.01066	0	0.0765306	0.000788768	0.013046	0	0	0.6817
ENSG00000078596.6	0.0500344	1.17588	0.354454	0.156592	0.793401	0.00327855	0.0492574	0.000683337
ENSG00000143772.5	0.0293655	0	0.0753933	0.59411	0.0445393	0.0557289	0.180632	0
ENSG00000101384.7	0.0287627	0.737922	0.431248	0.231655	0.255137	0.0735607	1.00822	1.0849
ENSG00000184916.4	0.0371719	0	0.000455203	0.266557	5.91081e-05	0.0104854	0	0
ENSG00000154721.10	0.85578	0.00268999	1.022	1.8773	0.478853	0.000479331	0.0349215	0.00398924
ENSG00000173801.12	0.50794	0.251678	0.52272	1.98807	0.404769	0.288198	0.654565	0.0605443
ENSG00000107104.14	0.155566	0	1.25576	0.0219907	0.102305	0.00156134	0.193209	1.0254
ENSG00000186994.7	0.0577128	0.1189	0.519718	1.36791	0.0700558	0.0888294	0.0233379	0.249653
ENSG00000111262.4	0.0240533	3.37416	0.0103713	0.000333006	0.000125056	0.00136	0	0
ENSG00000177301.9	0.000280651	1.91886	0.0032176	0.000289565	0.0102287	0	0.00524556	0
ENSG00000130037.3	0.0385724	0	0.00328887	0.688809	0.00441777	0.000678612	0.178563	0.715689
ENSG00000151079.6	0	0.68036	0.0032176	0	0.000761377	0	0.000180894	0
ENSG00000169282.13	0	0	0.00173027	0	0.0101654	0.0159915	0.00442283	0.867957
ENSG00000158445.7	0.188453	0.00338259	0	0.144178	0.0138108	0.00607328	0.113381	0.502723
ENSG00000152049.5	0	0	0	0.000153278	0.0427038	0	0.372547	1.77
ENSG00000178342.4	0.483728	0	0.0995186	0.0119224	0.00433616	0.0485712	0.0252863	0
ENSG00000055118.10	0.207333	0	0.0256486	0	0.00188234	0	0	0
ENSG00000183960.4	0	0.154097	0	4.66616e-05	0	0	0	0
ENSG00000177807.6	0	0.300428	0	6.06885e-05	4.82796e-05	0.0226531	0	0
ENSG00000187486.5	0.296754	0	0.00414522	0	0.000288406	0	0.000393817	0
ENSG00000184185.5	0.0732056	0.235597	0	0	0	0	0	0.10869
ENSG00000162989.3	0.431455	0	0	0	0.000638004	0	0	0
ENSG00000120457.7	0.440132	0	0.0164766	0	5.55788e-05	0	0.0383114	0
ENSG00000121361.3	0.000153231	0	0.000210165	0.0828058	0.0504341	0	4.01125	0
ENSG00000171303.5	0.972365	0	0.0160989	0.0247383	0.00370221	0	0.0216135	0.0415576
ENSG00000164626.8	0.0242887	0.246856	0.000210165	0.00669657	0.00347924	0.0148216	0.000245981	0
ENSG00000145936.4	0	0	0.000180744	0	2.46116e-05	0	0.723828	1.08335
ENSG00000053918.11	0.394905	0	0.0142788	0.0605677	0.00199273	0.0127581	0	0
ENSG00000178695.4	0.0088756	0.184887	0.110193	0.168358	0.0425746	0.874717	0.0828182	0.00709234
ENSG00000100196.6	0.1367	0.0790298	0.239783	0.0575097	0.92532	0.000194119	0.844382	0.203326
ENSG00000128052.8	0.129051	0.0312899	0.686918	2.17178	0.0137974	0.00133289	0.00725934	0.00216212
ENSG00000166398.8	0.138108	0.105	0.419883	0.737532	0.0870027	0.0493066	0.216994	0.331351
ENSG00000109265.8	0.255205	0	0	0.000551357	0.00996377	0	0	0
ENSG00000120549.11	0.0670244	0.258513	0.0879589	0.531447	0.0251955	0.0182406	0.090989	0.162187
ENSG00000049130.9	0.0439858	0.114265	0.21775	1.10076	0.0244362	0.159457	0.530833	0.515088
ENSG00000127528.5	0.123524	0.0139035	0.655941	1.4376	0.387789	0.690279	0.111523	0.0493191
ENSG00000185909.10	0.104103	0	0.126842	0.0539197	0.0502197	0.000766164	0.0456763	0.752624
ENSG00000213160.5	0.0642277	0	0.0282584	0.0159157	0.0276491	0	1.04465	0.699749
ENSG00000168427.7	0.355202	0.142445	0	0	8.56632e-06	0	0	0.266954
ENSG00000124743.5	0.330757	0	0.0195809	0	0	0.00158829	0	0
ENSG00000102271.9	0.0223004	0	0.426973	0.192816	0.00129319	0	0	0
ENSG00000172578.7	0.0266743	0	0.578027	0.21529	0.0146711	0.460321	0.0947604	0
ENSG00000167759.8	0	0.419261	0	0.00573488	0	0	0	0
ENSG00000129455.11	0.00632351	1.28013	0.0949289	0.179223	0.000384438	0.0295131	0.025689	0.00394626
ENSG00000213022.4	0	0.174471	0	0	0	0	0	0
ENSG00000198910.8	0	1.16721	0	0.0141166	0.000421319	0.000174813	0.00260934	0
ENSG00000159166.9	0.565658	0	0	0.0237309	0.000131032	0.00271125	0	0
ENSG00000167613.11	0.00458913	0.0033826	0.00111161	0.00178675	0.00107381	0.760617	0.000207527	0
ENSG00000196569.7	0.218913	0.121442	0.00458708	0.0251514	1.09101	0.000721705	0.794594	0.438564
ENSG00000162511.7	0.0106726	0.00644354	0.00915054	0.0152732	0.0066132	2.92442	0.00199787	0.0188226
ENSG00000213626.7	0.10067	0.612563	0.174055	0.0440513	0.143837	0.173294	0.294006	1.18779
ENSG00000136167.9	0.0130337	0.00408952	0.00034123	0.0335041	0.00155608	2.23647	0.00267618	0.0020165
ENSG00000043462.7	0.000263234	0.0528848	0	0.0551554	0.000436174	0.547912	0.00348425	0
ENSG00000169744.8	0.0215336	0.20139	0.332568	0.403825	0.00847196	0	0.105326	0.107502
ENSG00000122367.15	2.12124	0	0.01653	0.0889929	0.016759	0.0231205	0.0579399	0.319817
ENSG00000100097.7	0.738485	1.2446	0.320132	0.260503	1.79625	1.46872	1.76134	1.7119
ENSG00000131981.11	0.894184	1.07618	0.000968138	0.0217688	0.0191476	0.901267	0.0666413	0.163441
ENSG00000153902.9	0	1.25738	0.00414522	0	0.167972	0.000913247	0	0
ENSG00000113594.5	0.16995	0.373147	1.5271	0.535355	0.144845	0.849301	0.185468	0.819992
ENSG00000186818.8	0	0.00113142	0	6.5308e-05	0.000289876	0.794112	0	0
ENSG00000064042.13	0.383202	1.05023	0.528016	0.751365	0.0828996	0.000617021	0.000384588	0.0020028
ENSG00000144791.5	0.126475	0.0996798	0.147284	0.121088	0.188566	0.190752	1.2925	1.07285
ENSG00000169756.12	0.364509	0.644666	0.691566	0.655973	0.38127	0.475053	1.71444	1.17991
ENSG00000072163.14	0.53943	1.43094	0.137621	2.3692	0.454933	0.00437827	0.149278	0.613089
ENSG00000111052.3	0.00121709	0	0.000932032	0.000135845	0.00226588	0	0.661503	0
ENSG00000073350.9	0.0114537	0	0.0648548	0.0715871	0.00157501	0	0.0239772	0.485173
ENSG00000136153.15	0.574634	0	0.247821	0.458707	0.00850638	0.000174163	0.0295808	0.0444158
ENSG00000163431.11	0.0379047	0	0	0.0108163	0.0443433	0.00269875	0.307801	1.83687
ENSG00000170807.11	0.691385	0	0.00391231	0.0285331	0.00535186	0.00847382	0.00091952	0
ENSG00000163380.11	0.287712	0	0	0.00801062	0.00177634	0	0	0
ENSG00000129038.11	0.0963774	0.567409	0.0836914	0.0186894	1.83666	0.0368789	0.0151064	0.110208
ENSG00000134013.11	0.0140073	0.638024	0.0403392	0.0285968	0.186365	0.00102352	0.764297	0.139826
ENSG00000198121.9	0.0517319	1.82859	0.0243534	0.0152565	0.997716	0.0799744	0.0953165	0
ENSG00000087253.7	0.00263751	0.886489	0.0879523	0.00209753	0.0160486	0.706239	0.0035737	0.00398924
ENSG00000110031.8	0.000153231	0	0.00016505	0.0106286	0.00075074	0.550269	0.000590958	0
ENSG00000136141.10	0.109902	0.285294	0.20819	0.263135	0.0249575	0.118496	0.0199509	0.612698
ENSG00000171236.9	0.142755	0	0.8237	0.100046	0.00155419	0.000292748	0.00172448	0
ENSG00000118308.10	0.000132154	0	0	0.0081503	9.96157e-05	0.333422	0	0
ENSG00000123384.9	0.073214	0.117798	0.00106954	0.0110366	1.43538	0.564435	0.858753	0
ENSG00000198812.3	0.465612	0	0	0.00852599	0.002314	0.012966	0	0
ENSG00000185028.3	0.268506	0	0	0.00103925	0.00134514	0.0196638	0.000710633	0.00100692
ENSG00000128606.8	0.0089258	0	0	0.00290899	0.731088	0.000132989	0.0881456	0.228208
ENSG00000163827.8	0.411238	0	0.0175677	0.00968101	0.0010004	0.000478498	0.00134616	0
ENSG00000175489.9	0	0.00113142	0.00024602	4.97938e-05	0.000385399	0.875475	0.000261428	0
ENSG00000122477.8	0.54701	0	0.00538467	0.0309728	0.00526206	0.0264919	0.00961995	0.0196771
ENSG00000148948.3	0.0128422	0.829061	0	0	0.000196922	0	0.211731	0
ENSG00000173114.8	0	0.430584	0	0.000127784	2.76195e-05	0	0.0157887	0
ENSG00000162951.6	0	0.651729	0	0	1.17326e-05	0	0	0
ENSG00000185565.7	0.0125403	0	0.000836719	0.00306927	0.622789	0.000544597	0.237281	0
ENSG00000204482.6	0.00107785	0.0356129	0.000231057	0.00205102	0.000812669	0.553646	0.00117857	0
ENSG00000049323.11	0.114133	0.443313	0.72588	0.148245	0.999134	0.000385749	0.282882	0.394752
ENSG00000168056.10	0.0485875	0.501222	0.23504	0.00674118	0.526358	0.00345177	0.163962	0
ENSG00000090006.13	0.282811	0.803191	2.09094	1.46279	2.32886	0.0606621	1.68231	0.210851
ENSG00000139329.4	0.250733	0.0123119	0.852358	0.0492309	3.6808	0.0440687	0.0950735	0.00464577
ENSG00000187398.7	0	0.33329	0	5.61622e-05	5.10222e-05	0	0	0
ENSG00000160932.6	0.175352	0.00159917	1.56035	2.79555	1.03712	2.03734	0.475166	0.0135624
ENSG00000112799.4	0.00108297	0.00602823	0.00399025	0.00328194	0.00661601	1.60925	0.000396905	0.00528811
ENSG00000150556.12	0	0.369085	0	0	2.37746e-05	0	0	0
ENSG00000133800.4	0.0033241	0	0.41248	0.0310075	0.00218642	1.18296	0.00562505	0
ENSG00000157093.4	0	0	0	5.56039e-05	5.6405e-06	0.0214048	0.0264432	0.221813
ENSG00000180660.6	0	0.172474	0	0.00041505	0.00296969	0	0	0
ENSG00000178573.6	0.00196396	0.121741	0.00046281	0.0261259	0.0141322	0.920686	0.000196617	0
ENSG00000172005.6	0.00838416	1.71072	0.978453	0.0037583	0.00146043	0.00810174	0.00599979	0
ENSG00000144063.3	0.012501	0	0.254211	0.244518	2.45857e-05	0	0	0
ENSG00000111261.9	0.0221681	0.0272923	0.0720846	0.0813973	0.0101695	0.00464997	0.0429408	0.279391
ENSG00000104814.8	0	0.0014986	0	0.000867727	0.000104708	0.0311169	0.154843	0
ENSG00000109339.14	0.456713	0	0.02574	0.00802099	0.00533853	0.014281	0	0
ENSG00000145416.9	0.000237593	0	0.000542217	0.000288101	0.000226498	0.343035	0	0.00396499
ENSG00000116141.11	0.0163973	0	0	0.0107292	0.0158923	0	0.0916415	0.473997
ENSG00000132561.9	0.13242	2.96146	0.041924	0.0183333	1.41875	0.00225632	0.332519	0.0020165
ENSG00000124159.11	0	0.401251	0	0.000160078	0.00755619	0	0	0
ENSG00000198125.8	3.79334	0	0.0828365	0.365306	0.0588687	0.123193	0.275236	0.0536867
ENSG00000143797.7	0.156213	1.05732	0.014785	0.0490598	0.0406649	0	0.0549783	0
ENSG00000197971.10	0.0507912	1.67973	0.00333046	0.00486965	0.037724	0.195575	0.0153012	0.00396499
ENSG00000076706.10	0.112883	1.3789	0.389	0.524667	0.00227913	0.0238226	1.10564	1.07417
ENSG00000126217.16	0.0155319	0	0.0626579	0.468338	0.00113731	0	0.000270435	0
ENSG00000175471.15	0	0	0.00828218	0.0206051	0.000332996	0.195141	0	0
ENSG00000081189.9	0.345854	0.153359	0.386592	0.617125	0.262896	0.919313	0.80611	2.12395
ENSG00000145794.12	0.00215201	0.314223	0	0	0.0466661	0	0	0
ENSG00000162591.11	0.000199231	0	0.357522	0.00203687	0.0313006	0	0.0819067	0
ENSG00000106780.7	0.000136749	0.776019	0.115042	0.04904	0.0312539	0.000223577	0.0263511	0
ENSG00000106511.5	0.095357	0	0.00103241	1.04122	0.00743666	0	0.336454	0.0977597
ENSG00000153208.12	0.00116701	0.00159917	0.0761378	0.0963683	0.012029	0.246176	0.042683	0.339951
ENSG00000103260.4	0.0473594	0.46621	0.0740288	0.0275247	0.0462299	0.0908373	0.179832	0.213066
ENSG00000117122.9	0.0392408	0.367825	0.0454007	0.00936818	0.896751	0.00779351	0.19277	0.0020165
ENSG00000198948.7	0.0434672	0.19102	0.000176569	0.00642501	0.00254124	0.000121043	0.00023795	0
ENSG00000166482.7	0.11383	0.0143054	0.00175729	0.0314525	2.99399	0.0622132	0.0099167	0.151476
ENSG00000197614.6	0.150222	0.00895013	0.236805	0.0242031	2.47657	0.032866	0.0214382	0.0020028
ENSG00000140545.10	0.478418	1.01297	2.19742	1.49398	1.12912	0.225264	3.75776	2.98049
ENSG00000100060.13	0	0	0.117717	0.43591	0.000502305	0.146414	0.000459621	0.00398924
ENSG00000074416.9	0.301538	0.596464	0.13575	2.544	0.185368	0.0246548	0.154381	0.711897
ENSG00000111341.5	0.504875	0.0318974	3.79986	0.207693	4.39459	0.0634605	3.93562	1.68675
ENSG00000008394.8	0.268065	0	1.24325	0.1094	1.51893	0.190335	0.00118251	0.0882037
ENSG00000143198.8	1.19821	0.262052	0.358423	0.277023	0.142297	0.208712	0.905262	1.37124
ENSG00000120215.5	0.526046	0	0	0.010278	0.0134102	0	0	0
ENSG00000178053.13	1.44746	0	0	0.0643242	0.00874643	0	0.144242	0.21335
ENSG00000115648.9	0	0.664222	0.0119051	0	0.00091393	0.0303854	0.00187227	0.0020165
ENSG00000157227.8	0.00157441	0.920137	0.281985	0.0441534	0.934954	0.0166846	0.714928	0.194945
ENSG00000102996.4	0.102861	0.410267	0.00666711	0.359512	0.000791729	0.00572022	0.184112	0.0011552
ENSG00000087245.8	0.184696	1.01533	0.223933	0.03154	2.85465	0.0371222	0.584152	0.00234877
ENSG00000189409.8	0.012887	0.168899	0.000427112	0.004209	1.08616	0.0154124	0.0878046	0
ENSG00000173269.9	0.105519	0	2.30013	1.50012	0.00370957	0.000341745	0.00227585	0.00134185
ENSG00000169184.5	0.130574	0.00166445	0.159335	0.349497	1.39692	0.012752	0.000393817	0.875204
ENSG00000121211.3	0.0132622	0	0.0371091	0.000870838	0.052338	0.000170885	0.296082	0.0383626
ENSG00000073146.11	0.25414	0	0.000178576	0.00301963	0.00253957	0	0	0
ENSG00000079931.10	0	1.30477	0.0235426	0.000299131	0.000520831	0.000286262	0	0
ENSG00000197629.5	0.00328501	0.00166445	0.000485564	0.0018954	0.00221248	0.657811	0.00023795	0.0020165
ENSG00000133030.15	0.412836	0.325062	0.423373	0.798684	0.416401	0.156517	1.26992	1.02217
ENSG00000170262.8	0.0352938	0	0.229472	0.00417358	0.00911237	0.000121657	0.26464	0
ENSG00000120586.4	0.0598384	0	0.000225421	0.000304717	0.00276407	2.30479	0.00224186	0.0020165
ENSG00000011028.9	0.0163021	0	0.000210165	0	0.356398	0.000117923	0.165372	0
ENSG00000072952.14	0.277449	0	0.000280243	0.00640188	0.0419754	0.131716	0.800636	1.22406
ENSG00000110079.12	0.00823704	0	0.000549031	0.00721817	1.14504	0.0135689	0.0582239	0
ENSG00000166926.4	0.00205647	0	0.000390704	0.00183533	0.00465488	1.54581	0.00057582	0.00398924
ENSG00000166927.8	0	0	0	0	0.000229527	1.0282	0	0
ENSG00000038945.10	0	0	0	0.00025071	2.91509e-05	0.621915	0	0
ENSG00000187193.8	1.04516	0.889189	0.0302778	0.0623309	1.52382	1.22261	0.495262	0.718769
ENSG00000137409.14	0.519448	0.669658	0.960983	0.851232	1.60105	0.560269	0.634482	0.139153
ENSG00000003987.9	0.00899876	0.0033826	0	0.000922507	0.00355352	0	0.0716144	0.16331
ENSG00000132613.10	0.00243554	0.341729	0.0214881	0.0389514	0.00937892	0	0.0378046	0.0728701
ENSG00000129422.9	0.454983	0	0.660247	0.369492	0.156563	0.358842	0.861757	0.0809069
ENSG00000132938.14	1.19344	0	0.0464026	0.0439251	0.0289442	0.0277936	0.00608716	0
ENSG00000272573.1	0.0964218	0.00113142	0.590019	0.278467	0.107022	0.000966648	0.423731	2.54651
ENSG00000162576.12	0.111682	1.25174	0.766044	0.138076	2.2621	0.0812104	0.703154	0.423022
ENSG00000185105.4	0.304571	0	0	0.0121229	3.03191e-05	0.000312689	0	0.136227
ENSG00000134571.6	1.91189	0	0.0809111	0.0233178	0.00637523	0	0	0
ENSG00000221986.2	3.07744	0	0.0726475	0.179432	0.0263442	0.0466424	0.0440058	0
ENSG00000120279.6	0.0513605	0	0.480469	1.08791	0.00177127	0.000121657	0.000196617	0.00134185
ENSG00000133392.12	0.024088	0	0	0.000865198	0.000854378	0	0.182822	3.21233
ENSG00000197616.7	4.25974	0	0.0465212	0.205285	0.0627253	0.0882859	0.100071	0
ENSG00000092054.12	0.29134	0	0.000434989	0.000154615	8.4757e-05	0.000257129	0	0
ENSG00000168530.11	2.47627	0	0.030686	0.127937	0.021265	0.0174575	0.0655188	0
ENSG00000160808.5	0.559352	0	0.000137948	0.027255	0.000840859	0	0.000196617	0
ENSG00000198336.5	3.97557	0	0.138963	0.36176	0.0835592	0.124898	0.209342	0.158556
ENSG00000092841.14	0.569145	1.52406	1.56464	2.12407	1.4562	1.60657	1.89201	3.14496
ENSG00000101335.5	0.994613	0.665152	0.107414	0.0619077	0.502047	0.0310647	2.26862	4.20563
ENSG00000065534.14	0.0498708	0.0235533	0.140527	0.392956	0.0270262	0.207682	1.42604	3.12652
ENSG00000140795.8	2.30279	0	0.0468504	0.0765495	0.0157271	0.00749523	0	0
ENSG00000145949.8	0.434352	0	0	0.0108813	0.00135163	0	0	0
ENSG00000145555.10	0.0186004	0.32562	0.0284618	1.03946	0.0416408	0	0.247326	0.624585
ENSG00000133454.11	0.419554	0	0	0	0.000318169	0.00148237	0	0
ENSG00000128641.13	0.0426111	0	0.0731071	0.585429	0.0271761	0.00547367	1.70108	0.305638
ENSG00000142347.12	0.0019229	0	0.000743532	0.000288286	0.0031072	0.83025	0.00030592	0
ENSG00000136286.10	0	0.0032963	0	0.000290136	0.000169237	0.470688	0	0
ENSG00000141052.13	0.725727	0	0.00695576	0.00525152	0.00489186	0	0.0472187	0.699258
ENSG00000101605.8	1.0431	0.115813	0	0.00104518	0.00240538	0.0655363	0.0194026	0.71509
ENSG00000036448.5	1.27728	0	0.00367939	0.036056	0.0031793	0.00188628	0	0
ENSG00000172399.5	2.04806	0	0.0411898	0.119165	0.0182484	0.017309	0.0564059	0
ENSG00000138347.11	0.236726	0	0	0	0.000523669	0.00451201	0	0
ENSG00000145911.5	0.0226479	0	0.048766	0.570486	0.0087873	0.000286246	0	0
ENSG00000077616.6	0.0417484	0.00742216	0.0288899	0.0286255	0.595793	0.000277567	0.805635	0
ENSG00000149294.12	0.0682657	2.49113	0.393768	0.0117934	0.0420198	0.0028267	0	0
ENSG00000154654.10	0	0.379451	0	0.000263182	0	0	0	0
ENSG00000158517.9	0.00179063	0.00214906	0.00101436	0.00115749	0.00342549	0.800071	0.00107914	0.00302341
ENSG00000116701.10	0.0011595	0.00486509	0.0123668	0.00959043	0.00116653	0.960478	0.108316	0.245391
ENSG00000100365.10	0.000396537	0	0.000662172	0.00059059	0.000326183	0.649904	0.000590958	0.0020165
ENSG00000123338.8	0.000132154	0	0.000195996	0.00051152	0.000275769	0.788981	0.000458862	0.00533272
ENSG00000182636.4	0.0197499	0.0014986	0.449164	0.0419193	0.880755	0.00700251	0.163292	0.114618
ENSG00000104419.10	0.0718753	1.80427	0.34401	0.637597	0.130276	0.0319972	0.000634854	0.22627
ENSG00000185633.6	0.0203946	0	0.0252093	0.0202154	0.232612	0.000176565	1.93181	1.14922
ENSG00000132688.10	0.0538507	0.125608	0.079436	0.750588	0.042222	0.0918239	0.66115	0.010515
ENSG00000173848.14	0.0317725	0.0636574	0.342577	0.223466	0.00880716	0.0568819	0.0416831	0.910276
ENSG00000214357.4	0	0	0	0.105846	0.0163798	0.0441702	0.250177	0.00394626
ENSG00000163121.5	0.0118713	0	0.158285	0.0386214	0.000221177	0.550229	0.003033	0.00396499
ENSG00000235568.2	0	0.0014986	0.0144313	0.000780116	0.000266366	0.553193	0	0
ENSG00000162599.11	0.312836	0.892376	1.71422	0.491866	1.57851	0.12177	0.941945	0.511791
ENSG00000141905.13	0.188642	0.554721	0.268178	0.257111	0.843466	0.256694	0.540246	0.21499
ENSG00000008441.12	0.135355	0.459226	0.140231	0.0552792	0.764492	0.116389	0.175534	0.0358437
ENSG00000064300.4	0	0.494392	0.000589937	0	0.0156805	0	0.142992	0
ENSG00000116962.10	0.115803	1.02008	0.459502	0.651566	1.54223	0.022211	1.24037	0.31864
ENSG00000145506.9	0	0.746481	0.000250143	0.000658883	0.0554653	0	0.0761475	0
ENSG00000196338.8	0	0.216062	0	0	0.0396377	6.51007e-05	0	0
ENSG00000182261.3	0.177666	0	0	0.00265309	2.66675e-05	0	0	0
ENSG00000007171.12	0.0348076	0	0	0.341611	9.61597e-05	0	0.000312103	0
ENSG00000164867.6	0.0434653	0	0.886851	0.704424	0.00712755	0	0.00329597	0
ENSG00000163072.10	0.00974056	0	0.450937	0.179488	0.000337397	0.119246	0.637384	0
ENSG00000148400.9	0.028197	1.01969	1.38693	0.979104	0.146657	0.233168	0.775544	0.748639
ENSG00000134250.13	0.0339768	0.404152	0.381592	0.0202107	0.587478	0.508664	0.174749	0.645949
ENSG00000074181.4	0.00490383	0	0	0.0166698	0.00898314	0	1.1925	0.828799
ENSG00000135838.9	0.0128856	0	0.0129025	0.00551134	0.00194117	0.346587	0	0
ENSG00000120937.8	1.28438	0	0	0.0372272	0.00442956	0.00500931	0.0236245	0
ENSG00000113389.11	0.0128358	0	2.17646	0.0240187	0.0521207	5.68801e-05	0.0319731	0
ENSG00000164128.2	0.145934	0	0.000610236	5.88837e-05	0.0143374	0	0.0857353	0.504018
ENSG00000185551.8	0.186312	0.656935	1.25361	0.0821769	0.309667	0.00736081	1.46862	1.91609
ENSG00000197893.9	0.53016	0	0	0	0.00154934	0.00590511	0	0
ENSG00000198435.2	0.0261921	0.00540022	0.0942258	0.439373	0.000212578	0	0.116046	0.592158
ENSG00000157168.14	0	0	0.220044	0	0.0108565	0.000129805	0	0
ENSG00000053702.10	0.0468101	0	0.0118044	0	0.00109716	0.0058039	0.168194	2.59488
ENSG00000124785.4	0.0033414	1.85413	0.000864219	0.000123114	0.0038821	0.00152598	0	0.000683337
ENSG00000099250.13	0.350201	0.765199	2.60605	2.69002	1.07897	1.16462	1.61904	0.468944
ENSG00000118257.12	0.0603442	0.258137	0.153408	0.553805	0.00251304	0.16143	0.109936	0.00100692
ENSG00000171119.2	0.507781	0	0.00175367	0.0153112	0.00332107	0	0.0011975	0
ENSG00000179915.16	0	0.393584	0	0.00179828	0.00393469	0.000442747	0.159432	0
ENSG00000182667.10	0.0212968	0	0.0373503	0.000153264	0.0280206	0	0.22194	0
ENSG00000074527.7	0	0.157375	0.0845321	7.40925e-05	0.0989686	0	0.0605968	0.47519
ENSG00000162631.14	0.00625395	0.206057	0.000589937	0.00406291	2.90051e-05	0	0	0
ENSG00000133636.6	0.0378029	0	0.22308	0.0564431	0	0	0	0
ENSG00000176046.7	0.0240092	0.00114398	0.142962	0.0223399	0.798048	0.168475	0.0884099	0
ENSG00000167693.12	0.0883614	0.155055	0.842875	0.498285	0.109076	0	0	0.10069
ENSG00000184232.4	0.0264587	0.298424	0.876811	0.0319841	0.957761	0.00495869	1.01023	0
ENSG00000089127.8	0.000151704	0	0.0029395	0.170664	0.0126769	0.685387	0.03742	0.0011552
ENSG00000154358.15	1.90322	0	0.0472083	0.0597918	0.00824446	0.0318015	0.065805	0
ENSG00000197822.6	0	0	0.22756	0.000321493	0.000239594	0.000172245	0	0
ENSG00000106809.6	0.25632	0	0.0014207	0.0065521	1.37401	0.046334	0.00970312	0.00110794
ENSG00000183801.3	0.0177472	0.0738209	0.000917026	0.00421917	0.735887	0.0260078	0.0713843	0.00533272
ENSG00000185585.15	0.00773864	1.12919	0.0657948	0.0162979	0.10185	0	0.0154281	0.194188
ENSG00000162745.6	0.0597494	1.16894	0.0333385	0.0192028	1.02865	0.0152724	0.704699	0.247261
ENSG00000116774.7	0.124973	0.139534	0.379067	0.0187542	1.44549	0.275964	0.137295	0.0487091
ENSG00000122375.7	0.234692	0	0	0	0	0	0.0239112	0
ENSG00000180785.8	0.0194642	0	0	0	0.00189791	0	0.931846	2.35308
ENSG00000167332.7	0.00435616	0	0.000155775	0	1.06635e-05	0	0.0273553	0.635332
ENSG00000143867.5	0.0193027	0	0	0.0174044	1.25571	0.0289701	0.00078003	0.00134185
ENSG00000174944.4	0	0	0.000961542	0.000314997	0.0164614	0.0467586	1.34964	0.137723
ENSG00000171631.10	0.00022233	0	0.0308894	0.0217048	0.0684289	1.4788	0.00147734	0
ENSG00000149380.7	0.0132738	0.221458	0.0217113	0	0.010352	0	0	0
ENSG00000129116.13	0.464894	0.264695	0.16443	0.0728111	0.0338028	0.125295	0.0427839	1.68709
ENSG00000099260.6	0.403945	0	0.651771	0.894657	0.00514425	0.000882074	0.0161933	0
ENSG00000160781.11	0	0.659321	0.0199328	0.00770312	0.0927289	0	0.0247401	0
ENSG00000188582.4	0.17061	0	0	0	0.000378017	0	0	0
ENSG00000169116.7	0.635206	0	0.32715	0.00972502	0.0200696	0.0002914	0.508622	1.0371
ENSG00000177425.6	0.006786	0	0.243399	0.161958	0.026739	6.51007e-05	0.368088	0.184418
ENSG00000135903.14	0	0.314218	0	4.97938e-05	0.000659003	0.011415	0	0
ENSG00000090097.16	0.109424	1.22555	0.140258	0.0200783	0.168018	0.033158	0.174411	0.14156
ENSG00000156453.9	0.00746602	0.563877	0	0.423374	0.00874597	0	0.43498	0.135254
ENSG00000113555.4	0.000397328	0	0.000101913	0.305454	1.13716e-05	0	0.0533411	0
ENSG00000118946.7	0.0564198	0.00166445	0	0.230515	4.97467e-05	0	0.00491785	0
ENSG00000189184.7	0.008063	0	0.000271732	0	0.387245	0.000117923	0.389986	0.307008
ENSG00000165194.10	0.0230804	0	0	0.117019	0.112103	0	0.553871	0.196827
ENSG00000197991.10	0	0.44773	0.0264945	8.94482e-05	0.0354388	0	0	0
ENSG00000169851.11	0.441923	0	0.373323	0.000937341	0.0481143	0.00514602	0.00696509	0
ENSG00000106333.8	0.310428	0.451668	0.00727663	0.215271	1.62375	0.0616563	1.48667	0.483159
ENSG00000163710.3	0.141475	0.00443615	0.00191581	0.0113381	1.33221	0.0281286	0.000384588	0.00105784
ENSG00000248485.1	1.69491	0	0.675151	0.844375	0.00683503	0.00951843	0.716085	3.35123
ENSG00000140479.12	0.025139	0.150464	0.00240113	0.0208742	0.689242	0.0239381	0.0168613	0.222346
ENSG00000145882.6	0.0151201	0.0440969	0.381678	0.0689527	0.0557767	0.0483008	0.0200642	0.0272818
ENSG00000186642.11	0.190817	0	0.0483143	0.808294	0.00310733	0.0327178	0.189167	0.0011552
ENSG00000172572.6	0.0550364	0	0.303446	0.000254296	0.0947735	0.000216544	0.320514	1.22896
ENSG00000105650.17	0	0	0.000152862	0.0108202	5.52406e-05	0	0.206766	0.180135
ENSG00000138735.11	0	0	0.0673756	0.0170525	0.0879412	0.000209761	0.281486	0.26449
ENSG00000113231.9	0.00141731	0.0549167	0.001681	0	0.0116486	0.0340704	0.262368	0
ENSG00000197461.9	0.0990212	1.90195	0.0336742	0.0325829	0.0589669	0.0574935	0.455813	0.789562
ENSG00000100311.12	0.0684702	0.484671	0.0688411	0.670934	6.66896e-05	0.102775	0.0377582	0.00394626
ENSG00000134853.7	0.0477445	0.00192755	0	0.00197287	1.20769	0.000977906	0.000926704	0
ENSG00000113721.9	0.0155351	0.00192755	0.0571834	0.0282831	0.393032	0	2.09879	1.53422
ENSG00000104213.8	0.0292676	0	0.234748	0.00949537	1.0891	0.000129805	0.147194	0
ENSG00000120913.19	0.0406311	0.0848706	0.106569	0.0821172	1.30189	0.307362	0.797258	0.444604
ENSG00000131435.8	0.347158	1.87178	0.313213	0.175789	0.00713579	0.60499	0.0403903	0.00312735
ENSG00000162493.12	0.00472879	0	0.00021205	0.0299764	0.509878	0.000585648	0.00115078	0
ENSG00000187800.9	0.0686472	0	0.409034	0.263406	0.159749	0.00879598	0.962258	0.807532
ENSG00000112378.11	0.749024	0	0.484196	0.023023	0.0966322	0.000235442	0.00831659	1.19055
ENSG00000141959.12	0.516064	0	0.308047	0.268115	0.0578869	0.19876	0.20449	1.07414
ENSG00000154330.8	0.237344	0	0.742676	0.0550574	0.00617321	0	0.00893293	0.216109
ENSG00000112419.10	0.345496	0.82258	2.04493	0.797468	0.416211	0.361828	0.629491	1.09209
ENSG00000137558.3	0.00209744	0	0.000152862	0.00614941	0.228514	0	0.0996301	0.00398924
ENSG00000164530.9	0.0910584	0.00745629	0.0879848	0.0760601	3.05464	0.0403258	0.00939999	0.00711895
ENSG00000155629.10	0.000141611	0	0	0.000384626	0.000196791	0.259679	0.000472566	0
ENSG00000105851.6	0.00526212	0	0.0114549	0.00636242	0.000131585	0.230541	0	0
ENSG00000121716.14	0	0	0.0116637	0.000105633	0.000116349	0.495175	0.00232354	0.239405
ENSG00000087842.6	0.0158397	0.0937297	0.833363	0.0172091	0.162707	0.0349817	0.104973	0
ENSG00000205038.7	0.0127024	0	0.406498	0.000210765	0.00752103	0.000132183	0	0
ENSG00000160447.6	0.000113232	0	0.376403	0.188267	0.000803987	0.00496553	0.0365439	0
ENSG00000057294.9	0.277197	0.0930317	0.273918	0.0016416	0.00359595	0.000936396	0	0
ENSG00000144837.4	0	0	0.000254775	0.0130969	0.241701	0.0199644	1.13603	0
ENSG00000146070.12	0.0739299	0.00135585	0.672292	0.0695195	0.00815311	1.48617	0.00177385	0
ENSG00000118495.14	0.00867655	0.0014986	0.960662	0.0131342	0.0135261	0.000208566	0.0143994	0
ENSG00000138193.10	0.0454758	0.948511	0.0182612	0.00914824	0.110253	0	0.310841	0.948659
ENSG00000115896.11	0.020472	0	0.000361669	0.0210041	0.0315766	0.00876871	0.301619	0.190336
ENSG00000166428.8	0.00210831	0.123195	0.00322072	0.00351067	0.00446301	1.9833	0.00233823	0.0107207
ENSG00000115956.9	0.00165157	0	0.00126793	0.00454007	0.00889909	0.757961	0	0.00100692
ENSG00000143850.8	0.0517597	0	0	0.00174563	0.32171	0	0	0.00110794
ENSG00000021300.9	0.0461146	2.40324	0.0784487	0.0417506	0.0950556	0.00216284	0.0259666	0
ENSG00000166289.5	0.232663	0	0.0803226	0.0536141	0.768757	0.0143821	0.0261813	0.15243
ENSG00000120278.10	0.0332399	0.355548	0.120852	0.482755	0.0185388	0.00253638	0.0627502	0
ENSG00000023902.9	0.0377787	0.159788	0.0276831	0.102415	0.00287712	0.437065	0.000816298	0.472446
ENSG00000214456.4	0.342666	0	0.00652731	0	3.47425e-05	0.0132728	0	0
ENSG00000145632.10	0.11519	0.131576	0.700627	1.00871	0.0224788	0.188999	0.0403556	0
ENSG00000198523.5	2.60824	0	0.0789379	0.112891	0.0187618	0.0453289	0.0681024	1.23827
ENSG00000123560.9	0.11038	3.32468	0.0539933	0.0242224	0.0204255	0.0269586	0.0387402	0.0135072
ENSG00000130300.4	0.0302099	0.00159917	3.23938	0.105873	0.125003	0.000304709	0.00684918	0.00105783
ENSG00000161381.9	0.0157245	0	0.00790615	0.0149538	0.0568582	0.019039	0.764069	0.120009
ENSG00000120594.12	0.023118	0.483231	0.0718345	0.0105741	0.71957	0.116803	0.990441	0.263257
ENSG00000146281.5	0.225635	0	0.0293583	0	0.014517	0	0	0
ENSG00000124225.11	0.0599783	0.937361	0.0741966	0.0565521	0.458298	0.0575504	0.0713302	0.152119
ENSG00000109099.9	0.238464	2.73011	0.963655	0.323429	2.37763	1.3178	1.08243	0.662671
ENSG00000174348.9	0.8885	0.00565383	0	0.0249176	1.28683	0.0382889	0.0181934	0
ENSG00000128567.12	0.0731301	0	0.513985	0.911967	0.00176745	0.000151503	0	0
ENSG00000137054.11	0.143268	0	0.0666142	0.0313225	0.0481363	0.0352103	0.0597737	0.519448
ENSG00000121577.9	1.21531	0	0.0984322	0.0217099	0.0802692	0	0.0644219	0
ENSG00000133110.10	0.000394135	2.35099	0.704219	0.0144917	0.144181	0.0178218	1.7835	0.00396243
ENSG00000185668.5	0	0.387352	0	0.00356536	0.00444349	8.77656e-05	0.000596461	0
ENSG00000132170.15	0.0217067	0	0.0415782	0.641047	0.0255531	0.0519182	0.0740305	0
ENSG00000109819.4	0.370037	0	0.00228056	0.00984069	0.0134761	0	0	0
ENSG00000155846.12	0.126809	0	0.0144133	0.000591232	0.00275988	0.00650754	0.136675	0.305188
ENSG00000166387.7	0.0713409	0.732614	0.000126627	0.000483946	0.0292109	0.0996781	0.367531	0.188544
ENSG00000108179.9	0.7757	0.0231308	0.0245806	0.0370853	0.0353511	0.0301082	0.0670017	0.0791908
ENSG00000100034.9	0.0399678	0.139062	0.23258	0.482487	0.0273084	0.0371474	0.0355384	0
ENSG00000163590.9	0.136245	0.179589	0.0413963	0.0270427	0.0112264	8.70933e-05	0	0.398231
ENSG00000058272.11	0.227052	0.223846	0.338673	0.34368	0.18726	0.182842	0.601756	1.61382
ENSG00000125503.8	0.141816	0.484921	0.438491	0.370495	0.0909144	0.311159	0.578868	1.59809
ENSG00000167641.6	0.00820872	0	0.0798345	0.00243152	0.167337	0.00118357	0.380034	0.618687
ENSG00000198729.4	0.565625	0.664584	0.0586271	0.0250423	0.00147948	0	0	0
ENSG00000101445.5	0.0188603	0	0.615854	0.955855	0.0029068	0.0593271	0.000904005	0
ENSG00000154415.3	0.700551	0	0	0.0018488	0.000162153	0	0	0.172918
ENSG00000188783.5	0.0579707	0	0.274744	0.0490389	1.06184	0.000447152	0.0794953	0.136037
ENSG00000162409.6	0.546586	0	0.0120079	0.00530323	0.0202033	0	0	0.357095
ENSG00000188191.10	0.0197113	0	0.0531368	0.000166698	0.0233796	0.0466487	0.214411	0.000683337
ENSG00000166501.8	0.000437859	0	0	0.000652036	0.00176903	0.715609	0.000245981	0.00533272
ENSG00000027075.9	0.0271944	0	0.513529	0.673111	0.00146452	0.146872	0.0327242	0
ENSG00000105287.8	0.0283402	0	0.218494	0.529405	0.046428	0.0226426	0.164895	0.0533627
ENSG00000185532.10	0.0459955	0.328787	0.144816	9.20888e-05	0.0334885	0.0247079	0.242654	0.26173
ENSG00000171867.12	0.470301	4.42626	0.208239	0.720235	0.746221	0.0660529	0.413548	0.55754
ENSG00000101000.4	0	0	0.315411	0.0570808	0.00686393	0.00805318	0.191815	0.270454
ENSG00000101292.6	0	0	0.18123	0	2.72955e-05	0	0	0
ENSG00000117707.11	0.176594	0	0.157386	0.00730375	0.00328894	0.00029593	0.0158868	0
ENSG00000176532.3	0	0	0.569204	0.0182667	0.0078099	0.0229629	0	0
ENSG00000135378.3	0.00521076	0.592792	0.0114352	0.0473449	0.00371491	0.00499318	0.0376734	0
ENSG00000150687.7	0.301826	2.84085	0.0617708	0.0823843	1.06807	0.000856392	0.774654	1.57984
ENSG00000106772.13	0.133959	0	0.0228415	0.0149427	0.0235252	0.902665	0.0954764	0
ENSG00000169403.7	0	0	0.000361669	0.000293215	2.7708e-05	0.270845	0	0
ENSG00000171862.5	0.0842548	0.608353	0.266734	0.345038	0.415476	0.550024	1.5274	0.619933
ENSG00000124212.5	0.0439748	0.00565383	0.679	0.0134235	1.36151	0.028878	0.000393817	0.253386
ENSG00000095303.10	0.0186703	0.00280843	2.01203	0.266478	0.0104328	0.536357	0.116819	0.0020165
ENSG00000160801.9	0.0147422	0	0.000238887	0.000109522	0.0611716	0	0.390117	0.380093
ENSG00000105894.7	0.00900738	1.18845	0.0196531	0.0115064	0.0627621	0.00159866	0.0395294	0
ENSG00000184489.7	0.610442	0	0.158063	1.517	0.167165	0.347462	0.826238	2.05616
ENSG00000152104.7	0.00666464	0.0928386	1.09551	0.125525	0.0556553	0.00202432	0.0234099	0
ENSG00000072135.8	0.00779617	0	0.150043	0.108915	0.00298118	1.11959	0.0186332	0
ENSG00000111679.12	0.0163692	0	0.00171521	0.0131469	0.00197686	1.42514	0.000412313	0.0020165
ENSG00000127329.10	0.177032	0	0.734257	1.96832	0.0104168	0.000696583	0.00108737	0
ENSG00000081237.14	0.000753091	0.00166445	0.00047364	0.0126445	0.000935223	1.23561	0.00108021	0.00269983
ENSG00000152894.10	0.0552433	0	0.189025	0.0877362	0.0486542	0.000927177	0.402628	0.0500961
ENSG00000151490.9	0.0470693	0.00389268	0.000479129	0.000364309	0.000350684	0.738198	0	0
ENSG00000106278.7	0.00440679	0.90038	0.00458708	0.00812957	0.00482893	0.000112376	0	0.00533272
ENSG00000251692.3	0	0	0.227227	0.0319628	0	0	0	0
ENSG00000176894.5	0.407563	0.223181	0.0706205	0.0285051	0.0117957	0.00477183	0.0567856	0
ENSG00000115828.11	0.0314857	0.275256	0.0184862	0.0178813	1.13607	0.168886	0.0222408	0.00216212
ENSG00000069974.11	0.000436829	0	0.250581	0.10696	0.00166229	0.00934784	0.0256588	0
ENSG00000172794.15	0	0	0	0.00463871	0.000282341	0.0514393	0.340189	0
ENSG00000169213.6	0.380196	0	0	0.0158355	0.00576657	0	0.000508227	0
ENSG00000128340.10	0.00220377	0	0.00204862	0.0171105	0.00442295	1.49953	0.00247976	0.00709234
ENSG00000131831.13	0.0599227	0.065829	0.33272	0.00623915	0.0376249	0.000172245	0.129224	0.0856207
ENSG00000188559.9	0.175024	0	0.318733	0.0319222	0.0128914	0.0301702	0.0603457	0.479327
ENSG00000132329.6	0.436475	0.00166445	0	0.018891	0.0493885	0.252316	0	1.04829
ENSG00000131477.6	0.0991086	0.310189	1.8101	1.55632	0.851381	0.00635471	0.0842153	0
ENSG00000109756.4	0.0309688	0.0956896	0.0948442	0.325551	0.0602735	0.0387763	0.778463	0.00396499
ENSG00000106538.5	0.0938086	2.37114	0.0331878	0.0382137	1.4443	0.0186616	1.85556	1.1999
ENSG00000075391.12	0.0469687	0.113411	0.26119	0.267632	0.0564007	0.0556273	0.752678	0.0546536
ENSG00000108551.4	0.123388	0	0.0383927	0.233145	0.00822669	0.000111069	0.149781	1.96305
ENSG00000100302.6	0	0	0.00872393	0.00849666	0.00909193	0	0.0631974	0.479377
ENSG00000146090.11	0	1.47263	0	0	8.94764e-05	0	0	0
ENSG00000068831.14	0.0573431	0.095423	0.0145856	0.283478	0.0113992	0.110175	1.17685	0.251838
ENSG00000152689.13	0.071449	0	0.266225	0.736319	0.00229018	0.248418	0.000180894	0.0020165
ENSG00000105538.4	0.102058	0.00113142	1.0217	1.41314	0.0116628	0	0.0560755	0
ENSG00000122035.6	0.0187868	0	0.000333178	0.00342637	0.0296523	0.000168554	0.636692	0.749
ENSG00000103710.6	0.0681285	0.198418	0.000172698	0.0106462	0.0788051	0	1.19548	1.53208
ENSG00000189431.5	0	0	0.237574	0.0118232	0.00107501	0	0	0
ENSG00000153179.7	0.20717	0	0.0873483	0.256985	0.0152818	0.066337	0.0263664	0.755584
ENSG00000107551.16	0.0333203	0.679451	0.000492059	0.0387369	0.00209746	0.946164	0.398706	0.0125592
ENSG00000078328.15	0.27865	0	0.0552278	0.000481371	0.00611005	0	0	0
ENSG00000203867.7	0.378129	0	0	0.00905046	0.00272629	0	0.000827207	0
ENSG00000112183.10	0.232589	0	0	0.0112283	0.000332707	0	0.000639251	0.340993
ENSG00000132819.12	0.491336	0.00166445	0.00291199	0.0220747	0.0119871	0.0550231	0.0227706	0.468473
ENSG00000163694.10	0	0.00135585	0.000299571	0.000188519	0.00506982	0.347007	0.000270435	0.0020165
ENSG00000144642.16	0.0602829	0.287117	0.372864	0.00780068	0.611023	0.0120378	0.654273	0.739209
ENSG00000114115.5	0.0734299	0.0739417	1.93821	0.0504209	1.73755	0.0292784	0.264188	0
ENSG00000162444.11	0.0498442	0	0.00074056	0.838188	0.00218957	0	0.0171269	0
ENSG00000166831.4	0.262784	0	0.000340429	0.0262247	0.0596171	0	0.641484	1.33039
ENSG00000172348.10	1.44975	0.350024	0.0130613	0.0613701	0.0186114	0.00145294	0.132025	1.83893
ENSG00000049449.4	0.15846	0.885177	0.647859	0.281098	1.06342	0.018895	0.339848	0
ENSG00000142552.3	0.283647	0.788374	1.54898	0.0394865	1.96169	0.210725	0.75531	0.80215
ENSG00000135437.5	0	0.00159917	0.00130649	0.00532393	0.0411253	0.0043238	0.894689	0.0326146
ENSG00000137710.10	0.447664	0.679648	1.84261	0.639654	0.684519	0.463772	0.454128	0.481442
ENSG00000068615.12	0.0889391	0	7.77411e-05	0.00418952	0.000789046	0	0.00993464	0.390185
ENSG00000189056.9	0	0.294526	0.00222456	0.0324142	6.8541e-05	0	0	0
ENSG00000088320.3	0.00873537	0.304911	0.0693245	0.00783197	0.215458	0.0155539	0.975075	0.0320845
ENSG00000134533.2	0.00135051	0.174011	0.0105912	0.0212337	3.2548e-05	0	0.905771	0
ENSG00000135002.7	0.609148	0.480514	1.46206	0.412697	0.412708	0.535278	0.236578	0.692182
ENSG00000148908.10	0.00215373	0.0888868	0.00223625	0.0314503	0.120723	1.31318	0.028475	0.00249705
ENSG00000150681.5	0.00208087	0	0.000123591	0.000213808	0.00128404	0.269053	0	0
ENSG00000138835.18	0.0384399	0	1.00888	0.333391	0.119674	0.0340074	0.169913	0
ENSG00000117152.9	0.0447138	0	0	0.0140039	0.00684251	8.77656e-05	2.21986	2.81144
ENSG00000143248.8	0.101151	0	0.0158247	0.329356	0.00269221	0.000946914	4.2108	3.44747
ENSG00000186479.4	0.0734236	0	0.00162814	0.0126095	0.00686265	0.0931086	0.14816	0.455493
ENSG00000143878.8	0.0977561	0.507036	0.215534	0.664295	0.274172	0.344496	1.05218	0.422745
ENSG00000126785.8	0.120659	0.336778	1.20013	0.709965	1.62895	0.0959086	1.198	1.39027
ENSG00000100599.11	0.0153839	0.00874017	0.0437099	0.330867	0.00060681	0.164239	0.0049675	0.0020165
ENSG00000258818.2	0.218312	0.997009	0.978486	0.0347754	2.06219	1.37911	0.606132	0.017006
ENSG00000115963.9	0.0368485	1.40661	0.0148492	0.019637	0.279389	0.240504	0.526028	0.105756
ENSG00000110315.2	0.206756	0.0331248	0.436601	0.0454808	0.0628641	0.210092	0.165976	0
ENSG00000158286.8	0.240234	0	0	0.0127901	0.00260612	0	0	0
ENSG00000154133.10	0.0521428	0	0.260206	1.05587	0.000976663	0	0	0
ENSG00000140986.7	0.300744	0	0.0184428	0	0	0	0.0361933	0
ENSG00000071242.7	0.104707	0.192857	1.05616	0.218859	0.0156118	0.0391014	0.00547578	0
ENSG00000134321.7	0.0123992	0	0.00308629	0.696978	0.0301397	0.115825	0.14259	0.00134185
ENSG00000159216.14	0.00060568	0.100003	0.0299238	0.000961441	0.00388516	0.418717	0.0362014	0
ENSG00000171509.11	0.177132	0	0	0	1.23753e-05	0	0	0
ENSG00000143171.8	0.233511	0.810007	0.0153207	0.00126981	0.00744707	0	0	0
ENSG00000198626.11	1.48949	0	0.00504083	0.019528	0.00367703	0.00193456	0.00208888	0
ENSG00000196154.7	0	1.2549	0.0128301	0.0101882	0.138891	0.347899	0	0.102761
ENSG00000197956.5	0.0837906	1.81646	0.317541	0.449221	1.7491	0.385268	1.44101	0.711506
ENSG00000160307.5	0	1.28612	0.000411464	0.00506966	0.0101351	0.00186219	0.03237	0
ENSG00000170989.8	0.270207	0	1.43759	2.33854	0.0132744	0.32958	0.035649	0.00105784
ENSG00000213694.3	0.0448022	0.0509572	0.000348918	0.00417635	0.532218	5.84692e-05	1.46931	1.51305
ENSG00000103449.7	0.000643914	0	0.232671	0.000169293	0.00066733	0	0	0
ENSG00000122122.9	0	0	0.000250095	0.000858847	0.00049656	0.546834	0.00098393	0
ENSG00000187550.4	0.8675	0	0.0248929	0.0100147	0.000280144	0.00648458	0.0155519	0
ENSG00000168079.12	0.0366451	0.0032963	0.0340153	0.00578088	0.761264	0.000600908	0.000693948	0.0020028
ENSG00000073060.11	0.102012	0.561647	0.063319	1.33	0.0260683	0.29148	0.0687482	0.0319642
ENSG00000074660.11	0.01351	0.00159917	0.566762	0.670998	0.00371082	0.0579551	0.342385	0.0996821
ENSG00000099194.5	0.105453	1.80714	0.287966	0.059742	0.26485	0.0298169	0.196831	0.0207806
ENSG00000104112.4	0.000425017	0.499754	0.0270092	0.00953351	0.00749192	0	0.0175811	0
ENSG00000151967.14	0.0159287	0.331786	0.0193746	0.0363459	0.00203347	0	0.130469	0
ENSG00000149575.5	0.0203576	0	0	0	0.0150171	0.0277986	0.08983	0.420961
ENSG00000153253.11	0.0270977	0	0	0.00277671	0.000106923	0	0.225085	0.360791
ENSG00000136546.9	0.00202849	3.17716	0.046456	0.00458042	0.921159	0.0260711	0.370589	0.034625
ENSG00000169439.7	0.167002	0.57591	0.173667	0.0265345	1.33867	0.0101803	0.984886	1.16187
ENSG00000135094.6	0.324979	0	0.020412	0	0.00342671	0.000172245	0.0216578	0
ENSG00000007908.11	0	0	0	0	0.0013174	0	0.206534	0
ENSG00000012171.13	0.00694999	2.15122	0.0388354	0.000309439	0.105532	0	0.00030592	0.00100692
ENSG00000170381.8	0	0.486934	0.0219234	0	0.000525446	0	0	0
ENSG00000196189.8	0	0	0.000454129	0.000169363	0.012768	0.952806	0.176419	0
ENSG00000135622.8	0	0.718747	0	0.000186575	0	0.00449134	0	0
ENSG00000138623.5	0.00522024	0.00874017	0	0.190903	4.42239e-05	0.00022099	0.0029615	0
ENSG00000108387.10	0.193394	0.466699	0.755479	1.43505	0.22939	0.00562751	2.26406	0.300574
ENSG00000125354.18	0.051914	0	0.188657	0.00595457	0.0731848	0.121932	0.188939	0.939951
ENSG00000122545.13	0.747397	1.50822	1.22432	1.11678	1.39	1.00289	2.8863	2.3176
ENSG00000196136.12	0.00041448	0	0.00088534	0.0108309	0.597856	0.0102944	0.000393817	0
ENSG00000099937.6	0.00677947	1.12596	0.0014988	0.000724802	0.00137693	0.00847884	0	0
ENSG00000135919.8	0.423345	1.65718	0.484161	0.0497343	1.08273	0.00249827	1.54255	2.29792
ENSG00000132386.6	0.15013	0	0.00433664	0.0376597	2.607	0.304775	0.00388525	0.00105784
ENSG00000149131.11	0.322336	0.558113	0.618179	0.0695888	3.66745	0.0680605	2.33003	2.66192
ENSG00000163536.8	0.0579138	0	0.000269911	0.0513628	0.0743287	0	1.68308	1.11893
ENSG00000104332.7	0.144556	2.27952	0.015054	0.00720126	1.05043	0.0309613	0.000393817	0.00134185
ENSG00000120057.4	0.303861	0.532647	0	0.000540704	0.00110786	0	0.000133651	0
ENSG00000213064.5	0.152758	0.0720133	0.476941	0.118288	0.0879285	0.343446	0.0264655	0.0983179
ENSG00000108823.11	0.643101	0	0	0	5.28258e-05	0	0	0.386446
ENSG00000102683.6	0.913485	0	0	0.0130487	0.0012245	0	0.0369174	0
ENSG00000118515.7	0.156262	0.148302	1.06877	2.03966	0.347654	0.221151	0.452363	0.00624217
ENSG00000095370.15	0.0436112	0.114575	0.479674	1.18586	0.0612526	0.0696249	0.302779	0.137971
ENSG00000185437.9	0.551166	0	0.000133682	0.00890689	0.0616444	0	0	0.494097
ENSG00000169291.5	0.00976154	0	0.232254	0.390151	0.00263874	0.0211193	0	0
ENSG00000197417.7	0.000820051	1.21509	0.0298466	0.0373198	0.0137775	0	0.0218335	0
ENSG00000146950.8	0.0080841	0.00745629	0.133121	0.0387722	0.00784101	0	0	0
ENSG00000088827.8	0	0	0	0	4.23782e-05	0.215806	0	0
ENSG00000254521.2	0.000311281	0	9.31582e-05	0.000272036	7.8377e-05	0.385842	0	0
ENSG00000155926.9	0	0	0.000434651	0.000665722	0.000629921	0.604745	0.000472566	0
ENSG00000162723.5	0	0	0.0448995	8.90885e-05	0.00830417	1.05583	0.0603641	0
ENSG00000018280.12	0.000918847	0	0	0.00107655	0.0034263	1.07919	0.014366	0.252046
ENSG00000064651.9	0.0254672	0.0415074	0.0291387	0.0720583	0.0349621	0.0567592	0.850671	0.138027
ENSG00000113504.15	0.336441	0	0.340319	0.181857	0.0027671	0.155355	0.0477314	0
ENSG00000152779.12	0.0542491	0	0.0280543	4.0793e-05	1.1775e-05	0	0.237145	0.158621
ENSG00000165646.7	0.0159729	0.00338588	0.526302	0.0339073	0.0195655	0.0104266	0.00759548	0.0819819
ENSG00000106688.7	0.00872199	0	0	0.280451	0.000306622	0	0	0
ENSG00000105281.8	0.0135432	0.351617	0.122411	0.0581181	0.947101	0.247671	0.415504	0.405606
ENSG00000175003.8	0.216023	0	0	0.00334813	1.91764e-05	0	0	0
ENSG00000185052.7	0	0	0.000293723	0	0.0339282	0.0182072	0.235422	0
ENSG00000144741.13	0.475597	0	0.0413779	0.0436336	0.0246227	0.0390617	0.0433452	0.200861
ENSG00000137860.7	0.0573389	0	0.00109673	0.923048	0.000131074	0.205207	0.00029476	0
ENSG00000112759.12	0.337022	0.272972	0.991501	0.502619	1.6505	0.850716	1.09154	0.605505
ENSG00000181856.10	0.674017	0	0	0.0100957	0.0144231	0	0.399803	0.640763
ENSG00000196376.6	0	0.969174	0.00804158	0.00875706	0	0	0	0
ENSG00000186335.4	0.379083	0	0	0	0.00547121	0	0	0
ENSG00000169507.5	0	0	0	0	1.48836e-05	0	0.119442	0.295299
ENSG00000167703.10	0.00104401	0.267116	0.0155618	0.00225876	0.0169533	0.623164	0.0395934	0.00533272
ENSG00000134802.13	0.130921	1.55657	1.35098	1.40467	2.28679	0.0554162	1.34706	0.17269
ENSG00000158715.5	0.0124619	0	0.544578	0.01402	0.0672626	0	0.204124	0
ENSG00000142494.9	0.6174	0	0.000233561	0.000408662	0.00327388	0	0.000458862	0
ENSG00000050438.12	0	0	0	0.00588893	0.00148003	0.0015059	0.328292	0.00105784
ENSG00000092068.14	0.00057967	0	0.000310854	0.000938447	0.00913944	0.429871	0.00223655	0.0020165
ENSG00000183023.14	0.689165	0.00338259	0.00214281	0.00594561	0.0997729	0.240587	0.328818	0.738876
ENSG00000109062.5	0.0275763	0.57833	0.0493069	0.0900572	0.0607762	0.793922	0.820929	0.419924
ENSG00000065054.9	0.217167	1.19706	1.59829	2.46639	0.401268	0.127085	0.620759	0.543648
ENSG00000181804.10	0.000439873	0	0	0.000242727	0.0138547	0.655584	0.000693948	0
ENSG00000084453.12	0.00126658	0	0.20404	0.00490282	0.000655736	8.34473e-05	0	0
ENSG00000174640.8	0	0	0.184971	0.0164932	0.00363443	6.51007e-05	0	0
ENSG00000176463.9	0.651437	0.320013	0.463732	0.102149	0.281461	0.0783739	1.08789	0.803545
ENSG00000205045.4	0	0	0.0238841	0.121894	0.0119301	1.13445	0	0.0011552
ENSG00000166750.5	0.066998	0	0.567013	1.49392	0.243671	0.359237	0.505266	0.162841
ENSG00000185985.7	0.00016305	0.211787	0.000222805	0.00719806	0.012097	0	0	0.0214556
ENSG00000184564.8	0.020611	0.811508	0	0	0.00414303	0.000168554	0	0
ENSG00000137834.10	0.0314706	0.0549167	0.577714	0.0707516	0.0341707	0.016004	0.042025	0
ENSG00000170545.12	0.0234035	0	0.574434	0.440024	0.00453591	0.550806	0.246188	0.12261
ENSG00000198732.6	0.0966533	0	1.28049	0.01189	0.0239633	0.000172245	0	0
ENSG00000112562.14	0.0270056	0.00328339	0.00373121	0.0148684	1.8131	0.0256737	0.00255072	0
ENSG00000103056.7	0.00173999	0.211873	0.165416	0.00389931	0.0237776	0.00972238	0	0.0020165
ENSG00000091482.5	2.34483	0	0.0123665	0.0951829	0.0187018	0.0254001	0.0420731	0
ENSG00000115593.10	0.818744	0	0	0.000374424	0.00267341	0.00496201	0	0
ENSG00000145335.11	0.00111017	0.500664	0.000747269	0.0372747	0.00564964	0	0.000458862	0
ENSG00000064692.14	0.0828897	0	0.702432	0.300521	0.0134553	0.000396137	0	0
ENSG00000173267.9	0.0311687	0	0.050959	0.152337	5.20997e-05	0	0.699098	2.47816
ENSG00000163788.9	0.16025	0.431079	0.563182	2.12136	0.2432	0.222933	1.45597	1.08037
ENSG00000172164.9	0	0.282706	0	0.0294371	0.00180578	0.00487558	0.149923	0.130419
ENSG00000167208.10	0.00157224	0.00166445	0.0194532	0.00779723	0.00165459	0.571417	0	0
ENSG00000109610.5	0.12451	0.527692	0.600267	0.0437801	2.29958	0.019757	2.30092	1.35005
ENSG00000095637.16	0.931815	1.48813	0.568897	0.782637	0.193694	0.0600101	0.252489	1.40269
ENSG00000154556.13	0.740168	1.41101	0.15206	0.124914	0.00737957	0.0182014	0.125296	2.37342
ENSG00000184985.12	0.00478717	0.150681	0	0.000180564	0.0144963	0	0	0
ENSG00000134243.7	0.438771	0.422224	0.106074	0.0284706	0.0430986	0.0318385	0.235766	0.828915
ENSG00000167941.2	0	0	0.274858	0.00167615	1.31618e-05	0	0	0
ENSG00000171243.7	0.00217573	0.983984	0.000328545	0.000157644	4.03556e-05	0	0.000710633	0.00100692
ENSG00000100146.12	0	1.40993	0.000718267	6.63638e-05	0.00221034	0.00752135	0.000180894	0
ENSG00000164736.5	0.0642148	0	0.00227692	0.971649	0.000899828	0	0	0
ENSG00000203883.5	0.0756811	0	1.06041	1.62153	0.00307304	8.57856e-05	0	0.00202519
ENSG00000171056.6	0.0298206	0	0.662843	0.578998	0.0464501	0	0.00140961	0
ENSG00000125398.5	0.00542862	0	0.000224146	0.00278136	0.488322	0.0144873	0.0115846	0
ENSG00000113140.6	0.787811	5.08856	2.2213	3.72163	3.23506	0.0597404	4.22139	3.50256
ENSG00000152583.8	0.438671	0.990799	0.022493	3.30976	2.41221	0.0344095	3.12024	4.0814
ENSG00000182957.11	0.106261	0.433969	0.0612431	0.318474	0.0174804	0.0427515	0.0584226	0
ENSG00000163071.6	0	0.219204	0	0	0.00126458	0	0	0
ENSG00000072195.10	0.119954	0	0	0.000200166	0.00744255	0.0245593	0.0343184	0.297086
ENSG00000167642.8	0.456953	0.00293755	1.34209	0.129794	0.0141529	0.0923913	0.0612275	0.604242
ENSG00000152268.8	0.0364006	0.194226	1.40137	0.00457913	0.954906	0.0196553	0.784582	0.201561
ENSG00000159674.7	0.0344578	0.00114398	0.00129442	0.00667405	1.17313	0.000817999	0.00151524	0.00495318
ENSG00000187678.8	0.0262682	0	0.113993	0.589767	0.133224	0.000198899	0.882633	0.122352
ENSG00000017373.11	0	0.200489	0	0	0	0	0	0
ENSG00000072310.12	0.0927449	1.34361	0.249631	0.128212	0.190977	0.117239	0.30225	0.0976286
ENSG00000122862.4	0.0907661	0	0.361689	1.62405	0.0429618	1.32752	0.0479443	0.00169025
ENSG00000185739.9	1.23675	0	0.00898337	0.0127072	0.00553728	0.000928861	0.000289982	0
ENSG00000101955.10	0.00598349	0.00192755	0.00181586	0.0131725	0.90691	0.0011639	0.117444	0.0020165
ENSG00000184005.9	0.0293455	0	0.317503	0.196138	0.000217272	0	0	0
ENSG00000113532.8	0.0290547	0	0	0.302884	5.6021e-05	0.119808	0.00023795	0
ENSG00000010327.6	0.0663361	0	1.40956	0.454981	0.00163444	1.8257	0.000180894	0.00134185
ENSG00000214530.3	1.41651	0.0718031	0.0530182	0.028449	0.031452	0.0578721	0.0153901	0.0463062
ENSG00000133121.16	0.0938186	0.720524	0.133114	0.114019	0.0828906	0.000176565	0.145339	0.0360053
ENSG00000115107.15	0.211368	0.00114398	0.10632	0.011731	0.840962	0.153075	0	0
ENSG00000127954.8	0	0	0.0246097	0.0408129	0.122565	0	2.70928	0.300613
ENSG00000081320.6	0.028709	0.121936	0.109186	0.124001	0.0859127	1.28871	0.125362	0
ENSG00000169302.10	0.0176311	0.716804	0	0	0.01161	0	0	0
ENSG00000211455.3	0.149408	0.526584	0.188043	0.194731	0.174069	0.109563	0.389532	1.35541
ENSG00000117632.16	0.0665761	1.37447	0.173901	0.16275	0.0499645	0.137115	0.0778621	0
ENSG00000137573.9	0.0339624	0	0.213028	0.0158073	0.639244	0.000207474	0.110488	0
ENSG00000196562.10	0.262515	0.0212608	0.055638	0.0142318	1.2085	0.645288	0.0244981	0.14899
ENSG00000165124.13	0.0277569	0	0.000390803	0.00754761	0.568277	0.037972	0.000270435	0.0020028
ENSG00000157703.11	0	0	0.0121978	0.000120423	0.00177471	9.49343e-05	0.161374	0
ENSG00000165025.10	0.0630204	0	0	0.00739896	0.0165256	0.492663	0.000245981	0
ENSG00000100321.10	0.777599	0	0.000474345	0.0154089	0.00184682	0.0119845	0.000192952	0.0020165
ENSG00000172403.6	0.210746	0	0.00856799	0.0130576	0.0648114	0	0.354467	0.483277
ENSG00000166317.7	0.393733	0	0	0.00101362	0.00182137	0.00506519	0	0
ENSG00000164691.12	0.00100938	0.00334919	0.00275533	0.0118687	0.00328055	0.468119	0.0107511	0
ENSG00000149591.12	0.0672612	0.26463	0.0151419	0.0354885	0.0439146	0.000289626	0.490554	3.77
ENSG00000213977.3	0.251384	2.24406	0.488696	0.882668	0.510144	0.329775	0.720368	0.452767
ENSG00000065882.11	0.599232	0.130192	0.0539447	0.0902803	0.0171049	0.120836	0.535821	0.198862
ENSG00000175463.7	0.375315	0.00166445	0.000128397	0.000638897	0.00578071	0.127712	0.00114687	0
ENSG00000198933.5	0.00155133	0	0.224044	0.128639	0.000662085	0.0822388	0.0215433	0
ENSG00000121068.9	0.0282781	0	0	0.00963413	0.0445623	0.000414929	0.648721	0.875328
ENSG00000135111.10	0.00579902	0.00218927	0.00161465	0.179149	6.58796e-05	0	0.209513	0.695743
ENSG00000089225.15	0.764874	0	0.0706025	0.0148866	0.014493	0.000685192	0	0
ENSG00000059377.11	0.000139053	0	0	0.0040717	0.0023345	1.00263	0.00240569	0.0020165
ENSG00000173991.5	2.78592	0	0.0627571	0.11605	0.0344647	0.0239375	0.16762	0
ENSG00000125878.4	0.0716303	0	0.00995276	1.52849	0.0053001	0	0.699099	1.30078
ENSG00000118526.6	0.0237749	0.00166445	0.000589937	0.00826027	0.728421	0.00331759	0.253515	0
ENSG00000205678.3	0.460549	0	0	0.00567849	0.00155961	0	0.0026074	0
ENSG00000120156.16	0.0733368	0	0.98152	0.844455	0.165498	0.0110397	0.078526	0
ENSG00000088992.13	0.0211417	0	0	0.00414544	0.001217	0.0310498	0.000908137	0.600594
ENSG00000003436.10	0.437456	0.0908895	0.9728	0.0944558	0.264684	0.0789705	0.291023	0.128394
ENSG00000119699.3	0.113453	0.0412164	0.0429274	0.0115579	0.641521	0.0297158	0.395265	0.594789
ENSG00000151365.2	0.154284	0	0	1.06312	0.00801087	0.00440136	0.0325015	0
ENSG00000154096.9	0	0	0	0.0116905	0.0108147	0.024314	0.240213	0.264936
ENSG00000066056.9	0.105956	0	0.933116	1.70265	0.00293628	0.0168983	0.0205522	0
ENSG00000255833.1	0.000137406	0	0.000137948	8.56127e-05	0.00025512	0.310731	0	0
ENSG00000145850.4	0.000658383	0	0	7.80967e-05	7.98885e-06	0.536154	0	0
ENSG00000035862.8	0.340701	1.35701	0.778631	0.149421	2.11791	1.69404	0.189645	0.775888
ENSG00000157150.4	0.112568	0.00239238	0.00686699	2.23639	0.00540681	0.000225865	0.0933543	0
ENSG00000142910.11	0.121189	0	1.29681	2.01134	0.00566177	0.000567836	2.43749	2.02569
ENSG00000185561.8	0.0447126	0	0.618893	0.0245821	0.098197	0.0564429	0.0293539	0
ENSG00000196664.4	0.000436191	0	9.31582e-05	0.00656605	9.90865e-05	0.369249	0	0
ENSG00000101916.11	0	0	0	0.000105633	9.39657e-06	0.224681	0	0
ENSG00000169908.6	0.19575	0.627472	4.58585	2.46597	0.93485	0.0497515	2.24907	1.88801
ENSG00000136404.11	0.0243812	0.00135585	0.344588	0.220785	0.00662602	0.941106	0.000180894	0.195689
ENSG00000103534.12	0	0	0	0	0	0	0.0894777	0.0510922
ENSG00000144868.9	0.0810181	0	0.704388	0.00499608	0.00326987	0.00926571	0.0136627	0
ENSG00000183160.8	0.0503298	0.00835811	0.00679572	0.0268319	1.19702	0.124135	0.0105994	0.0337161
ENSG00000249992.1	0	0	0.986733	0.0613394	0.0696649	0.0186415	0.0144873	0
ENSG00000152128.13	0.554996	0	0	0.0221679	0.00100822	0.00259898	0	0
ENSG00000157600.7	0.0238085	0.0460689	0.428025	0.0369135	0.0639873	0.151552	0.0521845	0
ENSG00000002933.3	0.18056	0.710625	1.13083	0.240855	0.051629	1.69033	0.39625	0.218196
ENSG00000106565.13	0.472083	1.30418	2.11674	0.496663	0.156502	2.6715	0.93289	0.5688
ENSG00000170417.10	0.720961	0	0	0.166787	0.000545174	0	0.0205117	0
ENSG00000206140.5	0.0132106	0	0.000579173	0	0.0122251	0.0239735	0.011633	0.3934
ENSG00000171227.6	0.123211	0	0.0415884	0.0195371	0.0112654	1.27535	0.00023795	0.00100692
ENSG00000095209.7	0.0655436	0	0.0204118	0.0481295	0.0537835	0.00846301	0.411604	0.564979
ENSG00000181458.6	0.0191829	0	0.0135048	0.00369614	0.639484	0.000430833	0.104161	0.00514385
ENSG00000171729.9	0.178805	0	0.00758915	0.000209672	0.0326392	0.165423	0.28147	1.09505
ENSG00000167874.6	0.124085	0.00529585	0.621974	2.07114	0.00645682	0.0124077	0.00175285	0.00105784
ENSG00000129925.6	0.0173755	0	0	0.00413677	0.000108724	0.240474	0	0
ENSG00000136842.9	1.49501	0	0.0146282	0.0087609	0.011511	0.0974315	0.192788	0.12966
ENSG00000166682.6	0	0.994659	0	0	0.000164985	0	0	0
ENSG00000154620.5	0.573085	2.05574	2.9895	3.86654	2.10157	3.98745	2.60097	1.50233
ENSG00000109079.5	0.315393	0.449742	1.09185	1.68669	0.32339	0.248172	1.29439	0.654882
ENSG00000163154.5	0.00040349	0	0.000467991	0.00047303	0.00107636	0.935076	0.00032536	0.00514385
ENSG00000141655.11	0	0	0.000179406	0.0190137	0.000304096	0.265627	0	0.0020165
ENSG00000146072.6	0.00809501	0.00192755	0.0956222	0.352905	0.0145753	0.142775	1.16784	0.0146605
ENSG00000121858.6	0.0250521	0	0.619958	0.237001	0.0144891	0.00092055	0.000276123	0
ENSG00000114854.3	2.64729	0	0.0513838	0.15067	0.0257302	0.0612808	0.0428178	0
ENSG00000129991.8	4.59192	0	0.148931	0.448125	0.107046	0.188564	0.269669	0.00105784
ENSG00000116783.10	0.442307	0	0	0.00948204	5.21221e-05	0	0	0
ENSG00000118194.14	4.42021	0.114184	0.163676	0.492688	0.122078	0.158323	0.299728	0.00530684
ENSG00000168477.13	0.0752952	0	0.0324461	0.0106298	0.861653	0.00304815	0.180521	0
ENSG00000175274.14	0.043895	0	0.208617	0.978281	0.0291736	0.0305183	0.109711	0.490332
ENSG00000078804.8	1.1092	0.136023	0.121264	0.229784	0.109752	0.133504	0.3231	1.25882
ENSG00000140416.15	4.15184	0.454246	0.724791	1.34352	0.845403	0.35913	1.78283	3.68402
ENSG00000198467.9	0.461103	0.0659646	0.0142046	0.0445747	0.245186	0.00997106	1.55607	3.461
ENSG00000169902.9	0.0768618	0.270333	0.254744	0.706405	1.31257	0.163164	0.678935	0.669008
ENSG00000186439.8	1.35429	0	0.0109056	0.0254649	0.00857863	0.0149341	0	0
ENSG00000071575.7	0.0127779	0	0.20881	0.526158	0.0366861	0.00027666	0.834629	0.184679
ENSG00000138100.9	0.815012	0	0	0.0154142	0.00450412	0.00296995	0	0
ENSG00000147573.12	0.246027	0	0.00499064	0.00302545	0.000807109	0	0	0
ENSG00000158022.6	0.407372	0	0	0.00500081	0.0015189	0	0	0
ENSG00000138741.6	0.0146942	0	0	0.000943591	0.00108147	0	0.862677	0.0614839
ENSG00000137672.8	0	0	0.05414	0	0.00182159	0	0.0512254	0.244315
ENSG00000111199.6	0.028493	0.259033	0.02555	0.0384416	0.0041499	0.440355	0	0
ENSG00000102804.10	1.60948	0.0150675	2.03292	2.11229	0.858263	0.162261	1.98884	2.71935
ENSG00000106537.7	0.20508	0.00326361	1.38801	2.88751	0.00750153	0.391118	0.380578	0.0126134
ENSG00000099282.5	0.0759614	2.02686	0.00459552	0.647479	0.0158747	0.000103976	1.06832	0
ENSG00000000003.10	0.077661	0.121806	1.50713	0.782561	0.282155	0.00422666	0.248642	0.372216
ENSG00000156298.8	0.702182	1.11545	0.594732	2.39167	0.153731	0.00358198	0.0827025	0.44209
ENSG00000137941.12	0.00108634	0	0.0169307	0.157713	0.00994468	0.000546308	0.0504301	0.293587
ENSG00000155657.19	3.80103	0.00556905	0.00266957	0.0799167	0.0155136	0.0245192	0.109336	0
ENSG00000167614.9	0	1.20716	0	0.030395	0.0392707	0.000650182	0.00039132	0.123278
ENSG00000141540.6	0.0202211	1.09964	0.0202102	0.107399	0.157312	0.137151	0.728028	0.590955
ENSG00000183785.10	0.641704	0	0	4.6249e-05	0.00295196	0.0235619	0.00132324	0
ENSG00000164440.10	1.17052	0	0.0541023	0.07308	0.00999964	0.055459	0.019137	0.00396755
ENSG00000239264.4	0.532213	0.707071	0.919763	0.222235	1.50127	0.323006	0.440544	0.79842
ENSG00000197763.8	0.0454702	0	0.279945	0.0356907	0.0480054	0.0163021	0.766654	0.2121
ENSG00000011600.7	0.00455141	0.00871485	0.00288479	0.0057543	0.00628883	2.64379	0.00337563	0.0151166
ENSG00000126261.8	0.194241	0.346373	0.371846	0.350581	0.316309	0.344645	0.830385	1.78212
ENSG00000159459.7	0.110094	0.0535404	0.150041	0.142444	0.113824	0.10361	0.484838	0.231897
ENSG00000167165.14	0	0	0.000644707	6.01323e-05	0.00372182	0.49035	0	0
ENSG00000198722.8	0.159662	0.0298383	0.308555	0.173107	0.0127869	0.00883753	0.00961266	0
ENSG00000141161.7	1.19144	0	0.410436	0.958615	0.0145613	0.000229693	0.046357	0
ENSG00000127540.7	2.1515	0.707827	1.00783	0.798011	0.626757	0.754288	1.02845	1.58229
ENSG00000130307.7	0.0628863	0	0.465498	1.60187	0.00281437	0.00313344	0.0370466	0
ENSG00000168899.4	0.258527	0.101811	1.03111	0.414647	0.204694	0.0829559	0.0359563	0.00312735
ENSG00000141968.3	0.000237593	0	0.000306158	0.00023756	0.000515984	0.526298	0.000908137	0
ENSG00000038427.11	0.00102289	0.179624	0.0187911	0.00820857	0.759686	0.00765127	0.000756964	0
ENSG00000167397.10	0.208464	0.981513	0.670337	0.308799	1.1739	0.462558	0.722301	0.643674
ENSG00000109072.9	0.0131854	0	0.00136393	0.0325899	0.00645719	0.000100025	3.8275	0.46318
ENSG00000179403.10	0.0229688	3.65031	0.0326086	1.00463	1.22182	0.00114014	0.107737	0.0020028
ENSG00000110799.9	0.00497867	0	1.60578	0.278229	0.000147266	0.0404666	0	0
ENSG00000015285.6	0	0.00338588	0.000180374	0.000294629	4.96582e-05	0.317779	0.0788959	0
ENSG00000115596.3	0	0.357649	0.0121463	0	0.0116428	0.0125557	0	0
ENSG00000142279.8	0.101612	0.0084318	0.0207221	0.0515039	0.0521478	0.0972666	0.0561191	1.8124
ENSG00000168334.8	0.356209	0	0	0	0.000751247	0	0	0.559939
ENSG00000163092.15	0.773079	0.00166445	0.000560005	0.0125035	0.00508192	0	0	0
ENSG00000177752.10	0.510684	0	0	0	0.00012916	0	0	0
ENSG00000181722.11	0.867159	0.458944	0.695788	0.574674	1.39006	0.170278	0.637021	0.353204
ENSG00000104219.8	0.00995852	0.276367	0.0559822	0.0360267	0.00609011	0.0215568	0.0454503	0.0481817
ENSG00000140836.10	0.0181333	0.394214	0.16699	0.0713575	0.218694	0.462605	0.455777	1.16127
ENSG00000204644.5	0.00499409	0	0.14806	0.017517	0.00266067	0	0	0
ENSG00000198597.4	0.0242566	0.608295	0.00132305	0	8.32126e-05	0	0	0
ENSG00000173875.9	0.000137406	0.154763	0	4.55259e-05	0.00729424	0	0	0

## Sheet: D - Bladder_mouse
Signature_genes	bladder_cell	bladder_urothelial_cell
ENSG00000108846.11	0.00728119	0.55067
ENSG00000100997.14	0.382315	1.61978
ENSG00000060971.13	0.00574642	2.3065
ENSG00000123983.9	0.0933988	1.19529
ENSG00000114948.8	0.821198	0.00618563
ENSG00000042980.8	1.56552e-05	0.433607
ENSG00000087116.9	1.0014	0.0116195
ENSG00000156110.9	1.2401	0.187423
ENSG00000106624.4	1.12496	0.0164695
ENSG00000158467.12	0.0357265	0.800648
ENSG00000131016.12	1.99465	0.105875
ENSG00000198074.5	0.278771	2.32493
ENSG00000170017.8	0.0160563	0.532007
ENSG00000165092.8	2.153e-05	0.740712
ENSG00000111275.8	2.16046	0.312878
ENSG00000108602.13	0.469953	2.89026
ENSG00000132746.10	0.000568473	0.886798
ENSG00000162551.9	0.0765466	1.43066
ENSG00000152766.5	2.53445e-05	0.509094
ENSG00000131620.13	0.0212379	0.674242
ENSG00000169604.15	0.737857	0.0305408
ENSG00000164111.10	2.5486	0.889725
ENSG00000165272.10	0.0133742	3.41092
ENSG00000109321.6	0.0520013	1.90073
ENSG00000143153.8	0.00251652	0.646647
ENSG00000088812.13	0.117694	0.96425
ENSG00000119986.6	0.164361	1.97711
ENSG00000167601.7	1.09086	0.0199061
ENSG00000166710.13	2.43032	1.25785
ENSG00000182240.11	0.0671097	1.37903
ENSG00000006453.9	0.0571815	0.776458
ENSG00000187244.6	0.0248203	1.05855
ENSG00000182492.11	2.87382	0.0324446
ENSG00000122870.7	0.506174	0.00654465
ENSG00000125378.11	1.61275	0.018576
ENSG00000167644.7	0.011471	0.536255
ENSG00000173918.10	0.761163	0.00426852
ENSG00000145861.7	0.79114	0.00631037
ENSG00000159403.11	1.82253	0.0151638
ENSG00000064989.8	1.16962	0.0163407
ENSG00000122786.15	1.45954	0.0126923
ENSG00000174807.3	1.03945	0.0100651
ENSG00000241399.2	1.49062	0.0222689
ENSG00000110651.7	2.61194	0.973047
ENSG00000167617.2	0.185234	1.15527
ENSG00000039068.14	0.000755533	1.34109
ENSG00000140937.9	0.671778	0.00745477
ENSG00000163624.5	0.00784429	0.555537
ENSG00000221869.4	2.48496	0.271106
ENSG00000143375.10	0.00382826	0.675108
ENSG00000250479.4	0.00915949	0.320033
ENSG00000123989.9	1.33142	0.0901992
ENSG00000223572.5	0.00149393	1.54139
ENSG00000181885.14	0.00582681	2.27984
ENSG00000111799.16	1.21984	0.00967375
ENSG00000187955.7	1.14095	0.013081
ENSG00000084636.13	1.18626	0.0182085
ENSG00000108821.9	3.67793	0.042732
ENSG00000164692.13	4.32707	0.0496934
ENSG00000168542.8	3.80312	0.043997
ENSG00000187498.10	1.12057	0.0269044
ENSG00000134871.13	1.1894	0.0315593
ENSG00000130635.11	1.149	0.0128002
ENSG00000204262.7	1.66321	0.0144489
ENSG00000142156.10	2.61622	0.0297264
ENSG00000142173.10	2.40896	0.0295566
ENSG00000163359.11	1.54666	0.0214692
ENSG00000144810.11	1.20944	0.00911915
ENSG00000158270.10	1.12375	0.0186169
ENSG00000109472.9	0.00234658	0.702937
ENSG00000088882.7	1.34952	0.00962033
ENSG00000130545.11	0.00143205	0.378714
ENSG00000157613.6	0.68592	0.0119173
ENSG00000213145.5	1.18926	0.158968
ENSG00000103196.7	1.62851	0.0125012
ENSG00000170275.10	1.4906	0.215402
ENSG00000175183.5	1.91841	0.291151
ENSG00000101439.4	2.52971	1.20032
ENSG00000196188.6	0.0042021	2.4035
ENSG00000143387.8	1.81999	0.011288
ENSG00000101160.9	1.87408	0.360418
ENSG00000145824.8	0.984287	0.00685444
ENSG00000161544.5	1.43221	0.0116457
ENSG00000197446.4	0.00300169	1.51859
ENSG00000153071.10	0.524998	0.00750354
ENSG00000011465.12	5.1993	0.0656788
ENSG00000162733.12	1.02567	0.0113787
ENSG00000168350.6	0.00257594	1.45388
ENSG00000050165.13	2.39408	0.0862393
ENSG00000106976.14	0.279	0.00238589
ENSG00000092964.12	1.45419	0.0310579
ENSG00000113657.8	0.759107	0.00734435
ENSG00000046604.8	0.000335329	0.638955
ENSG00000096696.9	0.00683742	0.58944
ENSG00000120875.4	0.018911	0.610306
ENSG00000143369.10	2.76071	0.372641
ENSG00000115380.14	2.10157	0.274195
ENSG00000172638.8	1.15508	0.125818
ENSG00000135373.8	0.00106656	0.831356
ENSG00000163435.11	0.00131794	1.82472
ENSG00000138080.9	1.02892	0.0144604
ENSG00000066629.12	0.480076	0.00557277
ENSG00000142227.6	1.30828	0.0173442
ENSG00000136960.8	1.14795	0.0167717
ENSG00000119888.6	0.00400118	1.88719
ENSG00000142627.9	0.0278518	0.665782
ENSG00000177106.10	0.0166221	0.596413
ENSG00000139684.9	0.712393	1.95353
ENSG00000103067.7	0.000688896	0.39142
ENSG00000092820.13	0.0991495	2.51821
ENSG00000158769.13	0.341208	1.74028
ENSG00000103089.4	0.000120204	0.39359
ENSG00000134824.9	0.128606	1.00736
ENSG00000184731.5	0.000262524	1.25363
ENSG00000197712.7	1.00007	0.0512647
ENSG00000198643.2	0.000435798	0.768103
ENSG00000180921.6	0.000943123	0.482236
ENSG00000162981.12	0.00144063	1.35685
ENSG00000077942.13	3.45828	0.043438
ENSG00000140092.10	2.2965	0.0245344
ENSG00000166147.9	1.02581	0.0101594
ENSG00000104870.8	1.64874	0.0609091
ENSG00000077782.15	0.788949	0.0438758
ENSG00000022267.12	1.1362	0.0497283
ENSG00000141756.14	1.13609	0.0131624
ENSG00000079150.13	1.29489	0.0256586
ENSG00000010932.11	0.75515	0.00470328
ENSG00000115414.14	1.71107	0.0223329
ENSG00000164694.12	0.937936	0.010023
ENSG00000129514.4	0.000470634	0.994567
ENSG00000164379.4	0.0336259	2.63967
ENSG00000163430.5	2.18879	0.023329
ENSG00000266964.1	0.639451	0.00312478
ENSG00000089356.12	0.00796194	1.39768
ENSG00000157240.2	0.718661	0.046472
ENSG00000130222.6	2.09647	0.0963848
ENSG00000107485.11	0.0341322	2.24734
ENSG00000143167.7	8.79696e-05	0.253207
ENSG00000183098.6	0.713558	0.0311064
ENSG00000167701.9	0.0105661	0.816017
ENSG00000176153.10	0.000713194	0.704534
ENSG00000158055.11	0.000133071	1.11019
ENSG00000147697.4	0.000498018	0.851854
ENSG00000104687.8	0.100805	1.22993
ENSG00000182793.6	0.0684606	0.783743
ENSG00000168765.11	0.109327	1.25183
ENSG00000148834.8	0.18835	3.77089
ENSG00000173706.8	0.57775	0.00515822
ENSG00000135245.9	0.3799	2.46658
ENSG00000002587.5	0.0215805	1.30575
ENSG00000117594.5	1.64388	0.0192419
ENSG00000142798.12	0.327542	0.00737566
ENSG00000166033.7	2.74624	0.0372673
ENSG00000170801.5	1.01146	0.0202583
ENSG00000117318.8	2.79645	0.495417
ENSG00000142089.11	0.953922	0.0100283
ENSG00000115457.5	0.0179063	3.18025
ENSG00000167779.3	2.06126	0.0101632
ENSG00000163453.7	3.2138	1.81891
ENSG00000145103.8	0.00270388	0.607132
ENSG00000125347.9	1.72086	0.0964192
ENSG00000117595.6	0.000757516	0.91704
ENSG00000129009.8	0.979492	0.00896637
ENSG00000091409.10	0.00289594	0.415117
ENSG00000132470.9	0.0137599	0.453243
ENSG00000123243.10	1.84922	0.0247137
ENSG00000101384.7	0.054834	1.18014
ENSG00000173801.12	0.116206	1.20949
ENSG00000107821.10	1.17388	0.0512345
ENSG00000135750.10	0.00850386	1.82002
ENSG00000104783.7	0.00150052	1.14389
ENSG00000100196.6	1.44521	0.0228916
ENSG00000102554.9	0.0272777	1.93097
ENSG00000119138.3	1.44508	0.236908
ENSG00000171346.9	0.0106113	3.94088
ENSG00000111057.6	0.00417082	3.41044
ENSG00000171345.9	0.00388738	3.04412
ENSG00000108244.12	0.00167643	2.49241
ENSG00000186081.7	0.00500013	2.38142
ENSG00000135480.10	0.00927454	3.84255
ENSG00000170421.7	0.00455247	3.28969
ENSG00000159166.9	0.00147916	0.974679
ENSG00000196569.7	1.00408	0.00760552
ENSG00000112769.14	0.778925	0.00959528
ENSG00000130702.9	0.00814804	0.399613
ENSG00000196878.8	0.0072396	0.614266
ENSG00000129988.5	1.93717	0.0122493
ENSG00000111716.8	0.242973	2.20242
ENSG00000130164.7	0.0420098	0.74136
ENSG00000100097.7	2.15358	0.0294911
ENSG00000006659.8	1.77688	0.0170999
ENSG00000131981.11	0.519423	3.13699
ENSG00000166407.9	0.0128074	1.38964
ENSG00000136153.15	0.0098267	0.786331
ENSG00000129038.11	0.682067	0.00322191
ENSG00000134013.11	1.32057	0.0175223
ENSG00000123384.9	1.01254	0.162712
ENSG00000130592.9	1.53426	0.0184125
ENSG00000105699.12	0.00809926	1.35458
ENSG00000090006.13	1.61313	0.232963
ENSG00000167656.4	0.0152955	3.86763
ENSG00000124466.8	0.00753667	1.5261
ENSG00000172005.6	0.00540988	2.2447
ENSG00000085276.13	0.000780204	0.402847
ENSG00000117122.9	1.03668	0.00895156
ENSG00000111341.5	3.7965	0.0411846
ENSG00000008394.8	1.0132	2.64105
ENSG00000143198.8	0.0714293	1.91867
ENSG00000157227.8	2.0304	0.338749
ENSG00000087245.8	2.62159	0.0305422
ENSG00000189409.8	1.58221	0.0824322
ENSG00000149573.4	0.00111171	0.729582
ENSG00000118242.11	0.00234606	0.494827
ENSG00000110079.12	0.92411	0.00441743
ENSG00000120149.7	0.00805446	0.48705
ENSG00000272573.1	0.660355	0.00136351
ENSG00000182534.9	0.456835	0.00437565
ENSG00000162576.12	2.64681	0.0237135
ENSG00000134369.11	1.0612	0.0428001
ENSG00000158747.9	2.77834	0.12213
ENSG00000173848.14	0.0550079	1.27067
ENSG00000141905.13	0.826649	0.0672645
ENSG00000116962.10	0.876987	0.0102995
ENSG00000163293.7	0.00980446	1.12935
ENSG00000101198.10	1.25889	0.00847057
ENSG00000181019.8	0.381224	1.8911
ENSG00000124785.4	0.000143343	0.760167
ENSG00000176046.7	1.39435	0.051084
ENSG00000184232.4	1.23681	0.192057
ENSG00000065154.7	1.83897	0.348024
ENSG00000116774.7	1.80798	0.0188065
ENSG00000159339.9	0.000667783	0.507393
ENSG00000149090.7	1.19205	0.00541057
ENSG00000137819.9	0.346782	2.0032
ENSG00000106333.8	2.45548	0.106234
ENSG00000134853.7	0.977555	0.0100486
ENSG00000107438.4	0.186878	1.48207
ENSG00000162493.12	1.65459	0.435595
ENSG00000121440.10	0.493139	0.00895889
ENSG00000112378.11	0.00628429	2.6789
ENSG00000164530.9	2.40286	0.018618
ENSG00000069011.11	0.5671	0.0105957
ENSG00000145287.6	1.08432	0.0099486
ENSG00000008323.11	0.0164149	0.424344
ENSG00000241839.5	0.422778	0.00255222
ENSG00000102934.5	0.0224318	0.617417
ENSG00000100979.10	2.59882	0.132096
ENSG00000109099.9	1.91391	0.083242
ENSG00000198805.7	1.83821	0.294132
ENSG00000174348.9	1.0623	0.00634905
ENSG00000132170.15	0.0806662	1.22667
ENSG00000168938.5	2.25397	0.148665
ENSG00000111110.7	0.0349822	0.968862
ENSG00000188783.5	1.99157	0.0168287
ENSG00000046889.14	0.437694	0.00184216
ENSG00000155066.11	0.000231973	0.643277
ENSG00000005001.5	0.00161422	1.38707
ENSG00000124212.5	1.40616	0.00708509
ENSG00000142949.12	0.0922428	1.13788
ENSG00000156675.11	0.00635216	0.971339
ENSG00000139998.10	0.00701151	0.516134
ENSG00000132698.9	0.00180344	1.29527
ENSG00000041353.5	0.0679552	1.05006
ENSG00000106538.5	1.84472	0.0123901
ENSG00000163694.10	0.0102243	0.966757
ENSG00000114115.5	1.2902	0.0209302
ENSG00000142552.3	2.51656	0.0206093
ENSG00000155366.12	0.801104	0.0247047
ENSG00000126785.8	1.13653	0.00874859
ENSG00000183421.7	9.85081e-05	0.925876
ENSG00000133135.9	0.00108279	1.55879
ENSG00000100316.11	2.10911	2.97277
ENSG00000122406.8	1.25707	2.1226
ENSG00000189334.4	0.000610218	0.457264
ENSG00000244486.3	0.589495	0.00709916
ENSG00000121064.8	1.81555	0.313731
ENSG00000115884.6	0.0826427	1.95563
ENSG00000169439.7	1.17545	0.119305
ENSG00000125775.10	0.00151129	1.12124
ENSG00000168528.7	0.0019709	1.81213
ENSG00000196136.12	2.28185	0.019092
ENSG00000206075.9	0.000754907	1.2621
ENSG00000132386.6	1.87108	0.0167935
ENSG00000149131.11	3.64367	0.030592
ENSG00000149257.9	1.5638	0.0283816
ENSG00000175793.10	0.00341124	2.35008
ENSG00000145423.4	1.08502	0.0166002
ENSG00000198478.6	0.00076406	0.470923
ENSG00000107295.8	0.0155623	1.24357
ENSG00000164690.3	0.000759014	0.802786
ENSG00000151729.6	1.73341	0.802742
ENSG00000170545.12	0.0105933	0.436102
ENSG00000112562.14	1.54797	0.0600032
ENSG00000184557.3	1.66035	0.138715
ENSG00000142168.10	1.4808	2.65301
ENSG00000129194.3	0.000318438	0.511504
ENSG00000113140.6	4.93537	0.239693
ENSG00000166145.10	0.00113024	2.21397
ENSG00000167642.8	0.0439021	2.64979
ENSG00000159674.7	1.61151	0.0184428
ENSG00000159516.8	0.00461174	3.07978
ENSG00000145545.7	0.00867382	1.20456
ENSG00000117632.16	0.0457232	0.968075
ENSG00000149043.12	0.017475	1.02896
ENSG00000142765.13	0.00485357	0.916486
ENSG00000137501.12	0.0172857	0.504959
ENSG00000184292.5	0.00379184	2.56028
ENSG00000118526.6	0.777457	0.00677995
ENSG00000196628.9	1.07347	0.123599
ENSG00000091513.10	0.641435	3.23032
ENSG00000198959.7	1.66781	0.292273
ENSG00000186340.10	1.81135	0.0243572
ENSG00000187720.10	1.04311	0.0332384
ENSG00000035862.8	2.72205	0.453834
ENSG00000100234.11	1.72278	0.0297095
ENSG00000142910.11	0.0323989	1.15681
ENSG00000167608.7	0.07799	1.40989
ENSG00000002933.3	2.12577	0.482393
ENSG00000106565.13	2.7319	0.859941
ENSG00000182107.5	0.00133326	0.406958
ENSG00000181458.6	0.653829	0.00806407
ENSG00000151715.3	0.000259618	1.53689
ENSG00000137747.10	0.000833216	1.37048
ENSG00000184012.7	0.00238378	1.80806
ENSG00000034510.4	0.524857	0.0728897
ENSG00000154620.5	1.8231	3.14108
ENSG00000145779.7	0.131356	1.65949
ENSG00000146072.6	0.00392296	0.98726
ENSG00000131746.8	0.000454417	0.599248
ENSG00000073282.8	0.000860102	0.589055
ENSG00000076554.11	0.0428179	1.05227
ENSG00000204977.5	0.0361669	1.28279
ENSG00000137699.12	0.00173118	1.12934
ENSG00000111199.6	0.0081675	0.702476
ENSG00000106025.4	0.0317315	0.807186
ENSG00000099282.5	0.0042815	0.71638
ENSG00000157570.7	0.532789	0.00555297
ENSG00000167552.9	2.55651	0.0740772
ENSG00000176014.8	2.14353	0.491955
ENSG00000175567.4	0.0661261	1.34515
ENSG00000167165.14	0.419698	1.96998
ENSG00000105668.3	0.0146455	2.6889
ENSG00000114638.3	0.00863009	2.19299
ENSG00000110375.2	0.00427267	0.864976
ENSG00000100373.5	0.00475731	2.08591
ENSG00000162692.6	1.34351	0.0202032
ENSG00000038427.11	1.45131	0.0184068
ENSG00000026025.9	2.90952	0.0350088
ENSG00000139722.2	0.0564496	0.693379
ENSG00000019102.7	0.0014109	1.73521
ENSG00000103175.6	1.23976	0.00908073
ENSG00000101443.13	0.00666562	3.55365
ENSG00000105989.4	1.91462	0.0166354
ENSG00000165424.6	0.554934	0.00570279
ENSG00000177054.9	0.0269363	0.780198
ENSG00000185650.8	1.61072	0.398519

## Sheet: E - Brain_mouse
Signature_genes	astrocyte_of_the_cerebral_cortex	Bergmann_glial_cell	brain_pericyte	endothelial_cell	neuron	oligodendrocyte	oligodendrocyte_precursor_cell
ENSG00000175899.10	0.0267251	1.09732	0	0.000280896	0	0	0
ENSG00000205002.3	0.0118789	0.175047	0	0.00313161	0.0216416	0.00205727	0.0591704
ENSG00000181409.7	0.134254	0.156815	0.0463353	0.00820834	0.222827	0.743429	0.149782
ENSG00000107331.12	0.268656	0.129347	0.0942241	0.039547	0.233265	1.56498	0.296928
ENSG00000085563.10	0.0029708	0	0.0123745	1.49701	0.00332045	0.00061841	0.000147073
ENSG00000150967.13	0.474079	0.867212	0.0651772	0.0187904	0.182517	0.0162858	0.0113903
ENSG00000125257.9	0.0525508	0.0177501	0.0210469	0.873793	0.024564	0.00151701	0.0677569
ENSG00000173208.3	0.423547	0.161453	0.00769125	0.00146977	0.187408	0.0159004	0.0174099
ENSG00000158201.5	1.62979	1.23682	0.0687689	0.0126601	0.103314	0.35176	0.680822
ENSG00000154175.12	0.00348054	0.705392	0.0147218	0.00353305	0.0714433	0.00326044	0.0025464
ENSG00000099204.14	0.155721	0.0179008	0.294097	1.92467	0.254694	0.0138686	0.00643008
ENSG00000162390.13	0.329514	0.461346	0	0.00110078	0.01249	0.0169765	0.0168527
ENSG00000097021.15	0.193526	0.0751333	0.146833	0.0273097	1.29582	1.70921	0.448409
ENSG00000103740.5	2.64342	2.95455	0	0.00669643	0.0723561	0.105986	0.196321
ENSG00000123983.9	2.07661	1.64006	0.138379	0.275087	0.447632	0.541086	0.576234
ENSG00000164398.8	2.08662	1.35429	0.00104783	0.0386669	0.349003	0.062452	0.310849
ENSG00000183549.6	0.00317466	0.124912	0	0	0	4.12566e-05	0
ENSG00000154930.10	0.45384	0.292612	0.101983	0.00488322	0.0325276	0.0202192	0.292703
ENSG00000107796.8	0.0557464	0.00766311	5.51757	0.0511062	0.0434563	0.0152279	0.0206651
ENSG00000077080.5	0.0114345	0	0.000677442	4.93883e-05	0.446699	0.00263177	0.0710138
ENSG00000072110.9	0.00363546	0.0154227	0.490405	0.0582838	0.126584	0.00360161	0.00228718
ENSG00000139567.8	0.0102386	0.00160482	0.0845796	1.99485	0.127362	0.0037134	0.00107158
ENSG00000073670.9	0.0498915	0.268887	0.0323704	0.0232189	0.132037	0.00758764	0.159906
ENSG00000148848.10	0.00311235	0	0	0.000307607	0.0190485	0.00601654	0.245073
ENSG00000138316.6	7.53409e-05	0	0.21052	0.000425247	0.000551313	0.00103641	0
ENSG00000166106.2	0.00247922	0	0.22311	0.000679816	8.94549e-05	0.000280208	4.3544e-05
ENSG00000158859.9	0.0176197	0	0.164795	0.00630652	0.0179054	0.676875	0.0532412
ENSG00000134917.9	0	0	0.228417	0.000105432	0.00214337	0.00164957	0.00153085
ENSG00000105963.9	0.021047	0.00551683	0.0542982	0.00125539	0.261662	1.02702	0.0726804
ENSG00000184060.6	0.0050808	0	1.10429	0.035991	0.00105082	0.00101822	0.00246314
ENSG00000197381.11	0.0233047	0.034596	0.0797303	0.0419547	0.465188	0.0103543	0.0351441
ENSG00000185736.11	0.00211915	0	0	2.03995e-05	0.0513437	0.0029783	0.206422
ENSG00000129467.9	0.000926427	0	0.0250526	0.48569	7.93782e-05	0.00017089	0
ENSG00000078549.10	0.741393	0.808826	0.03622	0.00966667	0.141646	0.0164315	0.964401
ENSG00000075340.18	0.00102915	0	0.00132692	0.000260418	0.478782	0.00772855	0.0778144
ENSG00000147576.11	0.802895	0.194858	0.0109278	0.0043808	0.0205983	0.0383001	0.104972
ENSG00000182551.9	0.29391	0.744819	0.282221	0.141286	0.323388	1.21553	0.534014
ENSG00000181915.3	0.167214	0.151528	0.29438	0.183652	0.361857	1.90289	0.864602
ENSG00000185100.6	0.0388199	0	0.245318	0.00469542	0.115909	0.901718	0.0743043
ENSG00000026652.9	0.0900062	0.199481	0.0826363	0.221593	0.156566	1.80183	0.488836
ENSG00000155189.7	0.952816	1.56442	0.272436	0.169152	0.293196	0.349594	1.11689
ENSG00000135744.7	0.796189	1.25743	0.0243807	0.00422742	0.00399027	0.0178445	0.0399089
ENSG00000124942.9	0.04901	0.0145428	0.825898	1.28767	0.0227859	0.0227777	0.00320968
ENSG00000183773.11	0.399242	0.382157	0.000245967	0.00314111	0.0710521	0.0221722	0.00273677
ENSG00000131016.12	0.0114689	0.00259338	0.908575	1.01246	0.0918767	0.0140318	0.13433
ENSG00000179841.8	0.0227189	0	0.00245609	0.000679292	0.554879	0.00795055	0.0768197
ENSG00000198074.5	0.270432	0.614871	0.259894	0.0197758	0.0256891	0.0128425	0.184194
ENSG00000165092.8	0.423337	1.29791	0.00245174	0.038778	0.012936	0.107841	0.0675695
ENSG00000144908.9	1.25876	1.08081	0	0.00207898	0.0239734	0.03393	0.0309144
ENSG00000109107.9	4.62866	4.66643	0.0400035	0.0536378	0.315609	0.634906	1.8557
ENSG00000180318.3	0	0	0.206836	0.000216811	0.000130966	0.000653922	0
ENSG00000139211.5	0.042281	0.345314	0.864605	0.0310499	0.0245118	0.000444682	0.0130205
ENSG00000133805.11	0.14329	0.18597	0.0113162	0.0421719	0.0396839	0.0306317	0.63476
ENSG00000174945.9	0.0213024	0	0.000181605	0.0268336	0.0371185	0.00560864	0.769736
ENSG00000154188.5	0.0772386	0.014597	0.426191	0.00042711	0.0150563	0.0116284	0.0169934
ENSG00000091879.9	0.00629844	0.000862786	0.477387	0.0851233	0.00610392	0.000541313	0.0153413
ENSG00000116194.8	0.020355	0.000823878	0	1.99568e-05	0.0175748	0.0032278	0.409088
ENSG00000011426.6	0.0242076	0	0.00207993	0.000359181	0.053497	0.770396	0.00754585
ENSG00000131620.13	0.00237057	0	0.784592	0.0165111	0.00149177	0.00232907	0.000726369
ENSG00000134343.8	0.0100366	0.0148595	0.0011133	0.000638334	0.49929	0.00950606	0.00770213
ENSG00000151572.12	0.00397566	0.0407244	0.0120843	0.00167669	0.0247724	0.332076	0.0612167
ENSG00000138772.8	0.00385616	0.00109769	0.822851	1.88932	0.0154369	0.00276603	0.00307092
ENSG00000131471.2	4.7351e-05	0	0.613048	0.00554436	0.00014519	0.00023262	0
ENSG00000154856.8	0.0475182	0.000531561	0.407215	1.08318	0.0257313	0.0245216	0.0933154
ENSG00000105290.7	1.99708	1.73775	0.213802	0.122358	1.57997	4.08255	1.33827
ENSG00000189058.4	0.106995	0.207578	0.0273166	0.560832	0.0168146	2.62356	0.158051
ENSG00000130203.5	5.60963	5.05506	0.354089	2.13273	0.410958	2.69133	4.05303
ENSG00000178878.8	0.0138372	0	1.826	2.46126	0.0350363	0.00804885	0.0269214
ENSG00000142192.16	0.252437	0.499088	1.08586	2.41199	2.17728	3.11941	1.50683
ENSG00000171885.9	1.81601	2.08064	0.00095631	0.00290545	0.00519758	0.0390414	0.0910433
ENSG00000225485.3	0.0463263	0.0338489	0.132211	0.0839347	0.0395972	0.562236	0.0661601
ENSG00000137962.8	0.00550258	0	0.808095	0.75535	0.0183508	0.0100803	0.00956525
ENSG00000047648.17	7.54979e-05	0	0.247297	0.0172751	0.0214238	0.00147989	0.0147907
ENSG00000104728.11	0.0707031	0.128044	0.04532	0.136526	0.00637929	0.825147	0.117418
ENSG00000110237.3	0.102044	0.0229921	0.730042	0.00967932	0.331213	0.0070377	0.0929059
ENSG00000240771.2	0.0242418	0.15016	0.88291	0.0652413	0.122504	0.00658443	0.0741175
ENSG00000114790.8	0.464487	0.40563	0.000249491	0.00154985	0.028934	0.010608	0.147374
ENSG00000122644.8	0.0654435	0.0321882	0.402458	2.01256	0.231942	0.0694249	0.330068
ENSG00000141337.8	0.0535491	0.00288065	0.0122969	0.00591118	0.00884407	1.15951	0.0778256
ENSG00000100628.7	0.000119259	0	1.65309	0.00232144	0.0617475	0.00114013	0.00514801
ENSG00000139352.3	0.0328175	0.11893	0	6.66951e-05	0.109405	0.00358368	0.423837
ENSG00000108381.6	0.0681614	0.0654743	0.000641769	0.000995679	0.00241832	1.62264	0.0647136
ENSG00000198363.11	0.371136	0.819771	0.557528	0.0380047	0.547847	0.045	0.190068
ENSG00000106819.7	0.00379735	0.00277386	1.44264	0.0203207	0.00225282	0.00210553	0.00032952
ENSG00000177556.7	0.217098	0.323301	0.325659	1.24092	0.287624	0.227607	0.29615
ENSG00000206190.7	0.00564994	0.0144544	0.131209	0.523501	0.00880811	0.00101549	0
ENSG00000127249.10	0.222317	0.216051	0	0.000606354	0.000160172	0.000616862	0.0352686
ENSG00000018625.10	3.43635	3.40265	1.83665	0.129545	0.0824828	0.179646	1.8072
ENSG00000105409.11	0.0152081	0.0129606	0.0110172	0.00732298	1.75288	0.0175427	0.457781
ENSG00000129244.4	2.45786	2.84329	1.91704	0.0424685	0.569512	0.100902	1.09914
ENSG00000069849.6	0.565831	0.447389	0.708165	1.00152	0.569095	2.29464	1.07257
ENSG00000074370.13	0.00373476	0.000480122	0.732411	0.073804	0.00039274	0.00427345	0.000318102
ENSG00000157087.12	0.197255	0.13551	0.004098	0.00248973	1.33892	0.0338928	0.225827
ENSG00000058668.10	0.0422756	0.00832232	0.631371	0.0418881	0.106169	0.00667658	0.0939641
ENSG00000166710.13	0.506214	1.05491	0.966936	2.82471	0.226292	0.255566	0.919077
ENSG00000164929.12	1.37387	0.913576	0.00019589	0.00316759	0.158694	0.0702148	0.402801
ENSG00000176788.7	0.0508161	0.000531561	0.00411585	0.00355385	0.708925	0.0256331	1.08406
ENSG00000187244.6	0.045717	0.0420881	2.83095	1.41397	0.0138641	0.00395528	0.159619
ENSG00000132692.14	2.65929	1.20259	0.000487153	0.00913767	0.310526	0.113437	3.17927
ENSG00000064787.8	0.130634	0.0959774	0.00942234	0.0429509	0.0353241	1.26642	1.02428
ENSG00000119866.16	0.0110326	0.064575	0.00521118	0.000521487	0.394694	0.00152709	0.00109152
ENSG00000127152.13	0.000600331	0	0.00178672	0.00524651	0.709923	0.0100546	0.0337023
ENSG00000151917.13	0.0221597	0.0767416	0.00403454	0.00191065	0.46442	0.013226	0.177301
ENSG00000133169.5	0.0123368	0	0.00935273	0.00482578	1.07805	0.00615719	0.328988
ENSG00000102409.9	0.0156886	0.020875	0.000455128	6.0058e-05	0.399743	0.0082339	0.257952
ENSG00000182492.11	0.0271312	0	1.68144	0.0724833	0.0197433	0.00562227	0.0645624
ENSG00000136717.10	0.14931	0.0137509	0.576663	0.0625162	0.406156	2.35927	0.471767
ENSG00000101144.8	0.13435	0	0.000129993	0.00471224	0.00979262	0.00569945	0.540234
ENSG00000138696.6	0.419728	0.498787	0	0.00207138	0.00356351	0.00980344	0.021788
ENSG00000172270.14	1.43775	1.14848	1.36495	4.86555	1.47573	0.843279	1.73633
ENSG00000164061.4	0.0171114	0.0230331	0.000926775	0.000254969	0.485655	0.00862597	0.0410282
ENSG00000130303.8	0.0213966	0.016967	0.29492	0.657882	0.000522334	0.00751316	0.0117264
ENSG00000204347.3	1.24576	1.5185	0	0.000234795	0.0527777	0.0144426	0.072769
ENSG00000176029.9	0.0214621	0	0.290038	0.00106654	0.000239859	9.13137e-05	0.00233339
ENSG00000185742.6	0.0370033	0	0.0158383	0.00084328	0.93054	0.00472862	0.102386
ENSG00000187479.4	0.0353683	0.00677424	1.77767	0.0296425	0.151295	0.0378773	0.31694
ENSG00000235162.4	0.00200733	0.0864026	0.426678	0.00159416	0.115773	0.00236798	0.0635587
ENSG00000153446.11	0.00104174	0	0.00997904	1.19641	0.000645455	0.00216678	0.000325628
ENSG00000162817.6	0.010846	0	0.0264785	0.648848	0.00966203	0.000614529	0.00378778
ENSG00000118292.4	0.00401029	0	0.25257	0.990799	0.00107911	0.0198394	0.000384594
ENSG00000131094.3	0.00338903	0.0509107	4.26441e-05	0.001557	0.0461416	0.0129673	2.12083
ENSG00000144119.3	0	0	0.0104391	5.91114e-05	0.0205732	0.00439473	0.57554
ENSG00000173918.10	0.00681843	0	0.36131	0.00361464	0.00992858	0.000600346	0.00319335
ENSG00000172247.3	0.0223897	0.0404352	0.0175344	0.0161899	0.841786	0.0157896	0.398676
ENSG00000163145.8	0.000350171	0	0.644614	0.00148002	0.00043144	0.000523029	5.82523e-05
ENSG00000154642.6	0.0346942	0	0.0323017	0.0691062	0.0224237	0.463088	0.0661071
ENSG00000154274.10	0.0743944	0.371334	4.35602e-05	0.00428981	0.0204155	0.0293629	0.653736
ENSG00000154975.9	0.017437	0.857715	0.00140709	0.000269855	0.250307	0.00388699	0.201004
ENSG00000118298.6	0.0391975	0.0866046	0.0768558	0.166106	0.0159144	1.01661	0.0616785
ENSG00000104267.5	1.94265	0.507435	0.0326787	0.684863	0.0778077	3.50553	0.348037
ENSG00000167434.5	0.01925	0.000590863	0.345682	2.20813	0.0609926	0.00482263	0.0124892
ENSG00000174990.3	0	0	0.0042502	0.476412	0.00058554	0.000163837	0
ENSG00000178538.5	0.213961	0.115413	0.000616959	0.00409893	0.0216424	0.0203165	0.850623
ENSG00000198216.6	0.0052813	0.0965077	0.00129282	0.0099504	0.458892	0.00183672	0.123579
ENSG00000100346.13	0	0.009412	0.000261199	0	0.189045	2.865e-05	0.0010064
ENSG00000157445.10	0.00738018	0	0.000342927	0.000250732	0.493288	0.00344437	0.0988553
ENSG00000166862.6	0	0	0.00687021	2.03995e-05	0.201206	0.00117775	0.00252423
ENSG00000006116.3	0.005125	0	0.00177743	0.000294336	0.440499	0.000243615	0
ENSG00000075461.5	0.0307364	0.210621	0	0.00112455	0.122846	0.00518736	1.36638
ENSG00000075429.4	0.0267188	0.869054	0.000800093	0.000103561	0.0744404	0.0123435	0.129313
ENSG00000162706.8	0.0154647	0.00104777	0.00805115	0.00174233	0.457245	0.0188632	0.176513
ENSG00000064989.8	0.00671338	0.0625151	0.216741	0.414718	0.00600829	0.00580513	0.72192
ENSG00000122786.15	0.112788	0.254897	3.02339	0.328333	0.117496	0.127017	0.373633
ENSG00000183166.6	0.00234541	0.177209	0.0157863	0.00429403	0.743735	0.0127381	0.0320989
ENSG00000130643.4	0.0218843	0.046695	0.0103308	0.0030867	1.22086	0.0156884	0.678138
ENSG00000058404.15	0.0197719	0	0.0221315	0.00707872	1.62523	0.0410063	0.247757
ENSG00000152495.6	0.0175323	0.136535	0.00392474	0.00798897	1.16074	0.0188768	0.153377
ENSG00000164076.12	0.0205246	0	0.00344652	0.000318699	0.709001	0.00479187	0.0246424
ENSG00000112186.7	0.210791	0.728991	0.956583	0.00960536	0.54994	0.00863214	0.215262
ENSG00000153048.6	0.285953	0.0221303	0.358828	0.213688	0.341495	1.37996	0.271009
ENSG00000118729.10	0.00677787	0	0.800412	0.0412442	0.0208745	0.00168547	0.00017035
ENSG00000160200.13	0.89539	0.753877	0.0504912	0.00240349	0.0415833	0.0605294	0.024317
ENSG00000163492.9	0.184734	0.0777967	0.038529	0.93271	0.0120567	0.00464554	0.00766918
ENSG00000151468.9	0.0377436	0	1.58019	0.00171199	0.0212819	0.00510419	0.000173725
ENSG00000110092.3	0.0998918	0.00905172	0.278845	0.365438	0.184936	0.030565	1.8988
ENSG00000121797.9	0.00429392	0.0467883	0.961336	0.270533	0.00126219	0.00767032	0.0118868
ENSG00000174807.3	0.0130304	0	0.833552	0.0320901	0.00671309	0.00154546	0.0194507
ENSG00000174059.12	0.0165671	0.00155766	0.0496063	2.29516	0.051419	0.0166312	0.00658109
ENSG00000085063.10	0.00243257	0.0757256	0.292077	1.08191	0.118385	0.112112	0.00784494
ENSG00000125726.6	0	0.307576	0	0	0.0124718	0.000940852	0.0784545
ENSG00000085117.7	0.178751	0.0538922	1.10145	0.0813462	0.00995284	1.68366	0.11974
ENSG00000125810.9	0.00215035	0	0.217113	1.20769	0.00299746	0.00265346	0.000511146
ENSG00000149798.3	0.037212	0.0955934	0.159694	0.061846	0.0808814	0.853436	0.0527791
ENSG00000179604.8	0.409454	1.39657	0.920285	0.560139	0.12664	0.0139926	0.317496
ENSG00000140945.11	0.0241836	0	0.0153888	0.144692	0.406717	0.0208131	1.16968
ENSG00000149654.5	0.013154	0.650492	0	1.93864e-05	0.0403119	0.00092681	0.111171
ENSG00000179242.11	0.126679	0.438231	0.0884854	0.00575139	0.203189	0.00796392	0.19962
ENSG00000179776.13	0.00148492	0	0.0126929	0.681244	0.000406333	0.000483382	0.000253201
ENSG00000138395.10	0	0	0.201045	0.000651117	8.33949e-05	0.000310459	0
ENSG00000117266.11	0.0138471	0	0.021625	0.000114119	0.0101744	0.522579	0.0192366
ENSG00000176749.4	0.00241188	0.00553361	0.0052685	0.00176479	0.438539	0.0153666	0.133369
ENSG00000124762.9	0.087882	0.739238	1.65028	2.70142	0.290544	0.0917932	0.0886333
ENSG00000129596.4	0.0942947	0.00451578	0.0107503	0.00880928	0.169688	0.0120338	1.63444
ENSG00000170956.12	0.0391062	0.000974266	0.0249073	1.02189	0.00995165	0.0113015	0.0051246
ENSG00000172216.4	0.0820288	0.0154588	1.70658	0.171368	0.0671187	0.0280144	0.0804404
ENSG00000159409.10	0.00343804	0	0.000590475	0.00295075	0.228033	0.00377981	0.117598
ENSG00000101489.14	0.045837	0.0346565	0.0246343	0.0139803	1.48144	0.056251	0.130619
ENSG00000075275.12	0.195168	0	0.000828274	0.00483811	0.0187799	0.00312558	0.00895527
ENSG00000128849.9	0.00880514	0.0171302	0.0934185	0.888343	0.0181727	0.00828034	0.000219345
ENSG00000100399.11	0.216538	0.084681	0.0414062	0.0055353	0.105621	0.186545	1.39224
ENSG00000250479.4	1.23648	0.968779	0.26817	0.0257696	1.3509	0.0817144	0.0987397
ENSG00000089199.5	0.021174	0.0876007	0.0051541	0.00171577	1.66516	0.0155208	0.376917
ENSG00000134121.5	0.0584783	0.487316	0.00108376	0.00673373	0.347995	0.0098336	0.886554
ENSG00000106069.16	0.0446808	0.239571	0.0169895	0.280195	0.540357	1.303	0.236089
ENSG00000111666.6	0.707937	1.66553	0.228074	0.132774	0.0804297	0.359719	1.27873
ENSG00000101938.10	0.468155	0	0	0.000541494	0.00231821	0.00675137	0.0240344
ENSG00000101204.11	0	0	0.000164849	0.000217808	0.0270654	2.63008e-05	0.478219
ENSG00000160716.4	0.00606008	0.00911927	0.00061999	0.00470548	0.401001	0.00459729	0.0147141
ENSG00000175264.3	0.70966	0.083398	0.0233018	0.00152669	0.492028	0.00845143	0.0398991
ENSG00000115526.6	0.363692	0.594494	0.000525474	0.00198196	0.221719	0.00604125	0.37377
ENSG00000171310.6	0.107016	0.00347664	0.0500663	0.107429	0.110449	0.00647577	0.423935
ENSG00000175040.4	1.70986	0.458972	0.187047	0.116731	0.27932	0.249654	1.6655
ENSG00000147119.3	0.0437927	0.00112437	0.0283931	0.0266836	0.0226816	0.00237823	0.49594
ENSG00000122966.9	0.0200799	0.18616	0.000205515	0.0198772	0.265426	0.0038644	0.124495
ENSG00000166165.8	4.03348	4.14198	2.79126	0.342338	3.53496	3.1632	3.77399
ENSG00000223572.5	0.0182743	0.000480122	0.0135443	0.00535229	0.884486	0.0145784	0.0708638
ENSG00000134873.5	1.99368	1.55947	0.00755035	0.00654343	0.0237348	0.0412215	0.26206
ENSG00000013297.6	0.102024	0.0397081	0.0015845	0.00850255	0.0199674	3.06473	0.185139
ENSG00000184113.8	0.00874596	0.00429034	0.0790385	4.19582	0.00706147	0.0114358	0.00276195
ENSG00000069493.10	0.001938	0	0.0835743	0.392178	0.00627356	0.00365815	0.000693551
ENSG00000163815.5	0.0201155	0.235452	0.000404138	0.00779941	0.00518888	0.00160166	0.000337993
ENSG00000112782.11	0.0013268	0	0.00667335	0.618785	0.000937258	0.00445667	0.0059018
ENSG00000120885.15	4.89802	3.57806	0.0591547	0.156033	0.784634	0.573158	2.36794
ENSG00000177182.6	0	0	0.000205515	0	0.273526	0.00123614	0.00597825
ENSG00000125246.11	0.208004	0.367861	0.10238	0.0471916	0.152816	0.0160019	0.103777
ENSG00000166091.15	1.37016	1.90591	0.00215301	0.00603972	0.0346448	2.07932	0.947097
ENSG00000170293.4	0.00988608	0	0.017736	0.816905	0.000802971	0.000519128	0.000172317
ENSG00000174871.6	0.0289879	0	0.000660449	0.00446984	0.615811	0.042472	0.207571
ENSG00000149970.10	0.00994319	0.121698	0.0017898	0.00158089	0.631104	0.0374777	0.033956
ENSG00000130176.3	0.00340053	0.000290084	0.947376	0.00180741	0.00670499	0.000551587	0.000715899
ENSG00000173786.12	1.04602	2.19247	0.186189	0.122711	0.313942	4.35665	1.62022
ENSG00000118432.11	0.052612	0	0.00217397	0.000336534	0.872637	0.00603932	0.111195
ENSG00000018236.10	0.320331	1.2693	0.00222771	0.00992738	0.969496	0.232537	2.63201
ENSG00000184144.5	0.0517336	0.0800285	0.000434917	0.00132463	0.172996	1.35266	0.136973
ENSG00000134115.8	0.0021024	0	0.000450306	0.0003319	0.0520849	0.00101352	0.284693
ENSG00000174469.13	0.0471247	0.0378383	0.000569368	0.000318419	0.537724	0.00587738	0.0116063
ENSG00000182871.10	0.00546641	0.00708664	0.548024	0.0475246	0.00160612	0.00143477	0.0838498
ENSG00000187498.10	0.0389018	0.0580553	0.845433	0.807743	0.0213043	0.00892929	0.0522421
ENSG00000134871.13	0.0729074	0.000770675	1.01172	0.824256	0.0244706	0.00460753	0.040647
ENSG00000158270.10	0.0169655	0.41447	0.215875	0.0537321	0.000166088	0.000463503	0.00628885
ENSG00000103187.6	0.246968	0.646243	0.0194971	0.0106778	0.143097	0.0566118	0.313145
ENSG00000131055.4	0.0368616	0.00552023	0.693423	0.0298226	0.00017161	0.00476905	9.91804e-05
ENSG00000109472.9	4.04187	1.14505	2.36162	0.532272	2.18454	0.798081	2.4907
ENSG00000168993.10	0.023563	0.0785154	0.00142206	0.000954491	1.01138	0.0194995	0.110006
ENSG00000145920.10	0.124297	0.127288	0.0700315	0.0357485	1.16267	0.0585181	0.0915596
ENSG00000135678.7	0.0139857	0	0.140757	0.049731	0.0218616	0.667402	0.0496258
ENSG00000140848.12	0.358642	0.788645	0.248791	0.158942	0.11154	0.0186348	0.404721
ENSG00000124772.7	0.00273233	0	0.000790467	0.000176587	0.488041	0.000859513	0.00603954
ENSG00000080819.2	0.110607	0.0906567	0.0874264	0.102003	0.212044	1.18842	0.265121
ENSG00000187959.5	0.00544217	0.516136	0.00451759	0.0015008	0.00471473	0.000876323	0
ENSG00000213145.5	0.0519374	0.0173242	3.22569	0.711736	0.0203863	0.045722	0.0334098
ENSG00000182809.6	1.00262	0.362156	2.66496	2.89775	1.07038	0.148601	0.554771
ENSG00000103196.7	0.0236976	0	1.94102	0.0109266	0.00933359	0.00258158	0.00136571
ENSG00000072832.10	0.0264228	0.000603513	0.00191637	0.000261592	0.83489	0.029955	0.307176
ENSG00000109846.3	0.465596	0.570757	1.45754	0.0280073	0.214511	2.62106	1.02981
ENSG00000172346.10	0.676676	0.198965	0.0136199	0.00924967	0.328955	0.0645377	0.0756832
ENSG00000183117.13	0.0304208	0	0.00105492	0.000253516	0.156963	0.00413295	0.254301
ENSG00000173546.7	0.0157471	0	1.5025	0.0264327	0.0374369	0.0116481	1.85467
ENSG00000114646.5	2.42763	0.740196	0.0086779	0.0123326	0.56791	0.123084	3.40502
ENSG00000159176.9	1.47532	1.35953	2.73627	0.50451	0.154603	2.75836	0.524766
ENSG00000101439.4	4.72507	2.66915	2.83653	2.32833	1.18431	1.15395	2.23188
ENSG00000169862.14	0.87492	0.710035	0.000479001	0.00400301	0.432522	0.0489438	1.04112
ENSG00000103811.11	0.043574	0.0146839	0.0889655	1.71866	0.0153862	0.0114417	0.00254027
ENSG00000178531.4	0.173703	0.0465964	0.0313472	0.0107065	1.20364	0.0328393	0.807343
ENSG00000205279.4	0.00278292	1.01831	0.000881883	0.00102568	0.424742	0.00695179	0.000102745
ENSG00000107562.12	0.0266191	0.0120311	0.219606	2.50119	0.0989411	0.0194642	0.00167744
ENSG00000145824.8	1.02232	0.507047	0.00155588	0.00268977	0.0542002	0.0273419	0.168688
ENSG00000134716.5	0.882618	1.33907	9.91243e-05	0.0143928	0.016238	0.177532	0.879139
ENSG00000186115.8	0.717359	0.051801	6.89376e-05	6.59345e-05	0.000149398	0.00509943	0.0240131
ENSG00000145476.11	0.123053	0.327519	0.0966415	0.0386154	0.000429981	0.003966	0.0256953
ENSG00000166265.7	0.000230684	0	0.00882539	0.296505	0.000117634	3.40839e-05	0.000244543
ENSG00000110887.3	0.00656313	0.376088	0	0.000585355	0	9.60685e-05	0
ENSG00000155368.12	1.83251	2.80422	0.658821	0.478188	0.490755	1.51054	2.09433
ENSG00000244274.3	0.622763	1.14765	1.28712	0.196712	0.563901	2.83237	0.375231
ENSG00000185610.6	1.03313	0.630238	0	0.00213289	0.0453912	0.027896	0.409594
ENSG00000198354.4	0.0255459	0	0.00212492	0.00098329	0.373324	0.00894379	0.759622
ENSG00000133083.10	1.52953	0.454688	0.0254938	0.0072127	1.2702	0.112182	0.743936
ENSG00000163673.6	0.000469948	0.0395972	0.000753357	2.89889e-05	0.644518	0.0233376	0.00204474
ENSG00000153904.14	1.74932	2.02378	0.0194821	0.621796	0.227795	0.111867	1.52484
ENSG00000203797.5	0.122944	0.471608	0.0659226	0.000194715	0.0180587	0.00134033	0.00398934
ENSG00000204580.7	0.301603	0.13277	0.115662	0.0133402	0.127736	0.749153	0.371797
ENSG00000162733.12	0.0123708	0.00304941	0.599591	0.0237754	0.0123791	0.0049279	0.0395114
ENSG00000168350.6	0.00771733	0.000343756	0.0183753	1.56009	0.041806	0.00159775	0.0233307
ENSG00000105339.6	0.000637254	0.0216923	0.00328106	0.36868	0.00995131	0.000164773	0.00741251
ENSG00000175084.7	0.000772979	0	2.15916	0.0162298	0.00277573	0.00172509	0.00598364
ENSG00000058866.10	0.0148382	0.0180766	0.606417	0.00149274	0.559838	0.00391658	0.0121153
ENSG00000108771.8	0.00787534	0	0.470211	0.0906686	0.0119259	0.00550838	0.00403835
ENSG00000211448.7	0.707839	0.22053	0.00058619	0.00132955	0.00139181	0.0167128	0.195519
ENSG00000160305.13	0.100276	0.103156	0.0609757	0.0810686	0.101739	0.708652	0.177863
ENSG00000165023.5	0.0278134	0.0129376	0.0062036	7.0659e-05	0.37767	0.00341532	0.0722544
ENSG00000050165.13	0.915283	0.306804	0.0191684	0.00215505	0.199876	0.0157987	0.0681884
ENSG00000170579.10	0.387195	0.581528	0.000745753	0.00266935	0.36188	0.0324959	0.551331
ENSG00000198010.7	0	0	0.000882529	0.00103447	0.277057	0.000441488	0.00869196
ENSG00000090932.6	0	0	0	0.00143941	0.110271	0.00404243	0.545356
ENSG00000135924.11	0.246938	0.243829	0.343245	0.149631	0.192083	1.41799	0.259119
ENSG00000187957.7	0.579828	0.0014449	0.000213818	0.00868171	0.608245	0.190095	1.57762
ENSG00000106976.14	0.0102323	0.196747	0.00581592	0.00277454	0.650949	0.00908625	0.0926231
ENSG00000135905.14	0.0249256	0	0.264715	0.00459334	0.0963178	0.680509	0.221785
ENSG00000130226.12	0.0131489	0.035333	0.00150826	0.0016237	0.684223	0.0139205	1.32046
ENSG00000173852.9	0.110465	0.145472	0.0581607	0.213152	0.143863	1.12847	0.528334
ENSG00000113657.8	0.0242002	0.0242431	1.01431	0.0049534	0.440102	0.01074	1.30106
ENSG00000102385.8	0.10064	0.280476	0.00728174	0.00012558	0.0826196	0.00483189	0.0660929
ENSG00000171587.10	0	0	0	0.0010495	0.10456	0.0079251	0.507706
ENSG00000133878.4	0.0617058	0.00332473	0.0166824	0.0076988	0.45306	1.62742	0.629664
ENSG00000158560.10	0.00666528	0	0.0160875	0.0664855	0.863809	0.0371601	0.0697933
ENSG00000117298.10	0.294374	0.200627	0.349548	1.57876	0.265029	0.0686867	0.49154
ENSG00000164176.8	0.0439051	0	0.000525496	0.00612242	0.115999	1.36761	0.662006
ENSG00000151617.11	0.0853644	0.122357	1.09452	0.00763253	0.0021671	0.00304844	0.0912899
ENSG00000136160.10	1.47146	2.21221	0.00904231	0.0142548	0.0866453	0.0445638	2.37042
ENSG00000101210.6	0.000316303	0.00129191	0.00123094	1.74196e-05	0.19343	0.00222576	0.0202408
ENSG00000115468.7	0.364967	0.451886	0.191976	0.0237905	0.0188812	1.57042	0.0739568
ENSG00000108947.4	0.0249741	0	0.00357071	0.000665086	0.143065	1.14067	0.133105
ENSG00000172889.11	0.00570313	0	0.0293662	2.09728	0.104145	0.00305975	0.0103546
ENSG00000146648.11	0.308947	0.237169	0.0386044	0.00243506	0.0842266	0.00392486	0.0214511
ENSG00000024422.7	0.0238754	0.00133786	1.76712	0.659808	0.0077123	0.00958164	0.0335838
ENSG00000107105.10	0.0031233	0	0.000348379	0.000112069	0.289662	0.00427513	0.00661972
ENSG00000196361.5	0.1154	0.084259	0.0013075	0.00610722	0.826238	1.12544	0.310713
ENSG00000162374.12	0.0321532	0.00758875	0.00123719	0.000199133	0.588114	0.012777	0.596515
ENSG00000225968.4	0.00306115	0	0.00133193	2.31599e-05	0.0111272	0.000792832	0.210544
ENSG00000166897.10	0.00526145	0	0.000445097	0.000271588	0.098028	0.0179623	0.411273
ENSG00000111145.3	0.0088373	0.00784765	0.0475612	0.329599	0.026413	0.00264511	0.0251062
ENSG00000110675.8	0.0243003	0.0583212	0.00155249	0.00181619	0.983729	0.00641695	0.0489551
ENSG00000197977.3	0.314074	0.645044	0	5.22609e-05	0.0479523	0.00324745	0.00645047
ENSG00000164035.5	0.00147026	0.000902996	0.0635188	1.96892	0.00957491	0.00217886	0.000633094
ENSG00000186998.11	0.0509738	0.451154	0.22697	0.00798334	0.116161	0.0171599	1.32756
ENSG00000138080.9	0.0121168	0.0206577	0.352802	0.0108635	0.0107827	0.00215763	0.00788763
ENSG00000106991.9	0.0106494	0.0104759	0.457737	2.31546	0.00504272	0.00372702	0.00103193
ENSG00000168913.6	1.36987	1.48963	0.0949781	0.00846791	0.355037	0.217542	0.933076
ENSG00000111674.4	0.048558	0.0765444	0.0400886	0.00256021	1.24593	0.0698101	0.121705
ENSG00000138792.5	0.0033933	0	0.270324	0.0208182	3.06322e-05	0.000151638	0
ENSG00000136960.8	0.177271	0.176867	0.028933	0.222998	0.14206	3.02593	1.68857
ENSG00000054179.7	0.850827	0.124291	0.0165461	0.0118267	0.00818065	0.00291555	0.0544819
ENSG00000116016.9	0.572641	0.309412	1.68399	2.06388	0.0158307	0.131403	0.685754
ENSG00000145242.9	0.0938284	0	0.000484312	0.00344128	0.177339	0.0139847	0.375063
ENSG00000120915.9	0.657997	0.150921	0.100653	0.0108852	0.0594693	0.00909794	0.0205552
ENSG00000105131.3	0.00551409	0	0.495152	0.00641811	0.000613812	0.00130018	0
ENSG00000187672.8	0.00619664	0.00359765	0.00156991	0.000189339	0.42045	0.00528586	0.105909
ENSG00000136541.10	0.073729	0.00281511	0.000649603	0.004454	0.0191919	2.13534	0.109719
ENSG00000149564.7	0.0123954	0.00132018	2.08315	2.94173	0.0335868	0.00282582	0.00776414
ENSG00000143845.10	0.00428365	0.115593	0.29629	0.0153495	0.00319555	0.00316375	0
ENSG00000134954.10	0.00234647	0.00578924	0.270255	1.16039	0.022983	0.0186472	0.104061
ENSG00000006468.9	0.218202	0.261761	0.193642	0.00891852	0.219202	1.28452	0.714445
ENSG00000175832.8	0.0822618	0.0536879	0.000818661	0.000675405	0.00575054	0.00141791	0.23997
ENSG00000244405.3	0.230623	0.764503	0.0730015	0.0115893	0.201755	0.0315203	0.835754
ENSG00000126860.7	0.0893536	0.386477	0.000337324	0.00596542	0.00716606	1.6686	0.169709
ENSG00000092820.13	1.13754	0.316562	0.0179402	0.115754	0.184985	0.0318283	0.0113951
ENSG00000158769.13	0.0137388	0.0269254	0.208692	1.10519	0.00580062	0.00492923	0.00269339
ENSG00000117525.9	2.00609	1.76166	0.00316677	0.0149086	0.0819209	0.0155649	0.876944
ENSG00000103089.4	0.0332767	0	0	0.000940545	0.00925146	1.28626	0.296017
ENSG00000121769.3	0.00694458	0.0211486	0.0816669	0.0017657	0.582559	0.00700756	0.113587
ENSG00000164434.7	0.656423	0.71705	0	0.00224122	0.12115	0.0391996	1.36104
ENSG00000134824.9	1.14908	0.553256	0.127211	0.0053401	0.0804569	0.0430266	0.675681
ENSG00000221968.4	0.188249	0.00147651	0.83313	0.00373264	0.0827377	0.00260771	0.052582
ENSG00000135472.4	0.138559	0.122307	0.00308254	0.0046612	0.762621	1.22453	1.03737
ENSG00000168309.12	1.65822	2.04676	0.0109798	0.443075	0.0729651	0.0950888	0.0758046
ENSG00000197245.4	2.65282e-05	0	0.0136841	0.772133	0.00159525	0.000146385	0.000182918
ENSG00000147724.7	0.000281893	0	0.000342927	3.01233e-05	0.195009	0	0.0274205
ENSG00000143340.6	0.272121	0	0	0	0.0222378	0.00730052	0.00471012
ENSG00000182103.3	0.697516	0.900221	0.00411754	0.180523	0.0965816	0.0132868	0.673119
ENSG00000183662.6	0.00734394	0	5.01273e-05	0	0.0492838	0.00204028	0.34956
ENSG00000163377.10	0	0	0	0.000496084	0.00950886	0	0.297859
ENSG00000108950.7	0.562427	0.649932	0.333228	0.0528285	0.00968996	0.00353899	0.00671845
ENSG00000182118.5	5.72263e-05	0	0.00584487	0.00932078	0.0102092	0.00607521	0.647635
ENSG00000026103.15	0.013976	0	0.0603573	0.686391	0.000300124	0.00256341	0.000209552
ENSG00000140092.10	0.0559586	0.270346	0.0224705	0.030793	0.0346976	0.00291676	0.0385689
ENSG00000127585.7	0.0335052	0.235815	0.0186609	0.00440123	0.570609	0.044515	0.135611
ENSG00000197361.5	0.00483134	0	0.947326	0.0128412	0.01768	0.00413439	0.0115955
ENSG00000104870.8	0.452133	0.491578	0.892793	2.06364	0.0279661	0.00795808	0.0257179
ENSG00000149557.8	1.07469	1.1508	0.0356852	0.0774132	1.25232	2.62042	1.84245
ENSG00000154783.6	0.0001277	0	0.00289742	0.452915	0.00973208	0.0027921	4.8022e-05
ENSG00000102466.11	0.0195819	0.0769579	4.15445e-05	0.000876119	0.346904	0.00569735	0.0999613
ENSG00000102678.6	0.00142117	0	4.15445e-05	0.00257715	0.264791	0.00808222	0.000223473
ENSG00000077782.15	0.734334	0.500336	0.598063	0.0611215	0.10053	0.0388817	0.26891
ENSG00000066468.16	0.405553	0.626765	0.00838899	0.00280174	0.0290228	1.1236	0.0533954
ENSG00000068078.13	1.74897	1.09911	0.0280979	0.069546	0.0216347	0.0245859	0.225527
ENSG00000112214.6	0	0	0.365463	1.81068e-05	0.000160282	0.000317864	0
ENSG00000118407.10	0.000622919	0	0.721564	0.202442	0.0932181	0.00561176	0.00555631
ENSG00000168386.14	0.00524993	0	2.28768	0.111074	0.0276201	0.00973283	0.0219654
ENSG00000179431.5	1.22778	0.323651	0.105312	0.00210017	0.150785	0.0173242	0.150775
ENSG00000151702.12	0.000914174	0.00104777	0.02981	0.79429	0.00168249	0.00656023	0.0351009
ENSG00000196924.10	0.045642	0.12242	2.07197	0.139653	0.107996	0.0117798	0.0488324
ENSG00000126500.3	0.256302	0.109399	0.102852	0.000486103	0.257193	0.0131176	0.554627
ENSG00000102755.6	0.0125259	0.000603513	0.0674854	3.08063	0.00365781	0.00230798	0.00569891
ENSG00000037280.11	0.000176872	0	0.00065519	0.31732	0.00562076	0.000105044	6.33903e-05
ENSG00000122176.10	0.0106476	0.0410407	0.415591	0.000185233	0.000734212	0.000271747	0
ENSG00000115414.14	0.0132958	0	0.0282411	1.37657	0.00962452	0.00531642	0.0202223
ENSG00000187239.12	0.399072	0.237829	0.243751	0.0262998	0.175276	0.947313	0.0967635
ENSG00000054598.5	0.00217158	0	0.683737	0.496327	0.000113881	0.000704821	5.80249e-05
ENSG00000176692.4	0	0	0.206426	3.98469e-05	0.000156995	9.74149e-05	0
ENSG00000137273.3	0.000361464	0	0.304401	0.893092	0.00012007	0.000804175	2.92012e-05
ENSG00000164379.4	0.00322208	0.000603513	0.0170771	1.10529	0.00191448	0.000466674	0.000636032
ENSG00000179772.6	0.00350316	0	1.35694	0.0229496	0.00160656	0.00247662	0
ENSG00000111816.6	0	0	0.220105	0.00330957	0.000135403	1.76391e-05	0.00472009
ENSG00000126391.9	0.105808	0.0727778	0.262835	0.166886	0.0807783	1.45414	0.628963
ENSG00000075618.13	0.0430793	0.384308	0.0138649	0.00751282	0.406713	0.800264	0.602138
ENSG00000266964.1	0.776421	1.44181	1.40202	0.012363	0.0543033	0.0310103	0.012002
ENSG00000137726.11	0.0205836	0.0863305	0.00668984	0.0536973	0.692097	0.0244424	1.98257
ENSG00000157240.2	0.109827	0.935427	0.0549838	0.0282965	0.0401456	0.00521223	0.0508656
ENSG00000180340.5	0.429402	0	0.121906	0.000474972	0.0316729	0.00234133	0.0107574
ENSG00000188763.3	0.247541	0.233225	0.0235474	0.00399066	0.0430006	0.00767746	1.01609
ENSG00000123689.5	0.135512	0.0964623	0.0242177	0.0189001	0.0313573	0.0405576	1.01388
ENSG00000022355.10	0.0028464	0.046825	0.00248265	0.000577409	0.759978	0.00446022	0.119346
ENSG00000151834.11	0.0965649	0.573198	0.00114386	0.00503225	0.186109	0.00968485	0.0387934
ENSG00000011677.8	0.000361512	0	0.00083981	0.000659126	0.0764572	0.00296337	0.302483
ENSG00000109158.6	0.175059	0.518969	0.00243333	0.0010272	0.640642	0.00791253	0.0537332
ENSG00000163288.9	0.836842	0.838849	0.000307278	0.000235197	0.26068	0.0171792	0.23477
ENSG00000145864.8	0.00510497	0	0.0084698	0.00098514	0.563827	0.00279864	0.472975
ENSG00000166206.9	0.0243816	0.00127592	0.0113141	0.00403844	0.57919	0.00257193	0.256801
ENSG00000187730.6	0.00591984	0	0.011666	0.00414141	0.591554	0.00631957	0.0121977
ENSG00000163285.7	0.708734	0.336863	0	9.42538e-05	0.0411189	0.00664062	0.259382
ENSG00000113327.10	0.00197114	0	0.0129328	0.000161466	0.726487	0.00373868	0.0224663
ENSG00000136750.7	0.0029801	0	0.00829813	0.00193052	0.749899	0.00216334	0.00825401
ENSG00000128242.8	0.0406509	0	0.000129993	0.00424118	0.0332652	1.027	1.14054
ENSG00000164574.11	0.0179811	0.0227448	0.0806894	0.0585738	0.0286319	0.0223849	0.695306
ENSG00000144278.10	0.00307375	0.0265732	0.000286207	0.00179407	0.256869	0.0109467	0.446024
ENSG00000139629.11	0.0200918	0	0.000786639	0.000371191	0.00188493	0.820563	0.0269618
ENSG00000180447.5	0.400517	0.986927	0.0142437	0.00299953	0.0840315	0.00684555	0.595425
ENSG00000007237.14	0.136022	0.636055	0.0170289	0.0107983	1.007	1.53928	0.168877
ENSG00000179348.7	0.000286358	0	0.0238309	0.671138	0	0.00360218	0.000511811
ENSG00000171766.11	0.501446	0.730386	0.121727	1.41203	0.0610601	3.14834	1.68168
ENSG00000117226.7	0.0442958	0.00087463	0.049041	0.684566	0.0126294	0.000217217	0.00233882
ENSG00000131979.14	0.00209355	0.0393024	0.0393939	0.993839	0.0052876	0.0126636	0.00220434
ENSG00000107623.4	0.13644	1.94248	0.000265278	0.000601907	0.00471979	0.00450729	0.0011237
ENSG00000131095.7	0.675446	0.464588	0.000776414	0.02454	0.000456961	0.0698666	0.0271175
ENSG00000168546.6	0.00902203	0	0.364918	0.00280873	0.0312357	0.00191707	0.139872
ENSG00000125861.10	0	0	0.252068	0.00462573	0.500007	0.010232	0.133853
ENSG00000213203.2	0.000686458	0.000972101	0.0119428	0.786922	0.00451553	0.0178066	0.00126159
ENSG00000133561.11	0.00521292	0.00322397	0.11891	1.55414	0.00216173	0.0343889	0.00130197
ENSG00000152661.7	2.86896	2.48419	0.0105778	0.369773	0.0399396	0.0560219	0.104663
ENSG00000187513.8	0.00625552	0	2.25805	0.150135	0.00312253	0.000719121	0.000111354
ENSG00000169562.9	0.0253391	0	0.00122859	0.00317197	0.00155812	1.05278	0.124832
ENSG00000121742.11	1.86498	1.72902	0	0.000211905	0.000615711	0.032715	0.0489399
ENSG00000198835.3	0.035	0	0.000288354	0.00138967	0.0195673	1.35781	0.0621554
ENSG00000176402.5	0.0488718	0.655048	0.000288354	0.00769553	0.0109417	1.29208	1.13445
ENSG00000178445.8	0.585551	0.351272	0.000685909	6.77421e-05	0.0267998	0.00902401	0.0739974
ENSG00000106571.8	0.304547	0.0956033	0.0238445	0.00405878	0.0331404	0.00479714	0.00753078
ENSG00000122694.11	0.126565	0.45999	0.0950747	0.0539793	0.0528915	0.0103982	0.000175341
ENSG00000146535.9	0.253715	0.21729	0.343886	0.0893286	0.055177	1.20121	0.334698
ENSG00000127955.11	0.0648287	0.0390514	0.173712	0.0137471	0.382223	1.13048	0.377358
ENSG00000162188.5	0.015815	0.0426307	0.0111701	0.00111905	0.975631	0.0345707	1.04886
ENSG00000155265.6	0.00791068	0.074092	0.000374435	0.000268305	0.628253	0.0176037	0.00710338
ENSG00000179399.9	1.0948	0.295522	0	0.0039253	0.0218554	0.0261589	0.953197
ENSG00000183098.6	0.171136	0.632132	0.0987757	0.00695538	0.0171687	0.00309289	0.164543
ENSG00000125772.8	0.121546	0.072364	0.250581	1.06298	0.234997	0.0260798	0.229549
ENSG00000167588.8	0.122576	1.37705	0.0214294	0.00426259	0.239766	0.450642	0.784165
ENSG00000112293.10	0.727665	1.03409	0.0104382	0.0130516	0.0265649	0.0635227	0.800343
ENSG00000150625.12	2.71947	3.08331	0.0265215	0.0187252	2.04879	0.13269	2.09961
ENSG00000046653.10	2.71661	3.65262	0.015659	0.0522979	1.19781	3.13089	2.66564
ENSG00000151025.9	0.00651315	0.0222953	0.00141305	0.000383715	0.547412	0.00179081	0.115621
ENSG00000144230.12	8.03842e-05	0	0.00420738	0.0181604	0.0316338	0.0540645	2.25558
ENSG00000204882.3	0.000239098	0	1.70705	0.003714	0.00162682	0.000585208	0
ENSG00000170775.2	0.309825	0.136696	0.00605018	0.00211876	0.0129651	2.06114	0.0959318
ENSG00000170075.8	3.25191	3.87411	0.00144174	0.00968566	0.121596	0.15173	3.15758
ENSG00000177464.4	0.031658	0.0617142	0.0665527	0.837248	0.0211248	0.000819984	0.0319943
ENSG00000180929.4	0.021045	0.0206791	0.03626	0.00325364	0.0692988	0.852736	0.0843585
ENSG00000181656.6	0.00038164	0	0.00491548	0.00251038	0.876752	0.00639609	0.0117527
ENSG00000167191.7	0.670745	0.626856	0.152945	0.0186359	0.119736	1.11029	0.209028
ENSG00000170412.12	0.0174614	0	0.924673	0.00565392	0.0375986	0.000165451	0.000259759
ENSG00000169258.6	0.00560506	0	0.000503954	2.03995e-05	0.236137	0.00178948	0.0850414
ENSG00000185477.4	0	0	0.00167259	0.000157409	0.372092	0.000162523	0.0120398
ENSG00000189152.6	0.000889165	0.00027241	0.151365	1.34381	0.00115964	0.00976402	0.000605451
ENSG00000180875.4	0.0001594	0	0.222487	0.00010537	0.0394863	0	0.00359911
ENSG00000155511.13	0.0678848	1.63924	0.00906496	0.000770992	0.539873	0.0277711	0.0973961
ENSG00000125675.13	0.00377506	0	0.0020555	0.00137827	0.46787	0.0110535	1.0777
ENSG00000152578.8	0.0194426	1.77774	0.000484312	0.00240549	0.306999	0.168337	0.695287
ENSG00000182771.13	0.0580358	0.138378	0	7.95697e-06	0.0959358	0.00647878	0.264147
ENSG00000152208.7	0.0393385	0.529478	0	1.64533e-05	0.0318617	0.0180534	0.0761124
ENSG00000163873.5	0	0	0.000473333	2.12659e-05	0.126378	0.0071251	0.255667
ENSG00000176884.10	0.00617377	0	0.00246822	0.000918061	0.543458	0.00212066	0.0544062
ENSG00000161509.9	0.916469	0	0.00125509	0.00106044	0.0667119	0.0076696	0.0258773
ENSG00000198785.4	0.0186972	0.0448541	0	0.000107529	0.0200238	0.00401004	0.330899
ENSG00000144596.7	0.00075576	0	0.398173	0.0234622	0.0212559	0.00202419	0
ENSG00000152822.9	0	0.0114755	0	0.000328115	0.56751	0.0117498	0.00155432
ENSG00000168959.10	0.0186814	0	0.001365	0.00136231	0.626619	0.0035183	0.375757
ENSG00000169181.8	0.0449507	0	0.00301461	0.00443602	0.476894	0.00231796	0.191008
ENSG00000148180.12	0.406333	0.146488	2.36201	0.0755094	0.148339	2.45384	1.08319
ENSG00000134202.6	2.49212	1.0215	0.0558716	0.175356	0.747529	1.12058	0.924115
ENSG00000084207.11	0.632632	0.535709	1.07696	0.736681	1.12567	2.17797	0.915926
ENSG00000169840.4	0.000628796	0.000290084	0	0	0.045017	0.00282087	0.242923
ENSG00000101890.4	0.00415604	0	0	0.00124626	0.0072446	0.000772878	0.158006
ENSG00000136732.10	0.000967076	0	0.468632	0.0137937	0.00579146	0.000201767	0.000337714
ENSG00000145681.6	0.426285	0	0.00425899	0	0.0047672	0.00179997	0.0919837
ENSG00000132702.8	0.0384439	0	0.000599854	0.00110401	0.00381012	1.18492	0.0569146
ENSG00000114315.3	0.115115	0.0416799	1.11227	0.950297	0.0246952	0.00382885	0.132938
ENSG00000197921.5	0.481907	0	0	0.000593862	0.187276	0.00520956	0.772267
ENSG00000135547.4	0.0323903	0	0.461781	0.0111982	0.00278575	0.0036597	0.0612291
ENSG00000163909.6	0.0855502	0.000630587	1.23128	0.0141472	0.00397786	0.00349923	0.0035818
ENSG00000164161.5	0.0436783	0.152348	0	0.00240673	0.00296472	0.423473	0.0554543
ENSG00000131097.2	0.00749911	0	1.49723	0.0586332	0.000497211	0.00416951	0
ENSG00000159399.5	0.0168198	0.5425	0.0126664	0.002661	0.00450338	0.00849136	0.00470456
ENSG00000234745.5	0.254218	0.311623	1.32259	3.17737	0.428899	0.397288	1.51229
ENSG00000143341.7	0.00113827	0	0.000401193	0.455385	0.000476271	0.000258557	0
ENSG00000171476.17	0.354309	0.841979	0.0246762	0.00138484	0.0106435	0.0494873	0.00967739
ENSG00000121905.5	0.0290215	0	0.0140421	0.00323172	1.41331	0.0305226	0.0781384
ENSG00000116983.8	0.0126567	0.00221424	0.0100296	0.00221984	0.361687	0.0179262	0.0377805
ENSG00000130528.7	0	0	0.3215	8.97795e-05	0.00110211	0.000389228	0.000196035
ENSG00000101180.11	0.00614424	0	0.00103343	9.96027e-05	0.259534	0.000509546	0.00850767
ENSG00000182601.6	0	0	0.000523328	0.000143119	0.169102	0.00303407	0
ENSG00000171004.13	0.000184196	0	8.77803e-05	0.000268404	0.25627	0.000823494	0.0334407
ENSG00000117594.5	0.877645	2.02105	0.000504253	0.00492159	0.0108531	0.0245112	0.0249201
ENSG00000132622.6	0.00438326	0.000294101	0.0115357	0.862379	0.00187219	0.000120786	0.00914643
ENSG00000106211.8	0.0172555	0.0256944	2.45917	2.65754	0.0387072	0.0107908	0.00898158
ENSG00000170276.4	7.28134e-05	0.00352357	1.04254	0.00634934	0.0173156	0.0155673	0.0169275
ENSG00000173641.13	0	0	0.484515	0.00172069	0.000298137	0.000116857	0
ENSG00000166033.7	2.49179	1.59729	0.74945	0.363951	0.0738357	0.898167	1.32723
ENSG00000108622.6	0.0030732	0	0.0236554	1.39415	0.00121238	0.0067222	0.000262674
ENSG00000105376.4	0.00167145	0	0.000902975	0.00115879	0.369454	0.00574503	0.0243547
ENSG00000125968.7	0.0729145	0.041596	0.745508	1.7146	0.0391533	0.0092718	0.0119642
ENSG00000115738.5	1.73975	1.06503	0.278313	0.68018	0.202587	0.106618	1.0078
ENSG00000117318.8	0.500431	0.138479	2.39609	2.62467	0.0344814	0.0363862	0.143618
ENSG00000172201.6	1.47304	1.72058	0.0488471	0.0167339	0.277958	0.0323585	0.0964642
ENSG00000160888.6	0.0457478	0.0065757	1.44593	1.84945	0.328464	0.12729	0.159047
ENSG00000142089.11	0.0859757	0.0855531	1.14012	1.11804	0.0209344	0.0102247	0.00656696
ENSG00000174498.9	0.0441655	0.197897	0	0.0134672	0.0154292	0	0.0181391
ENSG00000103742.7	0.346533	0.346152	9.80322e-05	0.00242833	0.0274042	0.00228933	0.070492
ENSG00000115457.5	0.922185	0.138	0.00797683	0.0196797	0.0203313	0.0179015	0.207753
ENSG00000146674.10	0.00283565	0.00259338	0.0208531	0.105852	0.0291117	0.00427574	0.556875
ENSG00000163453.7	0.0286367	0.0551043	3.66405	2.92905	0.0309321	0.0157616	0.0554773
ENSG00000117154.7	0.194637	0.143415	0.000720141	0.000788884	0.270564	0.0126623	1.23029
ENSG00000243646.4	0.0570639	0.0622168	0.217926	1.27342	0.0301622	0.0168445	0.130743
ENSG00000172458.4	0.0304528	0	0.0164833	0.00428731	0.0347845	0.000993254	0.222414
ENSG00000196083.5	0.0280521	0.0106746	0.0234985	0.0230782	0.0439511	0.534672	0.349648
ENSG00000137033.7	0.54994	0.0683265	0.00102461	0.0153222	0.00806791	1.97047	0.126133
ENSG00000157368.6	0.00582163	0.00735387	0.89043	0.0300432	0.192506	0.0082806	0.00188352
ENSG00000148798.5	0.0113844	0	0.00342174	0.00434901	0.770528	0.0184801	0.324584
ENSG00000109452.8	0.00789312	0	0.891006	0.00661814	0.123796	0.0101585	0.07998
ENSG00000140575.8	0.166903	0.224345	1.45648	1.48601	0.136094	0.0869622	0.143974
ENSG00000176842.10	0.00859391	0.300248	0	8.9295e-05	0	0.000798431	0.0191167
ENSG00000105655.14	0.0202807	0.0779859	1.29703	1.71611	0.346355	0.0107691	0.0457077
ENSG00000091409.10	0.22892	0.0900769	0.00475127	0.829978	0.0113656	0.00389815	0.0104627
ENSG00000135424.11	0.119004	0.1149	1.17971	0.00641417	0.0381465	0.00138436	0.00363826
ENSG00000077943.7	0.00533354	0	0.303788	0.00654705	0.0153639	0.00109611	0.0364489
ENSG00000144668.7	0.00160086	0	0.0904479	0.00480126	0.0629398	0.00503343	0.424331
ENSG00000132470.9	0.024952	0.00201808	0.00686813	0.0195951	0.00885552	0.678574	0.0258153
ENSG00000162267.8	0.539556	1.46382	0.000770721	0.00639106	0.0202012	0.274966	0.0607783
ENSG00000123243.10	0.191267	0.349225	0.0225084	1.1998	0.00423897	0.0129441	0.0608269
ENSG00000078596.6	0.0262004	0.000290084	0.0661505	4.10011	0.149806	0.0167441	0.391658
ENSG00000137825.6	0.0206656	0.0321828	0.0367506	0.00390125	0.543026	0.0126467	0.00987473
ENSG00000184916.4	0.00173074	0	0.00668857	0.413257	0.0266623	0.00127437	0.00174171
ENSG00000161677.7	0.139925	0.153622	0.18383	0.126395	0.20916	1.15597	0.330484
ENSG00000149596.6	0.00725114	0	0.312262	4.84053e-05	0.000214399	0.00157359	0
ENSG00000107104.14	0.227362	0.363704	0.446557	0.0810338	0.0152507	0.0532415	1.15705
ENSG00000197256.6	0.0381542	0.126541	0.705023	0.133465	0.02365	0.0145398	0.0209574
ENSG00000186994.7	0.0316392	0.0308651	0.0220862	1.16746	0.060274	0.0157761	0.0484819
ENSG00000189337.11	0.0559112	0.236034	0.108794	0.0386635	0.299043	0.888806	0.56372
ENSG00000111262.4	0.0362386	0.045193	0.00115524	0.00374866	0.800525	1.30463	0.35121
ENSG00000182255.6	0.00072196	0	0.000164849	0.000319097	0.215867	0.000778566	0.0174665
ENSG00000130037.3	0	0	0.319539	0.0162453	0.0361975	0.000768555	0.00668127
ENSG00000169282.13	0.00533502	0.0655086	0.867084	0.00389457	0.598931	0.0504732	0.112415
ENSG00000129159.6	0.018604	0.0183492	0.00276515	4.86959e-05	0.373964	0.0100922	0.121081
ENSG00000184408.5	0.0983353	0	0.00176175	0.00343394	0.563238	0.00404322	0.602785
ENSG00000152049.5	0	0	1.31612	0.00701354	0.00216463	0.000115263	0.0175237
ENSG00000143473.7	0	0	0.00125074	2.9984e-05	0.311857	0.00150735	0.000338382
ENSG00000182132.8	0.00832348	0.0394796	0.0257761	0.000274813	0.0680562	0.00492653	0.427476
ENSG00000115041.8	0.387726	0.151822	0.114453	0.0026715	0.294165	0.0239898	1.77892
ENSG00000185774.10	0.0137744	0.000343824	0.000422782	0.000182731	0.2323	0.00351829	0.0317399
ENSG00000184185.5	4.82147e-05	0	0.476739	0.000814364	0.0631534	0.00518396	0
ENSG00000153822.9	0.513238	0.601073	0.000685909	0.00161702	0.00246408	0.00868899	0.586236
ENSG00000135750.10	1.34105	0.427213	0.00215461	0.00232876	0.817239	0.025519	0.681341
ENSG00000152315.4	0.00829452	0	0	0.000343951	0.019699	0.752134	0.0831905
ENSG00000171303.5	0	0	1.07568	0.00582271	0.217068	0.00615441	0.436973
ENSG00000156113.16	0.0695186	0.0568676	0.18522	0.000396248	0.652284	0.00685723	0.198156
ENSG00000145936.4	0.0292811	0	1.08429	0.012183	0.000523484	5.98052e-05	0
ENSG00000135643.4	0.00502751	0	0.00043513	0.000130206	0.168722	0.00644901	0.330799
ENSG00000080709.10	0.462754	1.06306	0.000123966	0.00177799	0.133545	0.0105706	0.0555489
ENSG00000075043.13	0.00806752	0	0.014232	0.00190045	0.385406	0.00811837	0.126117
ENSG00000174943.5	0.114937	0.0862613	0.0796408	0.0509281	0.649045	1.72546	0.228817
ENSG00000128052.8	0.00196535	0.000902996	0.00907605	1.12401	0.000630686	0.0688069	0.0101407
ENSG00000235750.5	0.0701654	0.00027241	1.40094	0.313151	0.0149237	0.0126673	0.00847118
ENSG00000100364.14	0.19679	0.103648	0.0188395	0.0731156	0.0927722	0.983358	0.226045
ENSG00000196872.6	0.00881866	0	0.00237309	0.0029595	0.285373	0.00276695	0.0221242
ENSG00000110427.10	0.00856714	0	0.000326239	0.000239998	0.334344	0.00877182	0.0484452
ENSG00000066735.10	0.00070886	0	0.00470328	0.313224	0.00599013	0.00119238	0.0283132
ENSG00000168280.12	0.0893431	0.779636	0.0226725	0.00353658	0.990784	0.186735	0.10525
ENSG00000126259.15	0.301298	0.000284669	0.0117666	0	0.00453696	0.0098076	0.00542367
ENSG00000049130.9	0.0109929	0.248263	0.258875	1.03971	0.164578	0.00141573	0.000317455
ENSG00000127528.5	0.0142925	0.00259338	0.54977	2.20136	0.0158973	0.0165701	0.0346262
ENSG00000136826.10	0.0217958	0.00166638	0.664669	1.54813	0.0129395	0.0450343	0.0805133
ENSG00000179023.7	0.147504	0.0198175	0	0.000262928	0	0.00107763	0.000675439
ENSG00000168427.7	0	0	0.321909	0.00115789	0.00501379	2.91657e-05	0
ENSG00000171798.13	0.0256785	0	0.000453203	0.000811157	0.082961	0.649598	0.081478
ENSG00000159166.9	0.0019318	0	0.00192937	0.00204652	0.00538484	0.00988621	0.56212
ENSG00000185896.9	2.12506	2.27292	2.02283	1.55107	0.855696	2.98287	2.46229
ENSG00000166173.9	0.0407584	0.000480122	0.0633219	0.00127129	0.206922	0.795981	0.183513
ENSG00000213398.3	1.21335	2.37315	0.1127	0.063489	0.00477589	0.0467488	0.169359
ENSG00000111716.8	2.76259	2.87161	0.782381	0.132135	2.44135	0.557862	1.66922
ENSG00000138795.5	0.0331875	0	0.00919727	0.744682	0.0111077	0.00822049	0.000496418
ENSG00000100097.7	0.174333	0.161833	1.23493	0.0261582	0.0186922	0.0354714	0.020789
ENSG00000006659.8	0.00449181	0.00244879	0.100539	1.32607	0.00241219	0.0142578	0.0054526
ENSG00000168481.4	0.156219	0.0507396	0.0935972	0.00444047	0.237367	2.26783	0.337528
ENSG00000153902.9	0.448248	0.921469	0	6.74686e-05	0.0186393	0.017622	0.00216014
ENSG00000205213.9	0.681039	0.514629	0.109651	0.0238836	0.125514	0.0771525	0.0704235
ENSG00000187416.7	0.00406407	0	0.000366063	0.00123256	0.159514	0.0190583	2.10201
ENSG00000106689.6	0.541091	0	0	0.0015151	0.0847403	0.0149441	0.0347087
ENSG00000104863.7	0.0198375	0	0.019153	0.000202766	0.526591	0.00582907	0.0287805
ENSG00000169783.8	0.0324391	0.0170659	0.0258881	0.000788027	0.209337	0.00124123	0.51079
ENSG00000101670.7	2.56232e-05	0	0.163066	0.000505058	0.00339232	0.000191183	0.000170482
ENSG00000189067.8	0.0969462	0.124996	1.27878	0.360368	0.0648348	1.8822	0.480272
ENSG00000145721.7	0.90088	0.304316	0.000725436	0.0040366	0.112558	0.0302867	0.016493
ENSG00000135363.7	0.00105213	0.00551683	0.0155671	0.972452	0.268716	0.00918951	0.0440209
ENSG00000163431.11	0.0100456	0	1.59677	0.00412764	0.00920446	0.014562	0.000641972
ENSG00000072201.9	0.048684	0.00363466	0.00159679	0.0117959	0.0535871	0.0143033	0.870472
ENSG00000198121.9	0.11727	0.292221	0.00285944	0.0202036	0.0101062	1.59869	0.072043
ENSG00000145012.8	0.219996	0.176276	1.5554	0.212845	0.0505506	0.0175557	0.160643
ENSG00000144749.9	0.439818	1.46466	0.606905	0.026467	0.0264949	0.0389712	0.0998812
ENSG00000123384.9	0.562887	0.788879	0.251483	0.0190131	0.272808	0.0138738	1.04347
ENSG00000120256.5	0.0651688	0.248099	0.0191214	0.00474082	0.633617	0.0198662	0.270688
ENSG00000204950.2	0.0203061	0	0.59481	0.00098432	0.39142	0.00694122	0.00150375
ENSG00000163827.8	0.0353528	0.271014	0.000156415	0.000957938	0	0.000689554	0.0315028
ENSG00000137507.7	0.002513	0	0.971199	0.123109	0.0118093	0.000469807	0.000737462
ENSG00000033122.14	0.00138459	0.000488624	0.000286207	9.86872e-05	0.257902	0.00217863	0.0682767
ENSG00000170382.7	0.120749	0.17376	0.00213014	0.000750725	0.387316	0.00755905	0.820359
ENSG00000198739.6	0.00389095	0.0284124	0.0216973	0.00104988	0.544547	0.0275709	1.03436
ENSG00000176204.9	0.00110531	0	4.15445e-05	0	0.265591	0.00261236	0.528526
ENSG00000166159.6	0.215814	0.631153	0.00101331	0.00477142	0.31108	0.0064591	0.521062
ENSG00000185565.7	1.43357	1.27516	0.200013	0.00597825	0.51745	0.0905752	1.08606
ENSG00000105699.12	0.00415197	0.000590863	0.0511122	2.09852	0.0144397	0.00474745	0.0106119
ENSG00000049323.11	0.309907	0.113155	1.63636	0.00920937	0.00979585	0.0141776	0.633742
ENSG00000090006.13	0.0128531	0.0368754	0.199222	1.23599	0.0304777	0.0198373	0.168252
ENSG00000187398.7	2.05538	2.32303	0.00156393	0.00633682	0.156697	0.180368	1.68247
ENSG00000079257.3	0.894617	1.8712	0.115058	0.286491	0.0885608	0.029186	0.130335
ENSG00000160932.6	0.0248046	0.0338371	0.0762537	2.82548	0.341101	0.033889	0.313109
ENSG00000176956.8	0.00946417	0	0.00141183	0.000387337	0.310996	0.00287742	0.272563
ENSG00000178573.6	0.00264898	0.322091	0.127367	0.0181751	0.0133472	0.00401733	0.0492829
ENSG00000105695.10	0.124747	0.00348171	0.00623222	0.0129331	0.0527648	3.64229	0.243793
ENSG00000172005.6	0.128915	0.00137695	0.0101665	1.55595	0.0255831	3.46296	0.188191
ENSG00000147676.9	0.000827011	0	0.00805705	0.00402809	0.32194	0.00305737	0
ENSG00000165072.9	0.0117095	0.324974	0.247686	0.00047063	0.00217911	0.000381862	0
ENSG00000117643.10	0.0242014	0.699428	0.035933	0.0826104	0.0646578	0.0271604	0.0927526
ENSG00000108984.9	0.131169	0.503303	0.0386942	0.0268943	0.0951776	0.0084231	0.0321206
ENSG00000180834.3	0.0201601	0.0462658	0.000972753	0.00393882	0.106771	0.751925	0.13638
ENSG00000121653.7	0.102316	0.104039	0.0509168	0.00916916	0.211082	0.786649	0.113487
ENSG00000008735.10	0.0216959	0.0295101	0.00186702	0.00404906	0.493324	0.029684	0.186273
ENSG00000186868.11	0.62375	0.627519	0.0480778	0.0209208	1.39195	2.23175	1.36664
ENSG00000155130.5	0.259624	1.05487	0.108328	0.187212	0.941322	0.0747192	2.55786
ENSG00000155254.8	0.017965	0	1.43688	0.0920703	0.00916649	0.00910779	0.0561369
ENSG00000007264.9	0.00801481	0	0.00155662	0.00763739	0.465549	0.00555883	0.156298
ENSG00000124159.11	0.00481593	0.000603513	0	0.00231327	0.0319144	0.0272628	2.05395
ENSG00000197971.10	0.853825	0.637873	0.247431	0.318225	0.34621	4.69398	1.04059
ENSG00000171444.13	0.236547	0.646816	0.00249054	0.360168	0.0247868	0.0036893	0.0274198
ENSG00000175471.15	0.000853261	0.055562	0.00268721	0.00473274	0.368364	0.00111954	0.0169764
ENSG00000110492.11	0.486478	1.10865	6.89376e-05	0.0147395	0.183705	0.0231604	0.589067
ENSG00000157890.13	0.0108405	0.0590582	0.000481286	0.012277	0.224601	0.0257845	1.35426
ENSG00000153208.12	0.758289	0.25417	0.437629	0.106231	0.0118517	0.00710089	0.0942408
ENSG00000103260.4	0.70969	1.56794	0.0653953	0.00740929	0.0254357	0.388108	0.431549
ENSG00000198948.7	0.45265	0.150653	0.0338471	0.0151999	0.093404	0.024431	0.121325
ENSG00000140545.10	3.38903	1.51355	3.93967	0.680638	0.50384	0.252246	1.67669
ENSG00000167889.8	0	0	0	0.000720311	0.100986	0.00241443	0.311894
ENSG00000074416.9	1.78059	0.638108	0.992561	0.536471	0.507595	0.239893	1.11746
ENSG00000008394.8	0.448111	0.921435	0.00959848	0.165193	0.0377873	0.0143865	0.0176016
ENSG00000100427.11	2.37909	2.02381	0	0.00760161	0.0674345	0.102966	0.0717517
ENSG00000178053.13	0.0550515	0.000488624	0.340799	0.0130548	0.0116257	0.00236337	0.0214624
ENSG00000136297.10	2.62023	1.40071	0.000183093	0.0100494	0.319107	0.203567	2.1817
ENSG00000157227.8	0.425589	0.587016	0.307671	0.0159699	0.0843041	0.00751961	0.51521
ENSG00000102996.4	0.0385902	0.117901	0.0200705	0.101994	0.024058	0.0122388	0.500031
ENSG00000156103.11	0.0330359	0.00418317	0.000284086	0.00022332	0.201953	0.015953	0.880594
ENSG00000087245.8	0.0181323	0.0122242	0.00201267	0.00592745	0.0236291	0.0134809	0.59815
ENSG00000173269.9	0.00773109	0	0.0485658	0.873384	0.00735592	0.00035492	0.000450196
ENSG00000168314.13	0.282015	0.170255	0.0398641	0.0919276	0.0579831	3.29357	0.297841
ENSG00000204655.7	0.0864651	0	0.00222183	0.0103432	0.0216331	2.86987	0.174925
ENSG00000161647.14	0.0136127	0.0014201	0.000643793	0.00483114	0.386699	0.000264462	0.0605627
ENSG00000105926.11	0.397871	1.42522	0.0310446	0.0259029	0.353685	0.0386781	0.280024
ENSG00000172935.8	0.00223899	0	0.4561	0.00302661	0.00100772	0.00231582	0
ENSG00000134042.8	0.295516	0.476595	0.000715493	0.000499477	0.0541077	0.00708674	0.384138
ENSG00000072952.14	0	0	1.27379	0.0105936	0.00214981	0.00043338	0.0111902
ENSG00000120149.7	0.00277151	0.483591	0.0540359	0.000252735	0.0146686	0.00289348	0
ENSG00000187193.8	2.99541	3.28848	0.857217	1.27468	0.585606	1.05312	0.670414
ENSG00000087250.4	2.26412	1.98213	0.011444	0.0144334	0.692562	0.211234	0.609122
ENSG00000132938.14	0.0140495	0.0937651	0.0462626	0.00536383	0.323358	0.00688671	0.0719689
ENSG00000272573.1	0.0011962	0.000343756	2.03871	0.0352014	0.00273273	0.00299674	0
ENSG00000196091.8	0	0.695597	0.000555486	0.00116006	0	0.0119861	0.00200859
ENSG00000133392.12	0.00432899	0.00259338	3.09366	0.0215204	0.00845663	0.00638244	0.00109896
ENSG00000118680.8	0.340734	0.586459	0.885094	2.20605	1.30284	0.490089	0.659166
ENSG00000101335.5	0.102887	0.144952	4.78774	0.12538	0.022897	0.0180096	0.0398835
ENSG00000065534.14	0.0153336	0.000531561	3.15791	0.150129	0.0103154	0.00611541	0.0133232
ENSG00000141052.13	0.000231102	0	1.176	0.00124564	0.00233173	0.00162418	0
ENSG00000101605.8	0.00505639	0	0.49663	0.00153192	0.000455714	0.00123668	0
ENSG00000196132.7	0.0020732	0	0.000114194	0.000449826	0.111385	0.00017374	0.338066
ENSG00000186487.13	0.0203071	0.0625513	0.00924559	0.00260123	1.03109	0.0237204	0.146417
ENSG00000138744.10	1.0976	0.632015	0.00276568	0.0404013	0.0557665	0.123939	0.0391886
ENSG00000186462.7	0.0112421	0.121552	0.00141817	0.000210656	0.655819	0.00708787	0.185572
ENSG00000125814.13	0.0667949	0.042407	0.0197668	0.0219342	1.01551	0.0314039	0.0754095
ENSG00000158747.9	0.104876	1.10539	1.84087	0.0902546	0.103287	0.00674246	0.327174
ENSG00000130287.9	1.49332	0.0676012	0.00153441	0.00100508	0.567865	0.0604797	1.85514
ENSG00000116701.10	0.00763038	0	0.686256	0.00719669	0.00276537	0.0107927	0.00128833
ENSG00000165795.16	3.54246	3.66873	1.81629	0.067886	0.470941	0.890396	2.12538
ENSG00000185633.6	0.00255261	0	0.794948	0.027826	0.000310825	0.00193577	0.000927556
ENSG00000104725.9	0.0408352	0	0.00313118	0.00263837	1.02572	0.0230296	0.0238592
ENSG00000172260.9	0.127264	0.468032	0.000405681	0.000324409	0.636109	0.0257813	0.176357
ENSG00000184613.6	0.030068	0.513734	0.00263619	0.00206706	0.807074	0.0189273	0.744873
ENSG00000132688.10	0.0167499	0	0.649921	0.986687	0.046905	0.00190858	0.0224914
ENSG00000204099.7	5.9638e-05	0	0	0.0049997	0.0266054	0.024953	2.3609
ENSG00000162614.14	0.0134804	0	0.593048	0.000584167	0.238656	0.00266172	0.00987637
ENSG00000163531.11	0.157364	0.477868	0.00502375	0.00134121	0.275631	1.03251	0.389068
ENSG00000100906.6	0.519359	0.346554	1.26599	2.93761	0.348067	0.918088	0.341856
ENSG00000066248.10	0.678542	0	0.00398314	0.000383356	0.704874	0.0127964	0.153148
ENSG00000084628.5	0.0623984	0.000290084	0	0.000863151	0.23556	1.1902	0.128244
ENSG00000188580.9	0.0396241	0	0.00399716	0.000409372	0.20953	0.583996	0.022157
ENSG00000101198.10	1.35758	1.34661	0	0.0134439	0.0538245	0.0278168	0.518223
ENSG00000148826.6	0.0847309	0	0	0.00119109	0.0106415	1.26632	0.074194
ENSG00000196338.8	0.18209	0.254899	0.0350747	0.000516858	0.232295	0.0617859	0.879042
ENSG00000157064.6	0.0211402	0.0546954	0.318618	0.00265014	0.439916	0.00907326	0.505564
ENSG00000153406.9	0.0570734	0.0319831	0.00634301	0.00570825	0.178211	0.965859	0.309783
ENSG00000164867.6	0.0153761	0.0335383	0.0226869	0.807417	0.01493	0.00298749	0.0515622
ENSG00000163072.10	0.000240567	0	0.022845	1.12404	0.00427342	0.000424722	0.000806491
ENSG00000074181.4	0.0324774	0.00109769	1.14969	0.0218723	0.0373472	0.0019399	0.00473974
ENSG00000122585.3	0.0115171	0.927281	0.00519294	0.00368324	0.0498547	0.00730382	0.101191
ENSG00000164128.2	0	0	1.23967	0.00345096	0.0422251	0.000135032	0
ENSG00000181019.8	0.0697241	0.426596	0.0256772	0.0307132	0.030943	0.0263047	0.0333942
ENSG00000112333.7	0.376699	0	0	0.000336071	0.0488878	0.00101723	0.212191
ENSG00000175745.7	0.251687	0.324364	0.182911	0.00543493	0.123152	0.0124443	0.185212
ENSG00000185551.8	0.115232	0.0272006	1.17628	0.13165	0.105544	0.00562747	0.113125
ENSG00000091129.15	0.696863	0.778292	0.000670519	0.00250237	0.364154	0.0188499	0.571149
ENSG00000053702.10	0.00682766	0.00637899	2.1181	0.0067886	0.0519644	0.0142234	0.00872085
ENSG00000099250.13	0.170145	0.125983	0.255087	1.03608	0.0800345	0.00161422	0.0495731
ENSG00000152954.7	0.0502189	0	0.00268474	0.00329626	0.543679	0.0265641	0.10327
ENSG00000125841.8	2.10615e-05	0	0.000236991	0.00168677	0.675108	0.000512746	0.0115496
ENSG00000179915.16	1.51116	0.225009	0.00819321	0.0111988	1.164	0.119376	1.87193
ENSG00000021645.13	0.0390066	0.413162	0.00200663	0.00466365	1.25095	0.0132021	0.339101
ENSG00000168824.10	0.116354	0.118941	0.0347195	0.0716095	1.46862	0.0894738	1.18975
ENSG00000170091.6	0.0184556	0.0104734	0.00267754	0.00223485	1.01356	0.00505545	0.237109
ENSG00000185652.7	0.00254441	0	0.281087	0.0019328	0.104684	1.21368e-05	0
ENSG00000182667.10	0.91342	0.831332	0.055534	0.0251172	0.625908	0.0246816	0.631655
ENSG00000065320.4	0.00995722	0	0.0424756	0.0461342	0.0421248	0.00526795	0.384068
ENSG00000074527.7	0.0036319	0	0.764414	0.0127756	0.00472128	0.000168507	0.0306908
ENSG00000162631.14	0.00192271	0	0	0.00293229	0.23177	0.000256862	0.0016167
ENSG00000148053.11	2.55806	1.95859	0.0503657	0.0150183	0.782908	0.141417	1.7317
ENSG00000169006.6	2.896	2.65886	0.00171494	0.0074573	0.126581	0.117791	0.636494
ENSG00000188039.9	0.429671	0.286166	0	0	0.00831939	0.00568559	0.0341536
ENSG00000122584.8	0.00436041	0	0	0.00385041	0.0744651	0.00811662	1.92189
ENSG00000184232.4	0.744578	0.00133241	0.120594	0.0196179	0.00901675	0.00866017	0.0828418
ENSG00000197822.6	0.0151697	0.0933217	0.0489466	1.06316	0.0227879	0.00384692	0.0164204
ENSG00000105088.4	0.046847	0.321859	0.0126462	0.00165445	0.216173	0.0112336	1.67479
ENSG00000185585.15	0.0421683	0.00133241	0.874959	0.044163	0.00400317	0.000432768	0.0270597
ENSG00000184221.8	0.496746	0	0.000180072	0.0123632	0.0926376	2.4568	3.87484
ENSG00000205927.4	0.135389	0	0.00363256	0.00139467	0.0733176	0.907165	2.33409
ENSG00000197430.6	0.0646367	0	0	0.0052031	0.0107133	1.99655	0.0826298
ENSG00000183715.9	0.00892661	0.00167265	0.000951101	4.53131e-05	0.275472	0.0623371	0.955486
ENSG00000125510.11	0.0152813	0	0.00884883	0.00061611	0.0798293	0.00190799	0.430235
ENSG00000180785.8	0.000129611	0	0.994961	0.00295799	0.000422811	0.000477809	0
ENSG00000167332.7	0	0	0.255391	2.27042e-05	0.00015146	6.16918e-06	0
ENSG00000108405.3	0.000314583	0	0.487277	0.00166075	0.000561854	0.000118855	3.33936e-05
ENSG00000174944.4	0.00978252	0.0427393	0.710937	0.0382577	0.0494284	0.00113333	0.0307457
ENSG00000179364.9	0.08451	0.0398867	0.0831465	0.0567027	0.0656216	0.827489	0.0991059
ENSG00000149269.5	0.192454	0.073805	0.00552302	0.0199117	0.602439	1.25866	0.379035
ENSG00000129116.13	0.0577685	0.058617	1.68288	0.00544827	0.0196634	0.0033443	0.0594579
ENSG00000099260.6	0.0258931	0	0.00577789	1.13199	0.0190782	0.000541426	0.0244879
ENSG00000137819.9	0.0082893	0.000630587	0.00247072	1.3628	0.0012654	0.00070499	0.000235733
ENSG00000160781.11	0.364459	1.04203	0.0043216	0.00184192	0.00199588	0.0965046	0.0143718
ENSG00000135903.14	0.00115198	0.359018	8.90085e-05	7.92793e-05	0.0112551	0	0.0197805
ENSG00000163346.12	1.37902	0.663094	1.86629	0.232662	0.0256205	0.109262	0.0836917
ENSG00000090097.16	0.19283	0.634798	0.0778835	0.0526896	0.367861	1.32732	0.635503
ENSG00000150275.13	0.0026393	0	8.28659e-05	0.0010248	0.0807289	0.030093	0.811702
ENSG00000189184.7	0.00883293	0	0.264902	0.0146492	0.0554983	0.000234285	0.00369536
ENSG00000197991.10	0.0703005	0.112898	0	0.00300368	0.0441307	0.00235091	0.420797
ENSG00000184226.10	0.486751	0.542837	0.00181324	0.00170929	0.608961	1.43542	1.05898
ENSG00000106333.8	0.0169114	0.101814	0.908481	0.0322188	0.0030546	0.00311326	0.000778388
ENSG00000248485.1	0.0982213	0.0884447	2.89538	2.4198	1.10432	0.0177226	0.0115547
ENSG00000115252.14	0.0142637	0	0.714025	0.0038534	0.16615	0.00351521	0.126306
ENSG00000123360.7	0.0154723	0	0.128764	0.00222433	0.745433	0.00334465	0.0481771
ENSG00000172572.6	0.00514833	0.0830139	0.994802	0.00496094	0.0383126	0.0123412	0.0425848
ENSG00000138735.11	0.000500395	0	0.992091	0.0481314	0.0243354	0.00391812	0.0176898
ENSG00000160191.13	0.0593292	0.270058	0.00593765	0.00565753	0.0605146	0.00845389	0.018965
ENSG00000100311.12	0.000171934	0	0.159098	0.602237	0.0363558	0.000887384	0.000175375
ENSG00000134853.7	0.00706729	0	0.00024631	0.0170184	0.0338252	0.0118752	2.10708
ENSG00000113721.9	0.185306	0.109907	0.881525	0.0412212	0.00325119	0.00442885	0.00973429
ENSG00000120913.19	0.0638856	0.0489772	0.480132	0.0906964	0.0150272	1.51939	0.0727338
ENSG00000154553.9	0.00503597	0.0969494	2.13835	0.00433317	0.00519474	0.00649066	0.000752908
ENSG00000131435.8	0.608183	0.516108	0.0137198	0.00219962	0.0310375	0.00946701	0.0633484
ENSG00000162493.12	0.485882	0.359414	0.00115363	0.0103826	0.0393512	0.0168977	0.36944
ENSG00000241360.1	0.116421	0.0472124	0.0338859	0.00306638	1.04411	0.0334043	0.548003
ENSG00000165966.10	0.00561566	0.0198201	7.3386e-05	0.000171575	0.0910583	0.00843305	0.381563
ENSG00000112378.11	0.0068957	0.00627358	1.79383	0.0401315	0.0786937	0.0112022	0.017199
ENSG00000114757.14	0.0690164	0	0.132497	0.00370072	0.18262	1.73179	0.164629
ENSG00000152556.11	1.19057	1.83832	0.250117	0.136536	0.717164	0.0458987	0.667674
ENSG00000119630.9	0.0265448	0.0400013	1.03467	0.00531035	0.0292995	0.00644477	0.017635
ENSG00000008438.4	0.00499174	0.0220552	0.0123088	2.51093	0.00428164	0.0103882	0.00521101
ENSG00000164776.5	0.56359	0.3117	0.0468653	0	0.0115478	0.0120044	0.00793566
ENSG00000174307.5	0.0787389	0.057378	0.831313	0.085878	0.102703	1.06146	0.476467
ENSG00000019144.12	0.0568687	0.10345	0.00667292	0.091097	0.0398578	0.907186	0.457988
ENSG00000144824.15	0.0327559	0	1.45069	0.192289	0.00959596	0.0185857	0.0953295
ENSG00000175287.14	0.0684121	0.672401	0.0186163	0.0109043	0.0209254	0.0247639	0.0222389
ENSG00000168490.9	0.0182188	0	0.0138185	0.000452233	0.642271	0.00591391	0.00667464
ENSG00000153823.14	0.208759	0.19235	0.428284	0.0124777	0.177944	0.011648	1.33394
ENSG00000133056.9	0.0152207	0.00092067	0.03062	0.0385115	0.164434	0.42266	0.117376
ENSG00000150867.9	0.154925	0.155451	0.123178	0.0528354	0.108605	1.15222	0.204894
ENSG00000146070.12	2.8731	3.60761	0.00136335	0.0135414	0.14554	0.10771	0.780234
ENSG00000104368.13	0.12499	0.0546755	0.964789	2.12734	0.114934	0.304808	0.427603
ENSG00000115556.9	0.615802	0.238719	0.00784245	0.00095163	0.00858876	0.00948067	0.0219503
ENSG00000138193.10	0.056903	0.344226	0.677859	0.013898	0.0115654	0.00476655	0.0873917
ENSG00000115896.11	0.0851128	0.0981226	0.335069	0.00799708	0.0482215	0.658762	0.0989477
ENSG00000154822.11	0.00859889	0	0.00154641	0.000510858	0.234956	0.00301939	0.0152314
ENSG00000021300.9	1.37931	1.52854	0.0154334	0.0592696	0.0659562	2.78924	1.50435
ENSG00000090924.10	0.0136551	0.000630587	0.289593	0.073564	0.00880995	0.00347481	0.0394788
ENSG00000054690.9	0.0128424	0	0.00443856	0.00739352	0.0155512	0.529325	0.0294124
ENSG00000241839.5	0.179882	0.346823	0.0605516	0.0158328	0.00343887	0.0432436	0.0392586
ENSG00000102934.5	0.0907379	0	0.0109751	1.67126	0.0474733	2.52368	2.78092
ENSG00000198523.5	0.0213736	0	2.06166	0.0110324	0.00421451	0.00277103	0.00883078
ENSG00000123560.9	0.388059	0.433544	0.0645981	0.0810695	0.104838	5.50095	1.16799
ENSG00000120756.8	0.0284725	0.012711	0.0024018	0.00117165	0.0655303	0.845465	0.0578547
ENSG00000100979.10	0.208944	1.85823	0.187176	4.25461	0.037443	0.026682	0.00401842
ENSG00000120594.12	0.10853	0.0239284	0.0902992	0.0350915	0.086958	0.748576	0.172969
ENSG00000198753.7	0.0130422	0.122216	0	0.000340794	0.000755196	0.478195	0.321358
ENSG00000175535.6	0	0	0	0	2.90867e-05	2.30839e-05	0.270873
ENSG00000128567.12	0.000506279	0	0.0137705	1.18495	0.00608556	0.000973755	0.000252942
ENSG00000114631.10	0.0275291	0.00366025	0.116035	0.0036972	0.452245	0.0101416	0.628999
ENSG00000184486.7	0.305044	0.0708454	0.000279507	9.08204e-06	0.0768443	0.00646732	0.158549
ENSG00000077157.16	0.06567	0.0527886	1.12176	0.0333253	0.142967	0.0514021	0.069916
ENSG00000167641.6	0.0188288	0	0.621586	0.00879303	0.00494732	0.738628	0.0291874
ENSG00000173457.6	0.163884	0.09809	0.0564576	0.0411033	0.22346	0.0243459	0.705342
ENSG00000198729.4	0.0140317	0.126492	0.229133	0.000291198	0.195292	0.00273658	0.506994
ENSG00000119938.8	0.844147	0.229585	0.376309	0.010808	0.00414224	0.026576	0.047369
ENSG00000219607.2	0.55243	0	0	9.24347e-05	0.000767815	0.00528188	0.00367837
ENSG00000117592.8	3.04216	2.5373	0.482218	0.512658	0.443278	0.852391	1.14942
ENSG00000188783.5	0.642187	0.218188	1.44751	0.0278555	0.00153958	0.00625734	0.0308581
ENSG00000046889.14	1.04022	1.06709	0.0200402	0.493568	0.0270092	0.0308298	0.040147
ENSG00000188191.10	0.0252758	0	0.490205	0.0129742	0.860854	0.0234309	0.297057
ENSG00000067606.11	0.0566206	0.0977186	0.00325744	0.0118952	0.606845	0.956767	0.358307
ENSG00000185532.10	0.0158538	0.139282	0.550088	0.0434186	0.072214	0.000473408	0.172591
ENSG00000138669.5	0.00470434	0	0.00593485	0.000349129	0.0122207	9.19649e-05	0.241639
ENSG00000111218.7	0.0117474	0.0011255	0.00135674	0.000117848	0.256429	0.00219106	0.0227909
ENSG00000100033.12	0.868763	0.590892	0.0687762	0.0394943	0.00880968	0.0123022	0.0218141
ENSG00000007062.7	0.061826	0	0.00721097	1.13527	0.0447719	0.0208402	0.00977288
ENSG00000176381.4	0.0841278	0.0141721	0.00287863	0.00905935	0.0373567	0.888042	0.174548
ENSG00000186654.16	0.187591	0.236868	0.00736293	0.0116943	0.0116946	0.00133686	0.037149
ENSG00000167371.12	0.040486	0.0165648	0.0392853	0.0074718	0.518867	0.00754098	0.076063
ENSG00000116132.7	0.136692	0.279852	0.332613	0.00250556	0.00701538	0.00224773	0.253034
ENSG00000135069.9	1.17631	0.591576	0.0242469	0.0161183	0.20602	2.16577	1.22934
ENSG00000146005.3	0.300304	0.0811392	0	0.000106287	0.0349317	0.0107066	0.0782226
ENSG00000107317.7	0.234871	0.102853	0.0227475	0.0384202	0.0399092	3.65206	0.418003
ENSG00000160013.4	0	0	0.146297	3.24012e-05	0	0.00031563	0
ENSG00000184489.7	0.0826477	0.158379	2.31543	0.697203	0.276874	0.0183856	0.19939
ENSG00000110786.13	0.0152764	0	0.00493555	0.00130477	0.943816	0.00628811	0.312118
ENSG00000127329.10	0.0070029	0	0.0493817	2.01237	0.0134556	0.00762531	0.00506896
ENSG00000153707.11	0.149262	0.500018	0.00722286	0.0312135	0.243647	1.39088	0.448157
ENSG00000144724.14	0.163099	0.168796	0.0323547	0.718139	0.0628372	0.0029132	0.313195
ENSG00000155093.13	0.0155941	0	0.00133549	0.000435627	0.37158	0.00217992	0.201959
ENSG00000151490.9	0.000838539	0.045229	8.28659e-05	0.000176669	0.172098	0.0123144	0.394809
ENSG00000106278.7	1.97548	2.42256	0.00104341	0.00758517	0.238478	0.0760334	2.78978
ENSG00000100994.7	1.0185	0.698451	0.683755	0.0574073	0.165381	0.139285	0.152978
ENSG00000151552.7	0.605068	0.488568	0.37655	0.681445	0.581127	3.59955	0.715412
ENSG00000112531.12	2.0024	2.06939	0.243472	1.05575	0.347945	2.66518	2.0078
ENSG00000115828.11	0.00565094	0.00133241	0.000415247	0.0204935	0.228636	0.351224	2.0032
ENSG00000156675.11	0.000112379	0.00666933	0.000290732	0.372903	0.0124757	0.0021508	0.00011546
ENSG00000139998.10	0.00720409	0	0.00111959	0.00123305	0.374013	0.00441143	0.0210893
ENSG00000100228.8	0.0561276	0.344458	0.0212359	0.000854668	0.120297	0.00668313	0.0410708
ENSG00000152932.6	0.0186938	0.0925214	0.00257431	0.00358664	1.02169	0.0144695	0.197192
ENSG00000160271.10	0.332984	0.512379	0.0296097	0.115291	0.156359	1.19445	0.491696
ENSG00000132329.6	1.47647	1.52637	0.862683	0.0108849	0.921327	0.0839201	1.75937
ENSG00000131477.6	0.180948	0.422839	0.020964	2.10112	0.0232676	0.0102751	0.555306
ENSG00000076864.15	0.0582784	0.0272665	0.0304759	0.000333224	0.480288	0.0414608	0.742453
ENSG00000106538.5	0.20512	0.272771	0.963414	0.0386745	0.000492851	0.00585156	0.00467302
ENSG00000198915.7	0.00513937	0	0.000541032	0.00790495	0.601224	0.0113362	0.03686
ENSG00000058335.11	0.0227278	0.0686146	0.00814389	0.00376313	0.742961	0.00400951	0.286421
ENSG00000068831.14	0.0167675	0	1.00908	0.364677	0.24546	0.00701035	0.0791831
ENSG00000105538.4	0.0282904	0.0828301	0.0598678	1.17855	0.0980416	0.016615	0.0554369
ENSG00000122035.6	0.0506439	0.384363	1.45054	0.0311444	0.0112986	0.000738545	0.186824
ENSG00000103710.6	0.00387761	0.000644063	1.92635	0.00865504	0.00138362	0.0431248	0.22933
ENSG00000167281.14	0.0223909	0.131116	0.00943574	0.00222556	0.889811	0.0247408	0.0291494
ENSG00000112183.10	0.0129914	0.0982247	0.543541	0.00395335	0.161183	0.0014134	0.0132889
ENSG00000144642.16	0.0172518	0.0339804	0.516813	0.0214456	0.154656	0.00752304	0.0460431
ENSG00000157110.11	0.00600848	0	1.6419	0.389012	0.00196821	0.0110053	0.000991259
ENSG00000166831.4	0.0275209	0.171525	1.48285	0.0037889	0.00900905	0.00264345	0
ENSG00000049449.4	0.0903085	0.0367151	0.0400868	0.084644	0.347365	0.0129451	0.952076
ENSG00000142552.3	0.068144	0.0214047	1.15536	0.185157	0.0441613	0.012295	0.209258
ENSG00000198771.6	0.0026702	0	0.854624	0.276272	0.00568863	0.00784312	0.00108565
ENSG00000121039.5	0.107401	0.362561	0.0380565	0.0324235	0.051682	0.0147483	0.0572574
ENSG00000135437.5	0.0953294	0.462851	0.139415	0.00807578	0.0484024	0.0113801	0.0050195
ENSG00000068615.12	0.00365564	0.000577665	0.0413777	0.105409	0.300968	0.00422449	0.58768
ENSG00000139890.5	0.00110614	0	0.000541032	8.97909e-05	0.333387	0.00022995	0.0204828
ENSG00000111783.8	0.267213	0.210672	0.0010162	2.90647e-05	0.0239221	0.00302084	0.150309
ENSG00000159788.14	0.210177	0.0383574	0.051284	1.09653	0.12941	0.013882	0.0607089
ENSG00000147509.9	0.487162	0.202933	0.000734162	0.000230809	0.264043	0.00817188	0.0834263
ENSG00000117152.9	0.0459492	0	2.98819	0.0861297	1.11783	0.0148367	0.0227824
ENSG00000143248.8	0.0126188	0	2.14938	0.217661	0.0169836	0.00555783	0
ENSG00000186479.4	0.169954	1.03194	1.39463	0.00548125	1.54583	0.0217082	0.428525
ENSG00000135824.8	0	0	0.000939929	0	0.32914	0.00341628	0.00484799
ENSG00000177105.9	0.185823	0.229995	0.247217	0.36074	0.0287245	1.87098	0.335026
ENSG00000152214.8	0.00449058	0.000531561	0.00136267	9.01776e-05	0.731183	0.000707294	0.493661
ENSG00000140522.7	0.379128	0	0	0.00219541	0.06652	0.0151634	1.86963
ENSG00000101695.4	0.0145332	0	0.0101844	0.772616	0.00837179	0.0340239	0.0109357
ENSG00000082996.15	1.03803	1.15011	0.453521	0.333366	0.364719	2.46519	0.941031
ENSG00000137393.8	0.0230099	0	0.00561743	0.481665	0.0264196	0.00232049	0.129065
ENSG00000176641.6	0.00378974	0	0.767533	0.0443338	0.173663	0.0067561	0.0266221
ENSG00000164197.7	0.111269	0.012293	0.011759	0.00023537	0.0632906	0.00777334	0.499838
ENSG00000114125.9	0.397522	0.51453	0.638895	0.626781	0.726923	1.81654	0.737353
ENSG00000185008.13	0.0317501	0.0571189	0.000537931	0.00223239	0.315717	0.00764998	0.0133881
ENSG00000154133.10	0.000311667	0	0.00766069	0.753545	0.000521005	0.000615335	0.000268647
ENSG00000198963.6	1.03172	0.335114	0.0147463	0.000912381	0.0680603	0.023486	0.118667
ENSG00000089169.10	0.00758456	0	0.00145721	0.00265883	0.633456	0.0214781	0.145129
ENSG00000177519.3	0.0392931	0.000585629	0.000677442	0.00023867	0.108721	0.00288735	0.864104
ENSG00000179673.3	0.00518712	0	0.000541032	2.89889e-05	0.387674	0.00249744	0.00728318
ENSG00000166592.7	0.0163525	0.0325614	1.77618	0.0200796	0.00342137	0.0231328	0.000560133
ENSG00000114993.11	0.0675147	0.109018	0.0151547	0.00826914	0.16828	1.04416	0.608058
ENSG00000139970.12	0.268124	0.49521	0.0290973	0.0184825	3.19194	0.0997859	2.4257
ENSG00000185924.6	0.00247806	0.0104734	0.342545	0.0057812	0.12034	0.00115812	0.000292504
ENSG00000198626.11	0.00810902	0.027867	0.11476	0.00328217	0.286176	0.00736608	0.00730637
ENSG00000197747.4	0.180152	0.571716	0.0595651	0.253097	0.127656	0.0580621	0.0251046
ENSG00000160307.5	1.16329	2.01011	0.00401511	0.00713062	0.101185	0.420649	1.29661
ENSG00000170989.8	2.2237	1.88626	0.0589498	2.01605	0.0348546	0.0419027	0.110133
ENSG00000267534.1	0.0405502	0.177187	0.0345096	0.00851081	0.0185688	0.0160749	0.529579
ENSG00000213694.3	0.0160848	0	1.16829	0.0345618	0.0119778	0.000890392	0.0332017
ENSG00000180739.12	0.0402514	0	0.00021232	0.00152218	0.0451246	1.19254	0.0562789
ENSG00000256463.4	0.294193	0	0.000412711	0.00241944	0.0864468	0.00310632	0.335705
ENSG00000168077.9	0.884988	0.0963108	0.0112097	0.0115467	0.0186226	0.00519596	0.016313
ENSG00000143653.9	0.51812	0.4189	0.108287	0.118388	0.338386	1.52247	0.739473
ENSG00000099194.5	2.16785	2.47368	0.155073	0.21667	0.60977	2.7214	1.65043
ENSG00000136155.12	0.00767753	0	0.000319287	0.000899099	0.00113957	0.00324162	0.202622
ENSG00000171951.4	0.0373723	0	0.00322334	0.00695251	1.45778	0.00489612	0.0254944
ENSG00000104112.4	2.41874	2.38111	0.00272111	0.00962456	0.713186	0.271097	1.00552
ENSG00000144285.11	0.0020713	0	0.00428063	0.00054106	0.444551	0.00228583	0.116194
ENSG00000105711.6	0.0647158	0.198934	0.11811	0.0118647	0.802766	0.0479029	0.19508
ENSG00000149575.5	0.0199889	0.0496741	0.350959	0.0102612	0.982869	0.0262023	0.258861
ENSG00000196876.9	0.0653636	0.212973	0.00243026	0.0065019	0.720625	0.0191975	0.182718
ENSG00000164106.3	0.792833	0.622966	0.000107958	0.00167497	0.0258413	0.05391	1.58577
ENSG00000162512.11	0.165626	0.66417	0.121956	0.344689	0.186781	0.0124595	1.57457
ENSG00000124145.5	1.88929	2.49459	1.24195	0.0801515	0.0673484	0.105611	0.133873
ENSG00000166562.4	0.376919	0.442958	0.183158	0.320636	0.365673	1.55499	0.901114
ENSG00000138593.4	0.38	0.489066	0.295987	0.379387	0.580335	1.6039	0.641743
ENSG00000075223.9	0.00472179	0.024142	0.0102434	1.1412	0.0437565	0.00875748	0.000436056
ENSG00000153993.9	0.000536586	0.0915196	0	0.00082658	0.0582036	0.0800355	0.798112
ENSG00000196189.8	0.430271	0.0136527	0.0119092	0.00421719	0.05599	0.0123045	0.0451843
ENSG00000185033.10	0.176836	0.0217315	0.0185186	0.00185695	0.0187754	0.00420003	0.0404859
ENSG00000187764.7	0.104519	0.131425	0.00113381	0.00253004	0.0437847	0.909315	0.156464
ENSG00000112902.7	0.00832132	0.00044054	0.265285	0.0197924	0.16262	0.0359611	0.643369
ENSG00000082684.10	0.0584037	0.0151373	0.0265698	0.000490915	0.111833	0.00117514	0.620579
ENSG00000100167.15	0.0697919	0.00319882	0.0097209	0.000601391	0.996119	0.0265222	0.397631
ENSG00000108387.10	0.319826	2.60889	1.10615	0.531002	0.186214	3.42482	0.450234
ENSG00000164402.9	0.300773	0.517314	0.5569	0.0736827	0.252537	1.81446	0.736056
ENSG00000135919.8	2.35414	2.2041	1.64682	0.254885	0.592946	0.1813	3.53485
ENSG00000149131.11	0.0408993	0.0244559	1.85415	0.0305564	0.1095	0.00773348	0.0208578
ENSG00000063015.15	0.00524608	0	0.00619626	0.00520304	0.609477	0.00431603	0.380838
ENSG00000100095.14	0.0227623	0.0096003	0.0221731	0.00263318	0.346193	0.0267392	1.10898
ENSG00000174938.10	0.0382242	0.0738866	0.013575	0.000510937	0.424159	1.32204	0.118844
ENSG00000144040.8	1.38255	1.48187	0.0315107	0.0346658	0.145384	0.138706	0.364014
ENSG00000108823.11	0.00100255	0	0.481676	0.00452186	0.000313874	2.96893e-05	0
ENSG00000118515.7	0.0944339	0.0316734	0.249842	1.1105	0.291114	2.56423	0.952756
ENSG00000198964.9	0.135395	0.170307	0.180055	2.29081	0.166776	0.149337	0.32576
ENSG00000189410.7	0.0163935	0	0.000205515	0.0051129	0.364084	0.000432982	0.00347506
ENSG00000185437.9	0.00322843	0	0.44005	7.9047e-05	0.00273176	0.000162356	0.00370082
ENSG00000130147.11	0.00690242	0	0.0711185	0.351441	0.0812778	0.0226685	1.1183
ENSG00000140600.12	0.022272	0	0.000591041	0.00459852	0.214373	0.730014	0.234159
ENSG00000185634.7	0.00530461	0	0.011306	8.74039e-05	0.0210998	0.0274281	0.510228
ENSG00000169291.5	9.7101e-05	0	0.0258008	0.450375	0.000756334	0.000213094	0
ENSG00000237515.6	0.14682	0.39255	0	0.000813045	0.294784	0.00334998	0.30631
ENSG00000068903.15	0.566749	0.827615	0.478373	0.403512	0.264954	1.88253	1.93641
ENSG00000139737.17	0.0936491	0.083342	0.00024107	0.00224721	0.222046	1.8932	0.380166
ENSG00000064651.9	0.0842942	0.12592	0.127667	0.0446493	0.153156	1.37056	0.331605
ENSG00000124140.8	0.00951677	0	0.00219565	0.00666151	0.693967	0.00437586	0.00841472
ENSG00000158296.9	0.248599	0.188186	0	0.00243176	0.000611818	0.0104487	0.00836345
ENSG00000141469.12	0.402266	0.888026	0.000257099	0.00655313	0.000332156	0.00349113	0.172204
ENSG00000163406.6	0.599447	0.0604272	0.0081622	0.00303074	0.0120658	0.0118884	0.130765
ENSG00000168679.13	0.00984044	0.0175328	0.00889138	0.798734	0.00805476	0.00231356	0.00191073
ENSG00000173638.14	0.0591512	0	1.52477	0.0432347	0.04826	0.047324	0.129486
ENSG00000135917.9	2.04151e-05	0	0.000643872	0.599718	0.000248927	4.00193e-05	0.00112981
ENSG00000110436.7	4.2513	2.99778	0.0167982	0.0266036	0.302165	0.470569	1.36652
ENSG00000079215.9	3.40205	3.63937	0.00321089	0.0362014	0.150666	0.310629	0.984159
ENSG00000115902.6	0.630548	0.216529	0.00449605	0.0133678	0.126935	0.00801175	0.2007
ENSG00000197208.5	0.159081	0.864661	0.0041413	0.00559365	0.0334739	0.0032473	0.0294171
ENSG00000149452.11	0.00763248	0	0.0548238	1.70043	0.000149504	0.000587857	0.000541438
ENSG00000155886.7	0.037007	0	0.0030401	0.000972352	1.13782	1.11861	0.0542339
ENSG00000182902.9	1.58796	1.58675	0.00227349	0.00147818	0.022931	0.040996	0.193305
ENSG00000130304.12	1.62544	1.21328	0.0504143	0.0672927	0.128784	0.236608	0.467497
ENSG00000117394.15	0.88524	0.440052	0.288832	4.03595	0.0945515	1.05338	0.365822
ENSG00000151229.8	0.00820516	0	0.00933583	0.00434639	0.261703	0.00197025	0.0613224
ENSG00000181856.10	0.0166309	0.125148	0.70006	0.00430678	0.0250559	0	0
ENSG00000170385.9	0.0906544	0.0606295	0.079318	0.955515	0.0953195	0.054498	0.074332
ENSG00000196376.6	0.0304616	0.00387492	0.0337514	0.00201365	0.359007	0.00980496	1.0497
ENSG00000110660.10	0.000518283	0	0.00180049	0.622544	0.0106388	0.00204783	0.0245905
ENSG00000111371.11	0.0950046	2.07908	0.000565715	0.00111766	0.699376	0.0219532	0.163678
ENSG00000169507.5	0.00412879	0	1.40128	0.00950972	0.000495229	0.00260894	0
ENSG00000196950.9	0.12016	0.0290915	0.0787637	1.18149	0.497299	0.027918	0.261841
ENSG00000148482.7	1.12282	0.877658	0	8.34192e-06	0.00117857	0.0144823	0.0329481
ENSG00000138449.6	0.0133964	0	0.0181927	1.01288	0.00187838	0.00228109	0.0185717
ENSG00000114544.11	0.0278191	0.238782	0.0999845	0.0202126	0.0212317	0.00838424	0.013306
ENSG00000070214.11	0.209865	0.0978959	0.0458021	0.140694	0.113305	2.25609	1.01801
ENSG00000211584.9	0.945016	0.278002	0.992614	0.414523	0.446413	2.37425	0.678298
ENSG00000080493.9	1.77403	2.64038	0.0126913	0.00132218	0.37908	0.0426494	0.197069
ENSG00000101276.10	0.000231102	0	0.00760708	0.748556	0.000480151	0.000210567	0.00130593
ENSG00000157103.6	2.07672	1.76334	0.00652173	0.00398865	0.485757	0.587639	1.83482
ENSG00000132164.5	1.05923	0.221511	0	0.000102512	0.0123621	0.00991455	0.149969
ENSG00000197106.6	0.00257253	0.00937707	0.343191	0.00786681	0.423304	0.00248787	0.0104316
ENSG00000131389.12	0.0391712	0.00190606	0.154843	2.42034	0.534949	0.576554	0.180041
ENSG00000139514.8	0.0211459	0.00715033	0.0871451	0.912685	0.109202	0.00706668	0.117039
ENSG00000130876.7	1.6324	1.37675	0.00072963	0.00170307	0.0125111	0.0145854	0.454904
ENSG00000151012.9	0.7677	0.150387	0.000755671	0.0175163	0.00281753	0.00610677	0.0295913
ENSG00000003989.12	0.45395	0.239967	0.25637	0.00889288	0.010022	0.00201107	0.128884
ENSG00000165349.7	3.99601e-05	0.000649179	0.00159202	0.0523467	0.0470141	0.00246422	0.747641
ENSG00000103257.4	0.0531062	0.127668	0.018259	1.03817	0.0659538	0.00117604	0.0607629
ENSG00000109062.5	1.44515	0.861017	0.573675	0.163219	0.154816	0.123679	0.115398
ENSG00000065054.9	0.0567602	0.165862	1.07707	2.88333	0.231971	0.285341	0.253775
ENSG00000084453.12	0.00103206	0.0104734	0.014965	2.19428	0.00133703	0.000821386	0.000324247
ENSG00000139155.4	1.28713	0.0479877	0.0494971	2.35235	0.0132402	0.00222225	0.0344547
ENSG00000101187.11	0.0240035	0.871781	0	0.000187327	0.00604072	0.00109873	0.000471864
ENSG00000166750.5	0.00144053	0.00104777	0.0508318	0.801237	0.000897368	0.000752138	0.000546429
ENSG00000185985.7	0.273036	0.110794	0.00104974	0.000128443	0.115232	0.00390449	0.29806
ENSG00000121871.3	0	0	4.05018e-05	0.000290812	0.156097	0.00780912	0.335099
ENSG00000166949.11	0.0822806	0.549773	0.13833	0.0978469	0.0954802	0.0300399	0.170378
ENSG00000198732.6	0.0826488	0.0218693	0	0.00317804	0.0431229	0.090307	0.709231
ENSG00000132639.8	0.146982	0.520511	0.0460536	0.019593	3.01104	0.0960106	0.492156
ENSG00000145335.11	0.039664	0	0.00781614	0.0111309	1.94866	0.17643	0.307567
ENSG00000173267.9	0.0356294	0	1.95225	0.0631785	0.00529731	0.00508656	0.000440834
ENSG00000172164.9	0.0109794	0	0.194077	0.00259503	4.62554e-05	0.000140839	0.0020943
ENSG00000157734.9	0.0129641	0.00112246	0.00306902	0.00462755	0.0387041	0.0878825	1.19604
ENSG00000182968.3	0.118668	0.27599	0	0.000343151	0.0625152	0.00374192	0.00399731
ENSG00000100146.12	0.0264692	0	0.000145263	0.00282638	0.0258726	1.18608	1.55634
ENSG00000176887.5	0.10259	0	0.000181441	0.0020735	0.505835	0.00748327	0.520725
ENSG00000164736.5	0.00502283	0.000290084	0.0394658	1.44079	0	0.000540791	0.000582266
ENSG00000203883.5	0.000815112	0	0.0280036	1.42304	0.00506455	0.000583019	4.68234e-05
ENSG00000181449.2	0.679471	0.402906	0	0.00129624	0.139236	0.104093	0.528833
ENSG00000125285.4	0.330176	0.137977	0	0.000377457	0.0468533	0.00739688	0.414352
ENSG00000134595.6	0.00377433	0	0	9.8562e-05	0.00957887	0.000511903	0.228211
ENSG00000134532.11	0.35472	0.449034	0.221764	0.000341401	0.0848502	0.00446967	0.664301
ENSG00000110693.11	0.19671	0.119645	0.267145	0.000683218	0.0394263	0.009499	0.742139
ENSG00000171056.6	0.0146052	0	0.0207313	0.461661	0.00110097	4.501e-05	0.000448774
ENSG00000125398.5	1.11396	1.03044	0.00253182	0.0570821	0.121152	0.0203047	0.0223673
ENSG00000079263.14	0.0056332	0.0003581	0.0171358	0.733475	0.00158745	0.0105887	0.000903463
ENSG00000076382.12	0.0655761	0.490287	0.000147402	1.10679e-05	0.0723754	0.000587803	0.00347263
ENSG00000113140.6	1.47075	3.91653	2.83927	3.39622	0.148519	0.515349	0.635761
ENSG00000152583.8	4.07499	4.3526	4.1255	2.69026	0.622759	0.441001	2.59529
ENSG00000129128.8	0.220447	0.367839	0.000562147	0.00356411	0.416449	0.0096995	0.750497
ENSG00000107742.8	0.0632173	0.428053	0.0926663	2.14566	0.730633	0.0154154	0.36371
ENSG00000152268.8	0.274412	0.709077	0.000261127	0.0181834	0.375324	0.0185289	1.54132
ENSG00000187678.8	0.0494975	0.105937	0.356948	0.0454577	0.0652486	0.00344655	0.548967
ENSG00000122862.4	0.00530049	0	0.0257763	1.84513	0.00197897	0.0386274	0.00128493
ENSG00000177679.14	0.00214201	0	4.15445e-05	0.000291788	0.225764	0.00477467	0.122368
ENSG00000139874.5	0.000871986	0	0	0.00233263	0.0212174	0.00337715	0.487158
ENSG00000147488.7	0.00727395	0.0229036	0	8.15125e-05	0.0782605	0.416759	0.0113133
ENSG00000064225.8	0.0556375	0.266614	0.103345	1.43607	0.0158283	0.0205267	0.363984
ENSG00000070731.5	0.00331087	0.00133241	0.147132	1.03457	0.00730331	0.00581176	0.0121669
ENSG00000177511.5	0.00784778	0.00489191	0.00447542	0.00247967	1.09235	0.0156039	0.397726
ENSG00000169302.10	0.00321744	0.296144	0.00105649	0.00140404	0.151625	0.00114494	0.386017
ENSG00000165752.12	0.0144557	0	0.0145219	0.000263717	0.517402	0.00744886	0.053494
ENSG00000117632.16	0.29607	0.0200565	0.0639884	0.760758	1.48547	2.18495	0.317361
ENSG00000104435.9	0.038454	0.00201808	0.024617	0.315643	1.36429	0.0411234	0.0322125
ENSG00000197457.5	0.106933	0.331751	0.00726417	0.00122545	2.01413	0.075147	1.2611
ENSG00000015592.12	0.034384	0	0.000292887	0.00124353	0.301637	1.26277	0.248763
ENSG00000145087.8	0.000757178	0.0399814	0.000343682	0.0016464	0.519295	0.0291453	0.149876
ENSG00000137573.9	0.00293784	0.255665	0.0157055	0.00332488	0.125487	0.000712648	0.207365
ENSG00000196562.10	0.0326168	0.00027241	0.0524127	0.00284311	0.0651291	0.660617	2.10174
ENSG00000130540.9	0.0162528	0.0935219	0.00230079	0.000893846	0.886051	0.0054785	0.265368
ENSG00000099994.10	0.0123273	0	0.439577	0.00048653	0.0104398	0.00215902	8.58409e-05
ENSG00000143502.10	0.00234522	0	0.00141817	0.00874642	0.197664	0.0102716	0.534133
ENSG00000173705.4	0.00129188	0	0.647033	0.00177965	0.0225283	0.00688252	1.11087
ENSG00000185518.7	0.0106091	0.181205	0.000721327	0.00251966	0.318121	0.00908653	0
ENSG00000166111.5	0.000835858	0.0497307	0.00136187	0.00198401	0.343746	0.00362874	0.119446
ENSG00000157152.12	0.252262	0.424911	0.0506784	0.0223134	1.39921	0.030933	0.819357
ENSG00000127561.10	0.0021568	0	0.00308434	0.000255819	0.917392	0.0178106	0.539101
ENSG00000067715.9	0.021982	0.0638054	0.0106459	0.0100294	1.77776	0.0258336	0.0369535
ENSG00000110975.4	0.0174437	0.485351	0	9.72369e-06	0.0722106	0.00279327	0.00829924
ENSG00000132718.7	1.80057	1.59128	0.260488	0.103625	2.03559	2.90244	2.83141
ENSG00000132872.7	0.0161279	0	0.0033552	0.00180363	0.882575	0.00581454	0.0497536
ENSG00000129990.10	0.00972218	0	0.0687471	0.0015813	0.874391	0.00309158	0.0732234
ENSG00000149591.12	0.0104279	0.00109769	3.87553	0.0290666	0.0592114	0.00955399	0.0145204
ENSG00000158710.10	0.0896353	0.010821	2.11549	2.13262	0.059128	0.0600058	0.79244
ENSG00000144834.8	0.911345	1.29683	0.00170102	0.00953561	1.43963	0.0648038	0.750494
ENSG00000177156.6	0.492788	0.313765	0.711575	0.947817	0.733514	2.06194	0.996458
ENSG00000092607.9	0.00603505	0	0.241864	0.00137226	0.000282045	0.000675215	0
ENSG00000112837.12	0	0	0.485551	0.0100267	0.000499294	0.00176793	0
ENSG00000121068.9	0.000728105	0	0.64853	0.0110221	0.000631522	0.00223099	0.000723691
ENSG00000204071.5	0.00980026	0.0207669	0	0.0001294	0.304711	0.00110805	0.110111
ENSG00000120156.16	0.00985549	0	0.0247004	1.02362	0.00171721	0.000640272	0.00338527
ENSG00000088992.13	0.0100355	0	0.576625	0.000375657	0.66317	0.00717897	0.00053768
ENSG00000091513.10	0.255536	2.72584	0.0213743	0.0984814	0.0953561	4.65891	0.295466
ENSG00000140682.14	0.00600304	0	1.59084	0.290403	0.0233219	0.00621789	0.15939
ENSG00000119699.3	0.0198899	0.000590863	0.765843	0.00235943	0.0127109	0.0395578	0.0209564
ENSG00000163513.13	0.0205449	0	0.359244	0.829865	0.00927337	0.00904054	0.0020062
ENSG00000198959.7	0.0159818	0	0.979074	0.948016	0.00511672	0.00128645	0.0718894
ENSG00000178726.6	0.00383688	0.00138777	0.203291	1.14559	0.00223343	0.00110203	0.000516335
ENSG00000159445.8	0.269291	1.0066	0.0221251	0.042175	0.206672	0.0960778	0.146324
ENSG00000151365.2	0.813677	0.982904	6.89376e-05	0.0749943	0.230037	0.0448415	0.0425666
ENSG00000187720.10	0.00521345	0	0.415604	0.000347839	0.0125029	0.0239288	0.00727936
ENSG00000066056.9	0.00348536	0	0.0388573	0.89105	0.000836605	0.000303311	5.90261e-05
ENSG00000157150.4	1.47685	3.16084	0.151422	0.00225794	0.115171	0.0703436	1.16912
ENSG00000142910.11	0.00612753	0.0468476	2.73255	1.91761	0.00669527	0.00303632	0.00380628
ENSG00000160606.6	0.868633	1.18482	0.00806171	0.00960604	0.0137692	0.00527912	0.226821
ENSG00000164342.8	0.439028	0.152145	0.0134676	0.0836752	0.000345922	0.00237321	0.040137
ENSG00000169908.6	0.0818574	0.00460459	1.70701	1.83156	0.00644335	0.00642853	0.00686845
ENSG00000135926.8	0.503326	0.783537	0.760795	0.464448	0.0605166	1.7924	0.262787
ENSG00000144339.7	0.0515357	0.062989	0.00310471	0.0010309	0.460435	1.96301	0.613283
ENSG00000166292.7	0.575155	0.179894	0.660354	0.189885	0.0178667	0.0113383	1.74796
ENSG00000184986.6	0.0716709	0.115105	0.00185103	0.000220242	0.161518	0.0763963	0.820314
ENSG00000179178.6	0.0351591	0	0.000267214	0.00406474	0.003239	1.24269	0.0315283
ENSG00000166448.10	0.0102162	0	0.00217135	0.000567724	0.6814	0.00247387	0.00948557
ENSG00000179292.4	0.0757954	0.00129191	0.0038547	0.00489778	0.50856	2.2739	0.134571
ENSG00000002933.3	0.666887	0.108098	0.257984	0.135236	0.0812352	0.0211991	1.57497
ENSG00000258986.2	0.0118414	0	0.00136523	0.00247915	0.393876	0.00752054	1.08508
ENSG00000253304.1	0.00233657	0	0.72913	0.026695	0.0320059	0.000181383	0.0201482
ENSG00000131634.9	0.0553209	0.00104777	0.871315	2.0296	0.00237637	0.00366323	0.00104934
ENSG00000147027.3	1.58244	1.84256	0.176234	0.0376886	0.242768	0.0585951	0.209855
ENSG00000105696.4	0.041837	0.108648	0.00314877	0.00475067	1.31479	0.141178	1.26714
ENSG00000196187.7	0.0842443	0.0227696	0.297606	0.0628876	0.00511679	1.54124	0.0633212
ENSG00000151117.4	0.0550443	0.0550298	0.0706788	0.0591203	0.0958339	0.0247458	0.672165
ENSG00000205116.3	0.0502672	0	0.000926598	0.01137	0.00479511	1.53145	0.108504
ENSG00000136842.9	0.0386207	0	0.318827	0.00164459	0.565649	1.04864	0.136313
ENSG00000041982.10	0.0241482	0.4353	0	0.0001384	0.0136592	0.000353256	0.0284749
ENSG00000123610.3	0.130483	0.248548	0.00100554	0.00490635	0.0185179	1.44958	0.233475
ENSG00000116147.12	0.00426795	0.0733008	0.0166895	0.0017561	0.0968221	0.0213722	1.26216
ENSG00000103460.12	0.0272403	0	0.000288159	0.0124177	0.107727	0.00358696	0.264792
ENSG00000175274.14	0.00147249	0	1.13214	0.0435801	0.310236	0.00540487	0.0151416
ENSG00000198467.9	0.00824443	0.0330284	3.46907	0.0274813	0.0943382	0.010528	0.0201219
ENSG00000171368.10	0.0518614	0	0.0518807	0.0107737	0.345183	1.4182	0.13143
ENSG00000159713.6	0.275331	0.501046	0.730634	0.109891	0.0901361	1.63933	0.0774986
ENSG00000176058.7	0.0397041	0.0218735	0.0368076	0.115328	0.110726	0.897382	0.0965277
ENSG00000076604.10	0.0614942	0.323713	0.054811	0.0130099	0.178896	0.0288773	1.63645
ENSG00000168016.9	0.00928092	0	0.00100821	6.533e-05	0.399056	0.0012765	0.037921
ENSG00000176734.3	1.30852	1.53954	0.284028	0.261244	0.0336178	0.0253941	1.18116
ENSG00000109654.10	0.156064	0.319292	0.146086	0.00134714	0.498761	0.892941	0.267762
ENSG00000132481.2	0.0234904	0.00302126	0.850516	1.05392	0.00451432	0.00499474	0.00716515
ENSG00000213186.3	0.0282968	0.0207879	0.0109938	0.00284915	0.0941532	0.782356	0.0395
ENSG00000119283.11	0.00150221	0	0	5.91114e-05	0.0830479	0.003609	0.21387
ENSG00000100505.9	0.765742	0.150277	0.00224729	0.000701139	0.579465	0.0218637	0.393704
ENSG00000253368.3	0.0108286	0	0.0306646	0.000643184	0.289594	0.00341967	0.17065
ENSG00000067445.16	0.00388757	0.000294101	0.00114998	0.000662359	0.577936	0.0119543	0.341236
ENSG00000083067.18	0.239692	0.677881	0.0461331	0.00353979	0.113555	0.0145065	0.0521659
ENSG00000187688.10	0.00602278	0	0.792554	0.00560778	0.0700762	0.0152985	0.0426107
ENSG00000102804.10	0.678044	0.531015	3.03637	3.67369	1.36948	0.136796	2.38433
ENSG00000106537.7	0.128229	0.08361	0.0358038	2.41087	1.09254	0.039334	1.33211
ENSG00000099282.5	0.641358	1.64527	0.135934	0.0897283	0.0332259	1.47349	0.345282
ENSG00000134198.5	0.0791756	0.00109769	0.459528	0.0345721	0.045401	2.18988	0.531052
ENSG00000158457.4	0.0846482	0.288414	0.00940711	0.0029832	0.0650044	0.00107503	0.0103525
ENSG00000000003.10	0.217713	0.574615	0.0495591	0.139042	0.218084	0.086	1.37359
ENSG00000156298.8	3.42578	2.33816	0.386935	0.0440836	2.00531	0.888055	2.10834
ENSG00000128311.9	1.16295	0.972753	0.170684	0.00862335	0.030217	0.225943	0.0628745
ENSG00000174521.7	0.0010363	0	0.000550651	0.00165352	0.264017	0.00176339	0.0712086
ENSG00000214021.11	0.0599193	0.530839	0.00641194	0.0108735	0.0417996	0.0035581	0.0102761
ENSG00000137941.12	0.0491228	0.0155838	0.491588	0.282595	0.434173	1.02938	0.119833
ENSG00000167614.9	2.45304	1.99509	0.0373328	0.017545	0.433805	0.645938	1.47818
ENSG00000141540.6	0.36175	0.785214	0.084119	0.763455	0.0815683	1.89717	0.28947
ENSG00000136295.10	0.485442	0.213873	0.00811556	0.00893833	0.14899	0.0184038	0.133848
ENSG00000137285.9	1.89231	1.57966	0.0876201	0.0513266	0.505948	0.0976028	1.59294
ENSG00000104833.6	0.199063	0.625683	0.397756	0.0344577	1.37211	4.05358	1.56785
ENSG00000092445.7	0.042046	0	0.000708724	0.000609705	0.253398	0.727077	0.178971
ENSG00000154277.8	0.0371591	0.0978381	0.0445735	0.0437524	1.03775	0.053396	0.287685
ENSG00000165623.5	0.0149928	0.244385	0	0.00294611	0.0271942	0.00210919	0
ENSG00000175567.4	0.0719369	0.987897	0.0798969	1.47474	0.0302997	0.0421777	0.00715712
ENSG00000109814.7	0.134494	0.043812	0.0610537	0.0580241	0.155733	0.0358349	1.05784
ENSG00000174607.6	0.0415864	0	9.92953e-05	0.00281243	0.0130232	1.83289	0.605331
ENSG00000130477.10	0.0150926	0.0197606	0.00102872	0.00288617	0.25456	0.00907956	0.0328759
ENSG00000141161.7	0.0041132	0	0.00705879	0.396437	8.01029e-05	0.000215266	0
ENSG00000107731.8	0.0283231	0.0102548	0.0360843	0.258266	0.0408747	0.94675	0.052294
ENSG00000144406.14	0.017954	0.0585104	0.000739891	0.000707685	0.566767	0.0137888	0.144703
ENSG00000130307.7	0.00074726	0	0.0131493	0.933071	0.00378724	0.000474907	0.000366348
ENSG00000111962.7	0.010191	0.864411	0.00754702	0.00392577	0.166562	0.116018	0.439051
ENSG00000152818.14	0.122957	0.224759	1.84445	1.5309	0.398547	0.0202941	0.0882567
ENSG00000162692.6	0.909697	0.131009	0.00189298	0.228028	0.0283723	0.00479725	0.302146
ENSG00000038427.11	0.0664925	0.0790952	0.000454403	0.00598722	0.105286	0.0214557	1.82771
ENSG00000206538.3	0.00132685	0.00775034	0.182189	0.00668461	0.0017161	0.000224745	0.000152345
ENSG00000062716.6	0.446925	0.386406	0.233931	0.323665	0.693662	1.81161	0.74884
ENSG00000170419.6	0.0137568	0	0	0.000532612	0.338523	0.000241927	0.390958
ENSG00000187135.7	7.40009e-05	0	0	0.0555606	0.0925896	0.00325303	0.479548
ENSG00000109072.9	0.0255436	0	1.56841	0.202054	0.0392431	0.00560574	0.000900309
ENSG00000179403.10	0.257618	0.264362	0.0865148	3.03067	0.040574	0.173788	0.251864
ENSG00000188730.4	0.000476847	0	0	1.99568e-05	0.0169939	0.00260929	0.206984
ENSG00000103175.6	0.0593721	0.194309	0.877722	2.53701	0.00687797	0.00101013	0.000514749
ENSG00000122574.6	0.0181331	0.00333861	0.000414887	4.86912e-05	0.333862	0.00143337	0.00867473
ENSG00000111186.8	0.00190041	0	0.941215	0.0518397	0.0130475	0.0275336	0.00827056
ENSG00000179314.9	1.08361	0.8685	0.00166546	0.222391	0.165816	2.2439	2.18808
ENSG00000142279.8	0.0194767	0.0214306	1.86622	0.060977	0.0212927	0.00687734	0.051128
ENSG00000158125.5	0.00676643	0.00640516	0.00763531	0.466015	0.000253154	0.00098606	0.00083873
ENSG00000168334.8	0	0	0.215547	2.03995e-05	2.92672e-05	0.000495217	0
ENSG00000103489.7	0.105301	0.028862	0.00252087	0.00131806	0.0254902	0.00661664	0.562398
ENSG00000175155.4	0.0357014	0.00762426	0.0775898	0.0596563	0.513057	0.711975	0.079512
ENSG00000134308.9	0.760954	0.894335	1.85251	1.3764	1.41507	2.55308	1.4064
ENSG00000174460.3	0.0236678	0	0.00045191	0.000542801	0.525804	0.00787985	0.217576
ENSG00000204186.3	0.0176365	0	0.000772163	0.000296988	0.29289	0.000547882	0.00508545
ENSG00000104219.8	0.0103134	0.0674813	0.00279565	0.00219921	0.189604	0.0327472	0.753511
ENSG00000140836.10	0.0276826	0.00869386	1.03508	0.0575144	0.0596314	0.0199357	0.0858321
ENSG00000185650.8	0.406821	0.434028	1.01307	1.08642	0.0705298	0.0227736	0.726414
ENSG00000152977.5	0.00857991	0.181415	0.225283	0.00600089	0.244171	0.00364933	0.000695393
ENSG00000174963.13	0.0213957	0.220847	0.236825	0.00425909	0.0880274	0.00295476	0
ENSG00000144331.14	0.01445	0.00709258	0.00491865	0.000335665	0.517234	0.0101025	0
ENSG00000198597.4	0.0203502	0.212439	0	0.00038056	0.156062	0.51828	0.183835

## Sheet: F - Colon_mouse
Signature_genes	Brush_cell_of_epithelium_proper_of_large_intestine	enterocyte_of_epithelium_of_large_intestine	enteroendocrine_cell	epithelial_cell_of_large_intestine	large_intestine_goblet_cell
ENSG00000128274.11	0.208171	0.0127543	0.0473702	0.018394	0.072996
ENSG00000118017.3	0.00204542	0.00199893	0.0194871	0.00701491	0.326978
ENSG00000114771.9	0.00339207	0.0991053	0.0671431	0.502593	0.0178594
ENSG00000144452.10	0.0118865	0.239536	0.00264103	0.00260474	0.000672137
ENSG00000167972.9	0.234003	0.0840453	0.142385	0.0521996	0.101002
ENSG00000085563.10	0.157942	1.58029	0.145746	0.389295	0.264837
ENSG00000108846.11	0.242665	0.653752	0.17812	0.174191	0.120848
ENSG00000006071.7	0.122967	0.00575648	0.24213	0.00439402	0.0089112
ENSG00000160179.14	0.00577416	0.0197309	0.304077	0.0255463	0.0362266
ENSG00000140526.12	0.394871	0.304804	0.0530076	0.0735614	0.0838712
ENSG00000175164.9	0.0279345	0.0125012	0.118934	0.0199653	0.321727
ENSG00000076555.11	0.264972	0.0434239	0.00200719	0.0230901	0.00738587
ENSG00000119673.10	0.00253974	0.00920568	0.0595963	0.184295	0.0146087
ENSG00000097021.15	1.13658	0.362827	0.30411	0.773775	0.918505
ENSG00000161533.7	0.21882	1.09835	0.255711	0.218727	0.182127
ENSG00000005187.7	0.00977962	0.0069375	0.0611232	0.376875	0.012623
ENSG00000131069.15	0.10923	0.0677044	0.17976	0.589446	0.334945
ENSG00000078295.11	0.0521342	0.00233457	0.235324	0.00063009	0.000897863
ENSG00000173175.10	0.173383	0.00216154	0.0241233	0.0108314	0.00201908
ENSG00000196616.8	2.04709	0.642694	1.4259	1.43334	1.62041
ENSG00000106541.7	0.0595343	0.0541678	0.50252	1.08225	4.22933
ENSG00000135744.7	1.19138	0.00257342	0.0731115	0.0294434	0.240057
ENSG00000144891.13	0	0.000789334	0.323165	8.42489e-05	0.000190821
ENSG00000158467.12	0.210762	1.13445	0.152092	0.456259	0.282592
ENSG00000124942.9	0.0622135	1.39134	0.0485235	0.509241	0.434281
ENSG00000165092.8	0.0129929	0.8017	0.0359407	0.159473	0.027782
ENSG00000136872.13	0.0397879	0.523518	0.116402	0.940831	0.101112
ENSG00000012779.6	0.8138	0.00556977	0	0.00231251	8.24153e-05
ENSG00000132965.5	0.723122	0.00286858	0.0623779	0.00185367	0.00155374
ENSG00000163295.4	0	0.27198	0	0.0133711	0
ENSG00000139211.5	0.00277934	0.00309565	0.442233	0.00306901	0.00109036
ENSG00000177119.11	0.538498	0.0107015	0.0594564	0.136115	0.00912973
ENSG00000146205.9	0.193588	0.00398713	0.0255158	0.0109586	0.234386
ENSG00000136938.8	0.212212	0.20499	0.376659	0.760145	0.408846
ENSG00000166825.9	0	0.00611667	0.162353	0.00220914	0.0209416
ENSG00000138772.8	0.034164	0.244514	0.0531376	0.216013	0.914465
ENSG00000164111.10	0.0438907	0.024674	0.721816	0.271653	0.741125
ENSG00000197043.9	0.00191667	0.0116503	0.387343	0.0294322	0.0509846
ENSG00000103723.8	0.00244754	0.00207926	0.177132	0.000241852	0.000233766
ENSG00000100823.7	0.0131796	0.00475713	0.0830743	0.274464	0.113103
ENSG00000105290.7	0.0290613	0.237492	0.775196	0.017633	0.0310109
ENSG00000084674.9	0.040645	0.538682	0.291519	0.0631182	0.011408
ENSG00000111701.6	0.237576	0.349337	0.00281575	0.0182776	0.0846867
ENSG00000100342.16	0	0.528232	0.00787022	0.163803	0.00348871
ENSG00000136044.7	0.185589	0.203467	0.329435	0.210769	0.792151
ENSG00000240583.6	0.00514938	0.00481022	0.0273675	0.371501	0.202493
ENSG00000171885.9	0.0105571	0.054889	0.147641	0.379568	0.0254842
ENSG00000103375.6	0.0267703	1.54236	0	0.00902544	0.0624179
ENSG00000047365.7	0.421687	0.188855	0.0660866	0.135784	0.152861
ENSG00000198576.2	0.212822	0.059266	0.960483	0.234039	0.246287
ENSG00000168374.6	0.237032	0.478671	0.776617	1.07938	1.97662
ENSG00000050327.10	0.209011	0.542148	0.0813511	0.11168	0.15986
ENSG00000150347.10	0.074485	0.0315315	0.172658	0.383566	0.115046
ENSG00000004848.6	0	0.000898028	0.167578	1.75152e-05	0
ENSG00000153317.10	0.0266393	0.270351	0.0333066	0.0338063	0.0231426
ENSG00000198363.11	0.0595638	0.032291	0.164292	0.179534	0.683581
ENSG00000197785.9	0.0486888	0.059724	0.137762	0.500702	0.230951
ENSG00000128272.10	0.329447	0.444751	0.8876	0.705384	1.3361
ENSG00000172238.3	0.00331348	0.00743986	0.118075	0.0800382	1.23537
ENSG00000074370.13	1.78405	0.235703	0.557595	0.398087	1.45094
ENSG00000070961.10	0.267222	1.37859	0.504243	0.402409	0.253546
ENSG00000064270.8	0.0125329	0.0123386	0.291004	0.139534	1.40276
ENSG00000182220.9	0.0745187	0.266958	0.61029	0.690244	1.62221
ENSG00000171130.13	0.0120184	0.149058	0.406659	0.10322	0.053708
ENSG00000135407.6	1.37412	0.00651158	0.0148048	0.00636088	0.0012176
ENSG00000198049.5	0	0.00158854	0.302801	2.84532e-05	0
ENSG00000183778.13	0.0291319	0.22486	0.183191	0.120582	0.575489
ENSG00000198488.6	0.0904453	0.0120432	0.0674722	0.0119793	0.41882
ENSG00000156966.6	0	0.0746712	0.164068	0.315665	0.957342
ENSG00000182240.11	0.0174039	0.0058933	0.128554	0.125516	1.15998
ENSG00000007516.9	0.0176648	0.00139746	0.345672	0.000707997	0.000435223
ENSG00000064787.8	0.000431531	0.012593	0.133166	0.0462918	0.915177
ENSG00000121380.8	0.979788	0.254648	0.221307	0.436669	0.487909
ENSG00000039987.2	0	0.004032	0.0531197	0.0496643	0.867425
ENSG00000133169.5	0.00148328	0.00129085	0.266823	0.0967954	0.013127
ENSG00000102010.10	0.423994	0.00127979	0.00785666	0.00134563	0.000483238
ENSG00000172331.7	0.650829	0.107351	0.116473	0.187404	0.184408
ENSG00000154473.13	0.724729	0.171121	0.248755	0.423467	0.37629
ENSG00000136261.10	0.0105511	0.0253594	0.259043	0.452411	0.294562
ENSG00000188373.4	0.0229698	1.90645	0.130066	1.1567	0.190745
ENSG00000171067.6	0.00996756	0.0335148	0.0266644	0.0726821	0.398299
ENSG00000150750.6	0.31491	0.000402854	0	0.00450181	0.00146788
ENSG00000182919.10	0.0388459	0.96554	0.110176	0.407013	0.165377
ENSG00000173237.4	0.00899162	0.340633	0.0155588	0.00716295	0.0147442
ENSG00000235162.4	0.103627	0.0727373	0.365954	0.0314685	0.0938757
ENSG00000166920.6	0.257085	1.12348	0.0546257	0.447259	0.259873
ENSG00000167644.7	0.634188	2.28957	0.0773782	0.510272	0.244422
ENSG00000106392.6	0.0546489	0.111298	0.0884148	0.0731676	0.432916
ENSG00000171155.7	0.0919204	0.114109	0.141646	0.209743	0.821891
ENSG00000108561.4	0.0313718	0.0515593	0.118497	0.713246	0.419341
ENSG00000172247.3	0.0477393	0.0262141	0.235997	0.0298674	0.0346851
ENSG00000189325.6	0.398553	0.442669	0.443597	0.0249603	0.090563
ENSG00000133742.9	0.375979	3.78025	0.302941	0.927431	0.120316
ENSG00000167434.5	0.0156787	2.10232	0.0866874	0.178035	0.106447
ENSG00000168748.9	0.146253	0.000838783	0	0.00198061	0.00124267
ENSG00000134508.8	0.00657884	0.421613	0.178707	0.062721	0.0697453
ENSG00000141837.14	0.0320746	0.00895616	0.434296	0.0257243	0.0144953
ENSG00000196557.6	0	0.00347707	0.245357	0.00118593	0.0371962
ENSG00000153956.11	0.00671042	0.00222658	0.23379	0.0061837	0.00263564
ENSG00000058404.15	0.427491	0.0354173	0.685101	0.0178884	0.0181787
ENSG00000135773.8	0.00550459	0.0066537	0.0131633	0.00670529	0.229795
ENSG00000152611.7	0	0.00460379	0.326512	0.0486566	0.0721287
ENSG00000100065.10	0.44502	0.059375	0.0720357	0.15111	0.0766604
ENSG00000129993.10	0.0157469	0.00480499	0.284696	0.0346313	0.610793
ENSG00000160050.10	0.435771	0.0654224	0.116404	0.0984502	0.149725
ENSG00000109881.12	0.0923154	0.0383025	0.0382459	0.259271	0.0722759
ENSG00000166510.9	0.096594	0.411014	0.0279868	0.057822	0.150357
ENSG00000187094.7	0	2.0184e-05	0.364848	1.4313e-05	0.00186154
ENSG00000110092.3	0.0341813	0.0315308	0.102731	0.608385	0.29718
ENSG00000118971.3	0.099168	0.0857297	0.348272	1.18015	0.989614
ENSG00000138764.9	0.00741688	0.551342	0.192202	0.116481	0.0748721
ENSG00000107443.11	0.540347	0.00563873	0.0149876	0.0259026	0.0222957
ENSG00000186074.14	0.621552	0.00177405	0.0165784	0.000154086	0.000216089
ENSG00000167775.6	0.0440716	0.0323113	0.219604	0.50569	0.255532
ENSG00000026508.12	0.141021	0.011238	0.0862254	0.502941	0.136635
ENSG00000112149.5	0	0.0160488	0.0640975	0.0229905	0.231387
ENSG00000158825.5	0.0022239	0.654299	0.126112	0.136053	0.0253775
ENSG00000163171.6	0.00685886	0.11204	0.14523	0.069155	0.540904
ENSG00000144354.9	0.0206396	0.0202483	0.0384609	0.403412	0.0891845
ENSG00000074276.6	0.816853	1.79539	0.29243	0.321443	0.352239
ENSG00000099834.14	1.20283	2.15018	0.65942	0.550167	0.861148
ENSG00000135446.12	0.163964	0.037194	0.408734	0.838391	0.486982
ENSG00000124762.9	1.09957	1.90759	0.814469	0.48935	0.957886
ENSG00000129757.8	1.49935	0.131024	0.0936001	0.0438539	0.0599639
ENSG00000147883.9	0.058466	0.630985	0.0117883	0.0896011	0.109707
ENSG00000176395.8	0.0386268	1.12398	0.235592	0.0266672	0.0125465
ENSG00000170956.12	1.1101	3.52287	1.19916	2.23099	2.79825
ENSG00000159409.10	0	0.0036741	0.283381	0.00361948	0.00101509
ENSG00000172831.7	0	1.79082	0.0409093	0.198067	0.0210023
ENSG00000001626.10	0.00540521	0.0834692	0.0884595	0.595878	0.063333
ENSG00000138028.10	0.0432749	0.427448	0.11096	0.140071	1.35601
ENSG00000070748.13	0.279988	0.000752673	0	0.000154227	0.000842589
ENSG00000016391.6	0.405617	0.0638878	0.0259859	0.062978	0.093618
ENSG00000100604.8	0.0246076	0.0162837	2.95814	0.00524778	0.00427109
ENSG00000089199.5	0.0189939	0.0101328	2.47278	0.00413042	0.000669317
ENSG00000106069.16	0.561867	0.173515	0.177274	0.0420498	0.119568
ENSG00000140835.8	0.0945823	0.00284666	0.0607952	0.278827	1.09771
ENSG00000124302.8	0.0214703	0.0104943	0.172045	0.0179085	0.00695293
ENSG00000136026.9	0.451536	0.00839215	0.143863	0.129491	0.501587
ENSG00000114859.10	0.0475732	0.698443	0.101222	0.203198	0.0242432
ENSG00000159261.6	0.381208	0.00142293	0.477702	0.0423551	0.149436
ENSG00000165376.6	0.0043863	0.0241455	0.10303	0.734514	0.636882
ENSG00000069493.10	0.00108752	0.280313	0.00436702	0.0338825	0.0353523
ENSG00000112782.11	0.174408	0.39861	0.0527065	0.0385862	0.0812448
ENSG00000165959.7	0.714383	0.60222	0.144433	0.208581	0.40925
ENSG00000137392.5	0	0.00521864	0.0195732	0.0270538	0.554009
ENSG00000117519.11	0.489614	0.00705443	0.739837	0.517547	0.111322
ENSG00000144810.11	0	0.0055879	0.169222	0.00848943	0.395524
ENSG00000122218.10	0.141226	0.311206	0.521739	0.347345	0.689959
ENSG00000005243.5	0	0.00190008	0.0492709	0.0183881	0.411761
ENSG00000106789.8	0.00834469	0.620521	0.0102511	0.130252	0.0253985
ENSG00000103187.6	0.203004	0.0319813	0.385427	0.358659	0.190873
ENSG00000080618.9	0.00353166	0.000860947	0.166649	0.00128089	0.000374429
ENSG00000108582.7	0.176016	0.204987	0.21299	0.221612	0.583869
ENSG00000109472.9	0.0211781	0.00604475	1.50734	0.00324808	0.00366236
ENSG00000145920.10	0.0310331	0.00200341	0.527561	0.0190813	0.018858
ENSG00000120054.7	0.0268197	0.384961	0.227186	0.0207087	0.00628767
ENSG00000157613.6	0.0992783	0.0383982	0.286599	0.302467	1.00389
ENSG00000143578.11	0.0636652	0.00370492	0.120697	0.119847	1.19765
ENSG00000213145.5	2.9267	2.63675	0.737745	1.19091	1.54897
ENSG00000072832.10	0.0140824	0.00105907	0.106147	0.000655771	3.82671e-05
ENSG00000163499.7	0.0830855	0.000247436	0.197029	0.0010834	0.00455142
ENSG00000139631.14	0.0191792	0.0535082	0.168221	0.392644	0.128915
ENSG00000103653.12	0.408949	0.0971337	0.102349	0.0884482	0.091457
ENSG00000159176.9	0.0914449	0.00731401	0.170596	0.149352	0.426663
ENSG00000175183.5	0.0321894	0.346786	0.167792	1.26398	0.260188
ENSG00000175315.2	0.420168	0.0674166	0.0441435	0.00479978	8.79581e-05
ENSG00000178585.10	0.136539	0.0535078	0.0796715	0.058197	0.33872
ENSG00000163131.6	0.00575283	1.3845	0.204197	0.397253	0.219599
ENSG00000171604.7	0.0189889	0.00360262	0.309281	0.059865	0.336197
ENSG00000108242.8	0.220567	3.1178	0.0737529	0.598364	0.0423689
ENSG00000021461.12	0.00190649	1.07571	0.00529383	0.0799231	0.0371486
ENSG00000142973.8	0.00364567	0.77698	0.0134853	0.0283301	0.000865303
ENSG00000186115.8	0.182018	0.622415	0.00195372	0.11787	0.00365519
ENSG00000113758.9	0.0105564	0.000810899	0.172176	0.00307342	0.0128414
ENSG00000133083.10	2.32072	0.00909715	0.0142652	0.00383008	0.00187294
ENSG00000170390.10	0.0053418	0.00224006	0.170892	0.00518271	0.0100078
ENSG00000179958.4	0.0769036	0.112758	0.0567414	0.323516	0.11654
ENSG00000213722.4	0.27053	0.0064787	0.16518	0.0128081	0.00560741
ENSG00000132437.13	0.127205	0.231446	1.11061	0.323525	0.173231
ENSG00000062282.10	0.00769534	0.519161	0.0777184	0.109846	0.0734714
ENSG00000157680.11	0.248166	0.00387955	0.00177342	0.00112223	2.33253e-05
ENSG00000140323.4	0.0110181	0.0114373	0.43974	0.00725165	0.0141756
ENSG00000150768.11	0.161086	0.162265	0.0846688	0.279788	0.215881
ENSG00000187908.11	0.0939497	1.92788	0.199172	2.03767	0.123473
ENSG00000172869.10	0.34043	0.0772876	0.126953	0.0790075	0.095713
ENSG00000104093.9	0.24935	0.00429737	0.0158876	0.00166985	0.000913576
ENSG00000140403.8	0.00607191	0.0170066	0.28217	0.0116895	0.0744511
ENSG00000077232.12	0.00119231	0.0633689	0.183183	0.112944	0.547534
ENSG00000108176.10	0	0.00664772	0.38258	0.0459338	0.12005
ENSG00000015413.5	0.00144546	1.48133	0.194807	0.214001	0.0463323
ENSG00000092964.12	0.569738	0.0186234	0.689096	0.236735	1.4512
ENSG00000046604.8	0.647248	1.09666	0.155697	0.435695	0.38566
ENSG00000120875.4	0.000596698	0.013211	0.307841	0.0406189	0.0182511
ENSG00000088986.6	0.911329	0.615554	0.609888	0.615506	1.31654
ENSG00000107223.8	1.45359	1.65407	0.4904	0.917004	0.924752
ENSG00000078401.6	0.0727023	0.40069	0.0506283	0.731131	0.0899459
ENSG00000114942.9	0.529296	0.442331	0.646214	1.55993	1.29371
ENSG00000125266.6	0.341262	0.475908	0.0538453	0.0854767	0.17612
ENSG00000103966.5	0.0151972	0.0390632	0.0902	0.148684	0.509905
ENSG00000243056.1	0.0228312	0.856079	0.0555257	0.378453	0.181833
ENSG00000170571.7	0.00336204	0.00263811	0.248293	0.000636029	0.00102675
ENSG00000134531.5	0.0100385	1.34811	0.0607436	0.098173	0.00737482
ENSG00000149218.4	0.00724036	1.01629	0.0420724	0.30373	0.0427482
ENSG00000227184.3	2.0895	0.277544	0.149478	0.349528	0.448514
ENSG00000151491.8	0.194257	0.831676	0.231777	0.212719	0.273037
ENSG00000177106.10	0.315585	1.08483	0.48637	0.262128	0.3002
ENSG00000113719.11	0.0305705	0.185284	0.155544	0.362829	0.908316
ENSG00000134398.8	0.0753419	0.0143281	0.0940034	0.274348	1.30743
ENSG00000187017.10	1.27114	0.806406	0.0543988	0.076766	0.0744407
ENSG00000105755.3	0.88743	2.56785	0.4401	1.1515	1.25594
ENSG00000134954.10	0.00979203	0.00651498	0.311521	0.00942285	0.00662713
ENSG00000006468.9	0.003186	0.00259719	0.240369	0.00103029	0.000355964
ENSG00000244405.3	0.0217689	0.00724584	0.0549707	0.0500464	0.371183
ENSG00000103089.4	0.00155529	0.426742	0.00470449	0.056252	0.0135601
ENSG00000163586.5	0.410058	0.000807986	0	0.000321253	0
ENSG00000134824.9	0.0015589	0.0155071	0.0982558	0.522515	0.232142
ENSG00000185442.8	0	0.00975735	0.474071	0.32226	0.780003
ENSG00000186973.6	0.00207624	0.000310187	0.378595	0.00592596	9.02623e-05
ENSG00000183844.12	0.066851	0.621784	0.0120603	0.0719387	0.434639
ENSG00000198643.2	0.323063	1.27328	0.898658	1.6033	3.35484
ENSG00000185112.4	0.00726479	0.0854275	0.276341	0.0166066	0.0277917
ENSG00000197872.7	0.239284	0.0388166	0.23317	0.0705361	0.0412092
ENSG00000164049.10	0	0.000462983	0.163736	0	0.000682439
ENSG00000182511.7	0.294668	0.00549035	0.0625255	0.0287622	0.0745787
ENSG00000163497.2	0	0.000119404	0.314651	0.000254657	0
ENSG00000126262.4	0.017121	0.00206646	0.598857	0.0509666	0.642055
ENSG00000146192.10	0.0155025	0.00207028	0.469004	0.00682629	0.0367021
ENSG00000134285.6	0	0.00456521	0.0222432	0.050511	0.429868
ENSG00000004478.5	0.303628	0.317652	0.661025	1.30831	1.14131
ENSG00000131781.8	0.000908204	0.710861	0.0379861	0.0406999	0.0157527
ENSG00000170608.2	0.0043727	0.0254739	0.186054	0.142383	0.711868
ENSG00000073910.15	0.030616	0.0085435	0.260648	0.0278221	0.0900824
ENSG00000176920.10	0.144724	0.157723	0.142634	0.127987	0.667109
ENSG00000196371.2	0	0.0377334	0.0673965	0.136644	0.565784
ENSG00000033170.12	0.190043	0.0369678	0.115464	0.223216	0.592889
ENSG00000089356.12	0.0999281	0.0139434	0.607369	0.212567	0.847042
ENSG00000010810.13	0.129905	0.00182276	0.0334227	0.00553463	0.0398158
ENSG00000130222.6	0.280425	0.0877921	0.663641	0.0877593	0.292005
ENSG00000179271.1	0.134546	0.102374	0.127155	0.354196	0.215779
ENSG00000154252.11	0.0196208	0.0966864	0.0205214	0.0236216	0.286604
ENSG00000117308.10	0.111262	0.700484	0.294479	0.927796	1.99564
ENSG00000164574.11	0.124929	0.107575	0.0916836	0.169678	0.740701
ENSG00000119514.5	0.0761217	0.316984	0.182401	0.377432	1.38851
ENSG00000115339.9	0.0326714	0.0806523	0.163829	0.133257	0.514216
ENSG00000136542.4	0	0.0029492	0.0169931	0.0246923	0.396857
ENSG00000109586.7	0.167694	0.239678	0.152742	0.275919	1.02651
ENSG00000166573.4	0	0.00058117	0.277748	2.74102e-05	3.78297e-05
ENSG00000171766.11	0.00511339	0.0073879	0.364533	0.0920856	0.0336748
ENSG00000183347.13	0.00735688	0.0106973	0.205266	0.0105965	0.00197471
ENSG00000115263.10	0.00952612	0.0237599	1.13648	0.0142526	0.0200786
ENSG00000131979.14	0.183413	0.234608	0.715451	0.0853531	0.112533
ENSG00000106633.11	0	0.00181444	0.27496	0.00121831	7.90127e-05
ENSG00000111846.11	0.00872796	0.192049	0.0637083	0.00488629	0.0035429
ENSG00000137878.12	0.147352	0.141563	0.11617	0.0104787	0.0079755
ENSG00000119125.12	0.0216939	0.263148	0.00142999	0.0314923	0.00848527
ENSG00000124194.11	0.000551796	0.000233003	0.242784	0.00135839	2.95491e-05
ENSG00000006007.7	0.349517	0.446292	0.216016	0.0567274	0.908628
ENSG00000164949.3	0.00787654	0.0106351	1.00764	0.0987888	0.0890823
ENSG00000165702.8	0.230062	0.000199177	0	0.000220672	4.09123e-05
ENSG00000198380.8	0.10948	0.756393	0.326605	0.347065	1.1946
ENSG00000146013.6	0	0.000775129	0.638923	0.00240884	0.0084019
ENSG00000213203.2	0.280589	0.0155374	0.0541774	0.042538	0.019097
ENSG00000188910.7	0.00645587	0.2077	0.0098777	0.408554	0.0196645
ENSG00000148672.7	0.219306	0.222366	0.602356	0.86746	0.458165
ENSG00000173540.8	0.0736853	0.151127	0.148372	0.203179	0.714203
ENSG00000156049.6	0.133211	0.0724636	0.0678883	0.129258	0.506969
ENSG00000127955.11	0.404422	0.00608301	0.0345586	0.036352	0.0744794
ENSG00000087258.9	0.00646433	0.00207863	0.312421	0.00144015	0.00180238
ENSG00000214415.3	0.673576	0.00209478	0	0.000334773	0.000218341
ENSG00000127588.4	0.642752	0.000887917	0	0.0021413	0.00377029
ENSG00000168243.6	0.0490804	0.00115107	0.398821	8.04598e-05	2.3007e-05
ENSG00000155265.6	0.0191155	0.00158523	0.223136	0.00419128	0.00620312
ENSG00000125772.8	0.250755	0.078536	0.0756673	0.0464268	0.0976936
ENSG00000147262.2	0	0	0.214411	3.54853e-05	0
ENSG00000204882.3	0.0011401	0.00821458	0.00225959	0.033929	0.750088
ENSG00000126251.5	0.490328	0.000476882	0	3.26609e-05	0.000285303
ENSG00000146360.7	0.0140824	0.000132724	0.16246	0	1.07986e-05
ENSG00000170412.12	0.127941	0.00182931	0.122297	0.00154114	0.000386191
ENSG00000167701.9	0.0215924	0.686555	0.103925	0.109029	0.0607825
ENSG00000176153.10	0.170221	0.0713532	0.712239	2.29895	1.48221
ENSG00000167914.6	0.00432411	0.00278309	0.274339	0.00226951	0.000369708
ENSG00000131149.13	0.192682	0.193867	0.435592	0.0940873	0.167633
ENSG00000148180.12	0.0978776	0.424134	0.320773	0.206584	0.975411
ENSG00000172432.14	0.0623081	0.545825	0.117479	0.0531938	0.138088
ENSG00000197273.3	0.0808086	3.60911	0.309988	0.822228	2.08288
ENSG00000143774.12	0.153381	0.284713	0.553036	0.427078	1.15705
ENSG00000246705.3	1.91766	1.01161	0.505838	1.01798	1.0491
ENSG00000116882.10	0.0418685	0.343352	0.0988816	0.91727	0.0280412
ENSG00000173805.11	0.192277	0.00056284	0.0978896	0.00626928	0.000414786
ENSG00000101336.8	1.42517	0.00873351	0.000476169	0.00301207	0.000695262
ENSG00000094631.14	0.0536639	0.0228946	0.286597	0.0561443	0.0322732
ENSG00000188175.5	0.416553	0.0169094	1.0122	0.130024	1.90533
ENSG00000051108.10	0.415009	0.280747	1.02965	0.611056	1.76764
ENSG00000114315.3	0.0453581	0.179426	0.0541134	0.715723	0.353583
ENSG00000144485.6	0.210256	0.0839521	0.480655	0.471172	1.0865
ENSG00000109758.4	0.235094	0.332907	0.614564	0.274245	2.17919
ENSG00000181061.9	0.368778	1.6438	0.096314	0.853981	0.527884
ENSG00000135245.9	0.048575	0.0131852	0.113712	0.121918	0.500373
ENSG00000130787.9	0.370734	0.0728544	0.225852	0.0964107	0.14253
ENSG00000124610.3	0.224861	0.0155231	0.0546044	0.0224743	0.00330832
ENSG00000197846.3	0.688175	1.57183	0.851885	0.83883	0.681187
ENSG00000156510.11	0.00145042	0.355437	0	0.0244197	0.00234678
ENSG00000234745.5	0	0.193994	0	0.00228388	0.000307657
ENSG00000164104.7	0.234102	0.137393	0.249441	0.982804	0.393365
ENSG00000205581.6	0.140622	0.0381417	0.564304	0.732437	0.247042
ENSG00000198830.6	0.120923	0.032738	0.566233	0.625396	0.32519
ENSG00000118418.10	0.0186958	0.00210055	0.301707	0.000582803	6.7943e-05
ENSG00000188816.3	0.227222	0.000858326	0	0.00121334	0.000358666
ENSG00000188620.9	0.180575	0.000254543	0	0	0
ENSG00000153187.12	0.303605	0.337601	0.716352	0.915896	0.631125
ENSG00000158104.7	0.041174	0.011363	0.251233	0.0858011	1.49171
ENSG00000163106.6	0.418213	0.0241181	0.322262	0.0720896	0.0164354
ENSG00000105707.9	0	0.00117096	0.016696	0.0681895	0.36175
ENSG00000176387.6	0.0328497	0.116261	0.107668	0.279652	1.18779
ENSG00000086696.6	0.0907584	1.14701	0.0223506	0.256011	0.405733
ENSG00000203859.5	0.00823583	1.06866	0.0358566	0.517643	0.00977622
ENSG00000080824.14	1.45133	0.45094	1.32692	1.59135	1.23999
ENSG00000096384.15	1.57015	1.2147	2.17471	2.99872	2.47792
ENSG00000044574.7	0.455556	0.670653	1.23026	1.32473	2.12988
ENSG00000113013.8	0.10474	0.216848	0.400506	1.0038	0.725543
ENSG00000003147.13	0.00884403	0.0462445	0.254918	0.171988	0.558103
ENSG00000115738.5	0.777846	0.215928	1.06175	0.236892	0.262707
ENSG00000138413.9	0.241342	0.304599	0.220703	1.10255	0.585068
ENSG00000010404.13	0.00217368	0.0495256	0.211305	0.0194517	0.0191486
ENSG00000142089.11	0.239004	0.0442037	0.472365	0.879337	0.600239
ENSG00000085552.12	0.0303249	0.358269	0.0817435	0.0432401	0.0323397
ENSG00000168811.2	0.0150479	0.000706547	0.136921	4.24626e-05	2.41986e-05
ENSG00000056736.5	0.605193	0.00646343	0.00222375	0.00453338	0.0120733
ENSG00000166090.8	0.183366	0.000109598	0	5.20357e-05	4.31585e-05
ENSG00000160712.8	0.0209298	0.00625285	0.260387	0.00629234	0.0967848
ENSG00000154059.5	0.0128697	0.0654313	0.285181	0.0629513	0.0915047
ENSG00000178035.7	0.208997	0.0592072	0.275519	0.748471	0.561128
ENSG00000204084.8	0.250591	0.0397348	0.021009	0.0661936	0.0453575
ENSG00000168918.9	0.631181	0.00300584	0.00345586	0.00383142	0.00308249
ENSG00000185133.9	0.320288	0.485164	0.0851546	0.150131	0.0721002
ENSG00000186480.8	0.111878	0.167508	0.323652	0.20386	0.688344
ENSG00000172410.4	0	0.000192605	1.20825	0.00104347	0
ENSG00000173404.3	0	0.00052714	0.369002	9.78686e-05	0.00150316
ENSG00000151151.5	0.121283	0.929443	0.279488	0.227545	0.209322
ENSG00000185507.15	0.356392	0.767456	0.123253	0.0613203	0.114525
ENSG00000016082.10	0.000772608	0.000365444	0.52556	0.00187602	0.000694619
ENSG00000105655.14	0.325524	0.0515517	0.384412	0.907644	0.328902
ENSG00000100605.12	0.172716	0.890614	0.344591	0.276775	0.216538
ENSG00000123104.7	0.642848	0.126668	0.108482	0.0513243	0.0747544
ENSG00000008083.9	0.33461	0.0728526	0.1585	0.114091	0.149123
ENSG00000160145.11	0.334974	0.165163	0.0197443	0.0321044	0.0145935
ENSG00000176595.3	0.0449264	0.525393	0.0481009	0.0727446	0.0471302
ENSG00000171385.5	0.166828	0.00131309	0	0.000888771	0.000708043
ENSG00000175538.6	0.0197277	0.0250446	0.172379	1.30275	0.633983
ENSG00000173826.10	0	0.00219371	0.267911	0.00416352	0.0208181
ENSG00000171303.5	0.039831	0.00408622	0.445114	0.00100628	0.00432392
ENSG00000099337.3	0.015077	0.0441707	0.00880203	0.0082821	0.24455
ENSG00000104783.7	0.218387	0.0100615	0.071191	0.730465	0.476687
ENSG00000053918.11	0.0638476	0.0736425	0.126909	0.57094	0.0181052
ENSG00000178695.4	1.34073	0.259997	0.340411	0.0575275	0.0702495
ENSG00000151364.11	0	0.00913766	0.0384859	0.0551388	0.488318
ENSG00000153885.10	0.118397	0.00075384	0.0401538	0.00971898	0.00173426
ENSG00000136240.5	0.0964832	0.617931	0.552921	0.767101	2.03525
ENSG00000100196.6	0.00589557	0.002991	0.0169661	0.0624937	0.757002
ENSG00000116299.12	0.0537129	0.103512	0.937076	0.493158	1.37886
ENSG00000130294.10	0.0228192	0.00648348	0.363867	0.00208505	0.00130759
ENSG00000116852.10	0.216407	0.115341	0.111977	0.0294854	0.0534618
ENSG00000157404.11	0.421023	0.00363419	0.167289	0.0426791	0.431904
ENSG00000134962.6	0.00139552	0.0259467	0.152315	0.00909931	0.000960468
ENSG00000136826.10	0.426992	1.39869	0.31647	0.490932	1.26537
ENSG00000167751.8	0.080205	0.977461	0.526998	1.55088	4.0468
ENSG00000111057.6	4.45045	1.10764	2.00197	2.36637	3.10908
ENSG00000171431.3	0.0283884	2.64108	1.11091	0.0890777	0.271016
ENSG00000108244.12	0.92945	0.0138291	0.00639385	0.082182	0.0362495
ENSG00000135480.10	0.26869	0.328344	1.46704	0.913002	1.90777
ENSG00000053747.11	0.0212874	0.268783	0.00589329	0.00213725	0.00513593
ENSG00000196878.8	0.0452376	0.661532	0.025236	0.10493	0.0658236
ENSG00000134333.9	1.55525	3.09161	0.982682	2.02767	2.11631
ENSG00000131981.11	0.940846	3.51024	0.277683	1.39454	1.25719
ENSG00000145685.9	0.0252623	0.639963	0.101848	0.0334969	0.0462498
ENSG00000050405.9	1.37018	0.866909	0.31038	0.641189	0.528224
ENSG00000136490.4	0.552231	0.00945297	0.132088	0.0142438	0.00747805
ENSG00000107798.13	0.00117011	0.309224	0.0465174	0.0345641	0.0171795
ENSG00000074695.5	0.0927889	0.0405675	0.11713	0.236083	0.608533
ENSG00000162761.10	0.00394649	0.00332528	0.417048	0.000159444	4.84228e-05
ENSG00000087253.7	0.0444536	0.00791669	0.0662299	0.140979	0.40754
ENSG00000118308.10	0.827605	0.00829542	0.0360493	0.0240883	0.25113
ENSG00000120256.5	0.00139552	0.00407242	0.32134	0.00397333	0.00264597
ENSG00000184709.7	0.0298942	0.0869035	0.049659	0.0924526	0.966576
ENSG00000160932.6	0.112854	0.0686232	0.482011	0.562428	1.76072
ENSG00000244355.3	0.323031	0.0084165	0.0349537	0.0155858	0.0146643
ENSG00000254087.3	0.270494	0.0547577	0.0326458	0.0921044	0.0763721
ENSG00000179222.13	0.0600392	0.0226931	0.899855	0.299824	0.605562
ENSG00000187391.13	0.0915237	0.00411792	0.0859262	0.0022888	0.00212096
ENSG00000172005.6	0.00570492	0.688457	0.00731686	0.0100991	0.00533181
ENSG00000144063.3	0	0.455243	0.014871	0.068955	0.00335284
ENSG00000117643.10	0.0117797	0.00287329	0.18779	0.00489536	0.00832776
ENSG00000112893.5	0.345161	0.0654182	0.110189	0.0861289	0.199238
ENSG00000145050.11	0.0578883	0.14437	0.364024	0.333595	0.956877
ENSG00000189221.5	0.0484092	1.60005	0.234698	0.813636	0.208045
ENSG00000071054.11	0.353042	0.0284535	0.0987404	0.0541418	0.0223046
ENSG00000155130.5	0.246892	0.0689896	0.617951	0.496117	0.307456
ENSG00000175130.6	0.259902	0.0144644	0.432768	0.0825015	0.0721401
ENSG00000099308.6	0.0444238	0.0486699	0.220188	0.042834	0.0362489
ENSG00000069020.14	0.358493	0.0743718	0.176586	0.044269	0.0352475
ENSG00000007264.9	1.89261	0.00322101	0.00660648	0.00237982	0.00155023
ENSG00000100297.11	0.0156372	0.00678682	0.014295	0.276755	0.0524231
ENSG00000076003.4	0.0465149	0.00522324	0.0512823	0.349196	0.0628873
ENSG00000166508.13	0.017866	0.021198	0.0554416	0.284142	0.057502
ENSG00000141434.7	0.00114237	0.57863	0.00026329	0.0536565	0.0164762
ENSG00000170439.5	0.08678	1.74366	0.0310653	0.721073	0.234581
ENSG00000182050.9	0.0147942	0.98573	0.0875463	0.259763	0.0414208
ENSG00000074416.9	0.28998	0.598453	0.216495	0.0446636	0.0309685
ENSG00000008394.8	0.0633298	0.121217	0.0908622	1.0624	0.101218
ENSG00000143198.8	1.70758	2.14317	0.582211	1.1407	0.876602
ENSG00000154305.12	0.171367	0.219272	0.521114	0.200042	0.912599
ENSG00000240972.1	0.323545	0.194424	0.336677	0.937936	0.540319
ENSG00000148773.8	0.044394	0.0238442	0.0430128	0.534701	0.0601991
ENSG00000099875.10	0.100021	0.244179	0.271882	0.242526	0.728583
ENSG00000133606.6	0.132939	1.23261	0.353132	0.558266	0.543955
ENSG00000115648.9	0.260264	0.150007	0.096173	0.16919	0.506413
ENSG00000169184.5	0.133708	0.00214501	0.00643996	0.000748498	0.000284264
ENSG00000118242.11	0.00713561	0.000371607	0.327031	0.00111469	0.000224476
ENSG00000187193.8	0.160351	0.7885	0.552265	1.35892	0.749313
ENSG00000100714.11	0.0218613	0.0269588	0.0622258	0.328653	0.073124
ENSG00000157502.8	0.00525696	0.000732021	0.204482	0.00366657	0.00102039
ENSG00000059728.6	0.154199	1.39397	0.122836	0.0911757	0.251499
ENSG00000118513.14	0.0924788	0.00777125	0.0453147	0.345672	0.132262
ENSG00000132382.10	0.0710352	0.00822622	0.130914	0.267249	0.113945
ENSG00000105357.11	0.438029	1.30452	0.193568	0.292756	0.256655
ENSG00000118680.8	0.445791	1.82798	0.671919	1.09689	0.944213
ENSG00000128641.13	0.881248	0.0960847	0.253235	0.182043	0.13406
ENSG00000167306.14	0.168434	0.814889	0.12546	0.184104	0.21069
ENSG00000169994.14	0.113626	0.828845	0.210997	0.201996	0.210402
ENSG00000196132.7	0.000596698	0.00100254	0.281524	0.00150902	0.00038442
ENSG00000095380.10	0.416537	0.462482	0.544998	1.32941	2.03619
ENSG00000187109.9	0.0299531	0.0119032	0.171942	0.324631	0.141438
ENSG00000134369.11	0.0393183	0.00828945	0.266597	0.0286128	0.0742435
ENSG00000166833.15	0.671058	0.0194926	0.11417	0.0989703	0.132874
ENSG00000025770.14	0.318374	0.335766	0.244672	0.566597	0.357345
ENSG00000116701.10	0.34444	0.0189963	0.0586787	0.0762878	0.126061
ENSG00000115053.11	0.659384	0.374875	0.996331	1.81509	1.05621
ENSG00000104419.10	0.383622	0.500584	0.852791	0.186613	1.04834
ENSG00000104725.9	0.2054	0.00101778	0.173715	0.000127806	0.000124192
ENSG00000204386.6	0.18707	1.40065	0.304159	0.228343	0.360779
ENSG00000162992.3	0	0.00420474	1.05711	0.000301369	0.000185788
ENSG00000122859.4	0	0.0017204	0.179996	0.00107573	0.00164823
ENSG00000131196.13	0.173455	0.0168849	0.0176051	0.0281348	0.064811
ENSG00000145912.4	0.110964	0.0467534	0.0773314	0.524322	0.342464
ENSG00000100503.19	0.0668802	0.00726003	0.29233	0.0145474	0.0136847
ENSG00000184117.7	0.0356196	0.0895379	0.198126	0.490153	0.231769
ENSG00000125820.5	0.0011401	0.00108836	0.238754	0.000210649	0.00327032
ENSG00000101361.10	0.0952171	0.041377	0.202618	0.473584	0.277434
ENSG00000055044.6	0.085097	0.0742898	0.178378	0.481567	0.351111
ENSG00000148400.9	0.130317	0.0143253	0.0487595	0.2769	0.0256291
ENSG00000136999.4	0.035879	0.00606617	0.0415496	0.0329599	0.815807
ENSG00000188747.4	0.0105843	0.12086	0.107587	0.766317	0.255665
ENSG00000107281.5	0.315599	0.223494	0.480261	0.238517	0.863661
ENSG00000181019.8	0.00261285	0.149089	0.0155134	0.401183	0.00807923
ENSG00000151623.10	0.00846165	0.458808	0.0337248	0.0802027	0.160541
ENSG00000153234.9	0.0912392	0.00602413	0.5158	0.119583	0.213155
ENSG00000154146.8	0.444464	0.000268422	0.00586814	0.00119395	0.000509503
ENSG00000069275.12	0.119095	0.0945826	0.183429	0.400128	0.185721
ENSG00000272325.1	0.193616	0.224355	0.290457	0.384958	0.428282
ENSG00000176046.7	0.0035	0.0427135	0.263209	0.380616	2.09025
ENSG00000130558.14	0.000678402	0.00288034	0.176543	0.00167286	0.000214311
ENSG00000167332.7	0	0.00099242	0.32834	0.000977518	0
ENSG00000198856.8	0.0505609	0.204207	0.34057	0.546583	1.21031
ENSG00000036473.6	0.0132376	0.0170372	0.00297022	0.371698	0.00802503
ENSG00000135124.10	0.0835507	0.200388	0.242305	0.279859	1.37723
ENSG00000170515.9	0.0746005	0.12959	0.214246	0.579518	0.316356
ENSG00000128050.4	0.0622735	0.0119315	0.225537	0.63219	0.233617
ENSG00000145730.16	0.0570534	0.169156	0.863062	0.185556	0.0289013
ENSG00000116183.6	0.00418365	0.00475826	0.466253	0.000468182	0.00181051
ENSG00000116288.8	0.640467	0.274656	0.511362	0.981702	0.752839
ENSG00000106331.10	0	3.90585e-05	0.307282	0.000167726	0.000157681
ENSG00000007372.16	0.00971345	0.00215931	0.204175	0.00238364	0.00204973
ENSG00000124253.9	0.134729	0.454866	0.137922	0.303837	1.09252
ENSG00000186472.15	0.00541512	0.00526322	0.43299	0.0103891	0.00382279
ENSG00000175426.6	0.0162265	0.0208776	0.493961	0.0443611	0.16044
ENSG00000102109.7	0	0.00523899	1.47585	0.000917731	0.000626453
ENSG00000186642.11	0.571121	0.00867334	0.407576	0.059104	0.713059
ENSG00000167004.8	0.473829	0.61627	1.04941	1.38506	2.33757
ENSG00000065485.13	0.00434558	0.0031302	0.192229	0.230705	1.23701
ENSG00000143870.8	0.15408	0.108942	0.636453	0.75094	1.59925
ENSG00000120913.19	0.000596698	0.586245	0.00334465	0.0171726	0.00325031
ENSG00000179889.14	0.254813	0.458938	0.426202	0.681287	1.59628
ENSG00000162734.8	0.593016	0.0337192	0.191976	0.0367992	0.0325595
ENSG00000198300.8	0.019503	0.00725752	0.53182	0.000753538	0.000524018
ENSG00000170525.14	0.311128	0.00304624	0.046255	0.00451146	0.0109297
ENSG00000176531.6	0.153159	0.0124803	0.0139757	0.010686	0.00626062
ENSG00000040199.14	0.0125757	0.276987	0.125843	0.0241175	0.0162345
ENSG00000105851.6	0.618424	0.00250946	0.00351492	0.00504282	0.0136596
ENSG00000141506.9	1.13667	0.00348525	0	0.00211845	2.24667e-05
ENSG00000102096.9	0.0885168	0.0502534	0.422845	0.0782739	0.0765167
ENSG00000069764.5	0.0849147	0.399135	0.141635	0.44351	1.25454
ENSG00000158786.4	0.0022239	0.00375826	0.357952	0.0332715	0.536636
ENSG00000145287.6	0.271162	1.55206	0.348883	0.650447	0.669444
ENSG00000137841.7	0.426827	0.00230066	0.0135287	0.00305854	0.00134246
ENSG00000197943.5	0.721891	0.00419001	0.00285288	0.0185123	0.008653
ENSG00000129219.9	0.178153	0.00255762	0.000826481	0.00894505	0.00346524
ENSG00000178209.10	0.971804	1.69791	0.686973	0.682334	1.13466
ENSG00000008323.11	0.0444551	0.254577	0.090582	0.00600763	0.0104632
ENSG00000145632.10	0.503812	0.0724531	0.290861	0.216555	0.534284
ENSG00000120756.8	0.284783	1.12687	0.299794	0.404842	0.459278
ENSG00000140650.7	0.0866959	0.488569	0.303535	0.594468	1.34549
ENSG00000109099.9	0.0120745	1.75214	0.0678401	0.0936466	0.299351
ENSG00000032444.11	0.626936	0.121414	0.05627	0.0879183	0.0662115
ENSG00000106628.6	0.00667093	0.0553869	0.0764881	0.503171	0.202379
ENSG00000137709.5	0.318779	0.00144647	0.00110953	0.000606845	0
ENSG00000177380.9	0.0455442	0.47214	0.0051885	0.0508343	0.0132687
ENSG00000108179.9	0.0411021	0.121346	0.132289	0.53651	1.04658
ENSG00000155367.11	0.0271736	0.217507	0.0180357	0.00818569	0.0313196
ENSG00000198729.4	0.336811	0.00301578	0.158409	0.00236797	0.00684474
ENSG00000166143.5	0.140516	1.04652	0.111502	0.337715	0.255464
ENSG00000131771.9	0.805529	0.228457	0.283879	1.52882	1.28563
ENSG00000108849.3	0.00415827	0.00541704	0.857002	0.00346137	0.00388082
ENSG00000162976.8	0	0.0335441	0.0811022	0.102224	0.436804
ENSG00000126432.9	0.217914	1.17709	0.294229	0.465342	0.578399
ENSG00000117592.8	0.424099	3.04466	0.656123	1.13905	1.09708
ENSG00000007062.7	0.372321	1.16528	0.157698	0.403509	0.30971
ENSG00000117707.11	0.0930463	0.000962122	0.254023	0.00134673	0.00230906
ENSG00000167183.2	0.425331	1.88989	0.514417	0.824039	1.07091
ENSG00000164244.16	0.104112	0.0924104	0.169572	0.17125	0.553354
ENSG00000106772.13	0.00471173	0.00750603	0.447411	0.00616003	0.0418708
ENSG00000156011.12	0.221696	0.0703622	0.181683	0.0789389	0.0441599
ENSG00000152229.14	0.905321	0.0642972	0.00335254	0.0170034	0.0685917
ENSG00000095303.10	0.459958	0.00437454	0.00849427	0.00206754	0.000431008
ENSG00000187514.10	1.34395	0.193052	1.01488	1.58395	0.898969
ENSG00000072135.8	1.93832	0.310856	0.198654	0.441467	0.596948
ENSG00000111679.12	1.40555	0.11763	0.136295	0.13956	0.123415
ENSG00000081237.14	0.402498	0.00867088	0.0120747	0.00149822	0.00145062
ENSG00000080031.5	0.0123401	0.477874	0.00149842	0.0191264	0.00683947
ENSG00000054356.9	0.00453806	0.00630147	0.410339	0.00195568	0.00257355
ENSG00000155093.13	0.0125943	0.00675666	0.710887	0.00816881	0.280099
ENSG00000153233.8	0.00844702	0.31178	0.00794901	0.00772339	0.097061
ENSG00000103490.13	0.216328	0.529355	0.371567	1.47944	0.973922
ENSG00000183010.12	0.00758745	0.00107958	0.0620973	0.0320324	0.344206
ENSG00000100504.12	0.688167	0.00290342	0.0968617	0.00655695	0.00643426
ENSG00000131096.6	0.00057341	0.00551168	2.34346	0.00473485	0.00232174
ENSG00000115828.11	0	0.0043213	0.472671	0.000441314	0.000952931
ENSG00000116260.12	0.0481369	0.0477159	0.262837	0.211404	1.74949
ENSG00000139998.10	0.0260292	0.0140861	0.291307	0.228157	0.646188
ENSG00000069974.11	0.0900393	0.0164072	0.0865169	0.0138042	0.289281
ENSG00000041353.5	0.237783	0.0217255	0.135897	0.139269	0.545498
ENSG00000169213.6	0	0.00232319	0.203405	0.00057726	0.0635596
ENSG00000152932.6	0.00927432	0.00251494	0.296808	0.00019528	4.08681e-05
ENSG00000105514.3	0.0765633	0.041718	0.46527	0.300923	0.995734
ENSG00000128340.10	1.19287	0.00806989	0.013439	0.00416081	0.00254844
ENSG00000132329.6	0.0412946	0.0194866	0.326643	0.122474	2.26725
ENSG00000099901.12	0.139366	0.115115	0.282384	0.707316	0.428995
ENSG00000108961.9	0.0147841	0.0297133	0.127649	0.330031	0.139226
ENSG00000076864.15	0.100005	0.00649116	0.132405	0.0383417	0.738564
ENSG00000079337.11	0.00103453	0.00407241	0.0136096	0.00852079	0.212316
ENSG00000091428.13	0.0191496	0.0404085	0.17643	0.0161807	0.0100465
ENSG00000105808.13	0.0349177	0.00743601	0.207947	0.0796253	0.384268
ENSG00000075391.12	0.0562767	0.0204758	0.229815	0.0289895	0.0342228
ENSG00000100302.6	0	0.00663674	0.108046	0.034455	0.524882
ENSG00000169435.9	0.224806	0.0767995	0.117664	0.1383	0.787593
ENSG00000102054.13	0.165979	0.140115	0.468055	0.887722	0.668262
ENSG00000132819.12	0.50876	0.0252086	0.0466764	0.155293	0.131082
ENSG00000114115.5	0.0169553	0.023423	0.177059	0.00188743	0.00113668
ENSG00000114113.2	0.00727509	0.432598	0	0.00788413	0.0407384
ENSG00000138207.8	0	0.0012295	0.250458	0.0159221	0.312594
ENSG00000129625.8	1.39867	0.107619	0.253076	0.20104	0.895346
ENSG00000134193.10	0.0901684	0.0117769	0.560754	0.258535	2.34318
ENSG00000174236.2	0	0.0241006	0.0697621	0.0457663	1.41192
ENSG00000182698.7	0.00564797	0.00112187	1.05231	0.000586567	0.000850113
ENSG00000165731.13	0.0126223	0.00442161	0.257615	0.00321312	0.00692517
ENSG00000135002.7	0.100521	1.88768	0.44519	0.865487	0.904009
ENSG00000087903.8	0	0.019842	0.178104	0.00319218	0.00301152
ENSG00000185002.5	0	0.00245885	0.262804	2.45347e-05	0.000240451
ENSG00000127074.10	1.0317	0.00132	0.000959391	0.00118021	4.31585e-05
ENSG00000116741.6	0.555813	0.0174238	0.129144	0.0428338	0.216067
ENSG00000132554.15	0.22543	0.00162886	0.00471936	0.00063936	8.07031e-05
ENSG00000117152.9	0.00508335	0.00393975	0.163873	0.000115168	7.65423e-05
ENSG00000155366.12	0.141517	0.866154	0.211319	0.0348113	0.173921
ENSG00000173156.2	0.00165372	0.32157	0.0521469	0.0202068	0.0135982
ENSG00000139725.3	0.00968629	0.258484	0.0220584	0.0217641	0.0143452
ENSG00000060709.9	0.00201915	0.00329645	0.278911	4.10891e-05	4.55201e-05
ENSG00000258818.2	0.17043	0.565305	0.826654	0.756468	1.72258
ENSG00000135828.7	0.470985	0.943264	0.13187	0.382989	0.338489
ENSG00000204618.4	0.0327743	0.0237213	0.303168	0.0928956	0.924249
ENSG00000181031.11	0	0.0119152	0.191808	0.0364826	0.0497346
ENSG00000198755.6	0.589841	0.354127	0.483126	1.41854	1.03137
ENSG00000142676.8	0.834185	0.519763	0.483416	1.32549	1.05867
ENSG00000197958.8	0.56197	0.138946	0.407452	1.30641	0.974295
ENSG00000167526.9	1.9035	0.947466	1.22565	2.66951	2.04968
ENSG00000142541.12	0.840484	0.593781	0.751471	1.6755	1.31696
ENSG00000188846.9	0.953783	0.697394	0.845116	2.0499	1.72991
ENSG00000174748.14	0.649775	0.456314	0.627577	1.49632	1.19146
ENSG00000063177.8	1.36455	1.22124	0.92224	2.22075	1.73608
ENSG00000105640.8	1.76339	1.5965	1.17994	2.83839	2.4646
ENSG00000122026.6	1.00521	0.754679	0.873701	1.85627	1.56291
ENSG00000125691.8	0.889384	0.55623	0.673355	1.49989	1.38359
ENSG00000198242.9	0.639242	0.417061	0.481906	1.20551	0.867611
ENSG00000114391.8	0.63645	0.601815	0.628914	1.28671	1.01654
ENSG00000131469.8	0.684016	0.370825	0.438115	1.00455	0.823203
ENSG00000166441.8	0.467652	0.228914	0.433606	0.99907	0.784887
ENSG00000108107.8	1.00001	0.636645	0.588552	1.52219	1.1352
ENSG00000162244.6	0.933252	0.724766	0.637513	1.75883	1.43877
ENSG00000100316.11	0.992314	0.506809	1.02647	2.37802	2.05689
ENSG00000136942.10	0.917496	0.369299	0.475787	1.42918	0.925001
ENSG00000130255.8	1.57533	0.787447	0.929953	1.89973	1.35618
ENSG00000197756.5	1.31382	0.678225	0.734294	1.61835	1.19144
ENSG00000172809.8	0.605368	0.276841	0.374933	0.814527	0.667417
ENSG00000198918.7	0.386947	0.204707	0.208784	0.745812	0.583806
ENSG00000174444.10	0.924548	0.940704	1.1555	2.64614	2.29225
ENSG00000122406.8	0.468687	0.439422	0.787193	1.71707	1.56995
ENSG00000089009.11	0.650417	0.478063	0.672561	1.66711	1.37165
ENSG00000161016.11	1.28104	0.962881	1.0002	2.40377	1.92921
ENSG00000137818.7	1.01318	0.771473	0.58261	1.71183	1.48726
ENSG00000177600.4	0.87469	0.522337	0.483345	1.36347	0.992305
ENSG00000259001.2	0.439325	0.176096	0.333664	0.198754	0.103969
ENSG00000177519.3	0.00196832	0.00221394	0.313288	0.0116387	0.132834
ENSG00000179673.3	0.100893	0.000273331	0.25246	0.000230844	0
ENSG00000142534.2	1.25239	1.22912	0.776322	2.14933	1.7264
ENSG00000112306.7	0.8555	0.413063	0.555275	1.54259	1.1667
ENSG00000110700.2	0.835555	0.495977	0.633995	1.46919	1.15977
ENSG00000164587.7	1.3995	1.34193	1.12252	2.30182	2.03533
ENSG00000134419.11	0.325172	0.189207	0.346232	0.955855	0.67269
ENSG00000105193.4	1.03539	0.599781	0.587248	1.60753	1.21186
ENSG00000184779.8	0.707219	0.58384	0.668377	1.49145	1.133
ENSG00000231500.2	1.70743	0.929216	1.20602	2.7525	2.11179
ENSG00000105372.2	1.85881	0.68114	0.881584	2.439	1.66857
ENSG00000008988.5	0.938916	0.66644	0.699843	1.68862	1.31275
ENSG00000171858.13	0.469321	0.197105	0.274212	0.70886	0.488643
ENSG00000186468.8	0.764809	0.561771	0.702564	1.5031	1.14959
ENSG00000138326.14	0.860281	0.459691	0.667879	1.51819	1.10278
ENSG00000143947.8	0.474135	0.433154	0.555247	1.45641	1.28339
ENSG00000233927.4	0.886495	0.497844	0.527227	1.38988	1.04168
ENSG00000083845.4	1.42765	1.12122	1.05576	2.61362	1.96965
ENSG00000171863.8	0.598347	0.428737	0.601199	1.57896	1.34872
ENSG00000142937.7	1.11791	0.582332	0.666577	1.9263	1.33686
ENSG00000170889.9	1.36745	0.902653	1.04758	2.31718	1.78634
ENSG00000168028.9	1.31266	1.05986	1.54418	3.11713	2.42877
ENSG00000125844.11	0.703184	1.08187	0.771794	0.89452	1.69096
ENSG00000111834.8	0.0128338	0.00247756	0.127385	0.0013155	0.000402661
ENSG00000125744.7	0.000551796	0.0105206	0.1982	0.0283049	0.0147031
ENSG00000108309.8	0.005596	0.0264106	0.344797	0.0223056	0.0292285
ENSG00000079102.12	0.0200039	0.0032593	0.334794	0.0015348	0.00263951
ENSG00000197747.4	0.315113	1.67436	0.47902	0.922909	0.765078
ENSG00000167100.10	0.220958	0.00692601	0.077627	0.00346111	0.00347859
ENSG00000171222.6	0.498503	0.239544	0.158546	0.23446	0.218484
ENSG00000171951.4	0.0195282	0.0018397	0.530376	0.000896003	0.000983114
ENSG00000104112.4	0.00469923	0.0017579	0.503061	0.000589998	0.000571284
ENSG00000166922.4	0.00207624	0.000742876	0.647806	0.000762209	0.00185504
ENSG00000079689.9	0	0.00148133	0.750115	0.000524755	0.000457172
ENSG00000153253.11	0.0124914	0.00502174	0.47016	0.00100348	0.000623459
ENSG00000070031.3	0.565175	0.12051	1.22063	0.0266149	0.197031
ENSG00000125775.10	0.272622	1.87381	0.451854	0.363272	0.64812
ENSG00000150961.10	0.0220626	0.0247167	0.0525654	0.0814142	0.334456
ENSG00000141574.3	0.0097326	1.77529	0.0298363	0.140272	0.0690512
ENSG00000091490.6	0.135398	0.167855	0.148236	0.093398	0.527619
ENSG00000143416.16	0.128434	2.72472	0.264444	1.01436	0.535355
ENSG00000112902.7	0.0190476	0.0134073	0.247004	0.327789	0.0916918
ENSG00000142864.10	0.510956	0.357423	0.537497	1.11394	0.940627
ENSG00000174938.10	0.0823475	0.00476024	0.405719	0.00136592	0.000951553
ENSG00000101049.10	0	0.483932	0.000358922	0.00659153	0.0140457
ENSG00000100359.16	0.112326	0.132278	0.179909	0.454809	0.962951
ENSG00000183476.8	0.904136	0.00212273	0.00210911	0.000953794	0.00324447
ENSG00000142669.9	0.332194	0.38424	0.557665	0.71375	1.4005
ENSG00000176974.13	0.00228888	0.0185362	0.0746222	0.516682	0.0796437
ENSG00000090402.3	0.0248919	0.0517061	0.181556	0.00105147	4.31585e-05
ENSG00000072858.6	0.0174073	0.010811	0.14159	0.0451452	0.239414
ENSG00000147955.12	0.0152627	0.0721242	0.0614968	0.203899	0.500188
ENSG00000120725.8	0.193311	0.096969	0.221472	0.252343	0.659066
ENSG00000005020.8	0.531261	0.122654	0.170395	0.242486	0.268054
ENSG00000125255.5	0	0.439746	0	0.00857073	0.000930976
ENSG00000221955.6	0.00103564	0.00347539	0.0851993	0.0790217	1.22507
ENSG00000007216.10	0	0.906019	0.0292442	0.0906709	0.0151524
ENSG00000101194.13	0.0264495	0.216173	0.0305218	0.096766	0.705931
ENSG00000036565.10	0.0406635	0.0149898	0.560655	0.00958413	0.0135091
ENSG00000175003.8	0.00576375	0.0489119	0.0605244	0.431706	0.0804626
ENSG00000178537.5	0.210928	0.847432	0.140929	0.231551	0.202582
ENSG00000155850.7	0.186907	1.09483	0.119144	0.346172	0.280265
ENSG00000091138.8	0.0196744	1.17533	0.000719785	0.116674	0.0276478
ENSG00000164638.6	0.00687778	0.00369492	0.342511	0.00255056	0.0118088
ENSG00000197496.4	0.0520965	0.00103046	0	0.0144285	0.186054
ENSG00000196660.6	0.0145052	0.333851	0.0172992	0.0159785	0.00182912
ENSG00000102100.10	0.116765	0.136215	0.135972	0.161177	0.494565
ENSG00000116704.6	0.0514762	0.410729	0.0438189	0.0801211	0.031846
ENSG00000182747.4	0	0.000962614	0.230561	0.00021244	0.000587952
ENSG00000169507.5	0	0.00160816	0.247871	8.54681e-05	1.86218e-05
ENSG00000147804.5	0.0542524	1.37801	0.11198	0.53717	0.395868
ENSG00000138449.6	0.000643922	0.509503	0.0336265	0.106572	0.0309021
ENSG00000033867.12	0.306821	0.174038	0.228794	0.164164	0.55424
ENSG00000169241.13	0.20379	0.0323152	0.347998	0.295034	1.26288
ENSG00000174358.11	0	0.00195062	0.212313	7.30894e-05	3.85765e-05
ENSG00000103257.4	0.130383	0.0277239	0.22068	0.048713	0.0639993
ENSG00000183023.14	0.0214797	0.334776	0.338841	0.0568378	0.00196289
ENSG00000115616.2	0	0.758319	0.106549	0.096781	0.00270972
ENSG00000109062.5	0.426675	1.52851	0.339749	0.456325	0.39846
ENSG00000065054.9	0.0515681	0.00428272	0.0968224	0.0394226	0.509841
ENSG00000181804.10	0.122771	0.0016127	0.029282	0.0131023	0.00217174
ENSG00000174640.8	0.00272545	0.378251	0.0245987	0.00638974	0.00767604
ENSG00000176463.9	0.197286	0.00338102	0.0418405	0.00139901	0.00530747
ENSG00000101187.11	0.63018	0.00648143	0.0391599	0.0351111	0.104515
ENSG00000112562.14	0.128284	0.00715516	0.0737405	0.536567	0.150147
ENSG00000091482.5	0.230105	0.00067703	0.0100766	0.0978452	0.0429382
ENSG00000183963.14	0.283088	0.00638721	0.0092677	0.0459279	0.0558343
ENSG00000132639.8	0.0039465	0.00289318	0.475923	0.00359032	0.00197542
ENSG00000161981.6	1.34907	0.163882	0.074858	0.19884	0.13995
ENSG00000125743.6	0.398086	0.136544	0.201789	0.543793	0.245499
ENSG00000140263.9	0.211537	0.217416	0.151227	0.832196	0.50193
ENSG00000124766.4	0.380394	0.0436096	0.640113	0.515699	0.121242
ENSG00000125398.5	0.880749	0.0614606	0.220714	0.59349	0.652379
ENSG00000161888.7	0.00207624	0.00228816	0.0436316	0.269244	0.044183
ENSG00000124664.6	0.0539588	0.0104052	0.0889062	0.0697625	1.50109
ENSG00000269404.2	0.645724	0.0024604	0.000759812	0.00139315	0.000228145
ENSG00000122711.4	0.0837117	0.0271522	0.186951	0.245053	3.1152
ENSG00000159674.7	0.099466	0.00364889	0.527325	0.0196589	0.105099
ENSG00000102359.5	0.231961	0.00226088	0.0030496	0.000782029	0.00198074
ENSG00000271303.1	0.00666348	0.635776	0.0712496	0.175779	0.100832
ENSG00000139874.5	0.00243005	0.0521762	0.295718	0.012115	0.000172967
ENSG00000162009.7	0.0020595	0.000381555	0.139442	0	2.22164e-05
ENSG00000147488.7	0.484819	0.00287138	0.437264	0.000325962	0.000704676
ENSG00000064225.8	0.0534358	0.0979387	0.389116	0.423618	1.32387
ENSG00000073849.10	0	0.00325798	0.0395454	0.0240244	0.418504
ENSG00000214530.3	0.703105	0.76899	0.913274	1.22617	1.9676
ENSG00000109689.10	0.174013	0.186944	0.44014	0.179942	0.725924
ENSG00000072786.8	0.00374374	0.199736	0.0375765	0.00527682	0.00397194
ENSG00000081320.6	0.00411384	0.460282	0.060259	0.123134	0.0819534
ENSG00000112079.8	0.497681	0.209293	0.149919	0.180199	0.155956
ENSG00000211455.3	0.154277	0.157843	0.284379	0.177014	0.707591
ENSG00000117632.16	0.0776886	0.0442458	0.161068	0.710938	0.183785
ENSG00000136854.13	0.0014452	0.0321156	0.543442	0.0130754	0.113861
[truncated: 74 more rows]

## Sheet: G - Fat_mouse
Signature_genes	Unknown	B_cell	endothelial_cell	mesenchymal_stem_cell_of_adipose	myeloid_cell	natural_killer_cell	T_cell
[truncated: 1,020 more rows]

[truncated: 10 more sheets: H - Kidney_mouse, I - Liver_human, J - Liver_mouse, K - Breast_mouse, L - Muscle_mouse, M - Pancreas_mouse, N - Epidermis_human, O - Skin_mouse, P - Spleen_mouse, Q - Ventricle_mouse]
