# Supplementary material for: Cellular deconvolution of GTEx tissues powers discovery of disease and cell-type associated regulatory variants
Source: Nat Commun. 2020 Feb 19;11:955. doi: 10.1038/s41467-020-14561-0 (PMC7031340; doi:10.1038/s41467-020-14561-0)
Supplement: Supplementary file 3 — Supplementary Data 2 [file 41467_2020_14561_MOESM3_ESM.xlsx]

## Sheet: A - liver
Human cell type	Mouse cell type	Correlation	Mean	SD	Z-score	P-value	P-value (Benjamini-Hochberg)
abT_cell	B_cell	0.319307	0.00195965	0.0791223	4.01084	0.000999001	0.00195883
abT_cell	endothelial_cell_of_hepatic_sinusoid	0.300229	0.0032302	0.0758653	3.91481	0.000999001	0.00195883
abT_cell	hepatocyte	-0.349327	-0.00156107	0.0769654	-4.51848	1	1
abT_cell	Kupffer_cell	0.123266	-0.00111133	0.0766092	1.62353	0.055	0.0901639
abT_cell	natural_killer_cell	0.282639	0.000967007	0.07711	3.65286	0.000999001	0.00195883
central_venous_sinusoidal_endothelial_cells	B_cell	0.153611	-3.03526e-07	0.0756171	2.03144	0.036	0.06
central_venous_sinusoidal_endothelial_cells	endothelial_cell_of_hepatic_sinusoid	0.442388	-4.14433e-05	0.0728655	6.07187	0.000999001	0.00195883
central_venous_sinusoidal_endothelial_cells	hepatocyte	-0.469217	0.000200429	0.0735244	-6.38451	1	1
central_venous_sinusoidal_endothelial_cells	Kupffer_cell	0.389757	-0.00113115	0.0754659	5.17966	0.000999001	0.00195883
central_venous_sinusoidal_endothelial_cells	natural_killer_cell	0.345607	0.000700065	0.0741508	4.65143	0.000999001	0.00195883
Cholangiocytes	B_cell	0.480002	9.8675e-06	0.0743148	6.45891	0.000999001	0.00195883
Cholangiocytes	endothelial_cell_of_hepatic_sinusoid	0.573204	-0.00104937	0.0736048	7.80184	0.000999001	0.00195883
Cholangiocytes	hepatocyte	-0.710877	0.000475161	0.074043	-9.6073	1	1
Cholangiocytes	Kupffer_cell	0.471286	-0.00119126	0.0746753	6.32709	0.000999001	0.00195883
Cholangiocytes	natural_killer_cell	0.519173	0.000869334	0.0755371	6.86157	0.000999001	0.00195883
collapsed_B_cell	B_cell	0.497045	-0.00210255	0.0765491	6.52062	0.000999001	0.00195883
collapsed_B_cell	endothelial_cell_of_hepatic_sinusoid	0.49115	-0.00170612	0.0764815	6.44412	0.000999001	0.00195883
collapsed_B_cell	hepatocyte	-0.653666	0.00232859	0.0773784	-8.47776	1	1
collapsed_B_cell	Kupffer_cell	0.408472	-0.000102718	0.0767297	5.32485	0.000999001	0.00195883
collapsed_B_cell	natural_killer_cell	0.486297	-0.00292509	0.075332	6.49422	0.000999001	0.00195883
collapsed_endothelial	B_cell	0.412818	-0.00345288	0.0785164	5.30171	0.000999001	0.00195883
collapsed_endothelial	endothelial_cell_of_hepatic_sinusoid	0.975481	-0.00145962	0.0743049	13.1477	0.000999001	0.00195883
collapsed_endothelial	hepatocyte	-0.915722	0.00164298	0.0741885	-12.3653	1	1
collapsed_endothelial	Kupffer_cell	0.672243	0.0024175	0.0762079	8.78945	0.000999001	0.00195883
collapsed_endothelial	natural_killer_cell	0.575379	-0.00279734	0.0740179	7.8113	0.000999001	0.00195883
collapsed_Hepatocyte	B_cell	-0.332364	0.00106826	0.0738261	-4.51646	1	1
collapsed_Hepatocyte	endothelial_cell_of_hepatic_sinusoid	-0.514864	0.00247565	0.0738994	-7.0006	1	1
collapsed_Hepatocyte	hepatocyte	0.642069	-0.00190261	0.0743246	8.66431	0.000999001	0.00195883
collapsed_Hepatocyte	Kupffer_cell	-0.527328	0.00207868	0.0758668	-6.97811	1	1
collapsed_Hepatocyte	natural_killer_cell	-0.450531	-9.74841e-05	0.0758313	-5.93995	1	1
collapsed_Macrophage	B_cell	0.0499287	-0.00171284	0.0741211	0.696718	0.224	0.35
collapsed_Macrophage	endothelial_cell_of_hepatic_sinusoid	0.294297	-0.00376257	0.0779275	3.82483	0.000999001	0.00195883
collapsed_Macrophage	hepatocyte	-0.418909	0.00218196	0.0776147	-5.42541	1	1
collapsed_Macrophage	Kupffer_cell	0.446043	-0.00268698	0.0771764	5.81433	0.000999001	0.00195883
collapsed_Macrophage	natural_killer_cell	0.365202	0.0016447	0.0762759	4.76634	0.000999001	0.00195883
collapsed_NK.NKT_cell	B_cell	-0.218258	-0.000605335	0.0746757	-2.91464	0.999	1
collapsed_NK.NKT_cell	endothelial_cell_of_hepatic_sinusoid	-0.0256425	-0.00028659	0.0744488	-0.340582	0.634	0.946269
collapsed_NK.NKT_cell	hepatocyte	0.0690266	0.000436106	0.0747397	0.917725	0.189	0.3
collapsed_NK.NKT_cell	Kupffer_cell	0.181401	-0.000724212	0.0751466	2.4236	0.009	0.0160714
collapsed_NK.NKT_cell	natural_killer_cell	-0.16969	0.00035983	0.0742603	-2.28991	0.992	1
gdT_cell	B_cell	0.439837	-0.0019545	0.0769787	5.73914	0.000999001	0.00195883
gdT_cell	endothelial_cell_of_hepatic_sinusoid	0.473056	-0.00194951	0.0752343	6.31369	0.000999001	0.00195883
gdT_cell	hepatocyte	-0.571399	0.00235974	0.0753074	-7.61889	1	1
gdT_cell	Kupffer_cell	0.275936	-0.000196381	0.0746074	3.70114	0.000999001	0.00195883
gdT_cell	natural_killer_cell	0.469823	-0.00283069	0.0762831	6.19605	0.000999001	0.00195883
Hepatic_Stellate_Cells	B_cell	0.561507	0.000129397	0.0741402	7.57183	0.000999001	0.00195883
Hepatic_Stellate_Cells	endothelial_cell_of_hepatic_sinusoid	0.57514	-0.00059708	0.0721417	7.98064	0.000999001	0.00195883
Hepatic_Stellate_Cells	hepatocyte	-0.689128	0.000981403	0.0720721	-9.57526	1	1
Hepatic_Stellate_Cells	Kupffer_cell	0.409589	-0.000822913	0.0722252	5.68239	0.000999001	0.00195883
Hepatic_Stellate_Cells	natural_killer_cell	0.453794	-0.00138471	0.0742361	6.13149	0.000999001	0.00195883
Hepatocytes0	B_cell	-0.0822411	0.00334016	0.0776751	-1.10179	0.867	1
Hepatocytes0	endothelial_cell_of_hepatic_sinusoid	-0.642562	0.00387375	0.0766974	-8.4284	1	1
Hepatocytes0	hepatocyte	0.708561	-0.00324713	0.0764429	9.31163	0.000999001	0.00195883
Hepatocytes0	Kupffer_cell	-0.683186	8.32165e-05	0.0773629	-8.83199	1	1
Hepatocytes0	natural_killer_cell	-0.572389	0.00251652	0.0760624	-7.55834	1	1
Hepatocytes3	B_cell	-0.477469	-0.00397165	0.0733992	-6.45099	1	1
Hepatocytes3	endothelial_cell_of_hepatic_sinusoid	-0.262454	-0.00440073	0.0726486	-3.55207	1	1
Hepatocytes3	hepatocyte	0.256436	0.00431868	0.0715673	3.5228	0.000999001	0.00195883
Hepatocytes3	Kupffer_cell	0.0441514	-0.00309995	0.0746906	0.632627	0.262	0.403077
Hepatocytes3	natural_killer_cell	-0.10468	-0.00120392	0.0699348	-1.47961	0.933	1
Hepatocytes4	B_cell	0.18125	-0.00172922	0.0768837	2.37995	0.009	0.0160714
Hepatocytes4	endothelial_cell_of_hepatic_sinusoid	0.71696	-0.00140335	0.0747159	9.61461	0.000999001	0.00195883
Hepatocytes4	hepatocyte	-0.729557	0.000930589	0.0740963	-9.85862	1	1
Hepatocytes4	Kupffer_cell	0.596602	0.00278917	0.0765047	7.76178	0.000999001	0.00195883
Hepatocytes4	natural_killer_cell	0.57252	-0.00280536	0.0739925	7.77546	0.000999001	0.00195883
inflammatory_macrophages	B_cell	0.0177629	-0.00151568	0.0739019	0.260868	0.368	0.557576
inflammatory_macrophages	endothelial_cell_of_hepatic_sinusoid	0.262394	-0.00317415	0.0781918	3.39636	0.000999001	0.00195883
inflammatory_macrophages	hepatocyte	-0.372886	0.0017326	0.077806	-4.81477	1	1
inflammatory_macrophages	Kupffer_cell	0.394054	-0.00222835	0.0774132	5.11906	0.000999001	0.00195883
inflammatory_macrophages	natural_killer_cell	0.351024	0.00170084	0.0761703	4.58608	0.000999001	0.00195883
Kupffer_cell	B_cell	0.239906	-0.001808	0.0775324	3.11758	0.003	0.00576923
Kupffer_cell	endothelial_cell_of_hepatic_sinusoid	0.296675	-0.00507226	0.0743528	4.05831	0.000999001	0.00195883
Kupffer_cell	hepatocyte	-0.42663	0.00370768	0.074708	-5.76026	1	1
Kupffer_cell	Kupffer_cell	0.475407	-0.00389448	0.0741449	6.46439	0.000999001	0.00195883
Kupffer_cell	natural_killer_cell	0.188088	-3.16186e-06	0.076274	2.466	0.007	0.0132075
Mature_B_cells	B_cell	0.253856	-0.00234852	0.0745497	3.4367	0.000999001	0.00195883
Mature_B_cells	endothelial_cell_of_hepatic_sinusoid	-0.151109	-0.00092952	0.0775114	-1.93752	0.976	1
Mature_B_cells	hepatocyte	0.107932	0.00168992	0.0768413	1.38262	0.07	0.112903
Mature_B_cells	Kupffer_cell	-0.275627	-0.00169405	0.0763063	-3.58991	1	1
Mature_B_cells	natural_killer_cell	-0.0896076	5.59499e-05	0.0769055	-1.16589	0.863	1
NK.NKT_cell	B_cell	-0.594735	-0.000353429	0.0756886	-7.85299	1	1
NK.NKT_cell	endothelial_cell_of_hepatic_sinusoid	-0.417592	-0.00059696	0.0754344	-5.52792	1	1
NK.NKT_cell	hepatocyte	0.535638	-0.000208791	0.0757613	7.07282	0.000999001	0.00195883
NK.NKT_cell	Kupffer_cell	-0.0301572	-0.000113565	0.0757315	-0.396713	0.659	0.969118
NK.NKT_cell	natural_killer_cell	-0.548252	0.00150164	0.0752991	-7.30093	1	1
Periportal_sinusoidal_endothelial_cells	B_cell	0.164446	-0.000553891	0.0723645	2.28013	0.011	0.0192982
Periportal_sinusoidal_endothelial_cells	endothelial_cell_of_hepatic_sinusoid	0.163879	-0.00382524	0.0751751	2.23085	0.015	0.0254237
Periportal_sinusoidal_endothelial_cells	hepatocyte	-0.239762	0.00240608	0.0756719	-3.20024	0.999	1
Periportal_sinusoidal_endothelial_cells	Kupffer_cell	0.170768	-0.00291313	0.0773097	2.24656	0.014	0.0241379
Periportal_sinusoidal_endothelial_cells	natural_killer_cell	0.185364	0.000327301	0.074628	2.47945	0.008	0.0148148
Plasma_cell	B_cell	0.434822	-0.00149139	0.0767112	5.68774	0.000999001	0.00195883
Plasma_cell	endothelial_cell_of_hepatic_sinusoid	0.539386	-0.00147667	0.0750213	7.20945	0.000999001	0.00195883
Plasma_cell	hepatocyte	-0.692428	0.00190042	0.075926	-9.1448	1	1
Plasma_cell	Kupffer_cell	0.48952	0.000358242	0.0760884	6.42886	0.000999001	0.00195883
Plasma_cell	natural_killer_cell	0.517676	-0.00298198	0.0749147	6.95001	0.000999001	0.00195883

## Sheet: B - skin
Human cell type	Mouse cell type	Correlation	Mean	SD	Z-score	P-value	P-value (Benjamini-Hochberg)
Keratinocyte_5	basal.cell.of.epidermis	-0.0505364	-0.000590952	0.0346098	-1.4431	0.94	1
Keratinocyte_1	basal.cell.of.epidermis	-0.183632	-0.000114077	0.0337865	-5.4317	1	1
Keratinocyte_7_11	basal.cell.of.epidermis	0.110755	-0.000345553	0.0346605	3.20539	0.001	0.004125
Fibroblast_3	basal.cell.of.epidermis	0.00747593	0.000267055	0.0346991	0.207754	0.309	0.6798
Fibroblast_0	basal.cell.of.epidermis	0.00495735	-0.000452986	0.03252	0.16637	0.401	0.816
Keratinocyte_14	basal.cell.of.epidermis	0.0396222	0.00153038	0.034917	1.09092	0.123	0.32472
Fibroblast_4	basal.cell.of.epidermis	-0.00844274	-0.000824176	0.0288403	-0.264164	0.166	0.396
Cornified.Env_17	basal.cell.of.epidermis	-0.0928519	-0.000410937	0.0324523	-2.84852	1	1
Lymphocyte_9	basal.cell.of.epidermis	0.0689234	-0.0010917	0.0327929	2.13507	0.056	0.168
keratinocyte_collapsed	basal.cell.of.epidermis	-0.0400448	0.00103363	0.0317988	-1.29182	0.901	1
fibroblast_collapsed	basal.cell.of.epidermis	0.00468159	-0.000519677	0.0323431	0.160815	0.408	0.816
Keratinocyte_5	epidermal.cell	0.23	0.000281163	0.0341231	6.73206	0.000999001	0.004125
Keratinocyte_1	epidermal.cell	0.531149	-0.00039121	0.0329094	16.1516	0.000999001	0.004125
Keratinocyte_7_11	epidermal.cell	0.1184	-0.000457317	0.0347691	3.41846	0.002	0.00776471
Fibroblast_3	epidermal.cell	-0.00979131	0.000113408	0.0350082	-0.282925	0.609	1
Fibroblast_0	epidermal.cell	0.0443008	0.000438956	0.0338616	1.29532	0.101	0.27775
Keratinocyte_14	epidermal.cell	-0.774836	0.000201887	0.0331617	-23.3715	1	1
Fibroblast_4	epidermal.cell	-0.0796033	-0.00052897	0.0344704	-2.29398	0.986	1
Cornified.Env_17	epidermal.cell	0.288731	0.000319048	0.0344553	8.3706	0.000999001	0.004125
Lymphocyte_9	epidermal.cell	-0.0727416	0.000953485	0.0330449	-2.23015	0.978	1
keratinocyte_collapsed	epidermal.cell	0.00859826	-0.000836193	0.0332922	0.283383	0.381	0.811161
fibroblast_collapsed	epidermal.cell	0.0326162	0.000379609	0.0339592	0.949275	0.168	0.396
Keratinocyte_5	stem.cell.of.epidermis	-0.149717	-0.000231832	0.0346838	-4.30994	1	1
Keratinocyte_1	stem.cell.of.epidermis	-0.284018	0.000467976	0.0324503	-8.76684	1	1
Keratinocyte_7_11	stem.cell.of.epidermis	-0.348359	0.000922665	0.0340111	-10.2696	1	1
Fibroblast_3	stem.cell.of.epidermis	-0.0363841	0.000484258	0.0338369	-1.08959	0.856	1
Fibroblast_0	stem.cell.of.epidermis	-0.237693	-0.000307746	0.032937	-7.20725	1	1
Keratinocyte_14	stem.cell.of.epidermis	0.887463	-0.000986931	0.0327095	27.1619	0.000999001	0.004125
Fibroblast_4	stem.cell.of.epidermis	-0.0398542	0.00103979	0.0346718	-1.17946	0.874	1
Cornified.Env_17	stem.cell.of.epidermis	-0.152249	-0.00039225	0.0342656	-4.43176	1	1
Lymphocyte_9	stem.cell.of.epidermis	0.0567196	-0.00094909	0.032672	1.76508	0.036	0.113143
keratinocyte_collapsed	stem.cell.of.epidermis	0.188829	0.000599718	0.0328678	5.72685	0.000999001	0.004125
fibroblast_collapsed	stem.cell.of.epidermis	-0.243572	-0.000118343	0.0330699	-7.36181	1	1
Keratinocyte_5	leukocyte	-0.181789	0.000567816	0.0354471	-5.14448	1	1
Keratinocyte_1	leukocyte	-0.492889	-5.41194e-05	0.0331438	-14.8696	1	1
Keratinocyte_7_11	leukocyte	0.389054	-0.00116616	0.0345687	11.2883	0.000999001	0.004125
Fibroblast_3	leukocyte	0.0931986	-0.00119549	0.0358032	2.63647	0.015	0.0495
Fibroblast_0	leukocyte	0.433996	-0.000514944	0.0347323	12.5103	0.000999001	0.004125
Keratinocyte_14	leukocyte	-0.155581	0.00142106	0.0352556	-4.45324	1	1
Fibroblast_4	leukocyte	0.298451	-0.000931231	0.0330352	9.06253	0.000999001	0.004125
Cornified.Env_17	leukocyte	-0.24958	0.000489561	0.0325645	-7.67921	1	1
Lymphocyte_9	leukocyte	0.0387544	-0.000119321	0.0346696	1.12126	0.131	0.332538
keratinocyte_collapsed	leukocyte	-0.446855	0.000743574	0.0351121	-12.7477	1	1
fibroblast_collapsed	leukocyte	0.476031	-0.000760307	0.0348577	13.6782	0.000999001	0.004125
Keratinocyte_5	Inner.Bulge	-0.0796903	-0.00150993	0.0327632	-2.38623	0.988	1
Keratinocyte_1	Inner.Bulge	-0.343634	-0.00015068	0.0350322	-9.80479	1	1
Keratinocyte_7_11	Inner.Bulge	0.341356	0.0004439	0.0331576	10.2816	0.000999001	0.004125
Fibroblast_3	Inner.Bulge	0.0495754	-0.000891515	0.0352172	1.43302	0.084	0.241043
Fibroblast_0	Inner.Bulge	0.0843555	0.000629771	0.0343189	2.43964	0.01	0.0347368
Keratinocyte_14	Inner.Bulge	-0.0881596	0.000287083	0.0331699	-2.66647	0.994	1
Fibroblast_4	Inner.Bulge	0.014743	-0.000162416	0.0342952	0.43462	0.282	0.641793
Cornified.Env_17	Inner.Bulge	-0.251568	-0.0006651	0.0347685	-7.21639	1	1
Lymphocyte_9	Inner.Bulge	-0.0160652	0.000618571	0.0332546	-0.501698	0.682	1
keratinocyte_collapsed	Inner.Bulge	-0.0729276	-0.000769539	0.0339215	-2.12721	0.98	1
fibroblast_collapsed	Inner.Bulge	0.0906812	0.000499583	0.0342946	2.62962	0.007	0.0256667
Keratinocyte_5	epidermal_collapsed	0.191289	2.26658e-05	0.0356116	5.3709	0.000999001	0.004125
Keratinocyte_1	epidermal_collapsed	0.563625	0.000101711	0.0336246	16.7592	0.000999001	0.004125
Keratinocyte_7_11	epidermal_collapsed	-0.46961	0.000890338	0.0344306	-13.6652	1	1
Fibroblast_3	epidermal_collapsed	-0.101143	0.00138752	0.035421	-2.89464	0.99	1
Fibroblast_0	epidermal_collapsed	-0.419338	0.000240209	0.0339276	-12.3669	1	1
Keratinocyte_14	epidermal_collapsed	0.170748	-0.0013769	0.0347725	4.95003	0.000999001	0.004125
Fibroblast_4	epidermal_collapsed	-0.273115	0.000893224	0.0338363	-8.09806	1	1
Cornified.Env_17	epidermal_collapsed	0.312747	-0.000204966	0.0330689	9.46365	0.000999001	0.004125
Lymphocyte_9	epidermal_collapsed	-0.029125	-0.00011099	0.0340806	-0.851335	0.815	1
keratinocyte_collapsed	epidermal_collapsed	0.426851	-0.000396166	0.0344915	12.387	0.000999001	0.004125
fibroblast_collapsed	epidermal_collapsed	-0.459303	0.000506372	0.0340401	-13.5079	1	1
