# Supplementary material for: Cellular deconvolution of GTEx tissues powers discovery of disease and cell-type associated regulatory variants
Source: Nat Commun. 2020 Feb 19;11:955. doi: 10.1038/s41467-020-14561-0 (PMC7031340; doi:10.1038/s41467-020-14561-0)
Supplement: Supplementary file 4 — Supplementary Data 3 [file 41467_2020_14561_MOESM4_ESM.xlsx]

## Sheet: Sheet1
	Known cell type distributions															Cell type estimates using human expression signatures															Cell type estimates using mouse expression signatures					Known collapsed cell type distributions							Cell type estimates using human collapsed expression signatures
	abT_cell	central_venous_sinusoidal_endothelial_cells	Cholangiocytes	gdT_cell	Hepatic_Stellate_Cells	Hepatocytes0	Hepatocytes1	Hepatocytes3	Hepatocytes4	inflammatory_macrophages	Kupffer_cell	Mature_B_cells	NK.NKT_cell	Periportal_sinusoidal_endothelial_cells	Plasma_cell	abT_cell_human	central_venous_sinusoidal_endothelial_cells_human	Cholangiocytes_human	gdT_cell_human	Hepatic_Stellate_Cells_human	Hepatocytes0_human	Hepatocytes1_human	Hepatocytes3_human	Hepatocytes4_human	inflammatory_macrophages_human	Kupffer_cell_human	Mature_B_cells_human	NK.NKT_cell_human	Periportal_sinusoidal_endothelial_cells_human	Plasma_cell_human	B_cell_mouse	endothelial_cell_of_hepatic_sinusoid_mouse	hepatocyte_mouse	Kupffer_cell_mouse	natural_killer_cell_mouse	Hepatocyte_collapsed	Endothelial_collapsed	Macrophage_collapsed	B_cell_collapsed	NK.NKT_cell_collapsed	Cholangiocyte_collapsed	Hepatic_stellate_cell_collapsed	Hepatocyte_collapsed_human	Endothelial_collapsed_human	Macrophage_collapsed_human	B_cell_collapsed_human	NK.NKT_cell_collapsed_human	Cholangiocyte_collapsed_human	Hepatic_stellate_cell_collapsed_human
mix1	714	352	116	493	79	255	712	75	437	814	216	77	95	304	59	0.150075	0.0737375	0.0235263	0.102427	0.016028	0.0562338	0.137093	0.0214297	0.0923223	0.167875	0.0481008	0.0157399	0.019605	0.0632692	0.0125375	0.168858	0.0715887	0.333832	0.192891	0.23283	1479	656	1030	136	1302	116	79	0.307079	0.137007	0.215976	0.0282775	0.272107	0.0235263	0.016028
mix10	145	268	102	151	56	647	991	593	409	674	189	76	76	332	431	0.0260707	0.0534804	0.0203404	0.0308634	0.00970707	0.127516	0.193411	0.113752	0.0778359	0.129298	0.0384944	0.0138158	0.0147945	0.0650614	0.0855595	0.158849	0.0706243	0.477137	0.160421	0.132969	2640	600	863	507	372	102	56	0.512515	0.118542	0.167792	0.0993752	0.0717286	0.0203404	0.00970707
mix100	444	134	114	106	79	860	1017	324	543	137	450	93	99	153	132	0.091858	0.0309243	0.0246292	0.0238955	0.0169486	0.182914	0.224658	0.0645479	0.11342	0.0267493	0.097342	0.0206304	0.0215463	0.03318	0.0267568	0.145681	0.0611708	0.508947	0.146275	0.137927	2744	287	587	225	649	114	79	0.585539	0.0641044	0.124091	0.0473872	0.1373	0.0246292	0.0169486
mix11	581	232	147	298	58	283	226	409	128	122	346	58	99	542	63	0.160074	0.0626366	0.0412329	0.0858291	0.0156038	0.0807311	0.0545415	0.120089	0.0380963	0.0316393	0.0967752	0.0172722	0.0263026	0.151096	0.0180804	0.171906	0.105458	0.332119	0.153013	0.237504	1046	774	468	121	978	147	58	0.293458	0.213733	0.128415	0.0353526	0.272205	0.0412329	0.0156038
mix12	192	364	108	73	74	1140	204	103	484	406	143	96	90	275	346	0.0436494	0.090416	0.0262163	0.0194052	0.0179531	0.277583	0.0490593	0.0245526	0.118657	0.097332	0.0376042	0.0234441	0.0235012	0.0653628	0.0852638	0.171579	0.0916764	0.427031	0.164491	0.145223	1931	639	549	442	355	108	74	0.469852	0.155779	0.134936	0.108708	0.0865558	0.0262163	0.0179531
mix13	305	381	66	90	52	101	983	558	222	791	233	76	68	81	364	0.0683938	0.0882968	0.0147992	0.0199746	0.0105489	0.0321226	0.209959	0.132684	0.0521783	0.17832	0.0553388	0.018651	0.0167994	0.0186895	0.0832441	0.163557	0.0755113	0.425831	0.190867	0.144235	1864	462	1024	440	463	66	52	0.426944	0.106986	0.233658	0.101895	0.105168	0.0147992	0.0105489
mix14	96	242	100	74	69	199	141	147	491	357	289	88	73	463	246	0.0296218	0.0798665	0.0325144	0.0243537	0.0225857	0.0721282	0.0277157	0.0587327	0.158464	0.11292	0.0966494	0.0278763	0.0250436	0.151678	0.0798498	0.190915	0.10798	0.332655	0.224752	0.143698	978	705	646	334	243	100	69	0.31704	0.231545	0.20957	0.107726	0.0790191	0.0325144	0.0225857
mix15	529	371	138	102	73	207	60	264	149	126	471	95	53	87	201	0.179844	0.126174	0.048017	0.0387754	0.024026	0.0721996	0.0235692	0.0883402	0.0479584	0.0388321	0.165049	0.0332437	0.0172558	0.0298401	0.0668757	0.179564	0.0907302	0.298058	0.216003	0.215645	680	458	597	296	684	138	73	0.232067	0.156014	0.203881	0.100119	0.235875	0.048017	0.024026
mix16	535	275	68	225	79	1145	221	341	82	397	201	95	64	384	344	0.117672	0.0612356	0.0147868	0.0516613	0.0182635	0.257304	0.048545	0.0756692	0.0209364	0.0861377	0.0473011	0.0215303	0.0154644	0.0860872	0.0774056	0.175246	0.0828717	0.402309	0.147402	0.19217	1789	659	598	439	824	68	79	0.402454	0.147323	0.133439	0.0989359	0.184798	0.0147868	0.0182635
mix17	763	186	74	218	64	79	259	377	91	382	390	96	78	238	139	0.222233	0.0542617	0.0218549	0.0596485	0.0185188	0.0161914	0.0814923	0.108553	0.0266065	0.10868	0.11636	0.0288727	0.0264932	0.0697799	0.0404534	0.172252	0.0724586	0.29283	0.209334	0.253126	806	424	772	235	1059	74	64	0.232843	0.124042	0.22504	0.0693261	0.308375	0.0218549	0.0185188
mix18	255	398	140	355	50	887	623	131	305	396	490	76	67	436	112	0.0555058	0.0846618	0.0294541	0.0732604	0.0113827	0.183957	0.136772	0.0264857	0.0647745	0.0808955	0.106575	0.0160819	0.0136397	0.0920781	0.0244762	0.154645	0.0844175	0.400017	0.198191	0.16273	1946	834	886	188	677	140	50	0.411989	0.17674	0.18747	0.0405581	0.142406	0.0294541	0.0113827
mix19	84	341	141	292	78	603	89	562	438	410	370	93	65	120	441	0.0222588	0.0848402	0.0345782	0.0723303	0.0187441	0.132933	0.0386675	0.13083	0.10547	0.0975593	0.0910115	0.0217028	0.0131715	0.0281477	0.107755	0.166634	0.0808544	0.404295	0.199326	0.148891	1692	461	780	534	441	141	78	0.407901	0.112988	0.188571	0.129458	0.107761	0.0345782	0.0187441
mix2	432	285	65	391	59	1047	659	230	322	111	204	97	71	146	238	0.0949866	0.0668696	0.014659	0.0918398	0.015115	0.236483	0.157058	0.0483182	0.0755658	0.0239029	0.0478517	0.0237447	0.0161102	0.0340986	0.0533977	0.161358	0.069324	0.47208	0.116833	0.180404	2258	431	315	335	894	65	59	0.517424	0.100968	0.0717546	0.0771424	0.202937	0.014659	0.015115
mix20	210	153	124	381	75	323	455	343	311	558	495	50	67	70	380	0.0533303	0.036387	0.0305079	0.0962102	0.018594	0.0785595	0.118671	0.084233	0.0791889	0.135385	0.126791	0.0113031	0.0156971	0.0185748	0.0965671	0.169076	0.0643208	0.36387	0.227083	0.175651	1432	223	1053	430	658	124	75	0.360652	0.0549618	0.262177	0.10787	0.165238	0.0305079	0.018594
mix21	92	144	144	454	73	311	982	193	259	475	257	59	85	63	348	0.0229783	0.0380528	0.0367962	0.116346	0.0180126	0.0753588	0.257955	0.0425663	0.0662319	0.116125	0.0674865	0.0154344	0.0229519	0.0153868	0.0883167	0.160084	0.0574424	0.42892	0.186385	0.167169	1745	207	732	407	631	144	73	0.442112	0.0534396	0.183612	0.103751	0.162277	0.0367962	0.0180126
mix22	737	390	76	278	68	312	499	596	315	805	318	51	83	169	288	0.144073	0.0783861	0.0154439	0.0587011	0.0142199	0.0613327	0.105357	0.116654	0.0621336	0.155957	0.0689003	0.0111685	0.0166775	0.0337675	0.0572276	0.165467	0.0723896	0.360613	0.19903	0.202501	1722	559	1123	339	1098	76	68	0.345478	0.112154	0.224857	0.0683961	0.219452	0.0154439	0.0142199
mix23	683	217	142	283	79	430	880	466	198	245	285	88	60	338	289	0.145513	0.0477502	0.0294206	0.0600524	0.0164231	0.0938769	0.191266	0.0962681	0.0421209	0.0506547	0.060998	0.0179907	0.0136794	0.0717704	0.0622152	0.163697	0.0716371	0.417101	0.145918	0.201647	1974	555	530	377	1026	142	79	0.423532	0.119521	0.111653	0.0802059	0.219245	0.0294206	0.0164231
mix24	596	268	86	415	59	757	67	86	430	99	156	65	96	344	205	0.159743	0.0663834	0.0219323	0.109255	0.0163637	0.198507	0.0204629	0.0251832	0.11712	0.0266216	0.0430405	0.0190885	0.0275367	0.0940205	0.0547416	0.182221	0.080517	0.352912	0.13591	0.24844	1340	612	255	270	1107	86	59	0.361273	0.160404	0.0696622	0.0738301	0.296535	0.0219323	0.0163637
mix25	614	139	72	119	73	1184	721	582	233	458	80	102	102	296	291	0.121162	0.0265872	0.0141777	0.024995	0.0141643	0.230615	0.14633	0.113993	0.047192	0.0868881	0.0175867	0.0202303	0.0193822	0.0592501	0.0574463	0.160269	0.0637804	0.486051	0.119788	0.17011	2720	435	538	393	835	72	73	0.53813	0.0858374	0.104475	0.0776766	0.16554	0.0141777	0.0141643
mix26	812	130	97	132	59	638	948	443	166	594	460	96	101	367	259	0.153087	0.0233762	0.018059	0.025161	0.0112474	0.127123	0.173166	0.0829689	0.0323732	0.112639	0.0872781	0.0176966	0.0183451	0.0681767	0.0493017	0.167935	0.0648126	0.407272	0.176386	0.183594	2195	497	1054	355	1045	97	59	0.415632	0.0915529	0.199917	0.0669984	0.196594	0.018059	0.0112474
mix27	139	401	106	155	65	825	918	323	266	718	291	51	64	336	350	0.0279299	0.0797666	0.0207441	0.0331856	0.0143834	0.155655	0.197824	0.0557551	0.0557922	0.141114	0.0597542	0.00986625	0.0104932	0.0666604	0.0710768	0.151981	0.0803004	0.44422	0.194843	0.128656	2332	737	1009	401	358	106	65	0.465026	0.146427	0.200868	0.080943	0.0716088	0.0207441	0.0143834
mix28	810	109	108	165	53	921	818	536	407	454	169	97	99	544	217	0.150117	0.0208087	0.0198374	0.0299949	0.00945699	0.159216	0.156818	0.0946318	0.0731228	0.081275	0.0321701	0.0164937	0.0167874	0.0987868	0.0404838	0.162727	0.0708196	0.454602	0.123572	0.188279	2682	653	623	314	1074	108	53	0.483789	0.119595	0.113445	0.0569775	0.196899	0.0198374	0.00945699
mix29	803	253	121	282	59	541	896	461	468	467	221	76	98	208	383	0.150529	0.0497083	0.0227538	0.0532094	0.011493	0.0978616	0.17308	0.082824	0.0880262	0.0860121	0.0419059	0.0142929	0.0174841	0.0380425	0.0727775	0.162219	0.0649486	0.427814	0.14722	0.197798	2366	461	688	459	1183	121	59	0.441792	0.0877508	0.127918	0.0870704	0.221222	0.0227538	0.011493
mix3	270	312	55	214	70	785	185	422	325	447	73	61	58	269	458	0.0678993	0.0776825	0.0137561	0.0526539	0.0180332	0.197749	0.0370704	0.1114	0.081405	0.110496	0.0196207	0.0152737	0.0146326	0.0673019	0.115027	0.160461	0.0858354	0.417804	0.164889	0.171011	1717	581	520	519	542	55	70	0.427624	0.144984	0.130116	0.1303	0.135186	0.0137561	0.0180332
mix30	556	179	122	430	73	454	67	599	300	502	253	53	50	502	489	0.122131	0.0382567	0.0272444	0.0897674	0.0149062	0.105155	0.00613869	0.129615	0.0659671	0.105104	0.0594471	0.0110409	0.0128618	0.108309	0.104056	0.185197	0.0793229	0.340167	0.181006	0.214307	1420	681	755	542	1036	122	73	0.306875	0.146566	0.164551	0.115097	0.22476	0.0272444	0.0149062
mix31	132	398	50	278	65	71	558	415	194	437	281	107	58	309	475	0.0354631	0.105317	0.0131172	0.0723085	0.0148891	0.0173541	0.149017	0.105923	0.0516448	0.111333	0.0747451	0.0291297	0.0146229	0.0801985	0.124936	0.180628	0.102915	0.356822	0.195062	0.164573	1238	707	718	582	468	50	65	0.323939	0.185516	0.186078	0.154066	0.122395	0.0131172	0.0148891
mix32	586	199	116	170	68	720	980	93	114	381	315	79	69	528	501	0.121762	0.041256	0.0235384	0.0329527	0.0136295	0.143087	0.201817	0.0152871	0.0256372	0.0789335	0.0635474	0.0157713	0.0142196	0.106797	0.101764	0.173579	0.0786654	0.396888	0.167712	0.183156	1907	727	696	580	825	116	68	0.385828	0.148053	0.142481	0.117535	0.168935	0.0235384	0.0136295
mix33	482	351	79	322	72	941	789	304	519	588	164	75	52	508	206	0.0886862	0.0641688	0.0147962	0.0590179	0.0127692	0.172002	0.148611	0.0521897	0.0965011	0.104172	0.0331146	0.0130482	0.00872574	0.0937345	0.0384637	0.158137	0.0804557	0.43998	0.150289	0.171138	2553	859	752	281	856	79	72	0.469303	0.157903	0.137286	0.0515118	0.15643	0.0147962	0.0127692
mix34	755	210	89	354	70	1179	982	486	369	644	107	57	69	271	101	0.132841	0.0346886	0.0152767	0.0608125	0.0123883	0.207255	0.169718	0.0851764	0.0642506	0.110837	0.0208307	0.0102847	0.0111194	0.046977	0.0175434	0.153583	0.061822	0.478424	0.124442	0.181729	3016	481	751	158	1178	89	70	0.5264	0.0816656	0.131668	0.0278282	0.204773	0.0152767	0.0123883
mix35	816	396	121	125	72	194	580	284	144	312	255	68	100	58	348	0.211469	0.101794	0.0314327	0.0310131	0.0193259	0.0571171	0.146122	0.0700144	0.0352387	0.0803319	0.0680418	0.017387	0.0271573	0.0143701	0.0891846	0.182	0.0841027	0.342369	0.163007	0.228521	1202	454	567	416	1041	121	72	0.308492	0.116164	0.148374	0.106572	0.26964	0.0314327	0.0193259
mix36	875	50	51	410	74	182	627	465	523	127	490	96	86	163	152	0.204936	0.01046	0.0120778	0.0916278	0.0162629	0.0334653	0.157975	0.0972778	0.123157	0.0260524	0.113732	0.0215989	0.0185311	0.0370836	0.0357622	0.161562	0.044956	0.398609	0.157235	0.237639	1797	213	617	248	1371	51	74	0.411875	0.0475436	0.139784	0.0573611	0.315095	0.0120778	0.0162629
mix37	101	187	148	450	57	654	545	244	545	334	115	72	53	117	294	0.0250959	0.048462	0.0373481	0.116184	0.0133741	0.178764	0.130217	0.0649314	0.134972	0.0859113	0.0299123	0.0173387	0.0130677	0.0299704	0.0744497	0.166629	0.0699854	0.465598	0.137636	0.160151	1988	304	449	366	604	148	57	0.508885	0.0784325	0.115824	0.0917884	0.154348	0.0373481	0.0133741
mix38	101	368	74	461	79	865	62	504	125	502	491	75	98	300	301	0.0238766	0.0852209	0.0168576	0.105861	0.0174847	0.191347	0.0215935	0.110754	0.0276388	0.113025	0.113273	0.016835	0.020528	0.0667869	0.0689184	0.166346	0.0849882	0.356417	0.224223	0.168026	1556	668	993	376	660	74	79	0.351333	0.152008	0.226298	0.0857534	0.150265	0.0168576	0.0174847
mix39	559	185	150	245	56	464	160	511	429	160	236	71	57	311	514	0.139332	0.0439823	0.0361454	0.0575746	0.013998	0.108317	0.0417922	0.124285	0.104607	0.0380165	0.0596543	0.0172225	0.0130465	0.076901	0.125126	0.183913	0.0757762	0.387433	0.152493	0.200385	1564	496	396	585	861	150	56	0.379001	0.120883	0.0976708	0.142348	0.209953	0.0361454	0.013998
mix4	108	143	107	413	52	691	492	548	310	468	55	79	58	506	114	0.0223434	0.0337885	0.0255601	0.101706	0.0125068	0.165617	0.123297	0.128878	0.0769672	0.111244	0.016047	0.0195843	0.0140731	0.121086	0.0273011	0.16426	0.0852998	0.468725	0.125973	0.155743	2041	649	523	193	579	107	52	0.49476	0.154874	0.127291	0.0468854	0.138122	0.0255601	0.0125068
mix40	253	244	52	401	73	842	341	128	412	98	508	80	54	550	214	0.0623978	0.0589166	0.0127867	0.0920363	0.0173787	0.193407	0.0850688	0.0264188	0.0998917	0.0222595	0.119658	0.0169019	0.0130125	0.128778	0.0510879	0.164198	0.087375	0.385851	0.181595	0.18098	1723	794	606	294	708	52	73	0.404786	0.187695	0.141917	0.0679898	0.167447	0.0127867	0.0173787
mix41	620	105	87	347	77	418	715	295	125	296	467	86	100	472	441	0.132263	0.022048	0.0186008	0.0770585	0.0166326	0.0937616	0.152165	0.0573326	0.0307488	0.0638377	0.101102	0.01861	0.0200834	0.100729	0.0950263	0.176775	0.0711104	0.357563	0.181895	0.212657	1553	577	763	527	1067	87	77	0.334008	0.122777	0.16494	0.113636	0.229405	0.0186008	0.0166326
mix42	261	106	70	274	79	903	103	59	137	584	334	79	57	151	216	0.0743567	0.0300814	0.0206496	0.0842228	0.0224645	0.262363	0.0290135	0.0206546	0.0413898	0.164866	0.102568	0.0236126	0.015941	0.0451427	0.0626745	0.180573	0.0653052	0.343537	0.224446	0.186139	1202	257	918	295	592	70	79	0.35342	0.0752241	0.267434	0.0862871	0.174521	0.0206496	0.0224645
mix43	157	320	140	356	79	763	839	411	332	445	383	67	79	221	190	0.0342645	0.0665568	0.0296772	0.0728507	0.0154937	0.159812	0.175977	0.0855685	0.066	0.0936502	0.0827553	0.0130841	0.0170992	0.0468925	0.0403184	0.145363	0.0699106	0.460003	0.177363	0.14736	2345	541	828	257	592	140	79	0.487357	0.113449	0.176406	0.0534025	0.124214	0.0296772	0.0154937
mix44	438	174	142	84	60	813	346	341	238	99	297	91	94	353	166	0.116459	0.0441871	0.038573	0.0239801	0.0173822	0.210497	0.104921	0.0843513	0.0671293	0.026054	0.0801622	0.0227383	0.0244294	0.0955863	0.0435498	0.16252	0.0840415	0.439158	0.146836	0.167445	1738	527	396	257	616	142	60	0.466898	0.139773	0.106216	0.0662881	0.164869	0.038573	0.0173822
mix45	544	145	125	483	59	60	1049	287	336	738	152	107	79	136	185	0.120371	0.0343412	0.0279681	0.108459	0.0123734	0.00653062	0.237151	0.0643106	0.0761067	0.16395	0.0367802	0.0234508	0.0173936	0.0293098	0.0415038	0.169709	0.0560188	0.381905	0.181074	0.211293	1732	281	890	292	1106	125	59	0.384099	0.0636511	0.20073	0.0649546	0.246224	0.0279681	0.0123734
mix46	731	226	121	353	77	731	397	172	168	488	429	50	104	251	180	0.1655	0.0517488	0.0273858	0.0794058	0.0165038	0.169634	0.0806194	0.0405711	0.0383104	0.105975	0.0972878	0.0111457	0.0218558	0.055326	0.0387308	0.166416	0.0682318	0.343815	0.193052	0.228484	1468	477	917	230	1188	121	77	0.329135	0.107075	0.203262	0.0498765	0.266762	0.0273858	0.0165038
mix47	619	408	135	328	66	1003	776	496	256	584	162	96	68	120	68	0.116989	0.0783389	0.0263417	0.0649137	0.0129725	0.201026	0.143222	0.0985007	0.0470289	0.112122	0.0321221	0.0174167	0.0121073	0.0230558	0.0138428	0.155907	0.0685693	0.456001	0.141128	0.178395	2531	528	746	164	1015	135	66	0.489778	0.101395	0.144244	0.0312595	0.19401	0.0263417	0.0129725
mix48	105	261	149	88	74	590	821	170	413	482	322	83	89	442	261	0.0238466	0.0578927	0.0337344	0.0230653	0.016962	0.133775	0.186972	0.0426475	0.0947534	0.110457	0.0766541	0.0190772	0.0184673	0.101713	0.0599823	0.160651	0.0814796	0.435107	0.195007	0.127756	1994	703	804	344	282	149	74	0.458148	0.159606	0.187111	0.0790595	0.0653792	0.0337344	0.016962
mix49	599	251	106	191	63	239	439	109	441	50	227	95	99	223	382	0.169266	0.0745441	0.0302333	0.054354	0.0177367	0.0643479	0.133269	0.0273482	0.126191	0.0137056	0.0638631	0.0270439	0.0288541	0.0611505	0.108092	0.19556	0.0868623	0.362781	0.135938	0.218858	1228	474	277	477	889	106	63	0.351156	0.135695	0.0775686	0.135136	0.252474	0.0302333	0.0177367
mix5	760	385	86	260	69	484	1019	500	422	451	407	76	67	379	214	0.133377	0.0694675	0.0152433	0.0469385	0.0123858	0.0955152	0.172281	0.0909705	0.0771082	0.0784851	0.0757511	0.0150763	0.012251	0.0664712	0.0386782	0.15181	0.0807106	0.415037	0.170473	0.18197	2425	764	858	290	1087	86	69	0.435875	0.135939	0.154236	0.0537545	0.192567	0.0152433	0.0123858
mix50	634	137	99	312	57	725	499	234	289	137	257	89	86	361	336	0.147799	0.0312319	0.02272	0.0755513	0.0138956	0.169089	0.127059	0.0444095	0.0739838	0.0324665	0.0599493	0.022142	0.0181505	0.0835832	0.0779704	0.18041	0.072654	0.410022	0.122228	0.214685	1747	498	394	425	1032	99	57	0.414541	0.114815	0.0924158	0.100112	0.2415	0.02272	0.0138956
mix51	500	75	101	160	74	928	368	262	137	640	174	69	68	153	510	0.118814	0.0180316	0.0237229	0.0376585	0.0165676	0.224312	0.0775796	0.0673114	0.033846	0.149723	0.0419871	0.0163019	0.0165139	0.0364061	0.121225	0.18092	0.0548128	0.396952	0.17683	0.190486	1695	228	814	579	728	101	74	0.403049	0.0544377	0.19171	0.137526	0.172986	0.0237229	0.0165676
mix52	494	149	69	108	76	618	544	461	336	719	146	100	72	353	445	0.106586	0.0306157	0.0153086	0.0234318	0.0164767	0.123011	0.124845	0.0930646	0.0762045	0.15186	0.0331061	0.0220183	0.0136765	0.074755	0.0950394	0.172968	0.068753	0.408628	0.171976	0.177676	1959	502	865	545	674	69	76	0.417125	0.105371	0.184966	0.117058	0.143695	0.0153086	0.0164767
mix53	155	92	153	342	70	338	900	128	576	474	340	58	86	365	93	0.0356717	0.0235664	0.0368081	0.0820625	0.0171976	0.0672469	0.235636	0.0260472	0.134571	0.108194	0.0857459	0.0144439	0.0211557	0.087397	0.0242565	0.156702	0.0687444	0.43089	0.186529	0.157136	1942	457	814	151	583	153	70	0.463501	0.110963	0.19394	0.0387004	0.13889	0.0368081	0.0171976
mix54	292	361	145	198	56	451	164	93	129	190	113	61	57	264	103	0.109328	0.133276	0.0540702	0.0757268	0.0225386	0.159541	0.0772829	0.0278219	0.0465048	0.068785	0.0454425	0.0217312	0.0203062	0.100531	0.0371133	0.17907	0.119433	0.35212	0.14764	0.201738	837	625	303	164	547	145	56	0.31115	0.233807	0.114227	0.0588445	0.205361	0.0540702	0.0225386
mix55	283	104	132	74	61	798	206	64	246	115	503	69	84	479	113	0.0838181	0.0328179	0.0391207	0.0254261	0.0182073	0.244828	0.0506517	0.0213887	0.0786559	0.0333559	0.151662	0.0210343	0.0237208	0.142648	0.0326647	0.167195	0.0867653	0.380731	0.210053	0.155255	1314	583	618	182	441	132	61	0.395524	0.175466	0.185018	0.053699	0.132965	0.0391207	0.0182073
mix56	808	176	153	288	55	271	196	242	362	741	112	91	51	494	506	0.179493	0.0390129	0.0332851	0.0627979	0.0115479	0.0693914	0.0287099	0.0615661	0.0795548	0.157617	0.0276612	0.0197326	0.0097785	0.108255	0.111597	0.202465	0.0763118	0.29813	0.182694	0.240399	1071	670	853	597	1147	153	55	0.239222	0.147268	0.185279	0.131329	0.252069	0.0332851	0.0115479
mix57	446	316	116	252	63	1126	740	436	229	521	413	50	101	544	334	0.0776405	0.0545369	0.0207954	0.0435272	0.0113032	0.195999	0.137794	0.07402	0.0379285	0.0886734	0.0741537	0.00874742	0.0197609	0.0956727	0.0594473	0.151251	0.0790345	0.427714	0.181406	0.160595	2531	860	934	384	799	116	63	0.445741	0.15021	0.162827	0.0681948	0.140929	0.0207954	0.0113032
mix58	182	144	109	106	69	376	409	312	475	148	360	54	84	509	216	0.0539724	0.0413985	0.0306323	0.0302522	0.0194028	0.103998	0.124856	0.0870529	0.129125	0.0361465	0.103944	0.0141669	0.0228667	0.141458	0.0607273	0.154649	0.0932405	0.420963	0.188623	0.142525	1572	653	508	270	372	109	69	0.445032	0.182856	0.140091	0.0748942	0.107091	0.0306323	0.0194028
mix59	404	219	148	343	75	296	971	423	413	352	507	102	102	169	271	0.0859445	0.0452943	0.0307543	0.0681971	0.0156396	0.0626974	0.200937	0.0872619	0.087092	0.0718059	0.108546	0.0200452	0.0242054	0.0350346	0.0565449	0.156568	0.0632924	0.423519	0.182297	0.174323	2103	388	859	373	849	148	75	0.437988	0.0803289	0.180352	0.07659	0.178347	0.0307543	0.0156396
mix6	350	206	64	281	52	357	185	624	471	419	319	50	70	56	352	0.0884331	0.0516114	0.0148912	0.0722515	0.0128773	0.0884517	0.0534479	0.155299	0.128317	0.108233	0.0859323	0.0147758	0.0194888	0.0141063	0.0918841	0.163609	0.0633938	0.406699	0.189045	0.177253	1637	262	738	402	701	64	52	0.425515	0.0657177	0.194166	0.10666	0.180173	0.0148912	0.0128773
mix60	680	303	152	83	68	1173	196	468	136	71	488	63	101	222	395	0.148404	0.0667184	0.0333744	0.0188411	0.0137725	0.250234	0.0572575	0.09057	0.0316235	0.0130555	0.108848	0.0129028	0.0203369	0.0472995	0.0867616	0.155771	0.070734	0.416919	0.166999	0.189578	1973	525	559	458	864	152	68	0.429685	0.114018	0.121903	0.0996644	0.187582	0.0333744	0.0137725
mix61	686	187	137	125	56	173	506	310	291	432	347	105	97	285	403	0.167784	0.0452145	0.0323838	0.0298205	0.0130177	0.0368015	0.13032	0.0723398	0.0681604	0.0998719	0.0876596	0.0255762	0.0230648	0.070113	0.0978728	0.18724	0.0813263	0.3398	0.178102	0.213532	1280	472	779	508	908	137	56	0.307622	0.115327	0.187531	0.123449	0.220669	0.0323838	0.0130177
mix62	522	268	82	458	74	1027	757	385	369	448	370	90	91	484	424	0.0886809	0.0460601	0.0137014	0.0776008	0.0129371	0.169376	0.137618	0.0607108	0.0661073	0.075612	0.065084	0.0148507	0.0159912	0.0827867	0.0728835	0.156628	0.072671	0.413234	0.176625	0.180842	2538	752	818	514	1071	82	74	0.433812	0.128847	0.140696	0.0877342	0.182273	0.0137014	0.0129371
mix63	480	223	50	249	72	1065	539	538	172	477	311	54	69	248	379	0.0983075	0.0449367	0.0109766	0.0503497	0.0136895	0.21099	0.115059	0.104986	0.0371123	0.0936401	0.0672168	0.0118525	0.0134148	0.0503067	0.0771623	0.156401	0.0642657	0.435037	0.167358	0.176938	2314	471	788	433	798	50	72	0.468147	0.0952434	0.160857	0.0890148	0.162072	0.0109766	0.0136895
mix64	211	237	78	360	71	434	89	292	134	404	495	104	75	547	124	0.0603456	0.0645143	0.0217254	0.0978989	0.01953	0.123109	0.0229415	0.0785644	0.0366841	0.106629	0.140466	0.0263951	0.019235	0.147517	0.0344437	0.179909	0.0961141	0.301979	0.234114	0.187884	949	784	899	228	646	78	71	0.261299	0.212032	0.247096	0.0608387	0.177479	0.0217254	0.01953
mix65	626	318	115	162	78	1019	489	56	519	302	424	80	103	354	491	0.120961	0.0625297	0.0235022	0.0315171	0.0148038	0.200801	0.0919131	0.0107617	0.100952	0.0559287	0.0850076	0.016277	0.0201972	0.069135	0.095713	0.175444	0.0790127	0.385494	0.178899	0.18115	2083	672	726	571	891	115	78	0.404428	0.131665	0.140936	0.11199	0.172675	0.0235022	0.0148038
mix66	365	252	86	312	66	953	561	616	50	235	217	82	103	372	413	0.0751819	0.0518126	0.0194202	0.0697597	0.0145316	0.195268	0.133557	0.122752	0.0136371	0.0520865	0.0457472	0.0177881	0.0209356	0.0794907	0.0880311	0.162814	0.0761365	0.451345	0.137283	0.172422	2180	624	452	495	780	86	66	0.465215	0.131303	0.0978337	0.105819	0.165877	0.0194202	0.0145316
mix67	450	139	145	91	51	683	153	415	356	56	242	56	90	368	369	0.123184	0.0394249	0.0396097	0.0247087	0.0129604	0.174366	0.0610494	0.107166	0.0988273	0.0141773	0.0660226	0.0152495	0.0242887	0.0981425	0.100823	0.161033	0.0777538	0.42619	0.151746	0.183277	1607	507	298	425	631	145	51	0.441409	0.137567	0.0801998	0.116072	0.172182	0.0396097	0.0129604
mix68	202	214	131	116	79	490	354	223	435	623	361	67	63	452	253	0.0484054	0.0539071	0.0319811	0.0301991	0.0204006	0.128452	0.0802598	0.0576958	0.103661	0.146703	0.0918891	0.0178621	0.0140011	0.110702	0.0638809	0.169092	0.0838932	0.380302	0.221782	0.14493	1502	666	984	320	381	131	79	0.370069	0.164609	0.238592	0.081743	0.0926055	0.0319811	0.0204006
mix69	687	396	145	300	74	840	808	210	186	494	246	104	98	553	78	0.131439	0.076343	0.0278303	0.0561249	0.0134045	0.165469	0.147228	0.0424019	0.0367333	0.0924879	0.0502109	0.0211408	0.0189277	0.106293	0.013966	0.161926	0.0829549	0.398788	0.15847	0.197861	2044	949	740	182	1085	145	74	0.391832	0.182636	0.142699	0.0351068	0.206492	0.0278303	0.0134045
mix7	834	399	133	327	59	683	267	423	307	474	153	98	94	272	54	0.182653	0.088488	0.0291845	0.0711295	0.0130598	0.133263	0.0771819	0.0868626	0.0688242	0.100981	0.0352011	0.0219612	0.0200349	0.0599753	0.0112003	0.164624	0.079974	0.378177	0.154067	0.223158	1680	671	627	152	1255	133	59	0.366131	0.148463	0.136182	0.0331615	0.273818	0.0291845	0.0130598
mix70	508	217	133	157	58	604	235	493	531	307	277	71	72	450	503	0.107923	0.0455334	0.0290073	0.0359231	0.013278	0.132378	0.0548806	0.101723	0.11506	0.0654815	0.0624497	0.0147893	0.0152229	0.0971902	0.10916	0.164737	0.0811748	0.401311	0.167587	0.18519	1863	667	584	574	737	133	58	0.404041	0.142724	0.127931	0.123949	0.159069	0.0290073	0.013278
mix71	869	259	72	311	67	866	325	564	542	515	293	77	64	454	267	0.156304	0.0460483	0.0126124	0.0577338	0.0115854	0.156038	0.06217	0.0990477	0.0980569	0.0922314	0.054921	0.0121122	0.0114865	0.0810072	0.0486449	0.160505	0.0692376	0.405673	0.151174	0.213411	2297	713	808	344	1244	72	67	0.415313	0.127055	0.147152	0.0607571	0.225525	0.0126124	0.0115854
mix72	244	271	90	325	58	1194	94	181	496	654	241	92	100	424	301	0.0521218	0.0576987	0.0194013	0.0684272	0.0120655	0.243158	0.0253357	0.0369106	0.105436	0.135355	0.0526194	0.0181897	0.0202883	0.0892892	0.063704	0.170905	0.0774649	0.386131	0.19627	0.169229	1965	695	895	393	669	90	58	0.41084	0.146988	0.187974	0.0818937	0.140837	0.0194013	0.0120655
mix73	506	396	113	342	77	815	288	312	426	173	272	57	53	375	57	0.114458	0.0928135	0.0263376	0.0851566	0.0180519	0.18354	0.0771487	0.0688977	0.101266	0.0398117	0.0630715	0.0138721	0.0110898	0.0896481	0.0148363	0.1544	0.0876535	0.412278	0.151133	0.194537	1841	771	445	114	901	113	77	0.430853	0.182462	0.102883	0.0287084	0.210704	0.0263376	0.0180519
mix74	718	223	126	148	78	1008	571	510	509	635	99	65	53	509	109	0.133558	0.0413355	0.0237149	0.0275419	0.0149169	0.193318	0.0994489	0.0990328	0.0920231	0.118116	0.0198664	0.011682	0.0103134	0.0945754	0.0205571	0.161764	0.0757402	0.454761	0.138222	0.169513	2598	732	734	174	919	126	78	0.483823	0.135911	0.137982	0.0322391	0.171413	0.0237149	0.0149169
mix75	339	192	136	269	68	447	754	387	199	131	390	106	101	465	286	0.0823687	0.0456788	0.0309978	0.0601261	0.0160084	0.116121	0.162328	0.0964713	0.0452338	0.0286095	0.0912349	0.0248767	0.0242363	0.108902	0.0668066	0.168211	0.0827844	0.409011	0.165663	0.17433	1787	657	521	392	709	136	68	0.420154	0.15458	0.119844	0.0916833	0.166731	0.0309978	0.0160084
mix76	766	308	110	196	74	1012	266	372	482	649	300	101	73	243	389	0.142136	0.057656	0.0213297	0.0366959	0.0146018	0.187715	0.0559379	0.0654291	0.0891632	0.120244	0.0583776	0.0190384	0.0139198	0.0440037	0.0737519	0.172337	0.0694239	0.385775	0.18264	0.189824	2132	551	949	490	1035	110	74	0.398245	0.10166	0.178622	0.0927903	0.192751	0.0213297	0.0146018
mix77	64	327	94	295	53	864	921	269	300	68	422	100	89	196	373	0.0153719	0.0738905	0.0220913	0.0651459	0.0119079	0.190813	0.21408	0.0575226	0.0689867	0.0130107	0.095925	0.0222364	0.020657	0.0438143	0.0845475	0.157243	0.0777163	0.48235	0.147975	0.134716	2354	523	490	473	448	94	53	0.531402	0.117705	0.108936	0.106784	0.101175	0.0220913	0.0119079
mix78	433	363	67	181	65	324	72	74	493	810	192	59	59	392	87	0.114125	0.0997025	0.0177491	0.0510827	0.0179472	0.0824742	0.0228355	0.0206715	0.134929	0.217092	0.0563179	0.0167986	0.0171176	0.108646	0.0225116	0.184601	0.0891959	0.296493	0.229097	0.200613	963	755	1002	146	673	67	65	0.26091	0.208348	0.27341	0.0393102	0.182325	0.0177491	0.0179472
mix79	493	364	61	189	50	1065	675	363	253	281	360	54	102	119	173	0.104904	0.077307	0.0130683	0.0424036	0.0112699	0.232014	0.144293	0.0780854	0.060002	0.0615043	0.0792289	0.0122095	0.0207678	0.0260429	0.0368987	0.145407	0.0709104	0.468148	0.162744	0.15279	2356	483	641	227	784	61	50	0.514395	0.10335	0.140733	0.0491082	0.168076	0.0130683	0.0112699
mix8	869	112	98	125	55	445	406	117	302	773	314	72	52	335	449	0.190818	0.0263311	0.0214552	0.0268086	0.0127518	0.0990308	0.0857367	0.0274486	0.0640475	0.169556	0.0732688	0.0170167	0.012602	0.0734094	0.0997193	0.198436	0.0719297	0.31659	0.190902	0.222143	1270	447	1087	521	1046	98	55	0.276264	0.0997405	0.242824	0.116736	0.230228	0.0214552	0.0127518
mix80	256	361	132	342	73	421	134	345	333	284	478	62	54	203	427	0.0648233	0.0939976	0.0329634	0.0882736	0.0198621	0.105228	0.0344795	0.0887964	0.0853515	0.0668117	0.127185	0.0162365	0.0140804	0.0520839	0.109827	0.179323	0.0876652	0.335951	0.21575	0.18131	1233	564	762	489	652	132	73	0.313856	0.146082	0.193996	0.126064	0.167177	0.0329634	0.0198621
mix81	136	181	86	193	68	860	497	296	247	565	80	97	87	475	356	0.0346304	0.0411575	0.0213101	0.0426872	0.0153504	0.199114	0.12316	0.0705406	0.0539848	0.133801	0.0199684	0.0250609	0.0224486	0.113302	0.0834846	0.176174	0.0782566	0.438912	0.155474	0.151183	1900	656	645	453	416	86	68	0.446799	0.154459	0.15377	0.108546	0.0997662	0.0213101	0.0153504
mix82	452	75	141	57	52	869	989	612	484	312	239	61	63	367	52	0.0922289	0.0135347	0.0291088	0.011765	0.0115563	0.174346	0.214747	0.123198	0.100185	0.0642116	0.0505924	0.0139764	0.014296	0.0754771	0.0107768	0.141768	0.0649999	0.542111	0.125091	0.12603	2954	442	551	113	572	141	52	0.612476	0.0890118	0.114804	0.0247531	0.11829	0.0291088	0.0115563
mix83	619	302	74	279	64	964	767	277	94	361	359	84	70	551	330	0.117744	0.0591563	0.0134617	0.0550292	0.0116524	0.184643	0.151877	0.0489124	0.0189663	0.0685525	0.0706559	0.0165193	0.0133015	0.106089	0.0634396	0.161717	0.0817215	0.402176	0.169938	0.184447	2102	853	720	414	968	74	64	0.404398	0.165246	0.139208	0.0799589	0.186075	0.0134617	0.0116524
mix84	866	282	142	163	66	691	335	138	164	583	372	99	82	457	147	0.188206	0.061	0.0314048	0.0366303	0.0152072	0.150464	0.0720651	0.0302553	0.0364751	0.123592	0.085266	0.0221418	0.0174397	0.0981644	0.0316882	0.176808	0.0762765	0.32102	0.203683	0.222214	1328	739	955	246	1111	142	66	0.289259	0.159164	0.208858	0.05383	0.242276	0.0314048	0.0152072
mix85	272	54	67	212	76	78	652	574	472	404	131	51	74	156	507	0.071582	0.0123892	0.0169026	0.0587125	0.0206204	0.030213	0.159081	0.155535	0.127552	0.102559	0.0382148	0.0132406	0.0184264	0.0406513	0.13432	0.163693	0.0549647	0.44521	0.160475	0.175658	1776	210	535	558	558	67	76	0.472382	0.0530405	0.140774	0.14756	0.148721	0.0169026	0.0206204
mix86	267	384	144	444	72	217	536	265	397	612	249	86	95	357	174	0.0596669	0.0889745	0.0325344	0.105085	0.0172793	0.0555308	0.115188	0.0682672	0.0921748	0.141084	0.0599788	0.0195218	0.0226684	0.0815752	0.040472	0.166784	0.085659	0.354536	0.204428	0.188593	1415	741	861	260	806	144	72	0.33116	0.17055	0.201063	0.0599938	0.18742	0.0325344	0.0172793
mix87	679	412	132	146	76	816	595	81	204	403	456	104	103	421	358	0.136128	0.0825024	0.0266051	0.0307481	0.0147052	0.166614	0.117809	0.0156618	0.0395875	0.0786231	0.0944737	0.0207926	0.0195721	0.0839902	0.0721874	0.176482	0.0833742	0.357668	0.192769	0.189707	1696	833	859	462	928	132	76	0.339672	0.166493	0.173097	0.09298	0.186448	0.0266051	0.0147052
mix88	214	189	106	461	54	966	247	344	252	789	362	103	90	361	497	0.0422206	0.0407384	0.0206992	0.0922841	0.0103676	0.193636	0.0412739	0.0741874	0.0493217	0.153005	0.0753127	0.0192923	0.0178778	0.0703018	0.0994815	0.178927	0.0708053	0.360466	0.216011	0.173791	1809	550	1151	600	765	106	54	0.358419	0.11104	0.228318	0.118774	0.152383	0.0206992	0.0103676
mix89	409	268	121	369	70	632	420	547	154	689	102	83	102	304	293	0.0912173	0.058296	0.0261056	0.0817837	0.0158453	0.133297	0.0966857	0.118275	0.0358329	0.149171	0.0245845	0.0181408	0.020913	0.0663203	0.0635322	0.169702	0.0735309	0.387463	0.1777	0.191604	1753	572	791	376	880	121	70	0.38409	0.124616	0.173756	0.0816731	0.193914	0.0261056	0.0158453
mix9	590	206	81	201	61	426	174	196	267	254	171	103	99	276	225	0.176268	0.0611136	0.0243984	0.0590517	0.0172084	0.140924	0.0417492	0.0592112	0.0811228	0.0733751	0.0542412	0.0309954	0.0302386	0.0820583	0.0680448	0.191505	0.0826312	0.345176	0.151891	0.228797	1063	482	425	328	890	81	61	0.323007	0.143172	0.127616	0.0990401	0.265558	0.0243984	0.0172084
mix90	703	370	103	270	70	258	1018	592	479	726	265	107	94	309	412	0.119867	0.0649755	0.0177213	0.0478326	0.0126595	0.040803	0.181913	0.0992836	0.0821305	0.122603	0.0489016	0.0193763	0.0169386	0.0530376	0.0719563	0.166645	0.0672303	0.401223	0.181239	0.183663	2347	679	991	519	1067	103	70	0.40413	0.118013	0.171505	0.0913326	0.184639	0.0177213	0.0126595
mix91	862	308	136	70	53	1003	314	402	392	756	252	65	59	449	241	0.159751	0.0574562	0.0250911	0.0128613	0.0101276	0.183429	0.0659827	0.0708811	0.0723265	0.138991	0.05055	0.0126091	0.0115159	0.0832304	0.0451977	0.1693	0.0745817	0.385269	0.185284	0.185565	2111	757	1008	306	991	136	53	0.392619	0.140687	0.189541	0.0578068	0.184128	0.0250911	0.0101276
mix92	774	275	126	241	76	460	979	176	193	660	233	53	98	208	483	0.15342	0.0544353	0.0252044	0.0478473	0.0152275	0.095754	0.189787	0.0357079	0.03822	0.129677	0.0469484	0.0107809	0.0202345	0.0413343	0.0954207	0.17969	0.0675887	0.372521	0.16499	0.21521	1808	483	893	536	1113	126	76	0.359469	0.0957696	0.176625	0.106202	0.221502	0.0252044	0.0152275
mix93	382	162	60	335	58	345	335	98	496	268	457	55	72	520	383	0.0943093	0.0405494	0.0144363	0.0857932	0.0143959	0.0918236	0.072172	0.0268138	0.126567	0.0622489	0.117785	0.013462	0.0169128	0.128191	0.0945399	0.181006	0.0844883	0.332886	0.207453	0.194167	1274	682	725	438	789	60	58	0.317376	0.16874	0.180034	0.108002	0.197015	0.0144363	0.0143959
mix94	218	203	130	293	57	274	345	313	263	790	237	82	54	452	256	0.0542746	0.0511202	0.0332047	0.0755568	0.0143128	0.0768661	0.0779571	0.0816092	0.0666483	0.192074	0.0650834	0.020545	0.0132004	0.11344	0.0641074	0.180738	0.0784578	0.336901	0.22183	0.182073	1195	655	1027	338	565	130	57	0.303081	0.16456	0.257157	0.0846524	0.143032	0.0332047	0.0143128
mix95	166	133	149	318	72	146	130	334	148	489	511	66	94	374	201	0.0511549	0.0389449	0.044463	0.0960957	0.0225497	0.040067	0.0494288	0.0955156	0.0437805	0.144016	0.155883	0.0189882	0.0270468	0.111039	0.0610267	0.181615	0.0828204	0.286567	0.263817	0.185181	758	507	1000	267	578	149	72	0.228792	0.149984	0.299899	0.0800149	0.174297	0.044463	0.0225497
mix96	694	170	119	122	73	355	834	513	125	501	288	56	84	64	314	0.162104	0.0396105	0.0285615	0.0293173	0.0163935	0.081014	0.187473	0.12678	0.0280208	0.114391	0.0690258	0.0111777	0.0185212	0.0151327	0.0724761	0.165422	0.0528027	0.420583	0.163406	0.197786	1827	234	789	370	900	119	73	0.423288	0.0547432	0.183417	0.0836538	0.209943	0.0285615	0.0163935
mix97	395	265	106	327	52	620	1006	366	506	115	105	64	69	140	135	0.0918995	0.062959	0.0235753	0.0764257	0.0109988	0.143667	0.234992	0.0882366	0.119185	0.0273564	0.0247111	0.0153765	0.0165113	0.0327071	0.0313987	0.147651	0.0698424	0.519994	0.109984	0.152529	2498	405	220	199	791	106	52	0.586081	0.0956662	0.0520675	0.0467752	0.184836	0.0235753	0.0109988
mix98	117	164	131	229	71	997	804	363	388	616	75	76	95	239	393	0.0231148	0.0337758	0.0271294	0.0477309	0.0154813	0.205518	0.176691	0.0708143	0.0843413	0.125802	0.0196772	0.0166622	0.0207323	0.0496603	0.0828685	0.16047	0.0678124	0.489388	0.143939	0.138391	2552	403	691	469	441	131	71	0.537365	0.0834361	0.14548	0.0995307	0.0915779	0.0271294	0.0154813
mix99	882	208	79	472	62	1007	92	438	103	385	313	99	52	521	91	0.186732	0.0431192	0.0176454	0.0956989	0.012663	0.203912	0.0299312	0.0850634	0.0216677	0.0785294	0.0662771	0.0209189	0.0103463	0.108893	0.0186027	0.168811	0.0782337	0.349343	0.171496	0.232117	1640	729	698	190	1406	79	62	0.340574	0.152012	0.144806	0.0395216	0.292777	0.0176454	0.012663
