# Supplementary material for: Cellular deconvolution of GTEx tissues powers discovery of disease and cell-type associated regulatory variants
Source: Nat Commun. 2020 Feb 19;11:955. doi: 10.1038/s41467-020-14561-0 (PMC7031340; doi:10.1038/s41467-020-14561-0)
Supplement: Supplementary file 5 — Supplementary Data 4 [file 41467_2020_14561_MOESM5_ESM.csv]

Input.Sample	endothelial_cell	erythrocyte	fibroblast	professional_antigen_presenting_cell	P.value
GTEX-111YS-0526-SM-5GZXJ	0.13816902	0.045132865	0.672774147	0.143923968	p < 0.001
GTEX-1122O-1126-SM-5NQ8X	0.138021185	0.033365329	0.664175453	0.164438033	p < 0.001
GTEX-1128S-0326-SM-5GZZF	0.145412691	0	0.67865771	0.175929599	p < 0.001
GTEX-117XS-0426-SM-5GZZN	0.135948303	0.112717102	0.590975477	0.160359117	p < 0.001
GTEX-117YW-0226-SM-5N9CM	0.14717949	0.076110087	0.654440468	0.122269955	p < 0.001
GTEX-11DXX-0426-SM-5EQ5F	0.163173933	0.064556897	0.624374984	0.147894186	p < 0.001
GTEX-11DXZ-0426-SM-5987Y	0.156168906	0	0.682859955	0.160971139	p < 0.001
GTEX-11DYG-1226-SM-5N9DC	0.107756486	0.073830487	0.681479973	0.136933054	p < 0.001
GTEX-11EM3-0226-SM-5985Y	0.154408473	0.055565008	0.609450987	0.180575531	p < 0.001
GTEX-11EMC-0926-SM-59863	0.13753397	0.128875766	0.58113444	0.152455823	p < 0.001
GTEX-11GS4-0326-SM-5N9F7	0.129441574	0.153238374	0.579441773	0.137878279	p < 0.001
GTEX-11GSP-1126-SM-5A5LM	0.175007941	0	0.636819346	0.188172713	p < 0.001
GTEX-11I78-0726-SM-5A5M1	0.129498148	0.030393762	0.689989637	0.150118453	p < 0.001
GTEX-11LCK-0726-SM-5PNYC	0.154332731	0.090244868	0.562506302	0.192916099	p < 0.001
GTEX-11NUK-0726-SM-5A5ME	0.136747946	0.046106447	0.691932331	0.125213277	p < 0.001
GTEX-11ONC-0926-SM-5BC5E	0.106084834	0.086546505	0.628166787	0.179201873	p < 0.001
GTEX-11P81-0326-SM-5HL6B	0.140590158	0.117767728	0.590272768	0.151369346	p < 0.001
GTEX-11P82-0126-SM-5HL72	0.145703459	0.121562879	0.645066679	0.087666984	p < 0.001
GTEX-11TT1-1226-SM-5Q5AV	0.154201126	0.067289996	0.628468785	0.150040093	p < 0.001
GTEX-11TUW-0926-SM-5EQMW	0.081524912	0.061600419	0.708699974	0.148174695	p < 0.001
GTEX-11UD2-0826-SM-5EQKS	0.133377866	0.073094943	0.683560787	0.109966403	p < 0.001
GTEX-11WQK-0326-SM-5EQL1	0.118197494	0.105821399	0.630496022	0.145485084	p < 0.001
GTEX-11ZTS-0826-SM-5EQ49	0.182075229	0	0.68382756	0.134097212	p < 0.001
GTEX-11ZVC-0326-SM-5CVLC	0.169088619	0	0.669700695	0.161210686	p < 0.001
GTEX-1211K-0326-SM-5FQT1	0.171764624	0	0.657904104	0.170331272	p < 0.001
GTEX-1212Z-0826-SM-5EQ51	0.124354843	0.134340092	0.576963544	0.164341521	p < 0.001
GTEX-12696-0426-SM-5EGL5	0.167885967	0	0.621976476	0.210137556	p < 0.001
GTEX-12C56-0226-SM-5N9FB	0.145641184	0.054429835	0.680555498	0.119373483	p < 0.001
GTEX-12KS4-0626-SM-5PNY4	0.140831374	0.071290969	0.691749801	0.096127856	p < 0.001
GTEX-12WSD-1326-SM-5GCNU	0.128407096	0.081607165	0.688471894	0.101513845	p < 0.001
GTEX-12WSK-0426-SM-5GCNS	0.171457057	0.118164886	0.56303354	0.147344516	p < 0.001
GTEX-12WSN-0326-SM-5GCP6	0.14304533	0.060537606	0.669323541	0.127093523	p < 0.001
GTEX-12ZZX-1026-SM-5LZUW	0.146409845	0.114051146	0.644015084	0.095523925	p < 0.001
GTEX-12ZZY-1326-SM-5GCNW	0.148772384	0.091992882	0.590463713	0.168771021	p < 0.001
GTEX-13111-0526-SM-5LZVF	0.146370228	0.01507163	0.700236302	0.138321841	p < 0.001
GTEX-13113-0526-SM-5GCN2	0.147335712	0.131292163	0.56701108	0.154361045	p < 0.001
GTEX-1313W-1026-SM-5EQ5I	0.131805202	0	0.638864181	0.229330617	p < 0.001
GTEX-131XF-0626-SM-5GIDS	0.102276777	0.041608447	0.703046867	0.153067908	p < 0.001
GTEX-131XW-2226-SM-5PNY1	0.152747519	0.063978063	0.60815971	0.175114708	p < 0.001
GTEX-131YS-1126-SM-5N9FQ	0.13930229	0.073237703	0.667735333	0.119724674	p < 0.001
GTEX-132AR-2126-SM-5K7XG	0.110782115	0.068775063	0.664357359	0.156085463	p < 0.001
GTEX-132QS-0626-SM-62LFM	0.13746581	0.075808607	0.603810678	0.182914906	p < 0.001
GTEX-1339X-0526-SM-5KLYW	0.176053775	0	0.595848536	0.228097689	p < 0.001
GTEX-133LE-0226-SM-5PNY3	0.110154282	0.054804776	0.718975292	0.11606565	p < 0.001
GTEX-1399R-0626-SM-5K7UZ	0.142662156	0.11896678	0.568371856	0.169999208	p < 0.001
GTEX-1399T-0526-SM-5J1NC	0.142878948	0.079488823	0.657706033	0.119926196	p < 0.001
GTEX-1399U-0426-SM-5K7UU	0.119351739	0.047743153	0.663458862	0.169446246	p < 0.001
GTEX-139D8-1226-SM-5L3ED	0.179677097	0.097985754	0.696398381	0.025938768	p < 0.001
GTEX-139TS-0226-SM-5K7W5	0.160612577	0	0.628193767	0.211193656	p < 0.001
GTEX-139TU-1126-SM-5J1NY	0.159304391	0	0.611217486	0.229478123	p < 0.001
GTEX-139UW-0426-SM-5K7V4	0.191979374	0	0.663962685	0.144057941	p < 0.001
GTEX-139YR-0626-SM-5IJBT	0.173233368	0	0.640693554	0.186073078	p < 0.001
GTEX-13CF3-0526-SM-5IJBV	0.139530857	0.073342206	0.613639116	0.173487821	p < 0.001
GTEX-13D11-1426-SM-5K7Y9	0.131064551	0.046704286	0.646165048	0.176066115	p < 0.001
GTEX-13FH7-0326-SM-5J1MR	0.189821487	0	0.593534257	0.216644256	p < 0.001
GTEX-13FHO-1626-SM-5IJGB	0.105513651	0.102448519	0.673308217	0.118729613	p < 0.001
GTEX-13FLV-1426-SM-5J1N4	0.142143135	0.046328019	0.682708911	0.128819936	p < 0.001
GTEX-13FTX-0226-SM-5K7TX	0.123464155	0.075236984	0.663613998	0.137684863	p < 0.001
GTEX-13FTZ-0126-SM-5K7V3	0.158370454	0	0.685710399	0.155919148	p < 0.001
GTEX-13N2G-0526-SM-5MR5L	0.086622544	0.071904481	0.621807282	0.219665693	p < 0.001
GTEX-13NYB-0426-SM-5IJDD	0.129957	0.09383246	0.64043846	0.135772081	p < 0.001
GTEX-13NZ9-1226-SM-5MR3J	0.163299976	0	0.627478689	0.209221336	p < 0.001
GTEX-13O1R-1026-SM-5KM2L	0.168692518	0	0.636478087	0.194829395	p < 0.001
GTEX-13O21-0426-SM-5K7VR	0.123898116	0.033309192	0.663490985	0.179301707	p < 0.001
GTEX-13O3O-1126-SM-5KM4Q	0.100116329	0.076767698	0.723193346	0.099922627	p < 0.001
GTEX-13O3P-1126-SM-5L3FG	0.125155007	0.144499203	0.565411548	0.164934243	p < 0.001
GTEX-13O61-0326-SM-5KM2O	0.176849314	0.013248287	0.621290812	0.188611587	p < 0.001
GTEX-13OVG-0826-SM-5L3D8	0.191194816	0	0.646557416	0.162247767	p < 0.001
GTEX-13OW5-0826-SM-5J1NE	0.149070403	0	0.682844139	0.168085458	p < 0.001
GTEX-13OW6-1526-SM-5L3HX	0.182983421	0.030358548	0.597239745	0.189418287	p < 0.001
GTEX-13OW8-1826-SM-5L3H1	0.15337907	0.105859176	0.594203786	0.146557968	p < 0.001
GTEX-13PVQ-1426-SM-5J1O4	0.109460396	0.033460855	0.714463862	0.142614886	p < 0.001
GTEX-13PVR-0826-SM-5S2PV	0.145958815	0	0.678212972	0.175828213	p < 0.001
GTEX-13QBU-0326-SM-5LU3F	0.114000931	0.071099759	0.66678107	0.148118241	p < 0.001
GTEX-13RTK-0126-SM-5RQHQ	0.140340739	0.076485345	0.580702702	0.202471214	p < 0.001
GTEX-13U4I-1026-SM-5LU3G	0.14771149	0.046707165	0.63586426	0.169717085	p < 0.001
GTEX-13VXT-0826-SM-5SIAP	0.14404759	0.047968087	0.630816453	0.17716787	p < 0.001
GTEX-13W3W-0226-SM-731ET	0.113823363	0.041007189	0.691893284	0.153276165	p < 0.001
GTEX-13W46-1826-SM-5K7VA	0.146489317	0.093566875	0.634232566	0.125711243	p < 0.001
GTEX-13X6I-0926-SM-5LUAB	0.081237432	0.08647056	0.632449701	0.199842307	p < 0.001
GTEX-13X6K-1926-SM-5LU4O	0.127218423	0.071130984	0.697449841	0.104200752	p < 0.001
GTEX-13YAN-1526-SM-5LU3E	0.10902659	0.077612271	0.663601244	0.149759895	p < 0.001
GTEX-144GN-0326-SM-5O9AD	0.124566793	0.044362088	0.664703783	0.166367336	p < 0.001
GTEX-145MH-1026-SM-5Q5CI	0.174497134	0.072468939	0.62783272	0.125201206	p < 0.001
GTEX-145MO-1226-SM-5QGPC	0.125216455	0.060585946	0.684699994	0.129497604	p < 0.001
GTEX-146FH-1326-SM-5NQBI	0.107204031	0.076298369	0.665586885	0.150910715	p < 0.001
GTEX-146FQ-0826-SM-5LUAJ	0.10501119	0.074168536	0.718874838	0.101945437	p < 0.001
GTEX-146FR-1026-SM-5NQ9T	0.108571205	0.053694537	0.621137575	0.216596684	p < 0.001
GTEX-147F4-1026-SM-5Q5F9	0.127550356	0.063626358	0.703402411	0.105420876	p < 0.001
GTEX-1497J-1026-SM-5NQAV	0.134847736	0.074376286	0.644095713	0.146680265	p < 0.001
GTEX-14A5I-1326-SM-5SIAQ	0.107469694	0.060627398	0.677683724	0.154219185	p < 0.001
GTEX-14AS3-0526-SM-5QGQQ	0.144649083	0.036267592	0.672685972	0.146397353	p < 0.001
GTEX-14ASI-1126-SM-5QGPN	0.126100762	0.143432478	0.595633012	0.134833748	p < 0.001
GTEX-14B4R-0226-SM-5TDDO	0.152726291	0.117698839	0.526946446	0.202628425	p < 0.001
GTEX-14BIM-2626-SM-5S2OF	0.13701416	0.079605021	0.649975343	0.133405476	p < 0.001
GTEX-14BMU-0326-SM-793DO	0.127979348	0.071844749	0.653704191	0.146471712	p < 0.001
GTEX-14BMV-1226-SM-5TDDY	0.128331939	0.076994388	0.655434622	0.139239051	p < 0.001
GTEX-14C39-0126-SM-6128R	0.140154507	0.093008724	0.642824017	0.124012753	p < 0.001
GTEX-14C5O-1526-SM-7DHKT	0.130417484	0.094880412	0.613353824	0.161348279	p < 0.001
GTEX-14DAQ-1326-SM-5RQIM	0.133328768	0.092576406	0.66369738	0.110397446	p < 0.001
GTEX-14E1K-0726-SM-62LDU	0.114187036	0.070176342	0.706122945	0.109513677	p < 0.001
GTEX-14E6C-0626-SM-664NA	0.162638614	0.072935399	0.618894932	0.145531055	p < 0.001
GTEX-14E7W-1426-SM-6LLJ2	0.138558291	0.080333639	0.65658243	0.12452564	p < 0.001
GTEX-14ICL-0326-SM-5S2OS	0.156950351	0.108908307	0.568009786	0.166131556	p < 0.001
GTEX-14PJ2-1226-SM-62LFE	0.130945471	0.103750472	0.657304818	0.107999239	p < 0.001
GTEX-14PJ3-0226-SM-6EU37	0.136983359	0.024645458	0.624065863	0.21430532	p < 0.001
GTEX-14PJ4-0826-SM-6LLH5	0.128461652	0.051704493	0.585136633	0.234697223	p < 0.001
GTEX-14PJ6-0526-SM-6LLIU	0.141775114	0	0.615318907	0.242905979	p < 0.001
GTEX-14PJM-1426-SM-62LF3	0.132869869	0.069271774	0.681253704	0.116604653	p < 0.001
GTEX-14PK6-0626-SM-6AJ9P	0.1237614	0.031711157	0.697764271	0.146763172	p < 0.001
GTEX-15CHC-0626-SM-686YV	0.152928859	0.094634699	0.641980809	0.110455633	p < 0.001
GTEX-15DDE-1326-SM-6LLJM	0.131475983	0.079562241	0.620306361	0.168655415	p < 0.001
GTEX-15DYW-1226-SM-6PALV	0.159342321	0	0.688659745	0.151997934	p < 0.001
GTEX-15DZA-1226-SM-7KFS1	0.114062064	0.057714145	0.638751214	0.189472577	p < 0.001
GTEX-15ER7-2026-SM-793B8	0.153736977	0.127032698	0.582931259	0.136299065	p < 0.001
GTEX-15ETS-0726-SM-6LPKL	0.126501281	0	0.594657096	0.278841623	p < 0.001
GTEX-15F5U-0226-SM-6PANK	0.174063432	0.062440336	0.637827281	0.125668951	p < 0.001
GTEX-15FZZ-0426-SM-6PANM	0.129046747	0.050170975	0.633624685	0.187157592	p < 0.001
GTEX-15G19-1026-SM-6PALM	0.143367428	0.075204912	0.561536348	0.219891312	p < 0.001
GTEX-15RIF-0126-SM-7KUG3	0.156369211	0.121747868	0.567948665	0.153934257	p < 0.001
GTEX-15RJE-2426-SM-6PAM9	0.153524781	0.085021494	0.591772615	0.16968111	p < 0.001
GTEX-15SHU-1226-SM-718BY	0.157410019	0.077795609	0.630084242	0.13471013	p < 0.001
GTEX-15SHV-0826-SM-7KUFA	0.17099739	0	0.632593432	0.196409178	p < 0.001
GTEX-15UF6-0226-SM-7KUF6	0.151237257	0.084421966	0.652448224	0.111892552	p < 0.001
GTEX-16XZZ-1426-SM-7KUE3	0.14892431	0.128779556	0.547500616	0.174795518	p < 0.001
GTEX-17EVP-0926-SM-7IGOY	0.126263012	0.077364509	0.679931522	0.116440957	p < 0.001
GTEX-17EVQ-1626-SM-79ONH	0.14118607	0.161929519	0.57161291	0.1252715	p < 0.001
GTEX-17F96-1126-SM-7EWDF	0.13338472	0.076376671	0.641225202	0.149013406	p < 0.001
GTEX-17F98-0726-SM-793BJ	0.146436566	0.108075787	0.625452931	0.120034715	p < 0.001
GTEX-17GQL-2326-SM-731EJ	0.149470234	0.053684798	0.700306076	0.096538892	p < 0.001
GTEX-17HII-1826-SM-7DUFQ	0.13512742	0.083064518	0.672857083	0.10895098	p < 0.001
GTEX-17KNJ-0526-SM-7LTA8	0.207506882	0	0.622522853	0.169970265	p < 0.001
GTEX-17MF6-1026-SM-7EWE1	0.131367842	0	0.613031965	0.255600193	p < 0.001
GTEX-18A66-1326-SM-7LG4M	0.1122879	0.042286739	0.707611626	0.137813735	p < 0.001
GTEX-18A67-0926-SM-7LG5Y	0.139633253	0.111296393	0.57980704	0.169263314	p < 0.001
GTEX-18A6Q-1426-SM-7LG63	0.162851405	0	0.678226961	0.158921634	p < 0.001
GTEX-18A7A-1426-SM-731AP	0.144632477	0.085415221	0.700818364	0.069133939	p < 0.001
GTEX-18D9U-1326-SM-731BI	0.150404843	0	0.588057767	0.26153739	p < 0.001
GTEX-1A3MV-0426-SM-73KXL	0.177861292	0	0.642916669	0.179222039	p < 0.001
GTEX-1AMEY-0726-SM-72D5X	0.095824165	0.058697574	0.734745178	0.110733082	p < 0.001
GTEX-1AMFI-0426-SM-731C7	0.183186912	0.077236787	0.575769567	0.163806734	p < 0.001
GTEX-1AX8Z-1226-SM-7DHM7	0.150213212	0.062902206	0.564501103	0.22238348	p < 0.001
GTEX-1AX9I-1226-SM-731CJ	0.1285557	0.075551031	0.667883373	0.128009896	p < 0.001
GTEX-1AYCT-0326-SM-73KVN	0.142635423	0.07744937	0.613946759	0.165968449	p < 0.001
GTEX-1B8KE-0226-SM-7EWEK	0.124734598	0.04948145	0.595849105	0.229934846	p < 0.001
GTEX-1B8SG-0626-SM-79OL3	0.156080605	0.013650085	0.690364299	0.139905011	p < 0.001
GTEX-1B933-1126-SM-73KX2	0.14383778	0.07197332	0.662111592	0.122077308	p < 0.001
GTEX-1C2JI-0426-SM-79OOF	0.147608033	0.110097675	0.587784499	0.154509793	p < 0.001
GTEX-1C4CL-1226-SM-7DUFT	0.125165704	0.041802851	0.651835644	0.181195801	p < 0.001
GTEX-1C6VQ-1326-SM-7939X	0.134871249	0.10497105	0.607715443	0.152442259	p < 0.001
GTEX-1CB4I-1826-SM-793CX	0.166609618	0.078269175	0.586938562	0.168182645	p < 0.001
GTEX-1EKGG-0826-SM-79OLL	0.145375391	0.068687608	0.632477304	0.153459697	p < 0.001
GTEX-1EMGI-0926-SM-7IGPV	0.189414908	0.054062787	0.614374944	0.142147361	p < 0.001
GTEX-1EN7A-1126-SM-7IGQ1	0.099917418	0.071250549	0.678311085	0.150520948	p < 0.001
GTEX-1EU9M-1726-SM-7EWF3	0.179895258	0.012391381	0.697846771	0.10986659	p < 0.001
GTEX-N7MT-1426-SM-3LK5M	0.165295104	0.074069985	0.649826911	0.110808	p < 0.001
GTEX-NFK9-1326-SM-3LK5I	0.147951919	0.102667701	0.571968354	0.177412027	p < 0.001
GTEX-NPJ8-0526-SM-3MJHN	0.141033851	0.096528997	0.613373241	0.149063911	p < 0.001
GTEX-O5YT-0426-SM-3MJHD	0.108310727	0.067800487	0.70242445	0.121464337	p < 0.001
GTEX-O5YV-0626-SM-3LK64	0.10815371	0.074267065	0.69638459	0.121194635	p < 0.001
GTEX-O5YW-0426-SM-3MJHJ	0.153691751	0.083913085	0.598723585	0.163671579	p < 0.001
GTEX-OHPK-0426-SM-3MJH3	0.124419467	0.07997398	0.608081061	0.187525492	p < 0.001
GTEX-OHPL-0426-SM-3TW8X	0.168458012	0	0.629514843	0.202027145	p < 0.001
GTEX-OHPM-0426-SM-3TW8V	0.128146644	0.075890765	0.676239947	0.119722644	p < 0.001
GTEX-OIZG-0426-SM-3LK5W	0.123955742	0.05521934	0.710180255	0.110644663	p < 0.001
GTEX-OIZI-1126-SM-3NB1F	0.149387885	0.121776975	0.572686719	0.15614842	p < 0.001
GTEX-OOBJ-0426-SM-3NB1S	0.108769391	0.074620213	0.662809832	0.153800563	p < 0.001
GTEX-OOBK-0425-SM-3LK5O	0.15679687	0.041143273	0.673482299	0.128577558	p < 0.001
GTEX-OXRL-0426-SM-3NM97	0.158292524	0.090697584	0.651995182	0.099014709	p < 0.001
GTEX-P44H-1026-SM-3NM96	0.132054896	0	0.591830086	0.276115018	p < 0.001
GTEX-P4PP-0426-SM-3NM9H	0.156549729	0.123710194	0.635554021	0.084186056	p < 0.001
GTEX-P4PQ-0426-SM-3NMCI	0.115112023	0.07331087	0.676862224	0.134714883	p < 0.001
GTEX-P4QS-0426-SM-3NMCQ	0.147088219	0	0.659575747	0.193336035	p < 0.001
GTEX-P78B-0826-SM-3NMCA	0.148559279	0	0.632449133	0.218991588	p < 0.001
GTEX-PLZ5-0426-SM-3P612	0.111259348	0.073137383	0.655589134	0.160014135	p < 0.001
GTEX-PLZ6-0326-SM-3P61J	0.130600187	0.07391861	0.64528636	0.150194843	p < 0.001
GTEX-POMQ-0426-SM-3P61G	0.135321737	0.107225887	0.663501811	0.093950564	p < 0.001
GTEX-POYW-1126-SM-48TCI	0.134683936	0.110637242	0.572925231	0.181753591	p < 0.001
GTEX-PSDG-1026-SM-48TCV	0.163402717	0	0.697645126	0.138952156	p < 0.001
GTEX-PW2O-0426-SM-48TCC	0.124852944	0.114743399	0.618515167	0.14188849	p < 0.001
GTEX-PWCY-0326-SM-43IRU	0.124661702	0.108080231	0.66509118	0.102166886	p < 0.001
GTEX-PX3G-0426-SM-48U1C	0.117040271	0.027673146	0.702099435	0.153187148	p < 0.001
GTEX-Q2AG-0926-SM-48U1Q	0.134205111	0.071994598	0.71344176	0.080358531	p < 0.001
GTEX-Q2AH-0326-SM-48U1K	0.109044237	0.049915712	0.653526734	0.187513317	p < 0.001
GTEX-QCQG-1526-SM-48U25	0.165618763	0.041022154	0.502783535	0.290575548	p < 0.001
GTEX-QDT8-1026-SM-43V6X	0.141646397	0.11192721	0.589948305	0.156478087	p < 0.001
GTEX-QDVJ-0626-SM-48U1T	0.171931989	0	0.610396495	0.217671516	p < 0.001
GTEX-QDVN-0226-SM-48TZ9	0.106018615	0.064871419	0.685360175	0.14374979	p < 0.001
GTEX-QEG4-0926-SM-4R1JO	0.135289912	0.071841208	0.680375833	0.112493048	p < 0.001
GTEX-QEG5-1226-SM-447AR	0.148783271	0	0.658514813	0.192701917	p < 0.001
GTEX-QEL4-1126-SM-4R1JJ	0.165930355	0.040200587	0.659760255	0.134108803	p < 0.001
GTEX-QESD-0426-SM-4R1JZ	0.148120326	0.070562825	0.655067048	0.126249802	p < 0.001
GTEX-QLQ7-0426-SM-4R1JU	0.139919937	0.046325127	0.643548026	0.17020691	p < 0.001
GTEX-QMRM-0626-SM-447BQ	0.111437216	0.041094234	0.670599263	0.176869286	p < 0.001
GTEX-QV31-0326-SM-447BM	0.131124847	0.112805484	0.580293341	0.175776328	p < 0.001
GTEX-QV44-0626-SM-4R1KJ	0.140219778	0.091163655	0.655358615	0.113257952	p < 0.001
GTEX-QVJO-0526-SM-447CE	0.109681598	0.111578586	0.663539913	0.115199902	p < 0.001
GTEX-QVUS-0426-SM-48FE3	0.137025686	0.075133654	0.58356191	0.20427875	p < 0.001
GTEX-QXCU-0926-SM-48FEP	0.119597863	0.042213313	0.72117015	0.117018674	p < 0.001
GTEX-R53T-0826-SM-48FCP	0.124359984	0.026793547	0.737547999	0.11129847	p < 0.001
GTEX-R55D-1026-SM-3GAEQ	0.128135613	0	0.55409325	0.317771137	p < 0.001
GTEX-R55E-1126-SM-48FDZ	0.131719713	0.063970806	0.705564799	0.098744681	p < 0.001
GTEX-R55G-0626-SM-48FDB	0.09024434	0.065871068	0.724432415	0.119452178	p < 0.001
GTEX-REY6-1126-SM-48FDU	0.158910388	0.06340808	0.647615955	0.130065577	p < 0.001
GTEX-RUSQ-0326-SM-47JWS	0.114865241	0.066798056	0.672554689	0.145782015	p < 0.001
GTEX-RWS6-0526-SM-4GIAJ	0.157519566	0	0.618518005	0.223962429	p < 0.001
GTEX-RWSA-0926-SM-47JXW	0.166341228	0.116170109	0.677306285	0.040182378	p < 0.001
GTEX-S32W-0426-SM-4AD6H	0.158108225	0.037890388	0.639769566	0.164231821	p < 0.001
GTEX-S33H-0726-SM-4AD6M	0.148495303	0.025051222	0.685316119	0.141137356	p < 0.001
GTEX-S3XE-0326-SM-4AD6L	0.219375306	0	0.569321365	0.211303329	p < 0.001
GTEX-S4P3-0326-SM-4AD6P	0.13008978	0.053772834	0.674472649	0.141664737	p < 0.001
GTEX-S4Z8-0626-SM-4AD6J	0.10924734	0.070168971	0.66422623	0.156357459	p < 0.001
GTEX-S95S-0226-SM-4B656	0.169094123	0	0.624371543	0.206534333	p < 0.001
GTEX-SJXC-1126-SM-4DM6Y	0.109879086	0	0.480221523	0.409899391	p < 0.001
GTEX-SNOS-0326-SM-4DM6C	0.151546628	0.032971008	0.658764863	0.156717501	p < 0.001
GTEX-T5JC-0326-SM-4DM5C	0.123817332	0.099736649	0.650857545	0.125588475	p < 0.001
GTEX-T6MN-1126-SM-4DM71	0.140669922	0	0.639463628	0.21986645	p < 0.001
GTEX-T8EM-0426-SM-4DM7E	0.125240079	0.076399369	0.660335885	0.138024668	p < 0.001
GTEX-TMMY-1026-SM-4DXTI	0.12649949	0.038301373	0.715090849	0.120108287	p < 0.001
GTEX-U3ZH-0626-SM-4DXT3	0.113815756	0.098298769	0.660556446	0.127329029	p < 0.001
GTEX-U3ZM-0326-SM-4DXUJ	0.103072116	0.040568238	0.726299323	0.130060323	p < 0.001
GTEX-U3ZN-0526-SM-4DXTH	0.150845698	0.041942086	0.646870932	0.160341283	p < 0.001
GTEX-U8XE-1226-SM-4E3HN	0.128500721	0.07098481	0.62469257	0.175821899	p < 0.001
GTEX-UJHI-0226-SM-4IHJL	0.201139539	0	0.633704716	0.165155745	p < 0.001
GTEX-UJMC-0626-SM-4IHJQ	0.152549869	0	0.612414597	0.235035533	p < 0.001
GTEX-UPJH-0926-SM-4IHKA	0.172291743	0.02576762	0.643825102	0.158115535	p < 0.001
GTEX-UPK5-1526-SM-4JBJA	0.137957871	0.075512844	0.648070059	0.138459226	p < 0.001
GTEX-V1D1-0326-SM-4JBIY	0.121116076	0.019956922	0.569118099	0.289808904	p < 0.001
GTEX-V955-0926-SM-4JBJ8	0.107248703	0.066440258	0.692434272	0.133876766	p < 0.001
GTEX-VJYA-0226-SM-4KL1Q	0.133436335	0.047639142	0.570405717	0.248518807	p < 0.001
GTEX-VUSG-0526-SM-4KL22	0.127750037	0.07377438	0.682240995	0.116234589	p < 0.001
GTEX-WFG7-0926-SM-4LMK7	0.142109666	0.069903421	0.661088763	0.12689815	p < 0.001
GTEX-WFG8-0826-SM-4LVN5	0.202794838	0	0.62375913	0.173446033	p < 0.001
GTEX-WFON-0526-SM-4LVLY	0.150254253	0.056508763	0.633122279	0.160114706	p < 0.001
GTEX-WH7G-0626-SM-4LVMO	0.1107681	0.044816606	0.647302498	0.197112796	p < 0.001
GTEX-WHSB-0226-SM-4M1XE	0.164158335	0.039280265	0.648842866	0.147718535	p < 0.001
GTEX-WHWD-0526-SM-4OORW	0.160406151	0	0.632368971	0.207224878	p < 0.001
GTEX-WQUQ-1526-SM-4OOSM	0.190326863	0	0.594683569	0.214989568	p < 0.001
GTEX-WRHU-1326-SM-4E3K7	0.15313202	0	0.681059399	0.165808581	p < 0.001
GTEX-WY7C-0626-SM-4ONCT	0.135374767	0.106662133	0.592226039	0.165737061	p < 0.001
GTEX-WYJK-1226-SM-4ONCP	0.119606254	0.070447189	0.702735837	0.10721072	p < 0.001
GTEX-WYVS-0426-SM-4ONDL	0.117154678	0.025224357	0.677181537	0.180439428	p < 0.001
GTEX-WZTO-1626-SM-4PQYR	0.123588567	0.076321809	0.671622767	0.128466857	p < 0.001
GTEX-X3Y1-0326-SM-4PQZ7	0.114960831	0.0744762	0.697357323	0.113205645	p < 0.001
GTEX-X4EO-1026-SM-4QARP	0.168498867	0	0.647544252	0.18395688	p < 0.001
GTEX-X4EP-1426-SM-4PQZP	0.122191034	0.092532222	0.659303735	0.125973009	p < 0.001
GTEX-X4XY-1526-SM-4QASE	0.111865598	0.054956982	0.667810104	0.165367317	p < 0.001
GTEX-XBED-0726-SM-4GIAR	0.158071905	0	0.614979905	0.22694819	p < 0.001
GTEX-XBEW-0526-SM-4QASO	0.133327702	0.068077878	0.666991598	0.131602822	p < 0.001
GTEX-XPT6-0326-SM-4B66V	0.156402695	0.059052141	0.665937003	0.118608161	p < 0.001
GTEX-XQ3S-0126-SM-4BOO9	0.171311986	0.056378726	0.604758455	0.167550832	p < 0.001
GTEX-XQ8I-1326-SM-4BOPV	0.172942759	0	0.645211546	0.181845695	p < 0.001
GTEX-XUW1-1126-SM-4BONZ	0.084479227	0.063544879	0.649489431	0.202486463	p < 0.001
GTEX-XUZC-0626-SM-4BOPG	0.135679122	0.094899944	0.633001085	0.136419849	p < 0.001
GTEX-XV7Q-0526-SM-4BRWR	0.167219119	0.032333734	0.63143376	0.169013388	p < 0.001
GTEX-XXEK-0726-SM-4BRWF	0.106795118	0.070696438	0.690466438	0.132042005	p < 0.001
GTEX-XYKS-0426-SM-4BRW4	0.167305148	0.042581953	0.640568588	0.149544312	p < 0.001
GTEX-Y114-0426-SM-4TT6V	0.191090547	0	0.582424421	0.226485032	p < 0.001
GTEX-Y3I4-0326-SM-4TT28	0.167982623	0.038856724	0.645812081	0.147348572	p < 0.001
GTEX-Y3IK-0726-SM-4WWE5	0.137768197	0.041189757	0.670086318	0.150955727	p < 0.001
GTEX-Y5LM-0226-SM-4VBRM	0.151502568	0.087164906	0.557566144	0.203766381	p < 0.001
GTEX-Y5V5-0426-SM-4VBPU	0.138027066	0.038331446	0.673252631	0.150388857	p < 0.001
GTEX-Y5V6-0426-SM-4VBRZ	0.11308304	0.045381187	0.55010644	0.291429333	p < 0.001
GTEX-Y8E4-1126-SM-5IFIA	0.130263027	0.015401709	0.702060197	0.152275067	p < 0.001
GTEX-Y8LW-0426-SM-4VBQ6	0.159002326	0	0.660289496	0.180708179	p < 0.001
GTEX-Y9LG-0226-SM-4VBS4	0.111185844	0.049902115	0.608267945	0.230644096	p < 0.001
GTEX-YB5K-0326-SM-5IFJQ	0.145733888	0.069274414	0.559026881	0.225964816	p < 0.001
GTEX-YEC3-0526-SM-5IFHN	0.129355321	0.041981015	0.648227099	0.180436565	p < 0.001
GTEX-YEC4-0726-SM-5CVLV	0.143276475	0.045992729	0.656726772	0.154004024	p < 0.001
GTEX-YECK-1326-SM-4W1ZF	0.154857315	0	0.651727044	0.19341564	p < 0.001
GTEX-YFC4-0326-SM-4TT3U	0.113788938	0.02709982	0.742369528	0.116741714	p < 0.001
GTEX-YJ8O-0226-SM-5S2NL	0.119790132	0.071482869	0.705769434	0.102957566	p < 0.001
GTEX-Z9EW-0126-SM-5CVM6	0.145716443	0.045526215	0.648161865	0.160595477	p < 0.001
GTEX-ZA64-0126-SM-5HL8Z	0.148053182	0.076469611	0.570353643	0.205123563	p < 0.001
GTEX-ZAB4-0526-SM-5HL7Z	0.147289155	0	0.622518151	0.230192695	p < 0.001
GTEX-ZAJG-1226-SM-5S2MH	0.139611865	0.076674903	0.61161574	0.172097492	p < 0.001
GTEX-ZAK1-1226-SM-5Q5AA	0.127558495	0.073801191	0.681271064	0.11736925	p < 0.001
GTEX-ZC5H-1026-SM-5CVN1	0.106565131	0.074752385	0.703918454	0.11476403	p < 0.001
GTEX-ZDTS-1426-SM-5K7WC	0.145934199	0.078312057	0.618382159	0.157371585	p < 0.001
GTEX-ZDTT-0226-SM-4WKHM	0.165382055	0	0.660794883	0.173823062	p < 0.001
GTEX-ZDXO-2726-SM-4WKFA	0.145286218	0	0.690350395	0.164363387	p < 0.001
GTEX-ZDYS-0526-SM-5L3EE	0.185678388	0.044541181	0.570039548	0.199740883	p < 0.001
GTEX-ZE9C-0726-SM-4WKGA	0.143340389	0.043855216	0.662757823	0.150046573	p < 0.001
GTEX-ZF28-1026-SM-4WKGV	0.10128897	0.111367859	0.666870006	0.120473165	p < 0.001
GTEX-ZF29-0326-SM-4WKFB	0.172953185	0	0.613682075	0.21336474	p < 0.001
GTEX-ZF2S-0926-SM-4WWBJ	0.118017244	0.042534078	0.69681885	0.142629828	p < 0.001
GTEX-ZF3C-1426-SM-4WWCD	0.0924806	0.060317961	0.749277912	0.097923527	p < 0.001
GTEX-ZG7Y-0126-SM-4WWEX	0.198779259	0	0.584778241	0.2164425	p < 0.001
GTEX-ZP4G-0526-SM-4YCED	0.116181762	0.055685131	0.586602785	0.241530322	p < 0.001
GTEX-ZPIC-1026-SM-59HKZ	0.147594836	0.07776151	0.613102087	0.161541567	p < 0.001
GTEX-ZQUD-0226-SM-4YCEB	0.148559805	0.077255548	0.647055551	0.127129096	p < 0.001
GTEX-ZVT2-0726-SM-5GIER	0.159135896	0	0.604061675	0.236802429	p < 0.001
GTEX-ZVZP-0126-SM-5NQ6Q	0.173798233	0.086494246	0.484459582	0.255247938	p < 0.001
GTEX-ZYFD-2126-SM-5E43D	0.147250605	0.075115378	0.629159924	0.148474092	p < 0.001
GTEX-ZYFG-0326-SM-5E45Z	0.128397141	0.044283953	0.648063459	0.179255447	p < 0.001
GTEX-ZYT6-1026-SM-7LG6X	0.11568527	0.079758975	0.678997141	0.125558613	p < 0.001
GTEX-ZYVF-2126-SM-5E44N	0.104885416	0.077857706	0.632528632	0.184728246	p < 0.001
GTEX-ZYW4-1226-SM-5E45B	0.165454909	0.127304257	0.522208445	0.185032388	p < 0.001
GTEX-ZYY3-1226-SM-5EQKM	0.158083226	0	0.649526653	0.192390121	p < 0.001
