# Supplementary material for: Cellular deconvolution of GTEx tissues powers discovery of disease and cell-type associated regulatory variants
Source: Nat Commun. 2020 Feb 19;11:955. doi: 10.1038/s41467-020-14561-0 (PMC7031340; doi:10.1038/s41467-020-14561-0)
Supplement: Supplementary file 6 — Supplementary Data 5 [file 41467_2020_14561_MOESM6_ESM.csv]

Input.Sample	cardiac_muscle_cell	cardiac_neuron	endocardial_cell	endothelial_cell	fibroblast	leukocyte	myofibroblast_cell	smooth_muscle_cell	P.value
GTEX-1117F-0726-SM-5GIEN	0.530099479	0.01108038	0	0.036669044	0.2603974	0.043882524	0.07921559	0.038655583	p < 0.001
GTEX-111FC-0626-SM-5N9CU	0.640517896	0.045109358	0.002785135	0	0.228110183	0.029560925	0.011934149	0.041982354	p < 0.001
GTEX-111FC-0826-SM-5GZWO	0.671218229	0.021859391	0	0.059173461	0.136527005	0.013850941	0.028661317	0.068709656	p < 0.001
GTEX-111VG-0326-SM-5GZX7	0.496553618	0.025826206	0	0.027704567	0.323047721	0.01301573	0.034455368	0.07939679	p < 0.001
GTEX-111YS-0326-SM-5GZZ3	0.763868177	0.017827355	0.00735754	0.034303988	0.091959276	0.026363534	0.017539135	0.040780996	p < 0.001
GTEX-111YS-0426-SM-5987O	0.794000981	0.028068382	0	0.072945778	0.027626466	0	0.05545844	0.021899954	p < 0.001
GTEX-1122O-0626-SM-5N9B9	0.740589312	0.02188475	0.002844179	0.032119912	0.098662934	0.044049778	0.026161059	0.033688076	p < 0.001
GTEX-1122O-0826-SM-5GICV	0.781046538	0.02706443	0	0.053713942	0.053316592	0.004051166	0.054659493	0.026147839	p < 0.001
GTEX-117XS-0726-SM-5H131	0.59855555	0.030178095	0.003080873	0.042544285	0.229421372	0.01983224	0.023306898	0.053080688	p < 0.001
GTEX-117YW-0326-SM-5N9CY	0.408848601	0.00862776	0	0.187114427	0.22215546	0	0.081255539	0.091998214	p < 0.001
GTEX-117YW-0426-SM-5GZZZ	0.442599624	0	0	0.121693479	0.273328471	0	0.062474073	0.099904353	p < 0.001
GTEX-117YX-0626-SM-5EGJI	0.750410991	0.019344454	0	0.024920224	0.124000939	0.040659456	0.012147241	0.028516694	p < 0.001
GTEX-117YX-1126-SM-5H128	0.860305739	0.021155551	0	0.020914135	0.041841509	0	0.026876175	0.028906891	p < 0.001
GTEX-1192W-0226-SM-5EGGT	0.537949974	0.026438269	0.001	0.013288749	0.320779841	0.02264316	0.026898202	0.051014595	p < 0.001
GTEX-1192X-0726-SM-5987R	0.627422212	0.024163529	0.01124599	0.036979922	0.23464003	0.012576926	0.011104358	0.041867034	p < 0.001
GTEX-11DXX-0326-SM-5PNWC	0.798984816	0.017183923	0	0.059226918	0.040167232	0.005907138	0.053912981	0.024616991	p < 0.001
GTEX-11DXX-0526-SM-5PNVR	0.734667412	0.027535138	0.009517567	0.025857602	0.11679851	0.032125722	0.025488804	0.028009245	p < 0.001
GTEX-11DXY-0826-SM-5EGGR	0.480195211	0.02575351	0	0.178698158	0.179861177	0	0.082292805	0.053199139	p < 0.001
GTEX-11DXY-1026-SM-5987V	0.599812433	0.021015431	0	0.041290149	0.248666387	0.015259471	0.022185078	0.05177105	p < 0.001
GTEX-11DXZ-0326-SM-5EGH1	0.73908307	0.025954807	0.013896931	0	0.157426569	0.024709932	0.005661443	0.033267248	p < 0.001
GTEX-11DXZ-0626-SM-5GU77	0.805819962	0.031260153	0	0.051570133	0.047170723	0	0.044195183	0.019983846	p < 0.001
GTEX-11DYG-1026-SM-5A5JQ	0.742054041	0.031380929	0	0	0.171911871	0.0108818	0.008441867	0.035329493	p < 0.001
GTEX-11EM3-0426-SM-5N9BZ	0.712015116	0.021141113	0.010873536	0.024102266	0.152890615	0.035085841	0.023757277	0.020134236	p < 0.001
GTEX-11EM3-0626-SM-5H12Z	0.6488085	0.04095737	0	0.087174603	0.053620572	0.053240962	0.035636399	0.080561593	p < 0.001
GTEX-11EMC-0726-SM-5EGJO	0.702956008	0.010128544	0	0.056433645	0.130548588	0.042475359	0.041070345	0.016387511	p < 0.001
GTEX-11EMC-0826-SM-59862	0.533202268	0.028349604	0	0.042180576	0.259314199	0.042599495	0.010706277	0.083647581	p < 0.001
GTEX-11GS4-0426-SM-5N9CD	0.467207567	0.01536816	0	0.063096606	0.326196773	0.020771821	0.060135665	0.047223409	p < 0.001
GTEX-11GS4-0526-SM-5A5KQ	0.523855105	0.005174611	0.004425958	0.116825973	0.231084746	0.025495905	0.053849558	0.039288143	p < 0.001
GTEX-11GSP-1226-SM-5985M	0.566941439	0.021841596	0.008955844	0.016059427	0.247848936	0.039333844	0.033916592	0.065102322	p < 0.001
GTEX-11GSP-1326-SM-5A5KY	0.448604742	0.009404472	0	0.209780583	0.166612961	0.016126415	0.050526558	0.09894427	p < 0.001
GTEX-11I78-0826-SM-5A5K4	0.794444585	0.018377795	0	0.042291747	0.041239289	0.028871044	0.038111302	0.036664238	p < 0.001
GTEX-11LCK-0826-SM-5PNYD	0.721675594	0.02724888	0.010511106	0.039468019	0.111102603	0.040279152	0.021626542	0.028088104	p < 0.001
GTEX-11LCK-0926-SM-5A5KA	0.764427971	0.024651756	0	0.072744022	0.050231483	0.007222827	0.046080913	0.034641027	p < 0.001
GTEX-11NUK-0926-SM-5HL57	0.603380125	0.051916175	0	0.01836504	0.236334039	0.012479552	0.019833673	0.057691396	p < 0.001
GTEX-11NV4-0826-SM-5BC4S	0.646526141	0.030166545	0.010475758	0	0.228607323	0.015991923	0.019543173	0.048689138	p < 0.001
GTEX-11O72-1026-SM-5986B	0.548014744	0.034982812	0	0.038979914	0.281026046	0.003418589	0.002087146	0.091490749	p < 0.001
GTEX-11O72-1126-SM-5N9E2	0.508546051	0.018839947	0.016732819	0.100463963	0.168012857	0.062431263	0.073129349	0.051843751	p < 0.001
GTEX-11ONC-0126-SM-5PNW6	0.40032178	0.02318379	0.00913824	0.148663458	0.230794097	0.038653036	0.069870782	0.079374816	p < 0.001
GTEX-11ONC-1026-SM-5GU64	0.581430488	0.018793788	0.011776254	0.055862493	0.221277955	0.029140827	0.025790207	0.055927989	p < 0.001
GTEX-11P81-0526-SM-59873	0.752463204	0.019191645	0.008789643	0.019394508	0.120271013	0.032677201	0.013077141	0.034135646	p < 0.001
GTEX-11TT1-1326-SM-5PNYM	0.782802537	0.039440676	0.007954595	0.043583583	0.009798607	0.003569946	0.069432563	0.043417494	p < 0.001
GTEX-11TT1-1426-SM-5EGIA	0.67712077	0.028270208	0.020753354	0.034404567	0.118701003	0.036207482	0.034549458	0.049993159	p < 0.001
GTEX-11TUW-1026-SM-5GU7D	0.601762214	0.026319033	0.033302229	0.106394458	0.103777538	0.03031317	0.061810077	0.036321281	p < 0.001
GTEX-11TUW-1126-SM-5EQKJ	0.422984476	0	0.03008923	0.05527113	0.293550423	0.044327148	0.08103861	0.072738982	p < 0.001
GTEX-11UD2-0926-SM-5CVL6	0.69911619	0.028612094	0.024978279	0.006723576	0.143877687	0.029768102	0.030184267	0.036739805	p < 0.001
GTEX-11WQK-0226-SM-5EQLI	0.515334048	0.046146193	0	0.037020391	0.210704716	0.051102736	0.056073989	0.083617927	p < 0.001
GTEX-11ZTT-0526-SM-5EQLA	0.688242106	0.019961203	0.006726255	0.019337593	0.177594545	0.058885973	0.00672085	0.022531476	p < 0.001
GTEX-11ZUS-0226-SM-5FQT8	0.823207063	0.028109451	0	0.008067282	0.07677584	0	0.052229177	0.011611187	p < 0.001
GTEX-11ZUS-0326-SM-5EQ4W	0.58707982	0.04013543	0	0.032023891	0.240444523	0.037736132	0.009709513	0.052870691	p < 0.001
GTEX-11ZVC-0426-SM-5CVLD	0.717933399	0.021650223	0	0.078050979	0.102945632	0.018295844	0.026368199	0.034755725	p < 0.001
GTEX-11ZVC-0526-SM-5N9G1	0.257574889	0.024310463	0	0.152916184	0.42619008	0.058056989	0.034200292	0.046751103	p < 0.001
GTEX-1211K-0226-SM-59HJY	0.760487838	0.021255837	0.009361871	0.011196256	0.116992111	0.040014293	0.020311786	0.020380008	p < 0.001
GTEX-1211K-0626-SM-5FQUZ	0.756684004	0.022610574	0.005164685	0.051163155	0.06827216	0.020899345	0.035514059	0.039692018	p < 0.001
GTEX-1212Z-0626-SM-5FQTB	0.58073167	0	0	0.099536889	0.208654601	0	0.074346754	0.036730086	p < 0.001
GTEX-1212Z-0726-SM-5EGI5	0.565452201	0.012722836	0	0.07407106	0.222612595	0	0.062059441	0.063081868	p < 0.001
GTEX-12584-0926-SM-5FQTN	0.599241952	0.005448266	0	0.195935135	0.099045158	0.025953613	0.032606423	0.041769453	p < 0.001
GTEX-12584-1026-SM-59HK3	0.320484536	0.045345426	0.006162624	0.042746843	0.498412898	0	0.022371229	0.064476443	p < 0.001
GTEX-12696-1126-SM-5FQTI	0.795165813	0.023966764	0	0.048156231	0.049878428	0.024545606	0.030729057	0.027558101	p < 0.001
GTEX-12696-1226-SM-5FQSM	0.656476894	0.02969396	0.009514035	0.026729888	0.199970937	0.034148702	0.019462178	0.024003407	p < 0.001
GTEX-1269C-0826-SM-5N9EM	0.470354897	0.012894888	0	0.263855774	0.116556247	0.034396218	0.048566264	0.053375712	p < 0.001
GTEX-12BJ1-0226-SM-5LUA2	0.80568012	0.034495744	0	0.066911082	0.022882368	0	0.039190788	0.030839897	p < 0.001
GTEX-12BJ1-0326-SM-5FQUB	0.648516576	0.018878291	0.019582826	0.042929839	0.132351929	0.054744647	0.04555133	0.037444563	p < 0.001
GTEX-12WSA-1126-SM-5EGKU	0.648112195	0.024604738	0.006934586	0.051157382	0.158238711	0.035678221	0.025376608	0.04989756	p < 0.001
GTEX-12WSC-1026-SM-5EQ5Y	0.703281727	0.026510656	0.004841054	0	0.201249222	0.016470427	0.009182745	0.03846417	p < 0.001
GTEX-12WSC-1126-SM-5EQ4G	0.688394542	0.011769208	0	0.120801167	0.098410573	0.017067741	0.020945132	0.042611636	p < 0.001
GTEX-12WSD-1126-SM-5EGJD	0.745582237	0.015913385	0	0.110005437	0.06262679	0.012969194	0.02218103	0.030721927	p < 0.001
GTEX-12WSD-1226-SM-5HL9Q	0.674059694	0.03047118	0	0.023260577	0.192949281	0.01923079	0.008817331	0.051211147	p < 0.001
GTEX-12WSE-0926-SM-5S2VX	0.718745887	0.020007698	0.005443174	0	0.191307557	0.017009962	0.008576251	0.038909472	p < 0.001
GTEX-12WSG-0526-SM-5FQTH	0.772224934	0.023779829	0	0.045316115	0.04708674	0.039818709	0.060533313	0.01124036	p < 0.001
GTEX-12WSG-1226-SM-5EQ4C	0.715830497	0.042466926	0.018716504	0.021261752	0.114916025	0.032745362	0.021262956	0.032799979	p < 0.001
GTEX-12WSI-0426-SM-5EQ5J	0.543065846	0.023121206	0	0.050809016	0.26634817	0.016600832	0.024983325	0.075071605	p < 0.001
GTEX-12WSK-0526-SM-5CVNA	0.775763085	0.016953547	0.003535567	0.015012496	0.117052176	0.025824553	0.016357729	0.029500847	p < 0.001
GTEX-12WSK-0626-SM-5LZUJ	0.685833259	0.027590219	0	0.061381107	0.117652223	0	0.049068078	0.058475114	p < 0.001
GTEX-12WSN-0226-SM-5DUXH	0.596144106	0.027238418	0	0.013406353	0.215353213	0.051623497	0.015335465	0.080898949	p < 0.001
GTEX-12WSN-5001-SM-7DHMK	0.802838283	0.032296446	0	0.021777133	0.043780413	0.016524798	0.053268971	0.029513957	p < 0.001
GTEX-12ZZW-1026-SM-5GCMM	0.125175545	0.023815128	0.032046465	0.144592667	0.480298102	0.026500202	0.053088037	0.114483854	p < 0.001
GTEX-12ZZX-0726-SM-5EGKA	0.692700486	0.029663156	0	0.001272921	0.214615597	0.00866479	0.011404447	0.041678604	p < 0.001
GTEX-12ZZY-1126-SM-5DUWQ	0.626509553	0.006933257	0	0.108511506	0.176627936	0.017409332	0.034618184	0.029390233	p < 0.001
GTEX-12ZZY-1226-SM-5GCNK	0.569932724	0.023033914	0.006625132	0.025753122	0.270518319	0.027805995	0.029324947	0.047005846	p < 0.001
GTEX-12ZZZ-1726-SM-59HK5	0.651624602	0.016664589	0	0.113013404	0.097297111	0.01434259	0.034968511	0.072089194	p < 0.001
GTEX-13112-0426-SM-5PNVC	0.544780681	0.016873694	0	0.06679219	0.222350173	0.018424323	0.036916456	0.093862482	p < 0.001
GTEX-13112-0526-SM-5EQ4S	0.519395171	0.048429111	0	0.01018039	0.254044732	0.028577203	0.034043276	0.105330115	p < 0.001
GTEX-1313W-1126-SM-5EQ5U	0.591676292	0.036851238	0.014058459	0.003444955	0.26605089	0	0.050093414	0.037824752	p < 0.001
GTEX-1313W-1426-SM-5KLZU	0.733783002	0.019908645	0	0.034375739	0.115763326	0.015173056	0.047716346	0.033279887	p < 0.001
GTEX-1314G-0126-SM-5LZUL	0.712201948	0.022730372	0.020169228	0.07822369	0.07225784	0.024769263	0.037265834	0.032381825	p < 0.001
GTEX-131XE-0526-SM-5K7YT	0.654880975	0.024352157	0.010295655	0.021014883	0.183906049	0.032146319	0.024557356	0.048846607	p < 0.001
GTEX-131XE-0626-SM-5HL98	0.673755003	0.01403367	0.012160759	0.058853788	0.118740674	0.026097237	0.045636304	0.050722564	p < 0.001
GTEX-131XF-0426-SM-5HL7U	0.788408788	0.020017401	0.009055863	0.037654821	0.063751519	0.031594093	0.018132284	0.031385232	p < 0.001
GTEX-131XF-5001-SM-7DHLY	0.815641147	0.0252294	0	0.072791297	0.020172073	0	0.037437872	0.028728212	p < 0.001
GTEX-131XG-0526-SM-5DUWF	0.75832478	0.022155586	0.004253609	0.013626239	0.117438449	0.033774942	0.025677249	0.024749147	p < 0.001
GTEX-131XG-0626-SM-5GCMP	0.734041619	0.021256388	0	0.064716548	0.060145009	0.023317479	0.046183781	0.050339176	p < 0.001
GTEX-131XH-0226-SM-5LZVB	0.567925488	0.011264406	0	0.204956107	0.111695022	0.020509418	0.032951302	0.050698258	p < 0.001
GTEX-131YS-0826-SM-5PNYV	0.719600718	0.020166104	0.010367323	0.004392258	0.162423695	0.014443024	0.011689708	0.056917169	p < 0.001
GTEX-132AR-1926-SM-5EGK5	0.662559791	0.031339305	0.018696615	0.030399252	0.156479042	0.04186041	0.017453268	0.041212317	p < 0.001
GTEX-132AR-2026-SM-5IJG4	0.703498501	0.041194629	0	0.046854771	0.041697229	0.070809585	0.062612444	0.033332841	p < 0.001
GTEX-132NY-1426-SM-5J1MJ	0.577906556	0.032887883	0.022948119	0.018044873	0.246085488	0.046954952	0.011766195	0.043405933	p < 0.001
GTEX-132NY-1726-SM-5EGKK	0.801825206	0.026366748	0	0.015031283	0.073077707	0.010953897	0.066439689	0.006305471	p < 0.001
GTEX-132Q8-1126-SM-5K7XS	0.554737491	0.01766185	0	0.024985849	0.299926277	0.034075724	0.025990722	0.042622086	p < 0.001
GTEX-132QS-0426-SM-5KLZ6	0.790506412	0.01840089	0.004444954	0.044697571	0.041096729	0.025146907	0.0379112	0.037795338	p < 0.001
GTEX-132QS-0526-SM-5IJC7	0.652005373	0.025052686	0	0.028072208	0.148937912	0.052443158	0.030854331	0.062634332	p < 0.001
GTEX-1339X-0326-SM-5K7Z8	0.742765104	0.032645552	0.028147921	0.012316861	0.08938344	0.034954965	0.010850488	0.048935669	p < 0.001
GTEX-1339X-0426-SM-5KLZY	0.799550149	0.034617979	0	0.050860954	0.022783041	8.00E-04	0.069439897	0.02196904	p < 0.001
GTEX-1399R-1726-SM-5K7YJ	0.710962498	0.025606298	0.019143063	0.006745027	0.166290833	0.031438751	0.008050603	0.031762926	p < 0.001
GTEX-1399R-1926-SM-5K7X8	0.815097111	0.032144696	0	0.021749298	0.049687685	0	0.048252148	0.033069062	p < 0.001
GTEX-1399S-0826-SM-5KM23	0.753581259	0.02150573	0.012283295	0.019754169	0.10464472	0.039203482	0.016756994	0.032270351	p < 0.001
GTEX-1399S-1026-SM-5KLZ9	0.784400731	0.030197232	0	0.057922398	0.029582113	0.032717756	0.041960881	0.02321889	p < 0.001
GTEX-1399T-0426-SM-5PNVJ	0.144412502	0	0.039302521	0.235742416	0.392500936	0	0.095458601	0.092583024	p < 0.001
GTEX-1399T-0726-SM-5J1MH	0.65512875	0.033221067	0	0.015770305	0.209165633	0.005956582	0.021556455	0.059201209	p < 0.001
GTEX-1399U-0526-SM-5K7YM	0.736548763	0.028240165	0	0.07970901	0.055279794	0.006499675	0.025054436	0.068668156	p < 0.001
GTEX-1399U-0726-SM-5KM1D	0.74294234	0.019294831	0.00730527	0.028199754	0.123528622	0.040612299	0.022102568	0.016014316	p < 0.001
GTEX-139TU-1926-SM-5J2OC	0.472564018	0.023097496	0	0.026214194	0.294180985	0.056550307	0.038270517	0.089122483	p < 0.001
GTEX-139YR-0526-SM-5L3DG	0.714945048	0.029733225	0.01552915	0.037041769	0.11480945	0.038258246	0.017183816	0.032499296	p < 0.001
GTEX-139YR-0826-SM-5LZXY	0.803290466	0.014988574	0	0.044383083	0.05292353	0.018606601	0.04184474	0.023963006	p < 0.001
GTEX-13CF2-0226-SM-5L3DV	0.590801606	0.021623058	0	0	0.290198162	0	0	0.097377174	p < 0.001
GTEX-13CF2-0426-SM-5KM1H	0.68337418	0.008371362	0	0.120535499	0.098555216	0.014376154	0.040069758	0.034717832	p < 0.001
GTEX-13CF3-0726-SM-5J2MY	0.754721452	0.035004625	0	0.049935136	0.058926808	0.011351043	0.055635612	0.034425324	p < 0.001
GTEX-13D11-1526-SM-5J2NA	0.688828302	0.017563095	0.007624586	0.056233458	0.132673482	0.044349388	0.020094866	0.032632822	p < 0.001
GTEX-13D11-1726-SM-5IFGQ	0.777842026	0.025098173	0	0.074708597	0.033800221	0.022603004	0.032226537	0.033721442	p < 0.001
GTEX-13FH7-0826-SM-5J2NW	0.717474143	0.024251518	0.011709639	0.024259225	0.148010591	0.029768646	0.021421261	0.023104976	p < 0.001
GTEX-13FH7-0926-SM-5J2MR	0.785953258	0.03607468	0	0.047480055	0.052443581	0	0.053380939	0.024667486	p < 0.001
GTEX-13FHO-1226-SM-5L3EF	0.636379323	0.022730998	0.007391255	0.010266935	0.225918622	0.038719589	0.023902012	0.034691267	p < 0.001
GTEX-13FHP-0826-SM-5K7V5	0.567976218	0.002889053	0	0	0.320063432	0	0.048688181	0.060383115	p < 0.001
GTEX-13FHP-1026-SM-5K7Y2	0.251550697	0	8.00E-04	0.296794996	0.280507245	0	0.088214756	0.08211927	p < 0.001
GTEX-13FLV-0926-SM-5L3DZ	0.68405726	0.024814576	0	0.057225676	0.10552947	0.03352467	0.027098265	0.067750084	p < 0.001
GTEX-13FTW-0826-SM-5K7XR	0.637258837	0.028727021	0	0.012975171	0.164341165	0.053710811	0	0.102986996	p < 0.001
GTEX-13FTW-1026-SM-5L3E3	0.790365263	0.023625615	0	0.050333027	0.050767478	0.009698969	0.035095598	0.040114051	p < 0.001
GTEX-13FTZ-0226-SM-5K7X6	0.561683061	0.017860325	0	0.054770707	0.237317492	0.022455502	0.041888403	0.064024509	p < 0.001
GTEX-13FTZ-0326-SM-5J1O1	0.323209225	0.013696402	0.056348322	0.053541143	0.413136911	0	0.053841447	0.086226549	p < 0.001
GTEX-13FXS-1026-SM-62LFQ	0.513619332	0.033103468	0	0.053115958	0.253139776	0.021436354	0.045113191	0.080471921	p < 0.001
GTEX-13JUV-0226-SM-5IJCC	0.598315225	0.015677155	0.00751553	0.020399518	0.25357911	0.020309833	0.011050404	0.073153225	p < 0.001
GTEX-13JVG-1126-SM-5KM2M	0.732374764	0.033718201	0.003745977	0	0.154439707	0.020006229	0.020036826	0.035678295	p < 0.001
GTEX-13JVG-1326-SM-5N9F8	0.217334185	0	0.038664519	0.2109908	0.328343315	0.034060394	0.092615239	0.077991548	p < 0.001
GTEX-13N11-0426-SM-5KM3O	0.779737921	0.028806256	0	0.074980074	0.037905982	0.012869493	0.02849432	0.037205953	p < 0.001
GTEX-13N11-0726-SM-5L3DP	0.717540184	0.026746893	3.00E-04	0.027144413	0.121872955	0.05097847	0.020502847	0.034928507	p < 0.001
GTEX-13N1W-0926-SM-5MR36	0.670046682	0.034804969	0.010538147	0.00326463	0.209511471	0.014550603	0.020890353	0.036393145	p < 0.001
GTEX-13N1W-1026-SM-5IJC5	0.478462849	0.012202045	0.033150569	0.132828193	0.231522415	0.024093149	0.053244736	0.034496044	p < 0.001
GTEX-13NYB-0226-SM-5N9G4	0.050458134	0	0	0.468972162	0.282051181	0.01790973	0.094648438	0.085960354	p < 0.001
GTEX-13NYB-0326-SM-5IJDP	0.574839515	0.021130158	0	0.030270873	0.259439665	0	0.009768843	0.104550946	p < 0.001
GTEX-13NYS-1926-SM-5IJCB	0.63977268	0.020789586	0.014761842	0.04493357	0.203334346	0.029237989	0.022081242	0.025088746	p < 0.001
GTEX-13NZ9-0126-SM-5K7XV	0.616780414	0.019286547	0.010578959	0	0.217231654	0.055584177	0.017821863	0.062716386	p < 0.001
GTEX-13NZA-0826-SM-5K7WS	0.457187977	0.028561439	0.029507743	0.068740279	0.303659516	0.014498022	0.048874842	0.048970182	p < 0.001
GTEX-13NZB-0226-SM-5KM1T	0.730459256	0.021364948	0	0.06939711	0.079976649	0.006754959	0.065135018	0.026912061	p < 0.001
GTEX-13NZB-0426-SM-5KM26	0.78928037	0.030001932	0	0.017703798	0.091957451	0.002906671	0.015587884	0.052561894	p < 0.001
GTEX-13O1R-0926-SM-5L3DS	0.722995954	0.01857837	0.01754958	0.006040513	0.152462852	0.037836151	0.020420662	0.024115919	p < 0.001
GTEX-13O1R-1226-SM-5J1NU	0.454850856	0.037644254	0.077560393	0.127834077	0.158604518	0	0.094409958	0.049095945	p < 0.001
GTEX-13O21-0326-SM-5J1N9	0.589678963	0.039080019	0.009953257	0.018876113	0.21864878	0.071672622	0.010032778	0.042057468	p < 0.001
GTEX-13O21-2326-SM-5MR3X	0.833974396	0.026408194	0	0.055094634	0.019256827	0	0.044683918	0.020582031	p < 0.001
GTEX-13O3O-1426-SM-5KM2S	0.499588398	0.043545972	0	0.041763822	0.319215323	0.019191368	0.024700759	0.051994359	p < 0.001
GTEX-13O3O-1526-SM-5KM1C	0.788552286	0.025207202	0	0.08097154	0.052996936	0	0.052272037	0	p < 0.001
GTEX-13O3P-1426-SM-5L3DT	0.628045054	0.020421301	0.003261689	0.017330848	0.230861258	0.035182864	0.019473251	0.045423735	p < 0.001
GTEX-13O3P-1626-SM-5K7X3	0.55471836	0.023420894	0.029273062	0.152326723	0.09664395	0.043751963	0.045221636	0.054643411	p < 0.001
GTEX-13O3Q-0326-SM-5L3FE	0.377052108	0.043612529	0.040333298	0.090486711	0.276174116	0.077910816	0.034175816	0.060254606	p < 0.001
GTEX-13O61-0426-SM-5L3ET	0.728453326	0.02236338	0.001430654	0.045573647	0.09048655	0.044801475	0.020655866	0.046235102	p < 0.001
GTEX-13O61-0526-SM-5J2M1	0.76627139	0.023539007	0	0.071526402	0.046336309	0.019516176	0.039550066	0.033260649	p < 0.001
GTEX-13OVG-0426-SM-5KM2T	0.613962708	0.023422053	0.010949293	0.037401895	0.208298716	0.040399436	0.017137859	0.048428041	p < 0.001
GTEX-13OVG-0526-SM-5K7YD	0.70797497	0.039351057	0	0.079136022	0.090201372	0	0.038093742	0.045242837	p < 0.001
GTEX-13OVI-0326-SM-5K7X1	0.739661254	0.029536005	0.007816515	0.03765905	0.098631255	0.016789883	0.008497639	0.0614084	p < 0.001
GTEX-13OVL-0526-SM-5KLZQ	0.768711312	0.028978089	0	0.030365794	0.097498977	0	0.054239662	0.020206167	p < 0.001
GTEX-13OW5-0926-SM-5L3GZ	0.535725446	0.036760522	0.025482543	0.035570544	0.23460979	0.056166061	0.009748286	0.065936808	p < 0.001
GTEX-13OW5-1126-SM-5J1NR	0.320839885	0.002540087	0.031013797	0.195922285	0.284523176	0.030409512	0.072905127	0.061846131	p < 0.001
GTEX-13OW6-0926-SM-5L3GM	0.618181901	0.015969298	0	0.036639204	0.237397299	0	0.007698561	0.084113737	p < 0.001
GTEX-13OW6-1126-SM-5L3HL	0.635197796	0.020469341	0	0.068337279	0.152885173	0.015108406	0.056700211	0.051301794	p < 0.001
GTEX-13OW7-1626-SM-5IJDH	0.618737288	0.04927377	0.002494877	0.011676571	0.213388869	0.043835099	0.011516452	0.049077074	p < 0.001
GTEX-13OW8-2126-SM-5J1OS	0.460910608	0.02885478	0	0.205946225	0.15097715	0	0.084598438	0.068712798	p < 0.001
GTEX-13PL6-0826-SM-5IJBI	0.435601446	0.04747645	0	0.074888104	0.339680271	0	0.009532723	0.092821006	p < 0.001
GTEX-13PL7-0726-SM-5KM1S	0.749542898	0.036520993	0.009626289	0.012991961	0.105530548	0.042742132	0.014974035	0.028071145	p < 0.001
GTEX-13PVQ-1226-SM-5IJDC	0.672077243	0.041551834	0	0.075597634	0.111729606	0.007970696	0.062709167	0.02836382	p < 0.001
GTEX-13PVQ-1326-SM-5LU4J	0.75362096	0.025553137	0.002452455	0.003535882	0.136158408	0.012769043	0.024289963	0.041620153	p < 0.001
GTEX-13PVR-0926-SM-5S2RB	0.728915995	0.018999171	0.008401951	0.04392964	0.118404654	0.040862749	0.016258888	0.024226952	p < 0.001
GTEX-13PVR-1026-SM-5QGQW	0.819141266	0.030109443	0	0.041752175	0.03916427	0	0.040048064	0.029784782	p < 0.001
GTEX-13QBU-0226-SM-5LU48	0.678558822	0.035148214	0	0.0602612	0.131548369	0.020360287	0.028433642	0.045689467	p < 0.001
GTEX-13QBU-0426-SM-5J2O4	0.739408822	0.028382148	0	0.087627517	0.06054688	9.00E-04	0.054260319	0.028874992	p < 0.001
GTEX-13RTJ-0526-SM-62LDP	0.650561076	0.016025423	0.009603353	0.033828563	0.214594699	0.025554901	0.017537908	0.032294077	p < 0.001
GTEX-13RTJ-0726-SM-5QGQN	0.773757993	0.015887693	0	0.064611457	0.066906835	0.026025917	0.036020369	0.016789735	p < 0.001
GTEX-13S86-0226-SM-5S2PJ	0.80766027	0.039225011	0	0.034908589	0	0.050706635	0.052268356	0.01523114	p < 0.001
GTEX-13S86-0326-SM-5SI6K	0.540450234	0.016403851	0	0.017266693	0.223973324	0.095361606	0.010665513	0.095878779	p < 0.001
GTEX-13SLW-0826-SM-5QGP7	0.497389163	0.029836067	0.02748248	0.047185224	0.265519459	0.034778053	0.031985376	0.065824177	p < 0.001
GTEX-13SLX-0926-SM-5S2NM	0.577223045	0.012360225	0	0.007151426	0.315023862	0	0.012613687	0.075627755	p < 0.001
GTEX-13SLX-1026-SM-5ZZUQ	0.701369119	0.022115079	0	0.02198384	0.162383823	0.011555284	0.049776007	0.030816849	p < 0.001
GTEX-13U4I-0626-SM-5LU5L	0.68910093	0.019969518	0.010768436	0.009561553	0.2020404	0.028199521	0.012816101	0.027543541	p < 0.001
GTEX-13U4I-0826-SM-5SIBD	0.814366991	0.033260341	0	0.044128739	0.040143831	0	0.048336507	0.01976359	p < 0.001
GTEX-13VXT-0726-SM-5SIAD	0.708928798	0.024224164	0.013173186	0.054113263	0.099254842	0.031587746	0.023478271	0.04523973	p < 0.001
GTEX-13VXT-1126-SM-5LU3A	0.79137714	0.029996297	0	0.060748123	0.026146868	0	0.052831783	0.038899789	p < 0.001
GTEX-13W3W-0426-SM-5SI9D	0.674936291	0.031542266	0	0.065826487	0.078253098	0.038120208	0.047648267	0.063673383	p < 0.001
GTEX-13W3W-0526-SM-5LU3X	0.719881186	0.023208136	0.010167849	0.055383937	0.113333293	0.027035785	0.0224173	0.028572513	p < 0.001
GTEX-13X6H-0426-SM-5LU4E	0.835041629	0.019177701	0	0.050527804	0.030358596	0	0.048284108	0.016610162	p < 0.001
GTEX-13X6I-1426-SM-5SI9Z	0.601739194	0.006906062	0	0.081256783	0.168430476	0.066068712	0.043108356	0.032490416	p < 0.001
GTEX-13X6J-1226-SM-79OMF	0.489082893	0.014457746	0.017286027	0.023892002	0.328874079	0	0.041535683	0.08487157	p < 0.001
GTEX-13X6K-1726-SM-7IGLG	0.706346576	0.032204799	0.009298972	0.025241931	0.154413599	0.030974307	0.01243597	0.029083846	p < 0.001
GTEX-13X6K-1826-SM-5O9CR	0.504653283	0.007024182	0	0.143879642	0.235891963	0.039815547	0.050322666	0.018412716	p < 0.001
GTEX-13YAN-1426-SM-7EPG8	0.758159761	0.023548891	0.004344208	0.02750528	0.074803216	0.044703481	0.038950611	0.027984552	p < 0.001
GTEX-1445S-1226-SM-5O9BF	0.702567316	0.022042871	0.005842229	2.00E-04	0.194517172	0.021008973	0.019416602	0.034381844	p < 0.001
GTEX-144GL-1026-SM-5O99R	0.760517593	0.036608864	0	0.004166298	0.116272583	0.030151162	0.016973939	0.035309561	p < 0.001
GTEX-145LS-1326-SM-5Q5EP	0.594773658	0.033924901	0.002646268	0.003110927	0.254527804	0	0.026036679	0.084979764	p < 0.001
GTEX-145LV-0226-SM-5S2QG	0.724526891	0.023872158	0	0.017102627	0.118289852	0.050860724	0.037702615	0.027645134	p < 0.001
GTEX-145LV-0326-SM-5Q5BW	0.825315046	0.01780541	0	0.029988145	0.060938221	0	0.035688144	0.030265035	p < 0.001
GTEX-145MN-0626-SM-5QGRH	0.750075201	0.012086824	0.007693081	0.040912694	0.090549226	0.026625941	0.030623985	0.041433048	p < 0.001
GTEX-145MN-0726-SM-5NQBH	0.732816065	0.015571092	0	0.054540691	0.062902494	0	0.058542982	0.075626675	p < 0.001
GTEX-145MO-1126-SM-5NQBX	0.571965	0.019195002	0	0.145086181	0.111847692	0.050932869	0.04898508	0.051988176	p < 0.001
GTEX-146FH-1026-SM-5RQIF	0.753120928	0.013621159	0	0.052194071	0.082385311	0.026622247	0.037507769	0.034548516	p < 0.001
GTEX-146FH-1126-SM-5NQAT	0.537577328	0.028735377	0.012500297	0.045132607	0.233597112	0.063258959	0.029576946	0.049621374	p < 0.001
GTEX-146FR-0626-SM-5RQJ1	0.767325407	0.0347328	0	0.035136883	0.074346655	0	0.032789865	0.055668391	p < 0.001
GTEX-146FR-0926-SM-5QGPE	0.672727225	0.020469864	0.008275772	0.02857456	0.178962162	0.052238615	0.011345999	0.027405804	p < 0.001
GTEX-1477Z-1126-SM-5P9GK	0.500859396	0.039947161	0.025156515	0.049023254	0.274288907	0.015175623	0.026861169	0.068687974	p < 0.001
GTEX-147F4-1126-SM-5TDDE	0.580645359	0.046834265	0	0.034415416	0.219340268	0.009650027	0.012240379	0.096874286	p < 0.001
GTEX-147F4-1226-SM-5NQAY	0.54303286	0.037499039	0.011367666	0.152858751	0.155668506	0	0.031761113	0.067812065	p < 0.001
GTEX-147JS-1326-SM-5SI6D	0.615518462	0.042119812	6.00E-04	0.01843138	0.241773029	0.027479917	0.013296206	0.040770905	p < 0.001
GTEX-147JS-1526-SM-5ZZWF	0.417916155	0	0	0.160194836	0.262361428	0	0.092837337	0.066690244	p < 0.001
GTEX-148VI-0326-SM-5RQK7	0.73470476	0.016569422	0	0.090363894	0.068589603	0	0.076071204	0.013701117	p < 0.001
GTEX-148VJ-1426-SM-5TDE3	0.592086375	0.019830609	0.014826803	0.0484518	0.227679185	0.025221856	0.022482996	0.049420375	p < 0.001
GTEX-148VJ-1526-SM-5Q5DU	0.31331861	9.00E-04	0.057173113	0.247100072	0.211578401	0.049802431	0.056671465	0.063456097	p < 0.001
GTEX-1497J-1226-SM-5Q5BL	0.576574754	0.009347597	0	0.181012822	0.091998546	0.042511405	0.057473105	0.041081771	p < 0.001
GTEX-14A5I-1026-SM-5Q5E3	0.449370012	0.060264973	0.021554636	0.046141495	0.314421399	0.039489496	0.031238311	0.037519678	p < 0.001
GTEX-14A5I-1226-SM-5NQBW	0.300845578	0.009117614	0	0.251039061	0.193870961	0.062005109	0.091111207	0.09201047	p < 0.001
GTEX-14A6H-0226-SM-5Q5DX	0.80489035	0.036435	0	0.016002233	0.050469629	0	0.074706691	0.017496097	p < 0.001
GTEX-14A6H-0326-SM-5NQAN	0.600909826	0.012311726	0	0.016838777	0.244735744	0.030121476	0.037440307	0.057642145	p < 0.001
GTEX-14ASI-0826-SM-5Q5EB	0.754805337	0.030564908	0.009632863	0	0.13763915	0.007038948	0.012101787	0.048217008	p < 0.001
GTEX-14BIL-0926-SM-7DHKN	0.390717275	0.005646123	0	0.088853137	0.375021757	0.047825064	0.025925626	0.066011019	p < 0.001
GTEX-14BIL-1126-SM-79OMC	0.124460489	0	0.001982366	0.293442366	0.385706492	0.038868003	0.065568188	0.089972096	p < 0.001
GTEX-14BIM-2726-SM-5Q5EG	0.637667455	0.050895824	0.028887204	0.039516539	0.162415971	0.024162512	0.016437339	0.040017156	p < 0.001
GTEX-14BIN-2126-SM-793AX	0.300370404	0.029998766	0	0.075596647	0.479579457	0	0.022591865	0.091862862	p < 0.001
GTEX-14BIN-2226-SM-5YYA1	0.254783048	0	0	0.368486923	0.19836772	0	0.093848071	0.084514239	p < 0.001
GTEX-14BMV-1026-SM-5SI6B	0.827580212	0.028475586	0.001119317	0	0.091130806	0.007587468	0.00994064	0.034165971	p < 0.001
GTEX-14C38-1326-SM-62LDK	0.38498208	0.021472547	0.008698022	0.059341049	0.348588461	0.052863668	0.08900934	0.035044833	p < 0.001
GTEX-14C38-1426-SM-5RQHZ	0.591119746	0.01996944	0.031791386	0.090189614	0.098903112	0.058253705	0.083379875	0.026393122	p < 0.001
GTEX-14C39-0726-SM-5RQIK	0.381531437	0	0.009768185	0.132454863	0.304973995	0.015919098	0.074095911	0.081256512	p < 0.001
GTEX-14C39-0926-SM-5TDDV	0.279209742	0	0	0.270042159	0.25112952	0	0.079113846	0.120504732	p < 0.001
GTEX-14C5O-1226-SM-664N3	0.61737829	0.025253856	0.030200088	0.010825228	0.208200567	0.04243466	0.021322635	0.044384676	p < 0.001
GTEX-14C5O-1326-SM-5S2UW	0.494753193	0.009516473	0.026526002	0.220209228	0.140878534	0.028285637	0.040338593	0.03949234	p < 0.001
GTEX-14DAQ-1026-SM-793B1	0.590577913	0.034943597	0	0.026061277	0.279334713	0.024992998	0	0.044089503	p < 0.001
GTEX-14DAQ-1126-SM-664MT	0.636159103	0.014189963	0	0.127883684	0.11882822	0.02894377	0.045588923	0.028406336	p < 0.001
GTEX-14E1K-0826-SM-5ZZW9	0.7274975	0.019904734	0.014206021	0.007529773	0.159819664	0.039915	0.015202206	0.015925102	p < 0.001
GTEX-14E1K-1026-SM-73KUR	0.750139662	0.013444118	0	0.054220369	0.066529838	0.047789041	0.051932905	0.015944067	p < 0.001
GTEX-14E6C-0326-SM-5Q5EE	0.529031275	0.023287244	0.03251897	0.037745884	0.265438118	0.027920438	0.048270448	0.035787622	p < 0.001
GTEX-14E6C-0426-SM-5YYA8	0.660034636	0.010074377	0.015381653	0.103511516	0.122152047	0.020015057	0.036425563	0.032405151	p < 0.001
GTEX-14E6D-0926-SM-5S2QV	0.287184077	0	0	0.170527811	0.378057525	0.003921008	0.071920862	0.088388717	p < 0.001
GTEX-14E7W-1126-SM-5ZZVS	0.509695279	0.02765751	0	0.006117222	0.305798082	0.027130044	0.06744421	0.056157652	p < 0.001
GTEX-14E7W-1226-SM-5RQIU	0.301730863	0	0	0.334347576	0.265581448	0	0.047941938	0.050398174	p < 0.001
GTEX-14H4A-0426-SM-5ZZWO	0.738297667	0.031392407	0.015199512	0.026861871	0.116803235	0.031880701	0.011350621	0.028213987	p < 0.001
GTEX-14H4A-0626-SM-5ZZUT	0.773119588	0.030537634	0	0.066562891	0.031740145	0.017421705	0.052897346	0.027720691	p < 0.001
GTEX-14JG1-0826-SM-5ZZWR	0.72816797	0.02157397	0.003890698	0	0.203539428	0.010851349	0.007088696	0.024887889	p < 0.001
GTEX-14JG1-1026-SM-6ETZY	0.729146004	0.020609949	0	0.058710823	0.111590948	0.016323993	0.037501858	0.026116426	p < 0.001
GTEX-14JIY-1126-SM-6EU28	0.25091027	0.02287675	0.0174066	0.366715902	0.137527762	0	0.084195981	0.120366735	p < 0.001
GTEX-14PHX-0626-SM-5YY8Z	0.691991343	0.029774265	0.015540891	0.019741435	0.138629128	0.046473793	0.018170823	0.039678322	p < 0.001
GTEX-14PHX-2126-SM-6EU2U	0.793674222	0.021187259	0	0.039842993	0.044462586	0.030283379	0.03445972	0.036089842	p < 0.001
GTEX-14PHY-0226-SM-5ZZWM	0.80459704	0.029399127	0	0.061034257	0.022123117	0	0.061823185	0.021023275	p < 0.001
GTEX-14PHY-0326-SM-62LE3	0.504227905	0	0	0.042468455	0.239288724	0.13851211	0.042863225	0.03263958	p < 0.001
GTEX-14PII-1026-SM-5ZZVW	0.500260175	0.002696412	0	0.001423911	0.273846644	0.102564302	0.070048885	0.049159671	p < 0.001
GTEX-14PJ2-1026-SM-6EU1M	0.373378468	2.00E-04	0.01058874	0.199533819	0.232270636	0.040582695	0.063730735	0.079698037	p < 0.001
GTEX-14PJ2-1126-SM-69LOD	0.680385809	0.037710367	0	0.021238902	0.145577795	0.020426571	0.00654303	0.088117526	p < 0.001
GTEX-14PJ4-0926-SM-5YY98	0.717182248	0.019866856	0.007152075	0.060987021	0.100276228	0.029586146	0.02414342	0.040806007	p < 0.001
GTEX-14PJ4-1126-SM-5YY91	0.738454263	0.021147007	0	0.092222122	0.048045195	0.022366085	0.062319243	0.015446085	p < 0.001
GTEX-14PJ6-0626-SM-686Z6	0.601546773	0.01956406	0.008568794	0.014780695	0.22009579	0.091391426	0.019052049	0.025000412	p < 0.001
GTEX-14PJ6-0726-SM-69LOL	0.831938147	0.026943866	0	0.040959264	0.031500126	0	0.059114337	0.009544261	p < 0.001
GTEX-14PJM-0826-SM-6LLIW	0.72643688	0.032942247	0	0.010233259	0.129977125	0.053939006	0.017556149	0.028915334	p < 0.001
GTEX-14PJO-0826-SM-6ETZK	0.703479099	0.01914179	0.02024762	0.028163393	0.134026381	0.036112172	0.018394128	0.040435418	p < 0.001
GTEX-14PK6-0726-SM-6LLIX	0.70287182	0.026462434	0.007628718	0.035944783	0.12043907	0.050391259	0.019163247	0.03709867	p < 0.001
GTEX-14PK6-0826-SM-5ZZVO	0.784937946	0.019470249	0	0.037549516	0.048593376	0.032861045	0.050372443	0.026215426	p < 0.001
GTEX-14PN3-0526-SM-69LQF	0.854212253	0.022736231	0	0.043346062	0.010812148	0	0.051889499	0.017003806	p < 0.001
GTEX-14PN3-0726-SM-6EU14	0.737403169	0.016829024	0	0.028973723	0.14059279	0.030598036	0.01567541	0.029889331	p < 0.001
GTEX-14PN4-0826-SM-69LON	0.607061753	0.027992834	0.014756157	0.013163979	0.174910394	0.090420537	0.044133357	0.027560988	p < 0.001
GTEX-14XAO-0926-SM-69LPZ	0.481163064	0.030971798	4.00E-04	0.024835391	0.213598785	0.099350402	0.068137457	0.08151214	p < 0.001
GTEX-14XAO-1126-SM-6EU11	0.584339677	0.031288186	0.035392972	0.072080358	0.075285562	0.069781872	0.040718563	0.09111281	p < 0.001
GTEX-15CHC-0326-SM-5ZZVP	0.605051067	0.023237816	0.020370736	0.011058982	0.220018623	0.079169294	0.025127066	0.015966415	p < 0.001
GTEX-15CHC-0426-SM-6LLHI	0.837946463	0.028339334	0	0.03871559	0.035384159	0	0.0226456	0.036968854	p < 0.001
GTEX-15CHQ-1326-SM-6871Z	0.63573937	0.024462648	0	0	0.235573586	0	0.030479664	0.073744731	p < 0.001
GTEX-15CHQ-1526-SM-69LPW	0.223608353	0	0	0.401387061	0.237568327	0.009448865	0.039124147	0.088863247	p < 0.001
GTEX-15CHR-0326-SM-7DHN3	0.624519345	0.027334594	0.012438774	0.013921823	0.221956132	0.055552985	0.01803932	0.026237027	p < 0.001
GTEX-15D1Q-0426-SM-6AJ9G	0.265138678	0	0.021292785	0.088453728	0.525949512	0	0.04988511	0.049280185	p < 0.001
GTEX-15DCE-0826-SM-7KULW	0.748653468	0.028926729	0.013973009	0.024237797	0.103571472	0.026210764	0.012564127	0.041862635	p < 0.001
GTEX-15DCZ-1126-SM-6871O	0.481674675	0.041433282	0.00775346	0.083266675	0.214447329	0.054716181	0.083346746	0.033361654	p < 0.001
GTEX-15DDE-1126-SM-6LLHN	0.676235851	0.027819675	0.001908088	0.075264758	0.123928991	0.018554687	0.040725745	0.035562204	p < 0.001
GTEX-15DYW-1126-SM-6LPK5	0.550763073	0.011932474	0	0.171800477	0.196149489	0	0.039724878	0.02962961	p < 0.001
GTEX-15EOM-5007-SM-793DG	0.729311422	0.037163712	0	0.052468961	0.051234865	0.03355916	0.066518363	0.029743517	p < 0.001
GTEX-15ER7-0826-SM-6PALW	0.647422787	0.01971216	0.012745844	0	0.267986834	0.017607587	0.008707562	0.025817225	p < 0.001
GTEX-15ER7-1726-SM-6PAMX	0.683281328	0.009511684	0	0.138364164	0.091209843	0.01168612	0.025937902	0.04000896	p < 0.001
GTEX-15EU6-1326-SM-6PANG	0.750250981	0.019640274	8.00E-04	0.037231942	0.090010456	0.042682046	0.02723251	0.032117141	p < 0.001
GTEX-15RIE-1326-SM-6PAMM	0.693139434	0.0373373	0.011459628	0.018796278	0.129139377	0.058239983	0.015646334	0.036241665	p < 0.001
GTEX-15RJ7-0226-SM-7KUMN	0.808216388	0.027230582	0	0.028004263	0.063377582	0	0.043947197	0.029223987	p < 0.001
GTEX-15RJE-0626-SM-7KUKR	0.527013853	0.014532837	0	0.218772632	0.10709937	0.033468905	0.059046802	0.040065601	p < 0.001
GTEX-15RJE-0726-SM-7KUEG	0.534645314	0.020406895	0	0.032693527	0.25413518	0.054397099	0.046999526	0.05672246	p < 0.001
GTEX-15SDE-1826-SM-7KUFN	0.609145413	0.005180683	0	0.041826177	0.186498442	0.086102822	0.017189448	0.054057015	p < 0.001
GTEX-15SHU-0926-SM-6PAMK	0.594083574	0.033774014	0	0.071553379	0.179511652	0	0.02157519	0.09950219	p < 0.001
GTEX-15SHU-1126-SM-7KUMB	0.512299006	0	0	0.186162672	0.203675125	0	0.054692692	0.043170505	p < 0.001
GTEX-15SHV-0526-SM-7KUEN	0.513313324	0.029597281	0.007537734	0.049119898	0.248695598	0.070337673	0.026910646	0.054487845	p < 0.001
GTEX-15SHW-1226-SM-6M46C	0.510930019	0	0	0.322781179	0.057038312	0.026154706	0.047714956	0.035380828	p < 0.001
GTEX-15SKB-0926-SM-7KUFC	0.632807765	0.039986369	0	0.037973409	0.183799475	0	0.01853875	0.086894233	p < 0.001
GTEX-15UF7-1526-SM-6LPI7	0.548995247	0.023550058	0.024662402	0.024501402	0.220934416	0.081082005	0.053722349	0.02255212	p < 0.001
GTEX-16BQI-0926-SM-6M485	0.765335217	0.013870284	0	0.061145074	0.07489677	0.006538052	0.039684903	0.0385297	p < 0.001
GTEX-16GPK-1226-SM-7LTAU	0.40274755	0.051679994	0	0.036795429	0.405166376	0	0.039068042	0.064542609	p < 0.001
GTEX-16MT8-0826-SM-7KULO	0.746850328	0.024898747	0.003765765	0.021144857	0.122576348	0.018104504	0.016283142	0.04637631	p < 0.001
GTEX-16MT8-0926-SM-6M487	0.525132065	0.009252915	0.007740098	0.174781106	0.133479616	0.042469246	0.039641565	0.067503388	p < 0.001
GTEX-16NPX-0826-SM-6M489	0.727344626	0.011124148	0.003900482	0.007929752	0.188443139	0.02155267	0.010739058	0.028966125	p < 0.001
GTEX-16NPX-0926-SM-7KUEZ	0.705359294	0.019547745	0	0.056328313	0.109468517	0.021414001	0.051097852	0.03678428	p < 0.001
GTEX-16XZY-0426-SM-793BI	0.80973208	0.031632187	0	0.036737719	0.018749441	0.037643532	0.041196495	0.024308546	p < 0.001
GTEX-16XZY-0526-SM-7DHKY	0.725159116	0.021936598	0	0.031274114	0.085296494	0.038232413	0.047665673	0.050435591	p < 0.001
GTEX-16XZZ-1026-SM-7DHKS	0.468464034	0	0	0.017291592	0.359818569	0.067216483	0	0.087209322	p < 0.001
GTEX-16YQH-0726-SM-7IGM1	0.636174421	0.031762007	0.005974635	0.018947235	0.240609491	0.02021241	0.014587137	0.031732665	p < 0.001
GTEX-16YQH-0926-SM-793BC	0.713477829	0.028193526	0	0.046141703	0.111467777	0	0.082822641	0.017896525	p < 0.001
GTEX-17EVP-0526-SM-7EPGY	0.275437096	0.035657643	0.030287437	0.027416711	0.544600159	0	0.001169728	0.085431226	p < 0.001
GTEX-17F96-0826-SM-7DHLU	0.762570717	0.026210396	0.006279195	0.006556087	0.132552818	0.020431222	0.016574859	0.028824704	p < 0.001
GTEX-17F9E-0726-SM-793A1	0.758027984	0.019582168	0.02416888	0	0.126352189	0.034619133	0.011824405	0.025425241	p < 0.001
GTEX-17F9E-0926-SM-7IGMG	0.811345401	0.032272804	0	0.086616325	0.003437681	0	0.057623126	0.008704662	p < 0.001
GTEX-17F9Y-1226-SM-7EPGE	0.652740573	0.035829948	0.014955623	0.037857579	0.166406773	0.027907706	0.009737726	0.054564071	p < 0.001
GTEX-17GQL-0526-SM-72D5N	0.670354502	0.047965581	0	0.080193104	0.059885967	0.019046642	0.050066756	0.072487448	p < 0.001
GTEX-17GQL-0626-SM-731CN	0.662877932	0.021648851	0.012566726	0.041238053	0.155496554	0.033042577	0.033077364	0.040051944	p < 0.001
GTEX-17HGU-1026-SM-79OKL	0.770686487	0.014764097	0	0.023355058	0.105691708	0.016676378	0.022804772	0.046021499	p < 0.001
GTEX-17HGU-1126-SM-793BP	0.571937894	0.008741891	0.008165326	0.050549961	0.244214154	0.041560347	0.009255971	0.065574457	p < 0.001
GTEX-17HHY-1426-SM-7EWDQ	0.371824485	0.008297845	0	0.257214304	0.214476506	0.012325656	0.034329107	0.101532097	p < 0.001
GTEX-17JCI-0826-SM-7LT8W	0.694334697	0.029292097	0.029135528	0	0.16780696	0.021349256	0.008048128	0.050033333	p < 0.001
GTEX-17JCI-1126-SM-7IGMM	0.439864222	0.010307714	1.00E-04	0.222942758	0.181590708	0.020768502	0.050469098	0.073951278	p < 0.001
GTEX-17KNJ-0626-SM-7LT9L	0.679134366	0.042341925	0	0.003799243	0.179410812	0.060835788	0.00658631	0.027891555	p < 0.001
GTEX-17KNJ-0826-SM-793A4	0.846951129	0.026002852	0	0.031047033	0.031216979	0.008649662	0.03861907	0.017513275	p < 0.001
GTEX-17MF6-0726-SM-7LT8E	0.532939207	0.018752987	0.003817404	0.154487103	0.136929817	0.049968296	0.062652671	0.040452515	p < 0.001
GTEX-17MF6-0926-SM-7LTAL	0.567919814	0.022712305	0.014747748	0.043495137	0.220514438	0.052663402	0.007365508	0.070581648	p < 0.001
GTEX-183WM-0926-SM-718AN	0.7586835	0.012915684	0	0	0.151044651	0.042753922	0.015176232	0.019426011	p < 0.001
GTEX-18465-0726-SM-7LG4L	0.601912387	0.041776793	0	0.01571443	0.258878942	0.018715128	0.018580668	0.044421651	p < 0.001
GTEX-18465-0926-SM-731AY	0.532492503	0.012654443	0	0.208768545	0.122079445	0	0.086789275	0.037215789	p < 0.001
GTEX-18A66-1126-SM-731C5	0.5608771	0.012488441	0	0.018214056	0.235325934	0.101364109	0	0.07173036	p < 0.001
GTEX-18A66-1226-SM-7LT8G	0.605418577	0.01717466	0	0.079162982	0.092254614	0.085281613	0.081209987	0.039497567	p < 0.001
GTEX-18A67-1026-SM-731CE	0.519682565	0.014042362	0	0.017528012	0.21960663	0.122873785	0.037032157	0.069234489	p < 0.001
GTEX-18A67-1226-SM-7KFRS	0.795522093	0.028577876	0	0.052963789	0.026780594	0.023978456	0.055995104	0.016182087	p < 0.001
GTEX-18A6Q-1526-SM-731CO	0.549094117	0.009252083	0	0.059481974	0.281828462	0.022043496	0.023833569	0.0544663	p < 0.001
GTEX-18A6Q-1626-SM-7KFTA	0.492091078	0.013708956	0	0.120655897	0.242445467	0	0.068020264	0.063078338	p < 0.001
GTEX-18A7A-1226-SM-7LTAJ	0.632519887	0.041861094	0.013083655	0.012608664	0.212797308	0.0196906	0.018693318	0.048745475	p < 0.001
GTEX-18D9B-1126-SM-7KFSH	0.611447102	0.026993221	0.01282638	0.040999112	0.165998147	0.066688096	0.02657505	0.048472893	p < 0.001
GTEX-18D9B-1226-SM-72D6V	0.723337458	0.016704546	0.003191359	0.058874557	0.080722095	0.015263925	0.042455259	0.059450801	p < 0.001
GTEX-18D9U-1126-SM-72D5Y	0.798956038	0.020867163	0	0.068989779	0.034803042	0.009477697	0.034407372	0.03249891	p < 0.001
GTEX-18D9U-1426-SM-718BO	0.777303856	0.018449054	0.016101508	0.012359863	0.106970233	0.036751828	0.020448109	0.01161555	p < 0.001
GTEX-1A32A-1326-SM-73KWW	0.658776318	0.029589323	0	0.033872666	0.156575072	0.02508966	0.024452399	0.071644562	p < 0.001
GTEX-1A3MW-1326-SM-7189P	0.622469469	0.022002722	0.012099386	0.091725521	0.09405295	0.04980886	0.067453688	0.040387403	p < 0.001
GTEX-1A3MX-1226-SM-731B3	0.479312637	0.003765804	0	0.035960665	0.311443577	0.080780688	0.062442987	0.026293642	p < 0.001
GTEX-1A3MX-1326-SM-72D58	0.618474938	0.013513507	0.017963902	0.074839857	0.145041131	0.027985186	0.048991943	0.053189537	p < 0.001
GTEX-1A8G6-1826-SM-73KY8	0.600470169	0.018424139	0	0.076343388	0.18384298	0.013470089	0.031661713	0.075787522	p < 0.001
GTEX-1AX8Z-1126-SM-731CS	0.617231766	0.01426547	0	0.028869038	0.24473552	0.046772931	0.018878278	0.029246997	p < 0.001
GTEX-1AX8Z-1326-SM-7DHMO	0.734780083	0.024538648	0.001462591	0.0717536	0.045797178	0.048264366	0.03744968	0.035953853	p < 0.001
GTEX-1AX9I-1026-SM-73KYF	0.541977156	0.015925072	0	0.038654291	0.302939812	0	0.006100222	0.094403447	p < 0.001
GTEX-1AX9I-1126-SM-7EPHH	0.666676511	0.00687607	0	0.155287908	0.100907802	0.01272779	0.027669677	0.029854242	p < 0.001
GTEX-1AX9J-0926-SM-73KXA	0.673066626	0.013115506	0	0.089122817	0.14475827	0.02056021	0.024289807	0.035086765	p < 0.001
GTEX-1AX9J-1026-SM-72D6E	0.799253352	0.01224243	0	0.07780703	0.057606957	0	0.034438844	0.018651387	p < 0.001
GTEX-1AX9K-0426-SM-73KUG	0.761078387	0.015707055	0.005675059	0.015627742	0.12774812	0.026306022	0.030758795	0.01709882	p < 0.001
GTEX-1AX9K-0526-SM-73KV1	0.749660686	0.01155833	0	0.092447342	0.046755921	0.00827263	0.050403247	0.040901845	p < 0.001
GTEX-1AYCT-0426-SM-73KVZ	0.856284771	0.027252797	0	0.035628492	0.023669908	0	0.045719354	0.011444678	p < 0.001
GTEX-1B8KE-0126-SM-793AM	0.80044309	0.01725919	0	0.056266332	0.060270785	0	0.044152315	0.021608288	p < 0.001
GTEX-1B8KE-0326-SM-73KTY	0.734248547	0.026254525	0.024463808	0.024276189	0.101606825	0.031200094	0.022886157	0.035063854	p < 0.001
GTEX-1B8L1-0526-SM-79ONX	0.568239299	0.01708437	0	0.150020051	0.164478552	0.010044631	0.045597687	0.044535409	p < 0.001
GTEX-1B8SF-1326-SM-7IGQJ	0.444229529	0	0.015999987	0	0.444162268	0	0.013933493	0.081674723	p < 0.001
GTEX-1B8SG-0726-SM-79ONS	0.554080336	0.036326551	0.005007662	0.023678182	0.28122154	0.037313168	0.02862447	0.033748089	p < 0.001
GTEX-1B8SG-0826-SM-7EWF7	0.587900425	0.003283994	0	0.112882833	0.15967537	0	0.086572449	0.04968493	p < 0.001
GTEX-1B932-1026-SM-793CL	0.744738963	0.020088795	0.00429508	0.066374056	0.058225365	0.0327686	0.038530515	0.034978626	p < 0.001
GTEX-1B932-1326-SM-79OM4	0.660839388	0.0134458	0	0.071525586	0.156991693	0.027783946	0.016030882	0.053382706	p < 0.001
GTEX-1B933-0826-SM-79OMW	0.689785084	0.016970734	0	0.024834046	0.192107536	0.013761975	0.021164521	0.041376104	p < 0.001
GTEX-1B97J-0326-SM-7939H	0.796097166	0.018811351	0.00819885	0.014652245	0.087163917	0.022092922	0.021959929	0.031023621	p < 0.001
GTEX-1B996-1026-SM-793CF	0.667339339	0.026193275	0.007316686	0.053293158	0.143681703	0.030993785	0.020118055	0.051063999	p < 0.001
GTEX-1B996-1126-SM-73KWN	0.649326853	0.017081039	0	0.119947545	0.153867926	0.011168638	0.03288372	0.015724279	p < 0.001
GTEX-1BAJH-1026-SM-7EWEG	0.664717453	0.021847512	0.011558096	0.00439798	0.242438459	0.006835889	0.014982774	0.033221835	p < 0.001
GTEX-1BAJH-1626-SM-73KUV	0.699924486	0.016136208	0	0.037282033	0.151583481	0.014594497	0.044421324	0.036057971	p < 0.001
GTEX-1C2JI-0526-SM-7EWEQ	0.786553675	0.011757149	0	0.066671699	0.054131645	0.01339766	0.044436614	0.023051558	p < 0.001
GTEX-1C2JI-0626-SM-7DHM1	0.750389578	0.020285233	0.007153754	0.043543579	0.088371692	0.032134629	0.022900756	0.035220779	p < 0.001
GTEX-1C64O-0826-SM-79OKZ	0.752609585	0.008226613	0	0.099222488	0.051051562	0.020255535	0.039879539	0.028754678	p < 0.001
GTEX-1C64O-0926-SM-79OLN	0.680432939	0.018350482	0.010483928	0.049166041	0.149473844	0.031326996	0.026284698	0.034481072	p < 0.001
GTEX-1C6VQ-1126-SM-7EWET	0.120983809	0	0	0.291109253	0.428640642	0	0.07490462	0.084355305	p < 0.001
GTEX-1CAMS-1326-SM-79OJR	0.767234794	0.019277519	0	0.07006523	0.060320381	0	0.052626551	0.030475525	p < 0.001
GTEX-1CB4E-0626-SM-7DHMW	0.587432257	0.032046062	0.009878611	0.029569884	0.20582134	0.083202555	0.017501405	0.034547886	p < 0.001
GTEX-1CB4G-0726-SM-79OOJ	0.618602623	0.026409866	0	0.029107106	0.25639083	0.012846172	0.011696452	0.044946951	p < 0.001
GTEX-1CB4G-0826-SM-7DUGF	0.691117405	0.015509642	0	0.055976293	0.130780555	0.013538868	0.033533419	0.059543817	p < 0.001
GTEX-1CB4H-0626-SM-7IGN3	0.566513175	0.019285407	0.00906667	0.040386738	0.238037508	0.047203343	0.007960301	0.071546858	p < 0.001
GTEX-1CB4I-1526-SM-7DHMY	0.625169459	0.027394627	0.022576259	0.017113678	0.166947383	0.067705319	0.027128595	0.045964678	p < 0.001
GTEX-1E1VI-1326-SM-7IGQD	0.619137268	0.014590075	0	0.02577378	0.203222384	0.018023006	0.050987569	0.068265918	p < 0.001
GTEX-1E1VI-1426-SM-793CY	0.547373115	0.017721697	0	0.008740448	0.323041391	0	0.003508945	0.099614405	p < 0.001
GTEX-1EH9U-0826-SM-7IGPT	0.5089422	0.009308653	0	0.182614905	0.133044837	0.025527261	0.062339976	0.078222167	p < 0.001
GTEX-1EMGI-1226-SM-793DD	0.756570667	0.0152673	0.004277751	0.064773245	0.076954911	0.019367031	0.03570458	0.027084515	p < 0.001
GTEX-1EU9M-1826-SM-7DUGU	0.772718216	0.040723261	0	0.045571778	0.055374677	0	0.052238539	0.033373529	p < 0.001
GTEX-1EWIQ-1126-SM-7EPIK	0.484825158	0.041424433	0.005420547	0.054054779	0.286993155	0.044677558	0.020426567	0.062177803	p < 0.001
GTEX-1EWIQ-1426-SM-7IGOS	0.301128835	0	0.011660937	0.256901614	0.253085368	0	0.083204727	0.09401852	p < 0.001
GTEX-N7MS-0826-SM-2HML4	0.577821081	0.02125076	0	0.070780699	0.166632134	0.00206016	0.096273915	0.065181252	p < 0.001
GTEX-N7MT-1326-SM-2I3FV	0.265149272	0.015096693	0.003550442	0.218861358	0.265761356	0.115073944	0.055214074	0.061292861	p < 0.001
GTEX-NFK9-0926-SM-2HMJU	0.744061466	0.02428062	0	0.074123271	0.062929726	0	0.067212034	0.027392883	p < 0.001
GTEX-NPJ8-0426-SM-2HMK6	0.604508859	0.030855346	0	0.082577148	0.086567282	0.09000458	0.081160802	0.024325982	p < 0.001
GTEX-O5YT-0326-SM-32PKA	0.795208727	0.028565303	0	0.068225822	0.035712634	0.011432675	0.054537467	0.006317373	p < 0.001
GTEX-O5YV-0326-SM-2I5H2	0.712345212	0.027624475	0	0.053055258	0.086568841	0.02165145	0.088273416	0.010481347	p < 0.001
GTEX-O5YW-0326-SM-2I5EI	0.80278184	0.028109672	0	0.049523542	0.031415734	0	0.039794827	0.048374385	p < 0.001
GTEX-OHPK-0326-SM-2HMJO	0.796144617	0.037099006	0	0.033861473	0.054701192	0	0.036719958	0.041473755	p < 0.001
GTEX-OHPL-0326-SM-33HC8	0.827518144	0.020851924	0	0.034569373	0.049451814	0	0.04078821	0.026820535	p < 0.001
GTEX-OHPM-0326-SM-33HCA	0.823659418	0.020796132	0	0.063632208	0.036763138	0.00191965	0.039421114	0.01380834	p < 0.001
GTEX-OIZG-1126-SM-2HMIU	0.655591643	0.012907986	0	0.09309269	0.118818124	0.037340185	0.049967359	0.032282013	p < 0.001
GTEX-OIZH-0326-SM-2HMKC	0.794067349	0.024590171	0	0.041835935	0.067757717	0	0.054803281	0.016945547	p < 0.001
GTEX-OOBJ-0326-SM-33HBO	0.847305659	0.026853796	0	0.044808571	0.025354686	0	0.048756973	0.006920314	p < 0.001
GTEX-OXRK-0826-SM-2HMK7	0.825354026	0.017640559	0	0.038821656	0.050761991	0	0.032118604	0.035303163	p < 0.001
GTEX-OXRL-0326-SM-2I3F2	0.824733297	0.021486938	0	0.050104596	0.044996748	0	0.038291237	0.020387183	p < 0.001
GTEX-OXRO-2026-SM-2YUMZ	0.507902848	0.033114488	0	0.126331982	0.200716535	0.015575601	0.094133645	0.0222249	p < 0.001
GTEX-P44H-0726-SM-48TBT	0.64731861	0.012700123	0	0.095229922	0.107822232	0.049570183	0.04102066	0.046338271	p < 0.001
GTEX-P4PP-0326-SM-33HC4	0.858478082	0.024781301	0	0.03604097	0.018421725	0	0.054888413	0.007389508	p < 0.001
GTEX-P4PQ-0326-SM-2HMJ8	0.80224215	0.019280689	0	0.05242243	0.03839467	0.024619964	0.025038969	0.038001128	p < 0.001
GTEX-P4QS-0326-SM-2I3EU	0.397449339	0.039965511	0.077302318	0.120761099	0.111656625	0.124193646	0.067852937	0.060818525	p < 0.001
GTEX-P78B-0426-SM-2I5F5	0.757081405	0.028435492	0	0.052401549	0.082378926	0	0.060307733	0.019394895	p < 0.001
GTEX-PLZ5-0626-SM-2I5F8	0.702531354	0.02474816	0	0.065652959	0.067796309	0.022440784	0.046556942	0.070273493	p < 0.001
GTEX-POMQ-0326-SM-2I5FO	0.833037837	0.030553198	0	0.054205521	0.021237175	9.00E-04	0.043422281	0.016667149	p < 0.001
GTEX-PSDG-0926-SM-2I5FP	0.74881972	0.014969976	0	0.085177505	0.074746119	0.016369359	0.057818825	0.002098497	p < 0.001
GTEX-PVOW-0426-SM-5MR5R	0.529971404	0.007257045	0	0.122850224	0.200452738	0.020700189	0.047188237	0.071580162	p < 0.001
GTEX-PWCY-0526-SM-5P9HG	0.755992664	0.025862242	0	0.062764857	0.069620584	0	0.05569686	0.030062793	p < 0.001
GTEX-PX3G-0326-SM-2I3EO	0.758146116	0.041711045	0	0.05244319	0.066138118	0	0.037964367	0.043597165	p < 0.001
GTEX-Q2AH-0526-SM-2I3ED	0.851288847	0.022410411	0	0.039420133	0.020212192	0.009672426	0.028724291	0.0282717	p < 0.001
GTEX-QDVJ-0426-SM-2I5FW	0.709227771	0.034762013	0	0.061718549	0.042835872	0.046856991	0.054860626	0.049738177	p < 0.001
GTEX-QDVN-0326-SM-2I3FS	0.751835903	0.024094131	0	0.071955871	0.038553202	0.028497894	0.034982456	0.050080543	p < 0.001
GTEX-QEG4-0426-SM-33HC3	0.739904643	0.025862881	0	0.076022537	0.079075965	0	0.055993444	0.02314053	p < 0.001
GTEX-QEG5-0926-SM-2TC64	0.696951149	0.028551269	0	0.048897669	0.074528211	0.062013116	0.066057097	0.023001489	p < 0.001
GTEX-QEL4-0926-SM-3GAD1	0.730159377	0.022265149	0	0.080302835	0.075459212	0	0.062176293	0.029637134	p < 0.001
GTEX-QESD-0526-SM-2I5G5	0.813096027	0.030137083	0	0.021641009	0.039395718	0	0.042246056	0.053484106	p < 0.001
GTEX-QLQ7-0526-SM-2I5G3	0.834347972	0.029690139	0	0.043911336	0.023263475	0	0.034940406	0.0338135	p < 0.001
GTEX-QMRM-0526-SM-2I5GA	0.810224531	0.004380406	0	0.041685168	0.044198969	0.036277509	0.062606785	6.00E-04	p < 0.001
GTEX-QV44-0526-SM-2S1RE	0.837860066	0.038968303	0	0.04474509	0.015062826	0	0.056850111	0.006513603	p < 0.001
GTEX-R45C-0926-SM-3GAD4	0.701281959	0.020505686	0	0.065966537	0.082025974	0	0.091950151	0.038269694	p < 0.001
GTEX-R53T-0926-SM-3GADH	0.805109594	0.028235218	0	0.066567161	0.034572179	0	0.046454169	0.019061679	p < 0.001
GTEX-R55C-0326-SM-3GAF1	0.866910054	0.018272433	0	0.049647468	0.005925273	0	0.046637755	0.012607018	p < 0.001
GTEX-R55E-1026-SM-2TC5S	0.772300456	0.027763135	0	0.039795333	0.075935206	0	0.078845195	0.005360675	p < 0.001
GTEX-R55G-0526-SM-2TC5O	0.686643414	0.012309244	9.00E-04	0.061005909	0.095872079	0.056371763	0.049254583	0.03766275	p < 0.001
GTEX-REY6-1026-SM-2TF4Y	0.705380223	0.013782343	0	0.116648172	0.063946617	0.016471637	0.043527048	0.040243959	p < 0.001
GTEX-RN64-0826-SM-2TC62	0.434852527	0	0	0.204132892	0.23675718	0	0.071681504	0.052575896	p < 0.001
GTEX-RNOR-0826-SM-2TF5C	0.770838292	0.022302499	0	0.056748563	0.072705607	0	0.056645316	0.020759723	p < 0.001
GTEX-RTLS-0826-SM-2TF5Q	0.560570379	0.011162486	0	0.133914691	0.156789339	0.035887404	0.046120834	0.055554866	p < 0.001
GTEX-RU72-0326-SM-2TF5T	0.710750875	0.038407916	0	0.057891952	0.068072695	0.004926946	0.058505862	0.061443753	p < 0.001
GTEX-RUSQ-0526-SM-2TF72	0.781872661	0.033853067	0	0.02265002	0.029497795	0.030941879	0.071079789	0.030104788	p < 0.001
GTEX-RWS6-0326-SM-2XCAP	0.791040065	0.027285052	0	0.078714011	0.028331478	0.002988792	0.03813228	0.033508322	p < 0.001
GTEX-RWSA-0626-SM-2XCBD	0.719129606	0.024663047	0	0.085484165	0.085049516	0.009820145	0.062528581	0.013324941	p < 0.001
GTEX-S32W-0626-SM-2XCBG	0.801401627	0.033367927	0	0.051243619	0.020288311	0.020518374	0.051564081	0.021616061	p < 0.001
GTEX-S33H-0526-SM-5SI83	0.617091051	0.021985931	0	0.165889801	0.08803809	0.031412732	0.045091723	0.030490672	p < 0.001
GTEX-SE5C-0626-SM-2XCDV	0.817906349	0.036271277	0	0.05474903	0.025557579	0	0.045892805	0.019622959	p < 0.001
GTEX-SIU8-0826-SM-2XCDQ	0.505372238	0.018963289	0	0.089426486	0.210141526	0.019157838	0.080556751	0.076381872	p < 0.001
GTEX-SNMC-0126-SM-2XCFO	0.832528204	0.021190954	0	0.056015615	0.03337861	0	0.023332656	0.033553961	p < 0.001
GTEX-T2IS-0426-SM-32QPE	0.47154472	0.011781463	0	0.184703194	0.202274317	0.012909806	0.0592359	0.0575506	p < 0.001
GTEX-T6MN-0926-SM-32PLX	0.685818784	0.017395849	0	0.060761991	0.13238132	0.013834574	0.038272931	0.051534549	p < 0.001
GTEX-U3ZH-0326-SM-3DB7A	0.753011479	0.02934505	0	0.073389928	0.037328753	0	0.052535202	0.054389589	p < 0.001
GTEX-U3ZN-1426-SM-3DB87	0.806552099	0.015504046	0	0.05030166	0.047539287	0	0.054073522	0.026029386	p < 0.001
GTEX-U4B1-0326-SM-3DB8K	0.701204184	0.016403644	0	0.062132045	0.072201182	0.043384671	0.059393937	0.045280337	p < 0.001
GTEX-U8XE-0926-SM-3DB8V	0.640195547	0.041278968	0.028769016	0.026766493	0.135037406	0.051454073	0.033828751	0.042669747	p < 0.001
GTEX-U8XE-1126-SM-3DB8W	0.70769587	0.035698219	0	0.044250545	0.05724994	0.034371918	0.070380792	0.050352717	p < 0.001
GTEX-UJHI-0426-SM-3DB8Y	0.810749169	0.036704863	0	0.077675101	0.004407687	0	0.051395005	0.019068175	p < 0.001
GTEX-UJMC-0526-SM-3GAE3	0.7914454	0.012596257	0	0.043075456	0.08887583	0.001771441	0.027726117	0.034509498	p < 0.001
GTEX-UPK5-0226-SM-3GAEV	0.614940744	0.010300964	0	0.040814664	0.224187924	0	0.002337484	0.107418221	p < 0.001
GTEX-UPK5-0326-SM-5SI81	0.71003268	0.0157588	0	0.081051296	0.090364383	0	0.037465546	0.065327296	p < 0.001
GTEX-UTHO-1226-SM-3GAEE	0.485719333	0	0	0.017801458	0.338730623	0.021390483	0.06113029	0.075227813	p < 0.001
GTEX-V1D1-0526-SM-4JBGW	0.764211445	0.034278005	0	0.059281836	0.040875325	0	0.067971291	0.033382098	p < 0.001
GTEX-V1D1-0626-SM-4JBHN	0.661931772	0.031599455	0.00931077	0.041746698	0.1654697	0.030206861	0.010018313	0.049716431	p < 0.001
GTEX-V955-0726-SM-3GAFG	0.786122847	0.021551238	0	0.070388588	0.042131368	0.00696449	0.056858048	0.01598342	p < 0.001
GTEX-V955-0826-SM-5SI82	0.68956737	0.025905429	0.01861517	0.035148142	0.125823774	0.04115761	0.02487817	0.038904335	p < 0.001
GTEX-VJWN-1026-SM-4M1ZN	0.551984394	0.003624744	0	0.047703752	0.273102241	0.034598266	0.02717266	0.061813944	p < 0.001
GTEX-VUSG-0726-SM-3GIK1	0.617801864	0.025292458	0.043668481	0.007089991	0.220551099	0.050877034	0.00210241	0.032616662	p < 0.001
GTEX-W5X1-0826-SM-3GILN	0.775537766	0.022755682	0.001215419	0.025231098	0.080309254	0.037525016	0.034395967	0.023029798	p < 0.001
GTEX-WEY5-0226-SM-3GIKN	0.747478943	0.024850037	0.00804222	0.02337302	0.123389162	0.038231661	0.02121956	0.013415397	p < 0.001
GTEX-WEY5-0426-SM-3GIKT	0.764447789	0.023524537	0	0.0526173	0.05883437	0.022374331	0.058466716	0.019734957	p < 0.001
GTEX-WFG7-0726-SM-3GIKO	0.74896122	0.034029248	0	0.071813262	0.044819006	0.003597072	0.050397979	0.046382213	p < 0.001
GTEX-WFG7-0826-SM-3GIKU	0.67449372	0.024902307	0.00755358	0.041425607	0.137028603	0.057921867	0.02482485	0.031849466	p < 0.001
GTEX-WFG8-0626-SM-3GILJ	0.706493758	0.0198706	0	0.079562341	0.06795922	0.019620799	0.057967908	0.048525374	p < 0.001
GTEX-WFG8-0726-SM-3GILP	0.518952661	0.002577129	0	0.043157936	0.260581191	0.065111071	0.022353277	0.087266735	p < 0.001
GTEX-WFON-0226-SM-3GIKR	0.731833648	0.023551932	0.012826282	0.022697042	0.105714543	0.050892096	0.017370301	0.035114156	p < 0.001
GTEX-WFON-0326-SM-3GIKX	0.833911036	0.01967668	0	0.05762131	0.02426832	0.004707805	0.055167625	0.004647224	p < 0.001
GTEX-WH7G-0326-SM-3NMBH	0.749138761	0.023949469	0.0075348	0.021885169	0.11309099	0.039486502	0.014733444	0.030180866	p < 0.001
GTEX-WH7G-0426-SM-3NMBJ	0.719835797	0.0241398	0	0.084035051	0.060279849	0.016169997	0.055983619	0.039555887	p < 0.001
GTEX-WHPG-0826-SM-3NMBF	0.825587474	0.024839909	0	0.013367185	0.046070081	0.006254447	0.062162909	0.021717996	p < 0.001
GTEX-WHPG-1026-SM-3NMBA	0.588432666	0.022148675	0.021965708	0.01069911	0.255044867	0.061902524	0.014401935	0.025404515	p < 0.001
GTEX-WHSE-0826-SM-4SOJU	0.557394894	0.038172998	0.018683953	0.042698349	0.239276404	0	0.030683908	0.073089496	p < 0.001
GTEX-WHSE-0926-SM-3NMBS	0.768210781	0.010159494	0	0.027633601	0.099623332	0	0.070665429	0.023707362	p < 0.001
GTEX-WHWD-0326-SM-3LK6L	0.655188191	0.020259958	0	0.01597313	0.169645378	0.056190912	0.023293333	0.059449098	p < 0.001
GTEX-WHWD-0426-SM-3LK83	0.833119389	0.009123777	0	0.033206443	0.046125862	0	0.053726525	0.024698005	p < 0.001
GTEX-WI4N-0626-SM-3TW8Z	0.55393025	0.038777435	0	0.090427374	0.089133813	0.093409666	0.089419466	0.044901995	p < 0.001
GTEX-WI4N-0726-SM-3TW93	0.528930811	0.036260246	0	0.020361457	0.226144779	0.046146849	0.075389022	0.066766837	p < 0.001
GTEX-WK11-0626-SM-3NMAV	0.671665798	0.038872504	0	0	0.201312756	0.023320322	0.018788082	0.046040537	p < 0.001
GTEX-WL46-0726-SM-3LK5Z	0.572897394	0.014850844	0	0	0.313806243	0	0.017259939	0.08118558	p < 0.001
GTEX-WL46-0926-SM-3LK7T	0.695391075	0.008759242	0	0.02633788	0.154942689	0.015741905	0.046270444	0.052556765	p < 0.001
GTEX-WOFL-1226-SM-4OOST	0.465621707	0.025607834	0	0.100951362	0.216144806	0.02481361	0.073573745	0.093286936	p < 0.001
GTEX-WQUQ-1326-SM-3MJFF	0.595277416	0.009485234	0.012522676	0.042113205	0.239998479	0.03568432	0.030272288	0.034646382	p < 0.001
GTEX-WQUQ-1426-SM-3MJFD	0.724749654	0.007391196	0	0.081132651	0.092116397	0	0.063375155	0.031234947	p < 0.001
GTEX-WRHU-1026-SM-4E3ID	0.540996613	0.057234619	0	0.055636239	0.242491746	0	0.008637809	0.095002974	p < 0.001
GTEX-WRHU-1226-SM-4E3IJ	0.440838161	0.0264507	0	0.248331746	0.140289419	0	0.084303738	0.059786235	p < 0.001
GTEX-WWYW-1126-SM-3NB2Q	0.581167306	0.034363048	0.012135529	0.025600329	0.221182375	0.02761402	0.015170246	0.082767146	p < 0.001
GTEX-WWYW-1326-SM-3NB2S	0.531919395	0.008567179	0	0.108390396	0.23237338	0	0.075226807	0.043522843	p < 0.001
GTEX-WY7C-0526-SM-3NB3D	0.729697307	0.021766336	0	0.064208702	0.068397517	0.036078316	0.038298001	0.04155382	p < 0.001
GTEX-WY7C-1126-SM-3NB3A	0.672315379	0.020123001	0	0.020105296	0.214112119	0.031057218	0.012547928	0.029739059	p < 0.001
GTEX-WYBS-1226-SM-3NM9N	0.586232855	0.024931515	0.013302489	0.041915277	0.213609249	0.036885207	0.02703864	0.056084768	p < 0.001
GTEX-WYJK-1026-SM-3NM8W	0.760617154	0.030691507	0	0.093534183	0.034254582	0.012540969	0.048631638	0.019729966	p < 0.001
GTEX-WYJK-1126-SM-3NM9Z	0.53492712	0.025868997	0.011763459	0.095793401	0.190872243	0.049749666	0.038471847	0.052553267	p < 0.001
GTEX-WZTO-1226-SM-3NMAZ	0.621966916	0.032259372	0	0.024050579	0.219605616	0.006741852	0.010638687	0.084736978	p < 0.001
GTEX-WZTO-1326-SM-3NM8X	0.746931382	0.040953496	0	0.057549731	0.084315181	0	0.067579977	0.002670234	p < 0.001
GTEX-X15G-0426-SM-4PQZ6	0.799484913	0.027600141	0	0.046487511	0.049224798	0	0.043724221	0.033478416	p < 0.001
GTEX-X261-0926-SM-3NMCY	0.393770255	0.057163785	0.068866221	0.029847363	0.35396701	0	0.021495245	0.07489012	p < 0.001
GTEX-X261-1426-SM-4PQZ1	0.116910102	0	0.009877368	0.327893836	0.306425316	0.037221188	0.101374203	0.100297987	p < 0.001
GTEX-X3Y1-0226-SM-3P5Z5	0.728869431	0.022521872	0.008801269	0.02087324	0.116056185	0.044688219	0.024860242	0.033329542	p < 0.001
GTEX-X3Y1-0426-SM-3P5Z4	0.811871228	0.014336839	0	0.053471945	0.048184727	0	0.051558454	0.020576807	p < 0.001
GTEX-X4EP-0326-SM-3P5Z6	0.765931186	0.021094445	0	0	0.141250212	0.007833113	0.016647151	0.047243892	p < 0.001
GTEX-X4XX-1126-SM-3NMBY	0.431856383	0.003862587	0.008402573	0.030834735	0.347108515	0.069226519	0.040098623	0.068610065	p < 0.001
GTEX-X5EB-0626-SM-46MVQ	0.664626945	0.024806897	0.010355281	0.013357144	0.171874649	0.062781158	0.020808979	0.031388947	p < 0.001
GTEX-X62O-0826-SM-46MW8	0.576660381	0.016017686	0	0	0.313753708	0	0.018258944	0.075309282	p < 0.001
GTEX-X8HC-1026-SM-46MWH	0.531827457	0.025280029	0.02447639	0.032393871	0.251972571	0.027176055	0.030635678	0.076237948	p < 0.001
GTEX-X8HC-1626-SM-46MWE	0.59101986	0.040399533	0	0.113449532	0.12281001	0.021301382	0.101232863	0.009786821	p < 0.001
GTEX-XBEC-1226-SM-4AT65	0.676366923	0.017531654	0.010840156	0.008728189	0.197276775	0.018416849	0.025395204	0.045444251	p < 0.001
GTEX-XBEC-1326-SM-4AT69	0.486411922	9.00E-04	0	0.250323442	0.171374127	0	0.071055203	0.019971434	p < 0.001
GTEX-XBED-0526-SM-47JY3	0.798933949	0.019027975	0	0.052803815	0.044588554	0.016893581	0.046896117	0.020856008	p < 0.001
GTEX-XGQ4-0326-SM-4GIEE	0.805043326	0.024832965	0	0.066407334	0.039314996	0	0.039250868	0.025150509	p < 0.001
GTEX-XGQ4-0526-SM-4AT6C	0.799696397	0.022291458	0.010768522	0.030883776	0.053765474	0.035306609	0.021896697	0.025391068	p < 0.001
GTEX-XLM4-2026-SM-4AT4X	0.650193195	0.026750078	0.005802807	0	0.208758819	0.051557744	0.014458383	0.042478974	p < 0.001
GTEX-XOT4-1126-SM-4B66E	0.708889465	0.04473446	0	0.004683605	0.184751373	0.010028972	0.009141672	0.037770453	p < 0.001
GTEX-XPT6-0126-SM-4B65S	0.767646161	0.014327527	0	0.060457993	0.056552995	0.01547167	0.053713726	0.031829927	p < 0.001
GTEX-XPT6-0226-SM-4B65L	0.714067921	0.021093019	0.014782771	0.022578341	0.150518755	0.044742113	0.016568853	0.015648228	p < 0.001
GTEX-XPVG-0726-SM-4B658	0.715685729	0.024611325	8.00E-04	0.03337899	0.136129706	0.034986084	0.025259774	0.02917642	p < 0.001
GTEX-XPVG-0826-SM-4B654	0.791792898	0.019444083	0	0.05706704	0.055398492	0	0.025145096	0.051152391	p < 0.001
GTEX-XQ3S-0526-SM-4BOQA	0.643039801	0.040255725	0	0	0.219678429	0	0.006540554	0.090485491	p < 0.001
GTEX-XQ3S-0626-SM-4BOOB	0.823908846	0.018083808	0	0.006639061	0.082510723	0.013595441	0.03153194	0.023730182	p < 0.001
GTEX-XQ8I-0126-SM-4BOPL	0.73825609	0.021966717	0	0.095085391	0.040785432	0.042177257	0.026397195	0.035331917	p < 0.001
GTEX-XQ8I-0226-SM-4BOPM	0.737897174	0.026728614	0.010673836	0.024643241	0.113020621	0.041998006	0.0095453	0.035493207	p < 0.001
GTEX-XV7Q-0726-SM-4BRV6	0.688911007	0.018956778	0.014550502	0.003225876	0.204264162	0.031283869	0.014122961	0.024684845	p < 0.001
GTEX-XV7Q-0826-SM-4BRV7	0.520406287	0.052862378	0.025015265	0.106899974	0.080444909	0.059123517	0.059416084	0.095831585	p < 0.001
GTEX-XXEK-0926-SM-4BRWH	0.839147064	0.025830048	0	0.042367451	0.010748368	0	0.054891455	0.027015615	p < 0.001
GTEX-XXEK-2026-SM-4BRVE	0.563710256	0.022317789	0.017750723	0.02263685	0.208635943	0.059130944	0.060977504	0.044839991	p < 0.001
GTEX-XYKS-0226-SM-4BRW3	0.666726943	0.026804031	0.009257673	0.025755453	0.180658753	0.04604546	0.020046276	0.02470541	p < 0.001
GTEX-Y114-0126-SM-4TT8K	0.720490473	0.025246201	0.009082727	0.028348149	0.136433113	0.031309598	0.021681424	0.027408316	p < 0.001
GTEX-Y114-0226-SM-4TT8W	0.785330917	0.032193231	0	0.051098119	0.039021533	0.001540327	0.062384926	0.028430948	p < 0.001
GTEX-Y3I4-0526-SM-4TT6X	0.720157946	0.020384102	0.002527112	0.041654998	0.101359369	0.043769422	0.025292651	0.0448544	p < 0.001
GTEX-Y3I4-0626-SM-4TT7A	0.801214603	0.030252599	0	0.050072681	0.034816746	0	0.050629395	0.033013976	p < 0.001
GTEX-Y3IK-0826-SM-51MT8	0.821855871	0.026264731	0	0.028984943	0.054505903	0	0.050179176	0.018209377	p < 0.001
GTEX-Y3IK-1026-SM-51MR7	0.774263793	0.018671539	0	0.028207689	0.095371888	0.029092406	0.021435522	0.032957163	p < 0.001
GTEX-Y5V5-0626-SM-4VBPX	0.661194967	0.014099531	0	0.126369849	0.112094109	0.01165476	0.025594811	0.048991974	p < 0.001
GTEX-Y5V5-0726-SM-4VBPY	0.60131272	0.022184734	0	0.068910668	0.203109866	0.024433866	0.012577425	0.067470722	p < 0.001
GTEX-Y5V6-0826-SM-4VBRU	0.789847888	0.02536646	0	0.063714107	0.025565106	0.008692545	0.058645728	0.028168167	p < 0.001
GTEX-Y8E4-0326-SM-4VBRR	0.800068263	0.0397892	0	0.049178227	0.03158594	0	0.052747864	0.026630507	p < 0.001
GTEX-Y8E4-0426-SM-4V6GB	0.642834474	0.023568792	0.03096151	0.030870336	0.161148988	0.045791733	0.008386675	0.056437492	p < 0.001
GTEX-YB5K-0126-SM-5IFJ2	0.715141322	0.024407842	0.015280818	0.076877565	0.041074272	0.034250615	0.031519798	0.061447769	p < 0.001
GTEX-YB5K-0226-SM-5IFJE	0.673167793	0.024415433	0.02461364	0.009923111	0.171238141	0.046203186	0.019889135	0.03054956	p < 0.001
GTEX-YEC3-0426-SM-4YCEP	0.73727391	0.0295387	0.004417728	0.026068869	0.094417121	0.043482157	0.023890833	0.040910682	p < 0.001
GTEX-YEC3-0726-SM-4YCD1	0.820155768	0.018266826	0	0.04702553	0.028924735	0.020848696	0.045760894	0.01901755	p < 0.001
GTEX-YEC4-0226-SM-4W1YG	0.775143525	0.019977492	0.004983602	0.031311432	0.094095346	0.027219747	0.015814292	0.031454566	p < 0.001
GTEX-YEC4-0326-SM-4W216	0.778019651	0.017643139	0	0.044076687	0.058483641	0.021993922	0.039151374	0.040631585	p < 0.001
GTEX-YECK-1226-SM-4W21G	0.525688243	0.040654161	0	0.024101829	0.286894693	0.013552786	0.022437172	0.086671117	p < 0.001
GTEX-YF7O-0426-SM-5P9FS	0.739877746	0.03607594	0	0.066679303	0.052348861	0.013531478	0.049374686	0.042111987	p < 0.001
GTEX-YF7O-0526-SM-5P9IO	0.762207457	0.021115716	0	0.036870984	0.086876346	0.022294588	0.027158533	0.043476376	p < 0.001
GTEX-YFC4-0426-SM-4TT3J	0.591664935	0.015029256	0	0.044080502	0.262231469	0.001422998	0.03106806	0.054502781	p < 0.001
GTEX-YFC4-0526-SM-5ZZVI	0.761877776	0.022214444	0	0.028899787	0.085955195	0.037019865	0.038934265	0.025098668	p < 0.001
GTEX-YJ8O-0826-SM-5CVM3	0.574951543	0.024105215	0	0.021898416	0.261092956	0	0.034694805	0.083257065	p < 0.001
GTEX-Z93S-0326-SM-5HL84	0.578005559	0.020901377	0	0.022095566	0.29888795	0	0.01712906	0.062980487	p < 0.001
GTEX-ZAB4-0926-SM-5CVN4	0.69247477	0.01872556	0.012433836	0	0.18716255	0.030962125	0.009551259	0.048689899	p < 0.001
GTEX-ZAB4-1026-SM-5HL7T	0.695741048	0.017091982	0.002621965	0.064248666	0.107934303	0.024141302	0.046094778	0.042125957	p < 0.001
GTEX-ZAB5-0126-SM-5CVMT	0.681328935	0.029087364	0.016224775	0.006162718	0.177117031	0.052700351	0.01183379	0.025545036	p < 0.001
GTEX-ZAB5-0226-SM-5CVMH	0.809525514	0.02537567	0	0.045849392	0.057833231	0.003719092	0.03857848	0.019118621	p < 0.001
GTEX-ZAJG-0826-SM-5PNVA	0.547793131	0.031509605	0.002873925	0.050550692	0.181705866	0.058701326	0.075953975	0.050911481	p < 0.001
GTEX-ZAJG-0926-SM-5Q5AB	0.503705512	0.018672583	0.002781617	0.022400462	0.260265715	0.080487423	0.068540479	0.04314621	p < 0.001
GTEX-ZAK1-1126-SM-5PNXU	0.75541243	0.037518626	0	0.005063455	0.150553178	0	0.010495426	0.040956885	p < 0.001
GTEX-ZDTS-1226-SM-4WKGL	0.777569846	0.02336165	0.005170651	0	0.142606698	0.012753852	0.011132529	0.027404774	p < 0.001
GTEX-ZDTS-1326-SM-6LLHE	0.732848336	0.033380898	0	0.035242347	0.08857127	0	0.071214934	0.038742216	p < 0.001
GTEX-ZDTT-0326-SM-4WKF9	0.71967608	0.009947656	0.004012594	0.049710066	0.098761	0.06042071	0.033398367	0.024073528	p < 0.001
GTEX-ZDTT-0726-SM-4WKFK	0.778085624	0.020626929	0	0.072052299	0.047468515	0.020055446	0.036380449	0.025330739	p < 0.001
GTEX-ZDXO-0426-SM-4WKF6	0.61723232	0.047035816	0	0.013867765	0.266165096	0.01160675	0.0138602	0.030232054	p < 0.001
GTEX-ZDXO-0726-SM-57WBT	0.803983729	0.015232406	0	0.017397852	0.073868967	0.015648563	0.052071682	0.0217968	p < 0.001
GTEX-ZDYS-0226-SM-5HL4K	0.80097639	0.017467957	0	0.023368047	0.074330516	0.0205145	0.027111539	0.036231052	p < 0.001
GTEX-ZDYS-0326-SM-5HL4W	0.767546754	0.02460267	0.011703291	0.007904977	0.129881296	0.025380255	0.012709191	0.020271566	p < 0.001
GTEX-ZE7O-0626-SM-57WCD	0.596217251	0.035822658	0.002919116	0.045969247	0.24315437	0.015627157	0.0191936	0.041096602	p < 0.001
GTEX-ZEX8-0326-SM-4WKGS	0.681997426	0.019968958	0.016752099	0.015477484	0.164438938	0.053064849	0.016815937	0.03148431	p < 0.001
GTEX-ZEX8-0426-SM-4WWEN	0.787308738	0.01713622	0	0.06927224	0.041976729	0.007762996	0.046255693	0.030287384	p < 0.001
GTEX-ZF29-0226-SM-4WKHO	0.813239374	0.025757768	0	0.056908334	0.043150153	0	0.039147706	0.021796666	p < 0.001
GTEX-ZF29-0426-SM-4WKFN	0.766673759	0.024441555	0.009068514	0.014589661	0.113540378	0.028893301	0.012454494	0.030338337	p < 0.001
GTEX-ZF2S-0826-SM-4WWBI	0.707698973	0.030413017	0.002245075	0.001909615	0.167615572	0.043759234	0.019076127	0.027282388	p < 0.001
GTEX-ZF2S-1026-SM-4WWB1	0.779150219	0.040228755	0	0.034857584	0.064388636	0	0.052988423	0.028386382	p < 0.001
GTEX-ZF3C-1126-SM-57WEG	0.702340016	0.0465119	0	0.039130348	0.125274877	0.022406308	0.004774451	0.059562099	p < 0.001
GTEX-ZF3C-1226-SM-4WWCB	0.431512209	0.023554863	0	0.208392449	0.226144268	0	0.088868708	0.021527502	p < 0.001
GTEX-ZG7Y-0926-SM-5EQ6O	0.781340058	0.029618432	0	0.077010966	0.02183464	0.023163242	0.047747001	0.019285661	p < 0.001
GTEX-ZG7Y-1426-SM-4WWBM	0.638315119	0.010971814	0.014701071	0.013972564	0.247235071	0.03185509	0.01359596	0.029353311	p < 0.001
GTEX-ZGAY-0226-SM-4WWAL	0.68302224	0.033991259	0.01224878	0.024731188	0.163329132	0.041806846	0.016004453	0.024866101	p < 0.001
GTEX-ZGAY-0326-SM-57WF5	0.758769657	0.022869347	0	0.060855538	0.053199193	0.006869152	0.045521112	0.051916002	p < 0.001
GTEX-ZLFU-0226-SM-4WWFH	0.812053811	0.027415144	0	0.040169751	0.055769859	0	0.029793294	0.034798141	p < 0.001
GTEX-ZLFU-0326-SM-4WWBK	0.762127365	0.021491601	0	0.042944449	0.084400346	0.017820316	0.0271852	0.044030723	p < 0.001
GTEX-ZPIC-0826-SM-4WWFJ	0.705731988	0.036194649	0.009891053	0.073177877	0.028283456	0.041970348	0.039637188	0.065113441	p < 0.001
GTEX-ZPU1-0626-SM-4YCDM	0.819458055	0.024044943	0	0.029210269	0.048754474	0	0.054917026	0.023615234	p < 0.001
GTEX-ZPU1-0726-SM-5HL6O	0.68688292	0.014555384	0.018264572	0	0.196920467	0.035460675	0.023599467	0.024316515	p < 0.001
GTEX-ZQUD-1526-SM-7IGO2	0.802872281	0.028843499	0	0.062706349	0.032906869	0	0.066637323	0.006033679	p < 0.001
GTEX-ZT9W-0526-SM-57WFG	0.653042872	0.027429204	0.01779338	0.049964341	0.136022266	0.046005531	0.026239844	0.043502561	p < 0.001
GTEX-ZTPG-1226-SM-4YCDO	0.759079722	0.023373861	0	0.057086519	0.022476243	0.056051573	0.051414705	0.030517376	p < 0.001
GTEX-ZTPG-1326-SM-51MSQ	0.603523364	0.027417601	0.039016744	0.020828523	0.183417995	0.070843024	0.017958606	0.036994144	p < 0.001
GTEX-ZTTD-0626-SM-4YCCY	0.600183376	0.008004089	0	0.012687645	0.233207375	0.047189401	0.041651476	0.057076639	p < 0.001
GTEX-ZUA1-0726-SM-4YCD9	0.401517991	0.048125218	0.0014861	0.048381444	0.387351478	0	0.059412795	0.053724974	p < 0.001
GTEX-ZUA1-0826-SM-4YCDL	0.179398909	0	0.038882581	0.329518232	0.264469752	0	0.118512268	0.069218257	p < 0.001
GTEX-ZV7C-0326-SM-57WB1	0.786509808	0.018612209	0	0.035921051	0.077360882	0.016819615	0.039832277	0.024944158	p < 0.001
GTEX-ZV7C-0526-SM-51MRB	0.63807287	0.022279346	0.026326387	0.056516791	0.152869419	0.047541486	0.024802561	0.031591141	p < 0.001
GTEX-ZVT2-0926-SM-5GICE	0.702362752	0.026567744	0.002511221	0.027417394	0.128518057	0.048880572	0.025584878	0.038157384	p < 0.001
GTEX-ZVT2-1026-SM-5GU55	0.778592413	0.017596282	0	0.043075887	0.076895141	0.0169256	0.041416204	0.025498472	p < 0.001
GTEX-ZVT3-0826-SM-5GIC8	0.734268334	0.022868677	0	0.002610279	0.181020608	0.020315844	0.012457023	0.026459236	p < 0.001
GTEX-ZVT4-1326-SM-5NQ8E	0.355949888	0	0	0.063198002	0.438725782	0	0.058103399	0.084022928	p < 0.001
GTEX-ZVZP-0226-SM-5NQ73	0.78257932	0.018895216	0	0.052294009	0.043849468	0.032164275	0.056380931	0.013836781	p < 0.001
GTEX-ZVZQ-0726-SM-51MR3	0.514927705	0.049004037	0	0.005398084	0.310691004	0.019844158	0.049225827	0.050909184	p < 0.001
GTEX-ZXG5-0626-SM-5NQ85	0.217150154	0.076266981	0.017398323	0.136352362	0.418561195	0	0.039106062	0.095164924	p < 0.001
GTEX-ZYFC-1026-SM-5GZX9	0.727282038	0.023210613	0.00283126	0.008688804	0.172417053	0.013237622	0.011523695	0.040808915	p < 0.001
GTEX-ZYFC-1126-SM-5E44W	0.730217678	0.026711738	0	0.021930957	0.114001688	0.012543457	0.053470744	0.041123737	p < 0.001
GTEX-ZYFD-2026-SM-5E459	0.696108636	0.029098448	0.027443691	0	0.146607457	0.036256339	0.012996823	0.051488606	p < 0.001
GTEX-ZYFG-0426-SM-5E43M	0.808157443	0.017406038	0	0.066864985	0.040718565	0	0.03980531	0.027047658	p < 0.001
GTEX-ZYFG-0526-SM-5GZXX	0.747428418	0.022965566	0.007289164	0.028928064	0.098592927	0.042741405	0.022989156	0.0290653	p < 0.001
GTEX-ZYT6-0926-SM-5GIEM	0.689147935	0.035409338	0.008192375	0.01243788	0.198760906	0.021732559	0.005559092	0.028759915	p < 0.001
GTEX-ZYT6-1726-SM-5E44P	0.284889793	0	0	0.218548815	0.308869045	0.015046771	0.057328284	0.115317293	p < 0.001
GTEX-ZYVF-1826-SM-5E44F	0.581165332	0.045097585	0.014564225	0.040978697	0.202651165	0.040718239	0.036159086	0.038665669	p < 0.001
GTEX-ZYW4-0926-SM-59HJS	0.525988813	0.015922806	0.01040729	0.183210216	0.119130268	0.03426829	0.052306773	0.058765544	p < 0.001
GTEX-ZZPT-0926-SM-5GICZ	0.686856562	0.013956944	0.018230468	0.018888486	0.187515031	0.021567782	0.014394005	0.038590723	p < 0.001
GTEX-ZZPU-0926-SM-5GZYT	0.74986954	0.024313696	0	0.054411008	0.062148395	0.036476362	0.04002727	0.03275373	p < 0.001
GTEX-ZZPU-1126-SM-5N9CW	0.59339537	0.012408438	0	0.025902309	0.256839851	0.049958739	0.015983822	0.045511471	p < 0.001
