# Supplementary material for: Cellular deconvolution of GTEx tissues powers discovery of disease and cell-type associated regulatory variants
Source: Nat Commun. 2020 Feb 19;11:955. doi: 10.1038/s41467-020-14561-0 (PMC7031340; doi:10.1038/s41467-020-14561-0)
Supplement: Supplementary file 9 — Supplementary Data 8 [file 41467_2020_14561_MOESM9_ESM.csv]

Input.Sample	Var.3	B_cell	endothelial_cell	mesenchymal_stem_cell_of_adipose	myeloid_cell	natural_killer_cell	T_cell	P.value
GTEX-1117F-0226-SM-5GZZ7	0.199930695	0.016034247	0.170284634	0.424136576	0.079317327	0	0.110296522	p < 0.001
GTEX-1117F-1326-SM-5EGHH	0.097578628	0.01732641	0.369089691	0.328577515	0.089787953	0.022543043	0.075096759	p < 0.001
GTEX-111CU-1026-SM-5EGIL	0.116543709	0	0.374976379	0.308811759	0.140218503	0.005330612	0.054119039	p < 0.001
GTEX-111CU-1826-SM-5GZYN	0.088711333	0	0.246561767	0.359820962	0.191759603	0	0.113146335	p < 0.001
GTEX-111FC-0226-SM-5N9B8	0.051399054	0	0.253032577	0.411579626	0.10217742	0	0.181811323	p < 0.001
GTEX-111VG-2326-SM-5N9BK	0.08079218	0.008147007	0.1839267	0.346806545	0.292556311	0.018399958	0.069371299	p < 0.001
GTEX-111YS-1326-SM-5EGGK	0.140622558	0	0.332396736	0.267884439	0.197501934	0	0.061594334	p < 0.001
GTEX-111YS-2426-SM-5GZZQ	0.085405819	0	0.412928134	0.299893438	0.133546426	0	0.068226183	p < 0.001
GTEX-1122O-0926-SM-5N9C9	0.0978726	0	0.418247747	0.242636155	0.168964083	0.001	0.071287003	p < 0.001
GTEX-1122O-2026-SM-5NQ91	0.083927873	0	0.326309128	0.292811043	0.155069841	0	0.141882115	p < 0.001
GTEX-1128S-0926-SM-5GZZU	0.078637388	0	0.238193235	0.366746987	0.161841083	0	0.154581306	p < 0.001
GTEX-1128S-2126-SM-5H12U	0.099689453	0	0.324414937	0.314342817	0.195106462	0	0.06644633	p < 0.001
GTEX-113IC-0226-SM-5HL5C	0	0	0.233273893	0.467107893	0.157049873	0	0.142568341	p < 0.001
GTEX-113JC-0726-SM-5GZZR	0.139483063	0.003345594	0.336389577	0.389996525	0.074511802	0.004803946	0.051469493	p < 0.001
GTEX-117YW-0826-SM-5H11O	0.108730809	0	0.287684698	0.350457916	0.180454374	0	0.072672202	p < 0.001
GTEX-117YX-0726-SM-5GIET	0.202617545	0	0.181524155	0.307220605	0.18746555	0	0.121172144	p < 0.001
GTEX-117YX-2226-SM-5EGJJ	0.123443248	0	0.27996528	0.276385888	0.15645603	0	0.163749555	p < 0.001
GTEX-1192X-1526-SM-5H11I	0.092682757	0	0.319211365	0.270095778	0.15717182	0	0.160838279	p < 0.001
GTEX-11DXW-0326-SM-5H11W	0.078223171	0.012255821	0.335028528	0.372800026	0.070122775	0	0.13156968	p < 0.001
GTEX-11DXX-2026-SM-5EGJL	0.148838425	0	0.28261242	0.282116742	0.175614598	0	0.110817814	p < 0.001
GTEX-11DXX-2326-SM-5Q5A2	0.091866529	0	0.340548293	0.297189936	0.201928597	0	0.068466644	p < 0.001
GTEX-11DXY-0326-SM-5H12F	0.176156561	0.001893847	0.241298877	0.378853163	0.075293569	0	0.126503983	p < 0.001
GTEX-11DXZ-1426-SM-5H12A	0.091263471	0	0.323979485	0.349335517	0.117669118	0	0.117752409	p < 0.001
GTEX-11DYG-2026-SM-5EGGX	0.110895201	0	0.264476853	0.410796041	0.080371897	0	0.133460008	p < 0.001
GTEX-11DZ1-0226-SM-5A5KF	0.110914014	0	0.39687507	0.245693784	0.14968902	8.00E-04	0.09604234	p < 0.001
GTEX-11EI6-0226-SM-5EQ64	0.076589724	0	0.322806852	0.333901664	0.108319844	0	0.158381916	p < 0.001
GTEX-11EM3-1126-SM-5A5KM	0.160290214	0	0.247935307	0.30039239	0.212123606	0.017515433	0.06174305	p < 0.001
GTEX-11EM3-2326-SM-5H12B	0.107698167	0.002474815	0.433201704	0.317535196	0.099249259	0	0.039840858	p < 0.001
GTEX-11EMC-2826-SM-5PNY6	0.101311343	0	0.294254629	0.34124619	0.164261936	0	0.098925901	p < 0.001
GTEX-11EQ8-0226-SM-5EQ5G	0.127977632	0.00110029	0.285816537	0.333615119	0.161641687	0.007339301	0.082509434	p < 0.001
GTEX-11EQ9-1126-SM-5987I	0.115396393	0	0.381727691	0.274838137	0.161493781	0.002658076	0.063885922	p < 0.001
GTEX-11EQ9-2526-SM-5HL66	0.097072515	0.001119339	0.433794747	0.274317958	0.132323584	8.00E-04	0.060593284	p < 0.001
GTEX-11GS4-1026-SM-5N9DE	0.068756137	0	0.336149103	0.307940483	0.150420662	0	0.136733615	p < 0.001
GTEX-11GS4-2626-SM-5A5LD	0	0	0.285252459	0.405376932	0.141137417	0	0.168233192	p < 0.001
GTEX-11GSO-0226-SM-5A5LV	0.157650311	0	0.269035038	0.310498909	0.145007394	0	0.117808349	p < 0.001
GTEX-11GSO-2326-SM-5A5LX	0.095782457	0	0.234929545	0.334014827	0.237736191	0.010671765	0.086865214	p < 0.001
GTEX-11H98-0226-SM-5NQ89	0.097376522	0	0.380332426	0.309940803	0.145022817	0.002410751	0.064916681	p < 0.001
GTEX-11I78-0226-SM-5HL6R	0.137266821	0	0.291767509	0.342026019	0.174185242	0	0.054754408	p < 0.001
GTEX-11I78-2626-SM-5Q5AI	0.093518905	0	0.264460034	0.343323034	0.196782514	0	0.101915514	p < 0.001
GTEX-11LCK-0326-SM-5A5M7	0.085268974	0	0.301096142	0.319433865	0.199911486	0.005056898	0.089232636	p < 0.001
GTEX-11LCK-1126-SM-5A5KC	0.065236239	0	0.295403228	0.361696473	0.106023446	0	0.171640614	p < 0.001
GTEX-11NUK-2026-SM-5PNVZ	0.128062935	0.023964192	0.308175039	0.348770522	0.047545779	0	0.143481534	p < 0.001
GTEX-11NV4-1426-SM-5BC4W	0.115507886	0.009876664	0.312871918	0.371168382	0.06896039	0	0.12161476	p < 0.001
GTEX-11O72-0226-SM-59869	0.07944054	0	0.328433662	0.294439009	0.138339313	0	0.159347475	p < 0.001
GTEX-11OF3-0826-SM-5BC51	0.083965529	0	0.337932359	0.369093589	0.091461868	0	0.117546656	p < 0.001
GTEX-11OF3-2426-SM-5Q5AS	0.060383894	0	0.312631271	0.3592833	0.104668884	0	0.163032651	p < 0.001
GTEX-11ONC-2526-SM-5986W	0.011980922	0	0.230462882	0.459574952	0.142564756	0	0.155416488	p < 0.001
GTEX-11P7K-0826-SM-5BC5F	0.127074741	0	0.344041348	0.29112078	0.150207066	0	0.087556065	p < 0.001
GTEX-11P7K-2026-SM-5GU74	0.102131065	0	0.377205462	0.256094797	0.108750601	0	0.155818075	p < 0.001
GTEX-11P81-0726-SM-5PNYH	0.162411798	0	0.280218365	0.276982049	0.189832442	0	0.090555346	p < 0.001
GTEX-11P81-2426-SM-5GU65	0.056237082	0	0.323238816	0.345135183	0.128185353	0	0.147203565	p < 0.001
GTEX-11P82-0326-SM-5HL51	0.178993762	0	0.337825193	0.314172335	0.129117201	0.003631483	0.036260025	p < 0.001
GTEX-11P82-1726-SM-5Q5AT	0.171440948	0	0.284071016	0.266587215	0.118932865	0	0.158967955	p < 0.001
GTEX-11PRG-0626-SM-5BC56	0.023633617	0	0.277595799	0.372382265	0.159522187	0	0.166866133	p < 0.001
GTEX-11PRG-1526-SM-5HL6Z	0.081218691	0	0.305423632	0.342557627	0.120564376	0	0.150235674	p < 0.001
GTEX-11TT1-1926-SM-5PNYN	0.181494096	0	0.277658221	0.258614004	0.167704131	0	0.114529547	p < 0.001
GTEX-11TT1-2426-SM-5EQMK	0.176134706	0	0.275175822	0.272337181	0.147433713	0	0.128918578	p < 0.001
GTEX-11TTK-0226-SM-5N9EC	0.08523816	0.011283551	0.310747692	0.349227957	0.084999141	0	0.158503498	p < 0.001
GTEX-11TUW-2626-SM-5EQKZ	0.076389859	0	0.241909646	0.390676981	0.176350409	0	0.114673104	p < 0.001
GTEX-11UD1-0226-SM-5EQKL	0.051953657	0	0.247652531	0.365349469	0.190274216	0.009625956	0.135144171	p < 0.001
GTEX-11UD2-0126-SM-5EQL2	5.00E-04	0	0.280828422	0.408397943	0.143548609	0	0.16667784	p < 0.001
GTEX-11VI4-1226-SM-5EQMP	0.101158983	0	0.392001937	0.258769386	0.130976443	0	0.117093251	p < 0.001
GTEX-11WQC-2426-SM-5EQKQ	0.005360041	0	0.56633167	0.181993266	0.092978748	0	0.153336274	p < 0.001
GTEX-11WQK-1526-SM-5EGKN	0.195887572	0	0.300419912	0.256420291	0.12570112	0	0.121571105	p < 0.001
GTEX-11XUK-1726-SM-5GU61	0.188109622	0	0.268285124	0.270644688	0.163646296	0	0.109314269	p < 0.001
GTEX-11XUK-2126-SM-5EQLR	0.189702507	0	0.280396929	0.31284912	0.090804912	0	0.126246532	p < 0.001
GTEX-11ZTS-0226-SM-5EQKD	0.0033009	0	0.292666122	0.409586942	0.140179331	0	0.154266705	p < 0.001
GTEX-11ZTS-1326-SM-5EQMA	0.079081014	0	0.263500375	0.443568763	0.108761656	0	0.105088191	p < 0.001
GTEX-11ZTT-2526-SM-5EQM9	0.072678371	0	0.308986093	0.331677784	0.153908637	0	0.132749116	p < 0.001
GTEX-11ZU8-2426-SM-5EQMV	0.085842002	0.003412235	0.280455393	0.38160783	0.120971655	0	0.127710884	p < 0.001
GTEX-11ZUS-0726-SM-59886	0.084028637	0	0.285989041	0.346304687	0.136201559	0	0.147476076	p < 0.001
GTEX-11ZUS-1826-SM-5FQTR	0.108477236	0.003047178	0.327137499	0.350122558	0.077247376	0	0.133968153	p < 0.001
GTEX-11ZVC-2626-SM-5FQTA	0.039686778	0	0.339462279	0.320637565	0.147800384	0	0.152412994	p < 0.001
GTEX-1211K-1226-SM-5EQ4N	0.161415169	0	0.338673635	0.333717322	0.12398193	0.002368091	0.039843854	p < 0.001
GTEX-1211K-2226-SM-5FQU6	0.089632473	0	0.202819913	0.395114289	0.180011481	0	0.132421844	p < 0.001
GTEX-12126-0426-SM-5Q5AP	0.008343936	0	0.301319373	0.368761631	0.192382558	0	0.129192502	p < 0.001
GTEX-1212Z-0526-SM-5FQSQ	0.178802901	0	0.239508334	0.343697646	0.099288703	0	0.138702416	p < 0.001
GTEX-1212Z-2426-SM-5EQ5D	0.062405058	0	0.227045873	0.41844769	0.130661811	0	0.161439568	p < 0.001
GTEX-12584-0226-SM-5EQL5	0.100055847	0.006433803	0.494826663	0.210346951	0.113128627	0.014638864	0.060569245	p < 0.001
GTEX-12584-2126-SM-5FQUM	0.136548787	0.008413115	0.447808273	0.191092545	0.126545466	0.011368119	0.078223696	p < 0.001
GTEX-12696-1826-SM-5EGJS	0.153326694	0	0.30746242	0.276845852	0.138386358	0	0.123978677	p < 0.001
GTEX-12696-2526-SM-5EQLN	0.094027565	0	0.426655118	0.323179151	0.108265058	0	0.047873107	p < 0.001
GTEX-1269C-2726-SM-5EGJ4	0.069261145	0.005313063	0.441145914	0.329202869	0.099578134	0.005392168	0.050106707	p < 0.001
GTEX-12BJ1-0826-SM-5EQ5P	0.114899925	1.00E-04	0.39712732	0.284393022	0.131854912	0	0.071644766	p < 0.001
GTEX-12C56-0826-SM-5EGJ5	0.154434663	0	0.32561345	0.30557847	0.146274962	0.005787459	0.062310995	p < 0.001
GTEX-12C56-1626-SM-5FQUO	0.104344379	0	0.248620087	0.320558561	0.158760907	0	0.167716065	p < 0.001
GTEX-12KS4-0426-SM-5EQMC	0.076031149	0	0.397812366	0.340881274	0.125332742	0	0.059942469	p < 0.001
GTEX-12KS4-1526-SM-5EQ6E	0.137725317	0	0.290686722	0.351974611	0.146408986	0	0.073204364	p < 0.001
GTEX-12WSA-0326-SM-5BC6I	0.168717342	0	0.29338636	0.285831208	0.088597537	0	0.163467553	p < 0.001
GTEX-12WSA-1626-SM-5EGJV	0.149931524	0.014456711	0.423006405	0.234894754	0.090277666	8.00E-04	0.086594332	p < 0.001
GTEX-12WSC-0226-SM-5EQ52	0.059098421	0	0.333126133	0.325102314	0.137497739	0	0.145175393	p < 0.001
GTEX-12WSC-1726-SM-5GCN3	0.143177888	0	0.246109629	0.362785254	0.123603176	0	0.124324052	p < 0.001
GTEX-12WSD-0226-SM-59HKO	0	0	0.267673438	0.423814544	0.125575022	0	0.182936996	p < 0.001
GTEX-12WSF-1526-SM-6PAN6	0.186788899	0	0.239060785	0.360735888	0.139833438	0	0.07358099	p < 0.001
GTEX-12WSG-0426-SM-5FQSE	0.062705393	0	0.241879614	0.377122559	0.196316815	0	0.121975618	p < 0.001
GTEX-12WSI-1526-SM-5GCNM	0.081062814	0	0.287869147	0.355492329	0.105134868	0	0.170440842	p < 0.001
GTEX-12WSK-1026-SM-5CVNR	0.167666372	0	0.3009908	0.310953492	0.146249133	0.007318178	0.066822026	p < 0.001
GTEX-12WSL-1126-SM-5CVNK	0.096819404	0	0.311977134	0.342301561	0.178888635	0	0.070013265	p < 0.001
GTEX-12WSL-2426-SM-5GCN7	0.073688339	0	0.138738101	0.496380085	0.150152094	0	0.141041381	p < 0.001
GTEX-12WSM-0226-SM-5LZV6	0.027407119	0.01467812	0.3287813	0.376748155	0.091006413	0	0.161378892	p < 0.001
GTEX-12WSM-0626-SM-5GCOK	0.103866875	0	0.290788179	0.354355244	0.142987661	0	0.108002041	p < 0.001
GTEX-12ZZW-2326-SM-5DUW2	0.201724973	0	0.233562784	0.3048071	0.120984173	0	0.13892097	p < 0.001
GTEX-12ZZX-0226-SM-5DUXU	0.067659662	0	0.311426144	0.400118209	0.165811848	0.003847972	0.051136165	p < 0.001
GTEX-12ZZX-1726-SM-5BC63	0.085623575	0	0.513354567	0.275102624	0.071362592	0.002311655	0.052244987	p < 0.001
GTEX-12ZZY-0326-SM-5LZVQ	0.013794583	0	0.277982551	0.405932273	0.146002603	0	0.15628799	p < 0.001
GTEX-12ZZZ-0526-SM-5DUX6	0.071796229	0	0.262004302	0.397882129	0.125432191	0	0.142885148	p < 0.001
GTEX-13111-0626-SM-5LZVR	0.114707268	0	0.382198378	0.27716678	0.179685432	0.009482573	0.036759569	p < 0.001
GTEX-13111-1726-SM-5EGJZ	0.093172763	0	0.237890446	0.416316037	0.098584791	0	0.154035963	p < 0.001
GTEX-13112-1126-SM-5GCMY	0.122152488	0.006358537	0.358095347	0.34112476	0.051521971	0	0.120746897	p < 0.001
GTEX-13112-2726-SM-5DUW5	0.091136947	0.007151101	0.478119125	0.296411111	0.071451849	0	0.055729868	p < 0.001
GTEX-13113-1126-SM-5LZU9	0.148946056	0	0.372595331	0.269417995	0.147525008	0.004142348	0.057373261	p < 0.001
GTEX-13113-1826-SM-5LZW4	0.092256339	0	0.367083487	0.300951872	0.161907492	0	0.077800811	p < 0.001
GTEX-1313W-0226-SM-5LZV7	0.034673791	0	0.332040597	0.361348319	0.129534583	0	0.14240271	p < 0.001
GTEX-1313W-1626-SM-5J1OE	0.066701184	0	0.394088565	0.303245677	0.109510877	0	0.126453696	p < 0.001
GTEX-1314G-1626-SM-5EQ67	0.082876996	0	0.311558837	0.336751556	0.107723584	0	0.161089028	p < 0.001
GTEX-131XE-2026-SM-5LZW1	0.12329399	0	0.275287488	0.329092382	0.179660745	0	0.092665395	p < 0.001
GTEX-131XE-2426-SM-5EQ5V	0.089482746	0	0.220933192	0.400483389	0.151696451	0	0.13740422	p < 0.001
GTEX-131XF-0726-SM-5GIE5	0.114165943	0	0.346899214	0.326567359	0.164952772	0	0.047414712	p < 0.001
GTEX-131XF-2226-SM-5EQKG	0.086281754	0.022429966	0.359408264	0.335407072	0.050134372	0	0.146338572	p < 0.001
GTEX-131XG-0126-SM-5K7UJ	0.115329085	0	0.286400293	0.292236579	0.200329907	0	0.105704136	p < 0.001
GTEX-131XH-0826-SM-5GCN8	0.083087786	0	0.319184546	0.348328377	0.144500473	0	0.104898818	p < 0.001
GTEX-131XW-0526-SM-5PNXZ	0.021298423	0	0.263667636	0.39703608	0.14748356	0	0.170514301	p < 0.001
GTEX-131YS-0226-SM-5IJEH	0	0	0.283569253	0.43611905	0.135830313	0	0.144481384	p < 0.001
GTEX-131YS-1726-SM-5HL7G	0.124061099	0.023575813	0.313354618	0.351143038	0.042624734	0	0.145240698	p < 0.001
GTEX-132AR-0226-SM-5IJBE	0.080161695	0	0.243557294	0.323142907	0.195373221	0	0.157764882	p < 0.001
GTEX-132AR-0526-SM-5J2MJ	0.128647366	0	0.225173085	0.360274709	0.214638323	0	0.071266517	p < 0.001
GTEX-132NY-1126-SM-5PNVE	0.10395381	0	0.267093868	0.378663905	0.124469592	0	0.125818825	p < 0.001
GTEX-132Q8-1726-SM-5EGK8	0.118552638	0.046259669	0.303399198	0.309004605	0.109888395	0.004195906	0.108699589	p < 0.001
GTEX-132QS-0826-SM-5K7WV	0.138740714	0	0.346905251	0.290273971	0.152400273	3.00E-04	0.071346528	p < 0.001
GTEX-132QS-2526-SM-62LFJ	0.116662133	0	0.374395796	0.314065159	0.130737409	0	0.064139504	p < 0.001
GTEX-1339X-0726-SM-5L3FF	0.237835951	0	0.258057531	0.304563503	0.143883422	0	0.055659593	p < 0.001
GTEX-133LE-0926-SM-5P9J1	0.216469597	0	0.219257555	0.301971625	0.188338756	0	0.073962467	p < 0.001
GTEX-133LE-1926-SM-5N9FV	0.081711942	0	0.314899618	0.320166347	0.12238199	0	0.160840103	p < 0.001
GTEX-1399R-2626-SM-5KLZ7	0.10326114	0.002640977	0.359093491	0.275969996	0.188359204	0.005160166	0.065515026	p < 0.001
GTEX-1399S-1426-SM-5PNYQ	0.158189524	0	0.236190349	0.288610202	0.231843154	0.00163074	0.083536031	p < 0.001
GTEX-1399T-1326-SM-5PNVH	0.083100214	0.003289218	0.324680382	0.380746185	0.080443461	0	0.12774054	p < 0.001
GTEX-1399T-2726-SM-5K7XK	0.038976335	0	0.329041616	0.366542893	0.122998405	0	0.142440753	p < 0.001
GTEX-1399U-2426-SM-5K7XB	0.12711074	0.011853807	0.419306351	0.285119341	0.093559827	0	0.063049935	p < 0.001
GTEX-139D8-0326-SM-5IJCJ	0.119550904	0	0.326464127	0.295061634	0.110391104	0	0.148532231	p < 0.001
GTEX-139D8-1626-SM-5IJFZ	0.142941094	0	0.261504807	0.325870095	0.121859142	0	0.147824862	p < 0.001
GTEX-139T4-0126-SM-5HL5G	0.078097269	0	0.248219745	0.349540878	0.159069735	0	0.165072372	p < 0.001
GTEX-139T6-0526-SM-5IJC9	0.083205369	0	0.48441876	0.245368733	0.124305926	0.002182413	0.060518799	p < 0.001
GTEX-139T6-2126-SM-5KM37	0.084378076	0	0.398345781	0.216199702	0.189929525	0	0.111146915	p < 0.001
GTEX-139T8-0226-SM-5L3EA	0.124388968	0.016317486	0.386403062	0.295264311	0.087249146	0.002780698	0.087596329	p < 0.001
GTEX-139TT-0226-SM-5K7YH	0.121790742	0.033871252	0.251612347	0.419632991	0.041813257	0	0.131279411	p < 0.001
GTEX-139TU-0226-SM-5J1NM	0.001536837	0	0.24368898	0.393479568	0.197016623	0	0.164277992	p < 0.001
GTEX-139TU-1426-SM-5LZY9	0.198811731	0	0.277280333	0.310631138	0.100887751	0	0.112389048	p < 0.001
GTEX-139YR-0326-SM-5J1MC	0.10248037	0	0.365138732	0.308174949	0.154203429	0.00271526	0.06728726	p < 0.001
GTEX-139YR-2426-SM-5J1OB	0.158646941	0	0.38164737	0.288364436	0.110999817	0	0.060341435	p < 0.001
GTEX-13CF2-2626-SM-5LZZA	0.004396594	0	0.275621952	0.443072249	0.125834274	0	0.151074931	p < 0.001
GTEX-13CF3-1126-SM-5LZXB	0.206413529	0	0.354445718	0.278735283	0.118684216	0.0020001	0.039721155	p < 0.001
GTEX-13CF3-2326-SM-5IFGL	0.104539191	0	0.440920859	0.266785744	0.132109816	0	0.05564439	p < 0.001
GTEX-13D11-0526-SM-5LZYM	0.150487272	0	0.317798087	0.336628747	0.146856681	0.003333112	0.044896102	p < 0.001
GTEX-13D11-2326-SM-5IJCY	0.079523405	0	0.411606058	0.311192598	0.137608915	0	0.060069024	p < 0.001
GTEX-13FH7-1926-SM-5J2OL	0.126780729	0	0.410931925	0.289560008	0.114805334	4.00E-04	0.057490453	p < 0.001
GTEX-13FH7-2226-SM-5IJD4	0.115729758	0	0.304600475	0.29707708	0.169712987	0	0.1128797	p < 0.001
GTEX-13FHO-0326-SM-5IJBH	0.023208611	0	0.208416202	0.379586838	0.199034609	0	0.189753739	p < 0.001
GTEX-13FHO-2026-SM-5J1OA	0.037706524	0	0.219911521	0.339302843	0.232967338	0	0.170111774	p < 0.001
GTEX-13FHP-0226-SM-5K7WD	0.04386708	0	0.288342742	0.355015932	0.171808632	0	0.140965614	p < 0.001
GTEX-13FTW-0426-SM-5K7X2	0.114151208	0	0.300403243	0.333602212	0.204961843	0	0.046881494	p < 0.001
GTEX-13FTW-2526-SM-5IJC8	0.084802502	0	0.260070109	0.34543886	0.15205398	0	0.157634549	p < 0.001
GTEX-13FTX-0626-SM-5J2NS	0.164459805	0	0.283338934	0.289626402	0.194444517	0	0.068130341	p < 0.001
GTEX-13FTY-0626-SM-5L3F8	0.034533273	0	0.264616368	0.404869383	0.137599705	0	0.158381271	p < 0.001
GTEX-13FXS-1326-SM-62LFR	0.02029293	0	0.267672802	0.451545761	0.120622553	0	0.139865955	p < 0.001
GTEX-13G51-0526-SM-5IJCQ	0.107690964	0	0.316155263	0.374953197	0.084891418	0	0.116309157	p < 0.001
GTEX-13G51-2626-SM-5LZYW	0.085291103	0.02153112	0.299970207	0.380142644	0.056278785	0	0.156786141	p < 0.001
GTEX-13IVO-0226-SM-5LZXU	0.096150257	0	0.299960597	0.277136215	0.165570609	0	0.161182323	p < 0.001
GTEX-13IVO-2426-SM-5K7V9	0.188364079	3.00E-04	0.382171306	0.269624857	0.09128101	0	0.068260514	p < 0.001
GTEX-13JUV-0626-SM-5J1MQ	0.103676767	0.008724485	0.541119468	0.201596666	0.07857788	0	0.066304735	p < 0.001
GTEX-13JUV-2826-SM-5LZWU	0.08316878	0	0.280536849	0.384144732	0.085276282	0	0.166873357	p < 0.001
GTEX-13JVG-0226-SM-5J1MW	0.104418289	0.006267795	0.309751126	0.229963528	0.258664636	0.024510555	0.066424072	p < 0.001
GTEX-13N11-1826-SM-5IJDS	0.089382538	8.00E-04	0.303120756	0.303995888	0.202057507	0.001481587	0.099112275	p < 0.001
GTEX-13N11-2626-SM-5K7UQ	0.13249254	0	0.27814351	0.349338546	0.134468571	0	0.105556833	p < 0.001
GTEX-13N1W-0226-SM-5K7W6	0.083816954	0	0.292279139	0.369685283	0.122957672	0	0.131260951	p < 0.001
GTEX-13N1W-1226-SM-5K7UM	0.259570073	0	0.285972991	0.315839034	0.117698789	0	0.020919113	p < 0.001
GTEX-13N2G-1926-SM-5J1O3	0.081338757	0	0.414679011	0.327657351	0.114325927	0.002132063	0.05986689	p < 0.001
GTEX-13N2G-2726-SM-5J1MG	0.08729586	0	0.408886018	0.315875939	0.122539418	0.002404648	0.062998118	p < 0.001
GTEX-13NYS-0226-SM-5MR49	0.114560098	0.014564042	0.243624065	0.249784736	0.284358615	0.011532796	0.081575648	p < 0.001
GTEX-13NYS-0726-SM-5J1OR	0.121010035	0.014803945	0.44773751	0.238480442	0.085073732	0	0.092894336	p < 0.001
GTEX-13NZ8-0926-SM-5MR3U	0.106073511	0	0.462878747	0.24852671	0.114481279	0	0.068039754	p < 0.001
GTEX-13NZ9-0526-SM-5J1OX	0.101426319	0	0.304441523	0.362458022	0.11810562	0	0.113568516	p < 0.001
GTEX-13NZ9-2026-SM-5KM1U	0.160415629	0	0.23815612	0.361109034	0.12022428	0	0.120094937	p < 0.001
GTEX-13NZA-0126-SM-5K7UH	0.059634229	0	0.248421189	0.358840324	0.205217574	0	0.127886685	p < 0.001
GTEX-13NZB-0826-SM-5K7X5	0.131923956	0.009987085	0.335649349	0.329496697	0.065103968	0	0.127838944	p < 0.001
GTEX-13NZB-2426-SM-5K7UF	0.083620066	9.00E-04	0.438077975	0.298690696	0.117387933	0.001872513	0.059441477	p < 0.001
GTEX-13O1R-0226-SM-5K7U5	0.101782188	0	0.204416668	0.440415507	0.174893952	0	0.078491685	p < 0.001
GTEX-13O21-1526-SM-5K7W4	0.075202492	0	0.27964807	0.345694307	0.145926587	0	0.153528544	p < 0.001
GTEX-13O21-3126-SM-5J1OI	0.109857877	0	0.332666417	0.304846818	0.184733424	0.010567678	0.057327787	p < 0.001
GTEX-13O3P-0226-SM-5KM3Z	0.081505108	0	0.329334508	0.307887706	0.131647718	0	0.149624959	p < 0.001
GTEX-13O3P-0926-SM-5IFFI	0.180195383	0	0.179783966	0.346345731	0.15211124	0	0.141563679	p < 0.001
GTEX-13O3Q-1126-SM-5K7YK	0.136475823	0.021003122	0.303908443	0.360911784	0.047620698	0	0.13008013	p < 0.001
GTEX-13O3Q-2326-SM-5KM3G	0.007061615	0	0.287384996	0.380972424	0.177723924	0	0.146857042	p < 0.001
GTEX-13O61-1926-SM-5KM1R	0.130600171	0.002321606	0.392056196	0.242726787	0.16767341	0.005389477	0.059232354	p < 0.001
GTEX-13O61-2426-SM-5J1NV	0.092111868	0	0.437767786	0.261966691	0.139029593	0.002026794	0.067097268	p < 0.001
GTEX-13OVG-1326-SM-5K7Y3	0.139226579	0	0.349580263	0.332157158	0.128840914	0.002997632	0.047197455	p < 0.001
GTEX-13OVH-1126-SM-5K7YP	0.201720343	0	0.208992587	0.356197866	0.137464759	0	0.095624446	p < 0.001
GTEX-13OVI-1326-SM-5IJBO	0.132874515	0.003332738	0.219619225	0.396839807	0.077680933	0	0.169652782	p < 0.001
GTEX-13OVJ-0326-SM-5L3GL	0.100914598	0	0.347192406	0.323014487	0.13968879	0.008645776	0.080543942	p < 0.001
GTEX-13OVJ-0926-SM-5K7U1	0.094618113	0	0.350201633	0.322467327	0.150701384	0	0.082011544	p < 0.001
GTEX-13OVK-0326-SM-7KUEJ	0.103572937	0	0.353114703	0.307085844	0.119031309	0	0.117195208	p < 0.001
GTEX-13OVK-2126-SM-6PAN1	0.127345333	0	0.392564543	0.289569051	0.13129178	0.002506755	0.056722537	p < 0.001
GTEX-13OVL-0326-SM-5IJCS	0.071867713	0	0.262947457	0.399854126	0.104427703	0	0.160903001	p < 0.001
GTEX-13OVL-0826-SM-5L3GV	0.105181166	0	0.331541064	0.339673844	0.121255089	0	0.102348836	p < 0.001
GTEX-13OW6-0526-SM-5L3HY	0.124188763	0.018479197	0.277178922	0.4079869	0.064113474	0	0.108052743	p < 0.001
GTEX-13OW6-2426-SM-5K7WO	0.095550871	0.018608472	0.303352739	0.416881462	0.057849728	0	0.107756728	p < 0.001
GTEX-13OW7-0226-SM-5MR3N	0.027849378	0	0.2874535	0.366777253	0.154398163	0	0.163521706	p < 0.001
GTEX-13OW7-1126-SM-5K7V6	0.140645816	0.023793622	0.305852758	0.385573183	0.046589116	0	0.097545505	p < 0.001
GTEX-13OW8-0326-SM-5L3FB	0.048143709	0	0.36008368	0.339022999	0.075523317	0	0.177226296	p < 0.001
GTEX-13OW8-1226-SM-5K7XD	0.069259455	0.002372557	0.353908369	0.340213622	0.07719719	0	0.157048807	p < 0.001
GTEX-13PDP-0226-SM-5K7W9	0.078389675	0	0.344752714	0.2807912	0.146760489	0	0.149305922	p < 0.001
GTEX-13PDP-1226-SM-5K7TW	0.161606009	0.001591677	0.412207106	0.253597803	0.09976345	0	0.071233956	p < 0.001
GTEX-13PL6-0926-SM-5KLYY	0.167168066	0.00167674	0.282126132	0.377848465	0.037197363	0	0.133983235	p < 0.001
GTEX-13PL7-1226-SM-5SIAR	0.146449848	0	0.245429284	0.294611439	0.231453331	0.014445594	0.067610504	p < 0.001
GTEX-13PLJ-0126-SM-5L3HU	0.076623943	0	0.223769864	0.438319721	0.098200109	0	0.163086363	p < 0.001
GTEX-13PVQ-0226-SM-5SIBG	0.062371588	0	0.272039499	0.405433791	0.117480974	0	0.142674148	p < 0.001
GTEX-13PVQ-2226-SM-5L3G9	0.157348276	0	0.266288356	0.354653617	0.095268905	0	0.126440847	p < 0.001
GTEX-13PVR-0526-SM-5S2OB	0.182939457	0	0.26125164	0.317910237	0.159560735	0	0.07833793	p < 0.001
GTEX-13PVR-2426-SM-5RQHN	0.092873525	0	0.24447948	0.380757381	0.174052965	0	0.107836649	p < 0.001
GTEX-13QBU-1326-SM-5LU4K	0.198908046	0	0.331466993	0.284671474	0.146073943	0.004477821	0.034401723	p < 0.001
GTEX-13QBU-2526-SM-5LU4X	0.085244345	0	0.2784662	0.320387274	0.187952934	0	0.127949247	p < 0.001
GTEX-13QJ3-0426-SM-5RQHP	0.108110452	0.025495531	0.333512894	0.311193444	0.0688186	0	0.15286908	p < 0.001
GTEX-13RTJ-2526-SM-5S2Q3	0.141450853	1.00E-04	0.373090846	0.279560414	0.13032803	0	0.075504061	p < 0.001
GTEX-13RTK-0726-SM-5Q5EN	0.259512318	0	0.236371099	0.256057665	0.180010726	0	0.068048193	p < 0.001
GTEX-13S7M-0226-SM-5S2UG	0.045242132	0	0.273075105	0.351831849	0.168882144	0	0.160968769	p < 0.001
GTEX-13S7M-0826-SM-5QGQX	0.183606071	0	0.234420719	0.342805776	0.082892025	0	0.156275409	p < 0.001
GTEX-13S86-0926-SM-5SI6I	0.125434119	0	0.408336634	0.27360325	0.131816137	0	0.06080986	p < 0.001
GTEX-13SLW-0226-SM-5S2NA	0.103020301	0.006257542	0.327662668	0.302276705	0.179101346	9.00E-04	0.080809265	p < 0.001
GTEX-13SLX-0426-SM-5QGRC	0.021209231	0	0.287096342	0.376425729	0.16838918	0	0.146879519	p < 0.001
GTEX-13U4I-0226-SM-5SIB1	0.096305929	0	0.29578154	0.341912837	0.108707707	0	0.157291987	p < 0.001
GTEX-13U4I-1726-SM-5J1MF	0.155304111	0	0.243051436	0.342016311	0.158354453	0	0.101273688	p < 0.001
GTEX-13VXT-0226-SM-5LU9Q	0.089294003	0.002404757	0.402215458	0.210634364	0.218851846	0.005257858	0.071341715	p < 0.001
GTEX-13VXT-0926-SM-5LU5K	0.185888322	0	0.311218108	0.320284876	0.138985513	0.005372421	0.03825076	p < 0.001
GTEX-13VXU-0226-SM-5SI9R	0.018371118	0.003590975	0.384019399	0.338900503	0.074356907	0	0.180761097	p < 0.001
GTEX-13VXU-1026-SM-5KLZE	0.079313394	0.029404404	0.398959647	0.328623248	0.040339155	0	0.123360152	p < 0.001
GTEX-13W3W-1126-SM-5L3DO	0.168655095	0	0.257756722	0.328636573	0.132154314	0	0.112797297	p < 0.001
GTEX-13W3W-2526-SM-5SI9P	0.115634479	0	0.309618215	0.287253633	0.143562673	0	0.143931001	p < 0.001
GTEX-13W46-1226-SM-5SIAS	0.22839985	0.00856293	0.274401756	0.315626794	0.059431965	0	0.113576706	p < 0.001
GTEX-13X6H-1726-SM-5Q5EH	0.226742632	0	0.151123441	0.322147162	0.217644232	0	0.082342533	p < 0.001
GTEX-13X6I-1526-SM-5SIAC	0.074231789	0	0.219937887	0.334934734	0.199930379	0	0.170965211	p < 0.001
GTEX-13X6J-0226-SM-7EPGC	0.010503317	0	0.342115157	0.34333449	0.155100489	0	0.148946548	p < 0.001
GTEX-13X6J-1926-SM-5TDCU	0.136674328	0	0.294273854	0.341126906	0.110195264	0	0.117729649	p < 0.001
GTEX-13X6K-0226-SM-5QGPB	0.086412755	0	0.371202875	0.262478792	0.141520898	0	0.138384679	p < 0.001
GTEX-13X6K-0726-SM-5LU2Z	0.046332744	0	0.371353233	0.30617036	0.110229812	0	0.165913851	p < 0.001
GTEX-13YAN-0426-SM-5O9DR	0.080862581	0	0.182764402	0.382188771	0.203346346	0	0.150837899	p < 0.001
GTEX-13YAN-1126-SM-5TDC7	0.264056466	0	0.179564214	0.283746601	0.166448855	0	0.106183864	p < 0.001
GTEX-1445S-2426-SM-79ON2	0.119625478	0.019475443	0.390232514	0.265667419	0.122385355	0.005939198	0.076674593	p < 0.001
GTEX-144FL-0226-SM-5Q5D4	0.090580332	0	0.325289238	0.331578535	0.166949058	0.004397557	0.08120528	p < 0.001
GTEX-144GL-0226-SM-5QGOX	0	0	0.247256482	0.483034316	0.111617584	0	0.158091618	p < 0.001
GTEX-144GM-0626-SM-79OKY	0.173178507	0	0.242840447	0.344291692	0.131040094	0	0.108649261	p < 0.001
GTEX-144GM-1926-SM-5LUAN	0.098727894	0.004889527	0.466388482	0.255900594	0.120131898	2.00E-04	0.053756452	p < 0.001
GTEX-144GN-0726-SM-5O98O	0.148046472	0	0.276958949	0.32046925	0.174846699	0	0.079678629	p < 0.001
GTEX-144GO-1626-SM-7EPG5	0.194341756	0	0.259622002	0.277149312	0.099910412	0	0.168976518	p < 0.001
GTEX-145LS-0226-SM-5O9A5	0.110642044	0	0.320552901	0.325666771	0.117207303	0	0.125930982	p < 0.001
GTEX-145LT-1526-SM-5O98P	0.137764209	0	0.440656659	0.24519396	0.130762734	0.001521651	0.044100785	p < 0.001
GTEX-145LT-1826-SM-5QGP4	0.092570828	0	0.376249979	0.338304037	0.133129298	0.002799733	0.056946125	p < 0.001
GTEX-145LU-1226-SM-5LU9B	0.097373078	0.022233541	0.343274909	0.366709058	0.067587564	0	0.102821852	p < 0.001
GTEX-145LV-1026-SM-5O9AE	0.252083606	0	0.244608308	0.256993368	0.117639208	0	0.128675509	p < 0.001
GTEX-145ME-0726-SM-5O9A3	0.186127943	0	0.238870165	0.339398229	0.136030998	0	0.099572665	p < 0.001
GTEX-145ME-1926-SM-5SI9S	0.107912167	0	0.309347978	0.304900048	0.152165257	0	0.125674549	p < 0.001
GTEX-145MF-0526-SM-5LUA6	0.094646759	0	0.352379253	0.31824445	0.07413145	0	0.160598088	p < 0.001
GTEX-145MF-1026-SM-5Q5EQ	0.082709019	0.020722557	0.344118674	0.332696117	0.042404958	0	0.177348674	p < 0.001
GTEX-145MG-0126-SM-5TDDA	0	9.00E-04	0.271553158	0.477183747	0.069158313	0	0.18115745	p < 0.001
GTEX-145MI-0426-SM-5O99V	0	0	0.138502914	0.537885799	0.165869433	0	0.157741854	p < 0.001
GTEX-145MI-0826-SM-5SI95	0.15187988	0	0.284541083	0.310022754	0.10790637	0	0.145649913	p < 0.001
GTEX-145MN-2626-SM-5NQAH	0.095052088	0	0.250470588	0.346062608	0.1826733	0	0.125741417	p < 0.001
GTEX-145MO-0426-SM-5QGP6	0.086827786	0	0.446360631	0.294268361	0.104053715	0	0.068489507	p < 0.001
GTEX-146FH-0226-SM-5QGPQ	0.065042744	0	0.285517514	0.359266988	0.138850152	0	0.151322602	p < 0.001
GTEX-146FH-2026-SM-5SI9I	0.087542467	0	0.246190115	0.361457999	0.20359076	0	0.101218659	p < 0.001
GTEX-146FQ-0226-SM-5NQAL	0.072196458	0	0.258552556	0.375021575	0.208768537	0.007590208	0.077870665	p < 0.001
GTEX-146FR-0226-SM-5Q5F6	0.144316907	0.001905195	0.346433757	0.27520467	0.164246089	0.008201806	0.059691577	p < 0.001
GTEX-146FR-1826-SM-5QGPF	0.086923178	0	0.346217146	0.29970194	0.130677703	0	0.136480034	p < 0.001
GTEX-14753-0326-SM-5QGQB	0.078083284	0	0.277798618	0.377732969	0.111021064	0	0.155364065	p < 0.001
GTEX-14753-2526-SM-5LU97	0.146677193	3.00E-04	0.289411007	0.390591924	0.094516316	0	0.07852136	p < 0.001
GTEX-147F3-0626-SM-5NQ9I	0.087398821	0	0.416783994	0.320423996	0.117474923	0	0.057918266	p < 0.001
GTEX-147GR-0426-SM-5S2OL	0.084114002	0.012285745	0.337930744	0.28962852	0.110860218	0	0.165180769	p < 0.001
GTEX-147JS-0426-SM-5TDD2	0.006450199	0	0.32970549	0.357009962	0.162525451	0	0.144308898	p < 0.001
GTEX-147JS-1026-SM-5S2MP	0.162976283	0.004590741	0.269753276	0.382909029	0.054674166	0	0.125096504	p < 0.001
GTEX-148VI-1726-SM-5S2W9	0.088250752	0.00324891	0.341321457	0.346977248	0.075740299	0	0.144461335	p < 0.001
GTEX-1497J-2326-SM-5NQBK	0.09887726	0	0.341358525	0.284951161	0.137656477	0	0.137156577	p < 0.001
GTEX-14A5H-0526-SM-5TDCN	0.085764911	0	0.297960942	0.333233273	0.156946996	0	0.126093879	p < 0.001
GTEX-14A6H-1026-SM-5SIAZ	0.090335554	0.063591998	0.409595735	0.213986018	0.073406647	0	0.149084048	p < 0.001
GTEX-14ABY-0326-SM-5TDDK	0.081210684	0.021881095	0.327899966	0.366533987	0.062461175	0	0.140013094	p < 0.001
GTEX-14ABY-1926-SM-62LDJ	0.078588493	0	0.38115435	0.278072126	0.115405457	0	0.146779574	p < 0.001
GTEX-14AS3-0426-SM-5QGQK	0.07010357	0	0.450631355	0.277657456	0.077158933	0	0.124448686	p < 0.001
GTEX-14AS3-2026-SM-5TDD9	0.083664361	0	0.317586962	0.319764931	0.130778259	0	0.148205486	p < 0.001
GTEX-14B4R-0526-SM-5QGQT	0.133118116	0	0.275079733	0.302556678	0.213616159	0	0.075629313	p < 0.001
GTEX-14BIL-0226-SM-5SI9E	0.042731165	0	0.257006717	0.40446264	0.132606821	0	0.163192658	p < 0.001
GTEX-14BIL-2426-SM-5QGQR	0.084112066	0	0.304414988	0.328895847	0.150042302	0	0.132534796	p < 0.001
GTEX-14BIM-1626-SM-7EWD2	0.127372176	0.021233553	0.434636988	0.241938767	0.092268063	0	0.082550452	p < 0.001
GTEX-14BIN-0726-SM-793DQ	0.08129663	0.001606264	0.330204378	0.34085357	0.179545935	0.009980117	0.056513107	p < 0.001
GTEX-14BIN-1226-SM-5S2OM	0.120537176	0	0.315155645	0.338861906	0.093836199	0	0.131609074	p < 0.001
GTEX-14BMU-0626-SM-73KZ6	0.197560565	0	0.305609807	0.312803076	0.165024924	0.002329617	0.016672011	p < 0.001
GTEX-14BMU-2126-SM-5S2TS	0.108792938	0	0.443853917	0.298640679	0.094963732	0	0.053748734	p < 0.001
GTEX-14BMV-0226-SM-5S2N2	0.035170841	0	0.249078967	0.435265634	0.131734702	0	0.148749855	p < 0.001
GTEX-14BMV-1626-SM-73KVQ	0.147863231	0.01642067	0.311718479	0.360518704	0.05656767	0	0.106911245	p < 0.001
GTEX-14C38-1026-SM-73KY7	0.148033116	0.006036218	0.296632842	0.210044233	0.170721206	0	0.168532385	p < 0.001
GTEX-14C39-0826-SM-5TDDU	0.12290339	0	0.215612279	0.322422634	0.203292871	0.002547977	0.133220849	p < 0.001
GTEX-14C39-2526-SM-5S2UH	0.101649401	0	0.351366093	0.297591996	0.180769705	0	0.068622805	p < 0.001
GTEX-14C5O-0226-SM-5SI6O	0.133717321	0.003515596	0.274825655	0.342042468	0.069506761	0	0.176392199	p < 0.001
GTEX-14C5O-0926-SM-793DM	0.139543389	0	0.241737338	0.353950715	0.169465786	0	0.095302772	p < 0.001
GTEX-14DAQ-0226-SM-664MQ	0.007785142	0	0.260843014	0.404316837	0.199371237	0	0.12768377	p < 0.001
GTEX-14DAQ-2526-SM-5RQIO	0.166496832	0.007859805	0.267379277	0.372004511	0.066492318	0	0.119767257	p < 0.001
GTEX-14DAR-0426-SM-664MW	0.168907452	0.002483684	0.271250642	0.335459497	0.164639386	0	0.057259339	p < 0.001
GTEX-14DAR-1926-SM-5S2NQ	0.088091366	0	0.306204939	0.345529373	0.116313999	0	0.143860323	p < 0.001
GTEX-14E1K-0426-SM-5S2PF	0.143560557	0	0.35624824	0.312297097	0.124025272	0	0.063868833	p < 0.001
GTEX-14E1K-2126-SM-793DU	0.135563202	0	0.18594345	0.3708995	0.148132161	0	0.159461686	p < 0.001
GTEX-14E6C-0226-SM-5S2N3	0.158966012	0	0.270042175	0.331423254	0.181462553	0	0.058106006	p < 0.001
GTEX-14E6C-1226-SM-5ZZUN	0.127868415	0	0.272666228	0.322636452	0.18089727	0	0.095931635	p < 0.001
GTEX-14E6D-0226-SM-62LDW	0.043550298	0.004024151	0.458099163	0.254302913	0.080308229	0	0.159715246	p < 0.001
GTEX-14E6D-1326-SM-62LES	0.090372757	0	0.294061065	0.345138856	0.114509032	0	0.15591829	p < 0.001
GTEX-14E6E-0226-SM-7DUEF	0.102324033	0	0.344171955	0.358846098	0.141513044	0	0.053144871	p < 0.001
GTEX-14E6E-1926-SM-664N4	0.078559647	0	0.307103627	0.301993397	0.146515613	0	0.165827716	p < 0.001
GTEX-14E7W-2326-SM-69LQC	0.157578233	0.017786059	0.277003749	0.386651772	0.056653256	0	0.104326931	p < 0.001
GTEX-14H4A-1026-SM-62LDY	0.104605979	0	0.319219753	0.307813654	0.108660739	0	0.159699875	p < 0.001
GTEX-14ICK-0326-SM-6LLIZ	0.100982979	0.007908259	0.387259744	0.317285508	0.110766402	0	0.075797108	p < 0.001
GTEX-14ICK-1726-SM-6AJA5	0.205879835	0	0.344087673	0.285675452	0.127417422	0	0.036939618	p < 0.001
GTEX-14ICL-0926-SM-5S2TU	0.106683771	0	0.627981632	0.161098679	0.074471487	0	0.029764433	p < 0.001
GTEX-14ICL-2026-SM-62LDN	0.084664315	0.023902093	0.586932916	0.198367876	0.056145452	0	0.049987348	p < 0.001
GTEX-14JG1-0526-SM-6LLHW	0.027675401	0	0.362384049	0.31959603	0.139566837	0	0.150777683	p < 0.001
GTEX-14JG6-0526-SM-6LLIH	0.158756455	0	0.324424437	0.332222769	0.151670223	0.00281794	0.030108176	p < 0.001
GTEX-14JG6-2326-SM-6LLH3	0.103912644	0	0.313065289	0.2858843	0.151734044	0	0.145403723	p < 0.001
GTEX-14JIY-0526-SM-62LFH	0	0	0.31640472	0.377091761	0.129164113	0	0.177339407	p < 0.001
GTEX-14JIY-1426-SM-6EU29	0.194766381	0.00280746	0.317328	0.301727253	0.073842732	0	0.109528174	p < 0.001
GTEX-14LLW-0226-SM-62LEL	0.082469401	8.00E-04	0.440475059	0.292489887	0.127772655	0.003066625	0.052961186	p < 0.001
GTEX-14PHW-1626-SM-6EU2H	0.15928415	0	0.263153263	0.333927239	0.107565181	0	0.136070167	p < 0.001
GTEX-14PHX-1626-SM-69LQB	0.184130585	0	0.232111601	0.329629333	0.172798487	0	0.081329994	p < 0.001
GTEX-14PHX-2426-SM-62LEN	0.103199516	0	0.278923435	0.34491485	0.132019243	0	0.140942956	p < 0.001
GTEX-14PHY-1026-SM-62LEV	0.18101619	0	0.259485798	0.33154811	0.183345912	1.00E-04	0.04455173	p < 0.001
GTEX-14PII-0326-SM-6LLIQ	0.037665145	0	0.27146359	0.424337106	0.09971955	0	0.16681461	p < 0.001
GTEX-14PJ2-0226-SM-6LLH4	0.094240335	0	0.258752912	0.366382766	0.138403034	0	0.142220953	p < 0.001
GTEX-14PJ2-1426-SM-62LFF	0.119799485	0	0.299588818	0.326355919	0.148300097	0	0.105955681	p < 0.001
GTEX-14PJ3-0726-SM-69LQE	0.138621069	0	0.252287552	0.353821397	0.119470767	0	0.135799216	p < 0.001
GTEX-14PJ3-1926-SM-62LEY	0.084087972	0	0.332092763	0.314133356	0.122901078	0	0.146784832	p < 0.001
GTEX-14PJ4-0126-SM-62LEZ	0.090420228	0	0.288510599	0.307565747	0.224806447	0.008249287	0.080447692	p < 0.001
GTEX-14PJ4-2226-SM-6LLIS	0.104276715	0	0.291263785	0.317404056	0.142927729	0	0.144127715	p < 0.001
GTEX-14PJ5-0426-SM-5ZZW2	0.174947438	0.018627605	0.317254082	0.292101303	0.134182902	0.002238339	0.060648331	p < 0.001
GTEX-14PJ6-2226-SM-6LLIV	0.107161212	0	0.362575344	0.282315698	0.173210006	0.005511981	0.069225759	p < 0.001
GTEX-14PJM-0326-SM-62LF2	0.015628172	0	0.278325878	0.372855062	0.194360718	0	0.13883017	p < 0.001
GTEX-14PJM-1226-SM-686Z7	0.081871366	0	0.262384041	0.376665083	0.124800826	0	0.154278684	p < 0.001
GTEX-14PJN-0626-SM-6EU13	0.157591609	0	0.377041056	0.307111871	0.132875357	3.00E-04	0.02509847	p < 0.001
GTEX-14PJO-1626-SM-69LPQ	0.203616542	0.005288687	0.296738152	0.317093898	0.105729087	0	0.071533633	p < 0.001
GTEX-14PK6-0926-SM-62LF4	0.088841679	0	0.258515463	0.346581093	0.205966091	0	0.100095674	p < 0.001
GTEX-14PK6-2026-SM-6LLHP	0.038003524	0	0.251413004	0.409192396	0.150358351	0	0.151032726	p < 0.001
GTEX-14PKU-0226-SM-6EU16	0.114598712	0	0.459525342	0.254751824	0.104703935	0	0.066420187	p < 0.001
GTEX-14PKU-2126-SM-7LT8A	0.227568633	0	0.20696611	0.345266432	0.079284593	0	0.140914232	p < 0.001
GTEX-14PN3-0326-SM-6EU1X	0.203944308	0	0.282572586	0.25482949	0.122965425	0	0.135688191	p < 0.001
GTEX-14PN3-2526-SM-6EU15	0.091735053	0	0.497780203	0.274581984	0.080626939	0	0.055275821	p < 0.001
GTEX-14PN4-1426-SM-6LLJ4	0.173847444	0	0.320876188	0.279109542	0.157269083	0.002405422	0.066492321	p < 0.001
GTEX-15CHC-0826-SM-686YW	0.109550397	0	0.294134713	0.316843752	0.192195097	0	0.087276041	p < 0.001
GTEX-15CHQ-0226-SM-6EU2S	0.08818925	0.011871171	0.280315454	0.390320204	0.076910037	0	0.152393884	p < 0.001
GTEX-15CHQ-1126-SM-686YY	0.085219487	0.030842462	0.291696685	0.37323279	0.038824759	0	0.180183817	p < 0.001
GTEX-15D1Q-1326-SM-69LOA	0.163467556	0	0.298153893	0.279002413	0.150669472	0	0.108706666	p < 0.001
GTEX-15DCD-0226-SM-6LPKC	0.025155552	0	0.302184128	0.333822671	0.173799379	0	0.165038271	p < 0.001
GTEX-15DCZ-1726-SM-69LPX	0.169323977	9.00E-04	0.344142208	0.320841852	0.092737161	0	0.072093698	p < 0.001
GTEX-15DDE-0226-SM-6LLJ6	0.047997289	0	0.389534439	0.302903223	0.091425587	0	0.168139462	p < 0.001
GTEX-15DYW-1526-SM-7KUEP	0.088122795	0	0.276881081	0.383044776	0.113110449	0	0.138840898	p < 0.001
GTEX-15DZA-0626-SM-6PANC	0.151215387	0	0.253686647	0.330451669	0.194683175	0	0.069963122	p < 0.001
GTEX-15EOM-2326-SM-7KUMV	0.200668425	0.002917711	0.282977582	0.328823249	0.086416819	0	0.098196214	p < 0.001
GTEX-15ER7-0426-SM-6PAM3	0.084731177	0	0.444197601	0.301229697	0.113607052	2.00E-04	0.056033014	p < 0.001
GTEX-15ER7-1026-SM-7KUMD	0.172413989	0.010662715	0.287124974	0.367751125	0.072709708	0	0.089337489	p < 0.001
GTEX-15ETS-0426-SM-6PANI	0.109400887	0.002134732	0.477363435	0.239697784	0.116979112	0.003960898	0.050463153	p < 0.001
GTEX-15EU6-1726-SM-6M48H	0.132869551	0	0.359397679	0.28292244	0.149774965	0.00139906	0.073636305	p < 0.001
GTEX-15G19-0226-SM-6PAL2	0.093865441	0	0.318055399	0.281174056	0.157598565	0	0.149306539	p < 0.001
GTEX-15G19-1126-SM-7KUEL	0.166754439	0	0.32850822	0.269737296	0.11643112	0	0.118568925	p < 0.001
GTEX-15RIE-0126-SM-7KUF8	0.159948097	0	0.240067724	0.33547491	0.132218189	0	0.132291079	p < 0.001
GTEX-15RIE-2326-SM-7KFSC	0.085879659	0.009052634	0.33546918	0.298239025	0.096939313	0	0.174420189	p < 0.001
GTEX-15SDE-2426-SM-7KFRC	0.085813271	0	0.371067821	0.318268549	0.154926497	0.014988182	0.05493568	p < 0.001
GTEX-15SHU-2326-SM-7KUMC	0.08369234	0.012075836	0.403263447	0.259650929	0.062685775	0	0.178631673	p < 0.001
GTEX-15SHW-1726-SM-6LPJ2	0.102082585	0.006224673	0.202762269	0.44696844	0.120097151	0.046268024	0.075596858	p < 0.001
GTEX-15SKB-1626-SM-6PAL6	0.099278697	0	0.288459521	0.334111164	0.134602459	0	0.143548159	p < 0.001
GTEX-15UKP-0526-SM-7KFRO	0.134518298	0	0.330272479	0.238622275	0.166250955	0	0.130335993	p < 0.001
GTEX-15UKP-1426-SM-7KUDX	0.182385992	0	0.299902824	0.297205385	0.103307334	0	0.117198465	p < 0.001
GTEX-169BO-0426-SM-7EPI1	0.17505	0	0.295524515	0.283141947	0.121053261	0	0.125230277	p < 0.001
GTEX-16AAH-1526-SM-7LT9W	0.131184385	0	0.337528869	0.322796827	0.141571549	0.002199951	0.064718418	p < 0.001
GTEX-16AAH-2026-SM-7LG5F	0.169469588	0	0.327978438	0.287420807	0.094157854	0	0.120973312	p < 0.001
GTEX-16BQI-0526-SM-6PAM8	0.0888958	0	0.278534143	0.303601663	0.195761773	0	0.133206621	p < 0.001
GTEX-16BQI-1126-SM-7KULF	0.159356546	9.00E-04	0.397315126	0.259136276	0.145949428	0.004420867	0.0329351	p < 0.001
GTEX-16GPK-0226-SM-7DUFI	0.00431574	0	0.319242367	0.384000456	0.163917282	0	0.128524154	p < 0.001
GTEX-16GPK-1326-SM-7KUE4	0.093854817	0.021654108	0.292597295	0.421151175	0.042880515	0	0.12786209	p < 0.001
GTEX-16MT8-0526-SM-6PAM6	0.095808008	0.003616758	0.328620854	0.314377851	0.167823809	0.001879783	0.087872938	p < 0.001
GTEX-16MTA-1326-SM-6PALX	0.145531681	0	0.323461412	0.292253483	0.169247222	0.003724407	0.065781794	p < 0.001
GTEX-16MTA-2126-SM-6PALC	0.103277794	0	0.324010124	0.290496093	0.122834455	0	0.159381533	p < 0.001
GTEX-16NGA-0526-SM-731AJ	0.149660172	0	0.289791816	0.317707613	0.153545904	0	0.089294494	p < 0.001
GTEX-16NGA-1826-SM-7LG5L	0.102648359	0	0.296581425	0.317877756	0.142140701	0	0.140751758	p < 0.001
GTEX-16NPV-0626-SM-7IGOR	0.139788648	0.008956466	0.350286387	0.307396135	0.109045812	0.007933323	0.076593228	p < 0.001
GTEX-16NPX-0326-SM-7EWDI	0.008812596	0	0.285945632	0.413886739	0.119340094	0	0.172014939	p < 0.001
GTEX-16NPX-1026-SM-6PAM7	0	0	0.271063187	0.446736322	0.126541007	0	0.155659484	p < 0.001
GTEX-16XZY-2526-SM-7DHL2	0.075385545	0	0.389200969	0.241003218	0.142694979	0	0.151715288	p < 0.001
GTEX-16XZZ-1626-SM-7KUEC	0.162680389	0	0.323009881	0.33448346	0.124785398	0.002622821	0.05241805	p < 0.001
GTEX-16YQH-0226-SM-6PALD	0.016615238	0	0.309526564	0.379675261	0.14395661	0	0.150226329	p < 0.001
GTEX-178AV-0626-SM-6PAM1	0.085336158	0	0.474903048	0.287260427	0.101619109	0	0.050853769	p < 0.001
GTEX-17EUY-0526-SM-7EWDE	0.172524793	0.001208713	0.32460504	0.291732521	0.107316597	0	0.102612335	p < 0.001
GTEX-17EVP-0426-SM-79OKG	0	0	0.275792992	0.420230392	0.150832013	0	0.153144603	p < 0.001
GTEX-17EVP-1426-SM-79OMN	0.113961198	0	0.296490582	0.336781157	0.102300831	0	0.150466233	p < 0.001
GTEX-17EVQ-0626-SM-7KFTB	0.124018896	0	0.215578582	0.34968237	0.185817267	0	0.124902885	p < 0.001
GTEX-17F96-0726-SM-793CB	0.195529782	0	0.219459858	0.318254461	0.157557108	0	0.109198791	p < 0.001
GTEX-17F96-1726-SM-7IGMB	0.101757021	0	0.31898036	0.298992126	0.197048768	0.001037432	0.082184293	p < 0.001
GTEX-17F97-0426-SM-7LT9U	0.098716019	0	0.241491468	0.414022963	0.100311763	0	0.145457787	p < 0.001
GTEX-17F97-1226-SM-79OJT	0.194154681	0.008637324	0.229759939	0.351586148	0.132482828	0	0.083379079	p < 0.001
GTEX-17F98-0326-SM-7DHLH	0.154228489	0	0.376988474	0.290304967	0.149047196	0.001823133	0.027607742	p < 0.001
GTEX-17F98-1126-SM-79OJS	0.101228505	0	0.314865667	0.359007685	0.150519971	0	0.074378172	p < 0.001
GTEX-17F9E-1326-SM-7DHL4	0.184365575	0.001684625	0.36002666	0.315702891	0.125033586	0.002391762	0.010794901	p < 0.001
GTEX-17F9Y-0326-SM-7IGLS	0.108378997	0	0.308114809	0.286256311	0.140487791	0	0.156762092	p < 0.001
GTEX-17F9Y-0726-SM-7LT9G	0.15392225	0.009157396	0.291656576	0.312955547	0.059856367	0	0.172451864	p < 0.001
GTEX-17GQL-0826-SM-731AM	0.187451904	0	0.282713764	0.285162365	0.195511238	0	0.049160728	p < 0.001
GTEX-17HG3-2326-SM-79OKH	0	0	0.330388511	0.384102387	0.163842414	0	0.121666688	p < 0.001
GTEX-17HGU-0326-SM-7DUER	0.006492727	0	0.274081885	0.418161803	0.121913832	0	0.179349753	p < 0.001
GTEX-17HGU-1726-SM-79OKM	0.149299742	0	0.324424205	0.302202015	0.174695688	0	0.049378351	p < 0.001
GTEX-17HHE-1526-SM-793AS	0.098589142	0	0.315870076	0.311607165	0.172655881	0	0.101277735	p < 0.001
GTEX-17HHE-1926-SM-7EPGW	0.093534414	0	0.294089604	0.327758541	0.165651246	0	0.118966195	p < 0.001
GTEX-17HHY-0226-SM-793BQ	0	0	0.285758729	0.403571725	0.182355188	0	0.128314357	p < 0.001
GTEX-17HHY-1026-SM-7LG5E	0.144787958	0	0.278799677	0.349040208	0.122636766	0	0.104735391	p < 0.001
GTEX-17HII-0326-SM-7LG4X	0.09133181	0	0.307066269	0.354564439	0.116278993	0	0.130758488	p < 0.001
GTEX-17HII-0826-SM-7DUFH	0.165801862	0.004470907	0.253805555	0.383815579	0.071113116	0	0.120992981	p < 0.001
GTEX-17JCI-1626-SM-7EPGZ	0.148362424	0	0.211462074	0.416155489	0.116155202	0	0.107864812	p < 0.001
GTEX-17KNJ-0426-SM-718AK	0.075380123	0	0.49399672	0.247624565	0.118366223	0	0.06463237	p < 0.001
GTEX-17KNJ-2226-SM-7LG6W	0.151948533	0.021133216	0.235443465	0.325993817	0.098663541	0	0.166817427	p < 0.001
GTEX-17MF6-0226-SM-7LG4G	0.086935134	0	0.299581046	0.326398006	0.125801628	0	0.161284186	p < 0.001
GTEX-17MF6-1326-SM-79ONE	0.138835989	0.01231215	0.415232306	0.248487362	0.12456372	0.003910266	0.056658207	p < 0.001
GTEX-17MFQ-1126-SM-7LT9O	0.148049308	0	0.303298733	0.31537601	0.178953629	0.009436525	0.044885795	p < 0.001
GTEX-17MFQ-1826-SM-7DHLS	0.066721715	0	0.30604896	0.351867264	0.145049621	0	0.130312441	p < 0.001
GTEX-183FY-0326-SM-793BY	0.082916146	0	0.301780006	0.314441241	0.153643537	0	0.14721907	p < 0.001
GTEX-183FY-1226-SM-7DHLK	0.126135171	0	0.370605345	0.313703688	0.128776666	0.006631272	0.054147857	p < 0.001
GTEX-183WM-0226-SM-7LT8T	0.149824043	0	0.228902856	0.303809764	0.162279831	0	0.155183505	p < 0.001
GTEX-18465-0226-SM-7LG5M	0.095245774	0.00334448	0.291026571	0.381054148	0.097659025	0	0.131670002	p < 0.001
GTEX-18465-1826-SM-731BB	0.108929701	0	0.259129481	0.431453435	0.115908525	0	0.084578859	p < 0.001
GTEX-18A66-0326-SM-718BE	0.108261097	0	0.444595164	0.257712476	0.129929554	6.00E-04	0.05885561	p < 0.001
GTEX-18A66-1926-SM-7LTAG	0.096416142	0	0.388113142	0.269989252	0.179359602	0	0.066121862	p < 0.001
GTEX-18A67-0226-SM-7LG67	0.134625111	0	0.285172044	0.291109171	0.181045877	0	0.108047797	p < 0.001
GTEX-18A67-1326-SM-7LT8V	0.193867411	0	0.338463975	0.311801878	0.139810274	0.003056518	0.012999944	p < 0.001
GTEX-18A6Q-0226-SM-718AS	0	0	0.21233942	0.49086719	0.159947965	0	0.136845425	p < 0.001
GTEX-18A6Q-1026-SM-7LT9S	0.131431779	0.084568321	0.217779687	0.377122723	0.122019593	0	0.067077897	p < 0.001
GTEX-18A7A-0326-SM-731AT	0.073935132	0.007581431	0.377820341	0.372486032	0.119365194	0.00730869	0.041503181	p < 0.001
GTEX-18A7A-0926-SM-7LT8H	0.126924983	0.007225961	0.286393738	0.383516661	0.075931316	0	0.120007341	p < 0.001
GTEX-18A7B-1226-SM-718AU	0.109103302	0.010727021	0.433109651	0.23871029	0.120478823	0.011562452	0.076308462	p < 0.001
GTEX-18D9A-0726-SM-7LTA7	0.112326238	0	0.29491951	0.317376271	0.130211952	0	0.145166029	p < 0.001
GTEX-18D9A-2026-SM-718BL	0.087544464	0	0.388180561	0.321346088	0.137471277	0	0.065457611	p < 0.001
GTEX-18D9B-1726-SM-7LTAP	0.141126136	0	0.375693216	0.313139094	0.114572037	0.004465803	0.051003714	p < 0.001
GTEX-18D9U-0426-SM-731AN	0.080568036	0	0.32208926	0.301147172	0.225194062	0	0.071001469	p < 0.001
GTEX-18D9U-0726-SM-7LG5J	0.194887419	0	0.326203937	0.245052352	0.088098424	0	0.145757868	p < 0.001
GTEX-18QFQ-1326-SM-731CF	0.128995224	0	0.35428519	0.317187713	0.139997837	0.002205202	0.057328836	p < 0.001
GTEX-1A32A-0226-SM-718B2	0.018310852	0.005693791	0.316044358	0.390116061	0.085968154	0	0.183866784	p < 0.001
GTEX-1A32A-0926-SM-718AB	0.135006517	0	0.208545874	0.388585491	0.132339958	0	0.13552216	p < 0.001
GTEX-1A3MV-0626-SM-731CH	0.145613238	0	0.34894388	0.323437325	0.150885888	0.014362376	0.016757292	p < 0.001
GTEX-1A3MV-2126-SM-718BV	0.082472792	0	0.275220439	0.334341595	0.163908443	0	0.144056731	p < 0.001
GTEX-1A3MW-0226-SM-7939O	0.105788421	0	0.309893701	0.333573945	0.080238302	0	0.170505631	p < 0.001
GTEX-1A3MX-0226-SM-731C4	0.11962301	0	0.282441523	0.331342654	0.120830973	0	0.14576184	p < 0.001
GTEX-1A3MX-0826-SM-72D64	0.282921392	0	0.238865821	0.311814036	0.096328039	0	0.070070711	p < 0.001
GTEX-1A8G6-2026-SM-73KYC	0.059558406	0.045216497	0.348911865	0.376022757	0.021570849	0	0.148719625	p < 0.001
GTEX-1A8G7-0226-SM-731AS	0.081534947	0.02729947	0.315462671	0.365015015	0.071398473	0	0.139289424	p < 0.001
GTEX-1A8G7-1226-SM-73KYP	0.099838068	0.010691359	0.432678334	0.286597886	0.084392571	0.014165473	0.071636309	p < 0.001
GTEX-1AMEY-0526-SM-72D62	0.134198421	0	0.396783808	0.282781993	0.132252632	0.003565355	0.050417791	p < 0.001
GTEX-1AMEY-1426-SM-7939I	0.086822221	0	0.365165294	0.309126186	0.175502128	0	0.063384171	p < 0.001
GTEX-1AMFI-1026-SM-73KYM	0.129425408	0	0.366176813	0.289226766	0.155998382	0	0.05917263	p < 0.001
GTEX-1AMFI-2126-SM-731BT	0.077987103	0	0.338352977	0.340443656	0.108205351	0	0.135010912	p < 0.001
GTEX-1AX8Z-1626-SM-73KWD	0.091234156	0	0.265773266	0.307578983	0.20084425	0.02561542	0.108953925	p < 0.001
GTEX-1AX9I-1726-SM-731BX	0.090266556	0.020758979	0.320729951	0.405880127	0.060757886	0	0.101606501	p < 0.001
GTEX-1AX9J-0326-SM-73KXY	0	0	0.245558197	0.458300796	0.127429233	0	0.168711775	p < 0.001
GTEX-1AX9J-2226-SM-731CW	0.110251774	0	0.408430772	0.357383567	0.097019583	0.002293952	0.024620352	p < 0.001
GTEX-1AX9K-0926-SM-7939G	0.12991392	0.001935365	0.383887237	0.304614181	0.143108682	0.003736702	0.032803913	p < 0.001
GTEX-1AX9K-2426-SM-73KZ4	0.008322206	0	0.211524942	0.425727894	0.18314941	0	0.171275548	p < 0.001
GTEX-1AYCT-1126-SM-79OO8	0.142139296	0	0.28670491	0.285929114	0.157505032	0	0.127721649	p < 0.001
GTEX-1AYD5-0126-SM-7DUG5	0.173776787	0	0.181520887	0.32806472	0.186186774	0	0.130450832	p < 0.001
GTEX-1AYD5-2326-SM-73KXF	0.080647492	0	0.257626228	0.368292115	0.147205933	0	0.146228231	p < 0.001
GTEX-1B8KE-0826-SM-72D6S	0.09854653	0	0.52975776	0.226050804	0.097660572	0	0.047960624	p < 0.001
GTEX-1B8KE-2526-SM-73KYQ	0.096668784	0	0.405751487	0.322453207	0.118543952	0	0.05658257	p < 0.001
GTEX-1B8KZ-1026-SM-73KYN	0.109647999	0	0.356023053	0.361782159	0.118434338	8.00E-04	0.05326996	p < 0.001
GTEX-1B8KZ-1926-SM-7DUG8	0.062997419	0	0.250112794	0.399221115	0.139132825	0	0.148535848	p < 0.001
GTEX-1B8SF-0526-SM-7939F	0	0	0.270112042	0.431406428	0.130598493	0	0.167883037	p < 0.001
GTEX-1B8SF-1726-SM-73KZ5	0.061763305	0.012377596	0.321065281	0.397978811	0.065631007	0	0.141184	p < 0.001
GTEX-1B8SG-0226-SM-7939Q	0.074140652	0	0.374121929	0.292140332	0.108701814	0	0.150895272	p < 0.001
GTEX-1B8SG-1426-SM-7EWEM	0.173653131	0	0.289831603	0.311048135	0.101929135	0	0.123537996	p < 0.001
GTEX-1B932-1726-SM-793A5	0.124558943	0	0.276142384	0.328991006	0.163178119	0	0.107129548	p < 0.001
GTEX-1B933-0526-SM-7EPHM	0.058872726	0	0.23768991	0.414182826	0.128241931	0	0.161012607	p < 0.001
GTEX-1B933-1326-SM-7939U	0.090050866	0	0.378784687	0.313269637	0.113043061	0	0.104851749	p < 0.001
GTEX-1B97I-0526-SM-73KXE	0.11358903	0	0.348056839	0.291962551	0.167937217	0	0.078454362	p < 0.001
GTEX-1B97I-1726-SM-7939V	0.082485698	0	0.375291952	0.283325669	0.107271985	0	0.151624696	p < 0.001
GTEX-1B996-1226-SM-73KWZ	0.125006006	0	0.365892354	0.366856121	0.0970875	0	0.045158019	p < 0.001
GTEX-1BAJH-0426-SM-73KWY	0.089054668	0.001902012	0.335105411	0.350182797	0.081374182	0	0.142380929	p < 0.001
GTEX-1BAJH-2126-SM-7EWFB	0.108092162	0.006792554	0.332233404	0.362603551	0.067163736	0	0.123114592	p < 0.001
GTEX-1C2JI-0826-SM-7EPHB	0.110137556	0	0.39385163	0.244886444	0.158406747	0	0.092717623	p < 0.001
GTEX-1C2JI-2226-SM-7IGPJ	0.086820742	0	0.443665555	0.279249656	0.132248142	0	0.058015905	p < 0.001
GTEX-1C475-1926-SM-7DUFV	0.085384101	0	0.303615286	0.344552069	0.145018313	0	0.121430231	p < 0.001
GTEX-1C4CL-0426-SM-7939N	0.08411562	0	0.310464304	0.348229209	0.10004833	0	0.157142538	p < 0.001
GTEX-1C64O-0226-SM-73KXB	0.049081411	0	0.288977097	0.371286227	0.163267486	0	0.12738778	p < 0.001
GTEX-1C64O-1526-SM-7EWES	0.1333042	0.154247865	0.204196006	0.205356092	0.098540582	0	0.204355256	p < 0.001
GTEX-1C6VQ-1526-SM-73KU9	0.141896303	0	0.237282071	0.388611591	0.122552841	0	0.109657194	p < 0.001
GTEX-1C6VR-1126-SM-7EPHD	0.142612422	0	0.279811071	0.360195777	0.147748559	0	0.069632171	p < 0.001
GTEX-1C6VS-0426-SM-79OJV	0	3.00E-04	0.291273107	0.419489676	0.146972109	0	0.141968685	p < 0.001
GTEX-1C6VS-1826-SM-73KXN	0.061158927	0.007863666	0.514698889	0.285035961	0.077471887	0	0.05377067	p < 0.001
GTEX-1C6WA-0226-SM-7IGPO	0.047991268	0	0.24306417	0.46455484	0.097564721	0	0.146825001	p < 0.001
GTEX-1CAMR-0326-SM-793AH	0.164024907	0	0.301417389	0.299307142	0.200998075	0	0.034252487	p < 0.001
GTEX-1CAV2-0226-SM-7IGPQ	0.184497083	0.010447014	0.296750806	0.329044316	0.088005599	0.013614335	0.077640847	p < 0.001
GTEX-1CB4E-0826-SM-793CS	0.192280893	0	0.249569117	0.314638166	0.171946529	0	0.071565295	p < 0.001
GTEX-1CB4F-1126-SM-79OLG	0.089440252	0	0.344670653	0.301218277	0.123310443	0	0.141360374	p < 0.001
GTEX-1CB4G-2126-SM-7IGQ8	0.083334877	0	0.339604225	0.324275276	0.128510255	0	0.124275367	p < 0.001
GTEX-1CB4I-0426-SM-7IGPR	0.184165881	0.029194758	0.297697325	0.331070492	0.049626773	0	0.108244772	p < 0.001
GTEX-1E1VI-0226-SM-793CZ	0.063463879	0	0.289281999	0.382014858	0.128657683	0	0.13658158	p < 0.001
GTEX-1EH9U-1326-SM-79OM3	0.195158274	0	0.323476427	0.315429689	0.094442523	0	0.071493088	p < 0.001
GTEX-1EN7A-1626-SM-79OLV	0.123434321	0	0.294402766	0.342367829	0.10231291	0	0.137482174	p < 0.001
GTEX-1EU9M-1126-SM-793DE	0.202348984	0	0.291476604	0.295067562	0.170875745	0	0.040231104	p < 0.001
GTEX-1EWIQ-0226-SM-793D3	0.009776402	0	0.3182849	0.354166082	0.173234246	0	0.14453837	p < 0.001
GTEX-1EWIQ-2526-SM-7EPIJ	0.146764287	0.004968825	0.291829681	0.358311671	0.072859743	0	0.125265793	p < 0.001
GTEX-N7MS-0326-SM-4E3K2	0.001660504	0	0.301519189	0.387585664	0.141976854	0	0.167257789	p < 0.001
GTEX-NFK9-0326-SM-3MJGV	0.085430777	0.019752073	0.345564619	0.348948305	0.049776712	0	0.150527515	p < 0.001
GTEX-NL3G-0226-SM-4RGLU	0.014575927	0	0.320263216	0.366791272	0.142815987	0	0.155553598	p < 0.001
GTEX-NPJ8-0226-SM-48TBN	0.152954544	0	0.233426273	0.313419538	0.137930031	0	0.162269614	p < 0.001
GTEX-O5YT-0226-SM-32PK5	0.069437051	0	0.308455577	0.308875728	0.172323407	0	0.140908237	p < 0.001
GTEX-O5YV-0226-SM-48TBY	0.091974068	0	0.440088961	0.262051	0.141769748	0	0.064116223	p < 0.001
GTEX-OHPK-0226-SM-3MJH6	0.063986421	0	0.289678409	0.350648888	0.14652952	0	0.149156763	p < 0.001
GTEX-OHPM-0226-SM-3LK61	0.114948332	0	0.245193196	0.386819884	0.106433775	0	0.146604813	p < 0.001
GTEX-OHPN-0226-SM-48TBV	0.083729831	0	0.361257576	0.300351204	0.180614856	0.01856587	0.055480663	p < 0.001
GTEX-OIZH-0226-SM-2YUMH	0.082087119	0	0.351292068	0.308689203	0.095864591	0	0.162067018	p < 0.001
GTEX-OIZI-0226-SM-2XCEE	0.03703321	0	0.259192339	0.416249353	0.127338805	0	0.160186293	p < 0.001
GTEX-OOBJ-0226-SM-2YUMM	0.087833304	0.010968355	0.315489382	0.370063631	0.066529095	0	0.149116233	p < 0.001
GTEX-OOBK-0226-SM-2YUMF	0.096406577	0	0.33967197	0.246885261	0.222548919	0.005436539	0.089050733	p < 0.001
GTEX-OXRK-0326-SM-3NB3R	0.057584439	0	0.282328253	0.392969	0.106640931	0	0.160477376	p < 0.001
GTEX-OXRL-0226-SM-3NB18	0.080523915	0	0.246262188	0.390540994	0.135111489	0	0.147561414	p < 0.001
GTEX-OXRN-0226-SM-2I5EJ	0.079464094	0	0.210259475	0.402725992	0.165156272	0	0.142394168	p < 0.001
GTEX-OXRO-0226-SM-3LK6F	0.184936076	0.018112123	0.285810761	0.291196959	0.118375831	0	0.10156825	p < 0.001
GTEX-OXRP-0226-SM-3NB14	0.072873729	0	0.437905736	0.318777905	0.131350205	0	0.039092425	p < 0.001
GTEX-P44H-0326-SM-2XCES	0.085815886	0	0.383450631	0.300972245	0.16268249	0	0.067078748	p < 0.001
GTEX-P4PP-0226-SM-5S2VR	0.0871646	0	0.265451963	0.372754024	0.122059218	0	0.152570195	p < 0.001
GTEX-P4PQ-0226-SM-2S1NK	0.019025099	0	0.200118273	0.483722805	0.142895506	0	0.154238317	p < 0.001
GTEX-P4QS-0226-SM-3NB1U	0.053139729	0	0.286250713	0.370082011	0.128719464	0	0.161808083	p < 0.001
GTEX-P4QT-0226-SM-3LK68	0.100181298	0	0.228659321	0.384290518	0.150491248	0	0.136377616	p < 0.001
GTEX-P78B-0226-SM-3NB1Z	0.086310282	0	0.317120242	0.333433269	0.122409859	0	0.140726348	p < 0.001
GTEX-PLZ4-0226-SM-5SI7M	0.065535276	0	0.284645607	0.30018686	0.191598227	0	0.15803403	p < 0.001
GTEX-PLZ5-1826-SM-3NB22	0.06297662	0	0.243950558	0.402407939	0.16220465	0	0.128460233	p < 0.001
GTEX-PLZ6-1326-SM-3NB24	0.081401628	0	0.468185185	0.301602976	0.087905614	0	0.060904596	p < 0.001
GTEX-POMQ-2326-SM-5S2VS	0.090435115	0	0.3032181	0.273433188	0.184027082	0	0.148886514	p < 0.001
GTEX-POYW-0726-SM-2XCEO	0.174304162	0	0.301318967	0.310944467	0.075785664	0	0.13764674	p < 0.001
GTEX-PSDG-0326-SM-48TCP	0.057004092	0	0.333530238	0.344631077	0.119824904	0	0.145009689	p < 0.001
GTEX-PWCY-1926-SM-3NB25	0.094656077	0	0.427326003	0.311959238	0.106769798	0	0.059288883	p < 0.001
GTEX-PWN1-0226-SM-5SI7O	0.115665901	0	0.324864671	0.314703953	0.173335827	0	0.071429648	p < 0.001
GTEX-PX3G-0226-SM-3NB2C	0.059727742	0	0.302761508	0.332042152	0.195454997	0	0.1100136	p < 0.001
GTEX-Q2AG-0226-SM-2S1P4	0	0	0.293141048	0.403918074	0.151837694	0	0.151103183	p < 0.001
GTEX-Q2AH-1726-SM-3NB2B	0.08307311	0	0.278723034	0.36337176	0.109732641	0	0.165099455	p < 0.001
GTEX-Q2AI-1426-SM-2S1P5	0.090191707	0	0.345118979	0.302941733	0.103133613	0	0.158613968	p < 0.001
GTEX-Q734-1826-SM-2I3EL	0.028193212	0	0.200289584	0.421703126	0.209149653	0	0.140664425	p < 0.001
GTEX-QCQG-1826-SM-2S1P2	0.08863818	0	0.310995362	0.35006405	0.179855019	0.004979956	0.065467433	p < 0.001
GTEX-QDT8-0226-SM-32PL4	0.054140909	0	0.217200981	0.34534914	0.233311887	0.030191354	0.119805729	p < 0.001
GTEX-QDVJ-1826-SM-2S1P3	0.133381692	0	0.296798167	0.335827912	0.094127158	0	0.139865071	p < 0.001
GTEX-QEG4-0326-SM-5S2UQ	0.079440524	0.002532773	0.387015367	0.314296038	0.084650723	0	0.132064575	p < 0.001
GTEX-QEG5-0326-SM-2S1PB	0.125114062	0	0.405744002	0.296567258	0.107335292	0	0.065239386	p < 0.001
GTEX-QEL4-0326-SM-3GAE5	0.083693746	0.00584684	0.377634371	0.339667599	0.113601124	0.003924857	0.075631463	p < 0.001
GTEX-QESD-1526-SM-2S1QT	0.123851776	0	0.279705597	0.363111725	0.116530914	0	0.116799987	p < 0.001
GTEX-QLQ7-1526-SM-2S1QA	0.084102685	0	0.275803945	0.350516495	0.135998367	0	0.153578508	p < 0.001
GTEX-QLQW-1226-SM-2S1Q9	0.080253481	0	0.268615877	0.341282948	0.19746917	0	0.112378524	p < 0.001
GTEX-QMRM-1726-SM-2S1QG	0.089772366	0	0.268449365	0.357510648	0.125580399	0	0.158687223	p < 0.001
GTEX-QV31-1326-SM-2S1QE	0.078199102	0	0.388882687	0.339242422	0.131438716	0	0.062237074	p < 0.001
GTEX-QV44-1825-SM-447CF	0.049452419	0	0.355197503	0.317904711	0.134356319	0	0.143089048	p < 0.001
GTEX-R53T-1626-SM-3GAEW	0.031743872	0	0.305477913	0.36537242	0.163407705	0	0.13399809	p < 0.001
GTEX-R55C-1626-SM-48FEG	0.082705589	0	0.305321486	0.330153496	0.138072775	0	0.143746653	p < 0.001
GTEX-R55D-0326-SM-48FES	0.080220242	0	0.332214355	0.312270469	0.133077073	0	0.142217862	p < 0.001
GTEX-R55G-2426-SM-2TC5I	0.082195724	0	0.391014103	0.313852179	0.151150683	0	0.061787311	p < 0.001
GTEX-REY6-0326-SM-2TF5A	0.010412066	0	0.284694869	0.405878611	0.143369395	0	0.15564506	p < 0.001
GTEX-RM2N-1726-SM-2TF55	0.073356356	0	0.313530462	0.28976652	0.186795741	0	0.136550921	p < 0.001
GTEX-RTLS-0226-SM-2TF5E	0.090052896	0	0.45932965	0.25995464	0.130655424	0.003379062	0.056628327	p < 0.001
GTEX-RU72-1026-SM-46MUG	0.077271715	0	0.427118509	0.331719769	0.114849601	0.001105139	0.047935266	p < 0.001
GTEX-RWSA-0226-SM-2XCBA	0.065561741	0	0.319768551	0.333198882	0.172128813	0	0.109342012	p < 0.001
GTEX-S32W-2226-SM-2XCAY	0.086459698	0	0.361124959	0.370332014	0.117467775	0	0.064615554	p < 0.001
GTEX-S33H-1126-SM-2XCB6	0.05424735	0	0.334336933	0.358875546	0.105172147	0	0.147368025	p < 0.001
GTEX-S7SE-0226-SM-2XCD4	0.040072391	0	0.355269525	0.356453584	0.098728443	0	0.149476057	p < 0.001
GTEX-S95S-1326-SM-2XCDK	0.087496616	0	0.268993928	0.345793404	0.154382151	0	0.1433339	p < 0.001
GTEX-SIU8-0226-SM-2XCDS	0.078767237	0.026466993	0.320211766	0.407101688	0.049931822	0	0.117520494	p < 0.001
GTEX-SJXC-0226-SM-2XCDU	0.051467307	0.005736174	0.390956634	0.310568186	0.073789965	0	0.167481735	p < 0.001
GTEX-SN8G-0226-SM-4DM6B	0.063183963	0	0.298854313	0.347367062	0.133291503	0	0.15730316	p < 0.001
GTEX-SNMC-1326-SM-2XCFK	0.0763134	0	0.432463506	0.343007752	0.092442118	7.00E-04	0.055068342	p < 0.001
GTEX-SNOS-1426-SM-32PLY	0.113597502	0	0.267240653	0.315629191	0.175088658	0	0.128443996	p < 0.001
GTEX-SSA3-0226-SM-32QPN	0	0	0.224400572	0.466120031	0.154544431	0	0.154934967	p < 0.001
GTEX-T2IS-0226-SM-32QPH	0.094718712	0	0.327013505	0.34936141	0.159428603	0.004722207	0.064755564	p < 0.001
GTEX-T5JC-0526-SM-32PM7	0.078062939	0	0.383355073	0.306488452	0.099175455	0	0.13291808	p < 0.001
GTEX-T5JW-1726-SM-3GADN	0.109757823	0	0.281920405	0.31800989	0.163432163	0	0.126879718	p < 0.001
GTEX-T6MN-0226-SM-32PMD	0.06709964	0	0.273160515	0.442081677	0.093844791	0	0.123813378	p < 0.001
GTEX-T6MO-1726-SM-33HB8	0.098408847	0.001519937	0.426397744	0.273029994	0.132830642	0.001144635	0.066668201	p < 0.001
GTEX-T8EM-1126-SM-3DB7D	0.087727433	0	0.363567538	0.316194031	0.107849182	0	0.124661815	p < 0.001
GTEX-TKQ1-1126-SM-4GIAZ	0.106655711	0	0.430424395	0.269972082	0.135615476	0	0.057332336	p < 0.001
GTEX-TML8-2026-SM-32QOP	0.067840061	0	0.275069072	0.351162592	0.174432905	0	0.13149537	p < 0.001
GTEX-TMZS-0226-SM-3DB9N	0.0947512	0	0.353223329	0.306199282	0.177410497	0.007270703	0.061144989	p < 0.001
GTEX-TSE9-0226-SM-3DB84	0.095697606	0.046164754	0.319500961	0.343491302	0.018580804	0	0.176564573	p < 0.001
GTEX-U3ZN-2626-SM-3DB7T	0.086175799	0	0.316905114	0.342304968	0.136203537	0	0.118410582	p < 0.001
GTEX-U412-0526-SM-3DB9I	0.08288071	0.016827919	0.426855034	0.340080666	0.070927498	0	0.062428174	p < 0.001
GTEX-U4B1-1726-SM-3DB9F	0.093954714	0	0.327544876	0.359907595	0.147953285	0	0.07063953	p < 0.001
GTEX-U8XE-0426-SM-3DB91	0.123384672	0	0.297005852	0.280078283	0.16662157	0	0.132909623	p < 0.001
GTEX-U8XE-1926-SM-3DB98	0.126160053	0	0.304131502	0.265074526	0.191455711	0	0.113178208	p < 0.001
GTEX-UJHI-1626-SM-3DB9A	0.07613004	0	0.229308018	0.365599788	0.169479541	0	0.159482612	p < 0.001
GTEX-UPK5-1826-SM-3GAEB	0.085040528	0	0.292339726	0.389632159	0.157277098	0.006734085	0.068976403	p < 0.001
GTEX-UTHO-0426-SM-5SI7N	0.187575905	0.008491307	0.303451137	0.309213563	0.060944237	0	0.130323851	p < 0.001
GTEX-UTHO-1826-SM-3GAFE	0.113556766	0.002617713	0.426260693	0.270851968	0.106016745	2.00E-04	0.080458592	p < 0.001
GTEX-VJYA-1326-SM-3GIJC	0	0	0.226845694	0.477730632	0.184099062	0	0.111324611	p < 0.001
GTEX-VUSG-1426-SM-3GIJN	0.071974839	0	0.378811609	0.364764505	0.124553355	0	0.059895693	p < 0.001
GTEX-VUSG-2426-SM-4KKZG	0.08970123	0	0.297481956	0.322193561	0.197543042	0	0.093080212	p < 0.001
GTEX-W5WG-2526-SM-4SOJ2	0.095161909	0	0.33652333	0.330234381	0.139034608	0	0.099045772	p < 0.001
GTEX-W5X1-1426-SM-3GIKH	0.100984381	0	0.341467274	0.304585597	0.163690213	0.025937106	0.063335429	p < 0.001
GTEX-W5X1-2626-SM-4LMI8	0.066072628	0	0.260614015	0.380054335	0.121288862	0	0.17197016	p < 0.001
GTEX-WEY5-1326-SM-3GILS	0.163089907	0	0.26716854	0.385775328	0.128130733	0	0.055835492	p < 0.001
GTEX-WEY5-1926-SM-3GIL8	0.096752931	0	0.278956433	0.338266858	0.17720291	0	0.108820869	p < 0.001
GTEX-WFG8-2326-SM-5S2UE	0.089512023	0	0.278434059	0.347305491	0.178512038	0	0.106236389	p < 0.001
GTEX-WFJO-1026-SM-3GIKL	0.007322769	0	0.303668321	0.364336094	0.216578446	0	0.108094369	p < 0.001
GTEX-WFJO-1926-SM-3GILA	0.049698549	0	0.248278145	0.404551461	0.133244394	0	0.164227452	p < 0.001
GTEX-WFON-1226-SM-3TW8F	0.141173722	0	0.26774232	0.32904056	0.173668797	0	0.088374601	p < 0.001
GTEX-WFON-2226-SM-3TW8W	0.036056693	0	0.223567987	0.409807601	0.176284235	0	0.154283484	p < 0.001
GTEX-WH7G-1126-SM-3NMBK	0.119606801	0	0.376484489	0.303268147	0.154234154	0.0024442	0.043962208	p < 0.001
GTEX-WH7G-2226-SM-3NMBN	0.131358394	0	0.370092517	0.334244871	0.105000084	0	0.059304133	p < 0.001
GTEX-WHPG-0626-SM-3NMBD	0.148966277	0	0.318101188	0.331757199	0.165582558	0.005488838	0.030103939	p < 0.001
GTEX-WHPG-2126-SM-4M1ZM	0.002075465	0	0.239739617	0.410981659	0.161319775	0	0.185883484	p < 0.001
GTEX-WHWD-0826-SM-3LK6R	0.134221766	0	0.284080263	0.327421987	0.148822644	0	0.10545334	p < 0.001
GTEX-WI4N-1126-SM-3LK7Q	0.144730159	0	0.256528136	0.320725524	0.146774011	0	0.131242169	p < 0.001
GTEX-WK11-2426-SM-3NMAA	0	0	0.374711564	0.382263489	0.101616693	0	0.141408254	p < 0.001
GTEX-WL46-0326-SM-3LK6Y	0	0	0.265209654	0.417553087	0.164339436	0	0.152897822	p < 0.001
GTEX-WL46-2026-SM-3LK7U	0.013659867	0.033912241	0.374109876	0.374371171	0.040046717	0	0.163900129	p < 0.001
GTEX-WOFM-0726-SM-3MJF8	0.079821655	0	0.24793995	0.382486681	0.158684791	0	0.131066922	p < 0.001
GTEX-WRHK-0826-SM-3MJFG	0.084110788	0	0.238739999	0.386853305	0.136554799	0	0.153741109	p < 0.001
GTEX-WVJS-0226-SM-4MVOU	0	0.016270597	0.270635036	0.458556218	0.066622633	0	0.187915516	p < 0.001
GTEX-WVLH-0226-SM-3MJG6	0	0	0.248387773	0.439963292	0.169600749	0	0.142048186	p < 0.001
GTEX-WWTW-1326-SM-4MVNT	0.154173863	0.006312189	0.390304043	0.22961371	0.138334442	0.001776486	0.079485268	p < 0.001
GTEX-WXYG-0926-SM-3NB2O	0.090466436	0	0.303325268	0.362587386	0.135258344	0	0.108362566	p < 0.001
GTEX-WY7C-0926-SM-3NB34	0.141349083	0	0.335564035	0.320506633	0.174427728	0.001923467	0.026229053	p < 0.001
GTEX-WY7C-2426-SM-3NB2V	0.102519141	0	0.28012637	0.320097916	0.186930595	0	0.110325978	p < 0.001
GTEX-WYBS-1026-SM-4ONCY	0.109224282	0	0.304111481	0.33240868	0.092010564	0	0.162244993	p < 0.001
GTEX-WYJK-1426-SM-3NM8V	0.120053204	0	0.368816676	0.277209465	0.172089993	0	0.061830662	p < 0.001
GTEX-WYVS-0626-SM-4SOJY	0.18363518	0	0.299596446	0.35134311	0.076321333	0	0.089103931	p < 0.001
GTEX-X15G-2326-SM-4PQZS	0.108018588	0	0.288987917	0.333219277	0.150669776	0	0.119104441	p < 0.001
GTEX-X261-0226-SM-3NMD2	0.084645831	0.005143374	0.332592716	0.31934761	0.077029961	0	0.181240507	p < 0.001
GTEX-X3Y1-0926-SM-3P5YT	0.098563788	0	0.290627273	0.338189791	0.163396308	0	0.10922284	p < 0.001
GTEX-X4EO-0426-SM-4QASA	0	0	0.259584821	0.46302976	0.114124805	0	0.163260614	p < 0.001
GTEX-X4LF-1726-SM-3NMBZ	0.09377109	0	0.214254443	0.411264261	0.121945026	0	0.15876518	p < 0.001
GTEX-X4XY-0326-SM-46MVZ	0.136275261	0	0.25055473	0.395035541	0.121562342	0	0.096572126	p < 0.001
GTEX-X585-2526-SM-4QAS1	0.176241181	0.007832953	0.347944493	0.250974193	0.053100145	0	0.163907035	p < 0.001
GTEX-X5EB-2426-SM-4E3HX	0.07213781	0	0.224742509	0.405366776	0.14427024	0	0.153482665	p < 0.001
GTEX-X62O-0226-SM-4E3JB	0.289103304	1.00E-04	0.260817513	0.258683785	0.074897386	0	0.116375327	p < 0.001
GTEX-X638-0226-SM-47JZ9	0.072464665	0	0.250900881	0.399261975	0.109688465	0	0.167684015	p < 0.001
GTEX-X88G-0226-SM-4GIE4	0.091249453	0	0.220002747	0.402148695	0.18577158	0	0.100827525	p < 0.001
GTEX-X8HC-0226-SM-4E3K1	0.093079384	0.007626837	0.460602991	0.269594406	0.102466159	0.002361699	0.064268524	p < 0.001
GTEX-X8HC-2326-SM-4QAS4	0.143684206	7.00E-04	0.313940136	0.376613677	0.105893712	0.003062103	0.056146564	p < 0.001
GTEX-XAJ8-0226-SM-4GIB2	0.131270914	0	0.324746772	0.318379956	0.173560076	0	0.052042282	p < 0.001
GTEX-XAJ8-0926-SM-47JXZ	0.080249602	0	0.235044418	0.375688538	0.172894029	0	0.136123413	p < 0.001
GTEX-XBEC-0326-SM-4AT4M	0	0	0.195378247	0.521204368	0.091170863	0	0.192246522	p < 0.001
GTEX-XBEC-1826-SM-4QASN	0.12423465	0	0.266561579	0.361647643	0.101945068	0	0.14561106	p < 0.001
GTEX-XBED-1326-SM-4AT4F	0.094260345	0	0.293861788	0.306668716	0.22858295	0.019074212	0.057551988	p < 0.001
GTEX-XBED-2326-SM-47JYR	0.080870251	0	0.320337828	0.303820907	0.143547098	0	0.151423916	p < 0.001
GTEX-XBEW-0726-SM-4QARX	0.10476325	0	0.314002986	0.311012984	0.124114986	0	0.146105794	p < 0.001
GTEX-XBEW-1726-SM-4RGMA	0.182073009	0	0.407006905	0.27135272	0.104996798	0	0.034570568	p < 0.001
GTEX-XGQ4-1026-SM-4AT4L	0.158589835	0	0.320874392	0.311118037	0.152636513	0.001594727	0.055186497	p < 0.001
GTEX-XGQ4-2226-SM-4AT4Y	0.118882746	0	0.299540263	0.294355157	0.145180487	0	0.142041348	p < 0.001
GTEX-XK95-0426-SM-4AT4R	0.144750196	0	0.324811031	0.255844078	0.138106758	0	0.136487937	p < 0.001
GTEX-XLM4-0226-SM-4AT4N	0.081225244	0	0.353312628	0.31641321	0.107781202	0	0.141267716	p < 0.001
GTEX-XLM4-1026-SM-4AT51	0.202854921	0	0.227880543	0.318225233	0.159160379	0	0.091878924	p < 0.001
GTEX-XMD2-0226-SM-4WWEE	0.094957854	0.004664555	0.293274822	0.306028594	0.201787461	0.004578842	0.094707871	p < 0.001
GTEX-XMK1-0926-SM-4B66X	0.098064081	0	0.37689471	0.284253813	0.142245181	0	0.098542215	p < 0.001
GTEX-XMK1-2226-SM-4B673	0.098297544	0.010316452	0.421064596	0.32353169	0.096993931	0	0.049795786	p < 0.001
GTEX-XOT4-0826-SM-4B66Y	0.146039514	0.015434564	0.271632871	0.397442971	0.058815354	0	0.110634727	p < 0.001
GTEX-XPVG-2726-SM-4B66W	0.107999904	1.00E-04	0.45284882	0.257511492	0.125661232	0.00348108	0.052428121	p < 0.001
GTEX-XQ3S-1626-SM-4WAYN	0.099373341	0.006029823	0.271009764	0.423129127	0.068489971	0	0.131967974	p < 0.001
GTEX-XQ3S-2426-SM-4WAYB	0.146647822	0.027024241	0.289212206	0.367188273	0.03520762	0	0.134719838	p < 0.001
GTEX-XQ8I-0526-SM-4BOPS	0.101432079	0	0.282389369	0.336831342	0.11185318	0	0.16749403	p < 0.001
GTEX-XQ8I-1426-SM-4BOPW	0.111380555	0	0.355222477	0.27295044	0.11587741	0	0.144569118	p < 0.001
GTEX-XUW1-0526-SM-4BOP3	0.090061077	0	0.326233887	0.312976113	0.156549156	0	0.114179767	p < 0.001
GTEX-XUYS-0226-SM-47JX1	0.033308954	0	0.293776934	0.393947329	0.118401073	0	0.16056571	p < 0.001
GTEX-XUZC-1126-SM-4BOPZ	0.039240721	0	0.227899334	0.403425613	0.17999469	0	0.149439642	p < 0.001
GTEX-XUZC-1826-SM-4BRVO	0.093509114	0	0.292029508	0.317281233	0.164544554	0	0.132635591	p < 0.001
GTEX-XV7Q-1726-SM-4BRUU	0.205297528	0	0.302766953	0.308412662	0.11860479	0	0.064918067	p < 0.001
GTEX-XV7Q-2626-SM-4BRVA	0.07358995	0	0.255229554	0.331616797	0.168909118	0	0.170654581	p < 0.001
GTEX-XXEK-1426-SM-4BRW1	0.204167985	0	0.264593518	0.33089413	0.121134244	0	0.079210123	p < 0.001
GTEX-XXEK-2426-SM-4BRUS	0.089821679	0	0.31351792	0.330165389	0.110941445	0	0.155553567	p < 0.001
GTEX-XYKS-1826-SM-4E3JV	0.097789443	0	0.220617114	0.384716394	0.213496662	0.015068138	0.068312249	p < 0.001
GTEX-XYKS-2726-SM-4E3IC	0.091022349	0	0.193166631	0.429538893	0.140768329	0	0.145503797	p < 0.001
GTEX-Y111-0226-SM-4SOIW	0.088992666	0.020582917	0.354346386	0.330308077	0.056916187	0	0.148853767	p < 0.001
GTEX-Y111-0926-SM-4SOIU	0.092440796	0	0.313023987	0.36001751	0.108622578	0	0.125895128	p < 0.001
GTEX-Y114-1326-SM-4TT9A	0.251817166	0	0.219132122	0.285428579	0.173910444	0	0.069711689	p < 0.001
GTEX-Y114-2326-SM-4TT7X	0.086260393	0	0.247149894	0.381245809	0.13678285	0	0.148561055	p < 0.001
GTEX-Y3I4-0726-SM-4TT7M	0.122387794	0	0.281186653	0.309970401	0.220167668	0.004869628	0.061417854	p < 0.001
GTEX-Y3I4-2226-SM-4TT7O	0.067850128	0	0.222972688	0.402618895	0.171714464	0	0.134843825	p < 0.001
GTEX-Y3IK-2526-SM-4WWDM	0.100815219	0	0.266357234	0.336825721	0.189519776	0	0.10648205	p < 0.001
GTEX-Y5LM-0826-SM-4VDSW	0.114901119	0	0.325621021	0.319864212	0.162175734	0	0.077437913	p < 0.001
GTEX-Y5V5-0226-SM-5S2N8	0.043515304	0	0.304436851	0.336682891	0.184407913	0	0.130957041	p < 0.001
GTEX-Y5V5-2426-SM-5IFJA	0	0	0.246915393	0.421619077	0.195481793	0	0.135983736	p < 0.001
GTEX-Y5V6-0626-SM-4WWFY	0.139447581	0	0.279689179	0.306368815	0.196125857	0	0.078368567	p < 0.001
GTEX-Y5V6-2526-SM-5IFJV	0.111982143	0	0.286431644	0.294689616	0.175898058	0	0.130998538	p < 0.001
GTEX-Y8E4-0726-SM-4WWFN	0.082721644	0	0.271494614	0.374158882	0.113125504	0	0.158499356	p < 0.001
GTEX-Y8E4-1226-SM-5IFIM	0.193454745	0	0.308977147	0.302866746	0.094853603	0	0.099847758	p < 0.001
GTEX-Y8E5-0226-SM-57WCM	0.057134833	0	0.287149012	0.373232085	0.109311945	0	0.173172125	p < 0.001
GTEX-Y8LW-0926-SM-4VBQ8	0.116261751	0	0.312359209	0.339586221	0.178774747	0.004094655	0.048923417	p < 0.001
GTEX-Y8LW-1926-SM-4WWFZ	0.088956753	0	0.276814963	0.366008861	0.122462083	0	0.14575734	p < 0.001
GTEX-Y9LG-1226-SM-4VBQA	0.092890692	0.008744649	0.236366762	0.321692625	0.266287266	0.015293506	0.058724499	p < 0.001
GTEX-Y9LG-2026-SM-62LFS	0.109183337	0	0.37737806	0.267440366	0.164640659	0.003244328	0.07811325	p < 0.001
GTEX-YB5E-2126-SM-5IFI7	0.120549783	0	0.407500338	0.298964616	0.135201493	0	0.03778377	p < 0.001
GTEX-YB5K-2226-SM-4WWG1	0.0943898	0	0.315332253	0.305273621	0.13524725	0	0.149757076	p < 0.001
GTEX-YEC3-0926-SM-5Q5AC	0.132400175	0	0.402494895	0.286260716	0.150693675	0.003923811	0.024226729	p < 0.001
GTEX-YEC3-1226-SM-5IFI8	0.080513515	0	0.272172964	0.37167915	0.136626815	0	0.139007556	p < 0.001
GTEX-YEC4-0926-SM-5PNXY	0.104105931	0	0.343013652	0.266574485	0.207653813	0	0.078652119	p < 0.001
GTEX-YEC4-2426-SM-57WFO	0.021272787	0	0.301921025	0.361212707	0.151938203	0	0.163655278	p < 0.001
GTEX-YECK-0226-SM-4W215	0.105253905	0	0.259986293	0.417767454	0.104461063	0	0.112531285	p < 0.001
GTEX-YECK-1426-SM-5IFHE	0.044870051	0	0.285405677	0.434689275	0.093102351	0	0.141932646	p < 0.001
GTEX-YF7O-2426-SM-5IFJL	0.084712028	0	0.275570129	0.33572493	0.162911248	0	0.141081665	p < 0.001
GTEX-YFC4-0226-SM-57WD2	0.073784488	0.003625879	0.411513983	0.355383291	0.104513587	0.005325002	0.04585377	p < 0.001
GTEX-YFCO-1126-SM-5S2N9	0.142175756	0	0.291171637	0.354669398	0.177593244	0	0.034389965	p < 0.001
GTEX-YFCO-2026-SM-4W21Q	0.019334297	0	0.237479343	0.437202366	0.156448472	0	0.149535522	p < 0.001
GTEX-YJ89-0226-SM-4TT3Y	0.029278528	0.005608938	0.347513457	0.379876339	0.088804055	0	0.148918685	p < 0.001
GTEX-YJ89-1926-SM-5IFJ6	0.154886617	0.023453008	0.283694375	0.37034535	0.056915632	0	0.110705017	p < 0.001
GTEX-YJ8A-0526-SM-5IFHT	0.092204175	0	0.274461577	0.389454685	0.123001317	0	0.120878247	p < 0.001
GTEX-YJ8O-2426-SM-5HL7S	0.022010879	0	0.326804365	0.344802972	0.178036504	0	0.128345279	p < 0.001
GTEX-Z93S-0226-SM-5HL7R	0.07523628	0	0.333692256	0.341091173	0.096628977	0	0.153351315	p < 0.001
GTEX-Z93T-0226-SM-5HL5Z	0.089156667	0	0.28465237	0.344516823	0.124240355	0	0.157433785	p < 0.001
GTEX-Z9EW-0826-SM-5HL9T	0.090669609	0	0.29666029	0.30984965	0.202605359	0	0.100215092	p < 0.001
GTEX-Z9EW-1826-SM-5CVMA	0.112131474	0	0.241449322	0.371772029	0.124468051	0	0.150179125	p < 0.001
GTEX-ZA64-0926-SM-5HL7H	0.171233576	0	0.268130971	0.252741992	0.201030237	0	0.106863224	p < 0.001
GTEX-ZAB4-1426-SM-5CVN6	0.187506388	0	0.195521524	0.34322273	0.146803638	0	0.126945719	p < 0.001
GTEX-ZAB5-1126-SM-5Q5AD	0.10306191	0	0.320609171	0.336467433	0.131781887	0	0.1080796	p < 0.001
GTEX-ZAJG-0226-SM-5HL81	0.098431131	4.00E-04	0.341501325	0.310784037	0.165034054	0.004407967	0.079485672	p < 0.001
GTEX-ZAJG-1626-SM-5HL7I	0.20414235	0	0.23357858	0.299020261	0.136584285	0	0.126674524	p < 0.001
GTEX-ZAK1-0226-SM-5CVMX	0.07661557	0.005945909	0.502848743	0.273410537	0.085620815	0.009527849	0.046030578	p < 0.001
GTEX-ZC5H-0126-SM-4WAYL	0.066399139	0	0.284402917	0.349157448	0.162189989	0	0.137850506	p < 0.001
GTEX-ZC5H-1626-SM-5HL7L	0.080746116	0	0.267747937	0.355329712	0.126686619	0	0.169489615	p < 0.001
GTEX-ZDTS-0226-SM-5HL7Q	0.029663633	0	0.234067788	0.49194573	0.096678015	0	0.147644834	p < 0.001
GTEX-ZDTS-1826-SM-5S2N6	0.102795531	0.010460654	0.331498768	0.387128833	0.077376262	0	0.090739953	p < 0.001
GTEX-ZDTT-0526-SM-5HL4M	0.099775537	0	0.343646444	0.309795176	0.180996564	0.003361129	0.06242515	p < 0.001
GTEX-ZDTT-2626-SM-5S2OP	0.087263347	0	0.347153333	0.335451553	0.16903396	0	0.061097806	p < 0.001
GTEX-ZDXO-2326-SM-5LU9W	0.04919314	9.00E-04	0.297627148	0.457262502	0.049495207	0	0.145508858	p < 0.001
GTEX-ZDXO-2426-SM-5S2NJ	0.053717271	0	0.249399397	0.412312692	0.12768425	0	0.15688639	p < 0.001
GTEX-ZDYS-2126-SM-5S2OD	0.106664295	0	0.259888811	0.34209348	0.159298759	0	0.132054655	p < 0.001
GTEX-ZDYS-2226-SM-5S2MI	0.076897904	0	0.335915456	0.27047704	0.235714477	0.009201454	0.071793669	p < 0.001
GTEX-ZE7O-0226-SM-5S2N1	0.086441306	0.012205273	0.368552431	0.285333934	0.068513078	0	0.178953978	p < 0.001
GTEX-ZE7O-1526-SM-5J1NH	0.112603632	0.025010944	0.481858736	0.245752025	0.052789036	0.005686797	0.076298831	p < 0.001
GTEX-ZE9C-1326-SM-5S2OW	0.129564365	0	0.257140676	0.34893756	0.186561204	0	0.077796195	p < 0.001
GTEX-ZE9C-2826-SM-5S2MO	0.088831034	0	0.459747553	0.219489804	0.112101972	0	0.119829637	p < 0.001
GTEX-ZEX8-1226-SM-5S2OK	0.09072262	0	0.339495837	0.321536099	0.184768974	0	0.063476469	p < 0.001
GTEX-ZEX8-2326-SM-5S2MN	0.018042054	0	0.266408015	0.431783857	0.118826653	0	0.164939421	p < 0.001
GTEX-ZF28-0226-SM-5S2OE	0.033746889	0	0.32012943	0.367998521	0.110030939	0	0.168094221	p < 0.001
GTEX-ZF28-1426-SM-5S2OG	0.183778355	0	0.249166899	0.333238748	0.088354343	0	0.145461656	p < 0.001
GTEX-ZF29-0826-SM-5S2NP	0.08972022	0.020292839	0.357753445	0.301386518	0.156140491	0.012373958	0.062332529	p < 0.001
GTEX-ZF29-2226-SM-4WWB9	0.066460474	0	0.275560215	0.424295816	0.173156531	0	0.060526964	p < 0.001
GTEX-ZF2S-1526-SM-5S2OO	0.088631009	0	0.388666844	0.33850263	0.134765006	0.008138073	0.041296439	p < 0.001
GTEX-ZF3C-0226-SM-4WWB3	0.085105519	0	0.291800195	0.324846309	0.185836743	0	0.112411234	p < 0.001
GTEX-ZF3C-1026-SM-5S2OC	0.165247077	0	0.295242035	0.291677629	0.124596562	0	0.123236697	p < 0.001
GTEX-ZG7Y-1626-SM-5S2NO	0.243045424	0	0.270400678	0.297190524	0.098957772	0	0.090405603	p < 0.001
GTEX-ZGAY-1326-SM-5S2NS	0.143867609	0	0.258964125	0.349246232	0.173121719	0	0.074800315	p < 0.001
GTEX-ZLV1-0926-SM-5S2MR	0.146817252	3.00E-04	0.432199028	0.242780493	0.135764181	0.002314301	0.039816944	p < 0.001
GTEX-ZLV1-1826-SM-5FQU5	0.046638106	0	0.404868041	0.342259331	0.16117987	0	0.045054653	p < 0.001
GTEX-ZLWG-0726-SM-5S2NG	0.13417937	0	0.321285367	0.337018708	0.143634888	0.008905565	0.054976101	p < 0.001
GTEX-ZLWG-2226-SM-5DUWO	0.094257171	0	0.368996405	0.325680311	0.146870108	0	0.064196005	p < 0.001
GTEX-ZP4G-1326-SM-5EGIW	0.115463176	0	0.379248655	0.354956881	0.109713753	1.00E-04	0.0404909	p < 0.001
GTEX-ZP4G-2326-SM-57WEM	0.099181164	0	0.26959341	0.34088966	0.17192463	0	0.118411136	p < 0.001
GTEX-ZPCL-1026-SM-5GCOX	0.083906532	0	0.348472271	0.333326177	0.184838395	0.003828323	0.045628302	p < 0.001
GTEX-ZPCL-2126-SM-57WFZ	0.093438914	0	0.261527452	0.330081295	0.193192609	0	0.121759729	p < 0.001
GTEX-ZPIC-0726-SM-57WFM	0.203841661	0	0.238928359	0.318131259	0.134019485	0	0.105079237	p < 0.001
GTEX-ZPIC-1826-SM-57WFE	0.090776994	0	0.27120739	0.346636486	0.169925395	0	0.121453736	p < 0.001
GTEX-ZPU1-1226-SM-5HL71	0.052884315	0	0.290062007	0.379906558	0.166923637	0	0.110223483	p < 0.001
GTEX-ZPU1-2426-SM-4WWFM	0.057286884	0	0.271500058	0.41375489	0.090818405	0	0.166639763	p < 0.001
GTEX-ZQG8-1026-SM-51MR9	0.151411273	0	0.363323691	0.29724087	0.129703299	0	0.058320867	p < 0.001
GTEX-ZQG8-1526-SM-5HL65	0.091845539	0	0.43637803	0.259937821	0.149527942	0	0.062310667	p < 0.001
GTEX-ZQUD-0526-SM-57WG4	0.145283357	4.00E-04	0.357976259	0.330464979	0.116716612	0.001428281	0.047737012	p < 0.001
GTEX-ZT9W-1026-SM-57WG5	0.095471253	0	0.385758149	0.303495038	0.142095944	0	0.073179616	p < 0.001
GTEX-ZT9X-0926-SM-5O9C4	0.10129566	0	0.245594619	0.357410867	0.175196069	0	0.120502785	p < 0.001
GTEX-ZT9X-1926-SM-57WE7	0.123635509	0.001855124	0.357158972	0.302267669	0.14245461	0	0.072628115	p < 0.001
GTEX-ZTPG-0226-SM-5O99I	0.130620987	0	0.392909735	0.262347907	0.143637784	0.005865274	0.064618313	p < 0.001
GTEX-ZTPG-2326-SM-57WFL	0.081571687	0	0.227068031	0.383812372	0.188829375	0.00411033	0.114608205	p < 0.001
GTEX-ZTSS-1026-SM-5985N	0.12925158	0	0.456944982	0.226551321	0.14630268	0.005982512	0.034966925	p < 0.001
GTEX-ZTSS-2026-SM-5987K	0.118285024	0	0.338387248	0.285081372	0.165306883	0	0.092939472	p < 0.001
GTEX-ZTX8-0726-SM-59HL9	0.148614164	0	0.282639231	0.293571685	0.156995066	0	0.118179854	p < 0.001
GTEX-ZTX8-1526-SM-5N9GI	0.103966375	0	0.343480442	0.271555604	0.132498075	0	0.148499504	p < 0.001
GTEX-ZUA1-0226-SM-5NQ9Q	0.08865584	0.003245929	0.385592075	0.314672161	0.080429466	0	0.127404529	p < 0.001
GTEX-ZUA1-2126-SM-57YRB	0.0878283	0.008265279	0.274136972	0.427362485	0.073956154	0	0.128450809	p < 0.001
GTEX-ZV68-0226-SM-59HJF	0.086581125	0.007059317	0.392784494	0.347544263	0.106230749	0.003062383	0.056737669	p < 0.001
GTEX-ZV6S-1626-SM-5NQ81	0.152735482	0.002126171	0.411821338	0.256265345	0.122554373	0.005479933	0.049017359	p < 0.001
GTEX-ZV7C-0826-SM-59HK8	0.119190766	0	0.265255581	0.283853314	0.264925175	0.004646977	0.062128188	p < 0.001
GTEX-ZVE2-0326-SM-57WFC	0.088349738	0	0.34515505	0.352980263	0.14478734	0	0.06872761	p < 0.001
GTEX-ZVE2-1826-SM-51MRZ	0.157513501	0.009717031	0.323139395	0.345747482	0.093429905	3.00E-04	0.070167289	p < 0.001
GTEX-ZVP2-0226-SM-57WBD	0.128685147	0	0.352934943	0.335492651	0.126575978	0.003983509	0.052327771	p < 0.001
GTEX-ZVP2-1826-SM-5GU62	0.043497585	0	0.249515001	0.393763284	0.170060552	0	0.143163578	p < 0.001
GTEX-ZVT2-0226-SM-5GIE3	0.084008084	0	0.275162361	0.324175806	0.205676965	0	0.110976785	p < 0.001
GTEX-ZVT2-2226-SM-5NQ6P	0.075855473	0	0.375750613	0.345192058	0.136404177	0	0.06679768	p < 0.001
GTEX-ZVT4-0226-SM-51MSD	0	0	0.257291261	0.40721446	0.178149475	0	0.157344804	p < 0.001
GTEX-ZVTK-0526-SM-5GZWT	0.078036654	0	0.359783861	0.30047923	0.105862322	0	0.155837934	p < 0.001
GTEX-ZVZO-0226-SM-5A5LA	0.036230391	0	0.204283617	0.425829704	0.215395702	0	0.118260585	p < 0.001
GTEX-ZVZP-1126-SM-5GICU	0.100160221	0	0.338507405	0.201289436	0.258131725	0.012139824	0.08977139	p < 0.001
GTEX-ZVZP-2326-SM-59HL4	0.082024308	0	0.248290851	0.335034016	0.163485532	0	0.171165294	p < 0.001
GTEX-ZXES-0926-SM-5E43O	0.161304291	0	0.381216611	0.275955567	0.145930538	0	0.035592994	p < 0.001
GTEX-ZXES-2026-SM-5NQ6R	0.085514173	0	0.418872671	0.317413487	0.120649139	0	0.05755053	p < 0.001
GTEX-ZXG5-0226-SM-59HJI	0.057553848	0	0.273239508	0.377629426	0.123919185	0	0.167658034	p < 0.001
GTEX-ZXG5-1626-SM-59HJK	0.080597048	0.001156721	0.500579195	0.278022141	0.066249558	9.00E-04	0.072452003	p < 0.001
GTEX-ZYFC-0326-SM-5NQ7H	0.065901154	0	0.371615667	0.303944826	0.108627233	0	0.14991112	p < 0.001
GTEX-ZYFC-1826-SM-5GZZA	0.087874147	0	0.429365993	0.23964177	0.113114993	0	0.130003098	p < 0.001
GTEX-ZYFD-0226-SM-5NQ86	0.140636795	0.00551444	0.287290065	0.319962084	0.082423564	0	0.164173053	p < 0.001
GTEX-ZYFG-1426-SM-5GICS	0.099585371	0.002117569	0.32415983	0.32105917	0.187863924	0.004862674	0.060351463	p < 0.001
GTEX-ZYT6-0326-SM-7LG5R	0.073011818	0	0.28366071	0.382837829	0.10836024	0	0.152129403	p < 0.001
GTEX-ZYT6-2126-SM-5GZZ4	0.100456139	0.021734497	0.364449961	0.327633415	0.048218466	0	0.137507522	p < 0.001
GTEX-ZYVF-0226-SM-5GIEG	0.119211961	0	0.263019173	0.339785991	0.125518251	0	0.152464625	p < 0.001
GTEX-ZYVF-1026-SM-5E44V	0.206323501	0.001194588	0.288610073	0.212856824	0.153680604	0	0.137334411	p < 0.001
GTEX-ZYW4-0226-SM-5E44M	0.083828973	0	0.241741626	0.408301545	0.085488114	0	0.180639742	p < 0.001
GTEX-ZYW4-2226-SM-5GZYG	0.196478767	0	0.21242592	0.33127662	0.142883127	0	0.116935567	p < 0.001
GTEX-ZYY3-0226-SM-5E45M	0.126433043	0	0.423849061	0.272301592	0.120878335	0	0.05653797	p < 0.001
GTEX-ZZ64-0626-SM-5GZWR	0.183444697	0	0.277475725	0.288800901	0.173356772	0	0.076921905	p < 0.001
GTEX-ZZ64-1626-SM-5E43W	0.112448856	0.003430924	0.456959434	0.297739268	0.08412203	0	0.045299488	p < 0.001
GTEX-ZZPU-0326-SM-5N9BJ	0.129925776	0	0.199433788	0.363008773	0.221557839	0	0.086073825	p < 0.001
GTEX-ZZPU-2726-SM-5NQ8O	0.070132148	0	0.274587056	0.347117558	0.172750977	0	0.135412261	p < 0.001
