# Supplementary material for: Cellular deconvolution of GTEx tissues powers discovery of disease and cell-type associated regulatory variants
Source: Nat Commun. 2020 Feb 19;11:955. doi: 10.1038/s41467-020-14561-0 (PMC7031340; doi:10.1038/s41467-020-14561-0)
Supplement: Supplementary file 15 — Supplementary Data 14 [file 41467_2020_14561_MOESM15_ESM.csv]

Input.Sample	Outer.Bulge	Inner.Bulge	basal.cell.of.epidermis	epidermal.cell	stem.cell.of.epidermis	leukocyte	P.value
GTEX-1117F-2926-SM-5GZYI	0	0	0	0.702255767130454	0.225762045587703	0.0719821872818431	p < 0.001
GTEX-111CU-1126-SM-5EGIM	0	0	0	0.600571524755281	0.355892587228971	0.0435358880157479	p < 0.001
GTEX-111FC-2526-SM-5GZXU	0	0.0594458089929822	0	0.214656783784751	0.5068243922693	0.219073014952966	p < 0.001
GTEX-111VG-1626-SM-5EGIO	0	0.0170102936332831	0	0.903184894729035	0.0702298811192721	0.00957493051840931	p < 0.001
GTEX-111YS-1526-SM-5GZYW	0	0.0549967469069451	0	0.753997740430023	0.143603038480118	0.0474024741829142	p < 0.001
GTEX-117YX-1926-SM-5GIEC	0	0.0865520649164524	0	0.596345886009481	0.279818507289438	0.0372835417846283	p < 0.001
GTEX-1192X-2726-SM-5N9DN	0	0.0249301986341123	0	0.665861934852422	0.273263686954106	0.0359441795593596	p < 0.001
GTEX-11DXW-0826-SM-5H118	0	0.0536424282452308	0	0.663174592999895	0.130661876805083	0.152521101949791	p < 0.001
GTEX-11DXX-2126-SM-5PNYR	0	0.0646454948032387	0	0.741339062136876	0.177900284408785	0.0161151586510999	p < 0.001
GTEX-11DXY-0126-SM-5H11Q	0	0.0169233479103629	0	0.577271656207925	0.369283092972223	0.0365219029094895	p < 0.001
GTEX-11DXZ-2026-SM-5987S	0	0.0176489030953868	0	0.709512244308057	0.260652611497075	0.0121862410994819	p < 0.001
GTEX-11DYG-1526-SM-5A5JS	0	0.0265584530442388	0	0.522567270934819	0.366029532287851	0.084844743733091	p < 0.001
GTEX-11DZ1-2426-SM-5GZZX	0	0.053324902538329	0	0.710901669846048	0.135603188032946	0.100170239582677	p < 0.001
GTEX-11EI6-2826-SM-5H11D	0	0.086172635329484	0	0.681142815629758	0.123963909700101	0.108720639340657	p < 0.001
GTEX-11EM3-1226-SM-5N9DD	0	0.0261762705887131	0	0.509411451663672	0.341839721531296	0.12257255621632	p < 0.001
GTEX-11EQ8-0926-SM-5H12V	0	0	0	0.622131622116124	0.343070330697175	0.0347980471867007	p < 0.001
GTEX-11EQ9-1626-SM-5PNY8	0	0.0740745192327748	0	0.778533442597564	0.10102827042091	0.0463637677487515	p < 0.001
GTEX-11GS4-0226-SM-5HL77	0	0.00234356855224254	0	0.924743379950301	0.0171831390877869	0.0557299124096695	p < 0.001
GTEX-11GSP-2326-SM-5HL63	0	0	0	0.711916342100818	0.267465864341897	0.0206177935572847	p < 0.001
GTEX-11LCK-2226-SM-5HL4Q	0	0	0	0.770689298517683	0.167590019679479	0.0617206818028383	p < 0.001
GTEX-11NSD-0626-SM-5A5LU	0	0	0	0.519869133130546	0.382390870970741	0.097739995898713	p < 0.001
GTEX-11NUK-2726-SM-5A5MC	0	0.026807004576773	0	0.658324637906457	0.279553222775372	0.0353151347413972	p < 0.001
GTEX-11O72-0626-SM-5PNYE	0	0.0168170996897139	0	0.449924826759821	0.488963957323936	0.0442941162265286	p < 0.001
GTEX-11OF3-0126-SM-5PNYF	0	0.0207403879348239	0	0.645692938906295	0.305323701698403	0.0282429714604772	p < 0.001
GTEX-11P7K-1126-SM-5HL4L	0	0.00687608346347905	0	0.708991118863337	0.205885963149294	0.0782468345238906	p < 0.001
GTEX-11P81-2226-SM-5PNYI	0	0	0	0.850330088549231	0.0955771565227604	0.054092754928009	p < 0.001
GTEX-11P82-1426-SM-5BC5L	0	0	0	0.658202260906818	0.311075839636459	0.0307218994567232	p < 0.001
GTEX-11PRG-0726-SM-5EGL1	0	0	0	0.540768072072514	0.439147042863924	0.0200848850635619	p < 0.001
GTEX-11TT1-1826-SM-5EQLV	0	0.0444994749540578	0	0.614754301366052	0.140430284984736	0.200315938695154	p < 0.001
GTEX-11TUW-0626-SM-5LU9M	0	0	0	0.862192930851486	0.0843732986271465	0.0534337705213676	p < 0.001
GTEX-11UD2-2526-SM-5CVNU	0	0.0316766123598584	0	0.695173862949256	0.222086321685466	0.0510632030054188	p < 0.001
GTEX-11VI4-1126-SM-5EQMD	0	0.0150611242041714	0	0.460666876510832	0.477040606178551	0.0472313931064453	p < 0.001
GTEX-11WQC-1826-SM-5GU59	0	0	0	0.606922323724642	0.340802978332201	0.0522746979431563	p < 0.001
GTEX-11WQK-1026-SM-5EQLX	0	0.00114381376920573	0	0.676491242981996	0.250730146152804	0.0716347970959947	p < 0.001
GTEX-11ZTT-2126-SM-5CVLO	0	0	0	0.526750734118898	0.429224212770574	0.0440250531105283	p < 0.001
GTEX-11ZU8-0126-SM-5EQ58	0	0.00375966866581486	0	0.557392190429373	0.423888204377791	0.0149599365270206	p < 0.001
GTEX-11ZUS-2626-SM-5FQUR	0	0.060531786003815	0	0.717811095547315	0.191168081227728	0.0304890372211423	p < 0.001
GTEX-1211K-1526-SM-5FQU4	0	0.0518670183645052	0	0.605047723506786	0.264756931295245	0.078328326833463	p < 0.001
GTEX-12126-0826-SM-5FQTZ	0	0	0	0.477036248347637	0.473730073698332	0.0492336779540304	p < 0.001
GTEX-1212Z-0126-SM-59HK4	0	0.0116072405381345	0	0.582563923440847	0.37833342835168	0.0274954076693383	p < 0.001
GTEX-12584-0726-SM-5FQTK	0	0.0659763522999737	0	0.79522977166001	0.0536940285691442	0.0850998474708726	p < 0.001
GTEX-12696-0126-SM-5EQ4L	0	0.00474422664779075	0	0.507595110240347	0.448470356594106	0.0391903065177559	p < 0.001
GTEX-1269C-0126-SM-5EQ5L	0	0.00280836453859211	0	0.505652360579695	0.475612436842584	0.0159268380391298	p < 0.001
GTEX-12BJ1-0926-SM-5EQ62	0	0.0595970918186215	0	0.54210497021384	0.363340142379384	0.0349577955881553	p < 0.001
GTEX-12C56-1526-SM-5FQUQ	0	0.0107006186693916	0	0.847586922603892	0.0618923521231308	0.0798201066035858	p < 0.001
GTEX-12KS4-2126-SM-5FQUT	0	0.0222799732092182	0	0.448703477420694	0.492934074066663	0.0360824753034246	p < 0.001
GTEX-12WSA-0426-SM-5EQ5X	0	0.0092510075317153	0	0.679698566642371	0.256575234791771	0.0544751910341428	p < 0.001
GTEX-12WSC-2826-SM-5BC5Y	0	0.018768723401193	0	0.449379364520481	0.478405018420076	0.0534468936582495	p < 0.001
GTEX-12WSD-0626-SM-5GCMW	0	0.0219701925135322	0	0.725399859055406	0.171533020927598	0.0810969275034635	p < 0.001
GTEX-12WSF-1626-SM-7KUG5	0	0.0493056593662655	0	0.439921802647215	0.475038031036564	0.0357345069499558	p < 0.001
GTEX-12WSH-1526-SM-5BC5W	0	0.0192402356414442	0	0.618557012103833	0.323360558252048	0.0388421940026744	p < 0.001
GTEX-12WSJ-1126-SM-5LZVJ	0	0	0	0.660867511432628	0.279578629251793	0.0595538593155785	p < 0.001
GTEX-12WSK-2126-SM-5CVNC	0	0.0475271397749166	0	0.708659439065479	0.189867876093366	0.0539455450662387	p < 0.001
GTEX-12WSL-2026-SM-5GCML	0	0.0481445160082584	0	0.547166074614191	0.246690206442593	0.157999202934957	p < 0.001
GTEX-12WSM-1926-SM-5BC65	0	0.0197491368598937	0	0.47546371067459	0.475286466316795	0.0295006861487213	p < 0.001
GTEX-12WSN-1426-SM-5GCO6	0	0	0.0762268540132795	0.00424368112119374	0.484883884608632	0.434645580256895	p < 0.001
GTEX-12ZZX-2426-SM-5GCOE	0	0.0179309858543395	0	0.687020141823025	0.270298207310793	0.0247506650118432	p < 0.001
GTEX-12ZZY-0726-SM-5EQ66	0	0	0	0.799558635618903	0.145721172850155	0.0547201915309419	p < 0.001
GTEX-12ZZZ-0726-SM-5GCNZ	0	0.00548123966268746	0	0.545694276237319	0.404942136917967	0.0438823471820256	p < 0.001
GTEX-13112-0126-SM-5P9IU	0	0.0181297378658529	0	0.484783643488899	0.466119430093031	0.0309671885522178	p < 0.001
GTEX-13113-1626-SM-5EQ4I	0	0	0	0.625699809163411	0.144356639806089	0.2299435510305	p < 0.001
GTEX-1313W-0626-SM-5EQ4H	0	0	0	0.611997942535639	0.359736603326435	0.0282654541379266	p < 0.001
GTEX-1314G-1326-SM-5BC6E	0	0.0306680897927105	0	0.671524746848775	0.238136469282259	0.0596706940762559	p < 0.001
GTEX-131XE-1626-SM-5K7VO	0	0	0	0.364407853161523	0.302657745143821	0.332934401694656	p < 0.001
GTEX-131XF-2626-SM-5EQ6K	0	0.0198228103547038	0	0.623000770499368	0.337547589237622	0.0196288299083063	p < 0.001
GTEX-131XG-0326-SM-5L3DX	0	0.0260172840233499	0	0.861927389452529	0.062236302290744	0.0498190242333771	p < 0.001
GTEX-131XH-0126-SM-5LZUY	0	0	0	0.794034907936235	0.11512396320527	0.0908411288584949	p < 0.001
GTEX-131XW-0626-SM-5PNVD	0	0.0322122804865755	0	0.73387844537313	0.16488879249211	0.0690204816481843	p < 0.001
GTEX-131YS-2826-SM-5EQ47	0	0.0378792977282992	0	0.693536005613176	0.1956365294749	0.0729481671836247	p < 0.001
GTEX-132AR-0326-SM-5KM2C	0	0.0272447298144395	0	0.500827902415412	0.387871044566439	0.0840563232037093	p < 0.001
GTEX-133LE-2326-SM-5K7W3	0	0	0	0.750199273643288	0.181066808275483	0.0687339180812284	p < 0.001
GTEX-1399Q-2326-SM-5KM2X	0	0.0140545454931165	0	0.813290970274115	0.16646981436803	0.00618466986473874	p < 0.001
GTEX-1399R-1326-SM-5PNYS	0	0.0162162670428024	0	0.227725253378772	0.426611387005664	0.329447092572761	p < 0.001
GTEX-1399S-0126-SM-5IJCF	0	0.00837014900327102	0	0.630425625747579	0.358662462124559	0.00254176312459139	p < 0.001
GTEX-1399U-1126-SM-5L3DB	0	0	0	0.631308412266344	0.344197210932754	0.0244943768009024	p < 0.001
GTEX-139D8-1126-SM-5LU8W	0	0	0	0.715371709803241	0.24394594777892	0.0406823424178391	p < 0.001
GTEX-139T8-0626-SM-5KLZX	0	0.0321731258514469	0	0.627671682968786	0.294285147710339	0.0458700434694286	p < 0.001
GTEX-139TS-2126-SM-5K7XC	0	0.0230861192754421	0	0.706331679816255	0.160792047249484	0.109790153658819	p < 0.001
GTEX-139TT-2126-SM-5LZWC	0	0.0258553075527842	0	0.689088132653916	0.223082392634353	0.0619741671589469	p < 0.001
GTEX-139TU-0726-SM-5L3EK	0	0.0300754732265664	0	0.773317547631081	0.14033316954343	0.0562738095989229	p < 0.001
GTEX-139UW-0326-SM-5J1ML	0	0	0	0.765995110510761	0.196011204377099	0.0379936851121401	p < 0.001
GTEX-139YR-1026-SM-5LZYN	0	0	0	0.499476510552173	0.433021790862609	0.0675016985852181	p < 0.001
GTEX-13D11-0926-SM-5J2NC	0	0	0	0.775927719048735	0.180963066351226	0.0431092146000386	p < 0.001
GTEX-13FH7-1126-SM-5K7UG	0	0	0	0.663924704694909	0.193247825416724	0.142827469888367	p < 0.001
GTEX-13FHO-0426-SM-5L3F5	0	0.00215335950739853	0	0.699948929652526	0.266151635075254	0.0317460757648219	p < 0.001
GTEX-13FLV-0126-SM-5K7WT	0	0.023221806138601	0	0.522171313119538	0.425367835774662	0.0292390449671983	p < 0.001
GTEX-13FTW-0326-SM-5K7UW	0	0	0	0.681029655992918	0.267239006819255	0.0517313371878275	p < 0.001
GTEX-13FTX-1526-SM-5K7VJ	0	0.0341381595404692	0	0.611324840740834	0.312897162741143	0.0416398369775542	p < 0.001
GTEX-13FTY-2126-SM-5IFFB	0	0	0	0.822702896841873	0.134337052338063	0.042960050820064	p < 0.001
GTEX-13G51-1826-SM-5KLZH	0	0.0480355126075969	0	0.918648668430953	0.0207881205342582	0.0125276984271914	p < 0.001
GTEX-13IVO-0726-SM-5LZYV	0	0	0	0.944354296552073	0.0162551219078688	0.0393905815400587	p < 0.001
GTEX-13JUV-2026-SM-5K7UA	0	0.0684219083946027	0	0.760678199114564	0.013042706988212	0.157857185502622	p < 0.001
GTEX-13JVG-0726-SM-5KM16	0	0	0	0.767887053115538	0.212903314987707	0.0192096318967546	p < 0.001
GTEX-13N11-2326-SM-5IJBF	0	0.0180586332655972	0	0.404233891970641	0.518295562434698	0.0594119123290643	p < 0.001
GTEX-13N1W-2426-SM-5IJD1	0	0.0405227055603993	0	0.843572869874853	0.0166730327926851	0.0992313917720621	p < 0.001
GTEX-13N2G-0226-SM-5K7VF	0	0	0	0.64721688000643	0.262255161248539	0.0905279587450307	p < 0.001
GTEX-13NYB-0126-SM-5J1MD	0	0.00859820928062578	0	0.772154886881112	0.147100219403727	0.0721466844345354	p < 0.001
GTEX-13NYC-0126-SM-5L3F4	0	0.00774622305745811	0	0.865700059945343	0.0302845408190376	0.0962691761781615	p < 0.001
GTEX-13NYS-0626-SM-5L3F1	0	0	0	0.804464663337846	0.123020877309636	0.0725144593525179	p < 0.001
GTEX-13NZ8-1226-SM-5KM4A	0	0.0290099994458183	0	0.940072625613461	0.0277589786826894	0.00315839625803165	p < 0.001
GTEX-13NZ9-2626-SM-5L3FK	0	0.0634046376716356	0	0.788368424182802	0.0107216773316387	0.137505260813924	p < 0.001
GTEX-13O3O-2326-SM-5IJD6	0	0.00524164875112154	0	0.634247042241528	0.296804912024809	0.0637063969825412	p < 0.001
GTEX-13O3Q-0126-SM-5KM34	0	0.00294878230748736	0	0.795509961677576	0.176052385052499	0.0254888709624375	p < 0.001
GTEX-13O61-1426-SM-5KM3D	0	0.0273756540906981	0	0.623821673105019	0.296906819850552	0.0518958529537307	p < 0.001
GTEX-13OVG-1626-SM-5J1NF	0	0.0798790571253156	0	0.789746249689219	0.047319418285279	0.083055274900186	p < 0.001
GTEX-13OVH-0526-SM-5L3E6	0	0.0111688052786331	0	0.805737507764556	0.109886062859509	0.0732076240973022	p < 0.001
GTEX-13OVJ-0826-SM-5J1OK	0	0	0	0.515193139447192	0.404876404733155	0.0799304558196527	p < 0.001
GTEX-13OVK-1426-SM-6PAN7	0	0.0044965075277767	0	0.539679714846985	0.420386787206175	0.0354369904190631	p < 0.001
GTEX-13OVL-0126-SM-5L3GJ	0	0.059925077867645	0	0.411164172304655	0.479478725209647	0.0494320246180537	p < 0.001
GTEX-13OW5-2326-SM-5L3HO	0	0.00642876698486619	0	0.549350742901013	0.400068462087535	0.0441520280265856	p < 0.001
GTEX-13OW6-2726-SM-5J2OE	0	0.0119764163329103	0	0.924404914454186	0.0141095249592067	0.0495091442536972	p < 0.001
GTEX-13OW7-0426-SM-5K7VK	0	0	0	0.858387782007385	0.0943789636734338	0.0472332543191808	p < 0.001
GTEX-13OW8-1026-SM-5J1NQ	0	0.0406701620898745	0	0.705263591714857	0.192315671341386	0.0617505748538829	p < 0.001
GTEX-13PDP-0726-SM-5L3HP	0	0	0	0.711395384540466	0.270907954274536	0.0176966611849985	p < 0.001
GTEX-13PL6-1126-SM-5L3IE	0	0.0056847142719321	0	0.940363137221428	0.0330174968493668	0.0209346516572734	p < 0.001
GTEX-13PVQ-0626-SM-5LU47	0	0.0318714450383181	0	0.845292265182561	0.0135705938777696	0.109265695901351	p < 0.001
GTEX-13PVR-0426-SM-5RQK2	0	0.0504699873475358	0	0.857803425913876	0.0180142818321021	0.0737123049064863	p < 0.001
GTEX-13QBU-1226-SM-5LU4G	0	0.0342901870481258	0	0.695117111243938	0.11811358725857	0.152479114449367	p < 0.001
GTEX-13QJC-0126-SM-5ZZWJ	0	0.00725630665882904	0	0.925516098098891	0.0629572786181835	0.00427031662409633	p < 0.001
GTEX-13RTJ-0126-SM-5S2NN	0	0.0237662766307681	0	0.749285465771422	0.162180161357255	0.0647680962405548	p < 0.001
GTEX-13SLW-0626-SM-5Q5ER	0	0	0	0.946265671302171	0.0396950230254355	0.0140393056723938	p < 0.001
GTEX-13SLX-2226-SM-62LEP	0	0	0	0.681279585527769	0.258315850023294	0.0604045644489374	p < 0.001
GTEX-13U4I-2226-SM-5LU5H	0	0.0546791962995758	0	0.697715865177899	0.171919421778245	0.0756855167442802	p < 0.001
GTEX-13VXT-1926-SM-5K7UO	0	0	0	0.763850611280261	0.161657419111622	0.0744919696081169	p < 0.001
GTEX-13VXU-0626-SM-5L3F9	0	0.0513885716389643	0	0.631700010280521	0.290227953130134	0.0266834649503805	p < 0.001
GTEX-13W3W-0726-SM-5IJDQ	0	0	0	0.949395870882882	0.0157336697383185	0.0348704593787998	p < 0.001
GTEX-13X6H-0926-SM-5SIB2	0	0.02792491915438	0	0.625898755719986	0.285340094914005	0.0608362302116293	p < 0.001
GTEX-13X6I-1826-SM-5SIAO	0	0	0	0.489963543529697	0.468007621084102	0.0420288353862002	p < 0.001
GTEX-13X6J-0626-SM-5LU5F	0	0.0646021766286237	0	0.733596367208015	0.155332506363505	0.0464689497998564	p < 0.001
GTEX-13X6K-0626-SM-5LU5D	0	0	0	0.516496999129112	0.428240775678772	0.0552622251921159	p < 0.001
GTEX-13YAN-0226-SM-5TDC6	0	0.0599818050550702	0	0.859538081403445	0.0141988781944434	0.0662812353470415	p < 0.001
GTEX-144FL-0626-SM-5LU43	0	0	0	0.653503151440538	0.275423371970395	0.0710734765890673	p < 0.001
GTEX-144GL-0626-SM-5LU4D	0	0	0	0.575354006032127	0.392393533037971	0.0322524609299023	p < 0.001
GTEX-144GM-0526-SM-79OJO	0	0	0	0.910237201107961	0.0166927344138664	0.0730700644781724	p < 0.001
GTEX-144GO-2026-SM-5O99P	0	0	0	0.879835700836685	0.0158255815788975	0.104338717584417	p < 0.001
GTEX-145LS-0626-SM-7EPG7	0	0.02062248220455	0	0.786315763635537	0.137430345048189	0.0556314091117242	p < 0.001
GTEX-145LT-0526-SM-5LUB2	0	0.0285743329780901	0	0.703627807353586	0.203767101951896	0.0640307577164271	p < 0.001
GTEX-145LU-1926-SM-79OJN	0	0.0230147510005687	0	0.628524152544332	0.3112120057501	0.037249090704999	p < 0.001
GTEX-145ME-1726-SM-5Q5EU	0	0	0	0.563591224847114	0.327090733685906	0.10931804146698	p < 0.001
GTEX-145MF-0926-SM-5Q5EA	0	0.0339039516521982	0	0.699017697758989	0.187932290258456	0.079146060330356	p < 0.001
GTEX-145MG-1526-SM-5Q5EM	0	0	0	0.739429369678096	0.152869117104738	0.107701513217166	p < 0.001
GTEX-145MH-2826-SM-5RQJF	0	0.0130718702390827	0	0.880265253241265	0.0812432016282255	0.0254196748914267	p < 0.001
GTEX-145MI-0626-SM-5SI8S	0	0.0228490155929356	0	0.916122108455532	0.0176884788680883	0.0433403970834444	p < 0.001
GTEX-145MN-1526-SM-5SI9T	0	0.0413527731956413	0	0.814303987209017	0.00989200174915322	0.134451237846189	p < 0.001
GTEX-145MO-2826-SM-5LU96	0	0.0884303509851978	0	0.779126884149922	0.0187782385165251	0.113664526348355	p < 0.001
GTEX-146FQ-2126-SM-5RQHU	0	0.0664124173066654	0	0.654177485110608	0.195893071284021	0.083517026298706	p < 0.001
GTEX-14753-0726-SM-5QGQO	0	0.0225015534471275	0	0.801710797633034	0.131641819844274	0.0441458290755651	p < 0.001
GTEX-1477Z-0326-SM-7IGLA	0	0.00308553413684225	0	0.693607893413599	0.209013456852994	0.0942931155965653	p < 0.001
GTEX-147F3-1726-SM-5SIAW	0	0.0692267000900601	0	0.63700156187058	0.222128588559217	0.0716431494801425	p < 0.001
GTEX-147F4-0726-SM-5TDDD	0	0.0138555055718585	0	0.645047386365562	0.325578963604216	0.0155181444583631	p < 0.001
GTEX-147GR-2426-SM-5ZZWQ	0	0.00441985728367044	0	0.87182580001023	0.111901888254513	0.0118524544515858	p < 0.001
GTEX-147JS-0226-SM-5S2U9	0	0.013580152399064	0	0.707080845421926	0.203332513771371	0.0760064884076389	p < 0.001
GTEX-148VJ-0626-SM-5LUAW	0	0.0207696800484922	0	0.770250180162773	0.182478954462152	0.0265011853265829	p < 0.001
GTEX-1497J-0226-SM-5QGPU	0	0	0	0.727737688837874	0.131715238279483	0.140547072882643	p < 0.001
GTEX-14A5H-0826-SM-5QGPJ	0	0	0	0.647718062851619	0.174443394455512	0.177838542692868	p < 0.001
GTEX-14A6H-2026-SM-5Q5DD	0	0.0103104864345809	0	0.664333964581374	0.285908199632237	0.0394473493518078	p < 0.001
GTEX-14ABY-2026-SM-62LDL	0	0.0282929961166353	0	0.745672488602108	0.166638155585511	0.0593963596957458	p < 0.001
GTEX-14AS3-1526-SM-5Q5ED	0	0	0	0.764215955328722	0.180330871431588	0.0554531732396899	p < 0.001
GTEX-14B4R-1326-SM-5Q5EZ	0	0.0184285244611362	0	0.786835226582268	0.137059134259195	0.0576771146974009	p < 0.001
GTEX-14BIN-1126-SM-5RQJZ	0	0.0622535641840843	0	0.74589977709494	0.13889669715694	0.0529499615640358	p < 0.001
GTEX-14BMU-1226-SM-5S2OR	0	0.013004592518696	0	0.525233518159635	0.362203297691037	0.0995585916306316	p < 0.001
GTEX-14BMV-2826-SM-5TDED	0	0.0125256647589208	0	0.499725966413875	0.407784213577017	0.0799641552501876	p < 0.001
GTEX-14C38-0726-SM-5SI6M	0	0	0	0.802452765472471	0.0995303652791397	0.0980168692483896	p < 0.001
GTEX-14C39-1726-SM-5RQIL	0	0	0	0.716358148539448	0.249650144978248	0.0339917064823045	p < 0.001
GTEX-14C5O-0326-SM-5ZZUX	0	0	0	0.848852065896995	0.116426067116732	0.0347218669862731	p < 0.001
GTEX-14DAQ-0626-SM-793DS	0	0.0427272664845814	0	0.66101485204573	0.202572207368262	0.093685674101426	p < 0.001
GTEX-14DAR-1226-SM-73KYV	0	0.000250306065966129	0	0.535225153439629	0.403988804731038	0.0605357357633665	p < 0.001
GTEX-14E1K-2026-SM-7DUEI	0	0	0	0.729313546889623	0.216286891527918	0.0543995615824589	p < 0.001
GTEX-14E6C-2426-SM-5S2NF	0	0.0218757908404806	0	0.434462522323805	0.463984514165569	0.0796771726701459	p < 0.001
GTEX-14E6E-0526-SM-793DN	0	0.0414172722174512	0	0.707520027417533	0.14671755526192	0.104345145103096	p < 0.001
GTEX-14ICL-1626-SM-5YYAO	0	0	0	0.833255775361991	0.13701971948901	0.0297245051489987	p < 0.001
GTEX-14JG1-1526-SM-5YY9X	0	0.0190832926119793	0	0.629541226939799	0.285214477590823	0.0661610028573981	p < 0.001
GTEX-14LLW-2626-SM-62LDZ	0	0.0169718786277228	0	0.708631746928819	0.256447591293069	0.0179487831503895	p < 0.001
GTEX-14LZ3-0126-SM-69LPM	0	0.0119794549580703	0	0.842181863092314	0.0863927808968833	0.0594459010527321	p < 0.001
GTEX-14PHX-2226-SM-6EU2P	0	0.0512605526717958	0	0.616147980820141	0.274578860407832	0.0580126061002313	p < 0.001
GTEX-14PHY-1226-SM-5ZZWK	0	0	0	0.695966708475367	0.265151371545715	0.0388819199789182	p < 0.001
GTEX-14PII-0726-SM-6EU2B	0	0	0	0.711757897502918	0.264571020217473	0.0236710822796085	p < 0.001
GTEX-14PJ2-0626-SM-6LLII	0	0.0606498213517559	0	0.58045746882463	0.309644354193697	0.049248355629917	p < 0.001
GTEX-14PJ3-1126-SM-5ZZVX	0	0.0344876808892711	0	0.763749819082414	0.18409376741541	0.0176687326129055	p < 0.001
GTEX-14PJ4-0226-SM-5YY92	0	0.00798175488742913	0	0.568825339277792	0.408009456162673	0.0151834496721054	p < 0.001
GTEX-14PJ5-1526-SM-6LLIL	0	0	0	0.71395300378933	0.23512418516831	0.0509228110423599	p < 0.001
GTEX-14PJ6-2626-SM-6EU2T	0	0.0199870651064095	0	0.90274954260563	0.0595388943169227	0.0177244979710373	p < 0.001
GTEX-14PJN-1826-SM-6AJ98	0	0	0	0.871118147649611	0.0797587299753258	0.0491231223750636	p < 0.001
GTEX-14PJO-2526-SM-6AJBQ	0	0.0517153972224986	0	0.480375135272342	0.406561915526333	0.0613475519788266	p < 0.001
GTEX-14PK6-0226-SM-62LF5	0	0.0228939549445674	0	0.795706405875722	0.0801939259747206	0.10120571320499	p < 0.001
GTEX-14PKU-0126-SM-6LLHV	0	0.0119126178406775	0	0.54179653447568	0.425077331678538	0.0212135160051046	p < 0.001
GTEX-14PKV-1126-SM-6LLJ1	0	0.0892130947711265	0	0.735225655335771	0.0807470449640207	0.0948142049290819	p < 0.001
GTEX-14XAO-1226-SM-6EU1C	0	0	0	0.595045642569385	0.317862214578483	0.0870921428521322	p < 0.001
GTEX-15CHC-1126-SM-6LLHQ	0	0	0	0.67521980893536	0.295403060199786	0.0293771308648538	p < 0.001
GTEX-15CHQ-0326-SM-69LQD	0	0.0373208082289149	0	0.762426180018902	0.108547295581883	0.0917057161703009	p < 0.001
GTEX-15CHR-1126-SM-7EWF4	0	0	0	0.858169129876612	0.105397866950226	0.0364330031731621	p < 0.001
GTEX-15D1Q-2826-SM-6LLH7	0	0.0378056640025159	0	0.746400626744498	0.159995348848485	0.0557983604045013	p < 0.001
GTEX-15DCZ-0626-SM-6AJ9I	0	0.0298681322329202	0	0.602192523489565	0.291474547360878	0.0764647969166373	p < 0.001
GTEX-15DDE-2926-SM-6LLJ3	0	0.016883735034507	0	0.527448084241602	0.406146752549327	0.0495214281745642	p < 0.001
GTEX-15DYW-2726-SM-6EU2I	0	0.0129613100554606	0	0.668403544699119	0.2709514900562	0.0476836551892204	p < 0.001
GTEX-15EO6-2426-SM-6PALZ	0	0.0105480977439125	0	0.612868768614107	0.360946296939084	0.0156368367028971	p < 0.001
GTEX-15ER7-0626-SM-6PANF	0	0.018446377635099	0	0.798753257912068	0.136495558830067	0.0463048056227663	p < 0.001
GTEX-15EU6-2226-SM-6EU2L	0	0	0	0.526014598449133	0.411154594816958	0.0628308067339085	p < 0.001
GTEX-15FZZ-0526-SM-7KUGD	0	0	0	0.777529608707606	0.173254309850193	0.049216081442201	p < 0.001
GTEX-15G19-2426-SM-7KUMR	0	0	0	0.830577253159207	0.0966090557520972	0.0728136910886952	p < 0.001
GTEX-15G1A-1626-SM-7KUKN	0	0.0854236127949598	0	0.827016712720533	0.021881554613375	0.0656781198711325	p < 0.001
GTEX-15RIE-1926-SM-7KUKJ	0	0.0662316434676036	0	0.864049650679049	0.0206310965069996	0.0490876093463476	p < 0.001
GTEX-15RIG-0726-SM-7KUM7	0	0.0231080373629277	0	0.767465992663313	0.173717739247424	0.0357082307263356	p < 0.001
GTEX-15RJ7-2126-SM-6PAMD	0	0.0274729693006369	0	0.456792886310027	0.427887669923523	0.0878464744658135	p < 0.001
GTEX-15RJE-2826-SM-7KUM9	0	0.00550856057116898	0	0.683569296442234	0.295911989951456	0.0150101530351407	p < 0.001
GTEX-15SHW-0226-SM-7LTAT	0	0	0	0.509466289377013	0.418903332161576	0.071630378461411	p < 0.001
GTEX-15SKB-2826-SM-6PAMH	0	0.0102750538730327	0	0.728717510607291	0.22457762395741	0.0364298115622664	p < 0.001
GTEX-15UF6-1926-SM-7KUDV	0	0	0	0.6354470589329	0.273880729798381	0.0906722112687189	p < 0.001
GTEX-16AAH-0626-SM-793C9	0	0.00904582741528935	0	0.597161625504737	0.349077276239374	0.0447152708405996	p < 0.001
GTEX-16BQI-1326-SM-6M486	0	0	0	0.542188286373241	0.40915012487368	0.0486615887530788	p < 0.001
GTEX-16GPK-0626-SM-7KFSF	0.00766435630917211	0	0.140476202591675	0.118413325330102	0.544910399194243	0.188535716574808	p < 0.001
GTEX-16MT8-2926-SM-7DUFO	0	0.0250730470269923	0	0.590524697382676	0.33349518594399	0.0509070696463425	p < 0.001
GTEX-16MT9-0126-SM-7EPI8	0	0	0	0.838967315971057	0.103281078936608	0.0577516050923346	p < 0.001
GTEX-16MTA-0926-SM-6M47Z	0	0	0	0.591733389869662	0.364583846252231	0.0436827638781071	p < 0.001
GTEX-16NGA-0726-SM-731AO	0	0.0394501057709214	0	0.514021058708888	0.420066569330664	0.0264622661895269	p < 0.001
GTEX-16NPX-0726-SM-7KULC	0	0.0138765145813829	0	0.433691662769885	0.501025945626975	0.0514058770217569	p < 0.001
GTEX-16XZZ-0726-SM-7KUF2	0	0.0469574102233142	0	0.616348133391101	0.290714751271662	0.0459797051139222	p < 0.001
GTEX-16YQH-2226-SM-7IGM2	0	0.00301141568662722	0	0.51532408467362	0.442135463731114	0.0395290359086383	p < 0.001
GTEX-16Z82-2626-SM-7KULU	0	0	0	0.538874279778379	0.413862687798377	0.0472630324232442	p < 0.001
GTEX-178AV-1726-SM-7KUL8	0	0.0352014361462518	0	0.783300301556422	0.106813790677049	0.074684471620277	p < 0.001
GTEX-17EVP-2626-SM-7IGMA	0	0	0	0.618093745573304	0.349147208618381	0.0327590458083146	p < 0.001
GTEX-17EVQ-0126-SM-7IGLR	0	0	0.160720921226429	0.0197179194675302	0.495585905881167	0.323975253424874	p < 0.001
GTEX-17F96-0126-SM-7EWDU	0	0.080378062513524	0	0.53410818883548	0.356962751839067	0.0285509968119282	p < 0.001
GTEX-17F97-2626-SM-7IGM5	0	0.0047399320274133	0	0.863303708641939	0.071200302080817	0.0607560572498306	p < 0.001
GTEX-17F98-1326-SM-7DUEP	0	0.0328661284056749	0	0.471140677041107	0.465029599002175	0.0309635955510431	p < 0.001
GTEX-17F9E-2326-SM-79OKD	0	0.0270708075770327	0	0.525479713442512	0.416046615574951	0.0314028634055039	p < 0.001
GTEX-17F9Y-0126-SM-79OKX	0	0.0142333984260745	0	0.739886020344901	0.219966732770838	0.0259138484581861	p < 0.001
GTEX-17HG3-2626-SM-7DUF2	0	0.0119268455149064	0	0.695295316207003	0.0826721024617695	0.210105735816321	p < 0.001
GTEX-17HGU-2326-SM-7DUFE	0	0.00418276361695045	0	0.501139065389983	0.445215332212699	0.0494628387803671	p < 0.001
GTEX-17HHE-1326-SM-7EWDZ	0	0.0139989545369667	0	0.700880940676255	0.27723150003184	0.00788860475493752	p < 0.001
GTEX-17HHY-0426-SM-7DHLC	0	0.0222710081618406	0	0.617873521587607	0.288848910699051	0.0710065595515015	p < 0.001
GTEX-17HII-1426-SM-7EPGG	0	0	0	0.588702380891954	0.377526510909335	0.0337711081987112	p < 0.001
GTEX-17JCI-2926-SM-7DUFF	0	0.0752544446154939	0	0.495994228771373	0.252033387267436	0.176717939345697	p < 0.001
GTEX-17KNJ-2126-SM-718AM	0	0.0479717828037489	0	0.673081540917351	0.266245811542406	0.0127008647364937	p < 0.001
GTEX-17MF6-2626-SM-79OKQ	0	0.0276432506094627	0	0.6885293832837	0.264053688411997	0.0197736776948402	p < 0.001
GTEX-17MFQ-1526-SM-7KFRR	0	0.0481309321169432	0	0.741073081241162	0.165808370512017	0.044987616129877	p < 0.001
GTEX-183FY-1026-SM-7939A	0	0.0782417870031663	0	0.591364416875373	0.284621629971607	0.0457721661498534	p < 0.001
GTEX-183WM-0326-SM-72D5V	0	0.0147323664565183	0	0.672414232004815	0.273949974126985	0.0389034274116815	p < 0.001
GTEX-18465-2826-SM-7LT9J	0	0.0123909309451292	0	0.649938035422131	0.281849399038523	0.0558216345942173	p < 0.001
GTEX-18A66-0626-SM-7LT8Z	0	0.0461514640152459	0	0.465230260171491	0.416241661762712	0.0723766140505513	p < 0.001
GTEX-18A67-1626-SM-7LT9T	0	0.0199194987207747	0	0.712177107450478	0.259157776909174	0.00874561691957323	p < 0.001
GTEX-18A6Q-0626-SM-7KFRP	0	0.0267330819565393	0	0.511006063657414	0.414218311774131	0.0480425426119158	p < 0.001
GTEX-18A7A-0126-SM-731AH	0	0.0458382354013828	0	0.634956518411581	0.266458982502514	0.0527462636845222	p < 0.001
GTEX-18A7B-2726-SM-7LG56	0	0.0933366214731627	0	0.642046424957246	0.196517693460864	0.0680992601087272	p < 0.001
GTEX-18D9B-0926-SM-7LG4U	0	0.00513280774725507	0	0.470245881537771	0.43883265335641	0.0857886573585633	p < 0.001
GTEX-18D9U-0126-SM-731BM	0	0	0	0.511223816458616	0.417380036792066	0.0713961467493181	p < 0.001
GTEX-18QFQ-1826-SM-72D52	0	0	0	0.569116365258709	0.411837451494017	0.0190461832472742	p < 0.001
GTEX-1A32A-0626-SM-731AQ	0	0.0539332194861067	0	0.387477935521351	0.452953372310015	0.105635472682527	p < 0.001
GTEX-1A3MV-1826-SM-731CD	0	0.0661538874310823	0	0.801154355958645	0.0804523054579963	0.0522394511522765	p < 0.001
GTEX-1A3MW-0626-SM-731CB	0	0.0270078814900991	0	0.672787253905915	0.186757078032981	0.113447786571005	p < 0.001
GTEX-1A8G6-2726-SM-731AR	0	0.00950888716188505	0	0.717146302891031	0.219125908720405	0.0542189012266789	p < 0.001
GTEX-1A8G7-1326-SM-73KVM	0	0.0285484340576747	0	0.595613878159532	0.351987456490904	0.023850231291889	p < 0.001
GTEX-1AMEY-0826-SM-72D65	0	0	0	0.587503753146686	0.394994871548735	0.0175013753045798	p < 0.001
GTEX-1AMFI-1326-SM-7939R	0	0.0235512743838302	0	0.779884235209177	0.180490220296041	0.016074270110951	p < 0.001
GTEX-1AX8Z-0726-SM-73KTS	0	0.0330235119139029	0	0.445937247021186	0.428462813129092	0.0925764279358189	p < 0.001
GTEX-1AX9I-2226-SM-73KUO	0	0.038242889900578	0	0.749660757759376	0.148587049016943	0.0635093033231027	p < 0.001
GTEX-1AX9J-1326-SM-731BJ	0	0.0175969781132734	0.140752342715415	0.0869935582407188	0.439935318896102	0.314721802034491	p < 0.001
GTEX-1B8KE-1126-SM-7EPHI	0	0.0270888153774463	0	0.55287757103216	0.398036790270161	0.0219968233202327	p < 0.001
GTEX-1B8KZ-0326-SM-73KY4	0	0.00484594908844795	0	0.54385376074549	0.408168330912252	0.0431319592538104	p < 0.001
GTEX-1B8SF-0126-SM-7DUG3	0	0.0131181353196502	0	0.475547101994066	0.486992274351493	0.0243424883347912	p < 0.001
GTEX-1B932-2326-SM-79OL5	0	0	0	0.774528195654661	0.15800637926604	0.0674654250792993	p < 0.001
GTEX-1B933-2426-SM-7DHMD	0	0.0368748211231132	0	0.806826590269363	0.0736056581032375	0.0826929305042866	p < 0.001
GTEX-1B97I-0626-SM-73KUZ	0	0	0	0.818532303139526	0.114344143464717	0.0671235533957576	p < 0.001
GTEX-1B996-0426-SM-7EWF8	0	0.0280036096838016	0	0.574026264302911	0.337117432233648	0.0608526937796393	p < 0.001
GTEX-1BAJH-2426-SM-7IGP8	0	0.0521787785061766	0	0.705031000713478	0.207670292711802	0.0351199280685428	p < 0.001
GTEX-1C2JI-1026-SM-73KY1	0	0	0	0.814090966567145	0.177067529404815	0.00884150402804047	p < 0.001
GTEX-1C6VQ-1226-SM-73KYD	0	0.012135765555091	0	0.722241673802949	0.250239493557379	0.0153830670845811	p < 0.001
GTEX-1C6WA-2626-SM-7MKGM	0	0	0	0.86131415283978	0.0859281707020839	0.0527576764581364	p < 0.001
GTEX-1CAV2-0126-SM-7IGN7	0	0	0	0.486748469294041	0.340299087118452	0.172952443587507	p < 0.001
GTEX-1CB4E-0926-SM-7EPHT	0	0	0	0.882211049849774	0.0822922092512745	0.0354967408989512	p < 0.001
GTEX-1CB4F-1026-SM-7DUH1	0	0.00227865655716932	0	0.709985139622908	0.230523983377261	0.0572122204426616	p < 0.001
GTEX-1CB4H-1126-SM-7MKGL	0	0.0115404279370873	0	0.780915961012599	0.165231953669817	0.0423116573804965	p < 0.001
GTEX-1E1VI-0326-SM-793D1	0	0.0723277856349382	0	0.751127861306175	0.0274153274037169	0.14912902565517	p < 0.001
GTEX-1EH9U-2826-SM-7DUGT	0	0.0823248795086906	0	0.670061823346485	0.232920931258444	0.0146923658863799	p < 0.001
GTEX-1EKGG-0626-SM-7DUGJ	0	0.0181687607160977	0	0.701874274442648	0.26465444623518	0.0153025186060739	p < 0.001
GTEX-1EN7A-2426-SM-793DB	0	0.0159572279889821	0	0.529059209733644	0.407948514288788	0.0470350479885864	p < 0.001
GTEX-1EU9M-1426-SM-793AI	0	0.0119641348357	0	0.463038587884886	0.495906729105995	0.0290905481734195	p < 0.001
GTEX-1EWIQ-0326-SM-7DHMQ	0	0	0	0.845080676227492	0.012289034031924	0.142630289740584	p < 0.001
GTEX-1EX96-1026-SM-7MKG2	0	0	0	0.65929573230523	0.247589379310368	0.0931148883844027	p < 0.001
GTEX-1F52S-2926-SM-7MKGA	0	0.0139632741462078	0	0.61768001357759	0.338061057310926	0.0302956549652756	p < 0.001
GTEX-U8XE-0226-SM-4E3J3	0	0	0	0.653548503829966	0.190999200369356	0.155452295800677	p < 0.001
GTEX-UPJH-0226-SM-3GADV	0	0.0233143913521784	0	0.817829719465735	0.127931629527002	0.0309242596550846	p < 0.001
GTEX-UPK5-0426-SM-3GAEK	0	0.0683862310998371	0	0.797618409554625	0.0318972671558303	0.102098092189707	p < 0.001
GTEX-V1D1-2026-SM-3GAF4	0	0.0165443347040449	0	0.924243214958385	0.0156024522990984	0.0436099980384717	p < 0.001
GTEX-VJYA-1526-SM-3GIJV	0	0	0	0.848838166654791	0.0146939112259507	0.136467922119258	p < 0.001
GTEX-VUSG-2326-SM-4KL1U	0	0.0197085371902306	0	0.70725252946713	0.229024801666182	0.0440141316764573	p < 0.001
GTEX-W5X1-2526-SM-3GILC	0	0.00734810107623426	0	0.588163261829573	0.337399290601709	0.0670893464924841	p < 0.001
GTEX-WEY5-2326-SM-3GIKK	0	0.0889294320988741	0	0.815974497503501	0.0463560694624314	0.0487400009351935	p < 0.001
GTEX-WFG7-2026-SM-5SI7P	0	0.0167633329370044	0	0.850779925035918	0.0782022166013503	0.0542545254257271	p < 0.001
GTEX-WFG8-2126-SM-3GIKQ	0	0.0818694384687915	0	0.626976253744783	0.186587346870795	0.10456696091563	p < 0.001
GTEX-WFON-1926-SM-3LK7L	0	0.0540165079475326	0	0.495286165999378	0.370926938603363	0.0797703874497266	p < 0.001
GTEX-WH7G-2026-SM-3NMBL	0	0.0440698299880764	0	0.588140350818482	0.301482888491711	0.066306930701731	p < 0.001
GTEX-WHPG-2626-SM-3NMBR	0	0	0	0.498385078593447	0.448303012322998	0.0533119090835553	p < 0.001
GTEX-WHSB-1326-SM-3LK6W	0	0	0	0.970063516788919	0.0135229904037646	0.0164134928073164	p < 0.001
GTEX-WHSE-0126-SM-3NMBT	0	0.0233209080510005	0	0.833217971143861	0.0150719185945271	0.128389202210611	p < 0.001
GTEX-WHWD-1826-SM-3LK6I	0	0.0765097518412429	0	0.889763747572015	0.012630916199599	0.0210955843871432	p < 0.001
GTEX-WI4N-2726-SM-3LK7Y	0	0	0	0.769474470482578	0.130932523054786	0.0995930064626366	p < 0.001
GTEX-WK11-2726-SM-3NMAQ	0	0.0760919181554517	0	0.824961442524554	0.0255520645908209	0.0733945747291731	p < 0.001
GTEX-WRHU-2826-SM-3MJG8	0	0.0853655164255392	0	0.810017720954761	0.0125531645598996	0.0920635980598003	p < 0.001
GTEX-WXYG-2026-SM-4E3IY	0	0.0250024712706289	0	0.694672857869527	0.210964111391601	0.0693605594682435	p < 0.001
GTEX-WY7C-2126-SM-3NB2R	0	0.0377800947892356	0	0.763841934147341	0.0971751411134933	0.10120282994993	p < 0.001
GTEX-WYBS-0626-SM-3NMAS	0	0.0347949935027263	0	0.86146723553249	0.0167511822167392	0.086986588748044	p < 0.001
GTEX-WYJK-0526-SM-3NM8Z	0	0.066315901486541	0	0.803410991363277	0.0331684585752579	0.097104648574924	p < 0.001
GTEX-WYVS-1626-SM-3NM9R	0	0	0	0.877996933772499	0.0327342826314331	0.0892687835960683	p < 0.001
GTEX-X3Y1-2026-SM-3P5YM	0	0.0632190034905218	0	0.720216395429104	0.0336888200941312	0.182875780986244	p < 0.001
GTEX-X4EO-2926-SM-4E3JH	0	0.0203666024897709	0	0.762609183769765	0.131486248228528	0.0855379655119362	p < 0.001
GTEX-X4EP-0626-SM-3P621	0	0.0127346268561322	0	0.588863564005811	0.304253069633004	0.094148739505053	p < 0.001
GTEX-X585-2426-SM-46MW2	0	0.0245119431397529	0	0.920326746162225	0.0230269775778546	0.032134333120167	p < 0.001
GTEX-X5EB-1926-SM-4E3IW	0	0.0165736075008798	0	0.889090535871252	0.0183986247635299	0.0759372318643382	p < 0.001
GTEX-X8HC-0626-SM-4E3HQ	0	0.0256635432922949	0	0.799341220702939	0.0297296662789392	0.145265569725827	p < 0.001
GTEX-XAJ8-1426-SM-47JYM	0	0.0255654965985702	0	0.692144589539756	0.272599083141505	0.00969083072016965	p < 0.001
GTEX-XBEC-0726-SM-4QARZ	0	0.0226849674338775	0	0.772773312687117	0.139656405343396	0.0648853145356098	p < 0.001
GTEX-XBED-1926-SM-47JYP	0	0.0198593786989093	0	0.458987539704739	0.478933074181564	0.0422200074147875	p < 0.001
GTEX-XBEW-1126-SM-4QARW	0	0.0183806243910863	0	0.932126941355119	0.0103644582608301	0.0391279759929644	p < 0.001
GTEX-XK95-0226-SM-4AT58	0	0.057321128246834	0	0.582060943170559	0.282191328586673	0.0784265999959341	p < 0.001
GTEX-XMD2-2126-SM-4YCF8	0	0.0562991863655011	0	0.699221133794804	0.21908095966745	0.025398720172245	p < 0.001
GTEX-XOT4-0626-SM-4B66L	0	0.0304640708543045	0	0.807028877030029	0.0928885719558032	0.0696184801598632	p < 0.001
GTEX-XPVG-2126-SM-4B667	0	0	0	0.857795455378199	0.0703091221001628	0.0718954225216386	p < 0.001
GTEX-XQ3S-1426-SM-4BOPR	0	0.0331291724267283	0	0.724214197439332	0.161949950550846	0.0807066795830934	p < 0.001
GTEX-XQ8I-0926-SM-4BOOF	0	0.0172775480172194	0	0.500544475740184	0.449795644696174	0.0323823315464228	p < 0.001
GTEX-XUW1-0926-SM-4BONX	0	0.0251260593406552	0	0.690917258492534	0.223472413957445	0.0604842682093658	p < 0.001
GTEX-XV7Q-1826-SM-4BRUV	0	0.00178700401155357	0	0.752292341898716	0.188500432044733	0.0574202220449974	p < 0.001
GTEX-XXEK-1626-SM-4BRUZ	0	0.0124802690794835	0	0.597040080677536	0.329692536413179	0.0607871138298009	p < 0.001
GTEX-XYKS-1426-SM-4BRUO	0	0.0105421419048246	0	0.749885059888329	0.177371591986796	0.0622012062200505	p < 0.001
GTEX-Y111-0626-SM-4SOIT	0	0.0197678819273346	0	0.663590150211257	0.290148119504635	0.0264938483567734	p < 0.001
GTEX-Y114-2126-SM-4TT8B	0	0.00789657204573868	0	0.702525087296007	0.245066789451639	0.0445115512066152	p < 0.001
GTEX-Y3I4-1726-SM-4TT89	0	0.00545707297462231	0	0.916087033335483	0.0113769189868791	0.067078974703016	p < 0.001
GTEX-Y3IK-1626-SM-4YCF5	0	0	0	0.702461719679104	0.123608476920839	0.173929803400057	p < 0.001
GTEX-Y5LM-0926-SM-6LLJG	0	0.029023120709661	0	0.664654312990308	0.198095638431563	0.108226927868468	p < 0.001
GTEX-Y5V5-0126-SM-5S2NW	0	0	0	0.631910372579045	0.269292005414224	0.0987976220067309	p < 0.001
GTEX-Y5V6-2326-SM-4VDSA	0	0.0326042620846314	0	0.606822315932975	0.304348913126947	0.0562245088554468	p < 0.001
GTEX-Y8E4-2026-SM-5IFJB	0	0.00223455734761357	0	0.798948684250568	0.109509947061791	0.0893068113400281	p < 0.001
GTEX-Y8LW-1526-SM-5IFHL	0	0	0	0.59377496727681	0.310296481609546	0.0959285511136443	p < 0.001
GTEX-Y9LG-1126-SM-4VBQ7	0	0.0202628119162271	0	0.701012952966064	0.261283315028881	0.017440920088828	p < 0.001
GTEX-YB5K-2026-SM-4VDT3	0	0	0	0.634095169375582	0.115851732303135	0.250053098321284	p < 0.001
GTEX-YEC3-1326-SM-4WWEL	0	0.0764017886805394	0	0.59778981408213	0.303963530679565	0.0218448665577653	p < 0.001
GTEX-YEC4-1826-SM-4W1YP	0	0.0553962848828345	0	0.599716312045922	0.276367492448945	0.068519910622298	p < 0.001
GTEX-YECK-0326-SM-4W1YS	0	0	0	0.667747472986513	0.30381858212953	0.0284339448839573	p < 0.001
GTEX-YF7O-1526-SM-5IFI6	0	0	0.166385221106636	0.107814385669791	0.243046976050734	0.482753417172839	p < 0.001
GTEX-YFCO-1226-SM-5LUAT	0	0	0	0.833845086820961	0.138224561680728	0.0279303514983107	p < 0.001
GTEX-YJ8O-2526-SM-5HL85	0	0.0178710726123643	0	0.682382577931895	0.217776874041896	0.0819694754138442	p < 0.001
GTEX-Z93S-1626-SM-5CVMB	0	0.0220790978007652	0	0.632799993499994	0.305616051073672	0.0395048576255692	p < 0.001
GTEX-ZA64-1026-SM-5HL8R	0	0.0142993023879758	0	0.731265237117403	0.170727381516845	0.0837080789777765	p < 0.001
GTEX-ZAB4-2126-SM-5HL8U	0	0	0	0.783558290183251	0.137528340963712	0.0789133688530369	p < 0.001
GTEX-ZAJG-1526-SM-5CVML	0	0.0456181930897718	0	0.50663802124543	0.396917021828485	0.0508267638363134	p < 0.001
GTEX-ZAK1-0626-SM-5HL8E	0	0.042024129398395	0	0.773812050092969	0.113794955410178	0.0703688650984571	p < 0.001
GTEX-ZC5H-1526-SM-5HL9Y	0	0.0186001919535517	0	0.498082408243495	0.468425084373768	0.0148923154291849	p < 0.001
GTEX-ZDTS-0826-SM-4WKHL	0	0.036488357276513	0	0.764369604957215	0.140749940167998	0.0583920975982746	p < 0.001
GTEX-ZDTT-0426-SM-4WKFL	0	0.0238275868543141	0	0.772097508392538	0.176280570762834	0.0277943339903138	p < 0.001
GTEX-ZDXO-3126-SM-5IJDF	0	0.037455143006974	0	0.616846420910841	0.227807011376311	0.117891424705874	p < 0.001
GTEX-ZDYS-2426-SM-4WKGI	0	0.000322593215224698	0	0.667527798669687	0.23723911249711	0.0949104956179777	p < 0.001
GTEX-ZE7O-2726-SM-51MT5	0	0.0170810048474274	0	0.708105813341992	0.201197419941192	0.0736157618693883	p < 0.001
GTEX-ZE9C-2526-SM-5IJDR	0	0.00652094308672049	0	0.654348652961526	0.328825505964542	0.0103048979872117	p < 0.001
GTEX-ZF29-0926-SM-4WKFZ	0	0.0200607176449803	0	0.815220693145319	0.146299082275749	0.0184195069339521	p < 0.001
GTEX-ZF2S-1626-SM-57WES	0	0	0	0.587917108152507	0.360779151032542	0.0513037408149504	p < 0.001
GTEX-ZLFU-1826-SM-4WWBV	0	0.00193637776981123	0	0.531672555179109	0.435100179882826	0.0312908871682537	p < 0.001
GTEX-ZLV1-1526-SM-4WWBC	0	0.0122975573607174	0	0.846047621700045	0.107486090723225	0.0341687302160128	p < 0.001
GTEX-ZLWG-0826-SM-59888	0	0.0299321734006645	0	0.739383891934986	0.0939307290571793	0.13675320560717	p < 0.001
GTEX-ZP4G-1426-SM-4WWCL	0	0	0	0.6882596075768	0.274814766844652	0.0369256255785477	p < 0.001
GTEX-ZPCL-1126-SM-4WWFE	0	0.0079499823051745	0	0.507969088381709	0.474900616826876	0.00918031248624034	p < 0.001
GTEX-ZPU1-1126-SM-4YCF3	0	0	0	0.621910827044449	0.289110296205562	0.0889788767499892	p < 0.001
GTEX-ZT9W-1126-SM-57WDR	0	0.126486687939744	0	0.543160347353165	0.170511583938253	0.159841380768838	p < 0.001
GTEX-ZT9X-1526-SM-5DUXD	0	0.014224240026076	0	0.737645143732707	0.229314386560268	0.0188162296809489	p < 0.001
GTEX-ZTSS-1426-SM-5985P	0	0.00789013857920643	0	0.480921708997953	0.472408592100351	0.03877956032249	p < 0.001
GTEX-ZTTD-2826-SM-4YCFA	0	0.0376651317220821	0	0.695284976901938	0.234116685023434	0.0329332063525459	p < 0.001
GTEX-ZTX8-1326-SM-4YCEL	0	0.0130892687818678	0	0.628966122371687	0.313432095992194	0.0445125128542512	p < 0.001
GTEX-ZU9S-1826-SM-5NQ9E	0	0.034278801153658	0	0.619514282472061	0.267328398036385	0.0788785183378952	p < 0.001
GTEX-ZUA1-2626-SM-5NQ92	0	0.0649822232024709	0.194734586693551	0.235351612569687	0.0968107658443276	0.408120811689963	p < 0.001
GTEX-ZVE1-0726-SM-51MRN	0	0.0243363049793391	0	0.482512830133705	0.461826697755818	0.0313241671311384	p < 0.001
GTEX-ZVE2-2826-SM-5GU51	0	0.0107112465131554	0	0.60059379380839	0.331358267453195	0.0573366922252595	p < 0.001
GTEX-ZVP2-0326-SM-57WBP	0	0.0345035171456089	0	0.739919308947057	0.167834315783545	0.0577428581237896	p < 0.001
GTEX-ZVT2-0126-SM-5GIDQ	0	0.00916865070852086	0	0.828267901713381	0.138067571108473	0.0244958764696249	p < 0.001
GTEX-ZVT4-2426-SM-5GIEI	0	0.00236625487910266	0	0.736364384143165	0.207347064983387	0.0539222959943455	p < 0.001
GTEX-ZVTK-0226-SM-51MRG	0	0.142959558415221	0	0.227255477179865	0.324568382106271	0.305216582298643	p < 0.001
GTEX-ZVZP-1226-SM-5GID7	0	0	0	0.825783907719491	0.145751808033133	0.0284642842473757	p < 0.001
GTEX-ZWKS-0626-SM-5GIDV	0	0.0539441552018921	0	0.690991530506315	0.245686196073155	0.00937811821863795	p < 0.001
GTEX-ZXG5-2126-SM-59HKD	0	0.0153197558000473	0	0.616596552948248	0.323946633608599	0.0441370576431051	p < 0.001
GTEX-ZY6K-1426-SM-5GZX2	0	0	0	0.74435941235329	0.220291035684341	0.0353495519623695	p < 0.001
GTEX-ZYFC-0426-SM-5GICQ	0	0.0207472287618312	0	0.733984455194549	0.195528914394152	0.0497394016494681	p < 0.001
GTEX-ZYFD-0626-SM-5E44E	0	0	0	0.725076322487902	0.170510108449226	0.104413569062872	p < 0.001
GTEX-ZYFG-1526-SM-5GZYM	0	0	0	0.719533212195339	0.159594235775249	0.120872552029411	p < 0.001
GTEX-ZYT6-2326-SM-5GZY3	0	0.00642659578885234	0	0.75942193180467	0.175068309921945	0.0590831624845331	p < 0.001
GTEX-ZYVF-0926-SM-5E44J	0	0.00416909364490624	0	0.857496995500467	0.0908335268956936	0.0475003839589337	p < 0.001
GTEX-ZYW4-0626-SM-59HJR	0	0.0366587102232845	0	0.622508521509864	0.261884191175782	0.0789485770910692	p < 0.001
GTEX-ZYY3-2926-SM-5GIEB	0	0.000914183114955272	0	0.723633804639404	0.261917416399819	0.0135345958458216	p < 0.001
GTEX-ZZ64-1026-SM-5GZXG	0	0.0518975565537704	0	0.536309739267006	0.360736871496557	0.0510558326826667	p < 0.001
GTEX-ZZPU-0826-SM-5GZX5	0	0.0176051312469089	0	0.75496380319004	0.175516696778641	0.0519143687844103	p < 0.001
GTEX-111FC-0126-SM-5N9DL	0	0.00968982809420625	0	0.551937472476685	0.428990757736332	0.00938194169277726	p < 0.001
GTEX-111VG-2426-SM-5GZXD	0	0	0	0.669380151742236	0.250669722923675	0.0799501253340893	p < 0.001
GTEX-1122O-2126-SM-5EGIR	0	0.00367475606380549	0	0.711963863275787	0.256448529084327	0.0279128515760807	p < 0.001
GTEX-1128S-2326-SM-5GZZY	0	0.034163567447268	0	0.80065873401446	0.0996631787488054	0.0655145197894671	p < 0.001
GTEX-113IC-0126-SM-5HL6T	0	0	0	0.415977901708862	0.0923580030358238	0.491664095255315	p < 0.001
GTEX-113JC-2326-SM-5EQ4E	0	0.0130668143452818	0	0.450445418601588	0.473182861175818	0.063304905877312	p < 0.001
GTEX-117XS-2726-SM-5N9BL	0	0.0141468102903539	0	0.763559744780161	0.204638080918281	0.0176553640112041	p < 0.001
GTEX-117YW-2626-SM-5GZZH	0	0.0446042887139762	0	0.619914747194588	0.166572337135326	0.16890862695611	p < 0.001
GTEX-117YX-2326-SM-5H12W	0	0.034393508950244	0	0.806684527240102	0.103789159488429	0.0551328043212256	p < 0.001
GTEX-1192W-2626-SM-5Q5AF	0	0	0	0.640996125806391	0.219636791088459	0.13936708310515	p < 0.001
GTEX-1192X-0226-SM-5H12D	0	0	0	0.6311542210502	0.273280137781595	0.0955656411682048	p < 0.001
GTEX-11DXW-0226-SM-5H122	0	0.012391218071806	0	0.50372199224914	0.44340868262858	0.0404781070504741	p < 0.001
GTEX-11DXX-2426-SM-5GZZW	0	0.00760012665725193	0	0.629514672551648	0.285343635526004	0.077541565265096	p < 0.001
GTEX-11DXY-2626-SM-5GIE7	0	0.0275678694424799	0	0.619539479397312	0.330396384463674	0.0224962666965344	p < 0.001
GTEX-11DXZ-2326-SM-5EGGV	0	0	0	0.533999890250308	0.434513638215707	0.0314864715339849	p < 0.001
GTEX-11DYG-0126-SM-59883	0	0.0115631951527368	0	0.847770118827635	0.0874746426095261	0.0531920434101018	p < 0.001
GTEX-11DZ1-0126-SM-5985Q	0	0.0290334936391625	0	0.603767704646193	0.297542664307404	0.069656137407241	p < 0.001
GTEX-11EI6-0126-SM-5985R	0	0.0171986743304024	0	0.701835025703056	0.247295744593643	0.0336705553728984	p < 0.001
GTEX-11EM3-2426-SM-59861	0	0.0414984171472799	0	0.5104941413253	0.386621795095961	0.0613856464314587	p < 0.001
GTEX-11EMC-2926-SM-5EQ4F	0	0.0282068688419975	0	0.721924494342233	0.0602005211836835	0.189668115632086	p < 0.001
GTEX-11EQ9-2426-SM-5HL5T	0	0	0	0.738607071129067	0.22836656175263	0.0330263671183032	p < 0.001
GTEX-11GS4-2726-SM-5A5LE	0	0	0	0.486697303400343	0.471173640987388	0.0421290556122688	p < 0.001
GTEX-11GSO-2426-SM-5A5LY	0	0	0	0.530196173035857	0.423821509348018	0.0459823176161244	p < 0.001
GTEX-11GSP-2526-SM-5N9BP	0	0.0318588483516385	0	0.784335143116151	0.0672625030805192	0.116543505451692	p < 0.001
GTEX-11H98-0126-SM-5EGHG	0	0.0100252954907817	0	0.592259924046803	0.315642155600101	0.0820726248623142	p < 0.001
GTEX-11LCK-1026-SM-5A5KB	0	0.0201099311939119	0	0.691159319259779	0.253722252495964	0.0350084970503451	p < 0.001
GTEX-11NSD-2226-SM-5986V	0	0	0	0.61624613856233	0.306550088012456	0.0772037734252138	p < 0.001
GTEX-11NUK-0126-SM-5A5L3	0	0.0478788219220485	0	0.406822799197105	0.462783796272369	0.0825145826084775	p < 0.001
GTEX-11O72-0126-SM-59887	0	0.0157452619878167	0	0.424724526872734	0.492176664468392	0.0673535466710573	p < 0.001
GTEX-11OC5-0126-SM-5HL6A	0	0.0394747191865255	0	0.844016740002507	0.0814175983491196	0.0350909424618473	p < 0.001
GTEX-11OF3-2626-SM-5GU7F	0	0	0	0.686480829119607	0.238316937542236	0.0752022333381565	p < 0.001
GTEX-11P7K-2126-SM-5GU7G	0	0	0	0.767353566649401	0.146611432397222	0.0860350009533771	p < 0.001
GTEX-11P81-2326-SM-59875	0	0	0	0.677463125237495	0.26960717091314	0.0529297038493652	p < 0.001
GTEX-11P82-1626-SM-59879	0	0	0	0.41455551355198	0.486481043174254	0.0989634432737664	p < 0.001
GTEX-11TT1-2526-SM-5EGIB	0	0.0110823602360933	0	0.678592533441371	0.218417923953827	0.091907182368709	p < 0.001
GTEX-11TTK-0126-SM-5987B	0	0.0673054792838631	0	0.530751651814897	0.165969344892505	0.235973524008736	p < 0.001
GTEX-11TUW-2726-SM-5EQLC	0	0.0301065330305128	0	0.633799775118573	0.195244437873897	0.140849253977017	p < 0.001
GTEX-11UD1-0126-SM-5PNYG	0	0.0073565317935534	0	0.507441912841463	0.423352296373631	0.0618492589913523	p < 0.001
GTEX-11UD2-0226-SM-5EQKY	0	0	0	0.717857302506615	0.229294839452791	0.0528478580405942	p < 0.001
GTEX-11VI4-1726-SM-5CVLH	0	0	0	0.571762810101583	0.352017344740046	0.0762198451583714	p < 0.001
GTEX-11WQC-2526-SM-5CVLE	0	0	0	0.524680153189917	0.397037991357621	0.0782818554524622	p < 0.001
GTEX-11WQK-0526-SM-5EQLD	0	0.00332664898768625	0	0.659424319431059	0.255379741668297	0.081869289912958	p < 0.001
GTEX-11XUK-2026-SM-5EQLF	0	0	0	0.587021083404799	0.352747265367364	0.0602316512278362	p < 0.001
GTEX-11ZTS-0126-SM-5EQ6M	0	0.0186196735918159	0	0.649423595509453	0.261091855964237	0.0708648749344939	p < 0.001
GTEX-11ZTT-2426-SM-5EQLS	0	0.0505642756682815	0	0.725915232869248	0.0613181634484334	0.162202328014037	p < 0.001
GTEX-11ZU8-2526-SM-5EQKI	0	0.0424707124795632	0	0.601539445892044	0.275782552238766	0.0802072893896263	p < 0.001
GTEX-11ZVC-2526-SM-5FQTE	0	0	0	0.684907086369568	0.190047438052686	0.125045475577746	p < 0.001
GTEX-1211K-2026-SM-5EQ4Z	0	0	0	0.467737638972069	0.460037387059494	0.0722249739684367	p < 0.001
GTEX-12126-0326-SM-5PNW3	0	0.0304098989623544	0	0.627780773681606	0.280471645877539	0.061337681478501	p < 0.001
GTEX-1212Z-2526-SM-5EGKP	0	0.0101732558862742	0	0.638450707657824	0.326835649065163	0.024540387390739	p < 0.001
GTEX-12584-0126-SM-5EGKQ	0	0.032120198495759	0	0.577134311273076	0.307204176609122	0.0835413136220435	p < 0.001
GTEX-12696-2426-SM-5EQ6H	0	0	0	0.629773796803587	0.321392524190271	0.0488336790061421	p < 0.001
GTEX-1269C-2526-SM-5EGJ3	0	0	0	0.595794453395122	0.323511600702675	0.0806939459022021	p < 0.001
GTEX-12C56-1726-SM-5EQ61	0	0	0	0.582105138476218	0.365572131316142	0.0523227302076396	p < 0.001
GTEX-12KS4-0326-SM-5EQ41	0	0	0	0.623013346981046	0.297039463104608	0.0799471899143455	p < 0.001
GTEX-12WSA-0226-SM-5BC5V	0	0.00475864852557428	0	0.526078994291244	0.415088020046202	0.0540743371369805	p < 0.001
GTEX-12WSC-0126-SM-5EQ4P	0	0.0113965804653478	0	0.613459358921983	0.321323328073045	0.0538207325396236	p < 0.001
GTEX-12WSD-0126-SM-59HKN	0	0.0290060671400518	0	0.786698295287856	0.0968570993016661	0.087438538270426	p < 0.001
GTEX-12WSE-0526-SM-793B2	0	0.0130628355159273	0	0.835709464958741	0.146580201319696	0.00464749820563583	p < 0.001
GTEX-12WSG-2826-SM-5FQUS	0	0	0	0.65631731200193	0.289907989105453	0.0537746988926172	p < 0.001
GTEX-12WSJ-1826-SM-5GCNY	0	0	0	0.726927933649033	0.180203181735575	0.0928688846153924	p < 0.001
GTEX-12WSK-2326-SM-5GCOH	0	0	0	0.867732337708696	0.0632946585630878	0.0689730037282159	p < 0.001
GTEX-12WSL-2526-SM-5GCNJ	0	0.0112442889040722	0	0.445910371890202	0.456288757730927	0.0865565814747983	p < 0.001
GTEX-12WSN-5019-SM-79OM6	0	0.0856206585306875	0	0.654653074201759	0.0764663728668765	0.183259894400677	p < 0.001
GTEX-12ZZX-0126-SM-5EGK9	0	0.0320283894626794	0	0.748516688669755	0.171836687288918	0.0476182345786482	p < 0.001
GTEX-12ZZY-0226-SM-5LZVE	0	0.0256187060966305	0	0.640714189237494	0.286931681910737	0.0467354227551385	p < 0.001
GTEX-12ZZZ-0626-SM-5DUXI	0	0	0	0.508890876386308	0.448927786347061	0.0421813372666314	p < 0.001
GTEX-13111-1626-SM-5EGJY	0	0.00944371378304154	0	0.620459635822874	0.357926591353088	0.0121700590409964	p < 0.001
GTEX-13112-2826-SM-5DUWH	0	0.0378212088271544	0	0.815540793904421	0.112082961757454	0.0345550355109703	p < 0.001
GTEX-13113-5016-SM-7EPIP	0	0	0	0.890362713325564	0.0126078325785839	0.0970294540958517	p < 0.001
GTEX-1313W-0126-SM-5LZUN	0	0.0277172437804292	0	0.8850663777982	0.0117199189189838	0.0754964595023876	p < 0.001
GTEX-1314G-1526-SM-5EGK2	0	0.00789556288392217	0	0.55851015605715	0.381917603611271	0.0516766774476564	p < 0.001
GTEX-131XE-2326-SM-5PNZ2	0	0	0	0.532401880476699	0.421872348673964	0.0457257708493377	p < 0.001
GTEX-131XF-2126-SM-5DUWS	0	0	0	0.793369273612879	0.121231858520351	0.0853988678667705	p < 0.001
GTEX-131XG-2626-SM-5KM17	0	0	0	0.480653075652399	0.457642228342282	0.0617046960053195	p < 0.001
GTEX-131XH-2226-SM-5DUXJ	0	0	0	0.773043313607054	0.154419056381102	0.0725376300118441	p < 0.001
GTEX-131XW-0426-SM-5LZWP	0	0.0310990221116143	0	0.574967485005791	0.304067595816026	0.0898658970665681	p < 0.001
GTEX-131YS-0126-SM-5KM1M	0	0	0	0.594815064072489	0.356409152382125	0.048775783545386	p < 0.001
GTEX-132NY-0326-SM-5IJBL	0	0.0228038754262184	0	0.838212813428887	0.0225127165528847	0.11647059459201	p < 0.001
GTEX-133LE-1826-SM-5J1MV	0	0	0	0.915597156466063	0.0131364816348398	0.0712663618990971	p < 0.001
GTEX-1399R-2726-SM-5IJBA	0	0	0	0.96990320419301	0.00962492426012746	0.0204718715468623	p < 0.001
GTEX-1399T-2826-SM-5KLYZ	0	0.00561290817324454	0	0.724773576588941	0.210430581242178	0.0591829339956371	p < 0.001
GTEX-1399U-2326-SM-5K7WY	0	0	0	0.76306628740624	0.12763349580224	0.10930021679152	p < 0.001
GTEX-139D8-0226-SM-5KLZO	0	0.0293409568989777	0	0.857514199345865	0.0542877800981106	0.0588570636570464	p < 0.001
GTEX-139T4-0226-SM-5HL5S	0	0.00343680434755466	0	0.384776470669636	0.302853320060553	0.308933404922256	p < 0.001
GTEX-139T8-0126-SM-5K7XZ	0	0.00863136758848731	0	0.568034724263429	0.359644790344076	0.063689117804008	p < 0.001
GTEX-139TS-2826-SM-5J1OO	0	0	0	0.616519689428566	0.342920430353682	0.0405598802177519	p < 0.001
GTEX-139TT-0126-SM-5K7Y5	0	0.0170158208614023	0	0.643307935884474	0.282967330763987	0.0567089124901367	p < 0.001
GTEX-139TU-0126-SM-5K7WH	0	0.00394963363164534	0	0.495199892291143	0.445483454978001	0.0553670190992104	p < 0.001
GTEX-139UW-2826-SM-5L3E7	0	0	0	0.92765305799705	0.0138525113733295	0.0584944306296207	p < 0.001
GTEX-13CF2-2526-SM-5LZYX	0	0.0443816420010955	0	0.82493500497387	0.014236186342721	0.116447166682313	p < 0.001
GTEX-13CF3-2426-SM-5IFGX	0	0.0060569535196199	0	0.918016752329811	0.0161564175187034	0.0597698766318659	p < 0.001
GTEX-13D11-2426-SM-5KM1V	0	0.0111725428872633	0	0.655094121730456	0.269212125948414	0.0645212094338669	p < 0.001
GTEX-13FH7-2026-SM-5IJCR	0	0.023492771387324	0	0.897038973977329	0.0266378425569102	0.0528304120784368	p < 0.001
GTEX-13FHO-0226-SM-5IFGY	0	0	0	0.776885283892601	0.132889712157205	0.0902250039501942	p < 0.001
GTEX-13FHP-0126-SM-5IJBG	0	0.0236759486649603	0	0.919060550910174	0.0249960678376287	0.0322674325872373	p < 0.001
GTEX-13FTW-2626-SM-5K7WL	0	0	0	0.835476519011221	0.110214142419387	0.0543093385693921	p < 0.001
GTEX-13FTX-1826-SM-5J1NX	0	0	0	0.737360753765291	0.175957000843774	0.0866822453909352	p < 0.001
GTEX-13FTY-0526-SM-5L3EV	0	0.0213780134445246	0	0.658695620978035	0.302754211865972	0.0171721537114682	p < 0.001
GTEX-13FXS-0226-SM-5IJCK	0	0	0	0.910712777646298	0.0369415615951644	0.052345660758538	p < 0.001
GTEX-13G51-2526-SM-5LZYK	0	0	0	0.83354209273041	0.0326612660368242	0.133796641232766	p < 0.001
GTEX-13IVO-0126-SM-5J1NG	0	0	0	0.621899268831796	0.308200095092689	0.0699006360755159	p < 0.001
GTEX-13JUV-2726-SM-5LZZ8	0	0.0112612220803346	0	0.572903934181534	0.404681903153898	0.0111529405842335	p < 0.001
GTEX-13N11-2526-SM-5K7UE	0	0	0	0.754930728942328	0.122930880654397	0.122138390403275	p < 0.001
GTEX-13N1W-0126-SM-5K7VT	0	0.0784902092903676	0	0.575639340265098	0.240758441012942	0.105112009431592	p < 0.001
GTEX-13N2G-2626-SM-5J1OT	0	0	0	0.695191663687086	0.25266417249504	0.0521441638178737	p < 0.001
GTEX-13NYB-2526-SM-5K7Z6	0	0.00675156857833944	0	0.733893740878468	0.256927515941574	0.00242717460161784	p < 0.001
GTEX-13NYC-0326-SM-5K7WP	0	0.0423804799835303	0	0.626794788521142	0.174926291873874	0.155898439621453	p < 0.001
GTEX-13NYS-0126-SM-5MR3W	0	0.00255910897484375	0	0.420668871850613	0.500205007672672	0.0765670115018713	p < 0.001
GTEX-13NZ8-0826-SM-5MR3I	0	0.0216799643330297	0	0.631075008099865	0.294795927492855	0.0524491000742509	p < 0.001
GTEX-13NZA-0226-SM-5K7Z7	0	0	0	0.652196840955107	0.249692431949461	0.0981107270954315	p < 0.001
GTEX-13NZB-2526-SM-5J1OM	0	0	0	0.678755290487263	0.267564913209066	0.0536797963036714	p < 0.001
GTEX-13O1R-0126-SM-5L3EH	0	0.00190313195655879	0	0.861122354153628	0.0209344765544631	0.11604003733535	p < 0.001
GTEX-13O21-1426-SM-5K7XI	0	0.0297088821875818	0	0.862103991749055	0.0192067391765554	0.0889803868868077	p < 0.001
GTEX-13O3O-0126-SM-5KM4E	0	0.0240479922242715	0	0.77473911321811	0.141962051461453	0.0592508430961659	p < 0.001
GTEX-13O3P-0126-SM-5KM4S	0	0	0	0.505739618468879	0.450003635837292	0.0442567456938285	p < 0.001
GTEX-13O3Q-2426-SM-5IJBR	0	0.000481711642794845	0	0.607697316391627	0.346163743332899	0.0456572286326787	p < 0.001
GTEX-13OVG-1926-SM-5L3DK	0	0	0	0.390298415240015	0.449204963246753	0.160496621513232	p < 0.001
GTEX-13OVH-0126-SM-5MR4B	0	0	0	0.702710780168184	0.268849150180306	0.0284400696515101	p < 0.001
GTEX-13OVI-1426-SM-5L3EY	0	0	0	0.59940231280633	0.30288394052912	0.0977137466645499	p < 0.001
GTEX-13OVJ-0126-SM-5KM36	0	0.0515637484010294	0	0.700229466028521	0.0623154403280616	0.185891345242388	p < 0.001
GTEX-13OVK-2026-SM-7KUEO	0	0.0133779997715015	0	0.753486981664833	0.187081324103907	0.0460536944597583	p < 0.001
GTEX-13OVL-0226-SM-5L3E9	0	0.0441871927538141	0	0.618852870956567	0.264513195762112	0.072446740527506	p < 0.001
GTEX-13OW5-0126-SM-5MR3A	0	0	0	0.738996652061461	0.197500970371408	0.0635023775671308	p < 0.001
GTEX-13OW6-0426-SM-5L3HM	0	0.0449273263285313	0	0.924609798444895	0.009831169692204	0.02063170553437	p < 0.001
GTEX-13OW7-0126-SM-5MR3B	0	0.0137469206311619	0	0.44045341238095	0.392391728791816	0.153407938196072	p < 0.001
GTEX-13OW8-1326-SM-5J1OW	0	0.0202080256312929	0	0.798014749283307	0.155943190532191	0.0258340345532088	p < 0.001
GTEX-13PDP-0126-SM-5L3HD	0	0	0	0.846344896859552	0.10751790554896	0.0461371975914873	p < 0.001
GTEX-13PVQ-0126-SM-5SIB4	0	0.00826057220170581	0	0.573917309086074	0.308866738321125	0.108955380391096	p < 0.001
GTEX-13PVR-2326-SM-5QGR1	0	0	0	0.705079487991002	0.23149875858673	0.0634217534222676	p < 0.001
GTEX-13QJ3-0326-SM-5S2RA	0	0.00198425337623235	0	0.688128435456761	0.26761032075384	0.0422769904131672	p < 0.001
GTEX-13RTJ-2426-SM-5S2Q2	0	0.0262579337663361	0	0.557982488310533	0.360955988943182	0.0548035889799483	p < 0.001
GTEX-13RTK-1426-SM-5QGQJ	0	0	0	0.776403722990983	0.158522038929351	0.0650742380796659	p < 0.001
GTEX-13RTL-0126-SM-7LG5S	0	0	0	0.478580381314568	0.375655260890693	0.145764357794739	p < 0.001
GTEX-13S7M-0126-SM-5SI6A	0	0	0	0.666766475463285	0.253682302454089	0.0795512220826256	p < 0.001
GTEX-13SLW-0126-SM-5SI6C	0	0	0	0.583543779219939	0.374839249837916	0.0416169709421446	p < 0.001
GTEX-13SLX-0526-SM-5S2ON	0	0.00828424725747039	0	0.69373230097745	0.214555910749352	0.083427541015728	p < 0.001
GTEX-13U4I-0126-SM-5LU38	0	0.0220772499452926	0	0.733911048036774	0.149679963267768	0.0943317387501654	p < 0.001
GTEX-13VXT-0126-SM-5LU4I	0	0.0412924141878018	0	0.579410334987065	0.282884512734493	0.0964127380906402	p < 0.001
GTEX-13VXU-0126-SM-5SI9F	0	0.00168523679476411	0	0.551226075582083	0.392507073387514	0.0545816142356382	p < 0.001
GTEX-13W3W-2426-SM-5LU5B	0	0	0	0.698997929643148	0.191770167275052	0.1092319030818	p < 0.001
GTEX-13W46-0226-SM-5SIAG	0	0.00805979076455133	0	0.719071290100719	0.195432472899458	0.0774364462352719	p < 0.001
GTEX-13X6H-2126-SM-7EWD5	0	0.0127230386568675	0	0.517836012093161	0.393383956938501	0.0760569923114701	p < 0.001
GTEX-13X6I-0626-SM-5QGP9	0	0.0134487413240054	0	0.64344207244203	0.260389218190682	0.0827199680432832	p < 0.001
GTEX-13X6J-0126-SM-5QGOU	0	0.00187060453686298	0	0.767421162748798	0.168526904430182	0.0621813282841569	p < 0.001
GTEX-13YAN-0326-SM-5O9DF	0	0	0	0.568101588836366	0.384757134679898	0.0471412764837362	p < 0.001
GTEX-144FL-0126-SM-5TDC8	0	0.00754510671541402	0	0.661725954526176	0.268084584387604	0.0626443543708061	p < 0.001
GTEX-144GL-0126-SM-5TDE2	0	0.0242284590983485	0	0.585678782190107	0.367315737751848	0.0227770209596959	p < 0.001
GTEX-144GN-2326-SM-5LU4F	0	0.0334466600625097	0	0.538269490366177	0.18597560207428	0.242308247497033	p < 0.001
GTEX-145LS-0126-SM-5QGP1	0	0.0190602526896503	0	0.812389354079934	0.152526726317947	0.0160236669124687	p < 0.001
GTEX-145LT-1726-SM-5QGP3	0	0.0246529782957911	0	0.683486363776767	0.213063594546662	0.0787970633807806	p < 0.001
GTEX-145LU-0126-SM-5TDCB	0	0.0275265895519329	0	0.700083419893531	0.215462812061479	0.0569271784930575	p < 0.001
GTEX-145LV-2126-SM-5LU8N	0	0	0	0.806675753839668	0.102776407846995	0.0905478383133373	p < 0.001
GTEX-145ME-1826-SM-5SI9G	0	0	0	0.871585037121953	0.07985913358656	0.0485558292914866	p < 0.001
GTEX-145MF-0626-SM-5LUAI	0	0.0393714970367628	0	0.440368769210594	0.496897881218376	0.0233618525342681	p < 0.001
GTEX-145MI-0526-SM-5O9A8	0	0.00807728609887904	0	0.467788654076453	0.486022220956332	0.0381118388683361	p < 0.001
GTEX-145MN-2226-SM-5SIAU	0	0	0	0.641312785048034	0.296114392839416	0.0625728221125499	p < 0.001
GTEX-145MO-0326-SM-5Q5B3	0	0	0	0.564611301984364	0.345034096065149	0.0903546019504879	p < 0.001
GTEX-146FH-0126-SM-5QGPP	0	0.0259952728855416	0	0.43456906723488	0.470055922184134	0.0693797376954447	p < 0.001
GTEX-146FQ-0126-SM-5NQA9	0	0	0	0.644516895396327	0.257772143467893	0.0977109611357802	p < 0.001
GTEX-146FR-1326-SM-5SIAJ	0	0.015157516165802	0	0.821993788757157	0.0655028879765947	0.0973458071004467	p < 0.001
GTEX-14753-0426-SM-5NQAM	0	0.00521875078246504	0	0.803929066551321	0.0694324085788923	0.121419774087322	p < 0.001
GTEX-147F3-0526-SM-5SI98	0	0.0393054380712427	0	0.512817040557675	0.372242085323204	0.0756354360478775	p < 0.001
GTEX-147F4-0226-SM-5QGPW	0	0.0659443768284546	0	0.741086517769483	0.0888322169087089	0.104136888493354	p < 0.001
GTEX-147GR-0526-SM-5S2MY	0	0.0199501111009487	0	0.582754974376652	0.357916458217531	0.039378456304868	p < 0.001
GTEX-148VI-1626-SM-5SI6E	0	0	0	0.573020369476074	0.353993916865532	0.0729857136583934	p < 0.001
GTEX-148VJ-0126-SM-5TDDN	0	0	0	0.703389056633632	0.170474951118807	0.126135992247561	p < 0.001
GTEX-1497J-2426-SM-7IGNX	0	0.0306275167087421	0	0.690574495057061	0.138122256713692	0.140675731520505	p < 0.001
GTEX-14A5H-0426-SM-5QGQF	0	0	0	0.84597784709044	0.094630328937715	0.059391823971845	p < 0.001
GTEX-14A5I-0126-SM-5TDEA	0	0	0	0.807860184612606	0.101534332725458	0.0906054826619362	p < 0.001
GTEX-14A6H-0126-SM-5QGPK	0	0.0653725881725916	0	0.478101085453287	0.377710840789747	0.0788154855843753	p < 0.001
GTEX-14ABY-0226-SM-5TDCQ	0	0	0	0.727293073495065	0.108138242784823	0.164568683720112	p < 0.001
GTEX-14BIL-0126-SM-5SI92	0	0.0368134165995442	0	0.472303754685552	0.333965823279377	0.156917005435527	p < 0.001
GTEX-14BIM-0226-SM-7IGLD	0	0.0183768254013063	0	0.527585179400805	0.377632318017056	0.0764056771808325	p < 0.001
GTEX-14BIN-0626-SM-793DP	0	0.0374908393173707	0	0.564482196909115	0.385532955084913	0.012494008688601	p < 0.001
GTEX-14BMU-2226-SM-5TDE9	0	0.0171314431909662	0	0.57081618433452	0.357654266445894	0.0543981060286197	p < 0.001
GTEX-14BMV-0126-SM-5S2PO	0	0.0176180045044944	0	0.57944698082061	0.355591563910678	0.0473434507642175	p < 0.001
GTEX-14C5O-0126-SM-5SI6N	0	0.00122826439472115	0	0.794249681825805	0.153177195951187	0.051344857828287	p < 0.001
GTEX-14DAQ-0126-SM-5S2MQ	0	0.0550590472497935	0	0.786257269851964	0.0802114672000522	0.0784722156981901	p < 0.001
GTEX-14DAR-2026-SM-5S2O3	0	0.0103541879009121	0	0.635373975435862	0.282121377937777	0.0721504587254492	p < 0.001
GTEX-14E6C-0126-SM-5RQIP	0	0	0	0.721019487809286	0.178139093676447	0.100841418514268	p < 0.001
GTEX-14E6D-0126-SM-62LDV	0	0.0214415027701745	0	0.78361520570586	0.138673001295189	0.0562702902287766	p < 0.001
GTEX-14E6E-1826-SM-5S2R7	0	0.00565584469796868	0	0.633223592873164	0.305902474391452	0.0552180880374149	p < 0.001
GTEX-14E7W-0126-SM-6LLJ9	0	0.0219405352322965	0	0.455024402619177	0.45941394947261	0.063621112675917	p < 0.001
GTEX-14ICK-0226-SM-6EU25	0	0.0256754475170195	0	0.537918333023059	0.393269127208818	0.043137092251103	p < 0.001
GTEX-14JG1-0426-SM-6ETZZ	0	0.0134153228752181	0	0.715326361257661	0.235336693193264	0.0359216226738568	p < 0.001
GTEX-14JG6-2226-SM-6EU2G	0	0.0174936600374645	0	0.597319438737588	0.307950147941049	0.0772367532838978	p < 0.001
GTEX-14LLW-0126-SM-6LLIO	0	0.051014663211151	0	0.551611973116296	0.346294199491345	0.051079164181208	p < 0.001
GTEX-14LZ3-0226-SM-62LET	0	0.00904861392325	0	0.511328752168236	0.459066550947342	0.0205560829611721	p < 0.001
GTEX-14PHW-0126-SM-6LLJI	0	0.0118406584657847	0	0.585841372656895	0.353990162881937	0.0483278059953839	p < 0.001
GTEX-14PHX-2326-SM-62LEM	0.00435800882831328	0	0	0.587630261373696	0.35923781047091	0.0487739193270801	p < 0.001
GTEX-14PII-0226-SM-6EU1T	0	0.0180292188314088	0	0.833834784378071	0.0964128826936342	0.0517231140968864	p < 0.001
GTEX-14PJ3-1826-SM-62LEX	0	0.0306771074995748	0	0.484142216703338	0.409496503238852	0.0756841725582354	p < 0.001
GTEX-14PJ6-2126-SM-6EU1V	0	0	0	0.479346859285211	0.496686652660908	0.023966488053881	p < 0.001
GTEX-14PJM-0226-SM-62LF1	0	0	0	0.635109706101742	0.288160580617982	0.0767297132802765	p < 0.001
GTEX-14PK6-1926-SM-6ETZU	0	0	0	0.367760470444079	0.507953770890146	0.124285758665776	p < 0.001
GTEX-14PN3-2426-SM-6LLHS	0	0.0167875172594739	0	0.602499325709086	0.317452239404783	0.0632609176266572	p < 0.001
GTEX-14PN4-0126-SM-6EU2V	0	0.00833240555856543	0	0.5933812658411	0.353899767545441	0.0443865610548937	p < 0.001
GTEX-14XAO-2326-SM-6EU1B	0	0	0	0.603766358883675	0.299698204050624	0.0965354370657016	p < 0.001
GTEX-15CHC-2126-SM-6EU21	0	0.0131781323243801	0	0.50004293506406	0.441467281096928	0.0453116515146316	p < 0.001
GTEX-15D1Q-0126-SM-7KUG6	0	0.031017004273261	0	0.548343818234421	0.290089629179857	0.130549548312461	p < 0.001
GTEX-15DCD-0126-SM-7KUEK	0	0.015839917814313	0	0.568071601456395	0.350070435305031	0.0660180454242608	p < 0.001
GTEX-15DDE-0126-SM-6LPKH	0	0.0247538328957273	0	0.825594932091796	0.0495918675466047	0.100059367465872	p < 0.001
GTEX-15DYW-0126-SM-7KULE	0	0.0276992718951279	0	0.611870878362109	0.306260487854567	0.0541693618881957	p < 0.001
GTEX-15EOM-0126-SM-7KUGG	0	0.0806623939329333	0	0.427998059111267	0.299416976608621	0.191922570347178	p < 0.001
GTEX-15ER7-0326-SM-7KUEV	0	0	0	0.559736304164453	0.390684993857006	0.0495787019785409	p < 0.001
GTEX-15ETS-0126-SM-7KUMW	0	0.0120669202439107	0	0.605149375866102	0.348764819652645	0.0340188842373425	p < 0.001
GTEX-15EU6-0426-SM-6PAN5	0	0	0	0.647815642436619	0.305085747415933	0.0470986101474474	p < 0.001
GTEX-15F5U-1526-SM-6PANO	0	0	0	0.542837087340134	0.427263309516513	0.0298996031433535	p < 0.001
GTEX-15G19-0126-SM-6PANQ	0	0	0	0.662200330422186	0.266499572090219	0.071300097487595	p < 0.001
GTEX-15RIF-1926-SM-7KUDW	0	0.0137314535082789	0	0.630995782827291	0.21187775899099	0.14339500467344	p < 0.001
GTEX-15RIG-0226-SM-7KFTL	0	0.0115393972098643	0	0.677399638521553	0.289370313306421	0.021690650962161	p < 0.001
GTEX-15SB6-1726-SM-6PAME	0	0	0	0.792412363893352	0.111237788340871	0.0963498477657769	p < 0.001
GTEX-15SDE-2226-SM-7IGLO	0	0.0073554420870758	0	0.423694863465877	0.468350552168345	0.100599142278702	p < 0.001
GTEX-15SHU-0126-SM-7KUEH	0	0	0	0.64764371267286	0.285234806067243	0.0671214812598976	p < 0.001
GTEX-15SHV-2426-SM-6PAMF	0	0	0	0.703096178933747	0.156173907496328	0.140729913569925	p < 0.001
GTEX-15SHW-0326-SM-6PAML	0	0.0511230363423022	0	0.53451450274825	0.254136566948398	0.16022589396105	p < 0.001
GTEX-15UF6-0826-SM-6PALJ	0	0.00355413815692478	0	0.443311541098779	0.479433778642334	0.0737005421019619	p < 0.001
GTEX-15UKP-0426-SM-7KUFQ	0	0.0122126108446387	0	0.742241406957914	0.12840893853124	0.117137043666207	p < 0.001
GTEX-16AAH-1726-SM-7939C	0	0.0735346377663858	0	0.632415209152348	0.26622676506188	0.0278233880193869	p < 0.001
GTEX-16BQI-0226-SM-7KUEX	0	0	0	0.574072171359326	0.364431615129286	0.0614962135113872	p < 0.001
GTEX-16GPK-0126-SM-7DHLE	0	0	0	0.754758666342553	0.212103245863952	0.0331380877934948	p < 0.001
GTEX-16MT8-0426-SM-7KUEY	0	0	0	0.568029875885456	0.347998412142017	0.0839717119725272	p < 0.001
GTEX-16NGA-1726-SM-731B4	0	0	0	0.71748349724383	0.234465873605758	0.0480506291504127	p < 0.001
GTEX-16NPX-0226-SM-79OMT	0	0	0	0.752158492658407	0.190696122703665	0.0571453846379273	p < 0.001
GTEX-16XZY-2126-SM-79OK1	0	0.0217575025209577	0	0.524367739862995	0.307191443163901	0.146683314452146	p < 0.001
GTEX-16XZZ-0126-SM-793DV	0	0	0	0.531635886995544	0.400474610594213	0.0678895024102425	p < 0.001
GTEX-16YQH-0126-SM-7DUFJ	0	0.0280087407394063	0	0.800087824400063	0.0745865941731305	0.0973168406873997	p < 0.001
GTEX-17EUY-0426-SM-793BD	0	0.0356332359346511	0	0.716398758178582	0.194210450465959	0.0537575554208071	p < 0.001
GTEX-17EVP-0326-SM-7DHLG	0	0	0	0.540464441796022	0.431080486942398	0.0284550712615802	p < 0.001
GTEX-17EVQ-0226-SM-7LG4P	0	0.0242439940097914	0	0.470162257980999	0.366200507368405	0.139393240640804	p < 0.001
GTEX-17F96-1626-SM-7DUFL	0	0	0	0.702395569806766	0.265238918464815	0.0323655117284187	p < 0.001
GTEX-17F97-0326-SM-7LG5B	0	0	0	0.464881351830051	0.450730579881891	0.0843880682880576	p < 0.001
GTEX-17F98-0626-SM-79OMX	0	0.0276781198967859	0	0.513957402208845	0.415272892477965	0.0430915854164035	p < 0.001
GTEX-17GQL-2026-SM-718BA	0	0.0196705480965865	0	0.794581089329663	0.168051555899573	0.0176968066741771	p < 0.001
GTEX-17HG3-2226-SM-7938L	0	0	0	0.698932586382365	0.230909482123616	0.0701579314940191	p < 0.001
GTEX-17HGU-0226-SM-7DHKV	0	0.0169792467878363	0	0.613664880922744	0.323617286307816	0.0457385859816038	p < 0.001
GTEX-17HHE-2026-SM-79OKF	0	0.0243358104105285	0	0.585133951677397	0.382349987533463	0.00818025037861132	p < 0.001
GTEX-17HHY-0126-SM-7LG5D	0	0.0305718250377687	0	0.451109230440862	0.459174300799665	0.0591446437217044	p < 0.001
GTEX-17HII-0226-SM-7LG4E	0	0	0	0.59729527614408	0.331813961855894	0.0708907620000256	p < 0.001
GTEX-17JCI-0126-SM-7LG5G	0	0.0128265294407215	0	0.630609654309664	0.347736097779431	0.00882771847018421	p < 0.001
GTEX-17KNJ-2326-SM-7DHLQ	0	0	0	0.621418055725701	0.362920396165045	0.0156615481092546	p < 0.001
GTEX-17MF6-0126-SM-7LG4F	0	0.0495115190546575	0	0.567247347438019	0.268739579043707	0.114501554463617	p < 0.001
GTEX-17MFQ-1726-SM-793C7	0	0.0280047863933119	0	0.753511643063349	0.184669606045799	0.0338139644975399	p < 0.001
GTEX-183FY-0126-SM-7LT9P	0	0.038181313884121	0	0.804640292578756	0.0712556467103296	0.0859227468267932	p < 0.001
GTEX-183WM-0126-SM-7LTAB	0	0	0	0.59603048388002	0.250444560653407	0.153524955466572	p < 0.001
GTEX-18465-0126-SM-731BN	0	0.0042329707892544	0	0.703419418039521	0.242812601778423	0.0495350093928015	p < 0.001
GTEX-18A66-0226-SM-718BD	0	0	0	0.710523253924506	0.194989271548751	0.0944874745267423	p < 0.001
GTEX-18A67-0126-SM-7LG5P	0	0.00674774272907466	0	0.930012550845234	0.0141839675972819	0.0490557388284093	p < 0.001
GTEX-18A6Q-0126-SM-731BZ	0	0	0	0.531870845894978	0.403705061100636	0.0644240930043864	p < 0.001
GTEX-18A7A-0226-SM-718BH	0	0.0312304527474246	0	0.766449602749529	0.132296716959576	0.0700232275434701	p < 0.001
GTEX-18A7B-0126-SM-7LG64	0	0.0392855788768991	0	0.846800532851761	0.0298325599417075	0.0840813283296322	p < 0.001
GTEX-18D9A-1926-SM-7LG6P	0	0.0183879238813988	0	0.875518658334418	0.0865042702343941	0.019589147549789	p < 0.001
GTEX-18D9B-0526-SM-7LTAS	0	0	0	0.85019191759168	0.0141007563440848	0.135707326064235	p < 0.001
GTEX-18D9U-0226-SM-718BP	0	0	0	0.482367332511597	0.474842191230979	0.0427904762574242	p < 0.001
GTEX-18QFQ-0126-SM-731BE	0	0	0	0.493417320992535	0.472637555733715	0.0339451232737493	p < 0.001
GTEX-1A32A-0126-SM-718B1	0	0.0257846443119862	0	0.598725320780521	0.281677810104319	0.0938122248031743	p < 0.001
GTEX-1A3MV-1926-SM-718BT	0	0.0376768928995357	0	0.44141413877721	0.480151286009069	0.0407576823141848	p < 0.001
GTEX-1A3MW-0126-SM-73KXX	0	0	0	0.516003810780145	0.269718145418503	0.214278043801352	p < 0.001
GTEX-1A3MX-0126-SM-731BR	0	0.0131692549706882	0	0.846242438476689	0.0408111191754735	0.099777187377149	p < 0.001
GTEX-1AMEY-1326-SM-73KYK	0	0.0635837569839846	0	0.696386892428652	0.137145964144042	0.102883386443321	p < 0.001
GTEX-1AMFI-2026-SM-731BH	0	0.0231217513297645	0	0.670823845965564	0.2579083317209	0.0481460709837708	p < 0.001
GTEX-1AX8Z-0126-SM-7DHM6	0	0.0287045478152369	0	0.56011443902091	0.253332897235565	0.157848115928288	p < 0.001
GTEX-1AX9J-0226-SM-73KXM	0	0.0364732091393267	0	0.776144470613928	0.133762087529478	0.0536202327172667	p < 0.001
GTEX-1AX9K-2326-SM-73KWU	0	0.0536570561778816	0	0.423121062631733	0.435490952091257	0.0877309290991285	p < 0.001
GTEX-1AYCT-2426-SM-7IGQ3	0	0	0	0.630547223817562	0.146408642741275	0.223044133441163	p < 0.001
GTEX-1AYD5-2426-SM-73KXR	0	0.0201413163619187	0	0.549998884983052	0.295963900233901	0.133895898421129	p < 0.001
GTEX-1B8KE-2126-SM-73KYX	0	0	0	0.828894075046702	0.104402623338765	0.0667033016145326	p < 0.001
GTEX-1B8KZ-2026-SM-7DHMB	0	0.0588146582605244	0	0.510210815206753	0.392328733623181	0.0386457929095416	p < 0.001
GTEX-1B8SF-1426-SM-7DUGL	0	0.00305362072853251	0	0.528128216044398	0.444073081938337	0.0247450812887319	p < 0.001
GTEX-1B8SG-0126-SM-73KZ3	0	0.0224889707505041	0	0.634743560342804	0.291163868300931	0.0516036006057613	p < 0.001
GTEX-1B97I-1626-SM-73KYO	0	0.011355517692441	0	0.574246198275502	0.409440294501746	0.00495798953031086	p < 0.001
GTEX-1BAJH-0526-SM-793CQ	0	0.02821044472294	0	0.921018183442819	0.0115220014764059	0.0392493703578352	p < 0.001
GTEX-1C2JI-1826-SM-73KXC	0	0	0	0.911660175881925	0.0161859933029296	0.0721538308151458	p < 0.001
GTEX-1C475-1826-SM-73KWA	0	0.0241541851495785	0	0.957757952365992	0.013968439782458	0.00411942270197179	p < 0.001
GTEX-1C4CL-0526-SM-73KVK	0	0	0	0.710671065947577	0.23484060506712	0.0544883289853023	p < 0.001
GTEX-1C64N-0126-SM-793D7	0	0.0106950093310051	0	0.913928292600206	0.0341220261521322	0.0412546719166569	p < 0.001
GTEX-1C6VR-2426-SM-79OLD	0	0.0323200676065288	0	0.801769948547108	0.142169832219424	0.0237401516269388	p < 0.001
GTEX-1C6VS-0526-SM-7DUEN	0	0.0275776609985022	0	0.655204609901255	0.164345593695001	0.152872135405241	p < 0.001
GTEX-1CAMQ-0226-SM-7IGPK	0	0.0225638612414521	0	0.882219058180201	0.0889053191692977	0.00631176140904877	p < 0.001
GTEX-1CAMR-1926-SM-7EPI2	0	0.0342847370277497	0	0.891208254514065	0.0232391557221066	0.051267852736079	p < 0.001
GTEX-1CB4E-2226-SM-793DC	0	0.00461422871962444	0	0.70489951155221	0.266139685083541	0.024346574644625	p < 0.001
GTEX-1CB4I-0226-SM-79OLH	0	0.00870121089998488	0	0.937676667226748	0.0424702679732644	0.0111518539000024	p < 0.001
GTEX-1CB4J-0626-SM-7DHMP	0	0.0276268634025829	0	0.786289509273926	0.0991814012512704	0.0869022260722206	p < 0.001
GTEX-1E1VI-0126-SM-7DHMZ	0	0.0547335423764197	0	0.758362025553335	0.165957611314131	0.0209468207561144	p < 0.001
GTEX-NFK9-0226-SM-2HMKQ	0	0	0	0.759681103221318	0.197226878309098	0.0430920184695839	p < 0.001
GTEX-NPJ8-0126-SM-2YUNR	0	0	0	0.689799666025897	0.188689174470865	0.121511159503238	p < 0.001
GTEX-O5YT-0126-SM-48TBW	0	0	0	0.739261445654545	0.183320443730164	0.0774181106152915	p < 0.001
GTEX-O5YW-0126-SM-3LK6D	0	0.0210466136488654	0	0.878153065505464	0.0235337709483928	0.0772665498972776	p < 0.001
GTEX-OHPL-0126-SM-2HMJ7	0	0.0198818273475339	0	0.500361820372707	0.436525291336949	0.0432310609428104	p < 0.001
GTEX-OHPM-0126-SM-2YUN9	0	0.0592322398931054	0	0.868604462970492	0.0148805387337395	0.0572827584026631	p < 0.001
GTEX-OIZG-0726-SM-33HBL	0	0.0130348249863219	0	0.481533062506099	0.470108070549516	0.0353240419580625	p < 0.001
GTEX-OIZH-0126-SM-2HMIS	0	0.00635261327259129	0	0.891668015789754	0.0568958925539447	0.0450834783837095	p < 0.001
GTEX-OOBK-0126-SM-2YUND	0	0.0182713055671629	0	0.794791688650008	0.0230586037108153	0.163878402072013	p < 0.001
GTEX-OXRK-0226-SM-3NB2G	0	0	0	0.620325211392587	0.296582096206408	0.0830926924010047	p < 0.001
GTEX-OXRL-0126-SM-2YUMP	0	0	0	0.542433538522261	0.201525520657455	0.256040940820285	p < 0.001
GTEX-OXRN-0126-SM-48TDM	0	0	0	0.658932459214875	0.257868673647067	0.0831988671380579	p < 0.001
GTEX-OXRO-0126-SM-2YUN4	0	0.0215412890094126	0	0.499528555393217	0.391706916540432	0.0872232390569384	p < 0.001
GTEX-OXRP-0126-SM-3NB32	0	0.0351197149313959	0	0.459941881452915	0.441436905139183	0.0635014984765057	p < 0.001
GTEX-P44H-0226-SM-2XCEU	0	0.018819568226934	0	0.527641745058137	0.385913333697739	0.0676253530171895	p < 0.001
GTEX-P4PP-0126-SM-3LK69	0	0.00952090384671744	0	0.527750268216496	0.423695880223747	0.0390329477130401	p < 0.001
GTEX-P4PQ-0126-SM-2S1NM	0	0	0	0.679626247346109	0.141419521118032	0.178954231535859	p < 0.001
GTEX-P4QT-0126-SM-2I3FL	0	0.011156983496762	0	0.627187520813913	0.351339971700581	0.0103155239887444	p < 0.001
GTEX-PLZ4-0126-SM-5SI8O	0	0	0	0.584212465435736	0.257298766545063	0.158488768019201	p < 0.001
GTEX-PLZ5-2026-SM-2S1O4	0	0	0	0.842396822939678	0.0227689534798446	0.134834223580477	p < 0.001
GTEX-PLZ6-1426-SM-5S2TR	0	0	0	0.914174771913123	0.0127725665076937	0.0730526615791835	p < 0.001
GTEX-POMQ-2226-SM-2I5FK	0	0.0115437647011957	0	0.837534583345613	0.0833613988381715	0.0675602531150203	p < 0.001
GTEX-PSDG-0226-SM-33HC1	0	0	0	0.943541731250435	0.0110638081151608	0.0453944606344044	p < 0.001
GTEX-PVOW-0126-SM-2XCFA	0	0	0	0.766477218526771	0.143821574912703	0.0897012065605262	p < 0.001
GTEX-PWCY-1826-SM-5SI7U	0	0.0502100159728372	0	0.570469314240496	0.314501799170279	0.0648188706163878	p < 0.001
GTEX-PWO3-1526-SM-48TCM	0	0.0203810849721758	0	0.580700494889455	0.347699524598944	0.0512188955394248	p < 0.001
GTEX-PX3G-0126-SM-2I3EN	0	0.0139983460918525	0	0.662740622382923	0.309961068268491	0.0132999632567335	p < 0.001
GTEX-Q2AG-0126-SM-33HBV	0	0.0346686673718361	0	0.715021413374169	0.137964267949631	0.112345651304363	p < 0.001
GTEX-Q2AH-1626-SM-3GAF8	0	0	0	0.773389399287519	0.129878864077761	0.0967317366347197	p < 0.001
GTEX-Q2AI-1326-SM-2S1PL	0	0	0	0.737758211391729	0.108538366370092	0.153703422238179	p < 0.001
GTEX-Q734-1926-SM-2I5EV	0	0.013644470815393	0	0.396845485587584	0.401388723783726	0.188121319813297	p < 0.001
GTEX-QCQG-1726-SM-3GIJ9	0	0	0	0.686537215443739	0.195466848910749	0.117995935645512	p < 0.001
GTEX-QDT8-0126-SM-48TZ1	0	0.0101774668831028	0	0.461059476464661	0.312493445951211	0.216269610701025	p < 0.001
GTEX-QDVJ-1726-SM-2I5FX	0	0.00428340037045317	0	0.598455587580043	0.335399828389864	0.0618611836596397	p < 0.001
GTEX-QDVN-2026-SM-3GAEP	0	0.00280633004061753	0	0.664511293820896	0.18100998804932	0.151672388089166	p < 0.001
GTEX-QEG4-0226-SM-2S1PY	0	0.0328994324375103	0	0.609168959557906	0.304923605792214	0.0530080022123698	p < 0.001
GTEX-QESD-1426-SM-2S1R9	0	0.0203026542163443	0	0.611151354299799	0.304810652729293	0.0637353387545636	p < 0.001
GTEX-QLQ7-1626-SM-2S1R8	0.00293570344915728	0	0	0.723005202893185	0.160069467969566	0.113989625688092	p < 0.001
GTEX-QLQW-1126-SM-2S1Q8	0	0.0521458261418547	0	0.505441626707868	0.337411741257813	0.105000805892464	p < 0.001
GTEX-QV44-1926-SM-2S1RF	0.00176935711644963	0	0	0.634841687193158	0.311614319930032	0.0517746357603603	p < 0.001
GTEX-QVJO-1626-SM-2S1QW	0	0	0	0.466028735761115	0.483326032309393	0.0506452319294914	p < 0.001
GTEX-R3RS-0126-SM-3GIJL	0	0	0	0.817142269151351	0.116185488125579	0.0666722427230694	p < 0.001
GTEX-R55E-0126-SM-2TC5Y	0	0.0648431197795886	0	0.428637290167142	0.433030947796094	0.0734886422571751	p < 0.001
GTEX-R55G-2526-SM-2TC6D	0	0	0	0.662128233094858	0.224166426952254	0.113705339952888	p < 0.001
GTEX-RM2N-1426-SM-2TF4H	0	0	0	0.696874008954973	0.22912295864917	0.0740030323958566	p < 0.001
GTEX-RN64-0126-SM-2TC68	0	0.0985311278100666	0	0.528286921879806	0.24794990785985	0.125232042450277	p < 0.001
GTEX-RNOR-0126-SM-2TF57	0	0.048531643085281	0	0.784933198536106	0.135901400246716	0.0306337581318967	p < 0.001
GTEX-RTLS-0126-SM-447CA	0	0	0	0.734485008204024	0.158852026659488	0.106662965136488	p < 0.001
GTEX-RU72-0926-SM-2TF6B	0	0	0	0.670348316726644	0.259130516127125	0.0705211671462309	p < 0.001
GTEX-RUSQ-1526-SM-2TF62	0	0.0417586162436865	0	0.501296542955127	0.199602661181186	0.257342179620001	p < 0.001
GTEX-RWS6-2026-SM-2XCB5	0	0	0	0.699990204408424	0.23050403199738	0.0695057635941959	p < 0.001
GTEX-RWSA-0126-SM-2XCBB	0	0.0118680193740332	0	0.676861732910824	0.257836187995644	0.0534340597194983	p < 0.001
GTEX-S32W-2126-SM-2XCB1	0	0.00674636931612006	0	0.746908685702571	0.222929177778121	0.023415767203188	p < 0.001
GTEX-S7PM-0126-SM-4AD6S	0	0.0789727288174647	0	0.58486068865234	0.26027910258616	0.0758874799440358	p < 0.001
GTEX-S7SE-0126-SM-2XCD5	0	0.0257539169418499	0	0.634594034071037	0.330232199048901	0.00941984993821206	p < 0.001
GTEX-S95S-1226-SM-4GICG	0	0.00477653277750209	0	0.641305190810489	0.294387490536147	0.0595307858758621	p < 0.001
GTEX-SIU8-0126-SM-2XCDT	0	0.063554502578568	0	0.616826726023794	0.266114440998709	0.0535043303989289	p < 0.001
GTEX-SJXC-0126-SM-2XCFF	0	0.0150703794643584	0	0.514387238479714	0.410373557003836	0.0601688250520918	p < 0.001
GTEX-SN8G-0126-SM-32PLI	0	0.015228637212604	0	0.613655292497783	0.294624556113162	0.0764915141764504	p < 0.001
GTEX-SNMC-1226-SM-2XCFP	0	0.0186689484803533	0	0.869235293043789	0.0758057838278219	0.036289974648036	p < 0.001
GTEX-SSA3-0126-SM-32QPU	0	0.0347661473739602	0	0.690211052735556	0.182708507862248	0.0923142920282359	p < 0.001
GTEX-T2IS-0126-SM-4DM6O	0	0.0279585384176542	0	0.824868124539437	0.0874330084896236	0.0597403285532854	p < 0.001
GTEX-T2YK-0526-SM-32QPJ	0	0	0	0.502642075814242	0.461392954350774	0.0359649698349836	p < 0.001
GTEX-T5JC-0426-SM-32PLO	0	0.0297988779029726	0	0.799687358926777	0.101154374255064	0.0693593889151859	p < 0.001
GTEX-T5JW-1626-SM-3GADZ	0	0	0	0.676685017644757	0.29527122171166	0.0280437606435835	p < 0.001
GTEX-T6MN-0126-SM-32PLP	0	0	0	0.84849004943331	0.114311766147809	0.0371981844188807	p < 0.001
GTEX-T6MO-1626-SM-32QOM	0	0	0	0.812936452204472	0.104330836480131	0.0827327113153975	p < 0.001
GTEX-T8EM-1026-SM-3DB7M	0	0.0026612395991708	0	0.715515879502728	0.234505362583885	0.0473175183142154	p < 0.001
GTEX-TKQ1-1026-SM-4GICL	0	0.017990606243142	0	0.625600816181453	0.315107130615413	0.0413014469599925	p < 0.001
GTEX-TML8-1926-SM-32QOS	0	0	0	0.841787506642406	0.0783700262654341	0.0798424670921601	p < 0.001
GTEX-TMMY-0226-SM-33HBA	0	0.0168264873060692	0	0.572060918616837	0.372374844538319	0.0387377495387751	p < 0.001
GTEX-TMZS-0126-SM-3DB9Q	0	0.0197900696993006	0	0.769183597264754	0.128657356452884	0.0823689765830614	p < 0.001
GTEX-TSE9-0126-SM-3DB83	0	0	0	0.66556251797105	0.259851217227364	0.0745862648015861	p < 0.001
GTEX-U3ZH-2026-SM-3DB78	0	0	0	0.740352566755386	0.158068669705976	0.101578763538638	p < 0.001
GTEX-U3ZM-1526-SM-3DB9D	0	0.00777650342415554	0	0.542410726864237	0.357275471888011	0.0925372978235963	p < 0.001
GTEX-U3ZN-2326-SM-3DB7W	0	0	0	0.5371568395035	0.409523462949929	0.0533196975465704	p < 0.001
GTEX-U412-0426-SM-3DB9O	0	0.0124681653535663	0	0.729249780741865	0.2122729410967	0.0460091128078687	p < 0.001
GTEX-U8T8-0126-SM-3DB94	0	0.00885818513658735	0	0.891746375580208	0.0173737840797872	0.0820216552034178	p < 0.001
GTEX-U8XE-0326-SM-3DB8P	0	0	0	0.878595736669634	0.0258541345939593	0.0955501287364069	p < 0.001
GTEX-UJHI-1526-SM-3DB99	0	0	0	0.619982922493423	0.349338246054023	0.0306788314525546	p < 0.001
GTEX-UPJH-0326-SM-3GADU	0	0	0	0.619850436478938	0.323746439825302	0.0564031236957604	p < 0.001
GTEX-V1D1-2226-SM-3NMAX	0	0.0426900178363353	0	0.57167770586483	0.287265051454402	0.0983672248444322	p < 0.001
GTEX-VJWN-0126-SM-3GIK7	0	0.00868271186127021	0	0.672066802915644	0.247251459123544	0.0719990260995422	p < 0.001
GTEX-VJYA-1126-SM-3GIJU	0	0	0	0.81714419432506	0.0868087248149623	0.0960470808599773	p < 0.001
GTEX-VUSG-2526-SM-4KL1V	0	0	0	0.818693637577322	0.0809152564859218	0.100391105936756	p < 0.001
GTEX-W5WG-1826-SM-4KL2Y	0	0	0	0.803860608139751	0.075450684396364	0.120688707463885	p < 0.001
GTEX-WFG8-2226-SM-3GIL9	0	0.0173987294353917	0	0.522398539502868	0.432832710791593	0.0273700202701469	p < 0.001
GTEX-WFON-2126-SM-3LK7O	0	0.0199292519816381	0	0.734002572085502	0.235878803146316	0.0101893727865438	p < 0.001
GTEX-WH7G-2326-SM-3NMBC	0	0.0400032152342493	0	0.562513760759836	0.281828689952427	0.115654334053488	p < 0.001
GTEX-WI4N-1026-SM-3LK7N	0	0	0	0.721594784005223	0.121461767098888	0.156943448895889	p < 0.001
GTEX-WOFL-0126-SM-3MJG2	0	0.021967705483837	0	0.540583693372832	0.334175127912418	0.103273473230913	p < 0.001
GTEX-WQUQ-0426-SM-3MJFU	0	0	0	0.682026204448618	0.236334882305485	0.0816389132458969	p < 0.001
GTEX-WRHK-1426-SM-3MJF9	0	0.0285886341163395	0	0.528763154712696	0.392221150154563	0.0504270610164016	p < 0.001
GTEX-WVJS-0126-SM-4MVOT	0	0.0243238100212466	0	0.610947289698442	0.309457747886911	0.055271152393401	p < 0.001
GTEX-WXYG-2326-SM-4E3I6	0	0	0	0.632865352447377	0.287244779285141	0.0798898682674818	p < 0.001
GTEX-WY7C-2326-SM-3NB2U	0	0	0	0.620984675856248	0.28501688148105	0.093998442662702	p < 0.001
GTEX-WYJK-0126-SM-3NMAB	0	0.0203990347961423	0	0.830841670212687	0.102386324977628	0.0463729700135432	p < 0.001
GTEX-WYVS-2126-SM-3NMA3	0	0	0	0.471497034430163	0.49326682150662	0.0352361440632167	p < 0.001
GTEX-WZTO-0126-SM-3NM95	0	0.0142603176941013	0	0.515435822661469	0.416990482126373	0.0533133775180559	p < 0.001
GTEX-X261-0126-SM-3NMD6	0	0	0	0.544431475596512	0.399040894309727	0.0565276300937611	p < 0.001
GTEX-X4EO-0326-SM-3P5YO	0	0.0356004887798576	0	0.809962238960196	0.0759817366053216	0.0784555356546249	p < 0.001
GTEX-X4EP-0126-SM-3P5YV	0	0	0	0.615311962993541	0.277208302464823	0.107479734541636	p < 0.001
GTEX-X4XX-0126-SM-3NMC2	0	0.00682387694886575	0	0.63645197896963	0.278768652143945	0.0779554919375591	p < 0.001
GTEX-X4XY-0226-SM-4E3IZ	0	0.0590836072253633	0	0.560186487266542	0.209021650507997	0.171708255000098	p < 0.001
GTEX-X585-0226-SM-4QAS2	0	0	0	0.830131629459088	0.0581400624412014	0.111728308099711	p < 0.001
GTEX-X5EB-2226-SM-46MW4	0	0	0	0.512999622426721	0.40345968848123	0.0835406890920489	p < 0.001
GTEX-X62O-0126-SM-4E3JN	0	0.0522649476276286	0	0.359779183346995	0.304078029465418	0.283877839559958	p < 0.001
GTEX-X638-0126-SM-47JZ8	0	0	0	0.562055477564885	0.247144128805337	0.190800393629778	p < 0.001
GTEX-X88G-0126-SM-47JZ3	0	0	0	0.740870851262699	0.183819532849974	0.0753096158873269	p < 0.001
GTEX-X8HC-0126-SM-4E3JW	0	0.00234409075153324	0	0.448202922412267	0.48173607720607	0.06771690963013	p < 0.001
GTEX-XAJ8-0826-SM-47JY6	0	0	0	0.807507335592074	0.0988846102057714	0.0936080542021542	p < 0.001
GTEX-XBED-2226-SM-47JYQ	0	0.0246455017974051	0	0.489142544615584	0.446545320108097	0.0396666334789142	p < 0.001
GTEX-XBEW-0626-SM-4QASP	0	0.0197858656173088	0	0.818406557596994	0.125902045298044	0.035905531487654	p < 0.001
GTEX-XMD2-0126-SM-4YCDU	0	0.0138426617079607	0	0.682345493417121	0.215140517979715	0.0886713268952032	p < 0.001
GTEX-XPVG-2626-SM-4B669	0	0.0157429801494246	0	0.708957707226681	0.223576529916716	0.0517227827071784	p < 0.001
GTEX-XQ3S-1526-SM-4BOOC	0	0.028373389321523	0	0.688867830496188	0.210638225092768	0.0721205550895211	p < 0.001
GTEX-XQ8I-0426-SM-4BOPO	0	0.0449436691407002	0	0.584331315511447	0.318813508155773	0.0519115071920798	p < 0.001
GTEX-XUW1-0426-SM-4BOOT	0	0	0	0.816394145785951	0.0544178323115574	0.129188021902491	p < 0.001
GTEX-XUYS-0126-SM-47JWZ	0	0.0114582757109185	0	0.629946667969723	0.291800540430296	0.0667945158890621	p < 0.001
GTEX-XUZC-1726-SM-4BRWS	0	0.0213634951419538	0	0.756380494380786	0.199955673386251	0.0223003370910092	p < 0.001
GTEX-XV7Q-2526-SM-4BRV9	0	0.0116093581476714	0	0.681909964028317	0.167367060821258	0.139113617002754	p < 0.001
GTEX-XXEK-2226-SM-4BRUM	0	0.00603158004456317	0	0.694015900344731	0.199088454107499	0.100864065503208	p < 0.001
GTEX-XYKS-2126-SM-4E3IB	0	0.0259304796738438	0	0.679512834890947	0.219466016163447	0.0750906692717622	p < 0.001
GTEX-Y111-0126-SM-4SOIV	0	0	0	0.68369479920846	0.251685929168619	0.0646192716229214	p < 0.001
GTEX-Y114-2426-SM-4TT8A	0	0	0	0.530534637432957	0.40054911236308	0.0689162502039629	p < 0.001
GTEX-Y3I4-2126-SM-4TT7C	0	0	0	0.595149188833713	0.264023737187937	0.14082707397835	p < 0.001
GTEX-Y3IK-2426-SM-4WWDU	0	0	0	0.649527959110454	0.292075161982042	0.0583968789075031	p < 0.001
GTEX-Y5LM-1926-SM-5RQJH	0	0	0	0.693854701612231	0.217920463630618	0.0882248347571507	p < 0.001
GTEX-Y5V5-2326-SM-4V6GA	0	0	0	0.749229553255559	0.192125530451365	0.0586449162930766	p < 0.001
GTEX-Y5V6-2426-SM-4VDSB	0	0	0	0.558218583715753	0.390386367972373	0.0513950483118739	p < 0.001
GTEX-Y8DK-0126-SM-4TT3L	0	0.0247578495880606	0	0.685433521279099	0.250207120497464	0.0396015086353763	p < 0.001
GTEX-Y8E4-0626-SM-4WWDL	0	0.0123653623067718	0	0.555370454219238	0.399503575045376	0.0327606084286137	p < 0.001
GTEX-Y8LW-1826-SM-5S2MV	0	0	0	0.559247795053093	0.302724708916006	0.138027496030901	p < 0.001
GTEX-YB5E-2026-SM-5IFIS	0	0	0	0.732012162379406	0.240175410109212	0.0278124275113819	p < 0.001
GTEX-YB5K-2126-SM-4WWDJ	0	0	0	0.80293470291108	0.131702497259653	0.0653627998292666	p < 0.001
GTEX-YEC4-2126-SM-5IFJH	0	0.0328480679895844	0	0.4528438178052	0.417621616368969	0.0966864978362472	p < 0.001
GTEX-YF7O-2326-101833-SM-5CVN9	0	0	0	0.661269981504019	0.266799417859349	0.0719306006366318	p < 0.001
GTEX-YFC4-0126-SM-5CVLY	0	0.0275734698112962	0	0.747111172301794	0.165063878882682	0.0602514790042282	p < 0.001
GTEX-YJ89-0126-SM-4TT3X	0	0	0	0.683181791211554	0.290437416376623	0.0263807924118227	p < 0.001
GTEX-YJ8A-0426-SM-5IFID	0	0.0724917570040189	0	0.567222718468949	0.260450905773779	0.0998346187532527	p < 0.001
GTEX-Z93S-0126-SM-5HL7M	0	0.0222969261164665	0	0.635490059138819	0.332796060323063	0.00941695442165189	p < 0.001
GTEX-Z93T-0126-SM-5HL5N	0	0	0	0.72917333883017	0.20280982255875	0.0680168386110806	p < 0.001
GTEX-Z9EW-1626-SM-5CVMN	0	0.0129433794909521	0	0.59240036610991	0.331572600646312	0.0630836537528255	p < 0.001
GTEX-ZAB4-0226-SM-5N9F5	0	0	0	0.485577787736141	0.39527953768101	0.119142674582849	p < 0.001
GTEX-ZAB5-1826-SM-5HL7C	0	0	0	0.900334230639955	0.0259593815539897	0.0737063878060552	p < 0.001
GTEX-ZAJG-0126-SM-5HL94	0	0.009175283588914	0	0.5825633721352	0.354064865314165	0.0541964789617209	p < 0.001
GTEX-ZAK1-0126-SM-5IJD3	0	0	0	0.866068016510456	0.0761543447519819	0.0577776387375619	p < 0.001
GTEX-ZC5H-0226-SM-4WAY9	0	0.0135782997205688	0	0.68057896110194	0.187983577639456	0.117859161538035	p < 0.001
GTEX-ZDTS-0126-SM-4WAY5	0	0.0182854427060347	0	0.555659101293468	0.397402860402992	0.0286525955975053	p < 0.001
GTEX-ZDTT-2726-SM-4WKF8	0	0.014146630538411	0	0.802268034510154	0.129523613205302	0.0540617217461328	p < 0.001
GTEX-ZDXO-3026-SM-5J1N5	0	0.0324538946326673	0	0.742555883005616	0.0121837087075165	0.2128065136542	p < 0.001
GTEX-ZDYS-2026-SM-5HL5L	0	0.0221104564342562	0	0.623395590348477	0.28763811676108	0.0668558364561869	p < 0.001
GTEX-ZE7O-0126-SM-57WC1	0	0.0639801210827413	0	0.605431534618385	0.269359070621273	0.0612292736776014	p < 0.001
GTEX-ZE9C-2726-SM-57WB5	0	0.00328105737069858	0	0.682284657149175	0.26501240646919	0.049421879010937	p < 0.001
GTEX-ZEX8-2426-SM-4WKG4	0	0.00111395387397451	0	0.852306501524646	0.011660689737895	0.134918854863484	p < 0.001
GTEX-ZF28-0126-SM-4WKGK	0	0.00354921247726737	0	0.516519587363739	0.309850371321233	0.17008082883776	p < 0.001
GTEX-ZF2S-2326-SM-4WWCE	0	0.00654851334600019	0	0.827739926187635	0.149045723318614	0.0166658371477506	p < 0.001
GTEX-ZGAY-0526-SM-4WWBB	0	0	0	0.747366521030375	0.202938828776432	0.0496946501931924	p < 0.001
GTEX-ZP4G-2426-SM-57WEY	0	0.0220846614062925	0	0.81774915640633	0.136363212066692	0.0238029701206855	p < 0.001
GTEX-ZPIC-1726-SM-57WF2	0	0	0	0.803478252834165	0.120430325020744	0.0760914221450908	p < 0.001
GTEX-ZQG8-1626-SM-5HL6H	0	0	0	0.849495416704335	0.015571510603957	0.134933072691708	p < 0.001
GTEX-ZQUD-1426-SM-57WER	0	0.0270212604136921	0	0.890197106351008	0.00924110718695123	0.073540526048349	p < 0.001
GTEX-ZTPG-0326-SM-5O9AX	0	0.0306445994214619	0	0.583147986984269	0.168313478463492	0.217893935130777	p < 0.001
GTEX-ZTSS-1926-SM-57WEW	0	0.0129255982811541	0	0.746387209587493	0.221762764702321	0.0189244274290321	p < 0.001
GTEX-ZTX8-1426-SM-5DUVO	0	0	0	0.725033845162376	0.260440808623591	0.0145253462140331	p < 0.001
GTEX-ZU9S-0226-SM-5E441	0	0.0242194053933599	0	0.785326613836093	0.117035108231743	0.0734188725388039	p < 0.001
GTEX-ZUA1-0126-SM-5GU76	0	0.0630357161774014	0	0.542594405568005	0.174430599381239	0.219939278873355	p < 0.001
GTEX-ZV68-0126-SM-59HKS	0	0	0	0.7694969537649	0.184880277427531	0.0456227688075687	p < 0.001
GTEX-ZV6S-2326-SM-4YCEY	0	0.0186571668562568	0	0.689396277649004	0.253130680379324	0.0388158751154151	p < 0.001
GTEX-ZVE2-0226-SM-59HJB	0	0.00941096596204362	0	0.477715965515123	0.460942177394885	0.0519308911279483	p < 0.001
GTEX-ZVT2-2526-SM-51MT1	0	0.0398178613175132	0	0.794366147914355	0.0764270760919563	0.0893889146761752	p < 0.001
GTEX-ZVT3-0126-SM-5GU6I	0	0.0566783908514603	0	0.687056389301029	0.166368751643093	0.0898964682044183	p < 0.001
GTEX-ZVT4-0126-SM-51MS1	0	0.00799649530657072	0	0.858135159450575	0.0155579323265675	0.118310412916287	p < 0.001
GTEX-ZVTK-0426-SM-51MRS	0	0.00933978262466742	0	0.880198693095445	0.0538039995917454	0.0566575246881418	p < 0.001
GTEX-ZVZO-0126-SM-5A5L9	0	0.000510147647313811	0	0.891231069579142	0.0289829819773842	0.0792758007961605	p < 0.001
GTEX-ZVZP-2426-SM-59HKJ	0	0.00361468135862148	0	0.63503820377326	0.301893884106695	0.0594532307614234	p < 0.001
GTEX-ZWKS-0126-SM-5SIAA	0	0	0	0.947247241304936	0.0219582054860903	0.0307945532089736	p < 0.001
GTEX-ZXES-1826-SM-5E43S	0	0.00461089664052747	0	0.737682216466902	0.231062456249253	0.0266444306433179	p < 0.001
GTEX-ZXG5-0126-SM-5GIEU	0	0.0161317380279204	0	0.92535226826072	0.0213094059193947	0.037206587791965	p < 0.001
GTEX-ZY6K-1826-SM-5GZXK	0	0.0161857606541302	0	0.834882713628845	0.038211887394754	0.110719638322271	p < 0.001
GTEX-ZYFC-0226-SM-5NQ75	0	0.0155237338736185	0	0.894784909306628	0.0433354181659734	0.0463559386537798	p < 0.001
GTEX-ZYFD-0126-SM-5GIDL	0	0.0119416767298488	0	0.724759017393261	0.208360047769683	0.0549392581072073	p < 0.001
GTEX-ZYFG-2326-SM-5E44B	0	0.00918916730192364	0	0.78699642847861	0.147035393981997	0.0567790102374687	p < 0.001
GTEX-ZYT6-0226-SM-5NQ6T	0	0	0	0.565141518924771	0.411397129696795	0.0234613513784342	p < 0.001
GTEX-ZYW4-0126-SM-5E44A	0	0.0668834303885134	0	0.674621169042631	0.027021960426419	0.231473440142437	p < 0.001
GTEX-ZYY3-0126-SM-5GZY5	0	0	0	0.764012713791383	0.134224891119914	0.101762395088702	p < 0.001
GTEX-ZZ64-1726-SM-5GZYB	0	0	0	0.861741699140313	0.0316932033681536	0.106565097491533	p < 0.001
GTEX-ZZPT-0226-SM-5E43X	0	0.0440489557101591	0	0.408176878767155	0.472334299144159	0.0754398663785276	p < 0.001
