# Supplementary material for: Cellular deconvolution of GTEx tissues powers discovery of disease and cell-type associated regulatory variants
Source: Nat Commun. 2020 Feb 19;11:955. doi: 10.1038/s41467-020-14561-0 (PMC7031340; doi:10.1038/s41467-020-14561-0)
Supplement: Supplementary file 20 — Supplementary Data 19 [file 41467_2020_14561_MOESM20_ESM.txt]

gene_id	gene_name	start	end	id	pos	ref	alt	rsid	gt.endothelial_venous.delta_aic	gt.endothelial_venous.pval	gt.gdt.delta_aic	gt.gdt.pval	gt.hepatocyte0.delta_aic	gt.hepatocyte0.pval	gt.hepatocyte3.delta_aic	gt.hepatocyte3.pval	gt.hepatocyte4.delta_aic	gt.hepatocyte4.pval	gt.macrophage.delta_aic	gt.macrophage.pval	gt.nkt_cell.delta_aic	gt.nkt_cell.pval	gt.endothelial_periportal.delta_aic	gt.endothelial_periportal.pval	gt.endothelial_venous.qval	gt.gdt.qval	gt.hepatocyte0.qval	gt.hepatocyte3.qval	gt.hepatocyte4.qval	gt.macrophage.qval	gt.nkt_cell.qval	gt.endothelial_periportal.qval	n_signif
ENSG00000000003.10	TSPAN6	99883666	99894988	X_100734292_CCACACACA_C	100734292	CCACACACA	C	X_100734300_ACACA_A_b37;X_100734292_CCACACACACACA_C_b37;X_100734296_ACACACACA_A_b37;X_100734302_ACA_A_b37;X_100734294_ACACACACACA_A_b37;X_100734298_ACACACA_A_b37	0.751305869334317	0.263802037873984	1.97146001776224	0.865845561810012	1.75653264957441	0.621712951497003	1.30949440827351	0.405992463462053	-0.700838961293073	0.100295456938869	0.564746414270985	0.230908960412994	-0.178776977383279	0.139925616814603	1.69551706654568	0.581085577618597	0.855243809715436	1	0.841819662866251	0.841508664797508	0.584748675589884	0.695833083842361	0.736887385687441	0.82889650322013	0
ENSG00000000460.12	C1orf112	169631244	169823221	1_169615428_A_G	169615428	A	G	1_169615428_A_G_b37	1.95370467265809	0.829639855173374	-0.931197161238117	0.0868830439706871	0.487280455524967	0.218724576556805	1.50728339341453	0.482717984685291	-0.326651440453418	0.127175188071357	1.76494370727715	0.627799746858974	0.644413103965007	0.244303777716642	1.73308115541528	0.605406166412826	1	0.702868631549827	0.685370937442724	0.859132987631627	0.620856089724769	0.830092680077476	0.796685362469791	0.833663431357789	0
ENSG00000000938.8	FGR	27938574	27961788	1_28692117_G_T	28692117	G	TRUE	1_28692117_G_T_b37	0	1	0	1	1.16968111541399	0.36218033641621	1.16230385289532	0.360056506229897	1.46601717340951	0.464937192777899	1.31168115398367	0.406736792771554	1.27099004737948	0.393204289717327	1.97613003930161	0.877216249378813	1	1	0.764830013380033	0.830266903099707	0.810235524396759	0.770267019874192	0.855152397122359	0.860606726578155	0
ENSG00000000971.11	CFH	196621007	196716634	1_197645212_C_A	197645212	C	A	1_197645212_C_CAAAAAAA_b37;1_197645212_C_CAAAAAA_b37;1_197645212_C_A_b37;1_197645212_C_CAAAAAAAA_b37;1_197645212_C_CAAAAA_b37;1_197645212_C_CAAAAAAAAA_b37	-1.02786905504462	0.0818454433242078	1.98671698007416	0.908245395503919	1.48233514097416	0.471839489980993	1.81140864713109	0.664091617214412	1.91734249798543	0.773727834954179	-2.24169578489676	0.0394427516131853	1.89939728928914	0.751107553014724	-1.70048609839819	0.0543966182727497	0.703497531005458	1	0.805382575801597	0.889463413988831	0.864216264038085	0.48286466931193	0.911670658679248	0.552615380471026	0
ENSG00000001036.9	FUCA2	143815947	143832827	6_143782718_GA_G	143782718	GA	G	6_143782719_AAA_A_b37;6_143782721_A_AA_b37;6_143782720_AA_A_b37;6_143782718_GAAA_G_b37	1.99679271935594	0.954837659367116	1.30540574274357	0.404606085745371	-0.660854985448054	0.10284543916574	-2.47041318941035	0.0344866509490175	1.98394442521095	0.899169460138396	-7.55109031025432	0.00199830684395603	-0.252196851047586	0.133424865679585	-1.59209481613476	0.0580550181381628	1	0.910822480666375	0.571827749955505	0.602849311331759	0.881328460889345	0.237186798605462	0.730702783808672	0.55587225157948	0
ENSG00000001084.6	GCLC	53362138	53481768	6_52547394_G_T	52547394	G	TRUE	6_52547396_TTT_T_b37;6_52547397_TT_T_b37;6_52547394_G_T_b37;6_52547398_T_TT_b37;6_52547394_GTTTT_*_b37	-0.916258252916521	0.0876909914230146	1.66853724863569	0.564799033901887	1.94902129015065	0.821368913464394	1.19396980439535	0.369296533536275	1.77660314637268	0.636463786438812	1.75733001133761	0.622284324164171	1.76214479056938	0.625759505145707	-0.478870022855688	0.115385123500018	0.715388860455385	0.967113546493968	0.872990919132606	0.832219024460174	0.844832114419736	0.82788110156788	0.896616171208742	0.651691718959558	0
ENSG00000001461.12	NIPAL3	24742283	24799466	1_24489366_T_TTTCCTTCC	24489366	TRUE	TTTCCTTCC	1_24489366_T_C_b37;1_24489382_C_CTTCCTTCC_b37;1_24489366_TTTCCTTCCTTCCTTCC_T_b37;1_24489382_C_CTTCC_b37;1_24489382_C_CTTCCTTCCTTCC_b37;1_24489382_C_CTTCCTTCCTTCCTTCC_b37	1.54661284368041	0.500730821340851	0	1	0.855544807093395	0.28471288732434	1.89937211691216	0.751077446952621	1.86852116162584	0.71690362952717	0.982670269284483	0.313153242952024	1.83668577526248	0.686123340959888	0.219183657311135	0.182049116204788	0.946407843233773	1	0.728266056286983	0.905639563512289	0.85824147105208	0.738827912587434	0.904243707321026	0.696735917830544	0
ENSG00000001497.12	LAS1L	64732461	64754655	X_64803908_TTC_T	64803908	TTC	TRUE	X_64803908_TTC_T_b37	1.12618203036646	0.349900497260738	-1.09211434616219	0.0786725216836317	1.52156875985185	0.489133760919978	0.604647912956693	0.23750333553845	1.40114954227681	0.439016964955941	1.07439073192103	0.336006459078869	-1.40589419142304	0.0649638958088036	0.461171520935579	0.214792267959928	0.894483135047106	0.679014939415213	0.809396287703691	0.779671146620438	0.803835376539816	0.74688281027718	0.664750502538621	0.709221269342184	0
ENSG00000001617.7	SEMA3F	50192477	50226508	3_51063881_A_T	51063881	A	TRUE	3_51063881_A_T_b37;3_51063881_A_*_b37	-0.356568273823484	0.12475636544598	1.97494850784091	0.874238821183938	-1.07261340516237	0.0796213775559404	0.914380833948314	0.297443902414649	-0.155298548306121	0.142078824783785	0.228595018546628	0.183208297064371	0.978617516811198	0.312191304580041	0.411132157423935	0.207487962120456	0.75583998604853	1	0.542016257733965	0.810230108187684	0.637921101967611	0.664716108622954	0.829801594619142	0.709221269342184	0
ENSG00000001630.11	CYP51A1	91741464	91772266	7_91781454_A_AGTGTGTGTGTGTGT	91781454	A	AGTGTGTGTGTGTGT	7_91781458_T_TGTGTGTGTGT_b37;7_91781458_T_TGTGTGTGTGTGTGT_b37;7_91781458_T_TGT_b37;7_91781458_T_TGTGTGTGTGTGT_b37;7_91781454_AGTGT_A_b37;7_91781458_T_TGTGTGTGT_b37	1.20000221848119	0.371094032812884	-0.243168572949116	0.134205720521812	1.53720307715872	0.496319720413596	1.98245607271394	0.894625607607183	1.88426517667716	0.733707264729236	-0.214599932306839	0.136710497444308	-0.175425665593536	0.140230711163766	1.62376429657877	0.539624741293407	0.904363977954196	0.752870679256738	0.812030567715435	0.925938642517191	0.859355101767717	0.627169982754209	0.736887385687441	0.820172669280236	0
ENSG00000002016.12	RAD52	1021242	1099219	12_1079129_G_A	1079129	G	A	12_1079129_G_A_b37	0.906121867629736	0.295613534757796	1.99608176114901	0.950088344248702	-0.800778574301148	0.0942185449330614	1.65432229174576	0.556570132103961	0.81631488711696	0.276607054744499	1.14823480144457	0.356053450861904	1.33124537088685	0.413486137186371	-2.00258903903148	0.0454304280517482	0.869975442184954	1	0.559573112098835	0.871645824813762	0.735873440430782	0.755837921427438	0.860867988651186	0.534847499460383	0
ENSG00000002330.9	BAD	64037301	64052176	11_64989436_G_T	64989436	G	TRUE	11_64989436_G_T_b37	-4.23694650560799	0.0125112002485514	1.76288924417713	0.626300711441327	1.95145822194638	0.825620397520094	-3.04814261296491	0.0246523511553089	1.93679528274055	0.801500628414661	-0.908698520058863	0.0881029457232757	0.177735530326515	0.177043967009975	1.09778000824798	0.342187146438627	0.499131641114951	0.984339089796298	0.872990919132606	0.555184421465518	0.868493998979198	0.573388997291374	0.766241049676173	0.757651676163903	0
ENSG00000002549.8	LAP3	17578814	17609595	4_16616215_A_C	16616215	A	C	4_16616215_A_C_b37	-6.28035036680899	0.0040076395145173	0.119260687958615	0.170250143894899	-4.98188651347567	0.00823387687338182	-4.68843506277972	0.00970403530071541	-0.118327932050761	0.145545366308286	-12.2859086818882	0.000157036065354019	1.98528914344774	0.90346267106109	-14.8754505675647	3.99144985172383e-05	0.374459141716243	0.781722650307183	0.282078884940779	0.498047493304846	0.638502714529458	0.108840891972686	0.930673847402398	0.165066939499411	0
ENSG00000002586.13	CD99	2609219	2659350	X_2833974_G_A	2833974	G	A	X_2833974_G_A_b37	-0.176905780503034	0.140095873518637	1.48991679290384	0.475102838588253	0.721238536378962	0.25812944722401	1.61408409640677	0.534454026729317	-0.731448844268414	0.0983899906205616	0.438488810670208	0.211444090221721	1.44116725348488	0.454730929371776	1.61515091938577	0.535019447590968	0.766000379666909	0.945328058065992	0.715228491394537	0.86714271859697	0.581810958210804	0.683584212923245	0.87143406534359	0.818698484859473	0
ENSG00000002726.15	AOC1	150521714	150558592	7_150523544_A_G	150523544	A	G	7_150523544_A_G_b37	1.69844643558383	0.582910110722155	-11.7534397431628	0.000208438779032088	-13.6154765881281	7.76167084244254e-05	1.63518927748567	0.545846546752917	-8.38350659802231	0.00127145986287712	-3.20841113362485	0.0224778674619232	-6.27993133709379	0.00400856448161721	-5.54141388760007	0.00602967084773789	0.966641061890072	0.208707118816586	0.0372560146503306	0.867335581133465	0.172141444142391	0.413237847951197	0.38647270323532	0.3710631102114	1
ENSG00000002822.11	MAD1L1	1855428	2272878	7_2267122_G_A	2267122	G	A	7_2267122_G_A_b37	1.96748222174091	0.856895966105092	0.608896956096089	0.238218910243513	1.85765182697082	0.70595768048386	1.42390961780302	0.447848859564618	1.70421009815436	0.586533892362422	1.88659134892748	0.7362963138922	-8.75845529275301	0.00103803985361257	1.9605690206655	0.842597282099884	1	0.825877606995306	0.85729157240519	0.853507565621959	0.834786087965706	0.851007484006733	0.281447437048003	0.860010716848158	0
ENSG00000002933.3	TMEM176A	150497490	150502208	7_150511923_C_T	150511923	C	TRUE	7_150511923_C_T_b37	1.93498781266362	0.798742504161968	1.43368671708566	0.451727650000877	0.273644739318854	0.188877034507811	1.80103422656708	0.655556942109721	1.25436167385146	0.387860685848889	-2.88619671640441	0.0270722608894385	1.60259916637136	0.528434636550206	0.400102126597801	0.205917684158965	1	0.932787773523117	0.662124628888386	0.887311606015111	0.783822766207077	0.433091539067144	0.881433515096069	0.709221269342184	0
ENSG00000003056.3	M6PR	9092958	9102551	12_8573540_A_G	8573540	A	G	12_8573540_A_G_b37	1.80310566675286	0.657239415984557	1.95542013288548	0.832778457833043	0.820744501017714	0.27750761327901	1.7965066289342	0.651915751392796	0.73123605363196	0.259998690834778	0.79302830934472	0.271932701175382	0.758609609461018	0.265203259836745	0.821914955311001	0.27774618743297	0.980895371238427	1	0.724939180072855	0.885754104877335	0.727784204019032	0.719370844776904	0.807345621601004	0.734552600413322	0
ENSG00000003096.9	KLHL13	117031775	117251303	X_118196140_G_GTA	118196140	G	GTA	X_118196140_GTATA_G_b37;X_118196142_ATA_A_b37;X_118196144_A_ATA_b37;X_118196144_A_ATATATA_b37	0	1	1.95776031027697	0.83716355646274	-0.348836654790546	0.125376541233227	0.800923546955005	0.273506343722605	1.92950349231216	0.790615232855607	1.7784554439279	0.637865555918844	1.99809223186406	0.965161071810289	-0.300145773594409	0.129361857579415	1	1	0.60326891968293	0.797220263416127	0.867038542436788	0.831492196028649	0.936184755646676	0.665601091908272	0
ENSG00000003137.4	CYP26B1	72356366	72375167	2_73194599_G_A	73194599	G	A	2_73194599_G_A_b37	1.52392373057228	0.490205001523131	1.2919157824748	0.400080539784587	1.63501880095248	0.545752735703222	0.688043577283224	0.252040739684564	1.21264959105162	0.374902507986282	-2.02081277635091	0.0449420501697546	1.60529440498249	0.529836253945472	-0.0155828298407528	0.155691474732414	0.945819601289854	0.910633841090968	0.825770273164905	0.788225900485825	0.780362896267119	0.502718212767952	0.881433515096069	0.673568120207813	0
ENSG00000003147.13	ICA1	8152813	8302317	7_8279839_A_AGCAATATTTGCTGTTCT	8279839	A	AGCAATATTTGCTGTTCT	7_8279839_A_AGCAATATTTGCTGTTCT_b37	1.49617867056625	0.477825858209197	1.68766542466955	0.576251117586822	1.20038398774051	0.371208200339724	1.77229194615816	0.633228504187989	0.676947953729069	0.250045037533997	1.7669694764507	0.629285789018721	1.98951573327787	0.918444971152002	1.78239183985238	0.640868454886629	0.942917253956724	0.968107805148991	0.769467757980117	0.883820636798546	0.722613533841068	0.830092680077476	0.933501271347849	0.834956876112219	0
ENSG00000003393.10	ALS2	202565276	202645912	2_202675560_CTTTTTTTTTT_C	202675560	CTTTTTTTTTT	C	2_202675574_T_TT_b37;2_202675564_TTTTTTTTTTT_T_b37;2_202675574_T_TTT_b37;2_202675573_TT_T_b37;2_202675563_TTTTTTTTTTTT_T_b37;2_202675560_CTTTTTTTTTTTTTT_*_b37	1.73324594539571	0.605517538279457	1.39697449296284	0.437425980928343	1.25440945205492	0.387875890435236	1.09244605333322	0.340764262702794	-0.399229872869739	0.121394999539142	1.99071869385165	0.923250912114703	-1.46177028590421	0.0628030423288049	1.42694280643695	0.449046620192004	0.97259343230272	0.926574538944307	0.772595814945281	0.825557235241431	0.617242930127275	0.876834014239117	0.664750502538621	0.792081851740985	0
ENSG00000003756.12	RBM5	50126340	50156454	3_50562261_A_C	50562261	A	C	3_50562261_A_C_b37	1.78018944124335	0.639184301005444	-0.391840212402826	0.121969975970861	1.90917295893934	0.763128365452192	1.86274030733586	0.711020590523093	1.94031487569441	0.806994308174072	0.876423643865678	0.289149673216046	1.92048332583084	0.77795347032149	1.6496758155227	0.553929674458052	0.978306795069425	0.745332985036543	0.864787837588803	0.899516193795266	0.868493998979198	0.727534895244562	0.917586146208461	0.82242100732757	0
ENSG00000004059.6	ARF5	127228398	127231759	7_126352598_G_A	126352598	G	A	7_126352598_G_A_b37	-0.263349124098738	0.132467306683371	1.30846766066935	0.405643663870947	-0.31410777654105	0.128204845238805	-2.29957841548332	0.038121822000062	0.399244995973447	0.205796248473516	0.856093515220778	0.284828378397812	1.99661841204409	0.953628014310651	1.99978883119792	0.988405830240737	0.760668991326277	0.911164681775099	0.60524263428957	0.607466460039986	0.693479127418045	0.725287813451029	0.934885765722443	0.872492255167433	0
ENSG00000004399.8	PLXND1	129274017	129325661	3_129169342_C_A	129169342	C	A	3_129169342_C_A_b37;3_129169342_C_*_b37	0	1	1.3226126979601	0.410487851630256	1.82395806328179	0.674797037753703	1.77090405034136	0.632194979866066	1.72539980671945	0.600262483842255	1.57380981174555	0.513864310776913	1.79147437657338	0.647925467561452	1.38696798058066	0.433648479899611	1	0.912523998698365	0.849056617766429	0.883820636798546	0.83698980025721	0.80077592909078	0.899044320931399	0.787983190236339	0
ENSG00000004487.11	KDM1A	23345940	23410182	1_23809444_C_CA	23809444	C	CA	1_23809446_A_AA_b37;1_23809445_AA_A_b37;1_23809444_CAA_C_b37	1.94900256448113	0.821336662611467	-0.854871784953673	0.0910975024758099	-2.04099238613134	0.0444077006776814	1.98894058039434	0.916245854524688	-1.05622947269353	0.0804281029044339	0.728336968139843	0.259454927973464	1.64049617714636	0.548781928771002	-0.261694301937837	0.132608907154779	1	0.704967222448757	0.467116968022575	0.926069458961313	0.552914173449131	0.710157882272748	0.882211351980887	0.667207350798106	0
ENSG00000004534.10	RBM6	49977439	50137478	3_50766787_T_TTTTA	50766787	TRUE	TTTTA	3_50766787_T_TTTTA_b37	1.74387527671735	0.612795110389035	1.99999187041283	0.99772504023984	-0.0977965968386343	0.147511579663055	-0.127944012640455	0.144634641371855	0.624993017042129	0.240953474110201	1.66864513050723	0.564862378853088	1.92872123832092	0.789483923730664	1.95383646804794	0.829878808201172	0.973424867291302	1	0.61979874581434	0.724059965471285	0.71624401924012	0.813331868333992	0.921443360222779	0.858575054199855	0
ENSG00000004660.10	CAMKK1	3763608	3798185	17_3364086_C_CA	3364086	C	CA	17_3364087_A_AA_b37;17_3364087_A_AAA_b37;17_3364086_CA_C_b37;17_3364087_A_AAAA_b37;17_3364087_A_AAAAAAAAAAAAAAAAAAAAAAAAAAAAAAAAAAA_b37	1.16164012134141	0.359866267995428	1.88168082410886	0.7308646770611	1.44838193854201	0.457657307820073	1.54662178608936	0.500735044926725	-0.778355983872018	0.0955462003563987	1.12179947471617	0.348695015083591	1.58185264422355	0.51786292822922	-0.89025880037525	0.0891166091541753	0.900151067812085	1	0.800945890925928	0.862506612084105	0.578532738220043	0.752532565102144	0.878830023627026	0.612188242936546	0
ENSG00000004700.11	RECQL	21621844	21654603	12_21062099_C_T	21062099	C	TRUE	12_21062099_CT_C_b37;12_21062099_C_T_b37;12_21062100_T_TT_b37;12_21062100_T_TTT_b37;12_21062100_T_TTTTTTT_b37	-1.36953473308449	0.0664125085398711	1.37355022496973	0.42866055800851	1.21022093933323	0.374166941055954	-3.48898643308058	0.0191366339713788	-1.62259041023282	0.0570000569502333	0.686522108290433	0.251765928295799	1.4179462341437	0.445508434401859	1.96857244036033	0.859289874687681	0.684134750761702	0.924106874378098	0.769467757980117	0.542282744167871	0.509612783763001	0.708461522105872	0.867773542446052	0.860578273018401	0
ENSG00000004776.7	HSPB6	36245468	36248980	19_36762789_C_T	36762789	C	TRUE	19_36762789_C_T_b37	1.99981105339742	0.989032795820841	1.3428206132624	0.417557495415037	1.21526012184972	0.375695425238723	1.67390505853785	0.567967626336265	1.60574085939072	0.530069069851587	1.82230222988079	0.673359251463436	1.88249672268938	0.731758322557706	0.603733044948569	0.237349605315381	1	0.918747297644691	0.769467757980117	0.873385812518794	0.826932026587778	0.838579681344389	0.909279426562608	0.715327069847449	0
ENSG00000004777.14	ARHGAP33	36265433	36279724	19_36515950_A_G	36515950	A	G	19_36515950_A_G_b37	1.82018998965395	0.671536565491698	1.38507762465332	0.432940445641878	1.98441390344362	0.900646823911405	1.57540267526326	0.514651937151838	1.67102000172287	0.566260320190624	1.99551199352686	0.946587606085767	1.99341145799519	0.935306889053971	0.667030220595677	0.248277577393681	0.983728597141967	0.924970671205962	0.88398268847827	0.863365792598143	0.832743562570837	0.87947481058413	0.934490967094456	0.721312381893108	0
ENSG00000004779.5	NDUFAB1	23592322	23607677	16_23054815_A_AC	23054815	A	AC	16_23054817_C_CC_b37;16_23054816_CC_C_b37;16_23054815_ACC_A_b37	-10.7167935899726	0.000362386564396413	1.0104719282258	0.319857745227642	1.29040735564439	0.399579077265652	-0.293683881385789	0.129901280098348	1.49984485576482	0.479431961092266	1.88372644777979	0.733111803031879	0.0954778707152855	0.167573021120836	-5.113543014355	0.00765037561304912	0.335273460532936	0.874346568139058	0.780454418360591	0.705854671691618	0.812515664747631	0.849897757695851	0.7578356419687	0.384528461148581	0
ENSG00000004799.7	PDK4	95212810	95225803	7_95692443_GTA_G	95692443	GTA	G	7_95692443_GTA_G_b37;7_95692443_GTA_*_b37	1.88942637873367	0.739492018927764	1.91330197260243	0.768417665310408	1.02722702805352	0.323989580073854	1.36218477499278	0.424503044841595	-1.81536172807381	0.0507846383829156	0.966512713819782	0.309341009492191	1.85743598616313	0.705745224388874	1.16203759819263	0.359980175876222	0.992442274286446	1	0.749572479879829	0.846464355253653	0.491529576896314	0.737874161857311	0.906428917007381	0.764583218082146	0
ENSG00000004864.9	SLC25A13	95749531	95951459	7_94931438_G_A	94931438	G	A	7_94931438_G_A_b37;7_94931438_G_*_b37	-0.786790042125233	0.0950444403952791	-6.5782745289149	0.00340197596381764	-8.45549233888596	0.00122285316206687	-0.821952422341724	0.0929832371377352	-2.48348371388198	0.0342238927581128	-6.33791858956744	0.00388260537197825	0.56139252775904	0.230364814666532	-9.91365474348379	0.000557239648884566	0.722458634686237	0.385145921100369	0.135531909545076	0.680197113730872	0.449565931557326	0.253693046017828	0.794408268372891	0.224577572090362	0
ENSG00000004866.14	ST7	116593291	116870157	7_115652880_GAA_G	115652880	GAA	G	7_115652882_AA_A_b37;7_115652880_GAAA_G_b37;7_115652881_AAA_A_b37	-3.15840162921779	0.0231341782384102	1.21621744456831	0.375986790611804	0.296771940338374	0.191866357843951	1.05161395002722	0.330130454900603	-4.16682424054619	0.0130168071457436	0.459811898826729	0.214589808851452	1.93819712664475	0.803668787389715	-0.336043529004542	0.126410253961579	0.561901030864679	0.895871319990997	0.66447396536658	0.82310700867949	0.344630503592192	0.685727287661027	0.922779848515451	0.66201025235251	0
ENSG00000004897.7	CDC27	45195068	45266788	17_45858193_TG_T	45858193	TG	TRUE	17_45858194_GG_G_b37;17_45858195_G_GG_b37;17_45858193_TGG_T_b37	-0.865103331355726	0.0905198962799634	1.83736309882613	0.686740298922481	1.83805090047645	0.687368331510948	-0.65486213458621	0.103233706901807	1.14760703952368	0.355876261160936	1.99022137522905	0.921228047006535	-0.0225062598157706	0.154983155460034	1.50674499475417	0.482478902980441	0.717236888199754	0.995343634539389	0.853180446588509	0.684833142680087	0.773094857116539	0.876410060859861	0.752729274484052	0.803165430901823	0
ENSG00000004939.9	SLC4A1	42325752	42345509	17_42201478_T_C	42201478	TRUE	C	17_42201478_T_C_b37	-1.86651090775246	0.0492588234302147	-5.14868420980548	0.00750190046854165	-2.80398944658555	0.0283939147627456	1.91559602140239	0.77141567712953	-1.96565065337506	0.0464375720886191	-0.489497127274603	0.114608338676467	-1.06202053426262	0.0801419557828897	-9.87980789897881	0.000567457938467626	0.631133113572747	0.455962707504302	0.40649887701092	0.908377079322607	0.480394689554761	0.606340486455756	0.673402709011965	0.224577572090362	0
ENSG00000004961.10	HCCS	11129420	11141198	X_12113496_CA_C	12113496	CA	C	X_12113497_AA_A_b37;X_12113498_A_AA_b37;X_12113498_A_AAA_b37;X_12113496_CAA_C_b37	1.76825383962279	0.630232088801021	-1.31491174263817	0.0686540070613379	-2.77953106101768	0.028799962395957	-0.2872041599461	0.130444709867936	-8.81246341214842	0.00100819062998444	1.6678185403091	0.564377380207098	-1.01094558395664	0.0827040322238599	1.99563628881725	0.947331336657754	0.978251498270215	0.667808237511305	0.407564676131442	0.707011296022797	0.160458251767808	0.813331868333992	0.673402709011965	0.86655018841782	0
ENSG00000005001.5	PRSS22	2902727	2908171	16_3551236_G_A	3551236	G	A	16_3551236_G_A_b37	1.99991895322506	0.992817062888882	1.27206707135588	0.393554028390562	1.90476209144725	0.757620953792867	1.37576163063318	0.429476628148453	1.83303293921563	0.682821464215588	1.88947627627482	0.739548669866225	0.607472816092127	0.237978782023133	1.5704335967323	0.512201784263103	1	0.907338388317284	0.864626458659974	0.847251833140779	0.854875931208447	0.851027429951268	0.796685362469791	0.812993324885893	0
ENSG00000005007.8	UPF1	18942746	18979045	19_18258007_G_A	18258007	G	A	19_18258007_G_A_b37	1.97097067174849	0.864711337125128	1.94214674797792	0.809921711515631	1.97924311770993	0.885443228088813	1.9435246621004	0.812156132068671	1.22158742478848	0.377627070781566	1.70576174307195	0.587517269267119	1.9986554175286	0.970749286188459	1.41152701717641	0.443010215002479	1	1	0.882591923360953	0.913707452968691	0.781067823991954	0.817587779733085	0.936833529242185	0.79044136974188	0
ENSG00000005020.8	SKAP2	26706680	27034858	7_27549704_A_ATTTT	27549704	A	ATTTT	7_27549704_ATT_A_b37;7_27549705_TT_T_b37;7_27549706_T_TT_b37;7_27549706_T_TTTTTTTTTT_b37;7_27549706_T_TTTTTTTTTTT_b37;7_27549706_T_TTTTT_b37	1.76363053061209	0.626840660623949	1.60942778160273	0.531998772778337	1.99989299224791	0.991746466154802	1.99980605727529	0.988888753817678	1.99285181486931	0.932621583371286	1.99765386882655	0.961368069200158	1.99378889028088	0.937183277504216	1.76269083814105	0.626156370673797	0.978251498270215	0.961438409885376	0.892479076655294	0.932313146671923	0.884424018636766	0.881913365658857	0.934490967094456	0.834004824473647	0
ENSG00000005156.7	LIG3	33307512	33332083	17_33238500_G_A	33238500	G	A	17_33238500_G_A_b37	0.695562162286478	0.253404189889187	1.91607995565539	0.772053739747696	1.66678179298276	0.563770207819102	1.639561371762	0.548262733489733	1.65973659051332	0.559677216428721	1.05252111806544	0.330361857488668	1.99344848759245	0.935488544841965	1.71657501890934	0.594465099652947	0.847205795171569	1	0.826344159141357	0.867495922975628	0.830383050682095	0.744229116663458	0.934490967094456	0.83219483286208	0
ENSG00000005175.5	RPAP3	48057069	48099844	12_48549525_A_AATAT	48549525	A	AATAT	12_48549527_TAT_T_b37;12_48549529_T_TATAT_b37;12_48549525_AATAT_A_b37;12_48549525_A_T_b37;12_48549529_T_TAT_b37;12_48549529_T_AT_b37	0.865561932642663	0.286830667098955	1.98529619807061	0.903485707922393	-0.500184520131882	0.113832960100168	-1.99744674900933	0.0455692451679616	1.33836258704252	0.415982469460042	-10.0099070965163	0.000529184952532241	-0.342338380089075	0.125900437026877	1.67909285704189	0.571062994627034	0.863372588069431	1	0.591463030191116	0.613823655804651	0.792343103624502	0.166493453574907	0.721100872443907	0.825439031596483	0
ENSG00000005187.7	ACSM3	20621564	20808903	16_19908653_C_CA	19908653	C	CA	16_19908656_AA_A_b37;16_19908655_AAA_A_b37;16_19908654_AAAA_A_b37;16_19908657_A_AA_b37;16_19908653_CAAAA_C_b37;16_19908657_A_AAA_b37	1.99823553431139	0.966494278908548	1.99331705649382	0.934846095895717	1.49510921222827	0.477358999058496	1.4833902088194	0.47229144233066	1.97735725719548	0.880389828225653	1.8366518159512	0.686092447436818	1.99776002160439	0.96225148552138	0.130719928921394	0.171557556634665	1	1	0.806214372469781	0.856965167977952	0.8782773379422	0.842673536223541	0.935844327651659	0.690175869683425	0
ENSG00000005194.10	CIAPIN1	57462080	57481440	16_58189652_GGTGTGTGTGTGTGTGTGT_G	58189652	GGTGTGTGTGTGTGTGTGT	G	16_58189666_TGTGTGTGTGTGTGTGT_T_b37;16_58189664_TGTGTGTGTGTGTGTGTGT_T_b37;16_58189652_GGTGTGTGTGTGTGTGTGTGTGTGTGTGTGT_G_b37;16_58189662_TGTGTGTGTGTGTGTGTGTGT_T_b37;16_58189660_TGTGTGTGTGTGTGTGTGTGTGT_T_b37;16_58189668_TGTGTGTGTGTGTGT_T_b37	1.98642083639993	0.907232774336743	-3.10091905335361	0.0239131700138972	0.0947486375392828	0.167491700439263	1.93620880908264	0.80060114841214	1.5035240870734	0.481052681692607	0.88745890890516	0.291530238074449	0.745956002951914	0.262781499031768	-0.470136819400352	0.116027824264928	1	0.540809624958737	0.641470446014265	0.912257574328239	0.812515664747631	0.728440232434938	0.805169151246695	0.651691718959558	0
ENSG00000005206.12	SPPL2B	2328613	2355099	19_2493811_T_C	2493811	TRUE	C	19_2493811_T_C_b37	1.49524088087577	0.477416437240955	1.35294820058482	0.421168714430167	1.97745788797386	0.880653919370967	1.96607077846772	0.853857450559067	1.9999453178421	0.994099906069159	1.99995978161792	0.994940012450459	0.570503950476621	0.231846701065791	1.99509410006806	0.944160127311802	0.942881250106967	0.92062455537265	0.881336544187583	0.920848581526074	0.891403798650264	0.885306510361988	0.794408268372891	0.866271719628701	0
ENSG00000005243.5	COPZ2	46103532	46115392	17_45377710_C_CGT	45377710	C	CGT	17_45377710_C_T_b37;17_45377714_T_TGTGTGTGCGT_b37;17_45377714_T_CGT_b37;17_45377714_T_TGTGTGTGTGCGT_b37;17_45377714_T_TGCGT_b37;17_45377710_CGCGT_*_b37	0.580275120594251	0.233448691875205	1.68570991088063	0.575059469687645	1.82679155666199	0.677275963224005	-0.102901997149218	0.147019869302783	0.918938930437491	0.298460308735929	-0.352103176629498	0.125114107087046	1.93164378794484	0.793745341473559	1.76736942691218	0.629580121250444	0.830520734288344	0.968107805148991	0.849470754592461	0.724059965471285	0.745683261442878	0.615235191831541	0.922375379923701	0.834004824473647	0
ENSG00000005302.13	MSL3	11776277	11793870	X_11462074_CAA_C	11462074	CAA	C	X_11462075_AA_A_b37;X_11462076_A_AA_b37;X_11462074_CAA_C_b37	1.86839165766338	0.716770248528862	1.64709608044876	0.552473876944461	1.85785196993919	0.706154849382153	1.79922395486659	0.65409517261666	1.69475331414185	0.580611762886019	1.93500816903236	0.798773338311849	1.93941001232679	0.805565859367459	1.69818908780906	0.58274936250724	0.989247312747854	0.964208676352752	0.85729157240519	0.886826053701515	0.834124796471636	0.860914672145099	0.922779848515451	0.829729105316878	0
ENSG00000005379.11	BZRAP1	56378591	56406152	17_57207540_G_A	57207540	G	A	17_57207540_G_A_b37	-2.5522470296246	0.032875575054764	1.9133067957639	0.768423923051435	-1.33450340813368	0.0678408828891859	1.93845443338262	0.804069577735229	-1.74701699820821	0.0529018427818382	1.81553446557206	0.667563388055682	1.99869678859602	0.971202606823947	1.99675745779911	0.954590342350522	0.590712505330508	1	0.525306904223363	0.912257574328239	0.498351064605069	0.836517451842363	0.936873888224293	0.868085410369204	0
ENSG00000005421.4	PON1	94926987	95025673	7_94953895_G_A	94953895	G	A	7_94953895_G_A_b37	1.98833306849491	0.913984927148105	-1.64685320523211	0.0561752539588218	1.11162517636853	0.345918095538956	-6.80846041696381	0.00299836931879282	-0.884367354220103	0.0894431317898763	1.07861514857757	0.337111618053094	-5.66346154831274	0.0056350288290078	0.201244756722076	0.179863052770477	1	0.648745477155179	0.762364498501294	0.382110966979268	0.568025533423777	0.746909317239453	0.401495918211554	0.696225129261642	0
ENSG00000005436.9	GCFC2	75879125	75938115	2_75627478_T_C	75627478	TRUE	C	2_75627478_T_C_b37	1.76365371074513	0.626857561782912	1.92341072115494	0.781973857161827	1.35170408809472	0.420722595121366	0.651228447059793	0.24549299041507	1.59049887208715	0.522222821758788	1.20212588208034	0.371729734314486	1.96282671522636	0.847112669038352	1.99969247358473	0.986008669505042	0.978251498270215	1	0.788172115578186	0.783406389326023	0.826259155426348	0.758948045092738	0.927333073746905	0.872492255167433	0
ENSG00000005448.12	WDR54	74648804	74652882	2_74259589_T_TGTGTGTGTGTGTGTGTGTGTGCGCGCGCGCGCGATGGCCCCAGCGGCTGCAAGAGGG	74259589	TRUE	TGTGTGTGTGTGTGTGTGTGTGCGCGCGCGCGCGATGGCCCCAGCGGCTGCAAGAGGG	2_74259589_T_*_b37;2_74259589_T_TGTGTGTGTGTGTGTGTGTGTGCGCGCGCGCGCGATGGCCCCAGCGGCTGCAAGAGGG_b37;2_74259589_T_TGTGTGTGTGTGTGTGTGTGTGTGCGCGCGCGCGCGATGGCCCCAGCGGCTGCAAGAGGG_b37;2_74259589_T_TGTGTGTGTGTGTGTGTGTGTGTGTGCGCGCGCGCGCGATGGCCCCAGCGGCTGCAAGAGGG_b37;2_74259589_T_TGTGTGTGTGTGTGTGTGTGTGCGCGCGCGCGCGCGATGGCCCCAGCGGCTGCAAGAGGG_b37;2_74259589_T_TGTGTGTGTGTGTGTGTGTGTGTGCGCGCGCGCGCGCGCGATGGCCCCAGCGGCT…	1.73554259429579	0.607074262276127	1.83182812664762	0.681741658430422	-0.281653063609212	0.130912275957391	0.486756379526241	0.218644805059458	1.32314307879687	0.410671137593807	0.79292898949933	0.271912977526227	0.985632875221427	0.31385887947002	1.91296244282091	0.767977621753824	0.973055203833952	0.994970418006644	0.606404574781013	0.774472531578524	0.791228372489383	0.719370844776904	0.829901505484787	0.852925427125705	0
ENSG00000005469.7	CROT	86974996	87029111	7_86991620_CTT_C	86991620	CTT	C	7_86991623_TT_T_b37;7_86991622_TTT_T_b37;7_86991624_T_TT_b37;7_86991624_T_TTTTTTT_b37;7_86991624_T_TTTTTT_b37;7_86991620_CTTTT_C_b37	-5.26391994590017	0.00703535646060358	0	1	1.9430463627412	0.81137729167633	1.68316205496274	0.573514149645354	1.99940357328387	0.980516120416942	0.0958253633332333	0.167611787786828	1.92607228396884	0.785701589313726	-3.54412505816504	0.0185428243514446	0.428450389512454	1	0.872164513686125	0.873954836089007	0.891403798650264	0.657080837162406	0.919611167395481	0.448959376220589	0
ENSG00000005486.12	RHBDD2	75471919	75518244	7_75196475_GT_G	75196475	GT	G	7_75196476_T_TT_b37;7_75196475_GT_G_b37	1.31003798949797	0.406177302649191	0.989267030001656	0.314727306115642	1.92071875434999	0.778273817269551	1.52786523022621	0.492006710540414	1.33093351671698	0.413377262850354	1.99976419540656	0.987748221853267	1.08088196113005	0.337706653056858	1.64868794953509	0.55337134821345	0.9194823018534	0.874346568139058	0.867143166170642	0.861976275029338	0.791885960514043	0.885114235166753	0.838113132910734	0.82242100732757	0
ENSG00000005801.12	ZNF195	3360490	3400448	11_2607004_C_T	2607004	C	TRUE	11_2607004_C_T_b37	0.906080352849301	0.295604370715296	0	1	1.90470282718604	0.757547916715611	1.29056948181858	0.399632930894727	1.7663778988624	0.628851004714903	0.0101941709263542	0.158361183110187	1.81645703522975	0.668345987757347	-1.25118669283529	0.0713717673527474	0.869975442184954	1	0.864626458659974	0.83937212332701	0.842958233676465	0.648440214720291	0.90306808209162	0.57817604173708	0
ENSG00000005882.7	PDK2	48172100	48189516	17_47414304_G_GTTTT	47414304	G	GTTTT	17_47414309_TTTTT_T_b37;17_47414310_TTTT_T_b37;17_47414313_T_TTTTT_b37;17_47414311_TTT_T_b37;17_47414308_TTTTTT_T_b37;17_47414304_GTTTTTTTTT_G_b37	1.87958130345748	0.728580822350893	-3.25818412805535	0.0218437982088201	1.72005517180179	0.596737380555727	1.99645883309091	0.952547728955277	1.87544048926173	0.724140998233323	-0.106852185833475	0.146640688389583	0.672696133683871	0.249285429678494	0.689696621494079	0.252339734381979	0.990863671927203	0.527492199933114	0.834172195665559	0.928517155624116	0.859031006675978	0.63400519350895	0.799271686361883	0.723364335707851	0
ENSG00000005884.13	ITGA3	48133331	48167845	17_47607099_C_G	47607099	C	G	17_47607099_C_G_b37	1.72749234612269	0.60165455589732	-0.129293050306899	0.144507390255072	0.714937177840113	0.256959807178364	0.671645800235012	0.249098218493639	-2.25412494024749	0.0391551156803656	1.44103335320955	0.454676896123939	1.99998408713157	0.996817172177785	1.53830947283143	0.496834961135327	0.971080557924769	0.760819203553464	0.714192541396676	0.785528060153814	0.461199558174109	0.789810090609836	0.938145103109182	0.809326864204727	0
ENSG00000005889.11	ZFX	24167289	24234372	X_24186788_CT_C	24186788	CT	C	X_24186791_TTT_T_b37;X_24186792_TT_T_b37;X_24186789_TTTTT_T_b37;X_24186790_TTTT_T_b37;X_24186788_CTTTTT_C_b37;X_24186793_T_TTTTTTTTT_b37	0.683119127488396	0.251152604637229	1.85027520137226	0.698798489393107	1.66648275038983	0.563595307150736	-2.35089088235668	0.0369895919375735	1.84244462663708	0.691417270835075	1.99985723053777	0.990466609351479	1.73456665862483	0.606411708472149	1.98945912426626	0.918225862875468	0.844677965510806	0.996591441929126	0.826344159141357	0.605499756344764	0.856266747753061	0.885306510361988	0.894260120421402	0.863182023460559	0
ENSG00000005893.11	LAMP2	119561681	119603220	X_118643005_G_A	118643005	G	A	X_118643005_G_A_b37	0.0476247079854488	0.162331120175791	1.55539712618497	0.504909169944591	1.78623590501707	0.643833006737912	1.40562827226125	0.440733560541101	1.95383870853357	0.829882873420137	1.99193149358194	0.928426388443349	0.694698098642107	0.25324703665638	1.95406130340706	0.830287273406847	0.792301001325479	0.953786254026515	0.843026529165441	0.851331194568085	0.871416360268957	0.877506443075862	0.799271686361883	0.858575054199855	0
ENSG00000005955.8	GGNBP2	34900736	34946278	17_34405470_G_GT	34405470	G	GT	17_34405470_G_GTGT_b37;17_34405470_G_GTGTGTGT_b37;17_34405470_G_GT_b37;17_34405470_G_T_b37;17_34405470_G_GTGTGT_b37;17_34405470_G_GTGTGTGTGT_b37	1.7025148678037	0.585463329258019	1.79904517438484	0.653951239675137	1.58372569948045	0.518801974635615	-0.791895531921341	0.0947420982490479	-2.73453280071323	0.0295628764635558	-2.0106026770892	0.045214985604385	-1.88767587011529	0.0486416918381795	0.306653818073073	0.193160455477036	0.966906817312213	0.991694496524195	0.820572763039825	0.682315387954468	0.433261695110567	0.503155988527104	0.633569829270413	0.706660923600206	0
ENSG00000005981.8	ASB4	95107755	95169544	7_94738951_A_T	94738951	A	TRUE	7_94738951_A_T_b37	1.73786799367548	0.608659206941968	0.569522101829534	0.231686461093178	1.67257294239442	0.567178071891901	1.76638005716859	0.628852589743133	1.50154630794162	0.480180345541136	0.307482495271415	0.19326943885104	1.80084688388581	0.655405296372132	0.479907364266751	0.217605475237712	0.973424867291302	0.818568503021085	0.826730714712445	0.883540860741771	0.812515664747631	0.671400850073175	0.899135909283432	0.711726326518377	0
ENSG00000006007.7	GDE1	19513014	19533467	16_18954014_C_CTT	18954014	C	CTT	16_18954028_T_TCT_b37;16_18954014_CTCTTTCCTTTTTCT_*_b37;16_18954014_C_T_b37	-2.74910328316179	0.0293135660929619	1.75897417096047	0.623466186821303	1.32904358757344	0.412718356775782	1.66114536216401	0.560491093889815	1.60653731785385	0.530484861746389	0.107711781538285	0.168944058925802	-1.19554260494243	0.0738392628968144	-1.28397010371185	0.0699595070072954	0.588347475086179	0.983144140744887	0.785527708019873	0.873019297367623	0.826932026587778	0.658991060253506	0.671676900977448	0.575889875528484	0
ENSG00000006015.13	C19orf60	18699494	18703146	19_17701272_AAAAAAAGAAAAG_A	17701272	AAAAAAAGAAAAG	A	19_17701272_AAAAAAAGAAAAG_A_b37;19_17701272_AAAAAAAGAAAAG_*_b37	1.98094441036574	0.890207235892695	0.878627047101361	0.289623013662529	0.699198502677518	0.254066872799475	0.206294595829661	0.180475347452419	1.96516608706662	0.851944113657199	1.26950303446472	0.392722150044706	1.88937681640675	0.739435762624271	1.32857413970834	0.412554928561611	1	0.860461423619543	0.71183665554844	0.750820840089102	0.874464524508475	0.762565246935825	0.909279426562608	0.782474201006161	0
ENSG00000006016.6	CRLF1	18683029	18718551	19_17792760_AT_A	17792760	AT	A	19_17792761_TTTTTT_T_b37;19_17792763_TTTT_T_b37;19_17792765_TT_T_b37;19_17792764_TTT_T_b37;19_17792760_ATTTTTT_A_b37;19_17792762_TTTTT_T_b37	1.82382886016427	0.674684563200185	1.06015664952059	0.332318131159369	0.473745627086942	0.216675468182639	-2.64757875873511	0.0310973809876666	1.99747036634119	0.95988693871878	-7.79033132738869	0.00175431849880615	0.0343137722411484	0.160906489973449	-2.16243044794084	0.041330058215949	0.984200015903862	0.88210788231844	0.6840165019098	0.580977869013164	0.888648449803649	0.230594112556804	0.756031077646049	0.53452647890947	0
ENSG00000006025.7	OSBPL7	45884737	45899200	17_46812441_C_G	46812441	C	G	17_46812441_C_G_b37	1.89779172071422	0.749195535346863	1.16461168961331	0.360719056077033	1.88569539015486	0.735295631672603	1.87705656278308	0.725863763933024	0.890015973881134	0.292085420927852	1.67197881392576	0.566826615139604	1.66923308701234	0.565207850507943	1.94785409237585	0.819370437514907	0.993588089598352	0.889948565744476	0.860378956057915	0.902684641447263	0.741063152888855	0.813359794999247	0.888808927213385	0.856420963540345	0
ENSG00000006047.8	YBX2	7191570	7197934	17_7184046_G_A	7184046	G	A	17_7184046_G_A_b37	1.98513464051257	0.902959540390641	0.21808181913957	0.181913961186016	0.686243885631541	0.251715714867277	1.52846324468567	0.49228103751859	1.72708755829626	0.601384739250477	1.46418412179531	0.464171953882005	1.66057183312972	0.560159480927858	-3.51510364032958	0.0188529561750024	1	0.791211712561939	0.710187003881088	0.861976275029338	0.837270100620312	0.790835010459579	0.887655463008002	0.449227623064091	0
ENSG00000006114.11	SYNRG	35874899	35969544	17_35885952_C_T	35885952	C	TRUE	17_35885952_C_T_b37	1.96715969828608	0.856195734172324	1.885529820778	0.735111188697132	1.84420219085274	0.693055215482296	1.67199862327442	0.566838326548023	1.40172935039726	0.439238613335018	0.939587689737323	0.303121165393512	1.55466389338329	0.504558124786678	1.87380620642983	0.72241155517877	1	1	0.854692728955635	0.873154267555581	0.803835376539816	0.731795847245768	0.876882734772325	0.847545842934263	0
ENSG00000006118.10	TMEM132A	60691934	60704631	11_60931819_TAA_T	60931819	TAA	TRUE	11_60931822_AA_A_b37;11_60931819_TAAAA_T_b37;11_60931821_AAA_A_b37;11_60931820_AAAA_A_b37	-3.29462533166742	0.0213913322289277	1.98712152831934	0.909647359248448	1.7588452801362	0.623373356439245	1.88863698461051	0.738597666420877	1.81034735720334	0.663205877227971	1.92791422276457	0.788323751951263	-2.26929070937172	0.0388071260723409	0.977453196618171	0.311915661056352	0.560134377967898	1	0.842077241323892	0.90332070469241	0.850903958705455	0.859792562007119	0.614446337498329	0.745756445113881	0
ENSG00000006125.12	AP2B1	33905064	34053436	17_33905468_A_G	33905468	A	G	17_33905468_A_G_b37	1.98261343384945	0.895096507691985	1.75409798760199	0.619975493421342	1.60433521115124	0.52933667647736	1.88938424963163	0.73944419890154	1.50185401020246	0.480315892865888	0.952475441066099	0.306077892754834	1.99524747649861	0.945038534042325	1.79634285385231	0.6517849568579	1	0.981716290111871	0.822363856320827	0.90332070469241	0.812515664747631	0.735030181703586	0.93466198249838	0.838405687165351	0
ENSG00000006194.6	ZNF263	3313742	3351401	16_3375464_T_A	3375464	TRUE	A	16_3375464_T_A_b37;16_3375464_T_*_b37	1.79809442729152	0.653187099354732	-2.5030792097366	0.033833875695066	-2.48575945362268	0.034178357626966	-1.9975848283292	0.0455655118576737	-2.40982996627611	0.035732402594502	-1.09571739171287	0.0784985452640474	-2.50315929414052	0.0338322913077099	-1.85477523639952	0.0496045726898443	0.97918457732559	0.589002001617436	0.428864870053379	0.613823655804651	0.449565931557326	0.561341437844427	0.597116734409367	0.544543014793969	0
ENSG00000006210.6	CX3CL1	57406369	57418960	16_57737112_CA_C	57737112	CA	C	16_57737122_AA_A_b37;16_57737112_CAAAAAAAAAAA_C_b37;16_57737121_AAA_A_b37	0	1	-4.74339106338061	0.0094095597105033	-13.0473669823481	0.000104846418650329	1.26275959342837	0.390546310809689	-13.4744768983142	8.36268817555408e-05	-0.433182938758534	0.11879147482957	-1.29443171722625	0.069515158661734	1.35268064017367	0.42107271184119	1	0.472169169278469	0.0404347644497142	0.837944006025305	0.0541891230223833	0.613374733553209	0.667874248636668	0.786564591673343	2
ENSG00000006282.15	SPATA20	48620418	48633213	17_48624523_A_C	48624523	A	C	17_48624523_A_C_b37	1.94720727675258	0.818273084306855	1.6802705589738	0.571770286354948	0.746637786282804	0.26291128296538	-2.41878222270225	0.0355453957291257	1.90607003689166	0.759239239246498	1.99455267523928	0.941164757458052	1.93333236914447	0.796251973818366	1.97128550335259	0.865439926445498	1	0.968107805148991	0.717273941169023	0.605499756344764	0.861018852831264	0.878829697712813	0.922375379923701	0.860606726578155	0
ENSG00000006327.9	TNFRSF12A	3068445	3072384	16_4017349_C_CT	4017349	C	CT	16_4017350_T_TT_b37;16_4017350_T_TTT_b37;16_4017349_CT_C_b37	1.8960981818617	0.747196610785315	-1.31123259259346	0.0688078642357052	1.11755672947464	0.34753335951462	1.49258799005617	0.476261328382744	0.499929758935423	0.220660554501833	1.99601113770245	0.949641134600772	1.70172380117975	0.584965112739626	1.99963195065362	0.984693833007366	0.993588089598352	0.667808237511305	0.762364498501294	0.856965167977952	0.703838328886143	0.880283392867293	0.893109047860028	0.872492255167433	0
ENSG00000006432.11	MAP3K9	71189242	71276251	14_71475348_G_A	71475348	G	A	14_71475348_G_A_b37	1.65008351565484	0.554160410059618	1.48739731686879	0.474014339864558	1.80780702708302	0.661097658369736	1.91365559007681	0.768876963640376	1.9772633334365	0.880143879634658	1.62512482807813	0.540358800421721	0.792526132188925	0.271832993585815	0.871137327262375	0.288018062891202	0.956806686063532	0.945052879654746	0.84510048596537	0.908032490330071	0.8782773379422	0.805263600693461	0.81396259616774	0.736931575279146	0
ENSG00000006451.3	RALA	39663081	39747723	7_39439475_G_A	39439475	G	A	7_39439475_G_*_b37;7_39439475_G_A_b37	-8.67214147894293	0.00108761130461568	-0.447449478285478	0.117716000954702	-3.24201504092304	0.0220477224801278	1.99541643396486	0.946022826442234	-2.30931386195823	0.037904246798347	1.48660485915934	0.473672807640254	1.14853378895572	0.35613788445775	1.34913135396624	0.419802287063448	0.374459141716243	0.743312828859062	0.38051050770711	0.928517155624116	0.458480493288103	0.791168682977503	0.844323982794255	0.785179912477395	0
ENSG00000006468.9	ETV1	13930852	14031050	7_13555034_G_C	13555034	G	C	7_13555034_G_C_b37	1.78094737649189	0.639762721694042	1.91341170418588	0.768560081796484	1.61832498314016	0.536708156213923	1.67970134128205	0.571428217276012	1.98411343455018	0.899698742259215	1.97902037933039	0.884834487618633	1.86210322859347	0.710380923585666	0.633490082641231	0.242412434429857	0.978306795069425	1	0.82478130517122	0.873954836089007	0.881414887477986	0.871159163933901	0.906428917007381	0.718804070040711	0
ENSG00000006534.11	ALDH3B1	67776047	67796744	11_67687927_C_T	67687927	C	TRUE	11_67687927_C_T_b37	1.8977283769151	0.749120441779098	1.63103457592433	0.543568741378479	1.91077613036344	0.765166172971139	0.0629092496128578	0.163984764340916	0.905300227802911	0.295432232283814	1.94357968921128	0.812245958820856	-5.87715301499782	0.005006323196749	1.98196111052903	0.893158289769932	0.993588089598352	0.964002919490471	0.865252559381191	0.736667339838762	0.744267422191379	0.864551668131623	0.39763924181923	0.862074818007189	0
ENSG00000006555.6	TTC22	55245384	55266940	1_54901763_A_ATTT	54901763	A	ATTT	1_54901763_A_ATTT_b37;1_54901763_A_ATT_b37;1_54901763_A_AT_b37;1_54901763_A_ATTTT_b37	1.71888992297869	0.59597455439852	1.59923895791025	0.52669648460236	1.27406758673436	0.394204837484624	-1.65487933224142	0.055905204624814	1.7816848643227	0.640326710023841	-0.268906005641441	0.131993047199619	0.834269599169716	0.280280268108977	1.84605164779322	0.694790370219136	0.970126845827533	0.961438409885376	0.776037620834619	0.623939850594134	0.844876743165523	0.622416479136099	0.815497734027406	0.844165273800604	0
ENSG00000006607.9	FARP2	242295657	242434256	2_242569351_G_A	242569351	G	A	2_242569351_G_A_b37	0.933076884656202	0.301641476810153	1.04813324462322	0.32924458557196	1.66717997392288	0.564003253894375	0.0949422148978556	0.16751328287506	1.9580226872028	0.837663024395124	0.917812295201657	0.298208666555302	1.59193476909735	0.522953154770055	0.713395155265516	0.256674578525494	0.872049463929762	0.879685520442593	0.826344159141357	0.738864090913902	0.871962105951851	0.731795847245768	0.880955965450217	0.727290658920598	0
ENSG00000006611.11	USH1C	17515441	17565963	11_17045797_A_AACACACACACACACACACACACAC	17045797	A	AACACACACACACACACACACACAC	11_17045797_A_AAC_b37;11_17045797_A_AACACACACACACACACACACAC_b37;11_17045797_A_AACACACACACACACACACACACAC_b37;11_17045797_A_AACACACACACACACACACACACACAC_b37;11_17045797_A_ACAC_b37;11_17045797_A_ACACACACAC_b37	1.21462670031065	0.375502814917945	1.84127211197938	0.690330429737963	1.59755933051861	0.525831477854236	1.89199437892495	0.742426232941591	1.49077012632409	0.475472428035449	1.99459635810473	0.941400710033656	1.26818470516423	0.392295412902252	1.99981532815224	0.989157559639598	0.906320159939732	0.995343634539389	0.821872482494598	0.903834893869055	0.812163170474089	0.878829697712813	0.855123634590919	0.872492255167433	0
ENSG00000006638.7	TBXA2R	3594503	3606838	19_3659210_C_T	3659210	C	TRUE	19_3659210_C_T_b37	0.703535416523607	0.254860019318174	1.77068922862378	0.632035352665775	1.68149087988246	0.572504989624012	1.8753772690016	0.72407386026675	1.18753345839582	0.367392020320588	1.83503715332711	0.684627845277432	0.0650506808662499	0.164217980118847	1.17516312285602	0.363769761475261	0.847755601080266	0.98519398804414	0.827604388709442	0.902420471529966	0.778354268285733	0.842200928952592	0.7578356419687	0.765393560006253	0
ENSG00000006652.9	IFRD1	112063022	112121072	7_112115023_A_T	112115023	A	TRUE	7_112115023_A_T_b37;7_112115023_A_AT_b37	0.117071957176677	0.170001729438717	0.965623562912242	0.309132980362583	1.90733606507263	0.760817443482167	-0.766665400627801	0.0962464741724275	-0.0835608129890488	0.148892488833847	-2.57884808094599	0.0323689677580826	0.390398576469806	0.204547838715556	-3.53282465893636	0.0186629525782415	0.795254543081578	0.873577057343036	0.864626458659974	0.684495415745093	0.640761542127172	0.454463630681257	0.779920545267408	0.448959376220589	0
ENSG00000006756.11	ARSD	2822010	2847392	X_3195973_T_C	3195973	TRUE	C	X_3195973_T_C_b37	1.47261979161266	0.467710361438232	1.42027948314677	0.446421890252178	0.814659071760275	0.276271364764643	1.36796326141052	0.426609207646941	1.82364621345585	0.674525647389692	0.0491887777063766	0.162499460616481	1.69631382295108	0.581580694165635	-4.90576938593335	0.00859180455737898	0.939897323733733	0.93136332097363	0.723984642648867	0.847251833140779	0.852184892828916	0.651874097866525	0.892790769882957	0.387156354495354	0
ENSG00000006757.7	PNPLA4	7866287	7895780	X_8493995_G_GACACAC	8493995	G	GACACAC	X_8493995_G_GACAC_b37;X_8493995_G_GACACAC_b37;X_8493995_G_GACACACACACAC_b37;X_8493995_G_GACACACAC_b37;X_8493995_G_GACACACACAC_b37;X_8493995_G_GAC_b37	-4.72521736386034	0.00950591454294445	1.17617975846832	0.364065579461099	1.33537668710443	0.414932469295122	0.622264702858729	0.240487285554407	-0.376041680533717	0.123209387475741	1.97255713872232	0.868425415554828	1.99779168920827	0.962519071620832	-0.438177079995057	0.118413763650427	0.469619865551193	0.89128409480066	0.786186070779225	0.781213043893504	0.617242930127275	0.869219690592045	0.935844327651659	0.651691718959558	0
ENSG00000007001.8	UPP2	158733213	158992666	2_158958378_C_T	158958378	C	TRUE	2_158958378_C_T_b37	0.178381290153595	0.177120718052127	1.80640550397527	0.659941637317429	1.55984855691139	0.507049369292662	1.92238517145631	0.780556126163427	1.92264656168743	0.780916512008969	0.981605113278363	0.312900049302882	0.426029313267236	0.209631309490006	1.99264536640607	0.931657872096522	0.798310371903285	0.993324909379037	0.815322058721834	0.909307333361464	0.865631875200565	0.73876679165643	0.78378340347478	0.864706320773203	0
ENSG00000007047.10	MARK4	45582545	45808541	19_45502368_TAAA_T	45502368	TAAA	TRUE	19_45502370_AAAA_A_b37;19_45502368_TAAAAA_T_b37;19_45502371_AAA_A_b37;19_45502372_AA_A_b37;19_45502369_AAAAA_A_b37	1.23896911994126	0.383006103816687	-0.665079455079194	0.102572702492467	-2.59517550801002	0.0320620600201689	1.11740929407006	0.347493086495691	-2.1630419730941	0.0413151402962382	0.802524815881497	0.273826892194952	1.01718321225803	0.32150437468312	-1.32769599056229	0.0681222413144817	0.910075923638093	0.723451958298575	0.415675572464326	0.827007947816614	0.468338390469252	0.719976095870963	0.832311249989144	0.574720977027175	0
ENSG00000007080.6	CCDC124	18043824	18054800	19_17747782_A_AT	17747782	A	AT	19_17747782_AT_A_b37;19_17747783_T_TT_b37;19_17747783_T_TTTT_b37;19_17747783_T_TTTTT_b37	1.8879268229108	0.737796086436707	1.50504854083243	0.481726846672107	1.84380672569227	0.692685737726346	1.54323238671083	0.499138520661681	1.13598784914024	0.352618350006527	-0.304147972663372	0.129029016000622	1.97189954298466	0.866872866412303	-0.544381436306367	0.110687252508602	0.992442274286446	0.949000022954323	0.854692728955635	0.862506612084105	0.771521508836645	0.61890067539851	0.929162661948333	0.647136938347014	0
ENSG00000007129.13	CEACAM21	42055885	42093197	19_42084182_G_C	42084182	G	C	19_42084182_G_C_b37	-3.83520726939827	0.0157085589669119	1.11023672361347	0.34554146581094	1.00112596048575	0.317583110807511	1.82951908935553	0.679684760413053	0.367782368672181	0.20139659317793	1.99981087511128	0.989027623152278	-0.0446504358563402	0.152742065869043	0.938913064546909	0.302967411071015	0.525497276526458	0.885690392921028	0.747160302096715	0.893197491925498	0.691540134609394	0.885119625109518	0.751564724290625	0.742236531377247	0
ENSG00000007202.10	KIAA0100	26941457	26972472	17_27475600_T_TTGTG	27475600	TRUE	TTGTG	17_27475604_GTG_G_b37;17_27475600_TTGTGTG_T_b37;17_27475602_GTGTG_G_b37;17_27475606_G_GTG_b37;17_27475606_G_GTGTG_b37;17_27475606_G_GTGTGTGTGTGTG_b37	1.32468550675759	0.411204846002267	1.16752553464062	0.361557986129217	-1.53216463885934	0.060189160234873	1.03106727561669	0.324946498644087	-0.860717932959858	0.090766978934354	1.69367619409456	0.579944855239513	1.73242795275559	0.60496513315552	1.43509592618557	0.452291037535435	0.921239645519653	0.890291706953071	0.501388804306158	0.820282797131389	0.570072284289765	0.816828346400259	0.894260120421402	0.793438496900352	0
ENSG00000007216.10	SLC13A2	26800310	26824799	17_26752164_GT_G	26752164	GT	G	17_26752174_TT_T_b37;17_26752164_G_T_b37;17_26752175_T_TT_b37;17_26752173_TTT_T_b37;17_26752172_TTTT_T_b37;17_26752164_GTTTTTTTTTTT_G_b37	-0.518430844588238	0.112522503371244	1.19938571965372	0.370909773247068	1.99230686400591	0.930106755040397	0.972482899149838	0.310742543499561	1.99922634789772	0.977810019500836	0.179365256116398	0.177237740027906	1.99940886541651	0.980602736772576	1.70797019783873	0.588922711994458	0.746052110386356	0.892996184344509	0.885505332441326	0.815473372655967	0.891150595594691	0.664716108622954	0.938145103109182	0.830876075098843	0
ENSG00000007237.14	GAS7	9813925	10101868	17_9351491_C_CA	9351491	C	CA	17_9351492_A_AA_b37;17_9351492_A_AAA_b37;17_9351492_A_AAAA_b37;17_9351491_CA_C_b37	1.90972048352808	0.763822108647563	1.47004568012466	0.466626064986863	1.95267934442438	0.827792903749101	1.60543396573075	0.529909011992088	1.99211486629201	0.929242228336529	1.23608532978324	0.382106206366083	-2.18712744125423	0.0407320595233154	1.96334833862352	0.848175998614876	0.996632292211616	0.941665662754671	0.872990919132606	0.865930810994402	0.884352120128796	0.761804847391734	0.6262309965533	0.860148319683698	0
ENSG00000007255.6	TRAPPC6A	45666185	45681495	19_45282810_CTT_C	45282810	CTT	C	19_45282811_TT_T_b37;19_45282812_T_TT_b37;19_45282810_CTT_C_b37;19_45282812_T_TTTTTTTTT_b37;19_45282812_T_TTTTTTTTTTT_b37;19_45282812_T_TTTTTTTTTT_b37	1.73918752225836	0.609562520461785	-0.443524993498158	0.118010768300659	1.9704931971998	0.863614072224216	-0.616080579159814	0.105785442730531	0.73125962996869	0.260003118675234	1.21004065140266	0.374112417871726	0.585108210995543	0.234246022843073	1.88028426104563	0.729342998238537	0.973424867291302	0.743312828859062	0.878526489539561	0.690771828908084	0.727784204019032	0.759498507140038	0.79482247817827	0.848667135208622	0
ENSG00000007264.9	MATK	3777970	3802127	19_3319169_T_C	3319169	TRUE	C	19_3319169_T_C_b37	-0.403963953019115	0.121028227931477	1.38736883019573	0.433798844734595	-4.46466034196686	0.011004067243585	0.126731760357075	0.17110123290586	-2.4477399335928	0.0349474685264223	1.31297036074767	0.407176551810625	1.46219085013007	0.463342106632177	1.36277184836393	0.424716309508131	0.754386553545886	0.924970671205962	0.294608396647402	0.743448042369689	0.449565931557326	0.770267019874192	0.87256457085053	0.78735336915987	0
ENSG00000007312.8	CD79B	62006099	62009714	17_61262336_G_GT	61262336	G	GT	17_61262336_GT_G_b37;17_61262337_T_TT_b37;17_61262337_T_TTT_b37	1.41355491566168	0.443797084333759	1.54185752332472	0.498493371006981	-2.63826595346023	0.0312665799572707	1.53154266434979	0.493697723599642	-0.265369408897186	0.132294663007899	1.9477299564532	0.819159282025011	1.0573684810285	0.331601999948011	-0.700025136817658	0.100346664350424	0.932726675190126	0.951512341178078	0.415297003269476	0.862506612084105	0.627575353132642	0.866699893681117	0.835348547383884	0.626490872266479	0
ENSG00000007341.14	ST7L	113066139	113163447	1_113247563_G_A	113247563	G	A	1_113247563_G_A_b37	1.52972908695483	0.492862562282834	0.551640594957689	0.228791382361247	0.48578562603285	0.218497134845922	1.88776240078153	0.73761090132798	-0.175917919161179	0.14018585097223	1.9215019090999	0.77934316345361	-5.21692266066549	0.00722194146351953	0.432728186323459	0.210603655231746	0.945819601289854	0.816617889402238	0.685370937442724	0.903190868383483	0.636252246535447	0.859374526568523	0.43094691078608	0.709221269342184	0
ENSG00000007392.12	LUC7L	238967	279462	16_897254_G_GGTTTCCTGTAAACCCATGTGTGTCCCCTGTCTGTAATGGGTCC	897254	G	GGTTTCCTGTAAACCCATGTGTGTCCCCTGTCTGTAATGGGTCC	16_897254_G_C_b37;16_897254_G_GGTTTCCTGTAAACCCATGTGTGTCCCCTGTCTGTAATGGGTCC_b37;16_897254_G_GGTTTCCTGTAACCCGTGTGTGTCCCGTGTCCATGTGTGTCCCCTGTCTGTAATGGGTCC_b37;16_897254_G_GGTTTCCTGTAACCCGTGTGTGTCCCCTGTCTGTAATGGGTCC_b37	0.782191903108014	0.269791243175618	1.84571739179796	0.69447588484017	1.93718423355278	0.802099615163357	-0.193182318378661	0.138622649595563	1.36495560353831	0.425511010847587	0.940054723066453	0.303227666345374	0.286898779737044	0.190583496923059	1.79630560537839	0.651755218208891	0.859599639909208	0.99628997462904	0.870725188551233	0.71476832081967	0.796853551817887	0.731795847245768	0.77277165326202	0.838405687165351	0
ENSG00000007516.9	BAIAP3	1383601	1399439	16_1175903_T_C	1175903	TRUE	C	16_1175903_T_C_b37	1.06918558599813	0.334651389498615	1.13506503595863	0.352361351867343	1.99985907094026	0.990528251933524	1.74433716730175	0.613115628619834	1.95982178225614	0.841132530156878	1.7907502974806	0.64735611603872	0.0880529637335599	0.166747139039763	0.869872003655928	0.287748038685538	0.883195108035567	0.886662893984441	0.892479076655294	0.879884146291529	0.871962105951851	0.832428073013377	0.7578356419687	0.736931575279146	0
ENSG00000007866.14	TEAD3	35441373	35464853	6_35740499_GTATATA_G	35740499	GTATATA	G	6_35740505_A_ATATA_b37;6_35740505_A_ATA_b37;6_35740503_ATA_A_b37;6_35740499_GTATATA_G_b37;6_35740501_ATATA_A_b37;6_35740505_A_ATATATA_b37	0.654785371247328	0.246116447255204	1.69247768709266	0.579204587808656	0.742113258511722	0.262051480942235	1.3449913006009	0.418327610295595	1.40361405185519	0.439960282418084	-0.996443297414203	0.0834475247602635	0.329171730564212	0.196147631329952	-2.34113516034859	0.0372021119981648	0.842415230442051	0.968799670386174	0.717273941169023	0.844383370835338	0.804057112547521	0.569176133131057	0.775372758166602	0.521949963626144	0
ENSG00000007908.11	SELE	169691780	169733846	1_170332859_TTGTG_T	170332859	TTGTG	TRUE	1_170332865_G_GTGTGTGTG_b37;1_170332865_G_GTG_b37;1_170332861_GTGTG_G_b37;1_170332859_TTGTGTG_T_b37;1_170332865_G_GTGTGTG_b37;1_170332865_G_GTGTG_b37	1.95774581895398	0.837136017556148	1.8324663069705	0.682313058979092	-1.24255971698841	0.071748459932281	0.241590999417156	0.184823086500794	0.377381022507222	0.202726994916344	-2.54558527053592	0.0330037374897205	-1.24119587028093	0.0718082064369868	0.593194422268937	0.235587410152944	1	0.994970418006644	0.52858113775511	0.755541870006827	0.692693818884397	0.457494425718762	0.671676900977448	0.715327069847449	0
ENSG00000007923.11	DNAJC11	6694227	6761984	1_7743698_A_G	7743698	A	G	1_7743698_A_G_b37	1.63227341651594	0.544246090218205	1.63227341651594	0.544246090218205	1.63227341651594	0.544246090218205	1.63227341651594	0.544246090218205	1.63227341651594	0.544246090218205	1.63227341651594	0.544246090218205	1.63227341651594	0.544246090218205	1.63227341651594	0.544246090218205	0.955867184143724	0.964002919490471	0.825770273164905	0.867335581133465	0.828213729574157	0.805263600693461	0.881699391700015	0.821422540031391	0
ENSG00000007933.8	FMO3	171060017	171086959	1_171752193_G_A	171752193	G	A	1_171752193_G_A_b37	1.46331541510975	0.463809999134913	1.99621418395077	0.950937931088502	-3.50193817256425	0.018995408613755	1.5817793025802	0.517826219489415	-9.47527405536101	0.000705282464081632	1.38978052955153	0.434705187610882	1.51113761054003	0.484435205740174	1.93093935264505	0.792709417668229	0.938968442648898	1	0.355475451362167	0.86346897496394	0.137389959196497	0.781825775395416	0.876882734772325	0.853222810068534	0
ENSG00000007968.6	E2F2	23832921	23857712	1_24414077_T_C	24414077	TRUE	C	1_24414077_T_C_b37	0.297688807279656	0.191986000685308	1.72540278948651	0.600264463325423	-0.355345384237808	0.124854229711087	1.19246668674111	0.368850533742261	1.34164423543785	0.417141021007727	-0.0260449024955278	0.154622538410595	-1.95203856707656	0.0468146228043909	-1.25338619525502	0.0712760666495616	0.806848553132481	0.974460271696097	0.601967443628864	0.832219024460174	0.792343103624502	0.646449436260785	0.630881747484664	0.578017824114968	0
ENSG00000008018.8	PSMB1	170844204	170862429	6_170265025_G_C	170265025	G	C	6_170265025_G_C_b37	1.93207312401375	0.79437951085826	1.73345329396517	0.605657734924522	1.71670992960753	0.5945528520076	1.90751159284838	0.761037180739762	1.99970003333641	0.986181692720159	1.6389618575808	0.547930242369705	1.50426240765938	0.4813789983955	1.99515596796374	0.944512768651832	1	0.977351587589034	0.832966753378864	0.907110403177264	0.891403798650264	0.806187699891352	0.876591129850914	0.866271719628701	0
ENSG00000008056.8	SYN1	47431302	47479252	X_47352994_A_G	47352994	A	G	X_47352994_A_G_b37	1.8578057177175	0.706109270376744	-0.235210771394009	0.134898228185658	1.3648999968803	0.425490747036243	0.898065936620071	0.293842049735985	1.96142775110053	0.844298513115412	-1.93183508612663	0.0473802156045139	0.686981043347998	0.251848783461077	1.36029203770613	0.423816568026404	0.988107307289045	0.753407636824332	0.788994521664532	0.808393432348514	0.872260693255275	0.510654066394704	0.799271686361883	0.78735336915987	0
ENSG00000008118.5	CAMK1G	209757061	209787283	1_209743824_C_T	209743824	C	TRUE	1_209743824_C_T_b37	1.80139195873596	0.655846748658301	1.16686398071198	0.361367281055252	1.08004992229809	0.337488080572284	1.94796666901544	0.819562159405735	-0.527006374328778	0.111912354256727	-6.73497673181083	0.00312163299393505	1.74009753150591	0.61018716815274	-0.0986110539117249	0.147433013550629	0.980457952518054	0.890143682695831	0.756768303899424	0.917259909205511	0.604674411731009	0.237451449605734	0.894260120421402	0.671753452761446	0
ENSG00000008128.18	CDK11A	1634168	1655766	1_1620660_G_A	1620660	G	A	1_1620660_G_A_b37	1.87337751501201	0.721959992202139	0.563192763927475	0.230656698588162	1.83943596992293	0.688637758163757	1.9874841698051	0.910923176365721	1.02365345766333	0.323102453545848	1.41409420723284	0.44400670472535	0.631734927577213	0.242110192029147	1.94089485640478	0.807915928490156	0.989482215825533	0.817925836973964	0.853464401961836	0.926069458961313	0.758769390622956	0.78488017651383	0.796685362469791	0.854407103901168	0
ENSG00000008226.15	DLEC1	38080695	38165516	3_37178457_G_A	37178457	G	A	3_37178457_G_A_b37	0	1	0	1	1.89683512436164	0.748064216290859	1.085306505456	0.338872155811665	0.872345022960815	0.288276089775721	1.80581731924985	0.659457971434322	1.61458900742042	0.534721496648641	1.6748721974572	0.568542197310727	1	1	0.863515865660373	0.825213693413555	0.739420107765054	0.835914896823717	0.881685069592959	0.824986735510115	0
ENSG00000008283.11	CYB561	61509664	61523739	17_60978697_G_C	60978697	G	C	17_60978697_G_C_b37;17_60978697_G_GCCCCCC_b37	0.518390818115506	0.223522920506409	-0.476406139699691	0.115566048687053	1.66488802643244	0.562664364776202	0.694994593189449	0.253300948656166	0.108404528374933	0.169022077997806	1.06991607781237	0.334841118901453	1.99324554322357	0.934499201988327	1.65574764511791	0.557384906111345	0.823305378933668	0.743312828859062	0.826344159141357	0.788692859530146	0.664645543602881	0.74688281027718	0.934490967094456	0.822544995803513	0
ENSG00000008311.10	AASS	121715700	121784334	7_121341822_T_C	121341822	TRUE	C	7_121341822_T_TATC_b37;7_121341822_T_TATTATC_b37;7_121341822_T_C_b37	1.90526039566987	0.758236049058163	0	1	1.90526039566987	0.758236049058163	1.90526039566993	0.758236049058233	1.90526039566987	0.758236049058163	1.90526039566993	0.758236049058233	1.90526039566987	0.758236049058163	1.90526039566987	0.758236049058163	0.996040273647693	1	0.864626458659974	0.907110403177264	0.861018852831264	0.852902574007401	0.913626925495858	0.852621408949061	0
ENSG00000008323.11	PLEKHG6	6419601	6437672	12_6592525_C_CAAA	6592525	C	CAAA	12_6592525_C_CA_b37;12_6592525_C_CAA_b37;12_6592525_C_CAAAAA_b37;12_6592525_C_CAAA_b37;12_6592525_C_CAAAAAA_b37;12_6592525_C_CAAAA_b37	-1.3639835697486	0.0666366931757851	1.82333072184502	0.674251374807449	1.85741396501834	0.705723558901752	1.99560397824786	0.947136991418214	1.57201069375293	0.512977217876395	1.99534354679969	0.945596011267688	0.0539970855749061	0.163018226682826	1.30031310215952	0.402888921105826	0.684134750761702	0.9943916316085	0.85729157240519	0.928517155624116	0.823215136768655	0.879186754063203	0.7578356419687	0.778719992036223	0
ENSG00000008382.11	MPND	4343523	4360083	19_4484105_G_T	4484105	G	TRUE	19_4484105_G_T_b37	-0.66119760353331	0.102823289802283	1.99366607412639	0.936566557870227	1.44634276771211	0.45682718954709	1.92913386117237	0.790079832794397	-0.451320965217747	0.117426011482813	1.9278273626681	0.788199297006599	-1.66459088625436	0.0555802869449796	1.5881271552629	0.521020450779319	0.738484559151612	1	0.800572247339487	0.909934705733346	0.612396511878307	0.859792562007119	0.651453289630273	0.814848574028081	0
ENSG00000008438.4	PGLYRP1	46522410	46526323	19_46877700_C_CG	46877700	C	CG	19_46877700_C_CG_b37	1.81347580497066	0.665825382850302	-0.15588894125051	0.142024225551398	1.97532747028924	0.875185805106722	1.98336418884486	0.897373564022249	1.40776791170805	0.441557279731572	1.36818483890397	0.426690281654719	1.56841687944762	0.511213155864992	0.589713634939812	0.23500886083446	0.98346032390559	0.760374849443495	0.880248191764443	0.926069458961313	0.804784559666346	0.778141573615975	0.876882734772325	0.715327069847449	0
ENSG00000008517.12	IL32	3115297	3131908	16_3209494_C_CTT	3209494	C	CTT	16_3209494_C_T_b37;16_3209510_T_CTT_b37;16_3209510_T_CTTTCTT_b37;16_3209502_TTCTTTCTT_T_b37;16_3209506_TTCTT_T_b37;16_3209494_CTCTTTCTTTCTTTCTT_*_b37	1.90704068184834	0.760448176005772	1.95307223253326	0.82849812433854	1.93261538178371	0.79518354252935	1.91494621744977	0.770562029020044	1.93246363905797	0.794958199351201	1.95734495122241	0.836376161981772	1.63378477571149	0.545074557802507	0.386303177179627	0.203972920372072	0.996632292211616	1	0.869500717379723	0.908174195318537	0.867038542436788	0.868104255189261	0.881699391700015	0.709221269342184	0
ENSG00000008838.13	MED24	38175349	38217468	17_38189055_A_G	38189055	A	G	17_38189055_A_G_b37	1.56698297873714	0.510512243169475	1.96624646695045	0.854232062102345	1.92795644685737	0.788384280542789	1.92132397877924	0.779099707932374	1.86401390429904	0.712304440713227	1.21630351366673	0.376013001671026	1.91366036179494	0.768883168397723	1.82690147243181	0.677372602720223	0.947364217521036	1	0.868143551598465	0.909078840505978	0.85824147105208	0.760550495464495	0.916241877100174	0.843198579984191	0
ENSG00000008853.12	RHOBTB2	22844929	22877712	8_23608377_G_A	23608377	G	A	8_23608377_G_A_b37	-1.35206954356966	0.0671205774924571	-0.307184409902504	0.128777128156957	1.9327459374951	0.795377639098946	1.99986135846393	0.990605434318674	1.95581431715419	0.83350852973404	0.726720395383893	0.259152328800622	1.33190598456832	0.413716910205162	1.99442674105615	0.940489799122768	0.684134750761702	0.748683800020169	0.869500717379723	0.932420392672715	0.871455765553113	0.710157882272748	0.860867988651186	0.865576672185449	0
ENSG00000008988.5	RPS20	56979853	56987069	8_56414244_CAT_C	56414244	CAT	C	8_56414246_TAT_T_b37;8_56414244_CATAT_C_b37;8_56414248_T_TAT_b37;8_56414244_C_T_b37	1.99913120207623	0.976485455706572	0.102274949680236	0.168333179463027	1.77092517375058	0.632210680967682	1.95592440928897	0.833713039241502	1.23416924978972	0.381509941437451	1.99211556907801	0.929245373376506	1.98421065792741	0.900004510646285	0.74205717068503	0.262040844403104	1	0.781234927986584	0.842214639146725	0.920837312441741	0.783325505481594	0.877506443075862	0.930673847402398	0.727870680772826	0
ENSG00000009307.11	CSDE1	115259533	115301297	1_116126047_C_CTTTTTTTTT	116126047	C	CTTTTTTTTT	1_116126047_CTTT_C_b37;1_116126050_T_TTTT_b37;1_116126050_T_TTTTT_b37;1_116126050_T_TTTTTTTTTTT_b37;1_116126050_T_TTTTTTTT_b37;1_116126050_T_TTTTTTTTTT_b37	1.99992743464105	0.993203278371779	1.93350915754121	0.79651635894514	1.89032851214029	0.740518452539202	1.82701108927154	0.677469015246464	1.99998862193007	0.997308629194024	0.82270455494978	0.27790727769736	1.99937095004572	0.979990460273558	1.99801629110016	0.964474887188482	1	1	0.861673029637581	0.892825786706288	0.891403798650264	0.722687502850393	0.938145103109182	0.869048028137497	0
ENSG00000009694.9	TENM1	123509752	124097666	X_124128057_TTGAC_T	124128057	TTGAC	TRUE	X_124128057_TTGAC_T_b37	-1.89741056115128	0.0483605915887838	1.98365911551014	0.89828234562604	-2.67406743662457	0.0306213237890355	-0.418755844543227	0.119890116109602	-1.70479446349623	0.0542563534295517	-0.71487741844976	0.0994166075229481	1.88598530125751	0.735618949187233	1.92872562576946	0.789490250342678	0.62873216461546	1	0.411678668803854	0.703711351069317	0.501225743421726	0.587003167884297	0.909279426562608	0.853222810068534	0
ENSG00000009724.12	MASP2	11086579	11107290	1_11099922_A_AGGAT	11099922	A	AGGAT	1_11099926_T_TGGATGGAT_b37;1_11099926_T_TGGATGGATGGAT_b37;1_11099926_T_TGGAT_b37;1_11099922_AGGAT_A_b37	1.58930673483241	0.521617840942736	1.99999455710412	0.998138535831225	0.993958317761155	0.315853000538991	0.842666200627093	0.282019174021425	-1.61050558625078	0.0574156622110858	1.91745912543342	0.773883176202735	1.8719807351481	0.720494637951592	1.89585274557243	0.746908411839524	0.950212132819779	1	0.746161775445411	0.801714603590199	0.509612783763001	0.857570648775093	0.909279426562608	0.851449161531791	0
ENSG00000009765.10	IYD	150690027	150727105	6_151104305_T_TA	151104305	TRUE	TA	6_151104306_AA_A_b37;6_151104305_T_A_b37;6_151104307_A_AA_b37;6_151104305_TAA_T_b37;6_151104307_A_AAA_b37	-1.08704496108317	0.0789180051122775	-2.50579378944155	0.0337802137359138	-1.5963495244556	0.057906594826345	0.806869162419275	0.274698937757036	1.6035344584385	0.528920266836289	-7.01832533051603	0.00267286169681119	1.93516771346549	0.799015181378143	0.295982807802886	0.191763452868877	0.699349659388892	0.589002001617436	0.494224192974422	0.797220263416127	0.826932026587778	0.237451449605734	0.922779848515451	0.706660923600206	0
ENSG00000009780.11	FAM76A	28052489	28089633	1_28003727_CT_C	28003727	CT	C	1_28003728_T_TT_b37;1_28003727_CT_C_b37	1.97992979943928	0.887341197489752	1.9369663787628	0.801763875330787	-0.462253706474314	0.11661135970171	1.61993219467149	0.537566950322957	1.17098616648542	0.362557844392349	1.20459255619954	0.372470025289385	1.56053663718103	0.507381581038908	-1.5687523056975	0.0588765336067687	1	1	0.592167778689541	0.86714271859697	0.774900083433006	0.759240917915852	0.876882734772325	0.55587225157948	0
ENSG00000009790.10	TRAF3IP3	209929376	209955668	1_209684122_C_T	209684122	C	TRUE	1_209684122_C_T_b37	-1.18159374929434	0.0744720588627321	1.80746614337215	0.660816025111465	1.98596513806757	0.905696197048772	-1.15259147659208	0.0758064822335047	1.82599087414036	0.676573075073141	1.99479426523146	0.942481916474966	-3.82790826058232	0.0157738683120199	1.95046927353428	0.823881865530186	0.695827441301283	0.993324909379037	0.88398268847827	0.656528172548397	0.852184892828916	0.878907283651561	0.505277305806241	0.856771836367486	0
ENSG00000009950.11	MLXIPL	73007523	73038873	7_72103284_T_C	72103284	TRUE	C	7_72103284_T_C_b37	1.88346678597372	0.732825346494783	-0.322583643481323	0.127508084759437	1.8679589485991	0.716325123045122	1.53693485832963	0.496194948455475	0.672463055362925	0.249243870971754	1.5203245206211	0.4885693479	-2.775411515168	0.0288689459830942	1.12923432328569	0.350743424166596	0.991223225847609	0.748683800020169	0.858712886884822	0.862506612084105	0.722018557454463	0.792390807044599	0.577565754882817	0.759710789412634	0
ENSG00000010017.9	RANBP9	13621729	13711796	6_14658941_C_T	14658941	C	TRUE	6_14658941_C_T_b37	-1.62268506901614	0.0569968142056673	1.8053800137983	0.659098940637733	0.418250401058856	0.208508857803093	-1.82255370784719	0.0505671127850284	0.53613393799543	0.22631599024189	1.92658244951565	0.786424310806298	0.337653570179214	0.197286811205291	1.11591233592918	0.347084540103781	0.655939057729264	0.993324909379037	0.680397642767355	0.613823655804651	0.708257542783413	0.859792562007119	0.775372758166602	0.758908233138124	0
ENSG00000010030.9	ETV7	36322418	36356164	6_36350814_G_A	36350814	G	A	6_36350814_G_A_b37	0.866379850304895	0.287004469701177	1.97747938382736	0.880710410259488	1.41334442445003	0.443715308758301	-3.75126770382292	0.0164767625137988	-2.44820911254044	0.0349378678453454	1.99294299780274	0.933051688953902	1.99974762422198	0.987325068246284	1.81828128829653	0.669900348596538	0.863372588069431	1	0.793297313848705	0.527037410815535	0.449565931557326	0.877742060929216	0.938145103109182	0.840492827315233	0
ENSG00000010165.15	METTL13	171750787	171783163	1_172009618_G_GT	172009618	G	GT	1_172009619_T_TT_b37;1_172009618_GT_G_b37	1.9884055180969	0.91425137852731	1.98290231315946	0.8959666511596	1.99409973395365	0.938772158217152	1.84041405632195	0.689538014675704	1.99975148985885	0.987422505617391	0.255816623225769	0.186609637035901	1.92619666993522	0.785877552131402	1.92760739884835	0.787884486992744	1	1	0.885825418052905	0.896201526667985	0.891403798650264	0.664716108622954	0.919611167395481	0.853222810068534	0
ENSG00000010219.9	DYRK4	4671369	4723325	12_5431867_C_T	5431867	C	TRUE	12_5431867_C_T_b37	0.503065346227402	0.221143618558809	1.97616096845269	0.877295192269892	1.71269762050684	0.591954437599149	1.75896278193176	0.623457982918612	1.75945212512653	0.623810690445771	1.51427184194904	0.485839088978368	0.598751424342595	0.236514630233411	1.93934205673503	0.805459040299279	0.818987847915939	1	0.83292154266791	0.882891809459706	0.841755908909607	0.791168682977503	0.795674444726963	0.854407103901168	0
ENSG00000010244.12	ZNF207	30677135	30708905	17_30871822_T_C	30871822	TRUE	C	17_30871822_T_C_b37	0.898674835345332	0.293975469911383	1.45718426824533	0.461268132915029	1.95487843275896	0.831780649474427	1.99993535197012	0.993584758212798	1.93963736120674	0.805923690535518	1.79424469602338	0.650114893516631	1.06713636572584	0.33411991538706	1.93679375473761	0.801498279149769	0.868708914995747	0.938489761830518	0.872990919132606	0.932447515449217	0.868493998979198	0.833275223481298	0.837256519233339	0.854119235493273	0
ENSG00000010270.9	STARD3NL	38217823	38270272	7_37842623_GT_G	37842623	GT	G	7_37842626_TT_T_b37;7_37842623_GTTTT_G_b37;7_37842624_TTTT_T_b37;7_37842625_TTT_T_b37	1.82363606526849	0.674516820573962	1.97375082875448	0.871293285775119	0.253327168193437	0.186295551049341	-1.12106505745123	0.0772862530910554	1.50028246092148	0.479624259354837	0.569333154704566	0.231655639818613	1.99803297548669	0.964624499890992	1.14576496187237	0.355357020256112	0.984200015903862	1	0.658641497397038	0.661094766884066	0.812515664747631	0.696108581345156	0.935979938929071	0.761396705904432	0
ENSG00000010278.7	CD9	6308880	6347425	12_6286791_G_T	6286791	G	TRUE	12_6286791_G_T_b37	1.9705305584742	0.863699599560588	1.57575827342851	0.514828057843881	1.95911169025197	0.839753665960881	1.97556498972506	0.875783142407026	1.76374416871573	0.626923526537339	1.09278228569241	0.340853720304534	-0.228657784478287	0.135471487051955	1.96254827582351	0.846548236519786	1	0.957799115248007	0.874614846474917	0.923702250385504	0.842317837530067	0.74783428860218	0.734174018950673	0.860148319683698	0
ENSG00000010292.8	NCAPD2	6602521	6641121	12_6052447_G_T	6052447	G	TRUE	12_6052447_G_*_b37;12_6052447_G_T_b37	0.334316934462151	0.196837751353358	0.359509189047856	0.200258140220549	1.74172260546771	0.611306085233994	1.92359290469165	0.782226776673052	1.574049664151	0.513982776730992	1.97174105954412	0.866501496190256	1.23776402523958	0.382629684670756	1.81220841501272	0.664761053238713	0.809027843982833	0.801258665920216	0.839067699055605	0.909476934770021	0.823617509441674	0.86856100148302	0.850604407256276	0.839585593437217	0
ENSG00000010295.15	IFFO1	6647540	6665239	12_7004750_C_CAA	7004750	C	CAA	12_7004750_CA_C_b37;12_7004751_A_AAAAA_b37;12_7004751_A_AA_b37;12_7004751_A_AAAA_b37;12_7004751_A_AAA_b37;12_7004751_A_AAAAAAAA_b37	1.64666585093437	0.552231790259296	1.98073896620474	0.889620737728528	-4.23053881949659	0.0125565523170193	1.45205255467783	0.459157581736973	0.25837518635052	0.18693308374316	-4.27038030269682	0.0122772789182338	0.598281525623122	0.236436053847057	-3.99073860530154	0.0143811795035125	0.956806686063532	1	0.311210408547864	0.85547034805836	0.682653771795473	0.3643540766319	0.795674444726963	0.419784115104605	0
ENSG00000010310.4	GIPR	46171501	46186982	19_46969032_CAAA_C	46969032	CAAA	C	19_46969036_AA_A_b37;19_46969032_CAAAAA_C_b37;19_46969035_AAA_A_b37;19_46969034_AAAA_A_b37;19_46969033_AAAAA_A_b37	1.25962598887298	0.389541095358907	1.99841368413064	0.968229789912517	1.21943645654306	0.376968843576701	1.91973454892707	0.776938001621996	1.45687282654433	0.461139606147858	1.76693794488682	0.629262597503605	1.64065413566851	0.548869750295488	1.88527795784438	0.734830900231666	0.914223593568488	1	0.769467757980117	0.909078840505978	0.809896762671926	0.830092680077476	0.882211351980887	0.850427578117357	0
ENSG00000010322.11	NISCH	52489133	52527087	3_52494588_T_A	52494588	TRUE	A	3_52494588_T_A_b37	1.55594382114617	0.505171179811987	-2.96286908908894	0.0258972053366558	-0.662959477830327	0.10270947163881	1.16079395835249	0.35962394205276	-1.31737252240794	0.0685513059408018	1.72269409825702	0.598472485604211	1.54645830410152	0.500657840370721	-0.0985945842367073	0.147434601819988	0.946716373461198	0.556025018377945	0.571827749955505	0.830266903099707	0.533606757118544	0.819768083722713	0.876882734772325	0.671753452761446	0
ENSG00000010379.11	SLC6A13	329788	372039	12_1100100_C_CGT	1100100	C	CGT	12_1100100_C_CGT_b37;12_1100100_C_CGTGT_b37;12_1100100_C_CGTGTGT_b37;12_1100100_C_CGTGTGTGTGTGTGTGTGT_b37;12_1100100_C_CGTGTGTGTGTGTGTGTGTGTGTGTGT_b37	1.50643422339272	0.482340990295625	1.6038609018222	0.529089953881013	1.70383518729705	0.586296788734263	-2.07003063018658	0.0436504828073236	1.12323533453559	0.349089345243753	0.418284048626333	0.208513697612659	1.77598230672783	0.635995542504726	1.56336985363976	0.508753440788318	0.943557905388879	0.961438409885376	0.831656316232036	0.613823655804651	0.769976658470713	0.682554200472773	0.897860872830871	0.810578383271472	0
ENSG00000010626.10	LRRC23	6982732	7023407	12_7015915_A_G	7015915	A	G	12_7015915_A_G_b37	1.5758990566967	0.514897814044431	1.66508003979726	0.562776298508171	-0.827198727827692	0.0926798909732431	1.91909891241835	0.776079978651081	0.438624814898617	0.211463980291349	1.78861085393385	0.645680777633767	1.97173992928828	0.866498851541063	0.936222336443223	0.30235516615592	0.949762734143825	0.966808641106964	0.559573112098835	0.909078840505978	0.695572187838437	0.832428073013377	0.929162661948333	0.741757178784604	0
ENSG00000010671.11	BTK	100604434	100641183	X_100131997_T_C	100131997	TRUE	C	X_100131997_T_C_b37	1.23608521708144	0.382106171255625	1.7067456245228	0.588142558007789	0.459321302420335	0.214516810658963	1.3464573569978	0.418848932602057	1.3734718766583	0.428631688283115	1.08972744040165	0.340042110983732	1.36599700202265	0.425890778588193	0.880004393433069	0.289919399964191	0.910075923638093	0.972149880273716	0.682174094358051	0.844383370835338	0.79825400844507	0.747262497733135	0.861714590016257	0.736931575279146	0
ENSG00000010704.14	HFE	26087508	26098571	6_25169492_TAGC_T	25169492	TAGC	TRUE	6_25169492_TAGC_T_b37	1.13895526426472	0.353446494808136	1.99406819080644	0.938609035156634	-2.43802740964315	0.03514683423012	1.99593817433919	0.94918326291279	-4.29285355982051	0.0121225727025333	1.98248983768286	0.894726466959106	1.60822588976288	0.531368325287616	1.66567159331152	0.563121412667285	0.895673550214741	1	0.431348621091762	0.928517155624116	0.342717113835058	0.872319550519879	0.881685069592959	0.822544995803513	0
ENSG00000010803.12	SCMH1	41492871	41707826	1_41847885_G_GGA	41847885	G	GGA	1_41847885_G_GGA_b37	-0.614445124366739	0.105894560090848	1.7579002695	0.622693675033572	1.71214899532487	0.591600959478913	1.99299217261853	0.933284806071977	1.88824116351833	0.738150542422228	-0.829646878782057	0.0925387048730372	1.22409256686899	0.378395721962569	-1.14400096545575	0.0762066555124695	0.743870221902261	0.983144140744887	0.83292154266791	0.927643654048471	0.859355101767717	0.579024532118276	0.847849950841701	0.590705312337082	0
ENSG00000010810.13	FYN	111981534	112194655	6_112149634_G_A	112149634	G	A	6_112149634_G_A_b37	-1.45153767481651	0.0631929543024937	0.125234937883704	0.170930327373046	1.2949806340261	0.401102236870559	1.76830939719798	0.630273095621688	1.971536182004	0.866022995167937	-0.00437482402344358	0.156845945315861	-1.87982543205925	0.0488696383899367	1.36979792329453	0.427281200534687	0.674124419220627	0.781722650307183	0.780454418360591	0.88381594421575	0.876420267385679	0.646449436260785	0.634533351750002	0.787669857499145	0
ENSG00000010932.11	FMO1	171217637	171255117	1_171323199_G_A	171323199	G	A	1_171323199_G_A_b37	-1.85565589252974	0.0495785385832922	0.645574275324236	0.244505893330738	-5.65523655127316	0.00566077684518532	1.92592433316173	0.785492497333722	-3.16291444584778	0.0230741462545362	0.0229315891484703	0.159699584539438	0.485501950426851	0.218454004815591	-3.58492730796229	0.0181156850418933	0.631626694729452	0.831659781147245	0.258859565852588	0.909476934770021	0.399592276599766	0.649072110612084	0.785855717418508	0.446764742457618	0
ENSG00000011105.7	TSPAN9	3186520	3395730	12_3858471_C_T	3858471	C	TRUE	12_3858471_C_T_b37	-1.94767515986348	0.0469361699483212	-0.13857031971969	0.143635697148412	1.99779482690769	0.962545689072396	-2.09075104513551	0.0431184783583253	-0.33054796778265	0.126857214124119	1.61128098679347	0.532973512374912	-0.307871661520664	0.128720193199222	-5.34549260939389	0.00672311069884633	0.626862731711371	0.760819203553464	0.891276831541368	0.613823655804651	0.620856089724769	0.805263600693461	0.723349707994577	0.381243056370621	0
ENSG00000011243.13	AKAP8L	15490858	15529952	19_16342201_G_GT	16342201	G	GT	19_16342201_GT_G_b37;19_16342202_T_TT_b37	1.78364231843057	0.641829307613533	0.375275751091522	0.202434314733771	1.96431323758128	0.850163823998753	1.95392579937322	0.830040974273966	1.99610854218059	0.95025898705913	0.989443175203235	0.314769477983665	0.345543336388062	0.198353439158735	1.99151885916109	0.92662406291809	0.978306795069425	0.802618090373271	0.876320313538986	0.920163279435401	0.886434459535856	0.739880943934934	0.775513911296641	0.864549396734525	0
ENSG00000011258.11	MBTD1	49254785	49337524	17_48573825_T_TA	48573825	TRUE	TA	17_48573825_TAAA_T_b37;17_48573827_AA_A_b37;17_48573826_AAA_A_b37;17_48573828_A_AA_b37;17_48573828_A_AAAAAAAAA_b37;17_48573828_A_AAA_b37	0.410176761403818	0.20735138990801	1.99859057153395	0.970052569027606	1.74933806169156	0.616609371568415	1.39571583561985	0.436948076180093	1.99930904143434	0.979029149071842	1.75190788333481	0.618421692070718	1.9165904232521	0.772728951170734	1.81915399207304	0.670647200582039	0.816680925941389	1	0.840945051679074	0.850493207809014	0.891281953900944	0.826471943996306	0.916894741378545	0.840926279654747	0
ENSG00000011260.9	UTP18	49337888	49375297	17_48607868_G_A	48607868	G	A	17_48607868_G_A_b37	1.87127980033563	0.719762687494179	1.91218648777999	0.766975444834241	-0.603173609923886	0.106649959563944	-2.23966473051269	0.0394899646425003	1.99398912369293	0.938202052709678	-0.584946819235199	0.107884031735023	1.89036066570077	0.74055512269325	0.456031853228524	0.214028119569975	0.989349032822251	1	0.576268248649266	0.608737263320507	0.885956861017658	0.59823614842998	0.909279426562608	0.709221269342184	0
ENSG00000011295.11	TTC19	15902693	15948329	17_16106354_TACACACACAC_T	16106354	TACACACACAC	TRUE	17_16106354_TACACACACACAC_T_b37;17_16106356_CACACACACAC_C_b37;17_16106366_C_CAC_b37;17_16106366_C_CACACAC_b37;17_16106366_C_CACACACACAC_b37;17_16106366_C_CACAC_b37	1.96842967557592	0.858973979105398	1.93305016090727	0.795830708168191	1.55118446835985	0.502897976815292	1.79266561527589	0.648864756843162	1.12125163645067	0.348544721800563	1.98122966728943	0.891026950593917	0.505802930881657	0.22156640103322	1.9989140966714	0.973712030085832	1	1	0.814262676433186	0.885754104877335	0.769976658470713	0.871883016706149	0.789625164341802	0.870979361982484	0
ENSG00000011304.12	PTBP1	797074	812327	19_642272_CCATATGGGGTGGTGTGAGCTGTGAGGGCCGGGCTGGGGGCTCCATA_C	642272	CCATATGGGGTGGTGTGAGCTGTGAGGGCCGGGCTGGGGGCTCCATA	C	19_642314_CCATATGGGGTGGTGTGAGCTGTGAGGGCCGGGCTGGGGGCTCCATA_A_b37;19_642356_CCATA_A_b37;19_642272_CCATATGGGGTGGTGTGAGCTGTGAGGGCCGGGCTGGGGGCTCCATATGGGGTGGTGTGAGCTGTGAGGGCCGGGCTGGGGGCTCCATA_*_b37	1.99997087586621	0.995694094819021	1.83868855915517	0.687951964269	1.93947205268688	0.805663435802435	1.73522501196794	0.606858489063262	1.97420543338472	0.872403043856046	1.30784146048302	0.405431150428295	1.46739530669691	0.465513846235565	0.78183719621029	0.269721504054136	1	0.995343634539389	0.870974847482005	0.879027938256563	0.876910859961019	0.770267019874192	0.87256457085053	0.730502842718676	0
ENSG00000011422.7	PLAUR	44150246	44174699	19_44122718_C_CT	44122718	C	CT	19_44122725_TT_T_b37;19_44122726_T_TT_b37;19_44122726_T_TTTT_b37;19_44122726_T_TTT_b37;19_44122724_TTT_T_b37;19_44122718_CTTTTTTTT_C_b37	1.74260499875709	0.611915498759817	1.43988191829618	0.454212669571553	0.807854318367106	0.27489717378827	-0.461536193478139	0.116664633221094	1.89153650364381	0.741900249933705	1.98505679513988	0.902707046260627	1.11374247884072	0.346493503221997	1.52370060535463	0.490103337637101	0.973424867291302	0.933378553318592	0.723494369729828	0.700755573137051	0.859355101767717	0.873107839271485	0.842196451760167	0.806532231499955	0
ENSG00000011426.6	ANLN	36429414	36493400	7_37204035_A_T	37204035	A	TRUE	7_37204035_A_G_b37;7_37204035_A_T_b37	-0.252761992102762	0.13337615582648	1.40154724858007	0.439168981176002	1.06597702997908	0.333819736098928	1.77682677205996	0.636632642333178	1.55059471551772	0.502617510638516	1.38552722992182	0.433108686253151	1.98268932679173	0.895324390756279	0.796862300236	0.272695453912847	0.760668991326277	0.929051722448439	0.754499636918805	0.884155140680346	0.820644452089772	0.78141977088118	0.930673847402398	0.73324658666833	0
ENSG00000011523.9	CEP68	65283499	65314138	2_65294532_T_G	65294532	TRUE	G	2_65294532_T_G_b37;2_65294532_T_C_b37;2_65294532_T_A_b37	0.795965498151077	0.272516799927241	1.99990069868363	0.99204920828131	1.65662982744902	0.557890324241545	-0.174016163376962	0.140359251502476	0.289538834160169	0.190925547523937	1.75213832525543	0.618584778737927	0.574772327883636	0.232544866693263	1.65021754742321	0.554236304219854	0.860048105403533	1	0.825859673997093	0.715899810969188	0.687045428181365	0.826471943996306	0.794452167554604	0.82242100732757	0
ENSG00000012048.15	BRCA1	41196311	41277500	17_41375509_T_TCTCACA	41375509	TRUE	TCTCACA	17_41375509_T_TCTCACA_b37;17_41375509_T_A_b37;17_41375509_T_*_b37;17_41375509_T_TCACA_b37	1.89723043046314	0.748531021023565	1.98324113078928	0.896996798259612	1.39088600517499	0.435121601883784	1.59015232801585	0.522046831158242	-0.373866313893473	0.123381138870326	-0.999686054450024	0.0832806530949717	0.304440710659719	0.192869750702878	-0.00692629161761715	0.156582281165464	0.993588089598352	1	0.790390029829241	0.863470836030611	0.617242930127275	0.568899256421344	0.775150923966543	0.673568120207813	0
ENSG00000012061.11	ERCC1	45910590	45982086	19_45945592_AAG_A	45945592	AAG	A	19_45945592_AAG_A_b37	1.81023138560039	0.66310926752197	1.61161261363736	0.533148280109316	1.92428305898028	0.783187850728449	1.8467542851385	0.695452734682403	1.78209424502984	0.640640281954191	1.50164531202296	0.480223951438451	0.739631909624279	0.261581427607363	1.83141255839456	0.681370256178841	0.982741059167268	0.961438409885376	0.867318248861457	0.896813553228697	0.844876743165523	0.791168682977503	0.803555144820718	0.843415958234063	0
ENSG00000012124.10	CD22	35810163	35838258	19_35800662_G_T	35800662	G	TRUE	19_35800662_G_T_b37	1.84438038062478	0.693221872912481	1.72028988543212	0.596891280850189	1.20720131345939	0.373255203547778	1.73637527636259	0.607640785754346	0.809011026852261	0.275130159434295	1.92806173218389	0.78853529081276	1.5770901243053	0.51548863257986	1.93490635967555	0.798619177302839	0.987272977290613	0.973446737708229	0.769467757980117	0.879027938256563	0.734140011528546	0.859792562007119	0.877766418111934	0.853356663514991	0
ENSG00000012171.13	SEMA3B	50304989	50314977	3_50040741_TAAAA_T	50040741	TAAAA	TRUE	3_50040743_AAAA_A_b37;3_50040744_AAA_A_b37;3_50040742_AAAAA_A_b37;3_50040745_AA_A_b37;3_50040741_TAAAAA_T_b37	1.99293843259363	0.933030088767906	1.99682244618464	0.955047218589394	1.78122128364072	0.639972054887747	0.795180791447251	0.272360596967706	1.98778287918452	0.911988198400342	1.8261376277917	0.676701762138882	1.93201517797547	0.794293794447237	1.93605096425483	0.800359812225712	1	1	0.842214639146725	0.796746475424966	0.883030895644692	0.839772873107083	0.922375379923701	0.85366247834612	0
ENSG00000012211.8	PRICKLE3	49031150	49042845	X_48774432_CA_C	48774432	CA	C	X_48774433_A_AA_b37;X_48774432_CA_C_b37;X_48774433_A_AAA_b37	1.73811586002438	0.608828670368346	1.99798346795387	0.964182383372801	1.89636594833377	0.747511459447055	1.90878753607961	0.762641380792597	1.82236082966318	0.673409999666756	1.99639816872133	0.952143481898679	1.95581893537366	0.833517103288253	1.27070547772996	0.393111956887672	0.973424867291302	1	0.86333350365012	0.907110403177264	0.852184892828916	0.880442833474848	0.925809747078688	0.776533199857923	0
ENSG00000012232.4	EXTL3	28457985	28613116	8_28738802_A_C	28738802	A	C	8_28738802_A_C_b37	1.86307733729689	0.711359672683399	1.99862013547988	0.970368173868851	1.97033592847373	0.86325466282183	1.99679525092643	0.954855467613502	1.84954302293852	0.698099036661394	1.38817835678623	0.434102752583771	0.128852638678552	0.171343728635333	0.584012275902808	0.234064934544664	0.988480140591661	1	0.878526489539561	0.928517155624116	0.856972439878451	0.781716788271507	0.760885913595975	0.715327069847449	0
ENSG00000012779.6	ALOX5	45869660	45941561	10_45297208_TG_T	45297208	TG	TRUE	10_45297208_TG_T_b37	1.98208715986397	0.8935299986991	0	1	1.9929719640931	0.933188906578652	1.76425921755708	0.627299413905696	1.98878029630384	0.915643363837772	1.48214201829069	0.47175683899317	1.55924371883299	0.506757656366699	0.856080241237407	0.284825583813377	1	1	0.885505332441326	0.883331521331675	0.883031484566335	0.791168682977503	0.876882734772325	0.736841810444527	0
ENSG00000013016.10	EHD3	31456879	31492313	2_31023730_T_C	31023730	TRUE	C	2_31023730_T_C_b37	1.99045111908333	0.922155923825419	1.15184418239119	0.357074572023673	1.71760685743874	0.595136939369982	1.89789180653571	0.749314238584725	1.72402447565992	0.599351215677815	1.39302076710891	0.435927454629317	1.6736393774338	0.567809984745046	1.74824005829805	0.615838565687439	1	0.888278640793185	0.833393761015264	0.905410565491369	0.83698980025721	0.782008355863396	0.889883022091907	0.834004824473647	0
ENSG00000013275.3	PSMC4	40476911	40487348	19_39593355_T_TTTCTTTCTTTC	39593355	TRUE	TTTCTTTCTTTC	19_39593355_T_TTTC_b37;19_39593355_T_TTTTCTTTCTTTC_b37;19_39593355_T_TTTCTTTC_b37;19_39593355_T_TTTCTTTCTTTCTTTC_b37;19_39593355_T_TTTCTTTCTTTCTTTCTTTC_b37;19_39593355_T_TTTCTTTCTTTC_b37	-0.900296302237393	0.0885632717799687	-1.50482169250807	0.0611904322115877	1.39470556105402	0.436565058197177	1.35125022159923	0.42056002129993	1.00678313910839	0.318957414556847	1.77983392403803	0.638913405957992	1.9806871363009	0.889473278927871	-5.04474433469557	0.00794981714280627	0.715856811191914	0.659195769639479	0.790390029829241	0.844383370835338	0.756388906461659	0.831935585024577	0.930673847402398	0.385163938669397	0
ENSG00000013288.4	MAN2B2	6576901	6625089	4_6613462_A_G	6613462	A	G	4_6613462_A_G_b37	0.988202000650062	0.31447247903974	0.927816031264285	0.300452659591248	-0.179535338159212	0.139856681142998	1.97354481001236	0.870793611422198	0.11767641248565	0.17007029172019	-0.668843803335676	0.102330338411296	0.981213185683828	0.312806953128746	1.99991519656953	0.99265248242457	0.878221110694235	0.868302236069869	0.612305091557613	0.923702250385504	0.666109124609259	0.593865915834368	0.829827504736158	0.872665397438447	0
ENSG00000013297.6	CLDN11	170136652	170578169	3_170758392_A_ATT	170758392	A	ATT	3_170758397_T_TTT_b37;3_170758397_T_TT_b37;3_170758392_A_T_b37;3_170758396_TT_T_b37;3_170758392_ATTTTT_A_b37;3_170758397_T_TTTT_b37	1.85722941296802	0.705542062598413	1.81894504251773	0.670468189974518	1.55026336864438	0.50246005046144	1.95414508073202	0.830439741509319	1.49940552721148	0.47923903241648	1.4682742346435	0.465882214267859	1.52206417182845	0.489358792279387	1.66194166261857	0.560952136229324	0.988107307289045	0.9943916316085	0.814262676433186	0.920163279435401	0.812515664747631	0.790835010459579	0.876882734772325	0.822544995803513	0
ENSG00000013364.14	MVP	29831714	29859355	16_30603118_A_AT	30603118	A	AT	16_30603119_T_TT_b37;16_30603118_AT_A_b37	1.82878191991233	0.679031522582605	0.76291977013085	0.266034507602629	1.9920187417074	0.928813383898976	1.96519441689753	0.852003636029679	1.95881002553085	0.839171663702472	1.89843347028068	0.749957774772666	1.66004981984804	0.559857980286825	0.613478580167907	0.238993428013485	0.984512895261743	0.846968286640845	0.885505332441326	0.920848581526074	0.871962105951851	0.852311530822691	0.887655463008002	0.717133061786403	0
ENSG00000013392.6	RWDD2A	83903097	83908651	6_83274601_T_G	83274601	TRUE	G	6_83274601_T_G_b37	1.95828220025936	0.83815864309385	1.42201901312774	0.447104799545905	1.22969779719978	0.380123579708928	0.0039866476013799	0.157713548143026	-0.923492352976893	0.0872987350202766	0.691598018547438	0.252684189236422	1.99441956401205	0.940451565071084	1.30237540182537	0.403583016629405	1	0.93136332097363	0.769667900706241	0.730834943571216	0.565336112989094	0.708461522105872	0.934490967094456	0.778719992036223	0
ENSG00000013441.11	CLK1	201717731	201729422	2_202550266_G_A	202550266	G	A	2_202550266_G_A_b37	1.13493298198227	0.3523245965084	0.437364820887126	0.211279796155332	1.86823170306513	0.716605607741719	1.99987698153649	0.991150549458146	1.97923739664418	0.885427550903202	1.93842918585602	0.804030211961388	1.74344173005585	0.612494590892956	1.9659256916093	0.853548844622865	0.894890871825822	0.808012486013081	0.858712886884822	0.932447515449217	0.878824766229629	0.862041883534239	0.894260120421402	0.860578273018401	0
ENSG00000013503.5	POLR3B	106751435	106903976	12_106037677_CT_C	106037677	CT	C	12_106037679_T_TT_b37;12_106037678_TT_T_b37;12_106037677_CTT_C_b37	1.97388662876784	0.871623753989849	1.88954463693221	0.739626305877242	0.629898567043256	0.241794456886426	1.99649044507925	0.952759758146932	-0.131517232242857	0.144297864345836	0.363233417097092	0.200769683711963	0.278413671341582	0.189488977647205	1.3037353379263	0.404041675620021	1	1	0.701097983507085	0.928517155624116	0.637921101967611	0.676898020546563	0.77277165326202	0.778719992036223	0
ENSG00000013523.5	ANGEL1	77253587	77292589	14_76741157_C_T	76741157	C	TRUE	14_76741157_C_T_b37	-0.320556876525302	0.127674311325525	0.393530790100783	0.204988833413861	1.96656733261068	0.854918837739941	-1.98444379683735	0.0459222597800248	1.50135815099748	0.480097490553363	0.968951502648679	0.309912532980374	0.994733297130324	0.316039467054702	0.295050719158723	0.191641989003936	0.756284862677403	0.803579700711045	0.87690865892882	0.613823655804651	0.812515664747631	0.737874161857311	0.830784417430599	0.706660923600206	0
ENSG00000013561.13	RNF14	141337892	141369856	5_141654233_T_TTTTATTTATTTATTTATTTATTTATTTA	141654233	TRUE	TTTTATTTATTTATTTATTTATTTATTTA	5_141654233_T_TTTTATTTATTTATTTATTTATTTA_b37;5_141654233_T_TTTTATTTATTTATTTATTTATTTATTTA_b37;5_141654233_T_TTTTATTTATTTATTTATTTA_b37;5_141654233_T_TTTTATTTATTTATTTATTTATTTATTTATTTA_b37;5_141654233_T_TTTTATTTATTTATTTA_b37	1.74770750850138	0.615465469592407	1.30579662100291	0.40473832497619	0.187694256076441	0.178231881576472	-1.60880538844589	0.0574743908496787	1.8678596071785	0.716223047631754	0.559761762046264	0.230100792260099	1.95970659761082	0.840908006917443	1.25906654945112	0.389362024620823	0.97502990100279	0.910822480666375	0.650752735760243	0.625626980158392	0.85824147105208	0.695749279091385	0.927262571034777	0.774986498590956	0
ENSG00000013573.12	DDX11	31226778	31257725	12_31244846_C_G	31244846	C	G	12_31244846_C_G_b37	-3.48236207841825	0.0192092846868535	1.80854984377305	0.661712395878846	-1.77530260324556	0.0520144916981938	1.37226120418057	0.428185953498538	0.103761906502029	0.168500001178141	1.22634434195652	0.379088515716892	1.3166063327518	0.408420570837611	1.97523039576544	0.874942520948412	0.54417057562628	0.993571153157608	0.480709760204452	0.847251833140779	0.664609166959312	0.761001280598683	0.859852986421653	0.860606726578155	0
ENSG00000013583.4	HEBP1	13127797	13153207	12_13153773_T_C	13153773	TRUE	C	12_13153773_T_C_b37	-0.273910617059244	0.131567543780683	1.89671406820548	0.747921462201153	1.11016510390886	0.345522053412476	-2.02466665471502	0.0448394801627117	1.96623719210385	0.854212260658527	1.07305540570007	0.335658130913376	1.60047989854058	0.527337200539976	1.94891327415098	0.821182965146045	0.760668991326277	1	0.762354665126444	0.613823655804651	0.874590792552846	0.74688281027718	0.881433515096069	0.85659066906731	0
ENSG00000013588.5	GPRC5A	13043715	13070871	12_12177560_C_CA	12177560	C	CA	12_12177562_A_AA_b37;12_12177562_A_AAA_b37;12_12177562_A_AAAA_b37;12_12177561_AA_A_b37;12_12177560_C_A_b37;12_12177560_CAA_C_b37	1.82008162394715	0.671443396248217	1.12556617487121	0.349730755822078	1.91191215312807	0.766622283599304	-0.292741646961531	0.129980144687063	1.87031955570581	0.71876359549789	-0.703463659164299	0.100130500254723	1.16165582269082	0.359870766705496	-0.943445831856309	0.0862266064474897	0.983728597141967	0.88570037707767	0.865417911263517	0.705854671691618	0.85824147105208	0.58890285528896	0.84597124295502	0.607315228096326	0
ENSG00000013619.9	MAMLD1	149529688	149682448	X_148584400_T_C	148584400	TRUE	C	X_148584400_T_C_b37	-2.60633041814185	0.0318541278149243	-3.58335415956628	0.0181319637839998	0.770453087091539	0.267495170814472	-7.17365630937468	0.00245523562163286	1.44695327820915	0.457075470633818	0.545868969774631	0.22786624874341	1.88951762487261	0.739595625563116	1.06974127538285	0.334795704674967	0.588347475086179	0.519130170005537	0.718534691194883	0.381306057279068	0.808900003365778	0.695504091228617	0.909279426562608	0.756925381167064	0
ENSG00000013810.14	TACC3	1723226	1746898	4_841114_C_T	841114	C	TRUE	4_841114_C_T_b37	1.82657865079671	0.677088875661223	-0.587275543289422	0.107725492176057	1.02483060659608	0.323394322105004	1.73652685716075	0.607744036858753	0.889351204618833	0.291940958309543	1.81584454679614	0.667826165468603	0.989663930157974	0.314822340546966	0.232955299289529	0.183748243871256	0.984200015903862	0.737095853372641	0.749521437123898	0.879027938256563	0.741063152888855	0.836517451842363	0.829979923894103	0.698314723435509	0
ENSG00000014138.4	POLA2	65029232	65073060	11_65593463_TATATATATATATATATATATATATATATATATATATATACACACACACACACACAC_T	65593463	TATATATATATATATATATATATATATATATATATATATACACACACACACACACAC	TRUE	11_65593467_TATATATATATATATATATATATATATATATATATACACACACACACACACACACAC_C_b37;11_65593463_TATATATATATATATATATATATATATATATATATATATACACACACACACACACACACAC_*_b37;11_65593463_T_C_b37;11_65593471_TATATATATATATATATATATATATATATATACACACACACACACACACACAC_C_b37;11_65593465_TATATATATATATATATATATATATATATATATATATACACACACACACACACACACAC_C_b37	-0.5560845420992	0.109870394444067	0.455049217550197	0.213882392832709	-0.479580151076618	0.115333036184304	-4.42504126633054	0.011252229778973	1.38238827948015	0.431936172501206	1.07256742113685	0.335530957691246	-4.41509154564142	0.0113154494320366	1.14238296658175	0.354406408122736	0.746052110386356	0.811325977977034	0.592167778689541	0.508547763996516	0.79960375322914	0.74688281027718	0.467680774150081	0.761396705904432	0
ENSG00000014164.6	ZC3H3	144519824	144623623	8_144629402_T_A	144629402	TRUE	A	8_144629402_T_A_b37	1.91409859113247	0.769453802499267	0.856249653167254	0.284861252878743	1.99178145145652	0.927765766069611	1.99996976892737	0.995613030130366	1.59487058808872	0.524452033637485	1.89389636216617	0.744624457290996	1.68226083094186	0.572969499754033	0.993231689643437	0.315678298562217	0.997926767941257	0.859705153058647	0.885411012916331	0.932447515449217	0.826932026587778	0.852007968753153	0.892210631599045	0.747460444930357	0
ENSG00000014216.11	CAPN1	64948036	64979477	11_64421249_G_GT	64421249	G	GT	11_64421250_T_TT_b37;11_64421249_GT_G_b37;11_64421250_T_TTT_b37	0.592660016184084	0.235498473411707	1.75721733431305	0.622203511458975	1.57403207417292	0.513974087215775	0.451677829105051	0.21338330489431	1.73323488828129	0.605510064061692	1.05744017144809	0.331620387605999	1.96908511121774	0.860430404838163	1.25250077154618	0.387269146662106	0.831950525538257	0.983144140744887	0.817835493255767	0.774472531578524	0.837442544510826	0.745738007822472	0.928861214081682	0.774616310056458	0
ENSG00000014641.13	MDH1	63815742	63834331	2_63246965_G_GGGAGGGAAGGAAGGAA	63246965	G	GGGAGGGAAGGAAGGAA	2_63246973_AGGAA_A_b37;2_63246965_GGGAAGGAAGGAA_G_b37;2_63246977_A_AGGAAGGAAGGAAGGAA_b37;2_63246977_A_AGGAAGGAAGGAA_b37;2_63246969_AGGAAGGAA_A_b37;2_63246977_A_AGGAAGGAA_b37	1.00819645568157	0.319301971678102	1.74096322820111	0.610782678944175	1.5224680537093	0.489542375434608	1.8536887443031	0.702085676360275	1.93149281573432	0.793522847252227	0.700789803765417	0.254357540743865	0.670059419684037	0.248815788880939	1.2892367230138	0.39919053884368	0.879196202989858	0.97852466533072	0.809396287703691	0.897245101090459	0.867038542436788	0.708461522105872	0.799271686361883	0.778278156497428	0
ENSG00000014824.9	SLC30A9	41992488	42092474	4_41557135_A_AGC	41557135	A	AGC	4_41557135_A_AGC_b37	-3.51498867733193	0.0188541953039776	1.64396054902505	0.550714093380053	-1.76452240222812	0.0523508065967279	-2.86200373542704	0.0274544328978255	-0.567096476638767	0.109107827895384	-1.65551002650579	0.0558840425495677	1.62506333088805	0.540325580821391	-0.426667612657127	0.119286239456786	0.54417057562628	0.964152301449991	0.480928651923708	0.565287170739823	0.600231065057412	0.51958243904382	0.881685069592959	0.651691718959558	0
ENSG00000014914.15	MTMR11	149900542	149908791	1_149679188_C_CCATCGA	149679188	C	CCATCGA	1_149679188_C_CCATCGA_b37	1.91127034371675	0.765798389180608	0	1	0.0768960726760497	0.165514888751797	1.28073548386766	0.396385267191726	1.43065776481774	0.450520413026883	0.364243961611976	0.200908752468178	0.983609464011693	0.313376716823147	1.76945771523208	0.631122023747763	0.996632292211616	1	0.640236513933223	0.838498599316787	0.806642803753031	0.676898020546563	0.829827504736158	0.834023179952848	0
ENSG00000015171.14	ZMYND11	180404	300577	10_467980_A_AT	467980	A	AT	10_467980_A_AT_b37	1.89687490056502	0.748111142090527	0.358547825237338	0.200126340375733	1.14542783006561	0.355262102628115	-0.377355210513485	0.123105808998311	1.80713382486027	0.660541754361353	1.93809204969205	0.803505370480297	-0.502922863010724	0.113635223267445	1.59345036425157	0.523725989570278	0.993588089598352	0.801258665920216	0.764518969853714	0.703711351069317	0.849194296752821	0.862041883534239	0.713311365119441	0.815079084118376	0
ENSG00000015676.13	NUDCD3	44418719	44530479	7_44535594_G_GA	44535594	G	GA	7_44535595_A_AA_b37;7_44535594_GA_G_b37	1.99426580996249	0.939638335583098	1.65535327542631	0.557159246130133	0.914660799111743	0.297506203340817	-5.25947109354678	0.00705280592148778	1.99999500192405	0.998216220676951	1.47497340729484	0.468705321309146	-0.579200209449937	0.10827635825424	1.99868784483397	0.971104002560903	1	0.965725733866267	0.737028431042189	0.437369011451762	0.891403798650264	0.791168682977503	0.708378715279805	0.87060517077398	0
ENSG00000016391.6	CHDH	53846361	53880417	3_53791456_G_A	53791456	G	A	3_53791456_G_A_b37	1.95199020394205	0.826563287601143	1.51249434984931	0.485042091613904	1.99981484256142	0.989143314890001	0.488937207912215	0.218976985335318	1.46156354503574	0.463081433465599	1.86245243701489	0.710731342030147	0.262552669878744	0.187462592177183	1.97626949978513	0.877572620883182	1	0.949767015929232	0.892479076655294	0.774472531578524	0.810074051096046	0.847343372942996	0.770872274260738	0.860606726578155	0
ENSG00000016864.12	GLT8D1	52728504	52740048	3_52607306_CT_C	52607306	CT	C	3_52607307_TT_T_b37;3_52607306_CTT_C_b37;3_52607308_T_TT_b37	1.39750778076916	0.437628708355621	1.70854625210421	0.589290437111857	0.0634215448691293	0.164040522168645	1.60541780691443	0.529900586900412	0.574359002839572	0.232477149484461	1.99507019997537	0.944024497725548	1.34198711205778	0.417262346277492	1.96034278423804	0.842152297142427	0.930840776121684	0.972785232872346	0.637463738397207	0.865930810994402	0.710959776338142	0.879186754063203	0.860867988651186	0.860010716848158	0
ENSG00000017260.15	ATP2C1	130569438	130735556	3_131409575_T_TAAA	131409575	TRUE	TAAA	3_131409575_T_TA_b37;3_131409575_T_TAAA_b37;3_131409575_T_TAA_b37	1.60505060307133	0.529709194258173	1.98333992875928	0.89729917529942	1.65723001010639	0.55823467846689	1.47282118435339	0.46779536480774	1.61682997932621	0.535911558761433	0.883534855659718	0.290680874954739	1.82092184117181	0.67216665600062	1.55057815206015	0.502609637478827	0.953963983359658	1	0.825859673997093	0.856568385009371	0.827782678314591	0.727730624684557	0.903760214838085	0.810578383271472	0
ENSG00000017483.10	SLC38A5	48316919	48328644	X_48199524_TAAATA_T	48199524	TAAATA	TRUE	X_48199524_TAAATAAAATAAAATAAAATAAAATAAAATA_T_b37;X_48199539_AAAATAAAATAAAATA_A_b37;X_48199549_AAAATA_A_b37;X_48199534_AAAATAAAATAAAATAAAATA_A_b37;X_48199544_AAAATAAAATA_A_b37;X_48199529_AAAATAAAATAAAATAAAATAAAATA_A_b37	-0.552089086010483	0.110148523177133	1.61118463262045	0.532922753022866	1.67772273811789	0.570242297290755	1.63413245980104	0.545265474946664	0.662257517801038	0.247432478689843	1.62494627936093	0.540262362184365	1.7519052207623	0.618419808286931	1.35862651735675	0.423213876439165	0.746052110386356	0.961438409885376	0.827254689726654	0.867335581133465	0.720879811463978	0.805263600693461	0.894260120421402	0.78735336915987	0
ENSG00000017621.11	MAGIX	49019060	49024822	X_48638647_CA_C	48638647	CA	C	X_48638648_AA_A_b37;X_48638649_A_AA_b37;X_48638647_CAA_C_b37	1.86998612466243	0.718417652921746	1.89334997796408	0.743990754489141	1.13571877628124	0.352543388352982	1.60488364473997	0.529622213889302	1.49698403694276	0.478177923321071	1.87005554728444	0.718489639179297	1.68663053444396	0.575619869463254	1.9049516399906	0.757854720025782	0.989349032822251	1	0.763841408628558	0.865930810994402	0.812515664747631	0.848926131918152	0.892376323554582	0.852621408949061	0
ENSG00000017797.7	RALBP1	9475006	9538114	18_9554212_A_G	9554212	A	G	18_9554212_A_G_b37	1.07031853593185	0.334945710119484	0.296892579796008	0.191882095228433	1.04253473834814	0.327826330578904	1.86148765188739	0.709764441282437	1.15872884437738	0.359033472604944	-1.53876889608682	0.0599499420622209	1.99479273007199	0.942473450831948	1.10536323589264	0.344223874239322	0.883195108035567	0.798058369184148	0.751284704896962	0.899513751037614	0.774111592776266	0.524038677900562	0.934490967094456	0.75837406175847	0
ENSG00000018280.12	SLC11A1	219246751	219261617	2_218918457_G_T	218918457	G	TRUE	2_218918457_G_T_b37	-8.97513058747194	0.000923427479643503	1.8489929077387	0.697574796746202	-3.84591626785624	0.0156132419417391	1.99995245513952	0.99449840763372	1.05173488320884	0.330161290367428	-8.85957717129395	0.000982861331559019	1.60587602609473	0.530139592485389	-0.510909485054754	0.113060665079331	0.370958553588057	0.996591441929126	0.333553436723021	0.932447515449217	0.761159498865291	0.191073560964544	0.881433515096069	0.650749911926276	0
ENSG00000018510.8	AGPS	178257371	178408564	2_179088872_C_A	179088872	C	A	2_179088872_C_A_b37	1.97840800223452	0.88317767588285	-2.67627052732877	0.0305820734171121	-2.81416005156501	0.0282268251321275	1.83860656011143	0.687876837648817	-0.794612506896499	0.0945816285069854	-1.73143063022474	0.0533976399579494	1.59318260956383	0.523589308405676	-4.55794863732859	0.0104416667880159	1	0.575882248304934	0.40649887701092	0.895713746345507	0.576603342290938	0.51958243904382	0.880955965450217	0.391452179473862	0
ENSG00000018610.9	CXorf56	118672111	118699397	X_118685670_CAGA_C	118685670	CAGA	C	X_118685670_CAGA_C_b37	1.16448083328879	0.360681444018226	1.19994736062267	0.371077631681316	1.17359574755443	0.36331434192191	1.49997426325933	0.479488813905563	0.803679368304415	0.274058307521773	1.62054858088771	0.537896973842147	1.60129041962404	0.527756436793081	1.98764892012758	0.91150896769286	0.900257897954577	0.892996184344509	0.765568723846849	0.858128811914894	0.733468173668118	0.805263600693461	0.881433515096069	0.862846374566045	0
ENSG00000018699.7	TTC27	32853098	33046118	2_33383216_A_C	33383216	A	C	2_33383216_A_C_b37;2_33383216_A_*_b37	1.56413986287248	0.509127388883208	1.09382073731848	0.341130209298928	0.155293016203359	0.174400260522091	1.91393998803966	0.769247097596281	0.752089764785921	0.263951986670014	-0.920862240470171	0.0874411279537998	1.98855489571997	0.914803423017183	-1.57350054984909	0.0587084286856518	0.947364217521036	0.883917450495693	0.649854944683764	0.908061075182441	0.730037797872809	0.573388997291374	0.932649479107964	0.55587225157948	0
ENSG00000018869.12	ZNF582	56887412	56904914	19_56891323_AT_A	56891323	AT	A	19_56891325_TT_T_b37;19_56891326_T_TT_b37;19_56891326_T_TTTTTTTTTTTTTTT_b37;19_56891326_T_TTTTTTT_b37;19_56891323_ATTT_A_b37	-4.60223364977122	0.0101850917342174	1.58390252797614	0.51889078119208	1.37219443863478	0.428161392702368	1.86336455851324	0.711649017468848	0.198011620690295	0.179472295278694	1.97329425734563	0.870188608949021	1.77874917590879	0.638088501509522	1.98539882786037	0.903821481685056	0.472962473306482	0.960257940930967	0.789208025736702	0.899516193795266	0.676699801421159	0.8693427695598	0.897860872830871	0.862074818007189	0
ENSG00000019144.12	PHLDB1	118477154	118528741	11_118226641_TACAC_T	118226641	TACAC	TRUE	11_118226641_TACAC_T_b37;11_118226645_C_CAC_b37;11_118226645_C_CACATATATGTGTGTGTATACGCATACACAC_b37	1.47643710445129	0.469325796667019	1.88320534339204	0.732537285205357	1.6576055607768	0.558450356264045	0.856683263830121	0.284952573827781	0.727635975152111	0.259323658526368	0.973339857280109	0.310944396992522	1.90709043551061	0.760510329610281	0.965956145141092	0.309210771268907	0.939897323733733	1	0.825859673997093	0.80263546167737	0.727784204019032	0.737874161857311	0.914083749098468	0.745756445113881	0
ENSG00000019169.9	MARCO	119699741	119752236	2_120448337_G_A	120448337	G	A	2_120448337_G_A_b37	-1.2285967285917	0.0723626705038108	-1.47859742401067	0.062167410594986	0.645768247752869	0.244539676413253	1.9612822404776	0.844008867720715	-0.836089881592159	0.0921682493909458	1.92800732663721	0.788457242401998	0.865062264449705	0.286724556389791	1.06449273771926	0.33343594346096	0.692108320218736	0.659195769639479	0.703972752654776	0.920837312441741	0.570072284289765	0.859792562007119	0.818182872939448	0.756925381167064	0
ENSG00000019995.6	ZRANB1	126630691	126676758	10_127580767_C_T	127580767	C	TRUE	10_127580767_C_T_b37	1.10222428330098	0.343378824176042	1.61162302918791	0.533153770794348	0.649374424594214	0.245168782651753	1.92984214013671	0.791107074976579	-0.860428263103984	0.090783325303003	0.976491499215967	0.311688226100583	-0.974617327154931	0.0845801273137222	1.91277890886141	0.767740143143581	0.890223874372554	0.961438409885376	0.704890688351112	0.909934705733346	0.570072284289765	0.737874161857311	0.675426821125785	0.852925427125705	0
ENSG00000020129.11	NCDN	36023073	36032875	1_36974942_CTT_C	36974942	CTT	C	1_36974943_TT_T_b37;1_36974944_T_TT_b37;1_36974942_CTT_C_b37	1.99951699479857	0.982465999873478	1.99815963841189	0.965781698540207	1.97012424246896	0.862772437886431	0.526181429706298	0.22474417443859	0.877303336677471	0.289338532726801	1.89678006897913	0.747999281410439	1.84288466360096	0.691826363076697	1.42789197980414	0.44942245920269	1	1	0.878456941473654	0.777803710421811	0.740110396954315	0.852142255100296	0.905491696793255	0.792327901325464	0
ENSG00000020577.9	SAMD4A	55033814	55260033	14_55366586_C_CT	55366586	C	CT	14_55366587_TT_T_b37;14_55366586_CTT_C_b37;14_55366588_T_TT_b37	-0.0336481332705603	0.153850921429747	-1.57340889649214	0.058711668711437	1.9911223431194	0.924933350304873	0.388477681359291	0.204277942993858	1.67345113541791	0.567698343056118	1.97568942685729	0.876097276661535	0.763211436401434	0.266090874749317	1.69546885924268	0.581055647986966	0.783138916508408	0.656602914809115	0.884672490960561	0.772595008640352	0.832743562570837	0.870444188231307	0.808048138972894	0.82889650322013	0
ENSG00000020922.8	MRE11A	94152894	94227074	11_94186521_T_C	94186521	TRUE	C	11_94186521_T_C_b37	-2.62394527229372	0.0315286401468149	-1.19463215222186	0.0738803893912394	-6.34850360568157	0.00386005102003615	-11.0060229872328	0.000310490672417086	0.685833590882737	0.251641687605696	-3.8286931605316	0.0157668318560157	-3.60715275082038	0.0178873047215727	1.46748767615412	0.465552537345038	0.588347475086179	0.675526894344493	0.237992526803902	0.258053946986459	0.724483403160139	0.381065502855502	0.51131464186072	0.79845234718903	0
ENSG00000021355.8	SERPINB1	2832565	2842240	6_3440942_GA_G	3440942	GA	G	6_3440942_G_A_b37;6_3440944_AA_A_b37;6_3440945_A_AA_b37;6_3440942_GAAA_*_b37	0.125885270022991	0.171004557478457	-2.02983238554566	0.0447023819950415	-10.0279302672608	0.000524092402809678	-4.29650962298945	0.0120975943254688	-4.59676713387938	0.0102164103122225	-0.631404220303693	0.104769017694439	-3.42868990135355	0.0198085341716293	1.45778992239281	0.461518239179114	0.795903802428536	0.612296287434101	0.0915979215878983	0.510878851523658	0.322931704602527	0.595759852734049	0.534124984089853	0.796751831404427	1
ENSG00000021461.12	CYP3A43	99425635	99463718	7_99233669_CAA_C	99233669	CAA	C	7_99233675_A_AA_b37;7_99233674_AA_A_b37;7_99233669_CAAAAAA_C_b37;7_99233675_A_AAA_b37;7_99233673_AAA_A_b37	1.37527185953564	0.429295686718973	1.64817750550844	0.553083268852337	-1.15252563631844	0.0758095406788196	0.0753049847232319	0.165340007345816	-3.46094628573314	0.0194461128415981	0.535050193556401	0.226144193948795	1.33096619054169	0.413388667929731	1.91380851651252	0.769075909589301	0.928209766405152	0.964208676352752	0.531618349200289	0.73764411448014	0.388576930343635	0.695454721562043	0.860867988651186	0.852925427125705	0
ENSG00000021488.8	SLC7A9	33321414	33360672	19_33081854_C_CGGTGT	33081854	C	CGGTGT	19_33081854_C_CGGTGT_b37	1.42869007977595	0.449738858034956	-1.33854620669496	0.0676743776240508	1.82134362975819	0.672530486421653	0.175600942441008	0.176790535939916	1.94554076507819	0.815477969410022	-1.07402972124947	0.0795520504657636	-1.9973055801654	0.0455730623441821	-0.403202255484644	0.121087157276089	0.935636854711234	0.664723274142414	0.848727790630664	0.748270309372602	0.868574378299674	0.561584654996323	0.630881747484664	0.651691718959558	0
ENSG00000021776.6	AQR	35147731	35262040	15_35349971_C_T	35349971	C	TRUE	15_35349971_C_T_b37	1.78537153638695	0.643163598232177	1.99999997211154	0.999866754565816	1.78754165317241	0.644847362742	1.59277523029169	0.523381474185627	1.78716760811005	0.644556404462227	1.86328596501625	0.711569808562665	1.48398146428758	0.472545020607441	1.25351775897076	0.387592264628097	0.978880196583827	1	0.843026529165441	0.863470836030611	0.844876743165523	0.847343372942996	0.87256457085053	0.7748358059696	0
ENSG00000022277.8	RTFDC1	55043646	55093943	20_54585277_A_C	54585277	A	C	20_54585277_A_C_b37	1.996150997656	0.950530716446555	-0.0694914111352887	0.150271626013947	-0.92367374164445	0.087288923992465	1.4475068390779	0.45730077561371	0.667739251713442	0.248403426243772	-3.18413663645617	0.02279399457259	1.1571951319296	0.358595807411488	-2.57578254391586	0.0324269319643696	1	0.76409254625116	0.551068244597708	0.855061529063468	0.720879811463978	0.413237847951197	0.845356652990838	0.500335571215425	0
ENSG00000022840.11	RNF10	120971282	121015397	12_121371777_C_CTTT	121371777	C	CTTT	12_121371778_TT_T_b37;12_121371779_T_TT_b37;12_121371779_T_TTTT_b37;12_121371779_T_TTT_b37;12_121371777_CTT_C_b37;12_121371779_T_TTTTT_b37	1.85454543060166	0.702917539956181	-3.25444266224105	0.0218908111437985	1.23593738424597	0.382060120212929	1.99998181646612	0.996597658594876	1.23222232216938	0.380905424662663	1.96337336052898	0.848227202352473	1.99672038508908	0.954331772792323	1.5772722011647	0.515579054497924	0.988107307289045	0.527492199933114	0.770046936644518	0.93263350677182	0.783325505481594	0.868104255189261	0.934885765722443	0.814538253743526	0
ENSG00000022976.11	ZNF839	102783713	102809044	14_103399243_T_G	103399243	TRUE	G	14_103399243_T_G_b37;14_103399243_T_C_b37;14_103399243_T_*_b37	0.443855432776104	0.212230623829664	1.93283109237115	0.795504346818727	1.11578040052257	0.347048563841816	1.01593720983874	0.321197822883531	-0.581359031743602	0.108128789972524	1.65445424549659	0.55664546574118	1.5854818855089	0.519685151132986	1.87756809328334	0.726411712888967	0.817537377144438	1	0.762364498501294	0.819735671420636	0.60008651887557	0.811465948465548	0.879577271945664	0.847805540096487	0
ENSG00000023041.7	ZDHHC6	114190057	114206672	10_114657327_T_A	114657327	TRUE	A	10_114657327_T_A_b37	1.9944651513693	0.940694843317124	-1.1959107253133	0.0738226413331839	1.70019058822083	0.584001927127668	1.91414588926045	0.769515485508127	1.83351475535096	0.683254561583317	1.01685077087956	0.321422547031073	1.87799513372465	0.726870141371316	1.87816301646978	0.727050610216362	1	0.675526894344493	0.830701054854614	0.908061075182441	0.854951903619643	0.740675829922179	0.909279426562608	0.847870971377685	0
ENSG00000023191.12	RNH1	494511	507300	11_270343_A_C	270343	A	C	11_270343_A_C_b37;11_270343_A_ATC_b37	-3.59677272473948	0.0179935937306788	1.16697516346727	0.361399321823189	1.95194194599054	0.826477529631498	-1.34856476935033	0.0672636364735315	1.01021668694148	0.319795340438194	1.41699203732458	0.445135705006546	-1.57204106648447	0.0587600452780558	-0.504586752368766	0.113515258092468	0.541777524843545	0.890143682695831	0.872990919132606	0.633416759183738	0.757078453250297	0.784946540883788	0.653859780637652	0.650749911926276	0
ENSG00000023228.9	NDUFS1	206979540	207024327	2_207786163_A_G	207786163	A	G	2_207786163_A_G_b37	1.52172112114243	0.489202949758989	0	1	1.79208256053039	0.648404613278031	0.225959089876653	0.182882774208678	1.16902642613536	0.361991160988788	-4.04434938759141	0.0139508730119681	-2.08029713596432	0.0433860286578784	1.95125479277664	0.82526127026803	0.945732474235856	1	0.844009529930232	0.752857802961911	0.774900083433006	0.37522573579331	0.627163440986216	0.857049652746871	0
ENSG00000023318.7	ERP44	102741460	102861322	9_102433575_C_T	102433575	C	TRUE	9_102433575_C_T_b37	0.624945635889162	0.240945368692877	1.28716275285461	0.398503520672945	1.80772088735375	0.661026462854693	-0.15188812167014	0.142394681570469	-0.143783863055432	0.143148430843908	1.99602106544535	0.94970375869402	1.89265892432479	0.743191829897644	0.790737713868907	0.271478273461246	0.835198702012943	0.910298631427677	0.84510048596537	0.720480150908265	0.637921101967611	0.880283392867293	0.909279426562608	0.73186028697972	0
ENSG00000023516.7	AKAP11	42846288	42897396	13_42709646_AGAGAGAGAGAAAAAG_*	42709646	AGAGAGAGAGAAAAAG	*	13_42709646_AGAGAGAGAGAAAAAG_*_b37	0.00980491578121701	0.158320483079867	1.6396671382135	0.548321430695685	0.31793887617215	0.194650802635396	-1.00189170671268	0.0831673566176935	1.06828999928416	0.334418976334277	-0.313893074013208	0.128222549862439	1.38223894109308	0.431880509244499	1.0079930401638	0.319252350215191	0.787792845364236	0.964002919490471	0.667256168972157	0.670596950817366	0.763182855120044	0.618456463242032	0.861714590016257	0.75000299173043	0
ENSG00000023572.4	GLRX2	193065597	193075244	1_193420708_CTATCTATCTATCT_C	193420708	CTATCTATCTATCT	C	1_193420708_CTATCTATCTATCTATCTATCTATCT_C_b37;1_193420720_CTATCTATCTATCT_T_b37;1_193420716_CTATCTATCTATCTATCT_T_b37;1_193420712_CTATCTATCTATCTATCTATCT_T_b37;1_193420708_CTATCTATCTATCTATCTATCTATCT_*_b37;1_193420724_CTATCTATCT_T_b37	1.93547906813984	0.799488057969389	-0.00358943848465287	0.156927207194968	1.44893272538951	0.457881933966041	1.8739755160093	0.722590135702378	1.88400618004198	0.73342080090746	-3.12900137597404	0.0235292614203027	1.7085867977832	0.589316337182657	0.0506799831767921	0.162660144234003	1	0.771148328161849	0.801184727390838	0.902166582697063	0.859355101767717	0.414907758405764	0.893662222870145	0.679856883270217	0
ENSG00000023608.4	SNAPC1	62229074	62263146	14_61374500_C_CAA	61374500	C	CAA	14_61374500_C_CAA_b37;14_61374500_C_CA_b37;14_61374500_C_CAAAA_b37;14_61374500_C_CAAA_b37;14_61374500_C_CAAAAA_b37;14_61374500_C_CAAAAAAAAAAAAAAAAAAAAAAAAAAAAAAAAA_b37	1.5115281546303	0.484609772227917	1.99588922244891	0.948878382904701	1.72943020439823	0.602949804520099	1.99990904303525	0.992390581716481	0.920336451634284	0.298772834705111	1.91641903216322	0.772501997791496	1.99811456697438	0.965365480931466	0.545753446064623	0.227847777432724	0.943557905388879	1	0.835585403983585	0.932447515449217	0.746047448844503	0.857176605007649	0.936184987952712	0.713188064794641	0
ENSG00000023697.8	DERA	16064105	16190220	12_15234412_C_CAAAA	15234412	C	CAAAA	12_15234413_AAA_A_b37;12_15234415_A_AAAA_b37;12_15234415_A_AAAAA_b37;12_15234412_CAAA_C_b37;12_15234415_A_AAAAAA_b37;12_15234415_A_AAA_b37	1.92215083828575	0.780233600134963	1.5231538614243	0.489854369947502	1.9156716340209	0.771515240663016	1.02437352482565	0.323280949510217	1.99711824059949	0.957188507146083	1.97113935183023	0.86510119142241	1.96467360647512	0.85091336298961	1.91560154138017	0.771422943968638	1	0.949767015929232	0.86580456918237	0.819826083390053	0.888331299576782	0.86856100148302	0.92822788735078	0.852925427125705	0
ENSG00000023892.9	DEF6	35265594	35289548	6_34798905_ATT_A	34798905	ATT	A	6_34798906_TT_T_b37;6_34798907_T_TT_b37;6_34798905_ATT_A_b37	1.94336733741693	0.811899568592167	1.86986152503994	0.718288506539659	1.77173076279871	0.632810143149864	1.6426150238583	0.549962151843477	1.90353520587666	0.756113987561723	1.13692424734035	0.35287939312877	1.18772797529567	0.367449377384409	1.99444694385875	0.940597558025922	1	0.999556331974735	0.842214639146725	0.868303212789369	0.861018852831264	0.755837921427438	0.846374892149813	0.865576672185449	0
ENSG00000023902.9	PLEKHO1	150121372	150136916	1_150838458_G_GT	150838458	G	GT	1_150838459_TT_T_b37;1_150838460_T_TT_b37;1_150838458_GTT_G_b37;1_150838460_T_TTT_b37;1_150838460_T_TTTT_b37	1.99207350785576	0.929057393189695	1.98594476482174	0.905628095207482	1.71006410436814	0.590261612782995	1.39288330970453	0.435875497169171	1.3259695404995	0.411649924708991	1.99997570140857	0.996066955574566	1.28870921735177	0.399015636112811	1.17802615786445	0.364603692188062	1	1	0.832676306276772	0.850077823864084	0.791228372489383	0.885306510361988	0.856267440335888	0.765393560006253	0
ENSG00000024048.6	UBR2	42531799	42661242	6_42738749_T_C	42738749	TRUE	C	6_42738749_T_C_b37	-0.583164289681804	0.108005559463237	1.42984099853379	0.450195740357464	1.62097844375165	0.538127348552143	-0.214367024142234	0.136731131736677	1.75398893380151	0.619897920007651	1.99962327953591	0.984514600982165	1.9886820274599	0.915276131949743	1.5444096540952	0.499692074237727	0.746052110386356	0.932084071064523	0.82478130517122	0.711508625376282	0.840844211135125	0.88471997076918	0.932649479107964	0.809913642836282	0
ENSG00000024862.12	CCDC28A	139094656	139114456	6_139364856_C_CAA	139364856	C	CAA	6_139364856_CAA_C_b37;6_139364858_A_AAA_b37;6_139364857_AA_A_b37;6_139364858_A_AA_b37;6_139364858_A_AAAA_b37;6_139364858_A_AAAAA_b37	-0.958267365233269	0.0854394504827238	0.0789188363307289	0.1657375225112	1.60802266747856	0.531261858907346	-0.310039286125175	0.128540801187621	1.10185320784552	0.343279110737813	1.83381667535696	0.683526325685219	0.604608905304872	0.237496778407696	-1.70379719016444	0.0542887869304845	0.712006794681055	0.780407448161284	0.822611963914141	0.705854671691618	0.768522375131837	0.842007413655071	0.796685362469791	0.552615380471026	0
ENSG00000025039.10	RRAGD	90074354	90121989	6_89651384_CT_C	89651384	CT	C	6_89651385_TTT_T_b37;6_89651386_TT_T_b37;6_89651387_T_TT_b37;6_89651384_CTTT_C_b37	1.3493958175344	0.419896751372132	1.96001394026109	0.841507839778209	1.89578827827052	0.746832774513336	0.127873698655605	0.171231750147721	1.60637536282468	0.530400265493336	1.51903260139488	0.487984451291236	1.0553129133533	0.331075350852557	0.833449558436314	0.280111167213859	0.923156024781635	1	0.863272580645241	0.743448042369689	0.826932026587778	0.792183080379057	0.835348547383884	0.73545693596314	0
ENSG00000025423.7	HSD17B6	57145944	57181574	12_56612982_TA_T	56612982	TA	TRUE	12_56612982_TA_T_b37;12_56612982_TA_*_b37	-4.23587608642271	0.0125187646936703	0.18347455086797	0.177727419300955	0.748447519217905	0.263256168907929	-2.96004973761364	0.0259394612406507	1.68507770583045	0.574675259748552	-1.8760533012948	0.0489795674651697	1.60511817928449	0.529744406764083	-9.61035634775271	0.000655855851307359	0.499131641114951	0.786747258036459	0.717273941169023	0.564378362857124	0.833793133047188	0.515080692839069	0.881433515096069	0.224577572090362	0
ENSG00000025434.14	NR1H3	47269850	47290396	11_47392922_A_AGAAAAG	47392922	A	AGAAAAG	11_47392922_A_AG_b37;11_47392922_A_G_b37;11_47392922_A_AGAAAAG_b37	0.681544003200713	0.250869339057613	-0.561982303256002	0.109461253848705	-1.05907721326571	0.0802872533587049	1.91573533196799	0.771599153023558	-1.95482794059922	0.0467370958950464	1.95688409837464	0.835507188790211	0.922253315212402	0.299202185382509	1.99590126308448	0.94895320407893	0.844677965510806	0.737777494820858	0.542507086200564	0.908377079322607	0.480394689554761	0.868104255189261	0.823275994502595	0.867128432742618	0
ENSG00000025708.8	TYMP	50964180	50968485	22_50978931_C_T	50978931	C	TRUE	22_50978931_C_T_b37	-1.76320744655004	0.0523919870664345	1.16402197718048	0.360549597622638	1.9051435729769	0.758091687171182	0.547014910500309	0.22804957299827	-0.0890527684697986	0.148358032059786	1.72042266202101	0.596978378246583	0.380003594527921	0.203092288783467	1.54602817383841	0.5004548074328	0.641964004033007	0.889948565744476	0.864626458659974	0.778816050806881	0.639675302777852	0.81927663908066	0.779663923772461	0.809913642836282	0
ENSG00000025772.7	TOMM34	43570770	43589127	20_43589041_G_A	43589041	G	A	20_43589041_G_A_b37	1.93280423232306	0.795464370680427	-0.241157128135058	0.13438038523701	1.9571599595468	0.836026760763413	1.90612506964374	0.759307599268032	1.55395303966139	0.504218192453086	1.7777499564354	0.637330820256327	0.493375570374724	0.21965489186269	1.84064555583109	0.689751560900649	1	0.752870679256738	0.873959162746035	0.907110403177264	0.820644452089772	0.831492196028649	0.787461787838273	0.843415958234063	0
ENSG00000025800.9	KPNA6	32573638	32642169	1_32880988_C_CA	32880988	C	CA	1_32880990_A_AA_b37;1_32880988_C_A_b37;1_32880989_AA_A_b37;1_32880988_CAA_C_b37	0.362960829858253	0.200732190280626	1.99120144479542	0.92526754386016	1.99733611676464	0.958837203710503	-0.274670740100987	0.131503050415545	1.87905734954234	0.728014349506512	1.25258159384231	0.3872948115278	0.139535930991883	0.172571249603763	1.81805559873578	0.669707550513344	0.813237062295355	1	0.890371473159499	0.708632424250729	0.859334328415035	0.761927608673237	0.761814087420419	0.840492827315233	0
ENSG00000026103.15	FAS	90750413	90775542	10_89929001_GT_G	89929001	GT	G	10_89929002_TT_T_b37;10_89929001_GTT_G_b37;10_89929003_T_TT_b37	1.8305474025413	0.680598760477556	0.765459431529393	0.266525819494752	1.99927447931628	0.978511185931714	1.8221153148848	0.673197446369603	1.99098403213907	0.924352595183959	1.01799462254831	0.321704211780332	1.1690281901914	0.361991670537419	1.99275691715462	0.932176879257066	0.985056809492836	0.846968286640845	0.892479076655294	0.891423055531142	0.884352120128796	0.740675829922179	0.84623598744023	0.864735096367976	0
ENSG00000026508.12	CD44	35160416	35253949	11_36247592_G_A	36247592	G	A	11_36247592_G_A_b37	1.97970595393326	0.886718905489892	1.80738710435747	0.660750766671656	0.781029104336653	0.269562708730022	1.74071100122814	0.610609043372848	-0.339186190100918	0.126155445042342	1.7983216177127	0.653369501349259	1.99804004368463	0.964688073693034	1.06112815777152	0.332568143934557	1	0.993324909379037	0.718644174276361	0.879653855377621	0.62048561160478	0.834505411222575	0.935979938929071	0.756396624070819	0
ENSG00000026652.9	AGPAT4	161551010	161695093	6_161926715_A_G	161926715	A	G	6_161926715_A_G_b37	1.90973220754881	0.76383698866558	1.85041631813971	0.698933524651605	0.939475150657188	0.303095509526356	0.564490617431375	0.230867404536913	1.84302321179047	0.691955305339581	1.25624603642348	0.38846099700656	0.346097318596151	0.198428586565044	0.421955413662943	0.209042580013906	0.996632292211616	0.996591441929126	0.740266529508262	0.779401171577761	0.856266747753061	0.761927608673237	0.775513911296641	0.709221269342184	0
ENSG00000027001.7	MIPEP	24304327	24463558	13_23637736_CTT_C	23637736	CTT	C	13_23637737_TT_T_b37;13_23637736_C_T_b37;13_23637736_CTT_C_b37;13_23637738_T_TT_b37;13_23637738_T_TTTTTTTTTT_b37;13_23637738_T_TTTT_b37	0.578848600599883	0.23321398134227	1.95341595976629	0.829117641898527	1.86665309080666	0.714986779382575	1.99861814485399	0.970346817614045	1.73251696988495	0.605025196088916	-0.801106544189622	0.0941992752314851	1.54036007564878	0.497792303082163	1.86098021729225	0.709257431857776	0.830156938831858	1	0.858712886884822	0.931179786192065	0.837442544510826	0.58094281498961	0.876882734772325	0.845230682995991	0
ENSG00000027697.8	IFNGR1	137518620	137540586	6_136877635_C_A	136877635	C	A	6_136877636_AAA_A_b37;6_136877635_C_A_b37;6_136877635_CAAA_C_b37;6_136877637_AA_A_b37;6_136877638_A_AA_b37	1.45802132897592	0.46161385594085	-5.65209213959633	0.00567065197294532	1.59350037382086	0.523751525051473	1.96579193473514	0.853264939376328	1.92233442352006	0.780486234436389	1.57191144976895	0.512928361061529	0.128773723496465	0.171334698609369	0.492166922969716	0.219470037560164	0.938403176622716	0.440101135662284	0.821254992121831	0.920848581526074	0.865473508934861	0.80077592909078	0.760885913595975	0.712311195577481	0
ENSG00000027847.9	B4GALT7	177027100	177037348	5_177365227_CTGGGTGTAAGCCCCGGGTCCTAGGCTCTGGGTGTAAGCCCCGGGTCCTAGGCTCTGGGTGTAAGCCCCGGGTCCTAGGCTG_C	177365227	CTGGGTGTAAGCCCCGGGTCCTAGGCTCTGGGTGTAAGCCCCGGGTCCTAGGCTCTGGGTGTAAGCCCCGGGTCCTAGGCTG	C	5_177365227_CTGGGTGTAAGCCCCGGGTCCTAGGCTCTGGGTGTAAGCCCCGGGTCCTAGGCTCTGGGTGTAAGCCCCGGGTCCTAGGCTG_C_b37;5_177365227_CTGGGTGTAAGCCCCGGGTCCTAGGCTCTGGGTGTAAGCCCCGGGTCCTAGGCTCTGGGTGTAAGCCCCGGGTCCTAGGCTG_*_b37	1.35297120011478	0.421176968351875	1.59467706784403	0.524352997433501	0.372215218682584	0.202009718387753	-3.50750357765708	0.0189350548372341	1.91655230452795	0.772678453126905	-1.2019790071551	0.0735492210683531	0.534130691968983	0.22599855638299	1.25153127642596	0.386961475403592	0.924193746738352	0.961438409885376	0.676080993927637	0.542282744167871	0.864216264038085	0.550511880128545	0.79365796081804	0.774348849323114	0
ENSG00000028116.12	VRK2	58134785	58387055	2_57638109_T_TCAA	57638109	TRUE	TCAA	2_57638109_TTAATAA_T_b37;2_57638112_ATAA_A_b37;2_57638115_A_ATAATAA_b37;2_57638115_A_ATAA_b37;2_57638115_A_ATAA_b37;2_57638115_A_ATAATAA_b37	1.91950970270096	0.77663407153877	0.867105458759738	0.287158769171515	1.95841617461048	0.838415136245657	1.99992251615515	0.992976719167104	1.84332314959556	0.692234673335146	1.8096822308089	0.662652272510407	1.95348472580412	0.829241869392673	1.99553596000987	0.946730198572102	0.999005263009764	0.860337934481692	0.874614846474917	0.932447515449217	0.856348090707811	0.836517451842363	0.925016846036026	0.866549325758353	0
ENSG00000028137.12	TNFRSF1B	12227059	12269285	1_13137099_C_T	13137099	C	TRUE	1_13137099_C_T_b37	-5.05471656159682	0.00790568174453572	1.92923325597894	0.79022365605895	-0.654769688276872	0.103239708908667	-1.83463312452341	0.050203977001049	1.71894985566303	0.596013739679744	1.10578108178078	0.344336576080644	-8.98490077619914	0.00091857200211112	1.76468358667341	0.627609503847447	0.434897962779135	1	0.572241634036334	0.613823655804651	0.835963287727121	0.750133624294856	0.281447437048003	0.834004824473647	0
ENSG00000028310.13	BRD9	850405	892939	5_301752_G_A	301752	G	A	5_301752_G_A_b37	1.26108409884176	0.390008375066883	1.83112332911963	0.681112081372808	1.97642291405595	0.877965889828467	1.96836191309399	0.858824298948983	1.89074136859176	0.740989757004596	1.82007394882351	0.67143679868681	1.97439650315528	0.872872466415459	1.99802185175116	0.964524680527542	0.914332004850419	0.994970418006644	0.881091955373553	0.921311460011727	0.859355101767717	0.837820494035566	0.929678115816294	0.869048028137497	0
ENSG00000029153.10	ARNTL2	27485786	27576241	12_27692997_A_AT	27692997	A	AT	12_27692999_T_TT_b37;12_27692998_TT_T_b37;12_27692997_ATT_A_b37;12_27692999_T_TTT_b37	1.9995030608157	0.982214924448961	0.780428979539295	0.269444855848241	1.21113807151039	0.374444475296223	1.19753610614424	0.370357725264745	1.74979160379246	0.616928377503633	-0.387544543609465	0.122305601467763	1.41690832705808	0.445103029050778	1.04716695571824	0.328999217154174	1	0.849363700871746	0.769467757980117	0.832475138252469	0.84008721239531	0.614849565994267	0.867773542446052	0.754131316865767	0
ENSG00000029639.6	TFB1M	155578642	155635627	6_155649655_A_G	155649655	A	G	6_155649655_A_G_b37	1.10817328953101	0.344982766363306	1.9999408039771	0.993861220395869	1.99533642263737	0.945554473961872	1.54579322748378	0.500343965546138	1.87096555776367	0.719435270233934	1.04688631581701	0.328928000171566	-1.41247884585505	0.0647051802259074	1.99811916910363	0.965407749706759	0.890223874372554	1	0.886126164605916	0.862506612084105	0.85824147105208	0.743174256529657	0.664750502538621	0.869315812651087	0
ENSG00000029725.12	RABEP1	5185557	5289129	17_6102281_ATTT_A	6102281	ATTT	A	17_6102282_TTT_T_b37;17_6102283_TT_T_b37;17_6102281_ATTT_A_b37	-2.40482567153788	0.0358373873824237	1.01027649058057	0.319809960592344	-0.816876506943117	0.0932777587371059	1.98910612719624	0.916872779525577	-0.219528489956531	0.136274672914164	1.15540640233712	0.358086295806976	1.99999772589268	0.998796779078953	1.59384884224954	0.523929518532564	0.594970785303305	0.874346568139058	0.559573112098835	0.926069458961313	0.633866532094523	0.755837921427438	0.938145103109182	0.815079084118376	0
ENSG00000029993.10	HMGB3	150148981	150159248	X_149584331_T_TTTCCTTCCTTCC	149584331	TRUE	TTTCCTTCCTTCC	X_149584331_T_TTTCCTTCCTTCC_b37;X_149584331_T_TTCCTTCCTTCCTTCCTTCCTTTCCTTCCTTCC_b37;X_149584331_T_TTCCTTCCTTCCTTCCTTCCTTCCTTCCTTTCCTTCCTTCC_b37;X_149584331_T_*_b37;X_149584331_T_TTCCTTCCTTCCTTCCTTCCTTCCTTTCCTTCCTTCC_b37;X_149584331_T_TTCCTTCCTTCCTTTCCTTCCTTCC_b37	1.93322425454835	0.79609047383206	-1.20154165732799	0.0735688904720747	0.319697106043463	0.194884209897237	1.14554141170646	0.355294077043014	1.90419916571693	0.756928207560155	1.95262804769362	0.827701054500097	1.67747776141925	0.570095800102689	0.601464749987144	0.23696897151463	1	0.675526894344493	0.667256168972157	0.829427003700218	0.861018852831264	0.867977987406469	0.8914168357215	0.715327069847449	0
ENSG00000030110.8	BAK1	33540328	33548019	6_32606493_AGG_A	32606493	AGG	A	6_32606493_AGG_A_b37	-6.92303171792554	0.00281596672378661	-2.15384130413537	0.041540185971027	-0.872992802998397	0.0900772225176352	0.423239370190004	0.209227916322861	1.96381295825046	0.849129750512045	-7.04495780937771	0.0026342030810739	0.799007020962222	0.273123304077954	-5.52373712098785	0.00608912264971538	0.374459141716243	0.602285857005382	0.55478117490909	0.774472531578524	0.873715225746534	0.237451449605734	0.81396259616774	0.3710631102114	0
ENSG00000030582.12	GRN	42422613	42430470	17_42015036_T_C	42015036	TRUE	C	17_42015036_T_C_b37;17_42015036_T_TTTTC_b37	1.99958834259297	0.983812557728464	-2.48550898681765	0.0341833660986089	1.70831984371506	0.589145853029501	1.0960244200358	0.341717944025767	1.79798163262296	0.653096586896656	1.8630877152263	0.711370121331143	1.99489563021143	0.943043697838718	1.4558384052109	0.460713125553135	1	0.589002001617436	0.832364463300368	0.825591654248111	0.846958811236751	0.847343372942996	0.934490967094456	0.796270414240691	0
ENSG00000031081.6	ARHGAP31	119013219	119139561	3_118384393_AACACAC_A	118384393	AACACAC	A	3_118384395_CACAC_C_b37;3_118384399_C_CAC_b37;3_118384397_CAC_C_b37;3_118384399_C_CACAC_b37;3_118384399_C_CACACAC_b37;3_118384393_AACACAC_A_b37	1.55838367318137	0.506343353211553	1.99966700500551	0.98544089052334	1.65103338829169	0.554698689797511	0.906694066374087	0.295739879976829	1.9887329892573	0.915466374675147	1.00881563049825	0.319453076438881	1.99021639831898	0.921208069017133	1.40253218104965	0.439545802073982	0.946730903111147	1	0.825770273164905	0.809262923578542	0.883031484566335	0.739880943934934	0.933501271347849	0.79044136974188	0
ENSG00000031691.6	CENPQ	49431090	49460820	6_48442120_C_CACACAG	48442120	C	CACACAG	6_48442122_GAG_G_b37;6_48442124_G_CAGAGAGAGAG_b37;6_48442124_G_CAGAGAG_b37;6_48442120_CAGAG_C_b37;6_48442124_G_CAGAGAGAG_b37;6_48442124_G_CAGAGAGAGAGAG_b37	1.50616041623948	0.482219535142943	1.7453611947069	0.613827527198875	-0.108913700426967	0.146443240580242	1.363188203346	0.424867655242754	0.349752845126545	0.198925295333702	1.77372594919586	0.634300432940445	1.22289303792348	0.378027396523364	1.33086423126929	0.413353079707029	0.943557905388879	0.979524989305632	0.617063211619557	0.846557986238445	0.690978474893546	0.83096666150464	0.84763212644493	0.783153810746394	0
ENSG00000031698.8	SARS	109756539	109780791	1_108995602_T_TTG	108995602	TRUE	TTG	1_108995608_G_GTG_b37;1_108995608_G_GTGTG_b37;1_108995608_G_GTGTGTG_b37;1_108995606_GTG_G_b37;1_108995602_T_G_b37;1_108995602_TTGTGTG_T_b37	0.718608287264146	0.25764043016463	0.349866939238211	0.19894082178047	0.792125334175523	0.271753447724581	0.664324523579467	0.247798048848915	1.45549289722618	0.460570815824624	1.96221396514807	0.845873413877186	0.0998310394372766	0.168059408193426	1.82056618546613	0.671860263501383	0.850068167316355	0.801258665920216	0.720522874385483	0.784572568197406	0.809574483137012	0.868104255189261	0.7578356419687	0.840978599983653	0
ENSG00000032219.14	ARID4A	58765102	58840605	14_59734612_G_GC	59734612	G	GC	14_59734612_G_C_b37;14_59734613_C_CC_b37;14_59734612_GC_*_b37;14_59734613_C_CCC_b37	-6.17189300707201	0.00425444818404622	0	1	1.93800036849143	0.803362907065118	-5.11335203101595	0.00765119069256511	1.9345913269222	0.798142962501978	1.91167980765317	0.76632364431481	-2.19674768435669	0.0405015856376826	-2.90583914510842	0.0267660436457504	0.377747558230734	1	0.870725188551233	0.450174925310914	0.868359402284766	0.855342916793543	0.624431376037709	0.480461992240786	0
ENSG00000032389.8	TSSC1	3192695	3381653	2_2880400_AT_A	2880400	AT	A	2_2880400_AT_A_b37	1.04668739425676	0.328877532960173	0.856746912626932	0.284965981761797	1.96184155980961	0.845125332847326	-7.02554714356609	0.00266232224152016	-1.28226092954418	0.0700323912848086	0.974461795684704	0.311208923890964	-5.95271651366807	0.00480152515388669	1.12093183654173	0.348457028962324	0.88254388463516	0.859705153058647	0.876237099979343	0.381306057279068	0.53617427920353	0.737874161857311	0.38647270323532	0.758908233138124	0
ENSG00000032444.11	PNPLA6	7598889	7626650	19_7254944_G_C	7254944	G	C	19_7254944_G_C_b37	1.61865855446064	0.536886190385254	0.552443897310354	0.228920501654172	1.94486036028144	0.814349754052606	0.816410407857347	0.276626435684172	0.87097019950761	0.28798237881528	1.7625159874766	0.626029228359624	0.108823938180876	0.169069333174267	1.47401106637517	0.468298093943041	0.955867184143724	0.816617889402238	0.872422757606081	0.798074981935874	0.739420107765054	0.828932494072116	0.7578356419687	0.799464916769098	0
ENSG00000033011.7	ALG1	5083702	5137380	16_4392546_TCA_T	4392546	TCA	TRUE	16_4392546_TCA_T_b37	1.87718671512221	0.726003060899264	-0.298107451271221	0.129531741598819	1.7527727260653	0.61903424146484	1.92576854963369	0.785272577993201	1.98746673857119	0.910861426280716	1.86632751197521	0.714654258714919	-0.211597560026803	0.136976757505453	0.150028244371526	0.173786679383149	0.990863671927203	0.748939473913635	0.841290508686985	0.909476934770021	0.883030338865947	0.847859436637564	0.735797425940778	0.692590023506583	0
ENSG00000033050.3	ABCF2	150904922	150924316	7_151558634_G_A	151558634	G	A	7_151558634_G_A_b37	-0.861401903199294	0.090728394465027	1.82402934575617	0.674859111713765	1.91001871085376	0.764200943941958	-0.24568545560436	0.133987523294473	1.8787289129487	0.727659961265376	0.772405295069802	0.267875321143877	0.74499849589813	0.262599362676474	1.90090477217495	0.752918109359899	0.717236888199754	0.9943916316085	0.864806694083409	0.710507891209682	0.859334328415035	0.71642005235192	0.805127850975643	0.852481204400065	0
ENSG00000033100.10	CHPF2	150929574	150935908	7_150861863_C_CTTT	150861863	C	CTTT	7_150861870_T_TTT_b37;7_150861863_C_T_b37;7_150861870_T_TTTTTT_b37;7_150861870_T_TTTTT_b37;7_150861863_CTTTTTTT_C_b37;7_150861870_T_TTTT_b37	1.88019785632594	0.729249179791171	-1.22428083168086	0.0725536590379627	1.54249236153248	0.498791090952719	0.213133464885061	0.181308411011159	1.66182219007356	0.560882917665633	1.00551220219415	0.318647985650211	0.2765618814704	0.189251084525001	-0.642641038303566	0.104030475101491	0.990863671927203	0.675526894344493	0.81234026101781	0.751225486721805	0.830593880771891	0.739880943934934	0.772499035140933	0.629660675691851	0
ENSG00000033178.8	UBA6	68478369	68566897	4_67647605_A_C	67647605	A	C	4_67647605_A_C_b37	0.980471257617978	0.312630818856619	1.1877903255683	0.367467765200421	0.641088293478163	0.24372618140376	-3.34701363911455	0.0207577947698603	1.99985252792982	0.990310881317819	-3.53104645440555	0.0186819287542468	0.635035459472363	0.242678932986663	-0.368261502746975	0.123824880088798	0.878221110694235	0.892996184344509	0.7028470361034	0.542282744167871	0.891403798650264	0.397258169437585	0.796685362469791	0.656581365430366	0
ENSG00000033327.8	GAB2	77926342	78129394	11_78133077_T_C	78133077	TRUE	C	11_78133077_T_C_b37	1.46511434270968	0.464560039070449	1.93292667522491	0.795646673177035	1.40307425180919	0.43975340224171	-1.34462765893488	0.0674247314505078	1.86262727886134	0.710906979830479	1.6763582278607	0.569427248960915	1.11662597755975	0.347279224228235	-0.974795132478789	0.0845708337231731	0.939460629560989	1	0.791248570456162	0.63428674585853	0.85824147105208	0.814330530095547	0.842586477311785	0.606747799203265	0
ENSG00000033627.10	ATP6V0A1	40610861	40674629	17_39842976_CTA_C	39842976	CTA	C	17_39842976_CTA_C_b37;17_39842978_A_ATA_b37;17_39842978_A_ATATA_b37;17_39842978_A_ATATATA_b37	1.4437225678555	0.455764022284602	1.99730514846999	0.958598844892971	1.47465883694309	0.468572144091316	1.61877169200528	0.536946598748359	1.97815187624713	0.882491842442125	0.430437638458955	0.21027058080095	1.56816142152769	0.511088162159709	-0.590390890393053	0.107513799136629	0.93797986952283	1	0.804736082650874	0.86714271859697	0.878560731301024	0.683226470581634	0.876882734772325	0.636128299629061	0
ENSG00000033867.12	SLC4A7	27414213	27525911	3_27605170_A_G	27605170	A	G	3_27605170_A_G_b37	1.53970507023763	0.497486169625791	1.83878120813955	0.688036874933873	0.294735389786524	0.191600917612821	1.27364768973894	0.394068108010549	-0.942862737368671	0.0862577339772899	1.99760001079153	0.960927516475236	1.79784549845527	0.652987386020981	0.88629222712234	0.291277378875523	0.945819601289854	0.995343634539389	0.66447396536658	0.838498599316787	0.564138456280423	0.881913365658857	0.899135909283432	0.737546190649607	0
ENSG00000034063.9	UHRF1	4903091	4962165	19_4846330_G_GA	4846330	G	GA	19_4846331_AAA_A_b37;19_4846333_A_AA_b37;19_4846330_GAAA_G_b37;19_4846332_AA_A_b37	1.64339990827426	0.550400547603791	-2.14688486812662	0.0417111931268353	1.93850964182275	0.804155688238397	1.36683813403556	0.426197887221256	1.20102870320795	0.371401112931764	1.76131422578288	0.62515693326138	0.551452897868273	0.228761225389085	0.260961293502135	0.187260675083619	0.956806686063532	0.602285857005382	0.870725188551233	0.847036689751583	0.779385317865992	0.828720002760985	0.794408268372891	0.702195244994261	0
ENSG00000034152.14	MAP2K3	21187983	21218552	17_20979142_C_T	20979142	C	TRUE	17_20979142_C_T_b37	0.769981901067297	0.267403518288789	0.0175956046145416	0.159137337725287	1.98355757611381	0.897968530136989	1.51989003633486	0.488372511826296	1.60841298019517	0.531466374313433	0.837436237694078	0.280934472608478	1.35765589725389	0.42286323617653	1.72836934405791	0.602240006269764	0.858754750429869	0.774567206662552	0.883429035906732	0.860202311595324	0.827019109814419	0.724706495932432	0.860867988651186	0.833663431357789	0
ENSG00000034510.4	TMSB10	85132748	85133795	2_84174378_C_CATAT	84174378	C	CATAT	2_84174378_CATATATATATATATATATAT_C_b37;2_84174380_TATATATATATATATATAT_T_b37;2_84174398_T_TATAT_b37;2_84174398_T_TATATAT_b37;2_84174398_T_TATATATAT_b37;2_84174398_T_TAT_b37	-2.79624651876765	0.0285218108810827	-0.151628619864994	0.142418747647689	1.48189754475311	0.471652244850494	-2.022221877481	0.0449045186733761	-0.0310161122301338	0.154117537825741	0.430096293288898	0.210220998379398	0	1	1.79477284252692	0.650534310563088	0.588347475086179	0.760374849443495	0.805382575801597	0.613823655804651	0.649126048584263	0.683226470581634	0.938145103109182	0.838376703769333	0
ENSG00000034533.7	ASTE1	130732718	130746493	3_130057512_G_GT	130057512	G	GT	3_130057512_G_GT_b37;3_130057512_G_GTT_b37	1.14396053655651	0.354849398204828	1.50737625236781	0.482759239414789	1.99627717537379	0.951347299579696	0.0798409914185072	0.165839132395692	1.66911946393839	0.565141055989994	1.9740455438652	0.872011594184292	1.65655000620859	0.557844557344799	1.93423049777988	0.797599018970172	0.89653851369992	0.949116059360921	0.88771179773691	0.73764411448014	0.832146718602444	0.869415944155866	0.886783620617792	0.853356663514991	0
ENSG00000034693.10	PEX3	143771943	143811147	6_144799044_T_C	144799044	TRUE	C	6_144799044_T_TATCC_b37;6_144799044_T_TATCTATCC_b37;6_144799044_T_C_b37;6_144799044_T_TATCTATCTATCC_b37;6_144799044_T_TATCTATCTATCTATCC_b37	1.98901537371506	0.916528504826701	0	1	0.348565787562165	0.198763839483649	1.44232884547193	0.455200094543158	1.60315401459792	0.528722633113996	1.58516601877312	0.519526108435307	1.15954915465579	0.359267860668436	1.16356967591787	0.360419699678246	1	1	0.671442615552372	0.854821279806954	0.826932026587778	0.801185512234243	0.84597124295502	0.764905683892201	0
ENSG00000035687.9	ADSS	244571795	244615436	1_244382574_G_GA	244382574	G	GA	1_244382574_G_GA_b37;1_244382574_G_GAA_b37	1.41188019232408	0.443147099786757	1.97736660763559	0.880414341800581	1.75794078067105	0.622722778115998	1.91791368030982	0.774489754494275	1.96490310314357	0.851392762704442	1.34651595272533	0.418869789041399	-2.02050661404076	0.0449502091893267	-1.68964205950408	0.0547513647669533	0.932377100378298	1	0.841821177574462	0.908749655371353	0.874312754998825	0.774857710434948	0.630881747484664	0.552615380471026	0
ENSG00000036448.5	MYOM2	1993154	2113475	8_2074042_A_G	2074042	A	G	8_2074042_A_G_b37	-0.313789401677923	0.128231099780016	1.9949735984697	0.943479636044194	-1.27140789277524	0.0704970986416236	-0.856297425371622	0.0910167807850278	0.998538777805322	0.316957193005563	-0.727171585164513	0.0986538588900022	1.81867905978214	0.670240494483869	1.69853962075251	0.582968339379564	0.756284862677403	1	0.527387446114939	0.67812478834503	0.754916900524386	0.585955366519019	0.90306808209162	0.829753299304745	0
ENSG00000036473.6	OTC	38211797	38280703	X_39259598_T_C	39259598	TRUE	C	X_39259598_T_C_b37	1.34050267592335	0.416737462873213	1.87010499072358	0.718540921712734	-1.1733866812076	0.074847095196872	1.44531367632305	0.456409161901711	0.793689702288873	0.272064091029971	-3.3122129612812	0.0211764410236126	-3.71943208999335	0.0167781564641385	-0.628677613530158	0.104949089312767	0.922866181644759	0.999556331974735	0.531294100290749	0.854821279806954	0.733204885077747	0.413237847951197	0.507617017377256	0.631133647537452	0
ENSG00000036530.4	CYP46A1	100150640	100193638	14_100952384_TA_T	100952384	TA	TRUE	14_100952384_TA_T_b37;14_100952385_A_AAA_b37;14_100952385_A_AA_b37	1.10380676447437	0.343804499552724	-5.41417407680876	0.0064712013975	0.84245625590529	0.281975529334914	1.99494443975732	0.943316207954974	1.25506709912543	0.388085261681291	0.0157534832756028	0.158943758967767	1.7552386267875	0.620788153212733	-1.22074614177393	0.0727104800344502	0.890223874372554	0.44970003161555	0.728266056286983	0.928159459625539	0.783822766207077	0.648614785026089	0.894260120421402	0.585113978408857	0
ENSG00000037241.3	RPL26L1	172385731	172396774	5_172472382_G_GT	172472382	G	GT	5_172472382_GT_G_b37;5_172472383_T_TT_b37	0.477608047264766	0.217257878061128	1.99994658390648	0.994168607728725	1.87495061429507	0.723621266102608	1.48800087831529	0.474274729860904	1.92962899604851	0.79079736300627	1.97486272500964	0.874025480756461	1.99877572736085	0.972088027743962	1.95844917429412	0.838478379990755	0.818901268528926	1	0.858889172976658	0.856965167977952	0.867038542436788	0.870147493931018	0.937192071439461	0.859859244276076	0
ENSG00000037474.10	NSUN2	6599351	6633404	5_6630993_G_A	6630993	G	A	5_6630993_G_A_b37	-6.27803872863802	0.00401274493664958	1.0732868074694	0.335718458871118	1.7721918539562	0.633153839311008	0.416469218754912	0.208252845143393	1.99987642235629	0.991130460508003	1.86527480091991	0.713582233823946	1.96314371037874	0.847757934499936	-1.70866944442514	0.0541305253561665	0.374459141716243	0.883126278347177	0.842214639146725	0.774472531578524	0.891403798650264	0.84777722207972	0.927333073746905	0.552615380471026	0
ENSG00000037757.9	MRI1	13875345	13885096	19_13869251_G_A	13869251	G	A	19_13869251_G_A_b37	1.30793578372948	0.405463150484105	1.9051621834015	0.758114678203883	1.52344549702201	0.489987144157253	1.99420101541074	0.939298914635943	1.42010166792204	0.446352174268635	1.8715633313617	0.720058492969789	0.785716155136583	0.270485373891603	1.92074164599177	0.77830499323483	0.9194823018534	1	0.809396287703691	0.927643654048471	0.806592787280949	0.849554295731672	0.813664386161426	0.853222810068534	0
ENSG00000037897.12	METTL1	58162253	58166576	12_57564308_GA_G	57564308	GA	G	12_57564308_GA_G_b37;12_57564308_G_A_b37;12_57564309_A_AA_b37	-2.29119324170705	0.0383102694997775	1.31745430879477	0.408711500490678	1.50829690051376	0.483168572848599	1.5849705130687	0.519427711879557	1.21994708253669	0.377124956235936	1.98892235529223	0.916177126864881	-0.132142339190125	0.144239038635931	1.23318770431035	0.381205004232716	0.607295346883545	0.911561897982387	0.808388293633123	0.86346897496394	0.780741301923649	0.875363754160352	0.74278458084717	0.773081722693082	0
ENSG00000038002.4	AGA	178351923	178363657	4_178304333_A_G	178304333	A	G	4_178304333_A_G_b37	1.64946506568282	0.553810472840947	1.81980265451506	0.67120369979366	1.44039810091749	0.454420687943574	1.91617498942878	0.772179274943616	1.39224609006669	0.435634758238415	1.95808385668244	0.837779701923304	1.91159900906541	0.766219892122644	1.99559060738903	0.947056776793137	0.956806686063532	0.9943916316085	0.79848757333795	0.908377079322607	0.802105439021489	0.868104255189261	0.915122154093556	0.86655018841782	0
ENSG00000038210.9	PI4K2B	25162262	25280714	4_25111233_G_A	25111233	G	A	4_25111233_G_A_b37	-0.755345852294568	0.0969298537434212	1.89301530821859	0.743603487343691	1.97589312707788	0.876613288592676	-1.49123240485119	0.0616946402573066	1.98533438781237	0.903610513930585	0.655432193002014	0.246230029826401	0.708837564732619	0.255833839130803	1.86679216930145	0.715128963485952	0.724688048471821	1	0.880799160414192	0.627331361751614	0.882645795110686	0.705434031904038	0.799271686361883	0.845382872526857	0
ENSG00000038219.8	BOD1L1	13570361	13629347	4_14482792_C_T	14482792	C	TRUE	4_14482792_C_T_b37	-0.670449259072996	0.102227163247414	-0.927870806315582	0.0870622444892831	1.48591351754425	0.47337517992719	1.96520538203691	0.852026681057067	1.77070462563267	0.632046790635945	1.41972404323491	0.446204175020366	0.0457591417786603	0.162130589903119	0.502848107513842	0.221110110343642	0.736803003094145	0.703511243794139	0.805382575801597	0.920848581526074	0.844150208963202	0.785056443253787	0.7578356419687	0.712311195577481	0
ENSG00000038274.12	MAT2B	162930119	162946342	5_162249292_G_A	162249292	G	A	5_162249292_G_A_b37	1.53765068080025	0.496528057708464	1.03711370056106	0.326460746490869	1.60538566351994	0.529883828278839	0.0243158623620729	0.159845813177197	0.360918397153114	0.200451522450149	1.84530012880475	0.694083853516084	-0.220150135295171	0.136219812383978	1.93828889255349	0.803811623509863	0.945819601289854	0.877842712484492	0.822363856320827	0.733406553863161	0.691540134609394	0.844760349340437	0.734779112137406	0.854407103901168	0
ENSG00000038427.11	VCAN	82767283	82878122	5_81796963_TTCTTTCTTTCTC_T	81796963	TTCTTTCTTTCTC	TRUE	5_81796963_TTCTTTCTTTCTC_T_b37;5_81796963_TTCTTTCTTTCTC_*_b37	-4.56442479799756	0.0104037358878193	1.97882465981905	0.884302306929714	-5.4611500327124	0.00630447172930616	1.61597044459245	0.535454537114447	0.924888132144758	0.299793643892231	-12.6950259788426	0.000126379471029831	1.79498236590808	0.650700879599542	1.80025113714748	0.654923633081647	0.472962473306482	1	0.262829014562838	0.86714271859697	0.7461591390426	0.105963965377713	0.899135909283432	0.838902788900974	0
ENSG00000038945.10	MSR1	15965386	16424999	8_16916363_G_A	16916363	G	A	8_16916363_G_A_b37	1.38505162764011	0.432930720694439	-3.37375866128383	0.0204418823443219	-2.13000701891218	0.0421291760546982	1.82054440969426	0.671841515612048	-1.02627356876252	0.0819259759117896	1.94472296890996	0.814122830827262	-0.839023464515265	0.0920001103209846	0.820550280387124	0.277468050168864	0.929431589446177	0.519688546973684	0.457444706353717	0.891287493765255	0.554563487490786	0.864551668131623	0.6897529658092	0.734552600413322	0
ENSG00000039068.14	CDH1	68771127	68869451	16_68970713_T_TA	68970713	TRUE	TA	16_68970713_T_A_b37;16_68970714_A_AA_b37;16_68970713_TA_T_b37	1.98896930228682	0.916354282361369	1.96433462832709	0.850208205353258	1.87301394703047	0.721577701547081	1.61022075724787	0.532415463930307	1.81209008869513	0.664661903018096	1.92877049507808	0.78955496295646	1.28798066518459	0.398774255691682	1.19986744650447	0.371053741164102	1	1	0.858866655215012	0.86714271859697	0.851325998499213	0.86003709409978	0.856267440335888	0.768509480490071	0
ENSG00000039123.11	SKIV2L2	54603587	54721409	5_54488713_C_T	54488713	C	TRUE	5_54488713_C_T_b37	1.67538353446361	0.568846437101868	-0.400951548307717	0.121261470883292	1.81716298658398	0.668946407550863	0.422848492594198	0.209171473413711	0.917454366319873	0.298128777612933	1.99979954501094	0.988703758015464	0.214771838508398	0.181508646620007	1.11166948227242	0.34593012304626	0.964030805036963	0.745332985036543	0.848727790630664	0.774472531578524	0.745683261442878	0.885119625109518	0.769569995679334	0.758908233138124	0
ENSG00000039139.9	DNAH5	13690439	13944652	5_14919280_A_ACTAT	14919280	A	ACTAT	5_14919292_TCTAT_T_b37;5_14919296_T_TCTAT_b37;5_14919288_TCTATCTAT_T_b37;5_14919280_ACTATCTATCTATCTAT_A_b37;5_14919296_T_TCTATCTAT_b37;5_14919284_TCTATCTATCTAT_T_b37	1.57043023811411	0.512200135056083	1.99800548345837	0.964378308838558	1.98022556799611	0.888168890158087	-0.405059809485806	0.12094350184068	1.47657986827841	0.469386386351132	0.900900082694875	0.294463719699667	-1.03323196073518	0.0815753747575753	0.732039058474697	0.26014955467238	0.948101268545973	1	0.882948633777083	0.703711351069317	0.812048559542727	0.730078097633472	0.673402709011965	0.727870680772826	0
ENSG00000039537.9	C6	41142335	41261540	5_40676706_CA_C	40676706	CA	C	5_40676708_AA_A_b37;5_40676709_A_AAA_b37;5_40676709_A_AAAA_b37;5_40676709_A_AA_b37;5_40676707_AAA_A_b37;5_40676706_CAAA_C_b37	1.50341269261816	0.481003480036551	1.33279699263159	0.414028468819684	1.95821094418864	0.838022398503417	1.31749751775612	0.408726333069993	1.87246046672846	0.72099690098878	1.59016322925766	0.52205236569891	1.99791748924372	0.963601543133461	1.03991991381992	0.327166700960767	0.943557905388879	0.916403486158939	0.874614846474917	0.841562012551685	0.85824147105208	0.801185512234243	0.935979938929071	0.754007593163693	0
ENSG00000039560.9	RAI14	34656341	34832732	5_35548404_CGTGTGTGT_C	35548404	CGTGTGTGT	C	5_35548406_TGTGTGTGTGTGTGTGT_T_b37;5_35548404_CGTGTGTGTGTGTGTGTGT_C_b37;5_35548408_TGTGTGTGTGTGTGT_T_b37;5_35548410_TGTGTGTGTGTGT_T_b37;5_35548412_TGTGTGTGTGT_T_b37;5_35548414_TGTGTGTGT_T_b37	1.95362898661034	0.829502792625257	1.61556541724605	0.535239426077532	-1.09915634030318	0.0783328787426902	0.771015442649229	0.267604608402596	0.855753965308509	0.284756903556323	0.667296769438849	0.248324879083943	1.99981317338876	0.989094491843764	1.16856886921681	0.361859028833097	1	0.962013270804017	0.540144272945302	0.795442648517139	0.739074316049541	0.70567517072732	0.938145103109182	0.765393560006253	0
ENSG00000039650.5	PNKP	50364460	50371166	19_51290120_C_T	51290120	C	TRUE	19_51290120_C_T_b37;19_51290120_C_*_b37;19_51290120_C_G_b37	-0.563518108436824	0.109354986720802	-2.00460130088322	0.0453762279792664	1.75700636745029	0.622052267280101	1.41785074531629	0.44547111269248	1.60287977945075	0.528580254948484	1.76462999000091	0.627570321276612	1.99335698147763	0.935040575547464	-1.10496169284619	0.0780540674385895	0.746052110386356	0.616547225827763	0.841821177574462	0.853507565621959	0.826932026587778	0.830092680077476	0.934490967094456	0.593937860725332	0
ENSG00000040199.14	PHLPP2	71671737	71758604	16_71160657_T_C	71160657	TRUE	C	16_71160657_T_C_b37	1.96704756342172	0.855953110288698	1.25416983564128	0.387799645219374	1.44797640600461	0.457492031601749	1.65072858066338	0.554525851918732	1.77954819014735	0.638695877388069	0.213444479186592	0.181346402288703	1.48460702556889	0.472813551888744	1.80433382426378	0.658241962934723	1	0.904315324010024	0.800945890925928	0.871136659244014	0.844876743165523	0.664716108622954	0.87256457085053	0.839585593437217	0
ENSG00000040341.13	STAU2	74332603	74659943	8_75408368_CT_C	75408368	CT	C	8_75408370_T_TT_b37;8_75408369_TT_T_b37;8_75408368_CTT_C_b37;8_75408370_T_TTTTTTTTT_b37;8_75408370_T_TTTTTT_b37	0.267842215069436	0.18813556291485	0	1	0.763362447663155	0.26612006488414	-0.664279178682762	0.102624308450259	1.86158711153195	0.709863941477227	1.79830481150799	0.653356004100125	1.98369998336608	0.898408930552251	-4.1555523763019	0.0131000197930439	0.803518403773575	1	0.718534691194883	0.684833142680087	0.85824147105208	0.834505411222575	0.930673847402398	0.410166461119334	0
ENSG00000040487.8	PQLC2	19638819	19655794	1_19659349_C_T	19659349	C	TRUE	1_19659349_C_T_b37	-0.244659877152515	0.134076386309021	1.41699418000519	0.44513654144179	1.85251036803555	0.700945992394748	1.92911824834124	0.790057251005549	1.53261420495852	0.494192289753053	1.44204872631332	0.455086885245135	1.94388534223805	0.812745754048005	0.0623149503605873	0.163920108386704	0.760668991326277	0.93136332097363	0.856677796484354	0.909934705733346	0.816806264089951	0.789945762317827	0.923358594856907	0.680103810094351	0
ENSG00000040608.9	RTN4R	20228937	20270769	22_19501788_G_A	19501788	G	A	22_19501788_G_A_b37	0	1	1.76355157339628	0.626783098821136	0.780040843040183	0.269368667627724	-1.15332981043389	0.0757721938614547	1.69908715001145	0.583310711014854	1.55407407649267	0.504276044943504	1.00543504432272	0.318629213090585	1.98555925844397	0.904348769941281	1	0.984339089796298	0.718548427553604	0.656528172548397	0.834124796471636	0.797690457441948	0.831452321200539	0.862074818007189	0
ENSG00000040933.11	INPP4A	99061316	99210853	2_99975669_CA_C	99975669	CA	C	2_99975670_A_AA_b37;2_99975669_CA_C_b37;2_99975670_A_AAA_b37	-2.36815900130398	0.0366165317692995	0.219949944031043	0.182143179973332	1.46993555820069	0.466579768077036	0.801633431232119	0.273648393126586	1.63479671811183	0.545630571208782	-0.137952031596058	0.143693607084382	1.84148628889409	0.690528609186309	1.37218166769378	0.428156694945412	0.598382162694253	0.791211712561939	0.804042613951349	0.797220263416127	0.828213729574157	0.63400519350895	0.904986104397693	0.787669857499145	0
ENSG00000041357.11	PSMA4	78832746	78841604	15_78499389_C_G	78499389	C	G	15_78499389_C_G_b37	1.92857227620573	0.789269247015657	1.67734243564638	0.570014906217572	-0.73420506519318	0.0982203646814441	1.20866023928028	0.373695318517523	-1.69156488685917	0.0546882839466041	1.77374498534977	0.634314690602373	-1.62582470302846	0.0568893700357713	1.53249807502385	0.494138650172343	1	0.968107805148991	0.563710616089793	0.833622505019368	0.504121859868836	0.83096666150464	0.653567327720353	0.807957178798232	0
ENSG00000041515.11	MYO16	109248499	109860355	13_108881219_T_TA	108881219	TRUE	TA	13_108881219_TA_T_b37;13_108881220_A_AA_b37	-11.3040123758631	0.000264838756539144	1.25042773703666	0.38661168863998	1.20586403032661	0.372852421844435	-3.64261068452907	0.0175290866462849	0.5181029436377	0.223477945969136	-0.594975301590523	0.107203110662421	1.74936526566296	0.616628495728381	1.74332400322385	0.612413041825411	0.285686177287186	0.903719053253876	0.769467757980117	0.53672913586515	0.706221919606322	0.597346845072074	0.894260120421402	0.834004824473647	0
ENSG00000041802.6	LSG1	194361516	194393206	3_194369579_C_A	194369579	C	A	3_194369579_C_A_b37	1.95264271664797	0.827727314644468	1.99118121024549	0.925181911941128	-1.51896781539318	0.0606702204934013	1.12226146105763	0.348821824301664	0.192715132777323	0.178834279104143	1.68752427903911	0.576164942743964	1.8068070848384	0.660272362347322	1.98026281011357	0.888273556520183	1	1	0.503575398940631	0.828438302961425	0.676426429474752	0.816469391222058	0.901530691311627	0.86160074616545	0
ENSG00000041880.10	PARP3	51976360	51982883	3_51029164_A_G	51029164	A	G	3_51029164_A_G_b37	1.91851118292476	0.775289859612418	-1.6805107163014	0.0550519848424064	1.68031671877623	0.571798043514032	1.78688235183614	0.644334720626567	0.891292907746504	0.292363170729472	1.55274376992037	0.503640815052238	1.97910309911146	0.885060172605206	1.87528076120418	0.723971408884307	0.999005263009764	0.648745477155179	0.827492602535324	0.884459902755131	0.741063152888855	0.797238646741426	0.93045988016874	0.847545842934263	0
ENSG00000041982.10	TNC	117782805	117880536	9_117888125_A_G	117888125	A	G	9_117888125_A_G_b37	1.04323073400531	0.328002203372272	1.9974699065159	0.959883296173045	1.35578658454466	0.422189164016393	-0.18880507318147	0.139017127207755	1.91081220426514	0.765212255442246	1.10933747844496	0.345297834002805	1.88869218253154	0.738660088746208	1.64081082323122	0.548956891120036	0.882176698557194	1	0.788172115578186	0.71476832081967	0.862615764983006	0.750331967073399	0.909279426562608	0.821458144043305	0
ENSG00000042062.7	FAM65C	49202644	49308065	20_48577049_TTTTTTTTTTTTTTTTTTTTTTTGTAGAAGCAGGGACTTGCTATGTTGCCCAAGCTGGTCTTGAACTCCTGGCCTCAAGTGATCCGCCCTCCTCAGGCTCCCAAAGTGCTGGGATTACAGGCGTGAGCCACATGCCTGGCCAAAAGTGTGCGC_T	48577049	TTTTTTTTTTTTTTTTTTTTTTTGTAGAAGCAGGGACTTGCTATGTTGCCCAAGCTGGTCTTGAACTCCTGGCCTCAAGTGATCCGCCCTCCTCAGGCTCCCAAAGTGCTGGGATTACAGGCGTGAGCCACATGCCTGGCCAAAAGTGTGCGC	TRUE	20_48577049_TTTTTTTTTTTTTTTTTTTTTTTGTAGAAGCAGGGACTTGCTATGTTGCCCAAGCTGGTCTTGAACTCCTGGCCTCAAGTGATCCGCCCTCCTCAGGCTCCCAAAGTGCTGGGATTACAGGCGTGAGCCACATGCCTGGCCAAAAGTGTGCGC_T_b37;20_48577049_TTTTTTTTTTTTTTTTTTTTTTTGTAGAAGCAGGGACTTGCTATGTTGCCCAAGCTGGTCTTGAACTCCTGGCCTCAAGTGATCCGCCCTCCTCAGGCTCCCAAAGTGCTGGGATTACAGGCGTGAGCCACATGCCTGGCCAAAAGTGTGCGC_*_b37	1.62481577552097	0.540191894046796	1.82751446586036	0.677912216348523	-0.390467624496409	0.122077106687895	1.77431793080564	0.634744158800339	0.0141586476893849	0.158776382599559	1.54110598280226	0.498141309750626	1.72081256275544	0.597234294296762	0.434515091227411	0.210863927849541	0.955867184143724	0.9943916316085	0.599217276078939	0.884155140680346	0.655020555227615	0.795881551144151	0.894260120421402	0.709221269342184	0
ENSG00000042088.9	TDP1	90421282	90511106	14_90465624_A_G	90465624	A	G	14_90465624_A_G_b37	-1.44942479296856	0.0632737862421054	1.44671066390873	0.456976779299999	0.746663939296923	0.262916263024218	1.90882208454775	0.762684987180552	0.648460847850629	0.245009220311721	1.97177265043825	0.866575436719093	1.99607435830802	0.9500412783442	1.74380622601234	0.612747225455423	0.674139843237964	0.934827477781313	0.717273941169023	0.907110403177264	0.717537245339503	0.86856100148302	0.93474956762515	0.834004824473647	0
ENSG00000042317.12	SPATA7	88851267	88936694	14_89012291_G_A	89012291	G	A	14_89012291_G_A_b37;14_89012291_G_C_b37	1.93180776682118	0.793987301772772	-2.23147451920909	0.0396809532663027	-6.16816668066303	0.00426319761444463	-3.32673523349547	0.0210006880911047	-0.157630868846582	0.141863270416219	-4.76843241465656	0.00927842969531697	-1.48647149730425	0.0618723307349371	-1.82203741474359	0.0505826955070571	1	0.601063225585075	0.246783949621024	0.542282744167871	0.637921101967611	0.339840718782536	0.663088651924364	0.547709453631823	0
ENSG00000042445.9	RETSAT	85569210	85581743	2_85395315_A_AAC	85395315	A	AAC	2_85395317_C_CACACAC_b37;2_85395315_AAC_A_b37;2_85395317_C_CACACACAC_b37;2_85395317_C_CAC_b37;2_85395317_C_CACACACACACAC_b37;2_85395317_C_CACACACACAC_b37	1.74224136887153	0.611664203563379	1.34576681055086	0.41860325737167	1.6559020190208	0.557473286823931	1.85868231756893	0.706974555847878	1.86555057198774	0.713862603799028	1.79621021559325	0.651679075288579	1.84508223247235	0.693879375859744	1.90376367123764	0.756393809091938	0.973424867291302	0.919162699775951	0.825859673997093	0.899395909761517	0.85824147105208	0.834134396951103	0.905788911808114	0.852621408949061	0
ENSG00000042753.7	AP2S1	47341392	47354249	19_46424813_TTATA_T	46424813	TTATA	TRUE	19_46424813_TTATA_T_b37	0.139297242756072	0.172543713914382	1.13714187084116	0.35294009860774	1.23007023422622	0.380238780720292	1.86724552231647	0.715593024630758	1.96597204182382	0.853647359528367	0.789802061112596	0.27129292414685	1.96295229887488	0.847367960634496	1.09400161299209	0.341178398547348	0.797322458564556	0.886662893984441	0.769667900706241	0.900310353788564	0.874590792552846	0.718652811806532	0.927333073746905	0.757097713900927	0
ENSG00000042781.8	USH2A	215796235	216596738	1_217296006_C_CT	217296006	C	CT	1_217296008_T_TT_b37;1_217296007_TT_T_b37;1_217296008_T_TTT_b37;1_217296006_CTT_C_b37;1_217296008_T_TTTT_b37	-2.44913939300619	0.0349188399247396	1.73994016299292	0.610079048961028	1.00535837586926	0.318610561045229	-0.21034968500777	0.137087593946376	-1.85230183054915	0.0496777692013975	1.98766907800808	0.911580912584322	1.88769496860323	0.737534997540232	1.82099580577642	0.672230420543321	0.594970785303305	0.977759760830926	0.748415091637712	0.711835331278805	0.489194852631222	0.874670562137981	0.909279426562608	0.840978599983653	0
ENSG00000042980.8	ADAM28	24151552	24216531	8_23621233_A_AT	23621233	A	AT	8_23621234_T_TT_b37;8_23621233_AT_A_b37;8_23621234_T_TTT_b37	1.88238826237864	0.731639327629955	1.77252338364156	0.633401224700089	-0.463259305791439	0.116536741714807	1.92195280726622	0.779961446482032	-1.89002786823562	0.048573617578845	1.95686829190595	0.835477470612737	1.41552387354238	0.444563151288374	1.9286537397262	0.789386618400534	0.991223225847609	0.98519398804414	0.592167778689541	0.909078840505978	0.487167358846044	0.868104255189261	0.867773542446052	0.853222810068534	0
ENSG00000043093.9	DCUN1D1	182655861	182703741	3_182932618_C_CA	182932618	C	CA	3_182932620_A_AA_b37;3_182932619_AA_A_b37;3_182932618_CAA_C_b37;3_182932620_A_AAA_b37	1.55200896408377	0.503290526477519	0.0831026904588725	0.166199102889495	1.59302501564457	0.523508890764515	1.138492880542	0.353317278370356	1.81282931092437	0.665281935099985	1.44666697153031	0.456959009561686	-1.90662109944577	0.0480962051048	1.95413870119029	0.830428126126828	0.946407843233773	0.780407448161284	0.821068426423236	0.829305626878618	0.851445079076276	0.790416732186325	0.632729852856754	0.858575054199855	0
ENSG00000044115.16	CTNNA1	137946655	138270723	5_138839718_GT_G	138839718	GT	G	5_138839719_T_TT_b37;5_138839718_GT_G_b37	0	1	-0.393524577034043	0.121838653422439	-0.508370387860452	0.113242980062351	-0.490291897309191	0.11455047748675	-0.502930556360582	0.113634668261224	-0.473358793867817	0.115790251324414	0.347712324659369	0.198647852050782	0.746827212323353	0.26294735613296	1	0.745332985036543	0.589826667124019	0.697489492098896	0.606079235888154	0.609862170080121	0.775513911296641	0.727870680772826	0
ENSG00000044459.10	CNTLN	17134979	17503921	9_17569985_A_C	17569985	A	C	9_17569985_A_C_b37;9_17569985_A_*_b37	0.108839961768012	0.169071138862745	1.02812376337789	0.32421269628354	1.70134309468637	0.584725648120989	0.329028457366348	0.196128454867307	0.869746084222015	0.287721184680437	0.157624839120729	0.174672818839039	-1.92969500152532	0.0474405476036988	1.81159233656922	0.664245222799689	0.793651743637526	0.876597399064183	0.830701054854614	0.761008072303083	0.739420107765054	0.664716108622954	0.630881747484664	0.839585593437217	0
ENSG00000044574.7	HSPA5	127997131	128003609	9_127511143_CA_C	127511143	CA	C	9_127511143_CAAA_C_b37;9_127511144_AAA_A_b37;9_127511145_AA_A_b37;9_127511146_A_AA_b37;9_127511143_C_A_b37	-0.401613775846613	0.121210153587815	1.37686718557586	0.429885489444652	1.40496570478547	0.440478964282216	1.90879417840199	0.762649763899702	0.388127400565224	0.204228772001164	1.99341526226715	0.935325527916109	1.86700726402091	0.715349026979914	-7.16245250189144	0.00247031280113909	0.754386553545886	0.924106874378098	0.792011499942061	0.907110403177264	0.693159051714504	0.877910594799053	0.907593849107953	0.334578582193322	0
ENSG00000046604.8	DSG2	29078005	29128971	18_28183835_T_C	28183835	TRUE	C	18_28183835_T_C_b37	1.92914049370302	0.790089426633773	1.84919400094515	0.697766303684259	1.80383468345832	0.657834060772866	1.80339541298281	0.657475598376283	1.94664882069412	0.817331316860287	1.8671499414678	0.715495111584262	1.99161519665154	0.927040822551889	1.96685262718512	0.855532343624851	1	0.996591441929126	0.84510048596537	0.888363870751064	0.869218723381172	0.847859436637564	0.933501271347849	0.860578273018401	0
ENSG00000046647.9	GEMIN8	14026397	14048012	X_13988965_C_G	13988965	C	G	X_13988965_C_G_b37;X_13988965_C_A_b37	-1.16635418480308	0.0751700714873123	1.87293400347369	0.721493723874534	1.47871145157336	0.470292540934871	1.11767026748316	0.347564377537817	0.540019702311497	0.226933255619503	1.50812823358558	0.483093538346338	1.87329525389782	0.721873440808613	1.93969092324517	0.806008097379685	0.695827441301283	0.999556331974735	0.805382575801597	0.827007947816614	0.708673612183318	0.791168682977503	0.909279426562608	0.854407103901168	0
ENSG00000046651.10	OFD1	13752831	13787480	X_13279485_TA_T	13279485	TA	TRUE	X_13279485_TA_T_b37;X_13279486_A_AA_b37	1.2871269783513	0.398491685121102	1.96419085593993	0.84991017196881	1.80690411794274	0.660352336226723	1.44052958315882	0.454473698376925	1.99520761486247	0.944808888023494	1.59373231865203	0.523869987734866	-0.608558592947134	0.106288331595403	1.49661628525541	0.47801710850927	0.9194823018534	1	0.84510048596537	0.854821279806954	0.885956861017658	0.802207825066354	0.706196420100466	0.801026438372585	0
ENSG00000046889.14	PREX2	68864352	69149265	8_68257582_C_CT	68257582	C	CT	8_68257582_CT_C_b37;8_68257583_T_TT_b37;8_68257583_T_TTTTTTTT_b37;8_68257583_T_TTT_b37;8_68257583_T_TTCTT_b37	1.0303401695262	0.324765030842261	0.822491591302764	0.277863818310854	1.58500545874125	0.519445297367402	0.697862887220026	0.253823224096656	1.99310848986414	0.933839517152248	1.32916700790082	0.412761338778356	0.000926705088602375	0.15739541103795	1.68370364709045	0.573841948817826	0.880997366887986	0.853261385176455	0.82072983127286	0.788692859530146	0.884949409969615	0.771271868019491	0.753587626576971	0.825848987528796	0
ENSG00000047230.10	CTPS2	16606125	16731059	X_16746986_G_C	16746986	G	C	X_16746986_G_C_b37	-1.2880940561077	0.0697839835538536	1.69673688447483	0.581843935290892	-0.127457329287893	0.14468057988812	1.83913313313252	0.688359664543509	-1.09168242859499	0.0786934050797003	1.96629580610499	0.854337446620818	-0.637914041123736	0.104340460941856	1.99889914189981	0.973531699554815	0.689551581958996	0.969612858925071	0.617063211619557	0.895713746345507	0.548304245319552	0.86856100148302	0.704790953358954	0.870905559257199	0
ENSG00000047315.10	POLR2B	57843887	57897334	4_58473782_T_G	58473782	TRUE	G	4_58473782_T_G_b37	1.98799908121686	0.912767293126907	1.98838651349166	0.914181403090575	1.84516152171966	0.693953763018265	1.93530909748483	0.799229761204293	1.9494071380123	0.822034842409242	1.90238285299273	0.754708108840375	1.69449501967784	0.580451697906312	1.96095970111497	0.843368847687617	1	1	0.854692728955635	0.912050779968404	0.870916132995132	0.852547102231874	0.892790769882957	0.860010716848158	0
ENSG00000047346.8	FAM214A	52873513	53002014	15_53231500_T_G	53231500	TRUE	G	15_53231500_TC_*_b37;15_53231500_T_G_b37	1.82176776083492	0.672896848246301	1.83441134629152	0.684062443742363	1.5326058603253	0.494188435100987	1.99154130876798	0.926720966567017	0.935527018674065	0.302197214152322	1.71780923633753	0.595268894760016	1.94519757349622	0.814907981804805	1.9991954521185	0.977371395221745	0.984200015903862	0.994970418006644	0.811492755897135	0.927387862871799	0.746364329393719	0.819010082686135	0.923650391402584	0.871576460242898	0
ENSG00000047457.9	CP	148880196	148939842	3_149641551_CA_C	149641551	CA	C	3_149641560_AAA_A_b37;3_149641561_AA_A_b37;3_149641562_A_AA_b37;3_149641555_AAAAAAAA_A_b37;3_149641551_CAAAAAAAAAAA_C_b37	0.945843306945221	0.30455170166204	1.18255030509533	0.36592687177901	1.84257446323221	0.691537908093008	1.51225146051814	0.484933352017498	1.13890202085116	0.35343161226616	1.96939672363271	0.861128412678636	1.12102162091782	0.348481645851512	0.454497240476826	0.213800585304949	0.874801769069879	0.891931497467458	0.854692728955635	0.860202311595324	0.771521508836645	0.86856100148302	0.842951471919364	0.709221269342184	0
ENSG00000047578.8	KIAA0556	27561453	27791690	16_27006954_T_A	27006954	TRUE	A	16_27006954_T_A_b37	1.99256963659849	0.931307783900914	1.16365488190229	0.360444165344907	1.97247258066994	0.868224715326472	1.75927611068386	0.623683771993373	1.97451443258598	0.873163093885354	1.56725610007499	0.510645620774567	0.406651766579046	0.206848416213009	1.3156335055927	0.408087180394094	1	0.889948565744476	0.879127493432785	0.882891809459706	0.876915235955002	0.800559970129351	0.781432653076687	0.781660498976262	0
ENSG00000047579.15	DTNBP1	15523031	15663289	6_15684744_T_TA	15684744	TRUE	TA	6_15684744_TA_T_b37;6_15684745_A_AA_b37	1.44302633425986	0.455482175034203	1.85934588842167	0.707631600921967	1.95120018988223	0.825165009929441	1.67246326937635	0.56711316296548	1.9038942780133	0.75655393824419	1.99727696574666	0.958383116985803	1.97611674360712	0.87718232983225	1.94422197387615	0.813297870978652	0.93797986952283	0.997829957993173	0.872990919132606	0.873302442535603	0.861018852831264	0.881913365658857	0.929678115816294	0.854823856338042	0
ENSG00000047597.5	XK	37545011	37591383	X_37310245_TTTTTG_T	37310245	TTTTTG	TRUE	X_37310250_G_GTTTTG_b37;X_37310250_G_GTTTTGTTTTGTTTTG_b37;X_37310250_G_GTTTTGTTTTGTTTTGTTTTG_b37;X_37310245_TTTTTG_T_b37;X_37310250_G_GTTTTGTTTTGTTTTGTTTTGTTTTG_b37;X_37310250_G_GTTTTGTTTTG_b37	1.982233822571	0.893964174330868	1.99866746939466	0.970880613919165	1.9627768268835	0.847011378111587	1.99624900804923	0.951163819568597	1.94672964783229	0.81746729952715	1.93667606638604	0.801317426993201	1.96109364966901	0.84363430921136	1.74948727902358	0.616714286050448	1	1	0.876237099979343	0.928517155624116	0.869218723381172	0.862041883534239	0.927333073746905	0.834004824473647	0
ENSG00000047621.7	C12orf4	4596893	4647674	12_5056971_G_C	5056971	G	C	12_5056971_G_C_b37	1.99934912506734	0.979646377071695	1.78998560896929	0.646756124699047	1.92664875303916	0.786518436804741	1.99982094826885	0.989323808292736	1.77538424686389	0.63554522974564	1.9247794081187	0.783881957842725	1.58380948787044	0.518844051391511	1.83970413023849	0.68888426273149	1	0.989286924458734	0.867561765318207	0.932394635696929	0.844645425660538	0.859792562007119	0.879170618614755	0.843415958234063	0
ENSG00000047634.10	SCML1	17755587	17773105	X_18741106_A_AT	18741106	A	AT	X_18741107_T_TT_b37;X_18741106_AT_A_b37	1.91133518559712	0.765881479470195	1.81658726670298	0.668456648224265	1.77558776377009	0.635698386539985	1.99676152431215	0.95461879495174	1.4670849817133	0.465383896998376	1.25914507480934	0.389387152669788	-1.04699775486716	0.0808865393126578	1.96420812521905	0.84994593758344	0.996632292211616	0.994221253745968	0.842214639146725	0.928517155624116	0.810748396498738	0.762565246935825	0.673402709011965	0.860148319683698	0
ENSG00000047644.13	WWC3	9983601	10112518	X_10802562_C_T	10802562	C	TRUE	X_10802562_C_T_b37;X_10802563_T_TT_b37;X_10802562_CT_C_b37;X_10802563_T_TTTTTT_b37	-1.29551460348137	0.0694693368089508	1.10841016009385	0.345046839763212	-0.589973483349752	0.107542136130029	-2.86852703701624	0.0273508362752485	-4.47538957891123	0.0109378336110679	1.82992964454212	0.68004928813515	1.96261028778218	0.846673753848536	1.99999895367631	0.99918384430627	0.689551581958996	0.885690392921028	0.576268248649266	0.564378362857124	0.329654548097006	0.841064116562016	0.927333073746905	0.874489055315286	0
ENSG00000047849.17	MAP4	47892181	48130769	3_48860175_C_T	48860175	C	TRUE	3_48860175_C_T_b37	1.34343945064387	0.417776831163108	-5.27226156654888	0.00700275741427556	-1.05991588147805	0.0802458234442191	-3.56200330351237	0.0183543995119526	-5.91813348533083	0.0048941738641858	1.69307835160106	0.57957535692644	-2.62203456481637	0.0315637778456378	1.83815572091243	0.687464179196555	0.922866181644759	0.455962707504302	0.542507086200564	0.542282744167871	0.253303981790243	0.816614620334262	0.583802972588446	0.843415958234063	0
ENSG00000048028.7	USP28	113668595	113746292	11_113407067_TATATATATATAG_T	113407067	TATATATATATAG	TRUE	11_113407067_TATATATATATAG_T_b37	1.89919424425983	0.750864829989113	0	1	1.2437177793999	0.384494502276229	1.02995561452764	0.32466910954041	1.91938955809519	0.77647185717215	1.41474608532707	0.444260291362989	-0.0068682667517237	0.156588271753186	1.99039439107963	0.921925775363671	0.993588089598352	1	0.771121124644609	0.820270989463796	0.864848622247694	0.78488017651383	0.753587626576971	0.863390189138835	0
ENSG00000048162.15	NOP16	175810948	175815976	5_175758371_TA_T	175758371	TA	TRUE	5_175758371_TAAA_T_b37;5_175758372_AAA_A_b37;5_175758373_AA_A_b37	1.99998706840836	0.997130771629772	1.88579181766499	0.735403119753092	1.3219808224797	0.41026964878048	-1.27829500889453	0.0702018233430386	1.12599502680638	0.349848943689349	-5.48213214049275	0.00623142385827123	-4.68288005409067	0.00973432192306818	-1.11560928078489	0.0775454722302766	1	1	0.784265102938738	0.638098811064937	0.769976658470713	0.295508332434622	0.451686834089756	0.593937860725332	0
ENSG00000048342.11	CC2D2A	15471488	15603180	4_14666618_A_T	14666618	A	TRUE	4_14666618_A_T_b37	1.99455003309538	0.941150516503921	1.68062729458973	0.5719848700817	1.64110337373603	0.549119660452098	1.71763517774656	0.595155401169653	1.6331938533292	0.544750359716347	1.97986296444964	0.887155026698133	1.69331422412807	0.579721082425399	1.91371323875308	0.768951937800562	1	0.968107805148991	0.825770273164905	0.876552929383395	0.828213729574157	0.871159163933901	0.892790769882957	0.852925427125705	0
ENSG00000048405.5	ZNF800	126986843	127071978	7_126360507_A_G	126360507	A	G	7_126360507_A_G_b37	1.87442050020593	0.723060131012205	-1.76525797774184	0.052327785518547	-1.02061951236942	0.0822120551020947	1.88026631814148	0.729323512672992	-1.07618760926232	0.0794465492622392	1.66662309343559	0.563677376387643	0.644535769484037	0.244325119468927	1.43865360812515	0.453718268970903	0.989721984305475	0.637454032536874	0.547008397654596	0.902684641447263	0.549527974463412	0.813331868333992	0.796685362469791	0.794085270670342	0
ENSG00000048471.9	SNX29	12070593	12668146	16_11269399_T_G	11269399	TRUE	G	16_11269399_T_G_b37	1.94175791572883	0.809296285854476	1.81609008027516	0.668034427997494	1.96385564091264	0.84921768512616	0.706595721692054	0.255421532113492	1.82212457739166	0.673205462205538	1.34668860677408	0.418931252149022	1.99550959026226	0.946573328592265	1.84855091539157	0.697154389734534	1	0.994221253745968	0.876237099979343	0.788692859530146	0.852184892828916	0.774857710434948	0.93474956762515	0.844419792328422	0
ENSG00000048707.9	VPS13D	12290123	12572099	1_12979602_G_A	12979602	G	A	1_12979602_G_A_b37	0.627366160122676	0.241359868587999	0.717023676630049	0.257346370958677	1.60950043064821	0.532036923759298	1.99201491661813	0.928796372876886	0.61376244729837	0.239041515893652	0.612267273380667	0.238788361238162	0.167826961689741	0.175871092536837	0.995097677602473	0.316127189866611	0.835198702012943	0.840623794457884	0.822745033847928	0.927643654048471	0.714612530716347	0.701055346930337	0.765328046203177	0.747926576092758	0
ENSG00000049167.9	ERCC8	60169657	60240900	5_61043308_C_T	61043308	C	TRUE	5_61043308_C_T_b37	1.66835295505774	0.564690854066243	1.13905473951718	0.353474302318875	1.43456292786857	0.452077820981311	1.64165735412604	0.549428131352943	1.24902333457425	0.386167188792991	1.83558065109185	0.685119896951551	0.0173827719513042	0.159114958563768	1.94276950464888	0.810928047605327	0.961978376603976	0.886761555347714	0.797886552082476	0.868042750536189	0.783822766207077	0.842397673977058	0.755288315597626	0.854694994000225	0
ENSG00000049239.8	H6PD	9294833	9331396	1_9524820_CTT_C	9524820	CTT	C	1_9524824_TTT_T_b37;1_9524825_TT_T_b37;1_9524823_TTTT_T_b37;1_9524822_TTTTT_T_b37;1_9524820_CTTTTTT_C_b37	1.99820735336215	0.966227931120469	1.65652189262011	0.557828439631184	1.1698722299854	0.362235585578454	-1.16211940209041	0.0753652812693609	1.95206559234867	0.826697348856459	1.94026338079311	0.806912709791665	1.79953474575092	0.654345568012264	0.866590356563279	0.287049222667904	1	0.966072839068362	0.764830013380033	0.655601973188392	0.871416360268957	0.862677213148518	0.899135909283432	0.736841810444527	0
ENSG00000049246.10	PER3	7844379	7905237	1_8239932_CT_C	8239932	CT	C	1_8239932_CT_C_b37;1_8239933_T_TT_b37	1.69589568922953	0.581320754039152	1.56280059049431	0.508477287665001	1.85098328829849	0.6994768002114	1.96766096457645	0.857285580132797	1.31424659556035	0.407612572149481	0.789331381027068	0.271199744036669	1.74329511983291	0.612393037966714	-0.39187237753498	0.121967466727005	0.966526398848707	0.954736749309076	0.856094875906786	0.920848581526074	0.791039783943337	0.718652811806532	0.894260120421402	0.652640847115802	0
ENSG00000049319.2	SRD5A2	31747549	31806136	2_32263204_CT_C	32263204	CT	C	2_32263207_T_TTT_b37;2_32263206_TT_T_b37;2_32263205_TTT_T_b37;2_32263207_T_TT_b37;2_32263204_CTTT_C_b37	0.937059846928889	0.302545560896148	0.128381163160498	0.171289787238691	1.57453326343705	0.514221776855383	1.96403885321735	0.849595750663352	1.67748052934928	0.570097454926489	1.31272201440038	0.407091784713523	0.565916013455933	0.231099084417579	1.12238063093508	0.348854545044416	0.872709700749708	0.781722650307183	0.817835493255767	0.920848581526074	0.832743562570837	0.770267019874192	0.794408268372891	0.758908233138124	0
ENSG00000049323.11	LTBP1	33172038	33624576	2_33251139_T_G	33251139	TRUE	G	2_33251139_T_G_b37	1.6106380043131	0.532634954615347	1.30178922960903	0.403385555184724	0.801710288240542	0.273663777932208	1.8156947356685	0.667699175786511	1.75504502453191	0.620650053457718	-1.26589664229346	0.0707343437647112	0.792506327078115	0.271829062206737	1.91345856036878	0.768620924544245	0.955513120592347	0.910822480666375	0.722554663087575	0.890113062805582	0.84086370521989	0.548951717724317	0.81396259616774	0.852925427125705	0
ENSG00000049449.4	RCN1	31833938	32127301	11_33103974_T_C	33103974	TRUE	C	11_33103974_T_C_b37	1.89917056114012	0.750836536367436	-0.646508505023064	0.103777605421818	-1.90997373886421	0.048000347362666	1.92514882524574	0.784400159865141	-4.72477803676873	0.00950825627545984	0.771091733113337	0.267619459259969	0.327629818904427	0.195941368793906	1.75703442113627	0.622072374532753	0.993588089598352	0.72737237629328	0.476216845209466	0.909476934770021	0.315752378609292	0.716319772239312	0.775372758166602	0.834004824473647	0
ENSG00000049656.9	CLPTM1L	1317858	1345214	5_1147357_A_C	1147357	A	C	5_1147357_A_C_b37;5_1147357_ACCCCGCCACCCC_*_b37;5_1147369_C_ACCCC_b37;5_1147369_C_CCC_b37;5_1147369_C_CACCCC_b37;5_1147369_C_CCCC_b37	-0.819569273771208	0.0931213892942112	1.78686377763989	0.644320292132678	0.698534758509595	0.253945753775153	1.98012769128229	0.88789429274404	0.666404184584906	0.248166524579128	1.47662192650637	0.46940423847447	-3.05768602536921	0.0245169516708539	1.60155756833325	0.527894748167983	0.719791642551928	0.988401842164308	0.71183665554844	0.924121604464466	0.720879811463978	0.791168682977503	0.566328158258577	0.816670858058537	0
ENSG00000049768.10	FOXP3	49106896	49121288	X_48974255_G_C	48974255	G	C	X_48974255_G_C_b37	1.80886041590776	0.661969839288387	1.47310415045075	0.467914840370318	1.95319401786799	0.828717351895736	1.73406928036286	0.606074635669113	1.04070887959654	0.327365544130634	0.846161005181614	0.282746953198516	0.660503164868089	0.247122721834831	1.243490168476	0.384422973756057	0.98216441633709	0.942250162794087	0.872990919132606	0.878835689741424	0.76084272706776	0.725192723172278	0.799271686361883	0.773750098406869	0
ENSG00000049860.9	HEXB	73935847	74018472	5_73383619_C_CAA	73383619	C	CAA	5_73383619_C_CA_b37;5_73383619_C_CAA_b37;5_73383619_C_CAAA_b37;5_73383619_C_A_b37	-0.46668337636487	0.116283062296889	-0.426604655913934	0.119291031410869	1.99989459582093	0.991808539390433	1.80893914688073	0.662035141548108	1.69257104219901	0.579262181551866	1.52259044955099	0.489598032703226	1.99134339147923	0.925871070982503	1.55532950395553	0.504876777384278	0.747287896310533	0.744343854487072	0.892479076655294	0.889463413988831	0.834124796471636	0.792622517714792	0.933501271347849	0.810578383271472	0
ENSG00000049883.10	PTCD2	71616193	71656052	5_72512762_T_TCTCC	72512762	TRUE	TCTCC	5_72512762_T_*_b37;5_72512762_T_TCTCC_b37	0.330976960788234	0.196389441405873	1.36639425920362	0.42603578104011	0.963540207254027	0.308646262227291	-2.27099052119678	0.0387683252802069	-1.28972853332687	0.0697145475262734	1.92945890886472	0.79055057544598	1.90985362280071	0.763991149763084	1.71461894967672	0.593195781064424	0.809027843982833	0.923425641601978	0.742756324519369	0.608170387435288	0.53617427920353	0.860375066073831	0.914689651336658	0.83181464004686	0
ENSG00000050130.13	JKAMP	59951160	59972128	14_59626752_C_T	59626752	C	TRUE	14_59626752_C_T_b37	0	1	0.647664125334302	0.244870170835201	0.76099468265511	0.265662839565697	1.48909815751762	0.474748715785944	1.76344271912529	0.626703760791979	-1.39457707736079	0.0654111357025393	1.99999284278817	0.997865424704312	-0.753196721709969	0.0970601965735955	1	0.831659781147245	0.718518781915127	0.856965167977952	0.84227281362733	0.531922019300066	0.938145103109182	0.6227267120619	0
ENSG00000050327.10	ARHGEF5	144052380	144077725	7_143415760_TAAG_T	143415760	TAAG	TRUE	7_143415760_TAAG_T_b37	-0.154311300718803	0.142170177661865	1.99976243417962	0.987702556251566	0.600909187851528	0.23687585762151	1.44258844926367	0.455305052167698	0.63986948415203	0.243514863338505	1.70570492377709	0.587481200094808	1.73132007739491	0.604218668966052	-1.16449300496322	0.0752557988608017	0.769609520247234	1	0.698494390961088	0.854821279806954	0.71624401924012	0.817587779733085	0.894260120421402	0.590649727687249	0
ENSG00000050344.8	NFE2L3	26191859	26226745	7_26129947_C_T	26129947	C	TRUE	7_26129947_C_T_b37	0.978543935112498	0.312173875298947	-1.39845400595203	0.0652575548013645	-0.496051870812209	0.114132098958182	1.87449382034441	0.723137662138349	0.0302656835324342	0.160476065595283	1.98995231899823	0.920155281826767	-0.63432109019908	0.104576755345136	1.75625311069717	0.621512915248621	0.878221110694235	0.65953647279249	0.591463030191116	0.902283348092785	0.656065530924283	0.876108557517447	0.704790953358954	0.834004824473647	0
ENSG00000050393.7	MCUR1	13786788	13814800	6_13960887_A_AGTGT	13960887	A	AGTGT	6_13960895_T_TGT_b37;6_13960895_T_TGTGT_b37;6_13960891_TGTGT_T_b37;6_13960893_TGT_T_b37;6_13960887_AGTGTGTGT_A_b37;6_13960895_T_TGTGTGTGTGT_b37	1.69691468119191	0.581954636976072	0.879378630209658	0.289784696302866	0.487454098878175	0.218751015096411	-3.92663086399062	0.0149137287704249	1.99581852279277	0.948441253839467	-0.0688868412534021	0.150331211127959	1.99988246318708	0.991349952164607	1.76585368385008	0.628466296164261	0.966526398848707	0.860461423619543	0.685370937442724	0.527037410815535	0.885956861017658	0.638622958220759	0.938145103109182	0.834004824473647	0
ENSG00000050405.9	LIMA1	50569570	50677329	12_50915272_C_CTTT	50915272	C	CTTT	12_50915273_T_TTTTT_b37;12_50915272_C_T_b37;12_50915272_CT_C_b37;12_50915273_T_TTTT_b37;12_50915273_T_TT_b37;12_50915273_T_TTT_b37	1.89383461350639	0.744552750138618	1.65774001604916	0.558527612186852	1.94551224824164	0.81543053537895	1.9626044059271	0.846661843854754	1.56976998982827	0.511876107345574	1.25564827209604	0.388270420587977	1.81386586274647	0.666153809045314	1.34276124437179	0.41753646217934	0.992974344698256	0.966072839068362	0.87243674724545	0.920848581526074	0.823167419036962	0.761927608673237	0.902415185437205	0.784630332209255	0
ENSG00000050426.11	LETMD1	51441744	51454207	12_52452260_G_A	52452260	G	A	12_52452260_G_A_b37	1.27423296889907	0.394258708990696	0.656112541854554	0.246349568931475	1.99506343751261	0.943986181721108	0.656370428263642	0.246394898799365	1.9927575169288	0.932179680639154	1.10153898966377	0.343194706252965	1.22543385771979	0.378808175831326	0.854209861503477	0.284432158220985	0.918309499070667	0.833477248342959	0.886126164605916	0.783993736895083	0.884424018636766	0.749154381729618	0.84798876599404	0.736841810444527	0
ENSG00000050555.13	LAMC3	133884468	133969860	9_134920800_TACACACAC_T	134920800	TACACACAC	TRUE	9_134920804_CACACAC_C_b37;9_134920806_CACAC_C_b37;9_134920808_CAC_C_b37;9_134920802_CACACACAC_C_b37;9_134920810_C_CAC_b37;9_134920800_TACACACACAC_T_b37	0.938787374790934	0.302938776158672	0.715602977706624	0.257083081408997	1.51808569785794	0.487556493579307	-0.319745965344055	0.127740886255365	1.76732922419581	0.629550521104364	0.258271716312038	0.186919990697955	1.80654152716949	0.660053614386717	0.494565222653705	0.219837022581891	0.872709700749708	0.840623794457884	0.809396287703691	0.705854671691618	0.843225569030091	0.664716108622954	0.901530691311627	0.712311195577481	0
ENSG00000050748.13	MAPK9	179660142	179719099	5_179720555_T_C	179720555	TRUE	C	5_179720555_T_C_b37	1.98152016528422	0.891868274143703	1.96264204112117	0.846738067033157	1.95730291323724	0.836296693890198	0.735125241288301	0.260730378269726	1.76027756179002	0.624406656399196	-0.399486149007714	0.121375113113171	1.30859295432856	0.405686204298345	1.99726133431312	0.958263946858657	1	1	0.873959162746035	0.791733788527932	0.841755908909607	0.614737545766004	0.857112223215227	0.868280823760521	0
ENSG00000050767.11	COL23A1	177664618	178017556	5_177558882_A_C	177558882	A	C	5_177558882_A_C_b37	-0.653800243956368	0.103302672358441	-0.629833583276877	0.104872704935094	0.524547868677871	0.224487436436857	-7.44176232361195	0.00212099589248153	1.84945984559215	0.698019700971551	-4.21291464242472	0.0126821653261385	1.69968279150606	0.583683627864964	-3.83684146831547	0.0156939748591937	0.739839054603697	0.7297879182426	0.689428472763745	0.381306057279068	0.856972439878451	0.371004120677883	0.892790769882957	0.433681785365731	0
ENSG00000050820.12	BCAR1	75262927	75301951	16_74389630_G_GTA	74389630	G	GTA	16_74389632_A_GTATA_b37;16_74389632_A_GTATATA_b37;16_74389630_GTA_G_b37;16_74389632_A_ATA_b37;16_74389632_A_ATATA_b37	-1.16763459875557	0.0751111555574282	1.08339362973322	0.338367609143296	0.742796636973935	0.262181120382602	-1.65273348851514	0.055977269136107	-0.0913577932832936	0.148134361433296	0.390821893173495	0.204607373434753	1.99982094741438	0.989323782819838	-0.507773002453348	0.113285921230718	0.695827441301283	0.883795242439802	0.717273941169023	0.623939850594134	0.639636279934265	0.679492477467205	0.938145103109182	0.650749911926276	0
ENSG00000051009.6	FAM160A2	6232564	6255941	11_5718742_G_A	5718742	G	A	11_5718742_G_A_b37	1.97715886248164	0.879870921732583	-3.71974479997641	0.0167751684918025	0.572572127905175	0.232184670186065	-1.60568566285883	0.0575823191342267	1.99824500660327	0.966584282626177	1.63480059929248	0.545632705753597	0.58002830751127	0.233408062407257	1.15805463304361	0.35884098701452	1	0.504672950175956	0.692975292980671	0.626083827738734	0.889317972008838	0.805351087417776	0.794730051655515	0.764105292564368	0
ENSG00000051108.10	HERPUD1	56965959	56977798	16_56756311_G_C	56756311	G	C	16_56756311_G_C_b37;16_56756311_G_T_b37	1.96436254344349	0.850266144157875	1.25919837041602	0.389404208540065	1.97148472349573	0.865903089944458	1.94172677747196	0.809246296516598	1.97918099908748	0.885273124993385	1.4630956031915	0.463718483807517	-0.0982859977967792	0.147464364228776	1.6928686419875	0.579445856701628	1	0.904678567614602	0.878687548580202	0.912257574328239	0.878824766229629	0.790767777368631	0.747569476989269	0.827986270135523	0
ENSG00000051128.14	HOMER3	19040009	19052070	19_19477210_G_T	19477210	G	TRUE	19_19477210_G_T_b37;19_19477210_GATTTTTTT_*_b37	1.81610053768509	0.668043301670043	-0.0411546597489405	0.153093399195711	1.90693191949907	0.760312370449592	-1.16698847736041	0.075140879460641	1.54226979505336	0.49868667973693	-0.0398630660325807	0.153223438877246	1.92032427598735	0.777737341289043	-4.42107289700596	0.0112774008812174	0.983728597141967	0.766835304067818	0.864626458659974	0.65526809853057	0.81881530362419	0.643026987123231	0.917586146208461	0.391452179473862	0
ENSG00000051382.4	PIK3CB	138372859	138553780	3_138560676_AT_A	138560676	AT	A	3_138560677_TT_T_b37;3_138560678_T_TT_b37;3_138560676_ATT_A_b37;3_138560678_T_TTT_b37	1.95635075125176	0.834507547782097	1.47650769892937	0.469355755744343	-2.03685115698477	0.0445168110450888	1.73901031332628	0.609441040739256	-4.90093824317182	0.00861505256714344	1.92392809069077	0.782692953828763	0.587370831121859	0.234620426167727	1.25382848173996	0.387691064364078	1	0.942694597633744	0.467516310325869	0.879134290313426	0.307693605010189	0.859792562007119	0.795367052496105	0.7748358059696	0
ENSG00000051523.6	CYBA	88709690	88717560	16_88778133_C_A	88778133	C	A	16_88778133_C_A_b37	1.48537031082805	0.473141537885064	-1.78246304186911	0.0517923682512501	1.43880121835576	0.453777638118933	1.93026867337744	0.79172837036116	1.99974192985951	0.987182885584366	1.48121597513546	0.471360843745091	0.827520413917796	0.278892337530499	-0.803562147603373	0.0940551336757274	0.94053349761438	0.637454032536874	0.798264722756241	0.909934705733346	0.891403798650264	0.791168682977503	0.814502416552252	0.621650435309194	0
ENSG00000051596.5	THOC3	175344875	175461683	5_175392670_C_T	175392670	C	TRUE	5_175392670_C_T_b37	1.99642844123531	0.952344777116513	1.85289938130887	0.701321653016677	1.78692626186665	0.644368833109185	1.78009091620322	0.639109200683194	1.62531246989982	0.540460184087059	-0.310963060065035	0.128464434539328	0.405294996904388	0.206655206055004	1.33899199796724	0.41620430608191	1	0.996942873905584	0.843026529165441	0.884155140680346	0.828121797160098	0.618456463242032	0.78140243197746	0.783884901733561	0
ENSG00000051825.10	MPHOSPH9	123636866	123728561	12_123218732_C_T	123218732	C	TRUE	12_123218732_C_T_b37	0	1	1.37345135075327	0.428624125398806	1.84590079120539	0.694648387780176	1.99999491500353	0.99820077688696	1.36525175329211	0.425618956226811	1.53868029253147	0.49700785120637	1.7041013322924	0.586465085886995	1.66561059609114	0.563085807867328	1	0.924106874378098	0.854737307240826	0.932680768156761	0.796853551817887	0.795088725864674	0.893109047860028	0.822544995803513	0
ENSG00000052126.10	PLEKHA5	19282647	19529334	12_19285634_T_C	19285634	TRUE	C	12_19285634_T_C_b37	-0.168498523192852	0.140863710186166	1.91879369130561	0.775669266231097	0.94194456274613	0.303659113947924	1.95458079145021	0.831235059440804	1.05116672274642	0.330016454437448	-0.523037849420007	0.112194260802275	1.5684319706732	0.511220541548655	1.40333143733648	0.439851950820929	0.766614961799257	1	0.740926542467297	0.920233312137047	0.761159498865291	0.604963329076323	0.876882734772325	0.79044136974188	0
ENSG00000052749.9	RRP12	99116114	99161127	10_99955350_AC_A	99955350	AC	A	10_99955350_AC_A_b37	0.570922387981	0.231915031673654	-2.30639205612607	0.0379694085364863	0.224178347583575	0.182663241628818	1.45612822595501	0.460832552328729	1.8532484089647	0.701659185760615	-9.73060706137409	0.000614805346695356	1.35305478170659	0.421206965604459	1.43444513238853	0.452030720207048	0.829736107498696	0.597240603826617	0.653757108455545	0.85547034805836	0.857839269385124	0.166493453574907	0.860867988651186	0.793138114602552	0
ENSG00000053254.11	FOXN3	89591214	90085493	14_88969397_C_CT	88969397	C	CT	14_88969397_CTT_C_b37;14_88969399_T_TT_b37;14_88969399_T_TTT_b37;14_88969398_TT_T_b37;14_88969399_T_TTTT_b37	1.94937443986493	0.821978305926771	1.94538558668188	0.815220008442963	1.44334394274176	0.455610714338298	1.84568237852284	0.694442965294402	1.94133387556315	0.808616742528562	1.5718232761098	0.512884960840443	1.74945035009824	0.616688317740665	1.98890776826136	0.916122159706066	1	1	0.799318917497693	0.896335370655896	0.868493998979198	0.80077592909078	0.894260120421402	0.863182023460559	0
ENSG00000053371.8	AKR7A2	19630458	19638640	1_19100332_C_T	19100332	C	TRUE	1_19100332_C_T_b37	1.90851071632261	0.762292309335913	1.12910129641864	0.350706629626	1.84374984140078	0.692632636004468	1.40328411918728	0.439833816864942	1.8866994833715	0.736417384842767	1.63877972744342	0.547829307234994	1.64987369654307	0.554041641458501	1.71577223838625	0.593943486493827	0.996632292211616	0.88570037707767	0.854692728955635	0.850978623344349	0.859355101767717	0.806187699891352	0.884888858494154	0.83219483286208	0
ENSG00000053372.4	MRTO4	19578032	19586622	1_19339142_C_CT	19339142	C	CT	1_19339143_T_TT_b37;1_19339142_CT_C_b37;1_19339143_T_TTT_b37	0.806290687579462	0.274582618933382	1.99527681340254	0.945208165021713	1.94524849463346	0.814992434695367	-0.141426292099823	0.143368542508149	0.244676483817045	0.185208889449816	1.93486341023407	0.798554181229674	1.93995045559234	0.80641765069682	-0.171789083109275	0.140562621110504	0.860571290520533	1	0.872422757606081	0.720872904335609	0.682118560921853	0.860914672145099	0.922779848515451	0.670087618640233	0
ENSG00000053900.6	ANAPC4	25378834	25420120	4_25424375_ATGTGTGTGTGTGTG_A	25424375	ATGTGTGTGTGTGTG	A	4_25424389_GTG_G_b37;4_25424375_A_G_b37;4_25424391_G_GTGTGTG_b37;4_25424377_GTGTGTGTGTGTGTG_G_b37;4_25424391_G_GTGTG_b37;4_25424375_ATGTGTGTGTGTGTGTG_A_b37	-0.358023334970312	0.124640032155744	-0.620450619283247	0.105494478448356	-1.50834177644316	0.061060541931057	1.5345159155396	0.495072069992222	-3.12572453098647	0.023573727238397	1.99998385686484	0.99679422650096	-2.61432835721138	0.031705909343887	1.38878598080407	0.434331076311347	0.75583998604853	0.730798296215649	0.503575398940631	0.862506612084105	0.400576636290212	0.885306510361988	0.583802972588446	0.788112124692589	0
ENSG00000053918.11	KCNQ1	2465913	2870339	11_2309005_A_AG	2309005	A	AG	11_2309005_A_AG_b37;11_2309005_A_*_b37	1.87481645365057	0.723479128400902	1.8658219199117	0.714138795436403	1.58703136938794	0.520466578514116	1.99969925299871	0.98616373261946	1.394968521723	0.436664703132622	1.17057833593555	0.362439814180768	-0.771790600029078	0.0959387855008581	1.83917519871562	0.688398274991667	0.989853842031013	0.999067277953397	0.82072983127286	0.932300802928579	0.802547154288101	0.757343995067114	0.6932288800433	0.843415958234063	0
ENSG00000054116.7	TRAPPC3	36602172	36615098	1_36143221_CA_C	36143221	CA	C	1_36143222_A_AA_b37;1_36143221_CA_C_b37	1.94107544756821	0.808203874547249	1.21037988580031	0.374215019333904	1.99991489069481	0.992639243966269	1.46241600463833	0.463435725364305	1.98673243426754	0.908298551428738	1.99749226117069	0.960060766305114	0.479366285014294	0.217523618466127	1.99674429189184	0.954498345635072	1	0.893987383042521	0.892479076655294	0.855506205686414	0.883030338865947	0.881913365658857	0.784706172373405	0.868085410369204	0
ENSG00000054148.13	PHPT1	139743175	139745488	9_139594657_CA_C	139594657	CA	C	9_139594659_A_AA_b37;9_139594658_AA_A_b37;9_139594657_C_A_b37;9_139594657_CAA_C_b37	0.859390659816995	0.285523607696411	0.794567008543936	0.272238496083968	0.848653537146959	0.283267465111902	1.65746062286632	0.558367099981742	0.678140487425424	0.250258598830696	1.18049720709706	0.365325577600792	1.83869087012795	0.687954081878038	1.41210011699286	0.443232371895064	0.863372588069431	0.849379286607986	0.728266056286983	0.871645824813762	0.722613533841068	0.758297697472247	0.904243707321026	0.79044136974188	0
ENSG00000054179.7	ENTPD2	139942549	139948497	9_140755853_TTCTTTCTTTCTTTCTTTCTG_T	140755853	TTCTTTCTTTCTTTCTTTCTG	TRUE	9_140755853_TTCTTTCTTTCTTTCTTTCTG_*_b37;9_140755853_TTCTTTCTTTCTTTCTTTCTG_T_b37;9_140755853_T_G_b37	1.40877381308883	0.441945351189507	1.57626922808629	0.51508130765181	1.53787555011041	0.4966327788807	0.4685146651791	0.215889659290972	1.25130649171041	0.386890189265431	1.62646781720923	0.541085193117811	0.353374086300505	0.199418785100514	1.67888158007548	0.570936289548172	0.931993188786701	0.957799115248007	0.812030567715435	0.774472531578524	0.783822766207077	0.805263600693461	0.775513911296641	0.825439031596483	0
ENSG00000054219.9	LY75	160628361	160761260	2_160879971_G_A	160879971	G	A	2_160879971_G_A_b37	1.61540369269596	0.535153577588054	1.9193826453137	0.776462527790756	1.90759884121314	0.761146488763277	-1.2306114130327	0.0722737006497746	1.81809288113948	0.669739389716884	1.90601285066083	0.759168227444162	1.69890988981649	0.583199825367112	0.459408879913326	0.214529839569077	0.955867184143724	1	0.864626458659974	0.643547585436837	0.852184892828916	0.852902574007401	0.892790769882957	0.709221269342184	0
ENSG00000054277.8	OPN3	241753403	241840678	1_242068424_C_G	242068424	C	G	1_242068424_C_G_b37	1.91797409785846	0.774570515078337	1.95780593388878	0.837250290469733	1.23378484704216	0.381390477756215	-0.231002007757809	0.135266100584308	1.89030057157674	0.740486592023095	-1.62134326316652	0.0570427990061001	1.95431943256227	0.830757515750806	1.6258956699678	0.540775512475823	0.999005263009764	1	0.770046936644518	0.711508625376282	0.859355101767717	0.51958243904382	0.925016846036026	0.820701120418156	0
ENSG00000054392.8	HHAT	210501595	210849638	1_210881531_G_C	210881531	G	C	1_210881531_G_C_b37;1_210881531_G_*_b37	0.122082710291977	0.170571050262655	-2.51805967463309	0.0335388474635535	1.80392668108504	0.657909195331156	1.19405749561076	0.369322576151842	1.97748130222453	0.880715453127776	1.66480286303454	0.562614732682329	-2.48861815692106	0.0341212477312564	-0.00770465560350431	0.156501946687904	0.795595187690737	0.589002001617436	0.84510048596537	0.832219024460174	0.8782773379422	0.812902370867994	0.597116734409367	0.673568120207813	0
ENSG00000054523.12	KIF1B	10270862	10441661	1_10999317_G_A	10999317	G	A	1_10999317_G_A_b37	1.28809926709465	0.398813535900258	1.999261156432	0.978314829891674	1.68578598982276	0.575105739368816	1.94086182760554	0.807863315686162	1.65307334596065	0.555858053887538	1.97526814251518	0.8750370621446	1.82353298602686	0.674427179961771	1.57403318345757	0.513974635199	0.9194823018534	1	0.828979344722677	0.912257574328239	0.829548884716747	0.870444188231307	0.90410832169497	0.813618309565884	0
ENSG00000054654.11	SYNE2	64319682	64693165	14_65526051_C_CT	65526051	C	CT	14_65526052_T_TT_b37;14_65526051_CT_C_b37	0.148968707776419	0.173663496598257	1.2873766755464	0.39857430496627	1.07124157948687	0.335185756674714	-0.0374330591939156	0.153468435276978	-2.74607104306875	0.0293652686222352	1.91112298489111	0.765609682090283	0.0520002897729341	0.162802564157469	1.60837287169221	0.531445351789359	0.79822407727245	0.910298631427677	0.755299864352589	0.727148764402212	0.433203160404577	0.855084499647778	0.7578356419687	0.817420390924258	0
ENSG00000054690.9	PLEKHH1	68000017	68056329	14_67997451_C_T	67997451	C	TRUE	14_67997451_C_T_b37	1.47712108900328	0.469616197510664	1.05205109773493	0.330241936655952	-0.584865338141071	0.107889583605312	1.44883296745246	0.457841237003884	-1.46087346640962	0.0628371127594935	-1.50394075307031	0.0612229846659685	0.44252481732542	0.212035285307297	1.13617567001319	0.352670688369841	0.939897323733733	0.88142464971089	0.576442910242899	0.85530948596068	0.516017135690037	0.524038677900562	0.784007285631556	0.761396705904432	0
ENSG00000054803.3	CBLN4	54572495	54580528	20_55562866_A_G	55562866	A	G	20_55562866_A_G_b37	0.46883241595981	0.215937295751454	1.84086319544946	0.689952486164751	-3.37030657221305	0.0204823772840399	-2.61105414228268	0.031766500181354	-1.49666444249885	0.0614925647979878	1.0102107141409	0.319793880320051	-0.0449928315157422	0.152707703489845	1.99153854911265	0.926709047539438	0.81776594786106	0.995343634539389	0.36976452489977	0.580977869013164	0.51400328231338	0.739880943934934	0.751564724290625	0.864549396734525	0
ENSG00000054938.11	CHRDL2	74407473	74442430	11_73784631_C_CA	73784631	C	CA	11_73784631_CAAA_C_b37;11_73784632_AAA_A_b37;11_73784633_AA_A_b37;11_73784634_A_AA_b37	1.12929459113906	0.350760095672556	1.99455848952351	0.941196108240513	1.51260894622834	0.485093409480584	1.28542646704699	0.397929678095199	0	1	1.75530966584074	0.620838843617838	1.61157784122963	0.533129950148957	1.66051452267754	0.56012636480246	0.894890871825822	1	0.808537402153922	0.838736926840431	0.891403798650264	0.827011067916146	0.881685069592959	0.822544995803513	0
ENSG00000054965.6	FAM168A	73111531	73309234	11_72277455_C_T	72277455	C	TRUE	11_72277455_C_T_b37	1.42090404433196	0.446666895760162	1.37677001553294	0.429849529989871	-0.286288914766828	0.130521672127309	0.504254053440093	0.221327079506731	1.29142527515444	0.39991737511588	-1.51811410261666	0.0607014812212773	1.81505436904644	0.667157047271692	1.99694371338194	0.955912454072779	0.935335184804767	0.924106874378098	0.605521114674611	0.776846055549193	0.788347897818736	0.524038677900562	0.902605033260446	0.868280823760521	0
ENSG00000054967.8	RELT	73087308	73108519	11_73647283_A_ACGGGGCGGCTGGCTGGGCGTGGGGCTGACCCCCCAACCTCCCTCCCG	73647283	A	ACGGGGCGGCTGGCTGGGCGTGGGGCTGACCCCCCAACCTCCCTCCCG	11_73647283_A_G_b37;11_73647283_A_ACGGGGCGGCTGGCTGGGCGTGGGGCTGACCCCCCAACCTCCCTCCCG_b37;11_73647283_A_*_b37	0	1	0	1	1.74420265654823	0.613022250509983	1.94073310226969	0.807658412671899	1.52033529475307	0.488574230622008	1.51007321734795	0.483959966842578	1.99595793082869	0.949306831590094	-0.0175829950154025	0.15548646592483	1	1	0.839857621409572	0.912257574328239	0.816413057819399	0.791168682977503	0.93474956762515	0.673568120207813	0
ENSG00000054983.12	GALC	88304163	88460009	14_88426412_T_TA	88426412	TRUE	TA	14_88426412_T_TA_b37	-3.94099733727455	0.0147926457530555	1.73779882168361	0.608611932879802	-2.26937698428361	0.0388051557355508	-2.8805798692311	0.0271604932643912	0.41362665322805	0.207845047564177	0.41374620766652	0.207862179941688	1.73561628190134	0.607124350854343	-8.56288214569412	0.00115381152758384	0.525497276526458	0.977572147393142	0.445280139839982	0.564378362857124	0.693479127418045	0.682554200472773	0.894260120421402	0.298431229626603	0
ENSG00000055070.12	SZRD1	16679069	16724640	1_16902728_G_T	16902728	G	TRUE	1_16902728_G_T_b37	-0.391318836381629	0.122010657176349	1.49297784038492	0.476430789573871	0.262609370816222	0.18746979117906	1.54496301435512	0.499952625157734	-1.73367894521436	0.0533258191655518	1.08703892748298	0.339329977878169	-0.051714291928306	0.152034916668424	-2.08509375502763	0.043263051082862	0.754834321023528	0.946160017455743	0.659355882381369	0.862506612084105	0.499148712726634	0.746909317239453	0.751564724290625	0.534847499460383	0
ENSG00000055130.11	CUL1	148395005	148498128	7_149058170_T_G	149058170	TRUE	G	7_149058170_T_G_b37	-1.34551110146623	0.0673885477296535	1.47225368472573	0.467555899388141	1.63009509055883	0.543056105197677	1.75874598744622	0.623301864364636	1.50147887279292	0.480150647751733	1.87094981711635	0.719418881500048	1.80670341224118	0.660186942728183	0.428964917174085	0.210056758258087	0.68444436152164	0.942250162794087	0.82562493960604	0.882891809459706	0.812515664747631	0.84923101058201	0.901530691311627	0.709221269342184	0
ENSG00000055147.13	FAM114A2	153369687	153418496	5_153529094_GAAA_G	153529094	GAAA	G	5_153529108_AAGA_A_b37;5_153529109_AGA_A_b37;5_153529094_GAAAGAAAGAAAGGAAGA_*_b37;5_153529104_AAGGAAGA_A_b37	1.94969884577398	0.822540069214435	1.91623228028936	0.772254990772094	1.8628954330045	0.71117660189637	0.946970476182571	0.304810390641987	1.95062090087794	0.824147230753071	1.99453028631592	0.941044192588612	1.87665873309118	0.725438494988789	1.8715922052283	0.720088637489765	1	1	0.858394835251178	0.811585793010509	0.870982340688802	0.878829697712813	0.909279426562608	0.847043660679792	0
ENSG00000055208.13	TAB2	149539776	149732749	6_149491914_G_A	149491914	G	A	6_149491914_G_A_b37	0.190590866779132	0.178579126163233	1.37745675912947	0.430103768949121	-1.61113116984637	0.0573940691929073	-0.509676294803398	0.113149171502793	-5.10926781119747	0.00766864260974541	1.08170619079357	0.337923361390115	1.57000573977422	0.511991764675446	-1.42997222915932	0.0640231778495989	0.798310371903285	0.924106874378098	0.493187522009496	0.697489492098896	0.293538051663427	0.746909317239453	0.876882734772325	0.567073775144529	0
ENSG00000055211.8	GINM1	149887429	149912884	6_149735694_T_A	149735694	TRUE	A	6_149735694_T_A_b37;6_149735694_T_*_b37	1.9621610458878	0.845766878140162	1.41456174891937	0.444188560089276	1.57618530803603	0.515039698561771	1.82202572171121	0.673119924517984	1.9148295705906	0.770409164880875	1.95260960768934	0.82766804951859	1.01050118149567	0.319864898479548	1.70521845997689	0.587172574766845	1	0.93136332097363	0.81846800581679	0.891423055531142	0.863480422785494	0.867977987406469	0.831538940546443	0.830738710649914	0
ENSG00000055483.15	USP36	76783462	76837523	17_77757209_CTT_C	77757209	CTT	C	17_77757212_TT_T_b37;17_77757213_T_TT_b37;17_77757211_TTT_T_b37;17_77757210_TTTT_T_b37;17_77757209_CTTTT_C_b37	1.40655257319827	0.44108910795037	-3.42776022687224	0.0198190826049708	-1.78047219079508	0.0518540253972817	1.81141196472174	0.664094390675998	0.0879319699979533	0.166733719395868	-4.43909628488871	0.0111635424862947	-1.21028690341529	0.0731766509331265	-6.7110387290216	0.0031628893700638	0.931513561239036	0.519130170005537	0.480390673705145	0.889463413988831	0.661744306944328	0.357674156664724	0.671676900977448	0.335831911492201	0
ENSG00000055917.11	PUM2	20448451	20551995	2_20319535_G_GCACACA	20319535	G	GCACACA	2_20319537_A_ACA_b37;2_20319537_A_GCACA_b37;2_20319537_A_ACACA_b37;2_20319537_A_ACACACA_b37;2_20319535_GCA_G_b37;2_20319537_A_ACACACACA_b37	1.95503282878542	0.832064405331022	0.522507700931726	0.224167287911162	1.98057974426428	0.889168383485508	1.29849736920426	0.402279248717305	1.40388534395936	0.440064312468758	-1.12783333388222	0.0769659683111047	1.87732951552005	0.726155989969376	-1.7717255190409	0.0521258334824909	1	0.816225577485472	0.883114414818843	0.840469082391685	0.804057112547521	0.555229251951422	0.909279426562608	0.549847048947849	0
ENSG00000055950.12	MRPL43	102729214	102747272	10_103019227_GAATA_G	103019227	GAATA	G	10_103019227_GAATA_G_b37;10_103019231_A_AAATA_b37;10_103019231_A_AAATAAATAAATA_b37	-0.127366610758315	0.144689144715795	1.98675253495611	0.908367736298769	1.99277746916999	0.932272938812981	1.83143500261929	0.681390301391064	1.7206437048153	0.597123434302921	-1.72204244483413	0.0536986475983046	1.74927359861465	0.616564059756009	1.99870549052042	0.971298870555476	0.772175213997809	1	0.885505332441326	0.894304057286105	0.835963287727121	0.51958243904382	0.894260120421402	0.87060517077398	0
ENSG00000056586.11	RC3H2	125606834	125667620	9_124698544_C_CT	124698544	C	CT	9_124698544_C_T_b37;9_124698546_TT_T_b37;9_124698547_T_TT_b37;9_124698544_CTTT_*_b37	1.89636841975062	0.747514367510246	0.683895118343287	0.251292300848491	1.94769005490338	0.819091465440519	0.620145835662413	0.240125990009869	1.10095162847216	0.343037005909797	0.598669666612864	0.236500956445998	1.99967059549004	0.985519585643244	1.32546956402467	0.411476535835177	0.993588089598352	0.837585622624163	0.872734231025916	0.780573663750096	0.768522375131837	0.700017747552366	0.938145103109182	0.782097151736915	0
ENSG00000056661.9	PCGF2	36890149	36906070	17_37262501_T_G	37262501	TRUE	G	17_37262501_T_G_b37	1.58799270201399	0.520952434527007	1.03070598541586	0.324856312739614	0.165583026928402	0.17560672432704	1.62789450421047	0.541858823505441	1.66426428178056	0.562301049524038	0.109053576843905	0.169095213131126	1.94217822138302	0.809972432740296	0.968443243905654	0.30979331072077	0.95001802716801	0.877406431441905	0.649917058227612	0.86714271859697	0.830796728975329	0.658991060253506	0.922779848515451	0.745756445113881	0
ENSG00000056998.14	GYG2	2746828	2800859	X_3195555_C_T	3195555	C	TRUE	X_3195555_C_T_b37	0.283245571201519	0.190111357839233	-1.16152677155299	0.0753926430371212	-1.85559104743885	0.0495804550525752	1.71035929512033	0.590450867048689	-0.284981681702448	0.130631684173578	-4.06279862772618	0.013805873045328	1.69383682749282	0.580044215462308	-7.29240192114418	0.00230106252910103	0.805126612923673	0.678192580808943	0.478515043057471	0.876552929383395	0.624543293372298	0.374698022067189	0.892790769882957	0.334578582193322	0
ENSG00000057019.11	DCBLD2	98514784	98620533	3_99153995_A_T	99153995	A	TRUE	3_99153995_A_T_b37;3_99153995_A_*_b37	1.98402890962058	0.899433682097526	1.64667730646278	0.552238233607686	-0.99237810860501	0.0836572290097841	-1.53231125551918	0.0601838385067093	1.11094055912861	0.345732317804407	1.19798402947356	0.370491310183327	1.0909620190638	0.340369799579468	0.771136138373208	0.267628103751515	1	0.964208676352752	0.547008397654596	0.627331361751614	0.769440140356431	0.758642184758163	0.839782695701232	0.729616747977503	0
ENSG00000057252.8	SOAT1	179262924	179327815	1_179861079_C_T	179861079	C	TRUE	1_179861079_C_T_b37	1.95067156950961	0.824236001950753	0.268760710810398	0.188252706232646	0.334229742497371	0.19682603272685	1.61304645000769	0.533905107722699	-1.55533356106741	0.0593543775090243	-1.0942082481418	0.0785713651993429	0.342684508157447	0.197966170876212	1.03499867359545	0.325930005656693	1	0.7952896926383	0.67026135587065	0.86714271859697	0.513790094267155	0.561416602929939	0.775372758166602	0.753653536935991	0
ENSG00000057593.9	F7	113760104	113774995	13_113784443_G_C	113784443	G	C	13_113784443_G_C_b37;13_113784443_G_*_b37	-0.14532375772535	0.143004865805203	1.67458364126696	0.568370649513472	1.99990596172216	0.992262768551569	1.72362692513411	0.599088346108127	1.86870094798775	0.717088921530965	1.7496599256487	0.616835722402412	1.48217372264372	0.471770405944953	1.95516458964801	0.832306964117528	0.770439660825596	0.968107805148991	0.892479076655294	0.876552929383395	0.85824147105208	0.825461726874098	0.87256457085053	0.858775025982636	0
ENSG00000057608.12	GDI2	5807185	5884095	10_5505165_G_C	5505165	G	C	10_5505165_G_C_b37	1.1352395587258	0.352409935842571	1.81757148758999	0.669294468842844	1.31034776002537	0.406282691971866	1.82413449433261	0.674950703832376	1.24488358484456	0.384861162384919	1.99995650644331	0.994738017794245	1.93070377157733	0.792364239488582	0.358926051059257	0.200178181737379	0.894890871825822	0.994221253745968	0.782643412222183	0.892215670648776	0.783822766207077	0.885306510361988	0.922375379923701	0.709221269342184	0
ENSG00000057657.10	PRDM1	106534194	106557814	6_107325048_C_CA	107325048	C	CA	6_107325049_AA_A_b37;6_107325048_CAA_C_b37;6_107325050_A_AA_b37;6_107325050_A_AAA_b37	1.98457581021768	0.901161544797668	1.84058902463755	0.689699397234868	1.28731155382906	0.39855275509334	1.99136187374035	0.92595001978053	0.942122904684879	0.303699870100957	1.78500372728229	0.642879245743992	1.46981710488353	0.466529976738138	1.19666737847899	0.370098834626241	1	0.995343634539389	0.780151115284471	0.927387862871799	0.746695245405981	0.832177166204061	0.87256457085053	0.768233080489859	0
ENSG00000058056.4	USP13	179370542	179507189	3_179764902_A_G	179764902	A	G	3_179764902_A_G_b37	0.500147015003733	0.2206939839636	-2.11116375166938	0.0426010388505459	-0.943715039191943	0.0862122393634436	0.887645322721653	0.291570666175138	1.7151295582654	0.593526581252647	-2.67572433692425	0.030591799479724	1.98170836927147	0.892416939379126	-0.217869502409656	0.13642120059104	0.818987847915939	0.605517838522354	0.549798901617521	0.807636517803804	0.835692101285253	0.445814888591307	0.930673847402398	0.66833679281729	0
ENSG00000058063.11	ATP11B	182511287	182639423	3_181556987_T_G	181556987	TRUE	G	3_181556987_T_G_b37	-0.17350435235295	0.140405959133436	1.40672446919621	0.441155279202236	1.8549725819729	0.70333336315347	1.48460470700195	0.472812556154242	1.68471845548265	0.574457158451506	0.716325157883489	0.257216877119739	1.41717186437478	0.445205912309653	1.86776760948283	0.716128556785534	0.766000379666909	0.931266806978045	0.857242416741479	0.856965167977952	0.833793133047188	0.710157882272748	0.867773542446052	0.845668857430983	0
ENSG00000058262.5	SEC61A1	127770483	127790526	3_127778311_CA_C	127778311	CA	C	3_127778312_AA_A_b37;3_127778313_A_AA_b37;3_127778311_CAA_C_b37;3_127778311_C_A_b37	1.19492013115951	0.369578898884561	0.201393367789933	0.179881037567962	1.99981763227237	0.989225407479244	0.266827065042207	0.188006191162045	0.107701972137534	0.168942954460423	1.65854040515671	0.558987925366075	1.89202585854673	0.74246244042466	-1.17267494771551	0.0748797145573005	0.904237237793495	0.789332168564465	0.892479076655294	0.755760159910462	0.66462676260393	0.811755478450093	0.909279426562608	0.590649727687249	0
ENSG00000058404.15	CAMK2B	44256748	44374176	7_44550265_C_CT	44550265	C	CT	7_44550266_TT_T_b37;7_44550265_CTT_C_b37;7_44550267_T_TT_b37;7_44550267_T_TTTT_b37;7_44550267_T_TTTTT_b37;7_44550267_T_TTTTTT_b37	1.97320163656156	0.869965698210034	-1.48233716509833	0.0620270778345359	1.20895249514939	0.373783570893049	-8.45314814962933	0.00122440600693279	0.855840365098743	0.284775088449562	-1.58767487835684	0.0582096334606846	-7.75919556185443	0.00178427968432224	0.0229382679276	0.159700289690947	1	0.659195769639479	0.769467757980117	0.363189304486682	0.739074316049541	0.520836525921497	0.332837843255473	0.677232582464121	0
ENSG00000058453.12	CROCC	17066767	17299474	1_17284494_T_C	17284494	TRUE	C	1_17284494_T_C_b37;1_17284494_T_*_b37;1_17284494_T_G_b37;1_17284494_T_A_b37	1.07659598491745	0.336582773582576	1.96639944674087	0.854559074757702	1.42982447789348	0.450189177007598	1.7825039448515	0.640954457680942	1.17602664328535	0.364021005113059	1.3433980909939	0.417762166641938	1.73629273280869	0.607584575982068	1.93896682919336	0.804870361451639	0.88374687480647	1	0.796945916799222	0.884155140680346	0.775159660601673	0.774513294801408	0.894260120421402	0.854407103901168	0
ENSG00000058600.11	POLR3E	22308729	22346424	16_21661829_C_A	21661829	C	A	16_21661829_CA_C_b37;16_21661830_A_AA_b37;16_21661830_A_AAA_b37;16_21661830_A_AAAA_b37;16_21661829_C_A_b37;16_21661830_A_AAAAA_b37	0.500138895302427	0.220692734466172	1.99971617424109	0.986558571637504	-10.4196396775061	0.000424842202068452	1.98007451375872	0.887745389974741	-7.66874646323419	0.00187429153880902	1.96215281012991	0.845750305071609	1.13492268451392	0.352321730573456	1.40200257875279	0.439343122270731	0.818987847915939	1	0.0821506288143655	0.924121604464466	0.206444681510383	0.868104255189261	0.844323982794255	0.79044136974188	1
ENSG00000058668.10	ATP2B4	203595688	203713209	1_203738572_G_GGAA	203738572	G	GGAA	1_203738572_G_A_b37;1_203738582_A_AAGA_b37;1_203738582_A_AAGA_b37;1_203738582_A_AAGAAAGA_b37;1_203738582_A_AAGAAAGA_b37;1_203738572_GGAAAGAAAGA_*_b37	1.9999101188501	0.992435715308674	-1.34516072108113	0.0674028959990765	0.00745593431662428	0.158075128944697	1.84512929235967	0.693923523598424	0.877095387034558	0.289293874254791	1.99704992466144	0.956684520793254	1.84479659251059	0.69361157782108	1.03429486993849	0.325753647852706	1	0.664723274142414	0.631744227477742	0.896278394674926	0.740110396954315	0.881425286058195	0.905788911808114	0.753653536935991	0
ENSG00000058799.9	YIPF1	54317391	54356407	1_53503634_C_T	53503634	C	TRUE	1_53503634_C_T_b37;1_53503634_C_*_b37	1.90863975960696	0.762454961912899	1.90863975960684	0.762454961912756	1.90863975960684	0.762454961912756	1.9086397596069	0.762454961912828	1.90863975960696	0.762454961912899	1.90863975960696	0.762454961912899	1.90863975960696	0.762454961912899	1.90863975960696	0.762454961912899	0.996632292211616	1	0.864787837588803	0.907110403177264	0.862124423213195	0.853308824684794	0.914358883334565	0.852845809023124	0
ENSG00000059122.12	FLYWCH1	2961937	3001209	16_2987074_G_GCTCTGAGAGCTGGTGTCCGCTGCTCCTCCCCTCCCATTTCTC	2987074	G	GCTCTGAGAGCTGGTGTCCGCTGCTCCTCCCCTCCCATTTCTC	16_2987074_G_GCTCTGAGAGCTGGTGTCCGCTGCTCCTCCCCTCCCATTTCTC_b37	0.139657083867689	0.172585228044672	0.938517921280607	0.302877400453649	-4.99111663691502	0.00819152343506774	-3.62773336952449	0.017678476268341	-1.58323993105711	0.0583652136236249	1.15823736754771	0.358893143217022	1.05163570138336	0.330136000765229	-0.706300379129289	0.0999525515716411	0.797322458564556	0.869936484129526	0.282078884940779	0.539059224158241	0.509807874572864	0.756158947997875	0.835348547383884	0.626311309282283	0
ENSG00000059377.11	TBXAS1	139476849	139720125	7_139118371_C_CT	139118371	C	CT	7_139118373_T_TT_b37;7_139118372_TT_T_b37;7_139118371_CTT_C_b37;7_139118373_T_TTT_b37	0.504028632706365	0.221292274873149	-0.684929313810983	0.101301720849705	1.84695458142193	0.695641871305404	1.92449710174702	0.783486872536184	1.6634175892134	0.561808593453825	1.86115247733977	0.709429429251132	1.05600657979573	0.331252947855829	1.98928921047792	0.917571749050664	0.819240262416892	0.720805181759651	0.854945263662582	0.909476934770021	0.830593880771891	0.847343372942996	0.835348547383884	0.863182023460559	0
ENSG00000059378.8	PARP12	139723543	139763521	7_139613828_CT_C	139613828	CT	C	7_139613830_TT_T_b37;7_139613831_T_TT_b37;7_139613829_TTT_T_b37;7_139613831_T_TTT_b37;7_139613828_CTTT_C_b37	1.99900308252916	0.974811778108298	-4.0571197654175	0.0138503395856391	0.895272797889334	0.293231016662175	1.79404485629885	0.649956364026472	-0.193216991376516	0.138619529879131	1.9985800092137	0.969940617686669	-5.54460048353207	0.00601901662764284	1.6410091977836	0.549067252972417	1	0.493377212240887	0.733012684271609	0.885754104877335	0.633866532094523	0.88324076361482	0.41800129000711	0.821458144043305	0
ENSG00000059573.4	ALDH18A1	97365695	97416463	10_97623305_G_A	97623305	G	A	10_97623305_G_A_b37	1.95487042924606	0.831765954106046	-4.76795264014498	0.00928092438512996	-3.79830991166068	0.0160415868189041	0.533741750808133	0.225936986853053	-2.54430844512143	0.0330283612582926	1.83509422459673	0.684679469920957	0.43624641848703	0.211116469023039	1.99189426272528	0.928261890567324	1	0.472169169278469	0.333553436723021	0.778816050806881	0.441928069723121	0.842200928952592	0.78378340347478	0.864706320773203	0
ENSG00000059758.3	CDK17	96672038	96794338	12_95858230_G_T	95858230	G	TRUE	12_95858230_G_T_b37	1.82233856027398	0.673390712913727	0.135262927095255	0.172079068249922	1.63088604417032	0.543487634648988	1.95868394353153	0.838929071155142	1.96950645649196	0.861375084268053	-2.02952661509084	0.044710484821683	0.194851430649635	0.179091302129012	0.676110659089829	0.249895226702039	0.984200015903862	0.783907196767886	0.825770273164905	0.920837312441741	0.876244555896429	0.50105957976308	0.766500222828574	0.72163197585383	0
ENSG00000059769.15	DNAJC25	114393631	114432508	9_114374337_A_T	114374337	A	TRUE	9_114374337_A_T_b37	0.330643034429272	0.196344685754886	0	1	1.44355474219878	0.455696058490164	1.86288381040265	0.711164909457136	0.90577885927928	0.295537829439718	1.78111573870001	0.639891373394356	1.98194070872978	0.893098251028007	1.21093423235413	0.374382766396086	0.809027843982833	1	0.799318917497693	0.899516193795266	0.744326747731287	0.831935585024577	0.930673847402398	0.768976383555634	0
ENSG00000060069.12	CTDP1	77439800	77514510	18_77481980_C_G	77481980	C	G	18_77481980_C_G_b37	1.6317850449646	0.543978881910547	-2.2853468629728	0.0384422379722786	1.76840467493912	0.630343433835199	0.332369064758609	0.196576151834877	1.99911144476647	0.976219665231923	1.81391611576549	0.666196151444891	-1.09492853586454	0.0785366004540517	1.98841044863548	0.914269542371064	0.955867184143724	0.597644883115508	0.842214639146725	0.76101386263052	0.891124131854947	0.836517451842363	0.671676900977448	0.863182023460559	0
ENSG00000060138.8	YBX3	10851682	10875911	12_10625412_TC_T	10625412	TC	TRUE	12_10625412_TC_T_b37	-2.70334909100194	0.0301039015750165	1.72330575431357	0.598876156726666	1.99521899168911	0.944874332637307	-0.311118577724699	0.128451583157344	1.45882582578071	0.461946517587204	1.98158361612775	0.892052931128971	1.9975263997286	0.960333324279964	1.02102197274809	0.322451245068129	0.588347475086179	0.97359706163301	0.886126164605916	0.705854671691618	0.810074051096046	0.872041345761137	0.935675402166205	0.751597184571932	0
ENSG00000060237.12	WNK1	861758	1020618	12_1113972_CTGTGTGTGTG_C	1113972	CTGTGTGTGTG	C	12_1113984_GTGTGTGTGTGTG_G_b37;12_1113988_GTGTGTGTG_G_b37;12_1113990_GTGTGTG_G_b37;12_1113982_GTGTGTGTGTGTGTG_G_b37;12_1113986_GTGTGTGTGTG_G_b37;12_1113972_CTGTGTGTGTGTGTGTGTGTGTGTG_C_b37	1.29312712781467	0.400483901293446	0.852066851576296	0.283982232317539	1.9990640432672	0.975593797783838	-0.220272829609485	0.136208987468006	0.530389656674231	0.225407182805641	0.229349932358048	0.183301648510214	-0.626304951266263	0.105106061576113	-0.182248997076783	0.139610319213308	0.9194823018534	0.859377692029615	0.892479076655294	0.711508625376282	0.707767891076966	0.664716108622954	0.704790953358954	0.670087618640233	0
ENSG00000060558.3	GNA15	3136190	3163767	19_3701699_T_C	3701699	TRUE	C	19_3701699_T_C_b37	1.72957817115554	0.603048946259658	-2.44478333113386	0.035008032186005	1.71635680912317	0.594323222319772	1.52838052108922	0.492243074497635	1.83680962060629	0.686236037430107	1.98037176529488	0.888580346984028	1.86064812951139	0.708926192661569	1.85306578376321	0.701482517804793	0.971080557924769	0.589002001617436	0.832966753378864	0.861976275029338	0.855161217267723	0.871198725827313	0.906428917007381	0.845230682995991	0
ENSG00000060566.9	CREB3L3	4153597	4173051	19_3745094_G_T	3745094	G	TRUE	19_3745094_G_T_b37	-2.92895865327478	0.0264102280048839	1.88280940103755	0.732101714843104	0.627700963484187	0.241417269885683	-2.04017878595755	0.0444291146351894	1.99425905356873	0.93960285300168	1.09646408922788	0.341835369549267	-0.0126575985642603	0.155991851983352	-0.210470605640182	0.137076849363036	0.581649372962744	1	0.701097983507085	0.613823655804651	0.885956861017658	0.748485164576513	0.752729274484052	0.66833679281729	0
ENSG00000060642.6	PIGV	27113962	27124889	1_27172787_A_G	27172787	A	G	1_27172787_A_G_b37	-3.10732959680553	0.0238249640282211	1.92845182672278	0.789095836584399	-3.19509010573807	0.0226507807800328	-1.95037102777007	0.04686103457921	1.98585868343827	0.905340901175476	-2.19391449870056	0.0405693181942388	0	1	-0.474156186506775	0.115731538344952	0.570509785682838	1	0.383293704345049	0.613823655804651	0.883030338865947	0.488640554037586	0.938145103109182	0.651691718959558	0
ENSG00000060688.8	SNRNP40	31732416	31769662	1_30750744_CTG_C	30750744	CTG	C	1_30750761_TGCTG_G_b37;1_30750765_G_CTG_b37;1_30750763_CTG_G_b37;1_30750744_CTGTGTGTGTGTGTGTGTGCTG_*_b37	1.93572772284693	0.799866580672491	0.973248966948006	0.310922979998877	-0.199102420913619	0.138091125209675	1.55663518754903	0.505502858846796	1.21813562912683	0.37657155474198	1.28187553225217	0.39675980763616	1.41008302400115	0.442451225378554	1.15394108083103	0.357669646543549	1	0.873577057343036	0.611023011999243	0.86263824932132	0.780486184201097	0.765307793926592	0.866701738872744	0.763054780053166	0
ENSG00000060749.10	QSER1	32914723	33014862	11_33619738_G_T	33619738	G	TRUE	11_33619738_G_*_b37;11_33619738_G_T_b37	0.981730917998732	0.312929939882037	0.758765228427251	0.265233215877421	1.96604154271023	0.853795210050326	-0.0741076473878479	0.149817539155477	1.39100627580365	0.435166942501506	1.94804609870556	0.819697562218066	1.17518769405859	0.363776907216633	0.469186511594557	0.215990395689795	0.878221110694235	0.846172853683711	0.87690865892882	0.724059965471285	0.802105439021489	0.866958031283345	0.846304253345477	0.709310281982558	0
ENSG00000060762.14	MPC1	166778406	166796486	6_166487606_T_C	166487606	TRUE	C	6_166487606_T_C_b37	0.302149753299091	0.192569358089484	-0.411259035036949	0.120465444357765	-0.184684245520145	0.139389647647118	0.446397428266721	0.212604390781217	1.23079169186821	0.380462080008238	1.95341080447417	0.829108332607702	1.84903682874739	0.697616611474255	1.50197244536656	0.480368081996296	0.807348083212507	0.745332985036543	0.612305091557613	0.774472531578524	0.783176267435589	0.868104255189261	0.906189998859948	0.802226110934612	0
ENSG00000060971.13	ACAA1	38144619	38178733	3_38090564_G_GTT	38090564	G	GTT	3_38090565_T_TTT_b37;3_38090564_GT_G_b37;3_38090565_T_TT_b37;3_38090565_T_TTTT_b37	1.34861787305891	0.419618966162165	1.28830646198145	0.398882170988956	0.234204226954603	0.183903242221923	1.68787517318088	0.576379224343403	-1.58831678662693	0.0581871515261101	1.92728894119415	0.787429621054395	1.12931853947725	0.35076672064592	1.86246817944766	0.71074715092552	0.922944071457176	0.910341620826887	0.655950490304432	0.874116165822639	0.509807874572864	0.859792562007119	0.844323982794255	0.845382872526857	0
ENSG00000060982.10	BCAT1	24964294	25102393	12_25012939_T_C	25012939	TRUE	C	12_25012939_T_C_b37;12_25012939_T_*_b37	1.96854740796829	0.859234432097913	0.882472343753477	0.290451436967326	1.05791589173333	0.331742438079767	1.06731475671347	0.334166137017687	0.912775542270708	0.297086998471928	1.977033170217	0.879543362396149	0.560154211066447	0.230164296772547	1.6775990177353	0.570168302735827	1	0.860540463714393	0.753127011971449	0.823443369841192	0.745683261442878	0.870444188231307	0.794408268372891	0.825439031596483	0
ENSG00000061656.5	SPAG4	34203813	34208971	20_34830286_TTTGTTG_T	34830286	TTTGTTG	TRUE	20_34830292_GTTGTTG_G_b37;20_34830289_GTTGTTGTTG_G_b37;20_34830295_GTTG_G_b37;20_34830298_G_GTTGTTG_b37;20_34830298_G_GTTG_b37;20_34830286_TTTGTTGTTGTTG_T_b37	-1.25711582326846	0.071114104069279	-0.115515028630625	0.145812992705019	1.39155283664621	0.435373080325835	1.96822425101578	0.858520726352924	1.70923067524842	0.58972795022028	0.0809605294529092	0.165962587193175	1.36908659971607	0.427020470540997	0.286529484657649	0.190535707325493	0.691258454477242	0.760873172865668	0.790390029829241	0.921311460011727	0.835039328931684	0.656148152943503	0.861714590016257	0.705866848406968	0
ENSG00000062096.10	ARSF	2959511	3030767	X_2423732_T_C	2423732	TRUE	C	X_2423732_T_C_b37	0.830703928195135	0.279545926004577	1.90264031077646	0.755021416015301	0.445675140218668	0.2124981084352	1.80137791380747	0.655835364660763	0.75126046338022	0.263793355560283	1.28735774404447	0.398568040039617	0.191252657747327	0.178658571038037	-4.64343603653742	0.00995218036483203	0.862369894300918	1	0.681367070543152	0.887311606015111	0.730037797872809	0.765872137429445	0.766500222828574	0.391435932332837	0
ENSG00000062282.10	DGAT2	75470556	75512579	11_75851031_AT_A	75851031	AT	A	11_75851031_AT_A_b37	0.225916458045106	0.182877514921145	1.76816359210744	0.630165490379851	0.160965317132593	0.175064130465192	1.61254397700696	0.533639664270509	1.30762140408257	0.405356508550463	-4.00886311245409	0.0142341956069538	1.78263054185334	0.64105161065113	-6.01390923389312	0.00464194243240964	0.801644053260766	0.985100047444395	0.649917058227612	0.86714271859697	0.790960112061641	0.376963066701604	0.898138314572347	0.353219947196816	0
ENSG00000062524.11	LTK	41795835	41806085	15_40971524_G_GT	40971524	G	GT	15_40971525_TT_T_b37;15_40971526_T_TT_b37;15_40971524_GTT_G_b37;15_40971526_T_TTT_b37	0.024392035711287	0.159853864225972	-0.152625955380472	0.142326280197425	-1.33111857011772	0.0679806265124996	1.23666657096027	0.382287343627927	0.827410342866926	0.278869773967322	1.62573191525092	0.540686938426941	1.45157318813034	0.45896121131875	1.97759037898635	0.881002544083387	0.789135264188262	0.760374849443495	0.525306904223363	0.836870432114511	0.737782270445133	0.805263600693461	0.872520247132613	0.860733812393074	0
ENSG00000062716.6	VMP1	57784552	57919616	17_57492066_C_T	57492066	C	TRUE	17_57492066_C_T_b37	-0.327028550626551	0.127144375483819	0.535775358704882	0.226259130537449	-0.905346995759487	0.088286251585855	1.89295060084419	0.743528687805825	-3.75493764499225	0.016442379192882	-0.13529406353058	0.143942856502626	1.21296335493639	0.374997685720832	-1.6027222761914	0.0576850381456961	0.75583998604853	0.816617889402238	0.55242601452164	0.903834893869055	0.366025740859508	0.63400519350895	0.847282680909315	0.5552266298492	0
ENSG00000062725.5	APPBP2	58520519	58603580	17_58621048_C_T	58621048	C	TRUE	17_58621048_C_T_b37	0.906056896883968	0.295599193167011	0.736278359518053	0.260947808689899	1.1837793730665	0.366287488041586	1.94075835148868	0.807698585395627	1.69054678008769	0.57801590538395	1.50766954695439	0.482889580416891	1.30834575701039	0.405602280692201	1.68208245753806	0.572861821426903	0.869975442184954	0.843559146936753	0.768264232746332	0.912257574328239	0.834124796471636	0.791168682977503	0.857112223215227	0.825439031596483	0
ENSG00000062822.8	POLD1	50887460	50921273	19_50244470_A_AG	50244470	A	AG	19_50244470_A_AG_b37	1.5049529054503	0.481684507861396	0.704613067335401	0.255057575846238	-0.343473082694288	0.125808781383771	1.74627581357993	0.614464885516397	1.15273486175505	0.357327169912301	1.32377669356293	0.410890256463729	-0.380256809214245	0.122877345496665	0.502018679383411	0.22098223014348	0.943557905388879	0.840623794457884	0.603631392330871	0.879884146291529	0.774022564758742	0.770267019874192	0.717266158626514	0.712311195577481	0
ENSG00000063127.11	SLC6A16	49792894	49828482	19_49847112_T_G	49847112	TRUE	G	19_49847112_T_G_b37;19_49847112_TG_T_b37;19_49847113_G_GG_b37;19_49847113_G_GGG_b37;19_49847113_G_GGGG_b37	1.79150693985116	0.647951100488015	1.6153335480459	0.535116350366823	-0.299912342817834	0.129381300278549	1.25937776232422	0.389461626094807	0.419258171115018	0.208653871394048	1.58074414274216	0.517308590729528	1.86805864459751	0.716427606505589	1.49310361876104	0.476485484206421	0.978880196583827	0.962013270804017	0.60524263428957	0.837851495795178	0.69435182445403	0.801185512234243	0.907593849107953	0.801001764299572	0
ENSG00000063176.11	SPHK2	49122547	49133974	19_49955715_C_CA	49955715	C	CA	19_49955717_AA_A_b37;19_49955718_A_AA_b37;19_49955718_A_AAA_b37;19_49955718_A_AAAA_b37;19_49955715_CAAA_C_b37;19_49955716_AAA_A_b37	-3.83527180150048	0.0157079827972734	1.98753724348035	0.91111145824598	0.134285339582618	0.171966692822021	1.95917170686619	0.839869722379835	1.77882392387528	0.638145264830329	-3.84794848813522	0.0155952212439368	1.79959366249261	0.654393061828274	0.908833323094598	0.296212855512007	0.525497276526458	1	0.646887125819624	0.920837312441741	0.844876743165523	0.381065502855502	0.899135909283432	0.739072093302482	0
ENSG00000063177.8	RPL18	49118584	49122793	19_48468573_AAC_A	48468573	AAC	A	19_48468573_AAC_A_b37;19_48468575_C_CAC_b37;19_48468575_C_CACACAC_b37	1.90799942290414	0.761649077515793	0	1	-9.40156594301823	0.000733822231540636	1.99666010229038	0.953914431582174	-10.5260739936245	0.000401312156155104	1.99283550508335	0.932544942764373	-4.53642550281887	0.0105687497957424	0.44632568699592	0.212593831463664	0.996632292211616	1	0.108207072589731	0.928517155624116	0.11000069087291	0.877718583855525	0.455890238185256	0.709221269342184	0
ENSG00000063241.3	ISOC2	55964351	55973710	19_56146136_CTTT_C	56146136	CTTT	C	19_56146138_TTTTT_T_b37;19_56146141_TT_T_b37;19_56146136_CTTTTTT_C_b37;19_56146137_TTTTTT_T_b37;19_56146139_TTTT_T_b37;19_56146140_TTT_T_b37	1.70354883173718	0.586115820830014	1.87634872177313	0.72510763526055	1.98334911307239	0.897327330686045	-0.935480942119739	0.0866528521601705	-0.169324896374292	0.140788028263294	1.24924095352958	0.386236018536188	1.73808501196578	0.608807574386269	1.98916854162917	0.917110391620584	0.966906817312213	1	0.883429035906732	0.670596950817366	0.636718184257527	0.761927608673237	0.894260120421402	0.863182023460559	0
ENSG00000063587.12	ZNF275	152599612	152625568	X_152625375_T_G	152625375	TRUE	G	X_152625375_T_G_b37	-1.52983505504341	0.0602737840745256	1.90059473001094	0.752544503872021	0.72417720500647	0.258677163030871	1.98936339448466	0.917856684053051	0.491856174621944	0.219422540759575	1.77805629241067	0.63756288499162	1.8733487246173	0.72192969665955	-0.999026039472824	0.0833145881031987	0.666745978833095	1	0.715437382687349	0.926069458961313	0.701646935606923	0.831492196028649	0.909279426562608	0.605997687053929	0
ENSG00000063601.12	MTMR1	149861434	149933576	X_150033539_C_CA	150033539	C	CA	X_150033541_AA_A_b37;X_150033542_A_AA_b37;X_150033542_A_AAA_b37;X_150033540_AAA_A_b37;X_150033539_C_A_b37;X_150033539_CAAA_C_b37	-0.115988615295862	0.145767895720661	-0.110321760291299	0.146308551726862	1.67966495388521	0.571406364066046	-0.793612175521844	0.0946406755628357	1.92838235350308	0.788995887504623	0.489429927533251	0.21905211898008	1.14091781878574	0.353995664131914	-0.170071025908726	0.140719734548411	0.773135458873726	0.761238308243494	0.827254689726654	0.682315387954468	0.867038542436788	0.688443902803672	0.844323982794255	0.670087618640233	0
ENSG00000063660.4	GPC1	241375087	241407493	2_241631577_G_C	241631577	G	C	2_241631577_G_C_b37	1.99545101702768	0.946226531465378	1.84368310074234	0.692570347570261	0.76063028511652	0.265592559713675	-0.0424350662135566	0.152964609306523	1.5164561701485	0.48682147719062	0.339724519025935	0.197566133078977	1.71640346184915	0.594353549462687	1.92414148551154	0.782990319643336	1	0.995577904565311	0.718518781915127	0.727060371830309	0.815728682915815	0.674313194961165	0.894260120421402	0.853222810068534	0
ENSG00000063854.8	HAGH	1845620	1877195	16_1578329_CACGTGTGCACACACACGCATGCACGCACGT_C	1578329	CACGTGTGCACACACACGCATGCACGCACGT	C	16_1578329_CACGTGTGCACACACACGCATGCACGCACGT_C_b37;16_1578355_CACGT_T_b37;16_1578329_CACGTGTGCACACACACGCATGCACGCACGT_*_b37	0.314757619309376	0.194229317284475	1.99999227405709	0.997782236404244	0.585871919939052	0.23437231547734	1.88864146648746	0.738602734252591	0.760353952688547	0.265539280039823	1.29881783316591	0.402386753962369	0.615983103886094	0.23941810709581	0.785938043326496	0.270529151264017	0.80789737071328	1	0.695182207812271	0.90332070469241	0.73080200020447	0.767809944176311	0.796685362469791	0.731175798367093	0
ENSG00000063978.11	RNF4	2463946	2627047	4_3370434_T_TG	3370434	TRUE	TG	4_3370454_G_TG_b37;4_3370454_G_GGGGGGTGCCTGTGTGTGTTG_b37;4_3370434_TGGGGGTGCCTGTGTGTGTTG_T_b37	1.85105362786737	0.699544282935894	1.77455734633099	0.634923817740162	0.406197376820785	0.206783685292463	-2.59555784555477	0.0320549096959685	1.67871331693567	0.570835419711403	-1.0676196253122	0.079866337413638	-1.96607718671089	0.0464258090984493	-4.52578324594253	0.0106321717910474	0.988107307289045	0.986205691871433	0.678826348769548	0.581237696260514	0.832743562570837	0.561584654996323	0.630881747484664	0.391452179473862	0
ENSG00000064042.13	LIMCH1	41361623	41702061	4_41347562_C_T	41347562	C	TRUE	4_41347562_C_T_b37	-3.82487697677016	0.0158010735024605	1.94715030642828	0.818176771369569	1.70103654207026	0.584532970352502	-4.26347049721284	0.0123252526349989	1.07857622432738	0.337101412776116	1.38048499875867	0.431227571618318	1.69244650308895	0.579185351948714	-0.0513934759017616	0.152066952455094	0.525514787694577	1	0.830701054854614	0.510878851523658	0.76448431657899	0.781018710225263	0.892790769882957	0.673568120207813	0
ENSG00000064102.10	ASUN	27058113	27091259	12_26949117_C_T	26949117	C	TRUE	12_26949117_C_T_b37	0.898695074498391	0.293979905988538	1.98881507489381	0.915773721252125	1.16186799092617	0.359931564194922	1.765315330063	0.628071764296109	1.23916036902881	0.38306588996769	1.01012273437948	0.319772373695362	1.56090109979601	0.507557698779376	0.962297645131457	0.308356446086987	0.868708914995747	1	0.764830013380033	0.883469931354325	0.783822766207077	0.739880943934934	0.876882734772325	0.745756445113881	0
ENSG00000064115.6	TM7SF3	27126127	27167367	12_27103449_G_A	27103449	G	A	12_27103449_G_A_b37	1.58802268628671	0.520967601399648	1.43686172081527	0.452998538615616	0.690149435139631	0.252421713184353	1.95794975050421	0.83752401724224	0.98704648759832	0.3141963071406	1.46643882074574	0.465113501755099	1.90960325518705	0.763673381419559	-1.17072365430852	0.0749692223650966	0.95001802716801	0.933378553318592	0.710660750044154	0.920837312441741	0.753457898607534	0.790835010459579	0.914689651336658	0.590649727687249	0
ENSG00000064225.8	ST3GAL6	98451079	98540045	3_98563187_T_TTTATTATTATTA	98563187	TRUE	TTTATTATTATTA	3_98563187_T_TTTATTATTATTATTA_b37;3_98563187_T_TTTATTATTA_b37;3_98563187_T_TTTATTATTATTA_b37;3_98563187_T_TTTATTA_b37;3_98563187_T_TTTA_b37;3_98563187_T_TTTATTATTATTATTATTA_b37	1.74122694007684	0.610964334687813	1.90872005191795	0.762556229614463	1.690145710889	0.577769613120016	1.9731248928145	0.869781298253456	1.38454499224878	0.432741265073505	1.41990965238767	0.44627690973326	1.54663806559267	0.50074273404835	1.99242533894147	0.930645656005303	0.973424867291302	1	0.829674155041726	0.923268276049567	0.800280955191944	0.785056443253787	0.876882734772325	0.864706320773203	0
ENSG00000064313.7	TAF2	120743014	120845103	8_119754904_A_G	119754904	A	G	8_119754904_A_G_b37	0.769640019018709	0.26733704176773	-1.03487709776704	0.0814927207515248	1.92537793519512	0.784722236020056	-0.49748601003779	0.114028191735144	1.99350629542261	0.935773168360112	1.39710624764842	0.437476053626971	-1.36128672552184	0.0667458973326418	1.9321596087168	0.794507515613415	0.858754750429869	0.688258439077401	0.867318248861457	0.697489492098896	0.885700899594595	0.782232702376523	0.665915177781421	0.853222810068534	0
ENSG00000064393.11	HIPK2	139246315	139477577	7_139243428_CT_C	139243428	CT	C	7_139243429_TT_T_b37;7_139243430_T_TT_b37;7_139243428_CTT_C_b37;7_139243430_T_TTT_b37	-0.810668440031577	0.0936393512269076	-0.955290094069312	0.0855969440362222	0.500273545530547	0.220713456162475	1.78826185917859	0.64540846485077	1.40369813759617	0.439992522014432	1.96100723680945	0.843463000494295	1.75239511244928	0.61876662177182	-1.33385337437517	0.0678676957976948	0.719791642551928	0.697454042799546	0.685732787590848	0.884657161646915	0.804057112547521	0.868104255189261	0.894260120421402	0.574720977027175	0
ENSG00000064419.9	TNPO3	128594947	128695198	7_129233060_CA_C	129233060	CA	C	7_129233062_AAAA_A_b37;7_129233063_AAA_A_b37;7_129233061_AAAAA_A_b37;7_129233064_AA_A_b37;7_129233060_CAAAAA_C_b37	1.61542207458712	0.535163334016395	1.06206407874907	0.332809235802431	1.56647906496602	0.510266317219847	1.76311001500289	0.626461410477804	0.0536565933278439	0.162981429004116	1.34208083213286	0.417295517803508	-0.159350033858118	0.141704619584951	1.76682632721577	0.629180518070635	0.955867184143724	0.882490774560016	0.816791945751383	0.883331521331675	0.660112362955063	0.774251203066643	0.736887385687441	0.834004824473647	0
ENSG00000064601.12	CTSA	44518782	44527459	20_45475107_G_A	45475107	G	A	20_45475107_G_A_b37	1.80601054605768	0.659616765777138	1.70364031945888	0.586173625933934	1.6595905116464	0.559592952809608	1.99990017210945	0.992028156158057	1.94607903439538	0.816375778237308	1.40230712421527	0.439459654867761	1.57371901309403	0.51381947664866	1.51377678324536	0.48561689553732	0.981708076237779	0.970929013172788	0.82600358581909	0.932447515449217	0.868944177124358	0.782401658596378	0.877766418111934	0.805101870016054	0
ENSG00000064655.14	EYA2	45523262	45817492	20_45659380_C_CA	45659380	C	CA	20_45659380_C_CA_b37	1.95016524453717	0.823351061325635	1.86324832606442	0.711531884052047	0.813155914291883	0.275967067115321	1.99979729692831	0.988640595767653	0.749746673880395	0.263504098886078	1.45087120688282	0.458673887417085	1.25640673674837	0.388512253508294	1.33946233337718	0.416370190909367	1	0.998482267417919	0.723984642648867	0.932300802928579	0.72978066993966	0.790655971743729	0.853284291572355	0.783915408621205	0
ENSG00000064666.10	CNN2	1026297	1039068	19_1325590_A_G	1325590	A	G	19_1325590_A_G_b37	1.61269843840245	0.533721236788134	0.0481341522574894	0.162385929675522	1.74605197224395	0.614308767200425	1.92875806803369	0.789537037906613	1.84369467827747	0.692581151673435	-1.77593225971509	0.0519949188134148	1.98465129481673	0.901402456803943	0.558978440375085	0.229974101425087	0.955867184143724	0.779107927175517	0.840433895839185	0.909934705733346	0.856348090707811	0.51958243904382	0.930673847402398	0.713334333242973	0
ENSG00000064726.5	BTBD1	83685173	83736106	15_83551502_G_A	83551502	G	A	15_83551502_G_A_b37	1.10893665511622	0.345189314151835	1.10893665511622	0.345189314151835	1.20165761912796	0.371589432926087	1.55805233078866	0.506183893369054	-0.974836110893591	0.0845686920056566	0.949530370959337	0.305398951877714	1.95272337568804	0.827871785425522	-0.474674661599579	0.115693380030969	0.890223874372554	0.885690392921028	0.769467757980117	0.862785600920083	0.560812611141443	0.734365926217021	0.925016846036026	0.651691718959558	0
ENSG00000064763.6	FAR2	29302035	29493913	12_29976733_C_CA	29976733	C	CA	12_29976734_AA_A_b37;12_29976733_C_A_b37;12_29976735_A_AA_b37;12_29976735_A_AAA_b37;12_29976733_CAA_C_b37;12_29976735_A_AAAA_b37	1.97664891177391	0.878547615736163	1.08634189088241	0.339145674202444	1.36413805402287	0.42521323087355	0.356641943267846	0.199865351354893	-0.739685720814748	0.0978840160520002	1.98896514297655	0.916338571745097	-0.388046129478312	0.122266359241092	1.99600313339653	0.949590700477391	1	0.883795242439802	0.788994521664532	0.765894731532185	0.580382894039358	0.875363754160352	0.717266158626514	0.867344317514107	0
ENSG00000064932.11	SBNO2	1107635	1174282	19_516730_T_C	516730	TRUE	C	19_516730_T_C_b37	1.97390296038054	0.871663556174715	1.05423570282562	0.330799807600932	1.96476088513015	0.851095490438223	-0.591510865486157	0.107437806586472	1.99979828026761	0.988668180390834	1.12457403817643	0.349457539670025	0.925857681920149	0.300011665228951	1.68062690556758	0.571984635990861	1	0.881738816630615	0.87647840943296	0.690771828908084	0.891403798650264	0.753636664378214	0.823275994502595	0.825439031596483	0
ENSG00000064995.12	TAF11	34845554	34855866	6_34390954_CT_C	34390954	CT	C	6_34390955_TT_T_b37;6_34390956_T_TT_b37;6_34390954_CTT_C_b37	1.99872066209889	0.971467481931071	-3.04469239669089	0.0247014927493353	-1.8843129546118	0.0487392002444071	1.98963937183692	0.918925608883654	0.534793195835675	0.22610347737668	1.02199986889087	0.322693040799908	1.98045680305836	0.888820395732498	-5.35785919101085	0.00667702445240362	1	0.546377859166761	0.478024282446925	0.926069458961313	0.708257542783413	0.741478242009616	0.930673847402398	0.381243056370621	0
ENSG00000064999.12	ANKS1A	34857041	35059179	6_34649800_TATA_T	34649800	TATA	TRUE	6_34649815_TTAC_C_b37;6_34649800_TATATTTTTATTTTTTTAC_T_b37	1.03867894617201	0.326854263523314	0.995352223548082	0.316188489475101	1.31602069985502	0.408219825061718	1.33443707311744	0.414602863211991	1.54630023316497	0.500583210419625	0.905117097062316	0.295391842202847	1.39326592861323	0.436020146584002	1.28955144855485	0.39929494390108	0.882149049592146	0.874346568139058	0.783694749993272	0.841713932006925	0.819905854671685	0.730191888209207	0.864210822715096	0.778278156497428	0
ENSG00000065000.11	AP3D1	2100987	2164464	19_1982681_G_A	1982681	G	A	19_1982681_G_A_b37	1.37063431458625	0.427588080122915	1.13596470684416	0.352611901883562	0.704564151426609	0.255048604423377	1.66978610567253	0.565533166485096	1.25388684965475	0.387709627470491	-0.936342652452936	0.0866066273937845	1.98321367797763	0.896912938295541	1.37433126793093	0.428948516746969	0.928189359878645	0.886662893984441	0.712205448268903	0.873121870017178	0.783822766207077	0.572248766784918	0.930673847402398	0.787669857499145	0
ENSG00000065054.9	SLC9A3R2	2075356	2089027	16_1974427_G_A	1974427	G	A	16_1974427_G_A_b37	1.33625056963922	0.415239365801636	-7.27648159079354	0.00232114858955173	1.92400089146554	0.782794351259477	1.99640000535521	0.952155670234777	1.35147532930364	0.420640642583733	-0.556862059085006	0.109816360309133	-10.6994166760177	0.0003657696575476	1.97172795926025	0.866470846595414	0.922813073213547	0.347387194056882	0.867318248861457	0.928517155624116	0.79466362029532	0.602234347984676	0.226334663791174	0.860606726578155	0
ENSG00000065057.3	NTHL1	2089815	2097867	16_1129441_G_A	1129441	G	A	16_1129441_G_A_b37	1.78858116788808	0.645657603685303	0	1	-0.906834930089758	0.0882048206147707	1.05947542976566	0.332142972125381	0.843838532839186	0.28226304320712	-1.48829578429741	0.0618041788838644	-0.781784847073993	0.0953418629774718	-2.90750010432492	0.0267403156548206	0.978880196583827	1	0.55242601452164	0.82310700867949	0.738309418210855	0.524038677900562	0.692497049282198	0.480461992240786	0
ENSG00000065060.12	UHRF1BP1	34759856	34850915	6_34757256_G_T	34757256	G	TRUE	6_34757256_G_T_b37	1.63406846184762	0.545230323666534	0.822848562632203	0.277936670124786	1.99378543852862	0.937165861213816	1.64994245744373	0.554080558434124	1.99957355593699	0.983524438236329	1.50080595299943	0.479854465136049	1.96405408006507	0.849627216702133	1.7126916549567	0.591950591671287	0.955867184143724	0.853261385176455	0.885825418052905	0.871136659244014	0.891403798650264	0.791168682977503	0.927558356394603	0.831373237287391	0
ENSG00000065135.7	GNAI3	110091232	110136975	1_110907121_CTT_C	110907121	CTT	C	1_110907124_TT_T_b37;1_110907123_TTT_T_b37;1_110907122_TTTT_T_b37;1_110907125_T_TT_b37;1_110907125_T_TTT_b37;1_110907121_CTTTT_C_b37	1.99867204688132	0.970930649984463	1.86614838855593	0.714471511845576	1.25191020435904	0.387081687469834	0.708776268866814	0.255822555038273	1.99552515807483	0.946665883230921	-1.202735768313	0.0735151997660912	1.96226564216175	0.845977523495959	-3.99498288539934	0.01434662028215	1	0.999067277953397	0.772595814945281	0.788692859530146	0.885956861017658	0.550511880128545	0.927333073746905	0.419784115104605	0
ENSG00000065243.14	PKN2	89149904	89301938	1_88447325_C_G	88447325	C	G	1_88447325_C_G_b37;1_88447325_C_T_b37	1.67572924183258	0.569052309002076	-0.919795055352211	0.0874989765285775	-1.48823216168086	0.0618065543564519	-0.185587614963652	0.139307887812518	0.973261818925153	0.31092600826499	-0.410774236358179	0.120502754403558	-1.44423032869202	0.0634729783741531	-1.82480073305061	0.0504993523043138	0.964030805036963	0.703511243794139	0.506883408852424	0.71476832081967	0.751175413919344	0.61369948483715	0.664750502538621	0.547709453631823	0
ENSG00000065268.6	WDR18	983173	994569	19_997255_AGGGTTTGGGAATGAGGAGCG_A	997255	AGGGTTTGGGAATGAGGAGCG	A	19_997255_AGGGTTTGGGAATGAGGAGCG_A_b37;19_997275_G_GGGGTTTGGGAATGAGGAGCG_b37	0.70098013717211	0.254392334558026	1.12120173210315	0.348531035476585	1.50579038309348	0.482055476037956	1.80116558392854	0.655663321228177	0.663103116621812	0.247581951276541	0.643436381220511	0.244133925394813	0.5831957017582	0.233930116858624	0.96935748834818	0.310007807936731	0.847755601080266	0.88570037707767	0.808162532652267	0.887311606015111	0.720879811463978	0.703466150118419	0.79482247817827	0.745756445113881	0
ENSG00000065320.4	NTN1	8924858	9147317	17_9001204_G_A	9001204	G	A	17_9001204_G_A_b37	1.22199856182056	0.377753068765479	1.98032795461	0.88845688297417	1.89124264580795	0.74156332958824	0.150739064705988	0.173869376430229	1.99573190369506	0.94791072420813	1.19735123721682	0.37030261108676	1.78725606889327	0.644625187405466	1.97998089476539	0.887483738364411	0.907289448165487	1	0.862162705209535	0.746077006590441	0.885956861017658	0.758642184758163	0.898976759082239	0.86160074616545	0
ENSG00000065325.8	GLP2R	9725522	9795419	17_10627896_CAAA_C	10627896	CAAA	C	17_10627898_AA_A_b37;17_10627897_AAA_A_b37;17_10627899_A_AA_b37;17_10627896_CAAA_C_b37	1.98646051289359	0.907367788726337	1.46901062004565	0.46619120041297	1.93319565617367	0.796047777331688	1.96358000605818	0.848650767758569	1.85708532362634	0.705400452203677	1.47969528847835	0.470711729677393	1.44530415369258	0.456405296525529	1.9984513243009	0.96860877830721	1	0.941665662754671	0.869535040467941	0.920848581526074	0.85824147105208	0.791168682977503	0.872203924623223	0.870264678065807	0
ENSG00000065361.10	ERBB3	56473640	56497289	12_55506980_GT_G	55506980	GT	G	12_55506981_TTT_T_b37;12_55506983_T_TT_b37;12_55506980_GTTT_G_b37;12_55506982_TT_T_b37;12_55506980_G_T_b37	1.32923818931067	0.41278613121208	1.94861278754132	0.820666765157896	0.411851461122183	0.207590855508314	1.99032343604767	0.921638870783052	0.250816847039971	0.185979454371828	0.911574773147095	0.296820391216855	1.92176007284638	0.779696929122299	0.259829497094245	0.187117224347652	0.921286491529219	1	0.679625797540924	0.926069458961313	0.68252187069841	0.731319135428469	0.917785543972307	0.702195244994261	0
ENSG00000065427.10	KARS	75661621	75682541	16_74986365_G_A	74986365	G	A	16_74986365_G_A_b37	-2.47700105010261	0.0343539518866954	1.96683223292359	0.855488396888001	1.48131626942967	0.471403705737665	0.574398001791678	0.232483537869897	1.99990368594479	0.992169708598198	-0.0228874551564218	0.15494426266011	1.90973532072923	0.763840940062206	1.93586914759169	0.800082216807415	0.594970785303305	1	0.805382575801597	0.779671146620438	0.891403798650264	0.646449436260785	0.914689651336658	0.853546343765833	0
ENSG00000065457.6	ADAT1	75630878	75657198	16_75530411_A_G	75530411	A	G	16_75530411_A_G_b37	-1.60411836485605	0.0576366217071355	-6.14553467439208	0.00431673254392445	-0.751783456559622	0.0971460139482368	1.70793379540959	0.588899490193813	0.274472085100399	0.188983033230492	1.97800926290529	0.882111743702673	-1.47469379963945	0.0623142538484192	1.96033464143397	0.842136305675299	0.658039939270808	0.407884544851349	0.563710616089793	0.876423957564504	0.684398958605337	0.870444188231307	0.663663210727246	0.860010716848158	0
ENSG00000065485.13	PDIA5	122785908	122944074	3_122108228_GGATAGATAGATA_G	122108228	GGATAGATAGATA	G	3_122108240_AGATA_A_b37;3_122108244_A_AGATA_b37;3_122108236_AGATAGATA_A_b37;3_122108232_AGATAGATAGATA_A_b37;3_122108244_A_AGATAGATA_b37;3_122108228_GGATAGATAGATAGATA_G_b37	1.6825381628006	0.573136995267013	0.496161284948187	0.220081656344911	1.93182029515106	0.794005800819222	1.39948704385637	0.438382376982721	1.88680100519855	0.736531110640961	0.148148798277418	0.173568242062059	1.30494343081926	0.404449760937995	-0.505151931005457	0.113474540902192	0.965037392486798	0.814083894903178	0.869440467396574	0.850600947094224	0.859355101767717	0.664435929151697	0.856667098692044	0.650749911926276	0
ENSG00000065491.8	TBC1D22B	37225547	37300746	6_37294559_G_A	37294559	G	A	6_37294559_G_A_b37	-0.177298400147833	0.14006013052006	1.60456831372369	0.529458005640748	1.57602990340945	0.514962661601794	-0.467474127738683	0.116224564544915	1.87850300197977	0.727416512023357	1.9928963371998	0.932831245755632	1.99074577605018	0.92336262264735	0.747670237307375	0.263107971323105	0.766000379666909	0.961438409885376	0.81846800581679	0.700355899440315	0.859334328415035	0.877718583855525	0.933501271347849	0.727870680772826	0
ENSG00000065518.7	NDUFB4	120315155	120321347	3_120111866_C_G	120111866	C	G	3_120111866_C_G_b37	-6.4784837960018	0.0035937149799335	1.75639450943964	0.621614081453483	1.66519980046354	0.56284613439312	1.01295986806252	0.32046686968853	1.49870517710656	0.47893174011305	1.98227749897359	0.894093824760235	1.96856962118034	0.859283629534599	1.34787390592624	0.419353569567006	0.374459141716243	0.983087258267614	0.826344159141357	0.819735671420636	0.812515664747631	0.87226830339017	0.928492296698555	0.785120385103606	0
ENSG00000065534.14	MYLK	123328895	123603178	3_124580328_C_CATATATATATAT	124580328	C	CATATATATATAT	3_124580330_TAT_T_b37;3_124580332_T_TAT_b37;3_124580332_T_TATATATAT_b37;3_124580332_T_TATATATATAT_b37;3_124580328_CATAT_C_b37;3_124580332_T_TATATATATATAT_b37	1.46022506923111	0.462526017397286	0.0767511331160335	0.165498949240712	1.98744967967343	0.910801037277039	1.72140429930079	0.597623124779284	1.33422594667849	0.4145288557323	0.617607173449414	0.239693982109947	1.80650189806039	0.660020986046505	1.76528040305897	0.628046187392829	0.938403176622716	0.780407448161284	0.88398268847827	0.876552929383395	0.791999645919068	0.701393667495798	0.901530691311627	0.834004824473647	0
ENSG00000065600.8	TMEM206	212537272	212588243	1_213265301_CT_C	213265301	CT	C	1_213265302_T_TT_b37;1_213265302_T_TTT_b37;1_213265301_CT_C_b37	1.98983284858139	0.919683590944528	0.633906827825513	0.24248426656384	1.50508717116804	0.481743950470444	1.82630470900716	0.676848351913	0.662946583203848	0.247554273257618	1.5087813869946	0.483384212147872	1.0182527208508	0.321767811482995	1.84324339920869	0.692160362081302	1	0.831374061992814	0.807789273401194	0.89282439902679	0.720879811463978	0.791168682977503	0.832767431152569	0.843415958234063	0
ENSG00000065615.9	CYB5R4	84569361	84677143	6_85201783_CGTGT_C	85201783	CGTGT	C	6_85201789_TGTGT_T_b37;6_85201791_TGT_T_b37;6_85201787_TGTGTGT_T_b37;6_85201783_CGTGTGTGTGT_C_b37;6_85201785_TGTGTGTGT_T_b37;6_85201793_T_TGT_b37	-1.98115372071493	0.0460120374131699	1.96772988184233	0.857436099121183	1.88457669530175	0.734052294784489	1.70200960017837	0.585145010897968	1.07496800718167	0.336157194763378	0.956510051276723	0.307011189013773	1.87833484081682	0.727235460657945	-0.647047755710332	0.103742400657699	0.624154979012251	1	0.860267179517808	0.874597791964221	0.76448431657899	0.736290247230257	0.909279426562608	0.629660675691851	0
ENSG00000065621.10	GSTO2	106028630	106064703	10_106027186_A_T	106027186	A	TRUE	10_106027186_A_T_b37	1.81701201552704	0.6688178897943	0.99328341809138	0.315690731363137	1.60612077065548	0.530267329795657	1.61012525923678	0.532365250651039	1.92374815784916	0.782442565877124	1.53307443224969	0.494404961631837	1.40492512520319	0.440463378637438	1.52787205680988	0.492009840653582	0.983728597141967	0.874346568139058	0.822363856320827	0.86714271859697	0.865721781445659	0.793923379322864	0.866642117818865	0.807133364984483	0
ENSG00000065665.16	SEC61A2	12171635	12211960	10_12242119_A_ATTT	12242119	A	ATTT	10_12242126_T_TTT_b37;10_12242126_T_TT_b37;10_12242126_T_TTTT_b37;10_12242126_T_TTTTTTTTT_b37;10_12242119_ATTTTTTT_A_b37;10_12242119_A_T_b37	1.95851837524998	0.838611088305613	-3.27188434958538	0.0216725402905285	1.6312247104824	0.543672598210714	1.98868649071898	0.915292776171181	1.96624534075568	0.854229657569446	0.292442198109086	0.19130254004717	1.92456429600531	0.783580838187187	0.961155125832931	0.308090275854092	1	0.527492199933114	0.825770273164905	0.926069458961313	0.874590792552846	0.670426996159882	0.918958380972689	0.745756445113881	0
ENSG00000065802.7	ASB1	239335382	239360891	2_239293180_ATT_A	239293180	ATT	A	2_239293181_TTT_T_b37;2_239293182_TT_T_b37;2_239293180_ATTT_A_b37;2_239293183_T_TT_b37	1.34465240585121	0.418207238404476	-1.05382736299703	0.0805471186261607	1.29818891558938	0.402175812007771	-0.09556030308147	0.147727545531764	1.85914187066254	0.707429401633508	1.70042329692586	0.584147911660219	1.16626882643692	0.361195835461449	1.30488360527386	0.404429538142056	0.922866181644759	0.684818735387166	0.780454418360591	0.724059965471285	0.85824147105208	0.817504538865754	0.84623598744023	0.778719992036223	0
ENSG00000065883.10	CDK13	39989635	40136733	7_40085185_AT_A	40085185	AT	A	7_40085185_AT_A_b37;7_40085186_T_TT_b37	1.7776849041332	0.637281565067663	1.99773240385957	0.962019663624513	-3.92154619285429	0.0149568273396006	-0.19824921583205	0.138167587362192	-1.15819116354186	0.0755468474013277	-3.03488798619873	0.0248416932121071	0.625555564179592	0.241049733492068	1.31105446381827	0.406523274658482	0.978251498270215	1	0.329968582035763	0.713151864865081	0.540382973073021	0.422319722709584	0.796685362469791	0.780680480603214	0
ENSG00000065911.7	MTHFD2	74425688	74444692	2_73960373_G_GTTT	73960373	G	GTTT	2_73960373_G_GTTT_b37;2_73960373_G_GT_b37;2_73960373_G_GTTTT_b37;2_73960373_G_GTTTTT_b37;2_73960373_G_GTTTTTT_b37;2_73960373_G_GTT_b37	-6.95200029559328	0.00277165928273103	-2.09850509528417	0.0429211476353963	-4.78567489576193	0.00918922808608652	1.35068373385246	0.420357238331818	-2.35863799209824	0.0368217336467781	-6.17928342543485	0.0042371494835465	1.17518029364749	0.36377475502543	-1.31959260197993	0.0684587914962172	0.374459141716243	0.605654296413229	0.287979870546457	0.844383370835338	0.452951197267081	0.260803103058039	0.846304253345477	0.574720977027175	0
ENSG00000065923.5	SLC9A7	46464752	46618490	X_46239934_A_AAAAT	46239934	A	AAAAT	X_46239934_A_AAAAT_b37;X_46239934_A_T_b37	0.98569761725804	0.313874322971601	1.54557756526128	0.500242258126724	-2.66881693359699	0.0307150788894748	1.0969083154414	0.341954067394075	-2.3935277060055	0.036075595445442	1.85411360954299	0.702497881192386	1.64372833170205	0.550584182170533	1.74307159195149	0.612238276380976	0.878221110694235	0.952066088769483	0.412329175093826	0.825591654248111	0.449565931557326	0.845778654145488	0.882705181080266	0.834004824473647	0
ENSG00000065978.13	YBX1	43148097	43168020	1_43279918_AT_A	43279918	AT	A	1_43279918_AT_A_b37	-0.432413169757638	0.118849811558644	0.462086148487003	0.214928591463539	-1.12604824401598	0.0770503025218139	0.770651128527902	0.267533704438276	1.9320704233395	0.79437551503099	-2.85089215351144	0.0276318368034456	1.63491852128658	0.545697567057668	-2.24540992266577	0.0393565674289568	0.752976526676905	0.811325977977034	0.536592916496647	0.795442648517139	0.867038542436788	0.433091539067144	0.881699391700015	0.525787525254922	0
ENSG00000066027.7	PPP2R5A	212458878	212535200	1_212545661_A_C	212545661	A	C	1_212545661_A_C_b37	0	1	0	1	1.8733932681867	0.721976570587642	1.97248120459238	0.868245169861435	1.16628679643401	0.361201010420524	-1.62897772325044	0.0567816841115534	0.715726912121397	0.257106036182111	-2.15829977188298	0.0414309727694827	1	1	0.858874876108577	0.923268276049567	0.774900083433006	0.51958243904382	0.799943986265525	0.53452647890947	0
ENSG00000066135.8	KDM4A	44115828	44171186	1_43651349_C_CA	43651349	C	CA	1_43651350_A_AA_b37;1_43651349_C_A_b37;1_43651350_A_AAAAAAA_b37;1_43651349_CA_C_b37;1_43651350_A_AAAAAA_b37;1_43651350_A_AAAAAAAA_b37	1.687963365006	0.576433105567123	1.40449676641572	0.440298907978342	1.9944835863908	0.940793508300245	1.98387671769393	0.898958216756547	1.99915024384802	0.976744498132438	1.3192568366253	0.409330935926724	1.99780677792029	0.962647245051266	1.71325413795768	0.592313444851258	0.96565592022331	0.930037772207469	0.885956005644826	0.926069458961313	0.891124131854947	0.770267019874192	0.935844327651659	0.831620469252846	0
ENSG00000066136.15	NFYC	41157319	41237275	1_40248129_T_C	40248129	TRUE	C	1_40248129_T_C_b37	1.87071028376067	0.719169625011635	-1.34400225744201	0.0674503589734513	1.66135945913788	0.56061498050589	1.01672264893864	0.321391018215794	1.97052466471905	0.863686103884636	0.557033012847285	0.229659820268681	1.96141888696837	0.844280852450951	-2.83372808103684	0.0279082201541278	0.989349032822251	0.664723274142414	0.826344159141357	0.819735671420636	0.876420267385679	0.695552356718275	0.927333073746905	0.484335283167573	0
ENSG00000066185.8	ZMYND12	42895999	42921938	1_43054894_CAA_C	43054894	CAA	C	1_43054894_CAA_C_b37;1_43054895_AA_A_b37;1_43054896_A_AA_b37	1.81380379606929	0.666101522000902	1.70377295372356	0.586257449388425	1.39098904096824	0.435160444728333	1.84431847238864	0.693163958848235	1.3814031779728	0.431569194025009	1.8355477060029	0.685090043417523	1.95006043022624	0.823168460200275	1.42463234916903	0.448133803864978	0.98346032390559	0.970929013172788	0.790390029829241	0.896278394674926	0.79960375322914	0.842397673977058	0.92399717193439	0.791891216303189	0
ENSG00000066230.6	SLC9A3	473424	524447	5_466075_G_C	466075	G	C	5_466075_G_C_b37	1.24383059479806	0.38452996240834	1.78719989012859	0.644581503431853	1.34430163324259	0.418082701869712	1.66979899135094	0.565540750868561	1.88896455933076	0.738968366842434	1.21564065033044	0.375811202760156	1.19295442486049	0.368995171427073	1.00154671832871	0.317685058079411	0.910084052890622	0.988401842164308	0.786839388833139	0.873121870017178	0.859355101767717	0.760550495464495	0.846433453579052	0.748826382197638	0
ENSG00000066322.8	ELOVL1	43829067	43833696	1_43774128_A_AGGGATTGGGGACTCAGGTTTGGGTACCAGGACAGTGGAGTGG	43774128	A	AGGGATTGGGGACTCAGGTTTGGGTACCAGGACAGTGGAGTGG	1_43774128_A_AGGGATTGGGGACTCAGGTTTGGGTACCAGGACAGTGGAGTGG_b37	0.383714745025713	0.20361053467532	-2.79412395760636	0.0285569755369758	0.0921260767188414	0.167199618053816	1.78305079112499	0.641374365142172	0.928080438400627	0.300512264534529	1.32987128333406	0.413006734152088	1.93257674671435	0.795126142441105	1.79820117102577	0.653272784210295	0.815510134058753	0.569354665348168	0.641222075844024	0.884155140680346	0.746364329393719	0.771271868019491	0.922375379923701	0.838775278958547	0
ENSG00000066336.7	SPI1	47376410	47400127	11_48381482_T_*	48381482	TRUE	*	11_48381482_T_*_b37	1.00116826513084	0.317593359045651	0.11808487090201	0.170116640393848	-1.21233464527671	0.0730851307526295	1.6909036937069	0.578235257993524	-0.765285851726503	0.0963294781746848	1.13320589447983	0.351844367334586	1.99702238529756	0.956483012090179	-0.436081315882291	0.118572106098032	0.87906171675128	0.781722650307183	0.52858113775511	0.874116165822639	0.580275267008234	0.755016653126325	0.934885765722443	0.651691718959558	0
ENSG00000066379.10	ZNRD1	30026675	30032686	6_30670057_A_G	30670057	A	G	6_30670057_A_G_b37;6_30670057_A_AAG_b37	-0.735267744083558	0.0981550495313282	-2.5548063551891	0.0328264756817533	-0.404493451571113	0.120987281568925	-0.6487012242182	0.10363453612089	-2.56385921275415	0.0326534147015138	0.940990540006851	0.30344121289612	0.0769959581577382	0.165525874530067	1.90329010475665	0.755814194438866	0.725732928526666	0.588666483555872	0.598606736535774	0.684833142680087	0.441928069723121	0.731871321611658	0.7578356419687	0.852621408949061	0
ENSG00000066455.8	GOLGA5	93260575	93306308	14_92459820_CA_C	92459820	CA	C	14_92459820_CA_C_b37;14_92459821_A_AAA_b37;14_92459821_A_AAAAA_b37;14_92459821_A_AA_b37;14_92459821_A_AAAA_b37	1.37880829678483	0.430604786095109	1.7906852858946	0.647305055003012	1.99080667441007	0.923614424543077	1.98928483843059	0.917554987523976	1.57619440139888	0.515044206933405	1.79105799277949	0.647597914571349	1.78148534259304	0.640174012863656	1.77091079178427	0.632199990706755	0.929270233220818	0.989299025440104	0.884672490960561	0.926069458961313	0.823628347640256	0.832428073013377	0.897959061975805	0.834497603351305	0
ENSG00000066468.16	FGFR2	123237847	123357972	10_123564237_C_CT	123564237	C	CT	10_123564239_TT_T_b37;10_123564240_T_TT_b37;10_123564238_TTT_T_b37;10_123564237_CTTT_C_b37;10_123564240_T_TTTT_b37	0.412235938525441	0.207645878130781	-0.720634612030722	0.0990586242235906	-1.05988323951948	0.0802474355143909	-3.40846696005985	0.020039307211536	1.5507728552605	0.502702199650771	-4.87266578839478	0.0087523997080064	1.77488626495807	0.635170831105046	-4.29096937777723	0.0121354661908597	0.816680925941389	0.720805181759651	0.542507086200564	0.542282744167871	0.820644452089772	0.327224746379945	0.897817661035812	0.391452179473862	0
ENSG00000066557.5	LRRC40	70610487	70671303	1_69989127_C_T	69989127	C	TRUE	1_69989127_C_T_b37;1_69989127_C_G_b37	1.36378608029304	0.425085126212503	-0.560074881005789	0.109593392369465	1.91970562494259	0.776898878619348	-4.62171302119577	0.0100742891105038	1.34066236283815	0.416793879677615	1.70529977792006	0.587224142031412	1.4640908688628	0.46413307759183	1.77356382893271	0.634179038210404	0.926953359645306	0.737777494820858	0.866839720230681	0.498047493304846	0.792343103624502	0.817587779733085	0.87256457085053	0.834760110466442	0
ENSG00000066583.7	ISOC1	128430443	128449721	5_128787430_TA_T	128787430	TA	TRUE	5_128787432_A_AA_b37;5_128787432_A_AAA_b37;5_128787430_TAA_T_b37;5_128787432_A_AAAA_b37;5_128787431_AA_A_b37;5_128787432_A_AAAAA_b37	1.81948478733761	0.670930848324073	1.86225462437864	0.710532781904759	1.91590498206426	0.771822809129039	1.62545466399911	0.540537035402555	1.94354292240894	0.812185935233631	1.99147653292323	0.926441713027546	1.89357717553918	0.744254042253933	1.99918774652872	0.977263319459207	0.983728597141967	0.998201155614916	0.865991618448515	0.86714271859697	0.868493998979198	0.877386591753521	0.909279426562608	0.871576460242898	0
ENSG00000066629.12	EML1	100204029	100408397	14_99269773_G_A	99269773	G	A	14_99269773_G_A_b37	1.99717043023321	0.957577574829523	1.99555360669751	0.946835436339484	0.127264604678146	0.171162119843969	-2.19424533010408	0.0405614029273767	1.84677900544273	0.695476069962727	0.512004782044471	0.222527773788683	0.373149094569669	0.202139166424442	-0.746647541874381	0.0974585781007096	1	1	0.646227563939357	0.611816434265536	0.856575803386052	0.692635919384133	0.778127762552918	0.622874120888633	0
ENSG00000066697.10	MSANTD3	103189437	103213511	9_103120044_G_A	103120044	G	A	9_103120044_G_A_b37	0.752726786226162	0.264073918412526	1.69048296082121	0.577976700683536	1.69429190226941	0.580325888161358	1.50380803090616	0.481178133805185	1.66868270289802	0.564884443440628	-2.29420258774434	0.0382425256942711	1.38959874683155	0.434636771232335	0.0499459635016706	0.16258102789834	0.855340632617529	0.96856065912339	0.829674155041726	0.859132987631627	0.832081015723728	0.477010474866851	0.863128945654624	0.679856883270217	0
ENSG00000066813.10	ACSM2B	20547547	20587749	16_19598956_C_CA	19598956	C	CA	16_19598957_AA_A_b37;16_19598958_A_AA_b37;16_19598956_C_A_b37;16_19598956_CAA_C_b37	1.81622874867702	0.668152119853503	1.44430851031473	0.456001434597477	1.79635504286659	0.651794689103461	1.00178767679944	0.317743460302848	1.90023549843852	0.752112424576642	1.96013419195657	0.841743184277833	-1.49491079025768	0.061557724698129	1.57665162108265	0.515270979362576	0.983728597141967	0.933559967792904	0.844630971102665	0.819510333666808	0.861018852831264	0.868104255189261	0.663088651924364	0.814538253743526	0
ENSG00000066933.11	MYO9A	72114631	72410918	15_73196735_T_TA	73196735	TRUE	TA	15_73196735_T_TA_b37	1.98398712867356	0.899302925173982	1.89977599923935	0.751560989815743	1.67627764424947	0.569379185968328	1.89746075884375	0.748803465292452	1.99634552200371	0.951795422399134	1.52342851391666	0.489979410540041	1.14461979406974	0.355034745766483	-0.518216473734071	0.11253780272186	1	1	0.827254689726654	0.905316520303075	0.887229077105592	0.792622517714792	0.844323982794255	0.650749911926276	0
ENSG00000067057.12	PFKP	3108524	3179904	10_2891249_G_C	2891249	G	C	10_2891249_G_C_b37	-6.15019147350341	0.00430566146750173	1.33719363515246	0.415570935813412	-0.676876558839467	0.101815248655364	1.93040489906986	0.791927227055915	-0.55829395554656	0.109716926002366	0.665979830005938	0.24809128270947	-5.966748229242	0.00476444522954771	-1.44516674479507	0.0634370202892873	0.377747558230734	0.916612934704496	0.570483483198635	0.909934705733346	0.600800621683176	0.70567517072732	0.38647270323532	0.565905046757078	0
ENSG00000067113.12	PPAP2A	54720681	54830878	5_54422470_T_G	54422470	TRUE	G	5_54422470_T_G_b37	1.92814415943462	0.788653598537984	1.61550860287565	0.535209264370486	1.25440543773874	0.387874612915866	1.44525900094692	0.456386969062152	-1.03433920577908	0.0815197352585204	1.52042234669153	0.488613684611155	-0.0508754959889188	0.152118692609998	1.92557162365091	0.784994932365546	1	0.962013270804017	0.772595814945281	0.854821279806954	0.553956611266262	0.792390807044599	0.751564724290625	0.853222810068534	0
ENSG00000067167.3	TRAM1	71485676	71520622	8_72100053_ACT_A	72100053	ACT	A	8_72100053_ACT_A_b37	1.98848343429785	0.914538876236331	1.6628884256678	0.561501239861381	1.0443958649027	0.328296903396034	0.962322567446677	0.308362255512125	1.01129207422292	0.320058373880556	1.4116846593422	0.443071306407564	0.851708116139889	0.283907003773458	1.34808246854254	0.419427945210129	1	0.966808641106964	0.751624182487115	0.813055684683017	0.757154867051882	0.784600777915928	0.815955114132401	0.785120385103606	0
ENSG00000067177.10	PHKA1	71798663	71934167	X_72229959_G_A	72229959	G	A	X_72229959_G_A_b37	1.65094056602294	0.554646045150848	-2.16333063169958	0.0413081005462861	1.57890841486932	0.516392866496827	-0.206319271024768	0.137446262864215	1.77777766740826	0.637351804652379	-0.34229833211549	0.125903673259134	1.95960654501545	0.840713250559864	0.386916610430148	0.204058913645179	0.95704184494747	0.602285857005382	0.819444625091695	0.712139448554752	0.844876743165523	0.615235191831541	0.927249001827516	0.709221269342184	0
ENSG00000067182.3	TNFRSF1A	6437922	6451280	12_6544462_G_A	6544462	G	A	12_6544462_G_A_b37;12_6544462_G_C_b37	1.72692829478933	0.601278649885025	1.86593477663087	0.714253759975882	1.91954496307289	0.776681703486663	1.86796854819835	0.716334989139558	1.30688329682692	0.405106293289673	0.291959780315267	0.191239839523896	0.0591814447986962	0.163579684221543	1.97856622352441	0.88360342613911	0.971080557924769	0.999067277953397	0.866839720230681	0.900954274700412	0.790960112061641	0.670426996159882	0.7578356419687	0.860838516885291	0
ENSG00000067208.10	EVI5	92974252	93257961	1_93107688_A_C	93107688	A	C	1_93107688_A_C_b37	-4.99340370614465	0.00818106346083559	0.424197833021253	0.209366395133295	-0.804950655166749	0.0939737358258057	1.98966385287508	0.919021120568262	0.614664322625288	0.239194374066933	1.34258571591016	0.41747428508874	0.816390404059689	0.276622376818031	1.9975369528982	0.960417960485986	0.44111527345831	0.807295050028046	0.559573112098835	0.926069458961313	0.714612530716347	0.774298215882852	0.814502416552252	0.868813556675068	0
ENSG00000067225.13	PKM	72491369	72524164	15_72868846_C_CAA	72868846	C	CAA	15_72868848_AA_A_b37;15_72868846_CAAA_C_b37;15_72868847_AAA_A_b37;15_72868849_A_AA_b37;15_72868849_A_AAA_b37	1.75976112072482	0.624033636801241	1.75976112072482	0.624033636801241	1.90177142573083	0.753965859697162	1.87231667729327	0.720846246592781	1.85970856759423	0.707991460801659	1.91109064604342	0.765568291895855	1.70279592563026	0.585640547397859	1.70750130881976	0.588623741761002	0.977947385544538	0.983399885040247	0.864626458659974	0.902166582697063	0.85824147105208	0.855084499647778	0.893109047860028	0.830876075098843	0
ENSG00000067248.5	DHX29	54552072	54603550	5_55477248_A_C	55477248	A	C	5_55477248_A_C_b37	1.48681221452614	0.473762134795529	1.31435147794116	0.407648435193682	1.99982676156174	0.989498540732791	1.66952171698057	0.565377593341749	1.99293521285881	0.933014858891795	0.59426113560113	0.235765055966553	1.67438818789026	0.568254508965354	1.79724725920425	0.652508027903443	0.940633205386416	0.911521318803762	0.892479076655294	0.873121870017178	0.884424018636766	0.700017747552366	0.890062401867603	0.838632013333247	0
ENSG00000067369.9	TP53BP1	43699406	43802926	15_43170348_CT_C	43170348	CT	C	15_43170349_TT_T_b37;15_43170350_T_TT_b37;15_43170348_CTT_C_b37	1.13008285428731	0.350978247226843	0.514182090524343	0.222866470213253	-1.78422014998148	0.0517380146145576	1.98203876674796	0.893387134494875	-0.514422120475672	0.11280898000699	1.98356054520536	0.897977692346905	1.79895607847232	0.653879538869116	-0.00781418927942923	0.156490645542226	0.894890871825822	0.815195747129114	0.480121895982625	0.925620261305721	0.60577976190745	0.872511142633676	0.899135909283432	0.673568120207813	0
ENSG00000067445.16	TRO	54946894	54957864	X_53993685_G_T	53993685	G	TRUE	X_53993685_G_C_b37;X_53993685_G_T_b37	-1.07064229330859	0.0797179696450526	1.91705172649608	0.773341059501081	1.64927134446816	0.553700945415249	0.155954655370749	0.174477547323209	0.543814976761496	0.227538100208291	1.34504495050493	0.418346670908768	1.81980535144953	0.671206016008433	0.564912212596766	0.23093590025687	0.699349659388892	1	0.825770273164905	0.746077006590441	0.709097864131968	0.774640594447623	0.903330479907951	0.713334333242973	0
ENSG00000067533.5	RRP15	218458628	218511325	1_218458551_T_C	218458551	TRUE	C	1_218458551_T_C_b37	1.99827689625488	0.966889093828507	0.854696774825982	0.284534511799581	1.96688769360503	0.85560793944629	1.96308107712622	0.847630212769962	1.80382495737621	0.65782611870325	1.81663126016559	0.668494040915409	1.20466352742329	0.372491355463271	1.84147920835801	0.690522055036626	1	0.859705153058647	0.87690865892882	0.920848581526074	0.84755234035685	0.836517451842363	0.847123464584627	0.843415958234063	0
ENSG00000067560.6	RHOA	49396577	49450431	3_49085910_TA_T	49085910	TA	TRUE	3_49085911_AA_A_b37;3_49085910_TAA_T_b37	-6.46686935813909	0.00361673365826207	1.97710475457041	0.879729801515041	0.890850661646823	0.292266938252897	1.2941937939753	0.400839575354056	0.56611230012453	0.231131010260265	1.93093200360642	0.792698640203906	0.323682434152317	0.195414480834662	-1.29746752738578	0.0693867814008757	0.374459141716243	1	0.733012684271609	0.840469082391685	0.710959776338142	0.860554044267853	0.775372758166602	0.574720977027175	0
ENSG00000067596.6	DHX8	41561232	41621831	17_40883754_CA_C	40883754	CA	C	17_40883754_CA_C_b37;17_40883755_A_AA_b37;17_40883754_C_A_b37	1.99186731250916	0.928143053355714	1.99952445525525	0.982601919546079	1.41929654893835	0.446036722609871	1.99583600890765	0.94854902118262	1.44362351803437	0.455723908480795	1.55403665305386	0.504258156290539	1.97732210052231	0.880297706044067	1.99999829993664	0.998959666717366	1	1	0.794303521305371	0.928517155624116	0.808900003365778	0.797690457441948	0.930216184291382	0.874411040201957	0
ENSG00000067601.6	PMS2P4	66752527	66767894	7_66288358_GA_G	66288358	GA	G	7_66288358_G_A_b37;7_66288361_A_AA_b37;7_66288360_AA_A_b37;7_66288358_GAAA_*_b37	-0.112641108423816	0.146086997485192	1.92083286633476	0.778429273859769	1.94639037438935	0.816897236370759	1.02069181303301	0.322369663351344	1.91475900676869	0.770316747079471	1.1384878951626	0.353315885522172	1.99943372489986	0.981014903566618	-0.851994409603492	0.0912606602194218	0.773135458873726	1	0.87243674724545	0.819735671420636	0.863480422785494	0.755837921427438	0.938145103109182	0.615530849627351	0
ENSG00000067606.11	PRKCZ	1981908	2116834	1_1979724_C_A	1979724	C	A	1_1979724_C_A_b37	-0.768358173294985	0.0961447307264633	1.84449678281993	0.693330801172124	-0.593344860881984	0.10731349361646	1.7954017256655	0.651034574824196	-1.90897898308913	0.0480287680934984	1.99480923693613	0.942564543879166	1.06984582580901	0.334822866217877	1.9408721526429	0.807879761150304	0.723644804183898	0.995577904565311	0.576268248649266	0.885754104877335	0.485739318717445	0.878907283651561	0.837715467515461	0.854407103901168	0
ENSG00000067704.8	IARS2	220267443	220321380	1_221281521_C_T	221281521	C	TRUE	1_221281521_C_T_b37	1.96130452997977	0.844053199259826	1.61596379923492	0.53545100648179	1.38237935988184	0.431932847572171	1.93286026709586	0.79554777758393	-0.303602590552373	0.129074316325246	-0.0406267826466546	0.153146531570622	1.65962107733577	0.559610582209105	1.54515027042527	0.500040847303101	1	0.962013270804017	0.79032036178174	0.911226844168896	0.623171105511416	0.643003722541184	0.887655463008002	0.809913642836282	0
ENSG00000067900.6	ROCK1	18526866	18691812	18_18511823_C_T	18511823	C	TRUE	18_18511823_C_T_b37	0.866363429443993	0.287000979050686	1.62716417788323	0.541462545397787	1.98578585827687	0.905098625456659	1.97894316183687	0.88462422414378	1.73747582619069	0.608391292906918	1.00442769715863	0.318384258074668	1.83080984784391	0.680832550161551	-0.48634197463582	0.114838359688781	0.863372588069431	0.963982030791334	0.88398268847827	0.924050862987819	0.838276753405584	0.739880943934934	0.90410832169497	0.651691718959558	0
ENSG00000067955.9	CBFB	67063018	67134961	16_67734013_A_G	67734013	A	G	16_67734013_A_G_b37	1.8964485987006	0.747608733128827	1.95585616980316	0.833586244734499	-0.199085289512482	0.138092660017145	1.13061792507824	0.351126433219003	1.02844610747758	0.324292948138721	-2.11379972296322	0.0425346974339793	1.89825498725969	0.749745515472118	0.76428793820935	0.266299047222383	0.993588089598352	1	0.611023011999243	0.828871160342075	0.759010862853017	0.494092408871653	0.910765114259028	0.72863654831889	0
ENSG00000067992.8	PDK3	24483337	24557954	X_24413421_C_CT	24413421	C	CT	X_24413421_C_CTT_b37;X_24413421_C_CT_b37;X_24413421_C_CTTT_b37;X_24413421_C_CTTTT_b37;X_24413421_C_CTTTTT_b37;X_24413421_C_CTTTTTTT_b37	1.98705108245201	0.90940164147883	0.486441048410938	0.218596824099654	1.96902003166241	0.86028508588165	-1.79950660986964	0.0512676877234193	1.95637415180994	0.83455127283477	1.6576307398675	0.558464822230951	1.99845523591995	0.968648426646736	-3.07565624332352	0.0242640855752044	1	0.814083894903178	0.877398826096375	0.613871392218694	0.871649153095862	0.811755478450093	0.936184987952712	0.475742377746377	0
ENSG00000068001.9	HYAL2	50355220	50360337	3_50874280_C_T	50874280	C	TRUE	3_50874280_C_T_b37	1.99948664009423	0.981923519466818	-0.364770561984528	0.124102158159674	1.39620169721996	0.437132460283202	1.59287354719442	0.523431619495146	0.611838917417856	0.238715894348968	-3.98533199934781	0.0144253271392944	1.99413745775678	0.938967821102599	1.92240234126979	0.780579778569723	1	0.746532275190657	0.790450460944421	0.863470836030611	0.714564329904343	0.378049814541615	0.934490967094456	0.853222810068534	0
ENSG00000068028.13	RASSF1	50367218	50378411	3_49434586_G_A	49434586	G	A	3_49434586_G_A_b37	1.17639307246952	0.364127691270789	0.751579805442589	0.263854426184222	1.9037267903272	0.756348613183997	1.8362317488469	0.685710611817668	0.79399455505137	0.272124678702727	0.666324707999763	0.248152430542328	1.0356164192666	0.326084903382734	0.555606090713979	0.229429631774496	0.903320938154494	0.845352139895067	0.864626458659974	0.895446774255757	0.733204885077747	0.70567517072732	0.833161013623631	0.713334333242973	0
ENSG00000068097.10	HEATR6	58120554	58156292	17_58156330_A_G	58156330	A	G	17_58156330_A_G_b37	1.98554787729068	0.904311265815785	-3.53336551896166	0.0186571847203397	1.86589735677808	0.714215635154753	0.315021529687499	0.194264242192694	1.80017135719567	0.654859196166085	1.70238180745935	0.585379467299795	-2.53185507690944	0.0332695349416852	1.81794331388937	0.669611682448191	1	0.519130170005537	0.858712886884822	0.76039403730945	0.847376666843866	0.817504538865754	0.597116734409367	0.840492827315233	0
ENSG00000068137.10	PLEKHH3	40819931	40829048	17_40974865_AT_A	40974865	AT	A	17_40974867_T_TT_b37;17_40974866_TT_T_b37;17_40974865_ATT_A_b37;17_40974867_T_TTT_b37	1.00909517322981	0.319521327447384	1.99685630153033	0.955287083098623	1.99072817110635	0.923289985820011	0.666505983357354	0.248184578568557	1.88509580170944	0.734628399408352	1.27822330336511	0.395561738158613	1.99386800569141	0.937583808434263	-0.0259029036578795	0.154636990920936	0.879196202989858	1	0.884672490960561	0.784572568197406	0.859355101767717	0.764360135446997	0.934490967094456	0.673568120207813	0
ENSG00000068305.13	MEF2A	100017369	100256671	15_99468256_T_C	99468256	TRUE	C	15_99468256_T_C_b37	1.99642421460726	0.952316621129692	1.96368087632754	0.848857975886803	1.54423957781421	0.499612039710739	1.5735142805986	0.513718409791465	1.68198911638819	0.572805490221973	1.9898821016406	0.919877709985188	1.9999335574098	0.993496329509455	1.97056207744458	0.863771796123257	1	1	0.812665484377125	0.863365792598143	0.832743562570837	0.876108557517447	0.938145103109182	0.860606726578155	0
ENSG00000068354.11	TBC1D25	48397844	48420997	X_47440029_TA_T	47440029	TA	TRUE	X_47440030_AA_A_b37;X_47440031_A_AAA_b37;X_47440031_A_AA_b37;X_47440029_TAA_T_b37	-0.643975954141865	0.103943117058485	0.203162065359834	0.180095243726706	1.43559622928882	0.452491318217804	1.98075033297727	0.88965310382171	0.492370330514518	0.219501134340835	1.58671235721209	0.520305526814022	-0.24057783024989	0.134430735962808	1.75246328221891	0.618814915736964	0.742166059781563	0.789332168564465	0.797886552082476	0.92421848540435	0.701646935606923	0.801185512234243	0.73273957656385	0.834004824473647	0
ENSG00000068366.15	ACSL4	108867472	108976632	X_109141313_A_T	109141313	A	TRUE	X_109141313_A_T_b37	1.93259481550228	0.795152985037578	1.64059291041713	0.548835707265338	1.95404751442271	0.83026219248668	1.48069486286789	0.471138241288285	1.99963268908397	0.984709193485477	1.93363406305218	0.796703379832134	1.98705695342647	0.90942209375155	1.78489395308185	0.642794436792916	1	0.964002919490471	0.872990919132606	0.856965167977952	0.891403798650264	0.860914672145099	0.931321453242051	0.835313450674114	0
ENSG00000068394.9	GPKOW	48970333	48980151	X_48981657_G_A	48981657	G	A	X_48981657_G_A_b37	1.8870752589927	0.73683861667757	1.67360747293498	0.567791059969823	1.93815914261182	0.803609697164544	1.99966993434424	0.985505062748586	1.86124099494612	0.709517859154071	-5.65702565017449	0.00565516595190853	-1.02759872818194	0.0818590821304166	0.312945970770272	0.193989768617064	0.992299404780684	0.968107805148991	0.870725188551233	0.932300802928579	0.85824147105208	0.290045250129976	0.673402709011965	0.706660923600206	0
ENSG00000068438.10	FTSJ1	48334540	48344752	X_49159169_C_CTT	49159169	C	CTT	X_49159171_T_TT_b37;X_49159170_TT_T_b37;X_49159169_CTT_C_b37;X_49159171_T_TTT_b37	1.52143630369034	0.489073624439737	0	1	0.722241936082753	0.258316301875756	1.35782507420532	0.422924320688329	1.73678538540088	0.607920223128507	0.921329580682539	0.298995182750914	0.821652284366735	0.277692624649419	1.24605507103206	0.385230109900763	0.945732474235856	1	0.715310066064129	0.846383353296566	0.837882206905698	0.731795847245768	0.814502416552252	0.773750098406869	0
ENSG00000068650.14	ATP11A	113344642	113541482	13_113356552_C_T	113356552	C	TRUE	13_113356552_C_T_b37	1.79066828904274	0.647291707012131	1.95105562560991	0.82491042759937	1.91674149869294	0.772929212461347	1.89512959837447	0.74606144349555	1.89540819560438	0.746387360525533	1.9788550726874	0.884384837226573	0.437660141923857	0.211322948690928	1.9971880502589	0.95770974138273	0.978880196583827	1	0.866206693442082	0.903956217735175	0.860257799759038	0.871159163933901	0.78378340347478	0.868280823760521	0
ENSG00000068654.11	POLR1A	86247338	86333278	2_85671386_T_C	85671386	TRUE	C	2_85671386_T_C_b37;2_85671386_T_TACAC_b37	0.902581768031951	0.294833393390151	1.56679969253258	0.510422769951017	1.57128632261345	0.512620803042999	1.75937374603109	0.6237541666445	1.15073378015239	0.3567600035029	1.40408071557817	0.440139253348953	0.286868700939635	0.190579603974665	1.96831877545861	0.858729098603181	0.869975442184954	0.955795199290944	0.81733946594217	0.882891809459706	0.773347974107979	0.782828058790666	0.77277165326202	0.860578273018401	0
ENSG00000068697.6	LAPTM4A	20232410	20251789	2_20817954_T_C	20817954	TRUE	C	2_20817954_T_C_b37	1.84461755161919	0.693443865469947	-0.702890395672739	0.100166503336441	-1.34749822397811	0.0673072357057516	0.561070464453849	0.230312643416674	1.49277916807148	0.476344417892442	-6.44515478456958	0.00366017283743091	1.89241930482194	0.742915471758896	-3.77281306328769	0.0162759607568711	0.987272977290613	0.720805181759651	0.523647029851655	0.779367859159271	0.812271799735022	0.249752854301737	0.909279426562608	0.439379227129375	0
ENSG00000068724.11	TTC7A	47143295	47303276	2_47187451_A_G	47187451	A	G	2_47187451_A_G_b37	1.99214955679474	0.929397640898173	-2.27254918144382	0.0387327822392123	1.29522630888346	0.401184298806608	1.22915965677447	0.379957210917519	0.73692334026731	0.26106952335173	1.64083197789421	0.548968658135081	-1.30818634950924	0.0689355332438963	1.29714044009643	0.401824505685074	1	0.597644883115508	0.780454418360591	0.835480223911257	0.728204187938317	0.806403737180107	0.667874248636668	0.778719992036223	0
ENSG00000068745.10	IP6K2	48725435	48777786	3_48860175_C_T	48860175	C	TRUE	3_48860175_C_T_b37	1.97234802807469	0.867929663268738	1.96650684468557	0.854789110685196	-0.786569622283594	0.0950575170717213	0.166478403586837	0.175712157783924	-2.06578799672661	0.0437602632049975	-4.13337139846448	0.0132653678163615	1.4089110983914	0.441998355875284	-1.41060451244618	0.0647787119480881	1	1	0.559606060483644	0.747331885492399	0.47543889838484	0.372258198120627	0.866642117818865	0.570182220750662	0
ENSG00000068784.8	SRBD1	45615818	45839304	2_44727341_G_A	44727341	G	A	2_44727341_G_A_b37;2_44727341_GT_G_b37	1.97067445946203	0.864029539929292	1.27588282653483	0.3947967133748	1.31469928426526	0.407767395735696	1.82428207142561	0.675079308620246	1.84516437286624	0.693956438301227	1.33739330450481	0.415641187370959	1.88435258574185	0.733804024432902	1.44345216737383	0.455654526960655	1	0.907887020592079	0.782991579918307	0.892215670648776	0.856348090707811	0.773053728936882	0.909279426562608	0.794085270670342	0
ENSG00000068793.13	CYFIP1	22892004	23006016	15_22150043_T_G	22150043	TRUE	G	15_22150043_T_G_b37	1.97567226240471	0.876053897120926	1.97567226240471	0.876053897120926	1.97567226240477	0.876053897121069	1.97567226240471	0.876053897120926	1.97567226240471	0.876053897120926	1.97567226240471	0.876053897120926	1.97567226240471	0.876053897120926	1.97567226240471	0.876053897120926	1	1	0.880589587215631	0.923702250385504	0.87787475563386	0.870444188231307	0.929678115816294	0.860606726578155	0
ENSG00000068796.12	KIF2A	61601988	61833076	5_62098938_A_G	62098938	A	G	5_62098938_A_G_b37	1.94612588803898	0.816454151021875	1.02546008319752	0.32355054070259	1.73809969472643	0.608817615252311	-3.55189570944793	0.0184606825725684	0.224140894638026	0.182658627653755	1.89229679108593	0.742774305816058	1.93725258967578	0.802205087485262	1.72128133810821	0.597542283462728	1	0.875272156493955	0.838221074469732	0.542282744167871	0.680037539292002	0.852007968753153	0.922779848515451	0.832646263924116	0
ENSG00000068831.14	RASGRP2	64494382	64512928	11_64144410_C_CAAA	64144410	C	CAAA	11_64144410_C_CA_b37;11_64144410_C_CAA_b37;11_64144410_C_CAAAA_b37;11_64144410_C_CAAA_b37;11_64144410_C_A_b37	0.67479902978306	0.249660767922363	-0.0886911096904441	0.148393160623501	1.99844106794728	0.968505056962319	1.68397759560662	0.574007897137572	1.95326281481402	0.828841326262345	1.84558940435193	0.694355571724372	1.85566599877006	0.704009885950073	1.76815709133479	0.630160693731975	0.844236371950118	0.763825642735421	0.891598598866851	0.873954836089007	0.871416360268957	0.844760349340437	0.906428917007381	0.834004824473647	0
ENSG00000068903.15	SIRT2	39369196	39390502	19_39385718_G_A	39385718	G	A	19_39385718_G_A_b37	1.93405525509718	0.79733541740326	1.13763295827238	0.35307713851462	0.992075133795765	0.315400490581157	-0.405169269545468	0.120935042551371	0.632944640739424	0.242318458687776	1.154752475902	0.357900276138225	1.97286028564969	0.869147564363736	1.3031862096733	0.403856382408845	1	0.886761555347714	0.746161775445411	0.703711351069317	0.71624401924012	0.755837921427438	0.929162661948333	0.778719992036223	0
ENSG00000068912.9	ERLEC1	54014180	54045956	2_54757490_C_CTTTT	54757490	C	CTTTT	2_54757498_T_TTTTTTT_b37;2_54757498_T_TTTTTT_b37;2_54757498_T_TTTTTTTTT_b37;2_54757498_T_TTTTT_b37;2_54757498_T_TTTTTTTT_b37;2_54757490_CTTTTTTTT_C_b37	-1.06811047711977	0.079842223710774	1.99496011342387	0.943403996313024	1.16875459411483	0.361912653980388	1.18485693095181	0.366604056218601	1.88470259668094	0.734191887288691	1.04828700731025	0.32928365274095	0.902479158659844	0.294810820437157	1.33437090304864	0.414579666097865	0.699349659388892	1	0.764830013380033	0.831046963392105	0.859355101767717	0.743217072808448	0.820148775456499	0.783683611269157	0
ENSG00000069020.14	MAST4	65892175	66465423	5_67327600_A_G	67327600	A	G	5_67327600_A_G_b37	0.654021340435406	0.245982365124237	1.19929223688422	0.37088184421007	0.592799428390947	0.235521670701743	1.97705549015626	0.879601462022884	1.31576661544585	0.408132773919719	1.73109784039121	0.604069165306875	1.70567808943895	0.58746416708961	1.65960294760089	0.559600125377982	0.842415230442051	0.892996184344509	0.696907730030568	0.923702250385504	0.791039783943337	0.821183486472255	0.8935503791408	0.822544995803513	0
ENSG00000069275.12	NUCKS1	205681946	205719404	1_206115507_TC_T	206115507	TC	TRUE	1_206115507_TC_T_b37	1.10487225734147	0.344091510681125	1.3418214469491	0.417203719919772	1.89963957425641	0.751397537071769	1.75186752583414	0.618393140284371	1.2322848171018	0.380924808151421	-0.826600205194723	0.0927144436776961	0.873438632604689	0.288509995686091	-1.38775330748325	0.0656823909759593	0.890223874372554	0.918747297644691	0.864626458659974	0.881529346637835	0.783325505481594	0.579428681586484	0.818672749199427	0.571341631829227	0
ENSG00000069329.11	VPS35	46690053	46723430	16_46446711_A_AAACATC	46446711	A	AAACATC	16_46446711_A_AAACATC_b37;16_46446711_A_*_b37	-5.30668470433233	0.00686985569298296	-4.53208307714726	0.0105945812745863	0.798406699320196	0.273003461240113	-0.65758292493831	0.10305723254976	-2.27439099458417	0.0386908263350378	-7.68116131755033	0.00186166923696124	1.26277755197691	0.390552082348336	-0.487913546859261	0.114723723310454	0.428450389512454	0.489263972062237	0.72208578071786	0.684833142680087	0.460021068352863	0.230594112556804	0.853845199782625	0.651691718959558	0
ENSG00000069345.7	DNAJA2	46989298	47007699	16_46443272_C_A	46443272	C	A	16_46443272_C_A_b37;16_46443272_C_G_b37	1.51146498233101	0.484581528256152	1.23978564790406	0.383261450037678	1.84773138047495	0.696376743311537	1.22046696600017	0.377283992632583	1.61516587391003	0.535027381265267	0.631931873343262	0.242144083750026	1.56126226411209	0.507732326488933	1.66980844398364	0.565546314720281	0.943557905388879	0.901107181292515	0.855080442557383	0.834919297356187	0.827782678314591	0.703080012107521	0.876882734772325	0.823712749734776	0
ENSG00000069399.8	BCL3	45250961	45263301	19_45344846_CT_C	45344846	CT	C	19_45344847_T_TT_b37;19_45344846_CT_C_b37	0.877000026214603	0.289273397864568	1.98714097590124	0.909715312954444	-2.00095172239611	0.0454745793299158	1.32429611064049	0.411070011479853	-1.89997337434323	0.0482868729339865	-3.22695180041541	0.0222394742849357	-5.77957216389149	0.00528403098093177	-7.88603535231499	0.00166537799465077	0.864338041711013	1	0.468947823361579	0.841562012551685	0.487167358846044	0.413237847951197	0.399771146067858	0.309663428641918	0
ENSG00000069431.6	ABCC9	21950334	22094336	12_22785012_A_AT	22785012	A	AT	12_22785013_T_TT_b37;12_22785012_AT_A_b37;12_22785013_T_TTT_b37	-4.74366146467582	0.00940813365251866	0.895007317464945	0.29317302418389	1.28024781525846	0.396225209074111	1.98565923545243	0.904678868928653	0.797520415849249	0.272826651975314	1.86328888229394	0.71157274822092	1.77365268247934	0.634245564637611	1.99842093156849	0.968302409361458	0.469187303865032	0.863128671438737	0.777418106319946	0.926069458961313	0.733204885077747	0.847343372942996	0.897817661035812	0.870162137426141	0
ENSG00000069509.5	FUNDC1	44382884	44402247	X_43567909_GT_G	43567909	GT	G	X_43567911_T_TT_b37;X_43567910_TT_T_b37;X_43567911_T_TTTT_b37;X_43567909_G_T_b37;X_43567911_T_TTT_b37;X_43567909_GTT_G_b37	1.42379170694551	0.447802398720927	0.781850487606221	0.269724116876771	1.98406839715921	0.899557421423703	-1.00959808156597	0.0827728125999372	1.74517963894715	0.613701179718217	-0.254215214863791	0.133250992883842	-2.66518257116951	0.03078015077406	0.301090722389404	0.19243068160116	0.935415344700956	0.849379286607986	0.88398268847827	0.670596950817366	0.839852837983378	0.623189527002789	0.582894047181519	0.706660923600206	0
ENSG00000069535.12	MAOB	43625857	43741693	X_42774784_G_GAA	42774784	G	GAA	X_42774785_A_AAA_b37;X_42774785_A_AA_b37;X_42774784_GA_G_b37;X_42774785_A_AAAAA_b37;X_42774785_A_AAAA_b37	0	1	0	1	1.5130261153077	0.485280299468348	1.5130261153077	0.485280299468348	1.51302611530753	0.485280299468284	1.5130261153077	0.485280299468348	1.5130261153077	0.485280299468348	1.5130261153077	0.485280299468348	1	1	0.808537402153922	0.860202311595324	0.81513097915896	0.791168682977503	0.876882734772325	0.804888098211582	0
ENSG00000069696.6	DRD4	637292	640706	11_367429_C_T	367429	C	TRUE	11_367429_C_T_b37	1.98136349986692	0.891413718780916	1.96772164300722	0.857418096339278	1.99003588013221	0.920486881811199	-6.78755844453184	0.00303291900867011	-0.235799835887406	0.134846829589832	-2.12967612408931	0.0421374145830446	1.98502392056639	0.902600616959171	-4.06424160169792	0.0137945977090862	1	1	0.884672490960561	0.382110966979268	0.632787407395216	0.491797848203983	0.930673847402398	0.419784115104605	0
ENSG00000069702.6	TGFBR3	92145901	92371892	1_91636938_C_CA	91636938	C	CA	1_91636939_A_AA_b37;1_91636939_A_AAA_b37;1_91636939_A_AAAA_b37;1_91636938_CA_C_b37;1_91636939_A_AAAAA_b37;1_91636939_A_AAAAAA_b37	0.551832457469573	0.228822213529844	-0.289852221023466	0.130222321316687	-0.963424509354127	0.0851673858144947	1.99397812467595	0.938145651286069	-3.79306282373767	0.0160895335324173	1.50714434176439	0.482656218635603	-0.816523506753867	0.0932982786764516	0.633486771569835	0.242411863822015	0.827756923866745	0.749063175674233	0.547787671524753	0.927643654048471	0.364136903878589	0.791168682977503	0.690143066297001	0.718804070040711	0
ENSG00000069849.6	ATP1B3	141594965	141645356	3_140714978_T_C	140714978	TRUE	C	3_140714978_T_C_b37	-3.21323713082995	0.022415561730592	-4.4149025007008	0.0113166541294866	-3.78280938714778	0.0161836539787818	-5.0192015707737	0.00806401811586957	-6.50716496088802	0.00353750775404467	0.22024008620366	0.182178810402992	0.67099013171196	0.248981439631393	1.5913196960467	0.522640092017596	0.560134377967898	0.489263972062237	0.333553436723021	0.452920906051325	0.235967801959563	0.664716108622954	0.799271686361883	0.814848574028081	0
ENSG00000069966.14	GNB5	52413116	52483566	15_52232757_CA_C	52232757	CA	C	15_52232758_AA_A_b37;15_52232759_A_AA_b37;15_52232757_CAA_C_b37	0.682299282414249	0.251005117216683	0.125247666120856	0.17093177984233	1.82025098405956	0.671589021029709	1.98424955230251	0.900127101525325	-0.458741855585117	0.116872362082591	0.975667538600362	0.311493536876354	-1.15316013240158	0.0757800722679279	1.8948974798551	0.745790264679404	0.844677965510806	0.781722650307183	0.848727790630664	0.926069458961313	0.612396511878307	0.737874161857311	0.671676900977448	0.851101779367152	0
ENSG00000069974.11	RAB27A	55495163	55611311	15_54844643_A_T	54844643	A	TRUE	15_54844643_A_T_b37;15_54844643_A_*_b37	-0.00585629078528882	0.156692791793069	-0.00585629078511829	0.156692791793087	-0.00585629078511829	0.156692791793087	-0.00585629078511829	0.156692791793087	-0.00585629078511829	0.156692791793087	-0.00585629078528882	0.156692791793069	-0.00585629078528882	0.156692791793069	-0.00585629078511829	0.156692791793087	0.786322752503976	0.771148328161849	0.630424162401542	0.730492440662884	0.652358075986157	0.646449436260785	0.753587626576971	0.673568120207813	0
ENSG00000069998.8	CECR5	17618400	17646177	22_17773049_C_T	17773049	C	TRUE	22_17773049_C_T_b37	0.431149794290548	0.210374070297573	0.504514992165184	0.221367376241176	-5.21369202921494	0.00723495172560695	-1.87615906644191	0.0489764816561269	0.143947708197288	0.17308111464311	1.26781822323545	0.392176902610486	1.04878650796616	0.329410605607192	1.99261618048439	0.931522735638725	0.817537377144438	0.814083894903178	0.27696902125662	0.613823655804651	0.668178984061364	0.762565246935825	0.835348547383884	0.864706320773203	0
ENSG00000070010.14	UFD1L	19437432	19466738	22_18777556_CA_C	18777556	CA	C	22_18777557_AAAA_A_b37;22_18777560_A_AA_b37;22_18777559_AA_A_b37;22_18777560_A_AAAAAA_b37;22_18777556_CAAAA_C_b37;22_18777558_AAA_A_b37	1.0813144375432	0.337820337478306	1.96579762094649	0.853276996932308	1.59663527467808	0.525356668703805	1.99885548812614	0.973012206614163	0.602872394502526	0.237205095690829	1.9876587197798	0.911543935910435	1.99997903031181	0.996346286161737	1.95576886341024	0.833424171484139	0.885791193329073	1	0.821872482494598	0.931459195401963	0.714435953258436	0.874670562137981	0.938145103109182	0.858775025982636	0
ENSG00000070018.4	LRP6	12268958	12419946	12_11427389_TGAGAGAGA_T	11427389	TGAGAGAGA	TRUE	12_11427393_AGAGAGA_A_b37;12_11427397_AGA_A_b37;12_11427399_A_AGAGA_b37;12_11427391_AGAGAGAGA_A_b37;12_11427395_AGAGA_A_b37;12_11427389_TGAGAGAGAGA_T_b37	1.9260144666016	0.785619851998581	-1.63016267949428	0.056741269944212	0.525416941050764	0.224623980059593	1.80934543987956	0.662372390337762	1.10519524936456	0.344178578784947	-3.06179719775008	0.0244588614847108	-2.40188076552732	0.0358993191967319	-3.56220771968322	0.0183522565728103	1	0.64882685867668	0.689428472763745	0.889463413988831	0.768718213539779	0.421012379904303	0.597116734409367	0.448959376220589	0
ENSG00000070081.11	NUCB2	17229699	17371521	11_16914006_G_T	16914006	G	TRUE	11_16914006_G_T_b37;11_16914006_GTTT_*_b37;11_16914009_T_TT_b37	1.99459572958523	0.941397308306627	1.8899427644256	0.740078983335911	0.429811555540994	0.21017964911951	1.97852261626383	0.883485925622229	1.64351846722599	0.550466825381791	1.15251266768138	0.357264132411415	0.286676975638954	0.190554792106379	-2.24919460241085	0.0392689495459801	1	1	0.680397642767355	0.923907480800917	0.828907037616022	0.755837921427438	0.77277165326202	0.525787525254922	0
ENSG00000070087.9	PFN2	149682690	149768575	3_150658965_C_CATAT	150658965	C	CATAT	3_150658969_T_TATATAT_b37;3_150658969_T_TAT_b37;3_150658969_T_TATATATAT_b37;3_150658969_T_TATAT_b37;3_150658967_TAT_T_b37;3_150658965_CATAT_C_b37	1.59806171031335	0.526089937395422	-1.36889236368978	0.0664384094613297	-0.436064158285944	0.118573403381587	0.244571624700029	0.185195762732057	1.82253990717157	0.673565144323977	0.855453933926754	0.284693766238279	1.06527353608749	0.333637760574201	1.91816494768005	0.774825837045938	0.951199304134303	0.661924573692666	0.593733775087047	0.755541870006827	0.852184892828916	0.725287813451029	0.837187403610891	0.853118931893001	0
ENSG00000070159.9	PTPN3	112137745	112260590	9_113027433_TAA_T	113027433	TAA	TRUE	9_113027434_AA_A_b37;9_113027433_TAA_T_b37	1.77296362439802	0.633730071861383	1.72307036542679	0.598720741103544	1.73651185414775	0.607733815700836	1.97082222192302	0.864369202243505	1.33918717695542	0.416273132783991	1.97670285358765	0.878686889177996	1.99985336623445	0.99033845810173	1.97032106900241	0.863220754946123	0.978251498270215	0.97359706163301	0.83740473197405	0.922589631338338	0.792343103624502	0.870444188231307	0.938145103109182	0.860606726578155	0
ENSG00000070182.13	SPTB	65213001	65346601	14_65443239_T_TA	65443239	TRUE	TA	14_65443239_TA_T_b37;14_65443240_A_AA_b37;14_65443239_T_A_b37;14_65443239_TA_*_b37	-2.26138952067294	0.0389880180429084	-3.92000638898867	0.014969904273387	-1.69796941893122	0.0544787300372823	1.85556600860252	0.703912217284623	0.525569369384016	0.224647938981803	0.549259018042164	0.228409092903924	1.66399872438325	0.56214650595869	1.99997096926802	0.995701004868359	0.610432399419506	0.493377212240887	0.486221246315806	0.897934743204614	0.707204035731898	0.695552356718275	0.888154758990729	0.873454155425178	0
ENSG00000070190.8	DAPP1	100737989	100791311	4_100078163_A_ATTT	100078163	A	ATTT	4_100078165_T_TTCT_b37;4_100078163_A_T_b37;4_100078165_T_TTTCT_b37;4_100078163_ACT_*_b37	1.96212567417825	0.84569571180022	-0.897099771684339	0.0887390816492493	0.637216006342214	0.243055573365359	1.54553519402577	0.500222279758658	1.95667496033349	0.835114441246956	1.99981406943073	0.989120673688786	1.9591187654226	0.839767342876825	-3.25851543234705	0.0218396402877026	1	0.704967222448757	0.702253673341031	0.862506612084105	0.871816311026744	0.885119625109518	0.927190742980777	0.466407626655161	0
ENSG00000070214.11	SLC44A1	108006902	108201452	9_107705800_GTTTTTTGTTTTGTTTTGT_G	107705800	GTTTTTTGTTTTGTTTTGT	G	9_107705803_TTTTGTTTTGTTTTGTTTT_T_b37;9_107705802_TTTTTGTTTTGTTTTGTTTT_T_b37;9_107705800_GTTTTTTGTTTTGTTTTGTTTT_*_b37;9_107705821_T_TTTT_b37;9_107705821_T_TT_b37;9_107705821_T_TTTGTTTT_b37	1.68455343518121	0.574357029212198	1.94579888916394	0.815907922152742	1.99812952006715	0.965503009017928	1.78066177086123	0.63954461779388	1.99957513970878	0.983555056672005	1.78130589292329	0.640036749710999	1.34597076273457	0.418675794975108	1.99526115829099	0.945117578844785	0.965037392486798	1	0.89157275792082	0.884155140680346	0.891403798650264	0.831935585024577	0.860867988651186	0.866406056444554	0
ENSG00000070269.9	TMEM260	56955071	57117324	14_56954395_A_T	56954395	A	TRUE	14_56954395_A_T_b37	-4.63892999225249	0.00997738430005336	1.58616820629464	0.520031017556144	0.890548767529936	0.292201269516579	1.99548912163323	0.94645188224234	-0.180280984206888	0.13978893841978	1.48773696438025	0.474160842907162	-4.79700953298732	0.0091310687488263	1.9699545123903	0.862387058891852	0.472231483125517	0.96133680551204	0.733012684271609	0.928517155624116	0.636252246535447	0.791168682977503	0.451686834089756	0.860606726578155	0
ENSG00000070367.11	EXOC5	57670517	57735726	14_57654050_GT_G	57654050	GT	G	14_57654050_GT_G_b37;14_57654050_GT_*_b37	1.91175480702339	0.766419996055313	0.144158745708808	0.173105547443338	1.9738714612028	0.871586800171689	1.77582361293406	0.635875981404722	1.98269073136396	0.895328613037564	1.67271283150023	0.567260884865274	1.79045117241907	0.647121258313789	1.86664756168494	0.71498112853329	0.996632292211616	0.784370060699399	0.87960687939057	0.884155140680346	0.88084338443182	0.813359794999247	0.898976759082239	0.845382872526857	0
ENSG00000070404.5	FSTL3	676391	683385	19_1326282_G_A	1326282	G	A	19_1326282_G_A_b37	1.39939368095986	0.438346781372339	1.74702115300278	0.614985346240073	1.16602779718613	0.361126434287141	0.453356658658493	0.213631659487648	0.288435234518943	0.190782475988158	-2.49303900537132	0.0340331262966017	1.25693573802295	0.388681050435697	-6.99853901234593	0.00270195523133955	0.930840776121684	0.979927715104564	0.764830013380033	0.774472531578524	0.686803018147677	0.459698327687617	0.853284291572355	0.335831911492201	0
ENSG00000070423.13	RNF126	647525	663277	19_1605543_C_G	1605543	C	G	19_1605543_C_G_b37	-3.81552558913938	0.0158853054882619	1.49428910546555	0.477001495132277	1.99999769948835	0.998789814030034	1.99448058632129	0.940777440525382	1.80752003567193	0.660860530364787	1.98568482174289	0.904763535856742	1.9417898521088	0.809347571190504	1.21661007836292	0.376106382234612	0.526595289752578	0.946160017455743	0.892479076655294	0.927643654048471	0.849300442410736	0.873242352506036	0.922779848515451	0.770078712957892	0
ENSG00000070495.10	JMJD6	74708918	74722866	17_74061518_CA_C	74061518	CA	C	17_74061521_AA_A_b37;17_74061522_A_AAA_b37;17_74061522_A_AA_b37;17_74061520_AAA_A_b37;17_74061518_CAAAA_C_b37;17_74061519_AAAA_A_b37	1.69748080012306	0.582307402042634	1.07239581194881	0.335486250098905	1.6403067798629	0.548676662547952	1.99949484900833	0.98206860392054	1.85039311987805	0.698911321104546	1.56267293005527	0.508415394254972	1.09366152085306	0.341087798124754	1.86552796683014	0.713839609398312	0.966526398848707	0.883126278347177	0.825770273164905	0.932300802928579	0.857444709616479	0.799039215477797	0.839782695701232	0.845382872526857	0
ENSG00000070540.8	WIPI1	66417088	66453654	17_66550171_ACACACATG_A	66550171	ACACACATG	A	17_66550171_ACACACATG_A_b37;17_66550171_A_G_b37	-0.396839981366668	0.121580623438524	-5.64837225000093	0.00568235709849401	-6.36138159453827	0.00383279047067	1.73949921273561	0.609776315865506	-4.85041741785568	0.00886205652391926	-4.48673800110532	0.0108682225769035	0.397953198720018	0.205613390195237	-4.57799453308405	0.0103247153704519	0.754467076057231	0.440101135662284	0.237992526803902	0.879233595800413	0.311118308670547	0.356091715223501	0.781175647033074	0.391452179473862	0
ENSG00000070601.5	FRMPD1	37650996	37746901	9_38504745_G_A	38504745	G	A	9_38504745_G_A_b37	-3.05814014362971	0.0245105280266129	1.83526163785535	0.684830966069983	1.47036567452272	0.466760637208752	1.30680731373332	0.405080548145769	1.97859812652723	0.883689466684467	1.8953374249661	0.746304524090691	1.62034151999558	0.537786068743548	-0.615268319752772	0.10583962116944	0.573433663739861	0.994970418006644	0.804042613951349	0.841474433246458	0.878560731301024	0.852007968753153	0.881685069592959	0.631846119612093	0
ENSG00000070669.12	ASNS	97481429	97501854	7_97587235_TTAA_T	97587235	TTAA	TRUE	7_97587235_TTAA_T_b37	-2.7349252074701	0.0295561332697718	1.99246292445781	0.930817505396712	1.77671110648902	0.636545292343977	-1.78963271933088	0.0515709633726364	0.628264105335631	0.241513856790444	1.9870339148946	0.909341863079515	1.66846689416025	0.564757731289102	-4.32039695558069	0.0119356906737658	0.588347475086179	1	0.842214639146725	0.614253587388748	0.71624401924012	0.87435781539866	0.888808927213385	0.391452179473862	0
ENSG00000070718.7	AP3M2	42010463	42029191	8_42008186_A_G	42008186	A	G	8_42008186_A_G_b37	1.9563428680982	0.834492820490416	0.784325652030191	0.270211236479564	0.209242587986068	0.18083390705849	-1.56882142433096	0.0588740828924862	-3.03534570727402	0.0248351295764004	1.04648731020745	0.328826781194669	-9.86950546587104	0.000570605621358783	1.28738620090735	0.398577457209988	1	0.849379286607986	0.65154850782327	0.626981706045331	0.409867715585348	0.743174256529657	0.236863422553994	0.778278156497428	0
ENSG00000070756.9	PABPC1	101698043	101735037	8_101053184_T_TA	101053184	TRUE	TA	8_101053184_T_TA_b37	1.48464192263987	0.472828539236126	1.80303253596981	0.657179837375611	-3.32815507936283	0.0209835858994024	-1.53943164068767	0.0599259921472703	0.869652584209518	0.287701246612466	0.134205376191801	0.171957504620125	0.831903970446774	0.279792800783358	0.806119451316476	0.274548198869883	0.94053349761438	0.993324909379037	0.373787137444945	0.627331361751614	0.739420107765054	0.662519159723506	0.815286929229975	0.734552600413322	0
ENSG00000070759.12	TESK2	45809554	45956872	1_45688889_AGGGT_A	45688889	AGGGT	A	1_45688889_AGGGTGG_A_b37;1_45688891_GGTGG_G_b37;1_45688890_GGGTGG_G_b37	1.95589242525182	0.833653597552096	1.25987199877591	0.389619877846759	1.99944105677002	0.981138186104744	0.00262205514877678	0.157571583509038	0.354230601427673	0.199535718034243	0.122910694826373	0.170665336278506	1.94803473222083	0.819678179239126	1.89181704686979	0.742222376891362	1	0.904678567614602	0.892479076655294	0.730834943571216	0.690978474893546	0.661675777657756	0.923650391402584	0.850626057501282	0
ENSG00000070761.3	C16orf80	58147495	58163354	16_58135345_T_G	58135345	TRUE	G	16_58135345_T_G_b37	1.34480426362342	0.418261170334542	1.70288523934119	0.585696886004894	1.79376309178633	0.649733002485664	0.762537084702842	0.265960572723271	0.585264274051326	0.234271823907998	1.0421120744478	0.327719587687943	1.91293504238854	0.767942150460917	1.70241701303956	0.58540165342868	0.922866181644759	0.970929013172788	0.844166875534347	0.795442648517139	0.711256375004118	0.74254113626592	0.916241877100174	0.830738710649914	0
ENSG00000070785.12	EIF2B3	45316449	45452282	1_44459318_C_A	44459318	C	A	1_44459319_AAA_A_b37;1_44459320_AA_A_b37;1_44459321_A_AA_b37;1_44459318_C_A_b37;1_44459321_A_AAA_b37;1_44459318_CAAA_C_b37	1.78576167828896	0.643465539786777	1.47544102434131	0.468903405211498	1.70786113993807	0.588853147478922	1.98289908470201	0.895956885470659	1.97119448797969	0.86522887645934	1.89732283331591	0.748640279398267	1.78904560033658	0.646020381658559	1.96563432360614	0.852931138083646	0.978880196583827	0.94267438850166	0.832364463300368	0.926069458961313	0.876420267385679	0.852291332299611	0.898976759082239	0.860578273018401	0
ENSG00000070814.13	TCOF1	149737201	149779871	5_150355522_C_T	150355522	C	TRUE	5_150355531_T_TTT_b37;5_150355531_T_TTTT_b37;5_150355522_C_T_b37;5_150355531_T_TTTTT_b37;5_150355522_CTTTTTTTTT_C_b37;5_150355531_T_TTTTTT_b37	1.99808064128496	0.965055468205299	1.9999989889975	0.999197738221072	1.86961592880124	0.718034152701989	0.553665623829318	0.229117044788791	1.95201412282279	0.826605809974212	0.965225774661349	0.309039971189447	1.82939075007221	0.679570914697096	-0.0344664344966077	0.153768136409564	1	1	0.858712886884822	0.778932029636198	0.871416360268957	0.737766614406578	0.90410832169497	0.673568120207813	0
ENSG00000070831.11	CDC42	22379119	22419437	1_22874572_A_C	22874572	A	C	1_22874572_A_C_b37	1.25406601174916	0.387766615411211	1.51819116775232	0.487604130373112	1.99931026957427	0.979047790325584	1.95235734676896	0.827217212022614	1.78746200957568	0.644785384401168	1.92243432395134	0.780623844073793	1.72677583093935	0.601177126831928	1.99236200427788	0.930357044758652	0.912650519204416	0.949767015929232	0.892479076655294	0.920077692048165	0.844876743165523	0.859374526568523	0.894260120421402	0.864706320773203	0
ENSG00000071051.9	NCK2	106361353	106510730	2_106316562_A_G	106316562	A	G	2_106316562_A_G_b37	1.89763128561185	0.749005390555101	1.51447205092336	0.485928995031865	1.65030284097759	0.554284611069259	1.28102299077244	0.396479673789121	1.76831537144261	0.630277505547984	0.722992478944718	0.25845617842065	-0.292714008653547	0.129982458806365	-0.548046580944629	0.110430715207189	0.993588089598352	0.949767015929232	0.825770273164905	0.838498599316787	0.843357441230818	0.710157882272748	0.724887779363689	0.646386092466064	0
ENSG00000071054.11	MAP4K4	102313311	102511149	2_102817077_A_G	102817077	A	G	2_102817077_A_G_b37	-4.03730728625982	0.0140066320405793	1.54341131637869	0.499222586763359	-0.708005186391233	0.0998457744425543	1.96526667333364	0.852155563963237	0.186348960460805	0.178070873282718	0.442085580568516	0.211970850811917	0.983246836875253	0.313290407927872	1.73350274294205	0.605691179550771	0.514189828866944	0.951512341178078	0.563710616089793	0.920848581526074	0.675498351663592	0.683584212923245	0.829827504736158	0.833663431357789	0
ENSG00000071082.6	RPL31	101618176	101640494	2_101168532_A_T	101168532	A	TRUE	2_101168532_A_T_b37;2_101168532_AATATATATATATATATATATATATATATATATAT_*_b37	1.63899613640598	0.54794924330794	1.63899613640615	0.547949243308035	1.63899613640598	0.54794924330794	1.63899613640609	0.547949243308003	1.63899613640609	0.547949243308003	1.63899613640604	0.547949243307972	1.63899613640604	0.547949243307972	1.63899613640609	0.547949243308003	0.956454567299875	0.964002919490471	0.825770273164905	0.867405314663857	0.828881991188526	0.806187699891352	0.882211351980887	0.821458144043305	0
ENSG00000071127.12	WDR1	10075962	10118573	4_9520329_T_G	9520329	TRUE	G	4_9520329_T_G_b37	1.88447725010963	0.733942095457364	1.60818927794605	0.531349141838607	1.99881661174686	0.972557856012705	1.99959709460563	0.98398553480116	1.98012763423378	0.887894132893292	1.97080664678987	0.864333357934275	0.832663668455893	0.279949229351872	1.98876831787999	0.915598513517261	0.991790317889981	0.961438409885376	0.892396620170005	0.932300802928579	0.879700298123479	0.86856100148302	0.815286929229975	0.863182023460559	0
ENSG00000071205.7	ARHGAP10	148653213	148993931	4_148981178_C_CGA	148981178	C	CGA	4_148981178_C_CGA_b37;4_148981178_C_A_b37;4_148981178_C_CAA_b37	-1.1609290683765	0.0754202498205005	-0.752845315484137	0.0970815272111611	-4.79969879289581	0.00911732525519756	1.07190351666173	0.335358041649944	-3.36435112835778	0.020552433178742	-6.97230435299343	0.00274102678299522	1.91719363339985	0.773529727916236	-0.808253078833388	0.0937804470211371	0.695827441301283	0.717096604439796	0.287979870546457	0.824663881193595	0.392872821914125	0.237451449605734	0.916901018460171	0.62121847429996	0
ENSG00000071242.7	RPS6KA2	166822851	167319939	6_167737957_C_T	167737957	C	TRUE	6_167737957_C_T_b37	1.71198124819102	0.59149296693345	0.495386704501414	0.219962893242976	1.99483616135632	0.942713439133451	1.92061997084483	0.778139340391118	1.98753608322056	0.911107337823352	1.86959400291306	0.718011458139591	1.39764443001019	0.437680678211142	1.76233022525855	0.625894215170161	0.967940814356282	0.814083894903178	0.886126164605916	0.909078840505978	0.883030338865947	0.848847904358741	0.865217510942462	0.834004824473647	0
ENSG00000071246.6	VASH1	77228531	77249354	14_77187583_C_CAAAAAAAAAAAAAA	77187583	C	CAAAAAAAAAAAAAA	14_77187583_C_A_b37;14_77187583_C_CAAAAAAAAAAAAA_b37;14_77187583_C_CAAAAAAAAAAAAAA_b37;14_77187583_C_CAAAAAAAAAAAAAAA_b37;14_77187583_C_CAAAAAAAAAAAA_b37;14_77187583_C_CAAAAAAAAAAAAAAAA_b37	1.02132096062007	0.322525147786727	1.12292346811063	0.349003645866427	1.7793909293909	0.638576228522476	0.111096634210355	0.169325662982576	1.97847740963135	0.883364244131539	1.99996896764947	0.995555272384223	0.258073369744636	0.186894895006699	-2.28090671804199	0.0385427823352452	0.880691824262281	0.88570037707767	0.842214639146725	0.741131216211372	0.878560731301024	0.885306510361988	0.770872274260738	0.523881539679404	0
ENSG00000071462.7	WBSCR22	73097354	73119491	7_72676409_GGAAAGAAAGAAAGAAAGAAAGAAA_G	72676409	GGAAAGAAAGAAAGAAAGAAAGAAA	G	7_72676425_AGAAAGAAAGAAA_A_b37;7_72676409_GGAAAGAAAGAAAGAAAGAAAGAAAGAAA_G_b37;7_72676433_AGAAA_A_b37;7_72676429_AGAAAGAAA_A_b37;7_72676421_AGAAAGAAAGAAAGAAA_A_b37;7_72676413_AGAAAGAAAGAAAGAAAGAAAGAAA_A_b37	-0.475237894582108	0.115651943398327	1.66757849861449	0.564236687278105	1.98720363149607	0.909934598707329	1.74215550183942	0.611604895622354	-0.808507260409613	0.0937655878638202	-0.804191009050669	0.0940182587180033	0.816222225223044	0.276588255489908	-0.813506596102172	0.0934738523871471	0.747287896310533	0.967113546493968	0.88398268847827	0.879653855377621	0.574010120450287	0.580244457542016	0.814502416552252	0.620110319756539	0
ENSG00000071553.12	ATP6AP1	153656977	153664862	X_154628009_TAC_T	154628009	TAC	TRUE	X_154628011_CAC_C_b37;X_154628009_TACAC_*_b37;X_154628013_C_CAC_b37	1.75864144142065	0.623226609550983	1.83609850659559	0.685589615382835	1.86953373756904	0.717949091131365	0.794796626527955	0.272284166355613	1.63655151346666	0.546597244173763	1.86358109516141	0.71186738369328	1.60182532097809	0.52803343729744	1.99892561020442	0.973851713333931	0.977947385544538	0.995327463017277	0.858712886884822	0.796746475424966	0.828213729574157	0.847343372942996	0.881433515096069	0.871016794789629	0
ENSG00000071575.7	TRIB2	12857014	12882860	2_13355683_G_T	13355683	G	TRUE	2_13355683_G_T_b37	1.92469304275647	0.783761005756115	1.97354624183612	0.870797077238573	1.98662999468144	0.907946785120687	1.97366785426766	0.871091799669586	1.90405791999774	0.756754738308466	1.86579991659556	0.71411638755355	1.8583932141845	0.706688846194762	1.90660791339832	0.759908315216433	1	1	0.88398268847827	0.923702250385504	0.861018852831264	0.847859436637564	0.906428917007381	0.852707992028026	0
ENSG00000071626.12	DAZAP1	1407567	1435719	19_1787727_TAAAAAAAAAAAAAAAAAAA_T	1787727	TAAAAAAAAAAAAAAAAAAA	TRUE	19_1787728_AAAAAAAAAAAAAAAAAAAA_A_b37;19_1787729_AAAAAAAAAAAAAAAAAAA_A_b37;19_1787730_AAAAAAAAAAAAAAAAAA_A_b37;19_1787747_A_AAA_b37;19_1787731_AAAAAAAAAAAAAAAAA_A_b37;19_1787727_TAAAAAAAAAAAAAAAAAAAA_T_b37	1.93844612253304	0.804056618568192	1.97474694367054	0.873738125427343	0.38292338632931	0.2034998943378	0.907442749892141	0.295905298744922	1.31605517249915	0.408231637734661	-3.93879839422715	0.0148111129999889	1.99976456402385	0.987757801032562	-0.825788299290252	0.0927613373757946	1	1	0.677130589699267	0.809432885030775	0.791039783943337	0.378049814541615	0.938145103109182	0.619004375099251	0
ENSG00000071655.13	MBD3	1576638	1592882	19_991795_C_T	991795	C	TRUE	19_991795_C_T_b37	1.96311583257034	0.847701072187185	1.89002616153579	0.740173922301263	1.9941161788293	0.938857375630697	-2.6529146384633	0.0310008670437363	1.94250044890748	0.810492563411478	1.56220271665552	0.508187533368955	1.55575966303593	0.505082893907955	1.23395054184971	0.381441965464482	1	1	0.885825418052905	0.580977869013164	0.868493998979198	0.799039215477797	0.876882734772325	0.773210019121982	0
ENSG00000071794.11	HLTF	148747913	148804341	3_149017345_A_G	149017345	A	G	3_149017345_A_G_b37	1.99882910476742	0.972703036769894	1.04399105403655	0.328194473559435	1.34047946995975	0.416729265234211	1.67914443242768	0.571093933309047	0.916414011362292	0.297896728743267	1.96100970867758	0.843467898094586	-0.488107497333488	0.114709584587477	1.74709587018458	0.615037573226692	1	0.878604123311018	0.786472247388531	0.873954836089007	0.745683261442878	0.868104255189261	0.713759105330036	0.834004824473647	0
ENSG00000071859.10	FAM50A	153672472	153679002	X_154494634_A_AT	154494634	A	AT	X_154494634_AT_A_b37;X_154494635_T_TT_b37	-11.1948632887974	0.000280717477927863	-8.02823664781914	0.00154158547420492	-5.46873877901641	0.00627795163439016	1.35079464031969	0.420396927513837	1.64213024249699	0.549691704423225	-12.1188706896995	0.000171613488054301	0.820089293704314	0.277374174725956	-4.05978585694578	0.0138294452778	0.285686177287186	0.290531766129324	0.262829014562838	0.844383370835338	0.828881991188526	0.110448398288749	0.814502416552252	0.419784115104605	0
ENSG00000071889.12	FAM3A	153733349	153744566	X_153699364_G_C	153699364	G	C	X_153699364_G_C_b37	1.15549680878968	0.358112023797698	1.99340710053252	0.935285546512432	1.34393829309624	0.417953761558943	0.0186594867222425	0.159249257698849	1.90366912130645	0.756277961393609	1.42635830376008	0.448815421356094	1.99075266686089	0.923391072660414	1.99515169389656	0.944488334357129	0.898974063256629	1	0.786759644707235	0.732361155122485	0.861018852831264	0.785617022275936	0.933501271347849	0.866271719628701	0
ENSG00000071894.10	CPSF1	145618443	145634753	8_145621556_A_G	145621556	A	G	8_145621556_A_G_b37	1.29297471257286	0.400433116655881	0.709109987176419	0.255883997411005	1.78836698574736	0.645490464120627	-2.06793399865904	0.043704698002678	0.262022030059825	0.187395235381738	1.31367287314919	0.407416477681483	1.68326899468451	0.573578845774639	-4.44383255337777	0.0111338184360064	0.9194823018534	0.840623794457884	0.843026529165441	0.613823655804651	0.682737020340841	0.770267019874192	0.892210631599045	0.391452179473862	0
ENSG00000072042.8	RDH11	68143517	68162531	14_69006883_CTT_C	69006883	CTT	C	14_69006885_T_TT_b37;14_69006885_T_TTTT_b37;14_69006884_TT_T_b37;14_69006885_T_TTT_b37;14_69006883_CTT_C_b37;14_69006885_T_TTTTT_b37	0.718636374347227	0.257645646079609	-1.43831700362904	0.0637005506862368	1.02909070120489	0.324453507077904	1.94996179300347	0.822996804089921	1.2642825897571	0.391036207493198	-0.0587018562534354	0.151339050350465	1.56243449339075	0.508299828147198	1.56411403855191	0.509114839848176	0.850068167316355	0.659195769639479	0.749572479879829	0.918870221684998	0.784820747062371	0.640615844105486	0.876882734772325	0.810578383271472	0
ENSG00000072080.6	SPP2	234959322	234985778	2_235879489_CT_C	235879489	CT	C	2_235879489_CT_C_b37;2_235879490_T_TT_b37	1.97945773534349	0.886032936623819	1.94630623291692	0.81675615224178	1.62239674374604	0.538888732344838	0.417919968036983	0.208461335932724	1.98624268219106	0.906628986792258	0.813072905095908	0.275950275096458	1.94698574432584	0.817898872391997	1.71872241313071	0.595865061221743	1	1	0.82478130517122	0.774472531578524	0.883030338865947	0.721198671068566	0.923650391402584	0.832643528647259	0
ENSG00000072110.9	ACTN1	69340859	69446157	14_69055528_T_C	69055528	TRUE	C	14_69055528_T_C_b37	0.908049597627723	0.296039466489239	1.4259915457115	0.448670445582657	-0.822768817533017	0.0929359616044467	1.7019046499268	0.585078936229632	-0.654272403281368	0.10327200131557	1.2702537737776	0.392965458813413	1.79049184556914	0.6471531808802	1.5608988406093	0.507556606758105	0.869995278793239	0.93136332097363	0.559573112098835	0.874597791964221	0.590336888011585	0.762565246935825	0.898976759082239	0.810578383271472	0
ENSG00000072121.11	ZFYVE26	68194090	68283307	14_68960996_CAAA_C	68960996	CAAA	C	14_68960998_AAAA_A_b37;14_68960999_AAA_A_b37;14_68961001_A_AA_b37;14_68960996_CAAAAA_C_b37;14_68960997_AAAAA_A_b37;14_68961000_AA_A_b37	1.03117888417341	0.324974365264567	1.36681156371611	0.426188180944433	1.8764678608203	0.72523473127595	-2.42413024996472	0.0354341677112474	1.91421222467892	0.769602026750461	0.341997528074444	0.197873242029144	1.05681329943997	0.331459649085596	1.30814235189018	0.405533243582106	0.880997366887986	0.923425641601978	0.858909583489402	0.605218767988816	0.863257894064484	0.674313194961165	0.835348547383884	0.779451762457647	0
ENSG00000072135.8	PTPN18	131113579	131132982	2_131083364_C_CAA	131083364	C	CAA	2_131083364_C_CA_b37;2_131083364_C_CAAAA_b37;2_131083364_C_CAAA_b37;2_131083364_C_CAAAAA_b37;2_131083364_C_CAA_b37	1.97381832707725	0.871457432455809	-0.736862804279042	0.0980571016795501	1.17058124214702	0.362440655079431	0.178124844410263	0.177090233893152	1.99331930314236	0.934857024051401	-1.93726599237908	0.0472274736860949	-3.84456914027629	0.015625199409126	0.705307707930842	0.255185018389717	1	0.720805181759651	0.764830013380033	0.748720876102551	0.885468728953485	0.510654066394704	0.505277305806241	0.725842124714544	0
ENSG00000072163.14	LIMS2	128395955	128439360	2_128216474_CAA_C	128216474	CAA	C	2_128216476_A_AA_b37;2_128216475_AA_A_b37;2_128216476_A_AAA_b37;2_128216474_CAA_C_b37;2_128216474_C_A_b37	1.99337479922843	0.935127557898822	1.86911603543592	0.717517269168538	-0.205566219638172	0.137513393874921	-1.24411764896132	0.0716802762613305	1.9856836094188	0.904759522455375	1.25106445821126	0.38681345392756	0.623672094820733	0.240727630283348	0.261416439215736	0.187318399065203	1	0.999556331974735	0.609935822737986	0.643116093705276	0.882861792528069	0.761927608673237	0.796685362469791	0.702195244994261	0
ENSG00000072210.14	ALDH3A2	19551448	19580911	17_19530361_A_AT	19530361	A	AT	17_19530372_T_TT_b37;17_19530361_A_T_b37;17_19530361_ATTTTTTTTATT_*_b37;17_19530361_ATTTTTTTTATT_A_b37	1.99957797394973	0.983609992784765	1.58697757932913	0.52043941671249	1.64776389937134	0.552850049025415	0.939382547045966	0.303074400510557	1.76152754254821	0.625311569778321	-2.08607455439187	0.0432379501511831	1.19826309252312	0.370574569611088	0.685801483661692	0.251635895801727	1	0.961428924284446	0.825770273164905	0.810988019334226	0.841907145669856	0.497553028236875	0.846433453579052	0.723270194114121	0
ENSG00000072401.10	UBE2D1	60094734	60130513	10_60713656_T_TAAAAA	60713656	TRUE	TAAAAA	10_60713657_AA_A_b37;10_60713658_A_AA_b37;10_60713656_TAA_T_b37;10_60713658_A_AAAAAA_b37;10_60713658_A_AAAAAAA_b37;10_60713658_A_AAAAA_b37	1.99752812689439	0.960347163710395	1.66914622922661	0.565156788871561	1.9517339695409	0.826108455347717	1.81593883696991	0.667906123335816	1.84562731016268	0.694391198641493	1.31882825909787	0.409183531186751	1.53475868842622	0.495184572510237	1.54532987437187	0.500125489121787	1	0.967113546493968	0.872990919132606	0.890113062805582	0.856348090707811	0.770267019874192	0.876882734772325	0.809913642836282	0
ENSG00000072415.4	MPP5	67707825	67802536	14_67726597_G_A	67726597	G	A	14_67726598_AA_A_b37;14_67726597_G_A_b37;14_67726597_GAA_G_b37;14_67726599_A_AA_b37;14_67726599_A_AAA_b37	-0.980419431691189	0.0842774298411852	0.773549360621985	0.268098416289681	0.134001625467874	0.171934095172009	1.51389477397242	0.485669837157472	-1.00661164017225	0.0829254693407789	1.8571032499641	0.705418065687459	0.4551653181814	0.213899604632572	1.86350252207762	0.711788123971422	0.710662633969946	0.847908485371655	0.646887125819624	0.860202311595324	0.556012296840117	0.846988538502	0.784052287536442	0.845382872526857	0
ENSG00000072501.13	SMC1A	53401069	53449677	X_53773871_T_A	53773871	TRUE	A	X_53773871_T_A_b37	1.78639274760798	0.64395464917834	0.865704250924523	0.286860899270251	-0.28776557754054	0.130397525738632	1.14468109527525	0.355051987084723	1.25311689720758	0.387464856660986	1.98239050000007	0.894430017068981	1.83471624927853	0.68433776041085	1.69836325496567	0.582858143503341	0.978880196583827	0.860337934481692	0.60525413077883	0.829305626878618	0.783822766207077	0.872283059089708	0.904243707321026	0.829729105316878	0
ENSG00000072506.8	HSD17B10	53458205	53461320	X_53892956_C_CT	53892956	C	CT	X_53892957_T_TT_b37;X_53892956_CT_C_b37	-1.88414086625897	0.0487441955273261	-1.73773124493312	0.0531966296086982	0.0984054672712773	0.167899948647619	-3.03935100631412	0.0247777710702217	-5.47495349725114	0.00625631812352337	1.99595720815506	0.949302306229489	-4.51515012429724	0.010695929229755	1.94973159420579	0.822596884226268	0.62873216461546	0.644231549730304	0.642288305802265	0.555184421465518	0.27418439480612	0.880283392867293	0.455890238185256	0.85659066906731	0
ENSG00000072518.16	MARK2	63606399	63678491	11_62881325_CAA_C	62881325	CAA	C	11_62881327_AA_A_b37;11_62881328_A_AA_b37;11_62881326_AAA_A_b37;11_62881325_CAAA_C_b37;11_62881328_A_AAA_b37	0.272519310096243	0.188732956749413	-1.83584817799471	0.0501676024843155	-1.59216601168868	0.0580525311960139	1.6862457596942	0.575385518926103	1.56660258610668	0.510326580504231	-0.383873611184413	0.122593227185018	-2.38711092663812	0.0362116251303779	1.16925032892095	0.362055843356009	0.804232865716028	0.633110851204287	0.494224192974422	0.874116165822639	0.823167419036962	0.614849565994267	0.597116734409367	0.765393560006253	0
ENSG00000072609.13	CHFR	133398772	133532890	12_133332131_C_CA	133332131	C	CA	12_133332132_AA_A_b37;12_133332133_A_AA_b37;12_133332131_CAA_C_b37	1.92410451074534	0.782938763082059	-2.23343230702318	0.0396352113830737	-2.39795272056563	0.035982100949547	1.55347318647085	0.503988946623037	-5.91496887045253	0.00490274238255949	1.86705652341965	0.715399452661269	-0.206123096302122	0.137463747385474	1.99716606386238	0.957544886846259	1	0.601063225585075	0.433739902182477	0.86263824932132	0.253303981790243	0.847859436637564	0.735797425940778	0.868280823760521	0
ENSG00000072682.14	P4HA2	131527530	131631008	5_131616374_A_G	131616374	A	G	5_131616374_A_G_b37	1.6017191026711	0.527978411088137	1.99744285284493	0.959669569205113	1.82766630361516	0.678046051698004	1.5095471075204	0.483725349030918	1.68022608019118	0.571743542540809	0.634211251739487	0.242536754869995	1.69836033079798	0.582856316794798	0.824539175947962	0.278282022623834	0.951969886250848	1	0.849733019551145	0.85935985243781	0.832743562570837	0.703206700255968	0.892790769882957	0.734552600413322	0
ENSG00000072736.14	NFATC3	68118653	68263162	16_68054788_A_G	68054788	A	G	16_68054788_A_G_b37	0.0968550124089234	0.167726716929447	-0.972785161949275	0.0846759558908317	1.29704197004793	0.401791534844154	-1.85404172809632	0.0496262678103987	-1.41270775248074	0.0646962061251045	1.61884674101111	0.536986677047945	-2.98918208096831	0.0255062622485955	1.93428211832992	0.797676738398348	0.792703730130871	0.697396933660225	0.780454418360591	0.613823655804651	0.523181080040076	0.805263600693461	0.566328158258577	0.853356663514991	0
ENSG00000072786.8	STK10	171469076	171615390	5_170905672_G_A	170905672	G	A	5_170905672_G_A_b37	-1.3922748935982	0.0655025171043544	1.50007685951994	0.479533895537408	1.99541415920845	0.946009454521664	1.90451955432889	0.757322209138293	1.99920386151899	0.97748993515656	1.56379150112849	0.508958151403696	1.35455447197847	0.421745744146175	1.03887469324576	0.326903520331469	0.682312299458562	0.947182798483148	0.886126164605916	0.906837377209271	0.891124131854947	0.799203854555235	0.860867988651186	0.753653536935991	0
ENSG00000072832.10	CRMP1	5749810	5894785	4_5719274_G_A	5719274	G	A	4_5719274_G_A_b37	0.515803361165467	0.22311907181806	1.94295767765476	0.811233261328994	1.21042576260925	0.374228897805042	-0.0270005266072531	0.154525315723105	-0.642867958525073	0.104015619576408	1.88850821962859	0.738452115247737	1.72879199536743	0.60252258142731	1.89300701215973	0.743593895980853	0.823009349000506	1	0.769467757980117	0.72870920531643	0.591521697289682	0.851027429951268	0.894260120421402	0.850626057501282	0
ENSG00000072840.8	EVC	5712923	5830772	4_5719274_G_A	5719274	G	A	4_5719274_G_A_b37	1.51332701119389	0.485415173462284	1.36924225518521	0.427077504321549	1.92800322894885	0.788451365273224	-1.80902724925755	0.0509770477577034	1.01724342590927	0.321519198702751	0.941469557274161	0.30355059630734	1.53668244848581	0.4960775789113	1.89228223094466	0.742757534867745	0.943557905388879	0.923425641601978	0.868143551598465	0.613823655804651	0.75779765098267	0.731871321611658	0.876882734772325	0.850626057501282	0
ENSG00000072864.8	NDE1	15737123	15820210	16_16573441_G_C	16573441	G	C	16_16573441_G_C_b37	-12.0001740651617	0.000182793710023548	0.232894876299326	0.183740748910601	-3.0407587284538	0.0247576442401696	-5.2533935403448	0.0070767150213847	-0.240310061087484	0.134454016734085	-4.79140972894413	0.00915975473213117	-1.11097047229265	0.0777666108592399	0.51783026270175	0.223435355111559	0.265755940987093	0.791211712561939	0.392457964315009	0.437369011451762	0.631336522758081	0.338243966014564	0.671676900977448	0.712311195577481	0
ENSG00000072954.2	TMEM38A	16771937	16800840	19_15960107_CT_C	15960107	CT	C	19_15960108_T_TT_b37;19_15960107_CT_C_b37	1.60417795560812	0.52925485362952	0.634241472276074	0.242541966203858	1.30077053729957	0.403042727116689	1.05239169649468	0.330328831132795	0.393246293966342	0.204948731992917	1.96416293665368	0.849852368501183	1.14471582982486	0.355061756886279	1.6722749058423	0.567001715468978	0.95365202644965	0.831374061992814	0.780454418360591	0.82310700867949	0.693159051714504	0.868104255189261	0.844323982794255	0.824290934734273	0
ENSG00000072958.4	AP1M1	16308388	16346160	19_16303015_C_T	16303015	C	TRUE	19_16303015_C_T_b37	0.796405728480693	0.272604480886518	1.99997807439695	0.996263936508968	1.99989782885399	0.991935140636287	1.38996748892299	0.434775569410719	1.96589842744419	0.853490928458192	1.86137355887467	0.70965035182822	1.9768469568063	0.879059763317989	-0.635416393191008	0.104504659476037	0.860048105403533	1	0.892479076655294	0.849314359535198	0.874590792552846	0.847343372942996	0.930216184291382	0.63034836369111	0
ENSG00000073008.10	PVR	45147097	45166850	19_44587627_T_TAG	44587627	TRUE	TAG	19_44587627_T_G_b37;19_44587657_G_GGG_b37;19_44587657_G_GAGGG_b37;19_44587657_G_GAGGG_b37;19_44587657_G_GAGAGGG_b37;19_44587627_TAGAGAGAGAGAGAGAGAGAGAGAGAGAGGG_*_b37	1.99616826335091	0.950641652821892	1.62890513402863	0.54240807644646	-0.672299994525076	0.102108366263246	1.73019045391101	0.603459558978701	1.09161667375867	0.340543734004041	-0.653702522336005	0.103309021511807	-0.94345529059575	0.0862261016086179	0.580700708621691	0.233518770696896	1	0.964002919490471	0.571421269064916	0.877053456714697	0.766448574068341	0.593865915834368	0.675426821125785	0.714797205674645	0
ENSG00000073009.8	IKBKG	153769413	153796782	X_154778122_C_T	154778122	C	TRUE	X_154778122_C_T_b37;X_154778122_C_CTGTATTTCCATTTCTCAGTCAGCTCAAAATATTTTCTATTTTACATTGCAATTTTTAAAAATTTGGCCCACAGGTTATTTTAAAGTATACTACGAATTTT_b37;X_154778122_C_CTGTATTTCCATTTCTCAGTCAGCTCAAAATATTTTCTATTTTACATTGCAATTTTTAAAAATTTGGCCCACAGGTTATTTTAAAGTATACT_b37	1.59691190079445	0.525498727871264	0.749544614824686	0.263465519009716	1.52557660858571	0.490959209154327	1.91281382086487	0.767785295613992	1.45435655752743	0.460103265352929	1.00722778978957	0.31906576472265	0.959857583700455	0.30778835196184	1.42677601860692	0.448980628700153	0.951199304134303	0.845352139895067	0.809407148715745	0.907891982774749	0.809218397929426	0.739880943934934	0.827027710651822	0.792081851740985	0
ENSG00000073060.11	SCARB1	125261401	125367214	12_125798097_C_T	125798097	C	TRUE	12_125798097_C_T_b37	0.818064286260608	0.276962274781252	1.391428236877	0.435326073872432	1.95892000345907	0.839383586499236	1.76412320836107	0.627200103873007	1.98974477019408	0.91933763172138	1.93393797116357	0.797159206381268	1.94840229441297	0.820306107662976	0.340633935061987	0.197688938230994	0.86081532531013	0.925281957882782	0.874614846474917	0.883331521331675	0.883406723413254	0.860914672145099	0.923650391402584	0.709221269342184	0
ENSG00000073150.9	PANX2	50609159	50618723	22_50676961_G_GT	50676961	G	GT	22_50676961_GT_G_b37;22_50676962_T_TT_b37;22_50676962_T_TTTTT_b37;22_50676962_T_TTTT_b37;22_50676962_T_TTTTTTT_b37	1.3834031415069	0.43231473304655	1.31375618418787	0.407444944256393	1.83536465435685	0.684924232661646	1.91294477608642	0.767954750546991	1.53055273329943	0.493241561643571	1.01283094432625	0.320435267706356	0.425071318344408	0.209492690895953	0.670600688924026	0.248912109071273	0.929431589446177	0.911521318803762	0.852215858212358	0.907891982774749	0.816806264089951	0.739880943934934	0.78378340347478	0.721312381893108	0
ENSG00000073169.9	SELO	50639407	50656045	22_50639360_T_TC	50639360	TRUE	TC	22_50639360_T_TC_b37;22_50639360_T_C_b37;22_50639360_T_TCCC_b37;22_50639360_T_TCC_b37;22_50639360_T_TCCCCCC_b37	0.526856184624478	0.224850324795357	-0.0857191840945575	0.148682185148754	1.98658841023263	0.907804378509895	1.94070346321911	0.807611267078314	1.98358071256234	0.898039948317699	1.84297808245162	0.691913297714362	1.11614261468372	0.347147344834997	1.18117266260094	0.365523248019343	0.825054127659374	0.763825642735421	0.88398268847827	0.912257574328239	0.881217261640415	0.844760349340437	0.842586477311785	0.765697813519279	0
ENSG00000073331.13	ALPK1	113206664	113363776	4_112392530_C_CGTGTGT	112392530	C	CGTGTGT	4_112392532_T_TGT_b37;4_112392532_T_TGTGT_b37;4_112392532_T_TGTGTGT_b37;4_112392532_T_TGTGTGTGT_b37;4_112392530_CGT_C_b37;4_112392532_T_TGTGTGTGTGT_b37	1.89057889270805	0.740804161744924	1.42627652588328	0.448783089065521	1.67901893095325	0.571018654088234	1.99828801609931	0.966996044243336	1.41133670096042	0.442936478668914	1.49449248533745	0.477090112512876	0.0666943774808146	0.164397246466587	1.79082877722055	0.647417767936358	0.992442274286446	0.93136332097363	0.827254689726654	0.931179786192065	0.805024132146533	0.791168682977503	0.7578356419687	0.83702299519303	0
ENSG00000073464.7	CLCN4	10125023	10205700	X_9169007_A_C	9169007	A	C	X_9169007_A_C_b37	1.31017075907954	0.406222468274347	0.695518631953632	0.253396269857248	1.9255864967277	0.785015888105953	1.08945195528401	0.339969048144769	1.4435269527969	0.455684806248494	1.99212669563957	0.929295184723986	-0.532665732727992	0.111511686417994	1.82735546256686	0.677772139044491	0.9194823018534	0.839361561348331	0.867318248861457	0.825213693413555	0.808900003365778	0.877506443075862	0.711669872163548	0.843198579984191	0
ENSG00000073578.12	SDHA	218355	256815	5_1181556_T_G	1181556	TRUE	G	5_1181556_T_G_b37	-0.610602869359582	0.106151400809457	1.92530992059164	0.784626567662119	0.0715053403038723	0.164923230812131	1.69426562653871	0.580309617112758	1.14250912502922	0.35444180624298	0.54099794834849	0.227088971519778	1.61828510699956	0.536686880655479	0.789293744607278	0.271192294917618	0.743870221902261	1	0.638902996375274	0.874116165822639	0.772568719746386	0.695489225150804	0.881685069592959	0.731635448256461	0
ENSG00000073584.14	SMARCE1	38781213	38804760	17_37890522_A_T	37890522	A	TRUE	17_37890522_A_T_b37;17_37890522_A_*_b37	1.65477977238487	0.556831394902892	1.97667144229365	0.878605767692805	1.80399284795652	0.657963246919966	-1.00085741865644	0.0832204635580254	1.8325266737632	0.682367174680219	0.463169352208752	0.2150901740543	0.607491148741985	0.237981871275958	0.45664681917691	0.214119380222134	0.957819371206659	1	0.84510048596537	0.670596950817366	0.854661019778042	0.685899077497994	0.796685362469791	0.709221269342184	0
ENSG00000073605.14	GSDMB	38060847	38076107	17_38657135_G_C	38657135	G	C	17_38657135_G_T_b37;17_38657135_G_C_b37	0.57380318594619	0.23238612461936	0.573803185946247	0.232386124619369	-1.89261226783236	0.0484989328361946	1.57765463486919	0.515769066673571	-3.96931765413888	0.0145569125906673	1.97722464916774	0.880042732159246	1.62834189258552	0.54210184193841	1.37723400734041	0.430021279209844	0.829882239963515	0.819187249827267	0.478024282446925	0.86346897496394	0.353740176313265	0.870444188231307	0.881685069592959	0.787669857499145	0
ENSG00000073614.7	KDM5A	389294	498620	12_524029_A_G	524029	A	G	12_524029_A_G_b37	0	1	1.91909697153051	0.776077364305097	1.01991206634443	0.322177097724815	1.3774704650977	0.430108845343526	1.79876074360078	0.653722407974782	1.71085004221396	0.590765772871922	1.66920365337029	0.565190546167115	1.20092964792792	0.371371464380319	1	1	0.749432205974508	0.847352280646291	0.846965109996238	0.818188987030161	0.888808927213385	0.768509480490071	0
ENSG00000073737.12	DHRS9	169921298	169952677	2_170647167_C_CT	170647167	C	CT	2_170647170_T_TTT_b37;2_170647170_T_TT_b37;2_170647170_T_TTTT_b37;2_170647168_TTT_T_b37;2_170647167_CTTT_C_b37;2_170647170_T_TTTTT_b37	1.0740279563534	0.335911778955109	1.52703686147424	0.491627135430102	1.80578276815311	0.659429587188766	0.595510360069056	0.235973302640198	1.25385339828313	0.387698988570242	-2.35002464762164	0.0370084105798501	-0.118708218533754	0.145509227442789	1.97895567430902	0.88465826888723	0.883411672140866	0.949840975421791	0.84510048596537	0.779671146620438	0.783822766207077	0.473656840641955	0.744506829566911	0.861143795738057	0
ENSG00000073754.5	CD5L	157800703	157868046	1_158084591_A_G	158084591	A	G	1_158084591_A_G_b37	-6.24599297035019	0.00408420602638331	1.84005762236274	0.68920957381006	0.731894219936351	0.260122335249417	1.65104450034903	0.55470499269332	1.96219486578036	0.845834954582158	0.439512898755652	0.211593913538	1.78879737414735	0.645826426846896	1.59122188372919	0.522590337633155	0.374459141716243	0.995343634539389	0.717237052244172	0.871136659244014	0.872853994137263	0.683584212923245	0.898976759082239	0.814848574028081	0
ENSG00000073756.7	PTGS2	186640922	186649559	1_185763734_T_*	185763734	TRUE	*	1_185763734_T_*_b37	1.3741785147115	0.428892175963282	1.98921673704615	0.917294345719241	1.87389182357498	0.722501843619692	1.84968977141062	0.698239068903106	1.28306772780246	0.39715202677319	1.50618927702158	0.482232334813404	1.68477067083717	0.574488848299529	1.85043272235379	0.698949226666656	0.928209766405152	1	0.858889172976658	0.896813553228697	0.788188032622712	0.791168682977503	0.892346711698402	0.844950452581272	0
ENSG00000073861.2	TBX21	45810609	45823485	17_45081089_CT_C	45081089	CT	C	17_45081090_T_TT_b37;17_45081090_T_TTT_b37;17_45081089_CT_C_b37	0	1	1.02097395545354	0.322439378411819	1.46168956770953	0.463133782736098	1.99970070092257	0.986197076309164	0.987822533877591	0.314381750095963	1.5778994964673	0.515890790416024	1.76523286040953	0.628011375879284	1.07137228523248	0.335219766586546	1	0.874648889411095	0.803566949268886	0.932300802928579	0.753679224951403	0.80077592909078	0.896924504988064	0.756925381167064	0
ENSG00000073910.15	FRY	32605436	32870794	13_32481096_TA_T	32481096	TA	TRUE	13_32481096_TA_T_b37	1.85398875081114	0.70237667178745	1.71419133707047	0.592919042759314	0.931787544936753	0.301349559169799	1.89348746071249	0.744150039165489	-0.87313314597958	0.0900693692482868	-0.211722722131128	0.136965646129833	1.93957257239174	0.805821644792612	-0.144500969480703	0.143081554540167	0.988107307289045	0.973309133840665	0.739641678105068	0.903834893869055	0.569146342315472	0.627169982754209	0.922779848515451	0.671753452761446	0
ENSG00000073969.14	NSF	44668034	44834830	17_45320718_G_A	45320718	G	A	17_45320718_G_A_b37	1.80869188754417	0.661830109718043	1.40919798273501	0.442109151099908	1.91867953919484	0.775515875023335	1.71005396065033	0.590255111597585	1.9780365175414	0.88218428626932	1.76843164496313	0.630363347527456	1.200395354026	0.371211600162284	1.5437820929896	0.499396864257393	0.98216441633709	0.93136332097363	0.866721362604902	0.876552929383395	0.878560731301024	0.830092680077476	0.846433453579052	0.809913642836282	0
ENSG00000074047.16	GLI2	121493198	121750229	2_121226256_C_T	121226256	C	TRUE	2_121226256_C_T_b37	1.95333576982176	0.82897289798084	1.9388093087627	0.804623806482615	1.85535354034272	0.703704810344752	1.00907182934742	0.31951562725073	1.4232113152899	0.447573814049754	1.84727955336524	0.695949041018408	1.85260019826103	0.701032688730009	1.99898115804962	0.974536404335045	1	1	0.857242416741479	0.819735671420636	0.806592787280949	0.844923960602537	0.906428917007381	0.871279062921219	0
ENSG00000074054.13	CLASP1	122095351	122407163	2_122588545_G_A	122588545	G	A	2_122588545_G_A_b37	0.681587678630933	0.25087718822687	1.1400413665653	0.353750267975664	0.990094465421009	0.314925471064288	1.99161420310713	0.927036512155629	1.02141566695514	0.322548561607494	1.5977572584647	0.525933278907322	1.26009796587653	0.389692261882803	1.44889269849597	0.457865604022947	0.844677965510806	0.886761555347714	0.746161775445411	0.927387862871799	0.758769390622956	0.802869446448976	0.853500761949401	0.795071223168614	0
ENSG00000074201.4	CLNS1A	77225980	77348850	11_76359722_T_C	76359722	TRUE	C	11_76359722_T_C_b37	1.79410294071175	0.650002431849248	1.99884712399341	0.972913810012148	1.95067489107572	0.824241822989058	1.92227118744654	0.780399178063107	1.99998778926687	0.997211889079195	1.98665095134186	0.908018636589486	1.99759912831405	0.96092033939356	1.99995816040007	0.994839036416657	0.978880196583827	1	0.872990919132606	0.909236087072937	0.891403798650264	0.873994211721506	0.935675402166205	0.873294137656599	0
ENSG00000074219.9	TEAD2	49843851	49865714	19_50466226_A_G	50466226	A	G	19_50466226_A_G_b37	1.88002314412313	0.729059592558091	-1.21056360833649	0.073164276916895	0.741214146200775	0.261881037063379	1.878443298707	0.727352216184336	1.09778651729386	0.342188887676414	0.699324639003294	0.254089898003952	1.60054639766389	0.527371574318415	-4.52089370479871	0.0106614415004944	0.990863671927203	0.675526894344493	0.717273941169023	0.902684641447263	0.767814687920644	0.708461522105872	0.881433515096069	0.391452179473862	0
ENSG00000074319.8	TSG101	18489882	18548779	11_18778293_C_A	18778293	C	A	11_18778293_C_A_b37	-3.60149504011832	0.0179451577273905	0.193881940905783	0.178974607672429	1.98139997611389	0.891519378096473	-5.88051250890425	0.00499703168773081	-1.45722347056176	0.0629759805071225	1.96657092394815	0.854926543811031	0.474053020785334	0.216721751543102	1.8331091038022	0.682889878867719	0.541777524843545	0.788019804710055	0.883429035906732	0.437369011451762	0.516017135690037	0.86856100148302	0.784052287536442	0.843415958234063	0
ENSG00000074370.13	ATP2A3	3827168	3867736	17_3428049_T_C	3428049	TRUE	C	17_3428049_T_C_b37	1.79633768843144	0.651780832664241	1.96370858815646	0.848914953841079	1.92335320393238	0.781894075133566	-8.27176698149691	0.00135081370142469	0.375192745840366	0.202422785329816	1.98839596674503	0.914216202962753	1.72161704152199	0.597763046873093	1.95424435039848	0.830620593132486	0.978880196583827	1	0.867318248861457	0.381306057279068	0.692440011101876	0.875363754160352	0.894260120421402	0.858575054199855	0
ENSG00000074410.9	CA12	63613576	63674360	15_62630273_C_T	62630273	C	TRUE	15_62630273_C_T_b37	1.85287413136626	0.701297252482106	-2.7201706132816	0.0298107851657587	1.49943798818117	0.479253283122675	1.88936645315329	0.739424001460577	1.2644353899459	0.391085406753797	1.90292766269533	0.755371639448816	-12.0177991605863	0.000181088307039329	1.90416932285683	0.756891544735766	0.988107307289045	0.571949422303732	0.807037615501516	0.90332070469241	0.784820747062371	0.852547102231874	0.223291224818041	0.852621408949061	0
ENSG00000074416.9	MGLL	127407908	127542051	3_128383740_CAAAAAAAAAAA_C	128383740	CAAAAAAAAAAA	C	3_128383746_AAAAAAA_A_b37;3_128383747_AAAAAA_A_b37;3_128383741_AAAAAAAAAAAA_A_b37;3_128383740_CAAAAAAAAAAAA_C_b37	0.520824306489203	0.223903537240842	-1.48961589436965	0.0617549119704704	1.1791545715231	0.364933098345599	-5.29984442086658	0.00689605815985136	1.9898388877599	0.91970736732163	-0.922604711720794	0.0873467633645837	-5.31205616311394	0.00684935101855354	1.61726907136898	0.536145301275518	0.82381283387565	0.659195769639479	0.767023496128141	0.437369011451762	0.883406723413254	0.573388997291374	0.429914637279681	0.818698484859473	0
ENSG00000074582.8	BCS1L	219523486	219528166	2_220318311_C_T	220318311	C	TRUE	2_220318311_C_T_b37	1.29879035445458	0.402377534109632	-0.766245176242023	0.0962717497656713	1.99851262114453	0.969235970882893	1.96845050600251	0.859020024607823	1.98083179989771	0.889885360825242	1.96358748622839	0.848666123338527	1.70941488001245	0.589845815440746	1.9130650746452	0.768110537988429	0.9194823018534	0.715890911188256	0.891837169241048	0.921311460011727	0.87987936317454	0.868104255189261	0.893662222870145	0.852925427125705	0
ENSG00000074590.9	NUAK1	106457117	106533811	12_106747107_G_GA	106747107	G	GA	12_106747107_GA_G_b37;12_106747108_A_AA_b37	-2.74028045725458	0.0294642675903261	-2.62078751611909	0.0315867329638925	-1.33024076176815	0.0680169172210044	1.84938841683913	0.697951591373965	-1.5682981299102	0.058892639850053	-0.856146837874519	0.0910253035838182	-2.14825195778553	0.0416775282320629	0.90223752063298	0.294757671424774	0.588347475086179	0.578380394533409	0.525306904223363	0.896813553228697	0.510767896269259	0.57635926033644	0.627163440986216	0.739072093302482	0
ENSG00000074621.9	SLC24A1	65903703	65953333	15_66899079_G_GT	66899079	G	GT	15_66899084_T_TT_b37;15_66899079_GTTTTT_G_b37;15_66899084_T_TTT_b37;15_66899084_T_TTTT_b37;15_66899084_T_TTTTT_b37;15_66899083_TT_T_b37	1.53927351421453	0.497284644700648	1.92941617147778	0.790488615827285	-3.75007632472773	0.0164879403615408	1.97720365746733	0.879987882083972	-2.70463165154518	0.0300814474461938	-0.796818803815938	0.0944515379927553	1.99748462172488	0.960000029070479	-5.35290687965909	0.00669544126101494	0.945819601289854	1	0.333553436723021	0.923702250385504	0.433852734576829	0.581410701454206	0.935675402166205	0.381243056370621	0
ENSG00000074657.9	ZNF532	56529831	56653712	18_57393164_T_*	57393164	TRUE	*	18_57393164_T_*_b37	-0.960844353316872	0.0853033844015767	0.798002375277747	0.272922782745312	-1.97470575897069	0.0461885224193543	1.99985147186777	0.99027625254925	1.86566694651276	0.713981016920463	-1.70543282729216	0.0542356032267636	1.29861748200256	0.402319537762079	-0.112483162205365	0.146102073186138	0.712006794681055	0.849379286607986	0.472367003649611	0.932420392672715	0.85824147105208	0.51958243904382	0.856267440335888	0.671753452761446	0
ENSG00000074696.8	PTPLAD1	65822755	65870687	15_65816054_TGGTGAAACTCTGTCTCTACTAAAAATAGAAAAAAATTAAGGCCGGGCACGGTGGCTGTAGTCCCAGCCTTTGGGAGGCTGAAGCAGTTGGATCACCTGAGGTCAGGAGTTCGAGACCAGCCTGGCCAACAC_T	65816054	TGGTGAAACTCTGTCTCTACTAAAAATAGAAAAAAATTAAGGCCGGGCACGGTGGCTGTAGTCCCAGCCTTTGGGAGGCTGAAGCAGTTGGATCACCTGAGGTCAGGAGTTCGAGACCAGCCTGGCCAACAC	TRUE	15_65816054_TGGTGAAACTCTGTCTCTACTAAAAATAGAAAAAAATTAAGGCCGGGCACGGTGGCTGTAGTCCCAGCCTTTGGGAGGCTGAAGCAGTTGGATCACCTGAGGTCAGGAGTTCGAGACCAGCCTGGCCAACAC_T_b37	0.872537157330555	0.288317166821305	0.872537157330555	0.288317166821305	1.90250309165185	0.754854373933804	1.07971893554412	0.337401184742424	1.21453136877591	0.375473838585851	1.91903234279084	0.77599032973871	0.662320465179846	0.247443601801865	1.63898935001384	0.547945481476596	0.863372588069431	0.860411148929166	0.864626458659974	0.825213693413555	0.780362896267119	0.85797437475189	0.799271686361883	0.821458144043305	0
ENSG00000074800.9	ENO1	8921060	8939308	1_9582074_CA_C	9582074	CA	C	1_9582075_AA_A_b37;1_9582074_C_A_b37;1_9582074_CAA_C_b37;1_9582076_A_AA_b37;1_9582076_A_AAAAAAAA_b37;1_9582076_A_AAAAAAA_b37	1.9761532742524	0.877275548863789	-0.0537682317489612	0.15182999700943	1.98301374422317	0.896304293107454	1.99945164405244	0.981317643687864	1.96072459645654	0.842904054924702	1.54368107624231	0.499349372765104	0.866314133012452	0.286990500227852	1.88928852201633	0.739335577702235	1	0.765973365223011	0.883429035906732	0.932300802928579	0.872038869376414	0.796223934161185	0.818182872939448	0.850626057501282	0
ENSG00000074842.3	C19orf10	4641385	4670382	19_4238794_GA_G	4238794	GA	G	19_4238796_AAA_A_b37;19_4238797_AA_A_b37;19_4238795_AAAA_A_b37;19_4238794_GAAAA_G_b37	1.77239215963277	0.633303279715664	1.98282488718047	0.895732704883735	-0.805617737748889	0.093934656999171	1.5490803364591	0.501898544084619	0.697036240024602	0.253672567633386	-0.536407855519656	0.111247621157482	0.886987150815173	0.291427958499586	1.95648029139551	0.83474975349732	0.978251498270215	1	0.559573112098835	0.862506612084105	0.725066073968843	0.60428396142651	0.819597051132821	0.858829181220056	0
ENSG00000074935.9	TUBE1	112391979	112408732	6_112858225_C_CT	112858225	C	CT	6_112858227_T_TT_b37;6_112858227_T_TTT_b37;6_112858226_TT_T_b37;6_112858225_CTT_C_b37;6_112858227_T_TTT_b37	-0.113434258439668	0.146011319164509	-1.1574337126562	0.0755819113744452	-1.58471038905083	0.0583135803224167	0.64932348965425	0.245159883181865	-3.36279260239354	0.0205708075395281	1.77232978715688	0.633256737344593	-3.59536474539334	0.0180080612461976	1.6301301787343	0.543075235246701	0.773135458873726	0.678192580808943	0.494224192974422	0.783406389326023	0.392872821914125	0.830632026530146	0.511479670602464	0.821363699921106	0
ENSG00000074964.12	ARHGEF10L	17866329	18024369	1_17085865_A_G	17085865	A	G	1_17085865_A_G_b37	-1.49832264154549	0.0614310191687817	1.97344946621098	0.870563042219427	1.50427823042395	0.481385995585041	-4.97298099265669	0.00827495319290895	-1.86609026230053	0.0492711721504749	0.928051371948357	0.300505711378339	1.75272319899506	0.618999126465273	1.24840424821798	0.38597147615145	0.668242043398232	1	0.807396223316026	0.457469892520651	0.487167358846044	0.731795847245768	0.894260120421402	0.773750098406869	0
ENSG00000075089.5	ACTR6	100592899	100635643	12_101016566_G_A	101016566	G	A	12_101016566_G_A_b37	0.39783419002805	0.205596553760972	1.56777479463216	0.510899089076649	1.66994905787595	0.565629093046502	-1.48996354528401	0.0617419444899542	-0.944049532582483	0.0861943916957452	1.89175239936219	0.742148105951349	0.9369247098399	0.302514829151051	1.60498260590043	0.529673766641571	0.815510134058753	0.955795199290944	0.826627149675459	0.627331361751614	0.564138456280423	0.851982274198538	0.824040271739917	0.816923299288215	0
ENSG00000075131.5	TIPIN	66628543	66679084	15_66654265_C_T	66654265	C	TRUE	15_66654265_C_T_b37	1.52902211915983	0.492537641320377	1.62298288409687	0.539203964562673	-1.22280945164391	0.0726188945585092	1.79165125074348	0.648064727221704	-2.74591851370474	0.0293678718983017	1.22236878060659	0.377866577511456	1.9640351862418	0.849588173947849	1.86884675734433	0.717239301465891	0.945819601289854	0.963982030791334	0.52858113775511	0.885708046340264	0.433203160404577	0.760917765596848	0.927558356394603	0.846250352131454	0
ENSG00000075142.9	SRI	87834432	87856308	7_86857735_T_G	86857735	TRUE	G	7_86857735_T_G_b37	-0.577760777844048	0.108374874821524	0.626974858038523	0.241292801755828	1.78134417407563	0.640066025652373	0.787687188656776	0.270874558784994	1.37694820749476	0.429915476486304	0.21299607107926	0.181291630902897	0.109572700631588	0.169153734403595	-0.407701488931707	0.120739530488415	0.746052110386356	0.830155630863149	0.842214639146725	0.796746475424966	0.799033895575323	0.664716108622954	0.757858159718176	0.651691718959558	0
ENSG00000075151.15	EIF4G3	21132962	21503377	1_21645846_AATAATC_A	21645846	AATAATC	A	1_21645846_AATAATC_A_b37;1_21645846_A_C_b37;1_21645852_C_CATAATC_b37;1_21645852_C_ATAATCATAATC_b37;1_21645852_C_ATAATC_b37	-1.67349997999156	0.0552839781164293	-0.663887667381402	0.102649565469504	0.304684284697316	0.192901720552498	1.41277991753861	0.443496113392877	1.48684318520958	0.473775479080347	-1.1855826037629	0.0742905104043386	1.7778344863836	0.637394836359801	1.29534714440263	0.401224670029982	0.655939057729264	0.723451958298575	0.664824583602969	0.852676449784116	0.812048559542727	0.550511880128545	0.897860872830871	0.778719992036223	0
ENSG00000075188.4	NUP37	102467966	102513902	12_102275023_A_T	102275023	A	TRUE	12_102275023_A_T_b37	0.0488457631502683	0.162462524996942	0.93457445468033	0.301980997570676	1.99907034270842	0.975676043683548	1.99587989784334	0.948820514858423	1.8684501991483	0.716830533403445	1.61155819031973	0.533119591853249	1.94170288890365	0.809207955404509	1.41568520718261	0.444626012351574	0.792301001325479	0.869519769016287	0.892479076655294	0.928517155624116	0.85824147105208	0.805263600693461	0.922779848515451	0.79044136974188	0
ENSG00000075223.9	SEMA3C	80371853	80551675	7_80620113_CAAAAA_C	80620113	CAAAAA	C	7_80620115_AAAAAAA_A_b37;7_80620113_CAAAAAAAA_C_b37;7_80620114_AAAAAAAA_A_b37;7_80620116_AAAAAA_A_b37;7_80620121_A_AA_b37	1.99547867949951	0.946390032629918	1.90433243426202	0.757092008268953	1.47142326865742	0.467205846503362	1.8363038037877	0.685776068313778	1.18977165823873	0.368052749998791	1.56045282997303	0.507341098099231	1.80389262851304	0.657881382102689	1.17200847596985	0.362853944430465	1	1	0.804042613951349	0.895446774255757	0.778509958277433	0.799039215477797	0.901036333573459	0.765393560006253	0
ENSG00000075234.12	TTC38	46663857	46689905	22_46686480_TAGG_T	46686480	TAGG	TRUE	22_46686480_TAGG_T_b37	-3.63104551148706	0.0176451042826745	-5.18764184066254	0.00734073907063391	1.99256085249579	0.931267292788428	1.51334806248286	0.485424611841501	1.2428117682008	0.384209893214996	-2.15933626380945	0.0414056264338853	1.86029694739335	0.708576396769987	1.49442732618462	0.477061718220098	0.541777524843545	0.455962707504302	0.885505332441326	0.860202311595324	0.783822766207077	0.488957217320338	0.906428917007381	0.801001764299572	0
ENSG00000075239.9	ACAT1	107992242	108018503	11_107294909_CT_C	107294909	CT	C	11_107294909_CTT_C_b37;11_107294911_T_TT_b37;11_107294910_TT_T_b37	1.90940335872352	0.763420015740376	1.7452897627644	0.613777809856145	1.86626349820392	0.714588934091158	1.72692526013265	0.601276628807478	1.93372480225963	0.796839361270114	0.0142815350477576	0.158789272367247	1.89831581120376	0.749817826736408	0.851255330867559	0.283812088559195	0.996632292211616	0.979524989305632	0.858712886884822	0.876552929383395	0.867800772225773	0.648562284665543	0.910765114259028	0.736841810444527	0
ENSG00000075240.12	GRAMD4	46971908	47075688	22_47059282_C_T	47059282	C	TRUE	22_47059282_C_T_b37	1.63336956784389	0.544846724767739	1.99284207111992	0.932575786365288	0.432679973176903	0.210596637996187	1.42798146332399	0.44945791678561	0.882660414994518	0.290492032099744	-0.57149334134823	0.108804975449856	1.26989246284188	0.392848333736171	0.906208106293946	0.295632572389524	0.955867184143724	1	0.680397642767355	0.853507565621959	0.741063152888855	0.599607474088299	0.855152397122359	0.739072093302482	0
ENSG00000075292.14	ZNF638	71503690	71662199	2_72511401_T_C	72511401	TRUE	C	2_72511401_T_C_b37	-0.886182432397561	0.0893423963352093	1.70598884231407	0.587661478025598	0.87104642299272	0.287998652880985	-0.815925259201776	0.0933330660801929	1.596718976109	0.525399645701471	-1.10939978741681	0.077841641371136	1.9724655752571	0.868208102055118	-1.56007992924702	0.0591848889468166	0.715856811191914	0.97167032686702	0.730129367862718	0.680197113730872	0.826932026587778	0.559753674628986	0.929162661948333	0.55587225157948	0
ENSG00000075391.12	RASAL2	178062863	178448644	1_179292180_C_CTT	179292180	C	CTT	1_179292183_T_TT_b37;1_179292183_T_TTT_b37;1_179292182_TT_T_b37;1_179292183_T_TTTT_b37;1_179292181_TTT_T_b37;1_179292180_CTTT_C_b37	1.98327287859081	0.897093865235358	1.97490751931338	0.874136836786307	1.90736853181892	0.760858070347755	1.99671523070771	0.954295939069424	1.68885915384453	0.576980958938496	1.99548621258742	0.946434644506362	1.99858926269349	0.970038673716485	0.441150017175687	0.211833684356821	1	1	0.864626458659974	0.928517155624116	0.834124796471636	0.87947481058413	0.936634999021541	0.709221269342184	0
ENSG00000075399.8	VPS9D1	89773541	89787394	16_89737962_C_A	89737962	C	A	16_89737962_C_A_b37;16_89737962_C_CG_b37	1.99988562471111	0.991467075857246	-1.09374365992784	0.0785937973775668	-5.78588688340318	0.00526559356070019	-1.35115682754702	0.0671578016816038	-6.50953265435089	0.0035329078532895	1.03503350953412	0.325938738063391	-0.234341454086746	0.134974120172565	0.156036007050943	0.174487052825234	1	0.679014939415213	0.254548524126316	0.633416759183738	0.235967801959563	0.742316949551872	0.733643488952791	0.693113299783359	0
ENSG00000075407.13	ZNF37A	38383263	38414472	10_39121547_T_C	39121547	TRUE	C	10_39121547_T_C_b37;10_39121547_T_G_b37	1.6706125771625	0.566020018517376	1.7230330824359	0.598696132729253	1.9996483938217	0.985039611873354	1.13743685988965	0.353022407764391	1.81186476634792	0.664473199161239	1.99511754049985	0.944293471248188	1.13781521207017	0.353128015654647	1.98468617848852	0.901513992585573	0.962792199306591	0.97359706163301	0.892479076655294	0.829305626878618	0.851289211216603	0.879186754063203	0.844323982794255	0.862074818007189	0
ENSG00000075420.8	FNDC3B	171757417	172119455	3_171911014_T_TCCTCCTCC	171911014	TRUE	TCCTCCTCC	3_171911014_T_TCCTCCTCCCCTCCTCC_b37;3_171911014_T_TCCTCCTCC_b37;3_171911014_T_TCCTCCTCCCCTCCTCCCCTCCTCC_b37;3_171911014_T_TCCTCCTCCCCTCCTCCCCTCCTCCCCTCCTCC_b37	1.89322403992048	0.743844944945565	1.57727164045298	0.515578775998103	1.81986856484372	0.671260311581007	1.71036836042339	0.59045668101215	1.49328450704985	0.476564161273293	1.90415322588285	0.75687177173067	-0.290515383632226	0.130166694034912	1.77983717054997	0.638915878509608	0.992917204029712	0.957842159502455	0.848727790630664	0.876552929383395	0.812271799735022	0.852747061769987	0.725491456284452	0.834760110466442	0
ENSG00000075426.7	FOSL2	28615314	28640179	2_28065526_CTT_C	28065526	CTT	C	2_28065527_TT_T_b37;2_28065528_T_TT_b37;2_28065526_CTT_C_b37	-2.46851692865943	0.034524946504071	-1.93792152818753	0.0472090721781339	-5.12715349513155	0.00759251672813028	-3.36322789035506	0.0205656739690135	-1.03839882430918	0.0813160877926093	-3.69670995209594	0.0169967443394361	-4.77930180990052	0.00922209560521468	-0.250628333517341	0.133560161347894	0.594970785303305	0.624768176276812	0.277372451944752	0.542282744167871	0.553956611266262	0.384564731309258	0.451686834089756	0.667207350798106	0
ENSG00000075568.12	TMEM131	98372798	98612388	2_98815319_G_A	98815319	G	A	2_98815319_G_A_b37	1.06410800700257	0.333336560001318	1.99181430662952	0.927909901214976	1.92611296115314	0.785759115856458	1.81701263187711	0.668818414349651	1.99521959802212	0.944877822731737	0.0710323455737694	0.164871432945467	1.99993822156506	0.993728751057554	-0.711818753805915	0.0996073701142224	0.882783646914717	1	0.867561765318207	0.890225685373315	0.885956861017658	0.654130376991898	0.938145103109182	0.626311309282283	0
ENSG00000075618.13	FSCN1	5632438	5646286	7_5177850_C_CAA	5177850	C	CAA	7_5177850_C_CAAAAA_b37;7_5177850_C_CAAA_b37;7_5177850_C_CA_b37;7_5177850_C_CAAAAAA_b37;7_5177850_C_CAA_b37;7_5177850_C_CAAAAAAAAAAA_b37	1.83727012989084	0.686655527381329	1.99282755463605	0.932507615016173	1.97582504023961	0.876440563937608	1.90462069851299	0.75744674272301	1.61134900043538	0.533009347203068	1.98023761879688	0.888202747081385	1.91265073631689	0.767574458934832	1.99874160928471	0.971701935221383	0.987019367218779	1	0.880772493877715	0.90687209403502	0.827019109814419	0.871159163933901	0.916052403767502	0.870668470504968	0
ENSG00000075624.9	ACTB	5566781	5603415	7_5948737_C_CT	5948737	C	CT	7_5948738_TT_T_b37;7_5948739_T_TT_b37;7_5948737_CTT_C_b37;7_5948739_T_TTT_b37	0.0152762249454668	0.158893650146627	1.66381429342368	0.562039222671591	1.35622338075473	0.422346528217859	1.69475271528819	0.580611391674417	0.0544461244266472	0.163066769713679	1.42744453748634	0.44924522686761	-0.34137110199066	0.125978627557054	-1.0479078967391	0.0808412177683937	0.787792845364236	0.966808641106964	0.788172115578186	0.874116165822639	0.660112362955063	0.785617022275936	0.721100872443907	0.600768788345208	0
ENSG00000075651.11	PLD1	171318194	171528740	3_172371550_G_GT	172371550	G	GT	3_172371552_TT_T_b37;3_172371550_GTTT_G_b37;3_172371550_G_T_b37;3_172371553_T_TT_b37;3_172371551_TTT_T_b37	-0.402322273038408	0.121155277408799	0.679790249986752	0.250554410590345	-0.476215059639287	0.115580092947132	-0.605502918339937	0.106493369734374	-0.655167616344386	0.10321387644521	1.0295857621295	0.324576890904242	-0.616977586093583	0.105725646883852	0.653931564734251	0.245966615969743	0.754386553545886	0.837585622624163	0.592167778689541	0.690771828908084	0.590336888011585	0.741823090110723	0.706196420100466	0.720558549988895	0
ENSG00000075711.16	DLG1	196769430	197026171	3_197309505_CA_C	197309505	CA	C	3_197309514_AA_A_b37;3_197309505_CAAAAAAAAAA_C_b37;3_197309515_A_AA_b37;3_197309515_A_AAA_b37	1.85642798539203	0.704755456012954	1.92597300119365	0.785561252822502	1.99954058011201	0.982899385988138	1.98210067761102	0.893569940335828	1.9999761234991	0.996101265385399	1.99999945338772	0.999410098207652	1.45684725249828	0.461129054694424	1.99744509282311	0.959687222106638	0.988107307289045	1	0.892479076655294	0.925620261305721	0.891403798650264	0.885306510361988	0.87256457085053	0.868557098054464	0
ENSG00000075785.8	RAB7A	128444964	128533639	3_129183957_AGTGT_A	129183957	AGTGT	A	3_129183969_TGTGTGTGT_T_b37;3_129183973_TGTGT_T_b37;3_129183967_TGTGTGTGTGT_T_b37;3_129183975_TGT_T_b37;3_129183971_TGTGTGT_T_b37;3_129183957_AGTGTGTGTGTGTGTGTGTGT_A_b37	1.56170780836015	0.507947895536451	-3.25608061695107	0.0218702167394115	1.93184334336405	0.794039838028263	0.640444850544952	0.243614592940454	0.759756104783264	0.265424054447363	-4.23393904145115	0.0125324653637544	0.236298234343906	0.184163459762005	-0.441556501617299	0.118158928598152	0.947364217521036	0.527492199933114	0.869440467396574	0.783267289398608	0.73080200020447	0.369660984387751	0.770143315188901	0.651691718959558	0
ENSG00000075826.12	SEC31B	102246398	102289628	10_102906360_G_A	102906360	G	A	10_102906360_G_A_b37	1.99999990192157	0.999750122697726	1.99999990192157	0.999750122697726	1.99999990192157	0.999750122697726	1.99999990192157	0.999750122697726	1.99999990192157	0.999750122697726	1.99999990192151	0.999750122625315	1.99999990192163	0.999750122770137	1.99999990192157	0.999750122697726	1	1	0.892884875505217	0.932680768156761	0.891403798650264	0.885306510361988	0.938145103109182	0.874702528010499	0
ENSG00000075856.7	SART3	108916356	108955176	12_108573827_C_A	108573827	C	A	12_108573828_AA_A_b37;12_108573827_C_A_b37;12_108573827_CAA_C_b37;12_108573829_A_AAAAAAAA_b37;12_108573829_A_AA_b37	1.99769020282389	0.961668146331799	-0.0486228677581835	0.152343935924656	1.73251908640088	0.605026624329525	1.56890561468907	0.51145243811625	1.96819202801009	0.858449766183902	1.96577984841309	0.853239313889981	-2.60285102478474	0.0319188337316086	1.98005345879091	0.887686489817969	1	0.766009997976889	0.836168456993197	0.863365792598143	0.875941150677427	0.86856100148302	0.583802972588446	0.86160074616545	0
ENSG00000075884.8	ARHGAP15	143848930	144525921	2_144905118_C_T	144905118	C	TRUE	2_144905118_C_T_b37	1.9996460273382	0.984989356815891	1.89930130510078	0.750992778531077	-0.0133916478776541	0.155916414355627	1.97710641732584	0.879734135647872	0.458795305635817	0.214438577869012	-3.11787249756304	0.0236806319790159	-1.27952115543621	0.0701493930854095	-0.378494915646172	0.123016015759831	1	1	0.630062282219931	0.923702250385504	0.697717321558825	0.414907758405764	0.667874248636668	0.654631725652754	0
ENSG00000076043.5	REXO2	114310107	114321001	11_113395166_G_A	113395166	G	A	11_113395166_G_A_b37;11_113395166_G_T_b37	1.99037733274076	0.921856703052952	1.43620322832766	0.452734497807146	1.57099645116074	0.512478297096105	1.91901577551045	0.775968024874402	1.98071160015434	0.889542854712483	1.68948375948605	0.577363572209115	1.52469351998604	0.490556015444942	0.811107858742446	0.275553138459453	1	0.933378553318592	0.81733946594217	0.909078840505978	0.87987936317454	0.816614620334262	0.876882734772325	0.734552600413322	0
ENSG00000076067.7	RBMS2	56915712	56984745	12_56462323_C_T	56462323	C	TRUE	12_56462323_C_T_b37	1.58019059653088	0.517032163542459	0.645746013888527	0.24453580377763	-0.231311266424257	0.135239031260483	1.95001428290192	0.823088128927355	1.26523200645886	0.391342048479589	0.0449980948952771	0.162048865920601	0.0160923602521734	0.15897934962416	1.51684918713084	0.486998583567967	0.949974467466081	0.831659781147245	0.609062678435805	0.918870221684998	0.784917805978904	0.651274777221407	0.755288315597626	0.805422669170226	0
ENSG00000076201.10	PTPN23	47422500	47454931	3_48041335_TAAA_T	48041335	TAAA	TRUE	3_48041336_AAA_A_b37;3_48041337_AA_A_b37;3_48041335_TAAA_T_b37	1.86990442872451	0.718332967930743	-2.06069135004623	0.0438925258750006	-0.709611677633688	0.099745269127408	1.82929560490135	0.679486546778457	1.02971698908431	0.324609606941447	1.31550612260037	0.408043555457469	-3.17527137485706	0.0229105926122363	-0.599928650905213	0.106868526042145	0.989349032822251	0.61047384070808	0.563710616089793	0.893197491925498	0.75908060366002	0.770267019874192	0.558904134769237	0.634292963057925	0
ENSG00000076248.6	UNG	109535378	109548797	12_110216234_A_AT	110216234	A	AT	12_110216234_AT_A_b37;12_110216235_T_TT_b37;12_110216235_T_TTTTT_b37;12_110216235_T_TTT_b37	0.961852177641447	0.30825263099056	1.99764354133544	0.961283201774618	1.85111911144242	0.699607123350326	1.87647134268121	0.725238446716178	1.86934979483863	0.717758834312636	0.728382917352178	0.259463535391722	1.72911005285954	0.602735412138328	1.56088631835308	0.507550553958462	0.877142903986913	1	0.856094875906786	0.902670472545528	0.85824147105208	0.710157882272748	0.894260120421402	0.810578383271472	0
ENSG00000076258.5	FMO4	171283346	171311223	1_171309619_A_G	171309619	A	G	1_171309619_A_G_b37	1.46199992438636	0.463262743751644	-2.24496027155681	0.0393669907758024	-1.98358061147758	0.0459457959910467	-4.06603869302188	0.0137805685588948	-0.968298761794642	0.0849111061269194	1.99984743118796	0.990144880366861	1.52987956030228	0.492931765875422	1.47173824777036	0.467338573032083	0.938607394616859	0.601063225585075	0.470764015710377	0.521970877841389	0.561851181694028	0.885306510361988	0.876882734772325	0.799175865047047	0
ENSG00000076321.6	KLHL20	173684079	173755840	1_174542312_G_T	174542312	G	TRUE	1_174542312_G_T_b37	0.683288397245065	0.251183068956476	1.82697585031349	0.677438017224164	0.908097949965963	0.29605016004481	0.130931104369779	0.171581758145999	1.77784583856584	0.637403434712387	-0.525307377024888	0.112032947959675	-3.03152434733403	0.0248899824457306	1.96920732916379	0.860703737331517	0.844677965510806	0.9943916316085	0.736450765799729	0.743448042369689	0.844876743165523	0.604893237236788	0.566328158258577	0.860578273018401	0
ENSG00000076344.11	RGS11	318299	325980	16_329849_A_C	329849	A	C	16_329849_A_C_b37	-0.537807294756362	0.111149045704579	-0.198890815225411	0.138110084368946	-3.94662564963443	0.0147454857655723	-5.50007768267739	0.00616963319304456	0.649977893594837	0.245274252172921	1.12859344981382	0.350566210226006	1.88997573292039	0.740116509776014	1.66598134035945	0.563302282597315	0.746052110386356	0.757897928237261	0.329968582035763	0.437369011451762	0.717537245339503	0.754343663776632	0.909279426562608	0.822674215177183	0
ENSG00000076351.8	SLC46A1	26721660	26734215	17_25885729_GT_G	25885729	GT	G	17_25885730_TT_T_b37;17_25885731_T_TT_b37;17_25885729_GTT_G_b37	1.88834779521346	0.73827090806193	1.99217640830136	0.929518172711688	-0.0629829280969716	0.150914495140553	-1.66352589997365	0.0556158200143845	1.86478176901096	0.713081790185126	0.999865784637052	0.317278033853555	-2.81929196852906	0.0281429032654025	0.55132755024789	0.228741088664144	0.992442274286446	1	0.624700500118306	0.623939850594134	0.85824147105208	0.739880943934934	0.577565754882817	0.713334333242973	0
ENSG00000076356.6	PLXNA2	208195586	208417665	1_208740477_C_T	208740477	C	TRUE	1_208740477_C_T_b37;1_208740477_CT_C_b37;1_208740478_T_TT_b37	1.34348105554335	0.417791583412194	1.70929572485187	0.589769567340314	1.70846712149154	0.589239896170306	1.86457698444957	0.712874231544598	1.22591183494205	0.378955309487204	1.86435793172768	0.712652408608541	1.9222428658548	0.78036020042847	1.50930230605212	0.483616244149544	0.922866181644759	0.972785232872346	0.832364463300368	0.899567819674184	0.782047688920276	0.847343372942996	0.917887289855291	0.804030896248166	0
ENSG00000076555.11	ACACB	109554399	109706031	12_109993104_T_G	109993104	TRUE	G	12_109993104_T_G_b37	0.385629077532258	0.203878471919233	0.353762617275663	0.199471818049024	-0.127814669493887	0.144646848594365	1.92967097611432	0.790858322981344	0.271028400319608	0.188542287070281	1.81662653137687	0.668490021378719	-1.23666643395603	0.0720070120214388	1.98312796477768	0.896651558351181	0.815510134058753	0.801258665920216	0.617063211619557	0.909934705733346	0.683894851273885	0.836517451842363	0.671676900977448	0.862074818007189	0
ENSG00000076604.10	TRAF4	27071001	27077974	17_27203824_G_GT	27203824	G	GT	17_27203825_TT_T_b37;17_27203826_T_TT_b37;17_27203824_GTT_G_b37;17_27203826_T_TTT_b37;17_27203826_T_TTTT_b37	1.99978691916408	0.988353462367365	1.83371986204412	0.683439150791503	-0.596136418450328	0.107124577510743	1.51798062694763	0.487509044672163	0.363244098550012	0.200771153076461	1.99418639298199	0.939222580416979	1.7352967539137	0.606907217983866	1.99536147057137	0.945700656919643	1	0.994970418006644	0.576268248649266	0.860202311595324	0.691540134609394	0.878487266528294	0.894260120421402	0.866406056444554	0
ENSG00000076641.4	PAG1	81880044	82024303	8_82735520_T_C	82735520	TRUE	C	8_82735520_T_C_b37	1.93954455827316	0.805777539068297	1.93180388733703	0.793981573782939	1.72902168455335	0.602676263855683	-3.98738840208631	0.0144085191701121	1.42464902593423	0.448140382179277	1.95653787616516	0.834857542514802	1.51828107064915	0.487644742238348	1.99810954688769	0.965319432274307	1	1	0.835585403983585	0.526021600069641	0.806592787280949	0.868104255189261	0.876882734772325	0.869315812651087	0
ENSG00000076662.5	ICAM3	10444451	10450499	19_10448774_C_CA	10448774	C	CA	19_10448776_A_AA_b37;19_10448776_A_AAA_b37;19_10448775_AA_A_b37;19_10448774_CAA_C_b37	0.32867356148904	0.196080963131409	0.128402934854762	0.171292277703156	1.80063798740377	0.655236304596148	1.9932948796249	0.934738322153187	0.374994805641109	0.202395294616112	-0.795432541675609	0.0945332538098983	1.93403332144095	0.797302450906896	-2.47049899519675	0.0344849191259556	0.809027843982833	0.781722650307183	0.845064237958887	0.927643654048471	0.692440011101876	0.581410701454206	0.922696644143665	0.517095647615953	0
ENSG00000076685.14	NT5C2	104845939	104953056	10_103873516_TA_T	103873516	TA	TRUE	10_103873516_TA_T_b37;10_103873517_A_AA_b37;10_103873517_A_AAA_b37;10_103873517_A_AAAA_b37;10_103873517_A_AAAAA_b37	-0.38735109227224	0.12232074011788	1.99650376015421	0.952849352270685	-0.932160915785232	0.0868311983248292	1.99637608133042	0.951997148318049	0.0154506795960287	0.158911964592136	0.0223021624887565	0.159633145016844	1.85433413330452	0.702712104835924	1.93973773486215	0.806081898983674	0.755833741456991	1	0.551068244597708	0.928517155624116	0.655281898135141	0.649072110612084	0.906428917007381	0.854407103901168	0
ENSG00000076770.10	MBNL3	131503344	131623996	X_132365962_TGAAG_T	132365962	TGAAG	TRUE	X_132365986_G_GGAAG_b37;X_132365962_T_G_b37;X_132365986_G_GGAAGGAAG_b37;X_132365962_TGAAGGAAGGAAGGAAGGAAGGAAG_T_b37;X_132365982_GGAAG_G_b37;X_132365978_GGAAGGAAG_G_b37	-2.03508925819142	0.0445633179327448	-3.67930169419742	0.0171661986304634	1.12145563503088	0.348600676236243	-1.83961591546063	0.0500549863642738	-0.0330061544233331	0.153915903834826	1.64007243494405	0.54854646676158	1.50390842422456	0.481222502449839	1.78979049726729	0.646603247473057	0.623124601908054	0.504672950175956	0.763073553799059	0.613823655804651	0.649126048584263	0.806285754871259	0.876591129850914	0.836646900072518	0
ENSG00000076864.15	RAP1GAP	21922707	21995801	1_20939213_G_A	20939213	G	A	1_20939213_G_A_b37	0.65737739692139	0.246571995928774	1.97103432876526	0.864858324289166	1.88747756134467	0.737290449526892	0.776759904662242	0.268725718025718	1.98901387764676	0.916522841539123	1.42829495424803	0.449582171047423	1.72481358297279	0.599873708114571	0.0444644013455786	0.161991583998979	0.842415230442051	1	0.861487117810582	0.795442648517139	0.883031484566335	0.78596047305405	0.894260120421402	0.679856883270217	0
ENSG00000076928.13	ARHGEF1	42387227	42434302	19_41598217_T_TA	41598217	TRUE	TA	19_41598219_AAAAA_A_b37;19_41598220_AAAA_A_b37;19_41598223_A_AA_b37;19_41598217_TAAAAAA_T_b37;19_41598218_AAAAAA_A_b37	1.98031138470753	0.888410223449917	1.9831015958747	0.896571282997963	1.91727258676701	0.773634773987717	1.99433476388026	0.940001670245955	1.87842842646097	0.727336202672917	1.87989055707334	0.728915820178171	1.87698557263059	0.725787820839351	1.99895131693472	0.974166319268587	1	1	0.866206693442082	0.927643654048471	0.859334328415035	0.849747916112657	0.909279426562608	0.871210655897926	0
ENSG00000076944.10	STXBP2	7701766	7712759	19_7450719_ATCTCTCTCTCTC_A	7450719	ATCTCTCTCTCTC	A	19_7450719_A_C_b37;19_7450731_C_CTC_b37;19_7450729_CTC_C_b37;19_7450727_CTCTC_C_b37;19_7450719_ATCTCTCTCTCTC_A_b37;19_7450731_C_CTCTC_b37	-2.30823048439549	0.0379283944641325	0.937419620567653	0.30262739725417	1.16863639277204	0.361878523930026	0.726573547059559	0.259124862539051	1.52557711327756	0.490959439740762	1.99673959246809	0.954465553640756	1.73212258750408	0.604759188857632	1.99188603952825	0.92822560922354	0.605310337182084	0.869519769016287	0.764830013380033	0.790617914811379	0.816668116673677	0.881094070169109	0.894260120421402	0.864706320773203	0
ENSG00000076984.13	MAP2K7	7968727	7979363	19_8754476_T_C	8754476	TRUE	C	19_8754476_T_C_b37	1.70828970900408	0.589126614511029	0.601187855785554	0.236922557665064	0.388839697637025	0.20432877603305	1.77871727531863	0.638064279888111	-2.86938433230409	0.0273372518176226	0.727889294881265	0.259371086238506	-5.53526032255536	0.00605029946917807	1.74657189672257	0.614671521623738	0.966906817312213	0.825131078761372	0.677908673582125	0.884155140680346	0.422121154904749	0.710157882272748	0.41800129000711	0.834004824473647	0
ENSG00000077063.6	CTTNBP2	117350704	117514193	7_117552396_C_T	117552396	C	TRUE	7_117552396_C_T_b37	-1.19438862009821	0.0738913942647067	0.341933999319906	0.197864650982039	0.187905552389452	0.178257185313182	-1.28693006114912	0.069833477641873	1.03499460630985	0.325928986120834	1.90256584922508	0.754930755106014	1.47315472278257	0.467936198468969	-0.876407607487522	0.0898863486296194	0.695827441301283	0.801258665920216	0.650752735760243	0.638098811064937	0.759987491436761	0.852547102231874	0.87256457085053	0.614630471473244	0
ENSG00000077150.13	NFKB2	104153866	104162281	10_104423146_TAAAATAAATA_T	104423146	TAAAATAAATA	TRUE	10_104423146_TAAAATAAATA_T_b37	-2.00661893029672	0.0453219517116803	1.09340266525959	0.341018860804027	-0.142704170611978	0.143249187746067	0.874178575375765	0.288668394801995	-0.266429177615294	0.132204200818899	1.84800102783299	0.696632341633271	1.96633087290161	0.854412394997376	1.99809286398363	0.965166840381851	0.623821526953326	0.883917450495693	0.616670637764101	0.804662385995856	0.627575353132642	0.844923960602537	0.928395367114244	0.869315812651087	0
ENSG00000077152.5	UBE2T	202300784	202311108	1_201548261_CAA_C	201548261	CAA	C	1_201548262_AA_A_b37;1_201548263_A_AA_b37;1_201548261_CAA_C_b37	1.704491161215	0.586711771873813	1.70449116121489	0.586711771873741	1.57806849621335	0.515974831578232	1.9698627554078	0.862179187794725	1.7142032134081	0.592926725181067	1.71131795735204	0.591066348730167	1.7802818107757	0.639254727965205	1.91833101072677	0.775048261048906	0.966906817312213	0.971076518813017	0.818951670313721	0.92160575319336	0.835524721959173	0.818322946615356	0.897900887314827	0.85314075772661	0
ENSG00000077157.16	PPP1R12B	202317826	202561834	1_203406785_A_AG	203406785	A	AG	1_203406785_A_AG_b37;1_203406785_A_AAG_b37;1_203406785_A_AAAG_b37;1_203406785_A_AAAGAAG_b37;1_203406785_A_G_b37;1_203406785_A_AAGAAG_b37	1.67857391093787	0.57075187549147	-0.436708919772798	0.118524663839144	0.0401200331020277	0.161526156372304	1.70529237350695	0.587219446188033	0.5738798596783	0.232398678742862	-3.24092965818232	0.0220614817400963	1.93103202872334	0.792845381031602	-1.06190143125531	0.0801478298186738	0.964644851310579	0.743659009724987	0.634118155942417	0.875021197681934	0.710959776338142	0.413237847951197	0.922375379923701	0.598525603056124	0
ENSG00000077235.13	GTF3C1	27470875	27561234	16_27010778_T_TGAGG	27010778	TRUE	TGAGG	16_27010778_T_TGAGG_b37	-5.24641629018976	0.00710426565862961	1.99770400689715	0.961782771678129	-0.556275880025851	0.10985709455816	-0.629320078292608	0.10490662888755	1.82119754563774	0.67240441853467	1.55078351538373	0.502707268327505	1.38062227942629	0.431278622885705	-0.110077375421952	0.146331918492431	0.428450389512454	1	0.581485530613517	0.688164044451968	0.852184892828916	0.797188399770873	0.861714590016257	0.671753452761446	0
ENSG00000077238.9	IL4R	27324988	27376099	16_27739384_C_CA	27739384	C	CA	16_27739384_C_CA_b37	1.59795010537096	0.526032500394971	1.60357790838299	0.528942846724447	0.374579230224185	0.202337592165054	1.82538396873412	0.676041560228869	-0.275930087132394	0.13139627754316	1.9510036960466	0.82481907426111	0.184624833484577	0.177864771008012	1.84910627914297	0.69768274558935	0.951199304134303	0.961438409885376	0.676510012723441	0.892285418717033	0.626372371657019	0.867534300177005	0.766319667863194	0.844419792328422	0
ENSG00000077254.10	USP33	78161671	78225537	1_77468664_T_C	77468664	TRUE	C	1_77468664_T_C_b37	1.47999702436499	0.470840412672324	1.99741260284276	0.959431928771583	0.73466024645478	0.260642762965316	1.51524491293111	0.48627631576526	1.37789060688516	0.430264500784923	1.32990302768405	0.413017800119277	1.9862710627051	0.906724905498131	1.9411032600147	0.808248261985803	0.940368160362953	1	0.717273941169023	0.860202311595324	0.799033895575323	0.771271868019491	0.930673847402398	0.854407103901168	0
ENSG00000077312.4	SNRPA	41256541	41271294	19_41363284_G_GTA	41363284	G	GTA	19_41363284_G_GTATA_b37;19_41363284_G_GTA_b37;19_41363284_G_GTATATATA_b37;19_41363284_G_GTATATATATATATA_b37;19_41363284_G_GTATATA_b37	1.79609950492181	0.651590729680385	-1.87994288563851	0.0488662196914317	0.129867367673114	0.171459889738369	0.691912506664494	0.25274121722771	1.94206361551466	0.809787808858082	-1.74032470014271	0.0531141227778675	1.82956365019845	0.679724300657143	-1.88397221249477	0.0487490916373877	0.978880196583827	0.633110851204287	0.646284744553372	0.788692859530146	0.868493998979198	0.51958243904382	0.90410832169497	0.540483344439698	0
ENSG00000077348.4	EXOSC5	41892278	41903384	19_40931642_A_G	40931642	A	G	19_40931642_A_G_b37	1.735251552531	0.606876515103102	1.95430018923605	0.83072241170001	1.67219450860694	0.566954160448757	1.97162952867319	0.866240790274343	1.99988812163645	0.991560727385153	1.86626728974085	0.714592802776018	1.85839574019082	0.706691341106308	1.99269142399311	0.931871678261836	0.973055203833952	1	0.826627149675459	0.923188414939154	0.891403798650264	0.847859436637564	0.906428917007381	0.864706320773203	0
ENSG00000077380.11	DYNC1I2	172543918	172604930	2_172733055_G_GGC	172733055	G	GGC	2_172733055_G_GGC_b37;2_172733055_G_GC_b37;2_172733055_G_T_b37	-0.494923684312653	0.114213912457399	1.07792471811132	0.336930660377438	1.80708096840266	0.660498156595274	1.33490780115727	0.41476794088676	1.73955918119083	0.609817468049395	1.01554585995325	0.321101619202049	1.79374964778287	0.64972234970037	1.4013828505781	0.439106133151428	0.746055832528209	0.883397658240089	0.84510048596537	0.841713932006925	0.838302867356472	0.740675829922179	0.899135909283432	0.79044136974188	0
ENSG00000077420.11	APBB1IP	26727131	26856732	10_26708390_C_T	26708390	C	TRUE	10_26708390_C_T_b37	-1.2404206048588	0.0718421925307321	1.91157158877041	0.766184693883301	1.97634818767546	0.877774169824721	0.042005413839604	0.161727956337293	1.53893715606512	0.497127670173009	0.922185367066277	0.299186952384382	-2.00884768372674	0.0452620754757127	0.866106317809908	0.286946330798101	0.691287060412998	1	0.881067273804409	0.735916214477951	0.81848475143958	0.731795847245768	0.630881747484664	0.736841810444527	0
ENSG00000077458.8	FAM76B	95502105	95523573	11_95148304_A_T	95148304	A	TRUE	11_95148304_A_T_b37;11_95148306_T_TGT_b37;11_95148306_T_AGTGT_b37;11_95148306_T_TGTGT_b37;11_95148304_AGT_A_b37	0.961558415173954	0.308184195209855	0.415027419274963	0.208045884868254	-2.95370853100457	0.0260347639954558	-1.6130813348654	0.0573268114492894	1.40711984152114	0.441307535502868	-0.693583711515373	0.100752980495017	1.99498611109897	0.943549912601299	1.03757154746859	0.326575788403211	0.877142903986913	0.805663230709369	0.402245796582493	0.624764153151161	0.804715771657389	0.591020746440865	0.934490967094456	0.753653536935991	0
ENSG00000077463.10	SIRT6	4174105	4182601	19_3582603_A_G	3582603	A	G	19_3582603_A_G_b37	1.19552929879762	0.369760055773969	-0.587378328995158	0.107718500420642	0.41911652776048	0.208633482345365	1.22910403557376	0.379940021210253	-2.2226115661648	0.0398887219212431	1.9707427230797	0.864186348126958	1.4956076731562	0.477576503524385	1.85828384027235	0.706580843013738	0.904237237793495	0.737095853372641	0.680397642767355	0.835480223911257	0.464359699513967	0.86856100148302	0.874503828865573	0.845230682995991	0
ENSG00000077514.4	POLD3	74204895	74380162	11_75034238_G_A	75034238	G	A	11_75034238_G_A_b37	1.01745929037054	0.321572349850234	1.77383931685995	0.634385353690096	-0.508608101995264	0.113225897719565	-6.50099293320585	0.00354952727694545	1.94112603858656	0.808284623849569	-0.672118961474894	0.102119979940947	-0.0787199300971224	0.149365389958593	-2.61221917295057	0.0317449269244437	0.880261661269222	0.985820696977265	0.589826667124019	0.382110966979268	0.868493998979198	0.593865915834368	0.748556565185652	0.496079726216988	0
ENSG00000077549.13	CAPZB	19665266	19812066	1_20708961_A_ATGGTGGTGATGGTGGTGATGGTGGTGGTGGGGGGGTAGTGATGGTGGTAATGATTGTGGTGATGGTAGTGGTGATGTTGGTGGTGATGGTGGTGGGGGTAGTGATGGTAATGATTGTGGTGATGTTGGTGGTGATGGTGGTGGTGGTGGGGTTAGTGATGGTGGCAATGATTGTGGTGATGGTGGTGATGGTGGTGGTGATGATGGTGTTGGTGGTAGTGATAGTGGTGGTGGTGGAGGTAGTGATGGTGGTAATGATTGTAGTGATGGTGGTGATGGTGGTGGTGATGATGGTGTTGGTGGTGGAGGTAGTGATGGTGGTAATGATTGTAGTGATGGTGGTGATGGTAGTGGTGATGTTGATGATGGTGGTGGTGATGGTGGTG…	20708961	A	ATGGTGGTGATGGTGGTGATGGTGGTGGTGGGGGGGTAGTGATGGTGGTAATGATTGTGGTGATGGTAGTGGTGATGTTGGTGGTGATGGTGGTGGGGGTAGTGATGGTAATGATTGTGGTGATGTTGGTGGTGATGGTGGTGGTGGTGGGGTTAGTGATGGTGGCAATGATTGTGGTGATGGTGGTGATGGTGGTGGTGATGATGGTGTTGGTGGTAGTGATAGTGGTGGTGGTGGAGGTAGTGATGGTGGTAATGATTGTAGTGATGGTGGTGATGGTGGTGGTGATGATGGTGTTGGTGGTGGAGGTAGTGATGGTGGTAATGATTGTAGTGATGGTGGTGATGGTAGTGGTGATGTTGATGATGGTGGTGGTGATGGTGGTGGTGGAGGTAGTGA…	1_20708961_A_ATGGTGGTGATGGTGGTGATGGTGGTGGTGGGGGGG_b37;1_20708961_A_ATGG_b37;1_20708961_A_ATGGTGGTGATGGTGGTGATGGTGGTGGTGGGGGGGTAGTGATGGTGGTAATGATTGTGGTGATGGTAGTGGTGATGTTGGTGGTGATGGTGGTGGGGGTAGTGATGGTAATGATTGTGGTGATGTTGGTGGTGATGGTGGTGGTGGTGGGGTTAGTGATGGTGGCAATGATTGTGGTGATGGTGGTGATGGTGGTGGTGATGATGGTGTTGGTGGTAGTGATAGTGGTGGTGGTGGAGGTAGTGATGGTGGTAATGATTGTAGTGATGGTGGTGATGGTAGTGGTGATGTTGATGATGGTGGTGGTGAT…	-5.77435429396166	0.00529931551994334	0	1	-2.98809153791819	0.0255223425144878	1.92180792713901	0.779762573688461	-1.93146302645357	0.0473906986760495	-3.46504408158756	0.019400564690182	-0.0779898434179245	0.149436858614411	-4.02433827886682	0.0141099208016898	0.419177729226922	1	0.400611182369286	0.909078840505978	0.484176172554896	0.404578755763305	0.748556565185652	0.419784115104605	0
ENSG00000077713.14	SLC25A43	118533022	118588441	X_118529696_C_G	118529696	C	G	X_118529696_C_G_b37	0.351822267431089	0.199207132992362	1.81746820677154	0.66920642543141	1.92008262230496	0.777409409171105	1.80994132964582	0.66286779118331	1.8514975584884	0.699970606251371	0.912336917974699	0.296989574925311	1.8510106867738	0.699503083720331	1.96196688231532	0.845376653664901	0.809636977820794	0.994221253745968	0.866965469683295	0.889463413988831	0.857454213018868	0.731319135428469	0.906428917007381	0.860148319683698	0
ENSG00000077721.11	UBE2A	118708500	118718381	X_118639153_TAA_T	118639153	TAA	TRUE	X_118639155_AAA_A_b37;X_118639153_TAAAA_T_b37;X_118639156_AA_A_b37;X_118639154_AAAA_A_b37	1.60946884531944	0.532020336406838	1.96389046789284	0.849289475366723	1.66530881105132	0.562909716094544	1.45399343078645	0.459954014370528	1.506916385556	0.48255498975999	1.99581115650733	0.948395922995511	1.96417661664998	0.849880688345134	1.92443705374222	0.783402938376397	0.955009816055387	1	0.826344159141357	0.85547034805836	0.813494357989661	0.879867029356496	0.927558356394603	0.853222810068534	0
ENSG00000078018.15	MAP2	210288781	210598842	2_209945828_T_C	209945828	TRUE	C	2_209945828_T_C_b37	1.97881904840852	0.884287086063603	-2.90047168658242	0.0268493608066821	1.68857404968895	0.576806480680379	1.96203874589298	0.845520962276749	1.90495354042321	0.757857065081217	1.54691495408269	0.50087354452852	1.81446219222164	0.666656704649482	1.60903594254324	0.531793087118912	1	0.560190779263971	0.829674155041726	0.920848581526074	0.861018852831264	0.797065970120806	0.902415185437205	0.817420390924258	0
ENSG00000078070.7	MCCC1	182733005	182833863	3_182472111_ATTATTTATTTATTTATTTAT_A	182472111	ATTATTTATTTATTTATTTAT	A	3_182472111_ATTATTTATTTATTTATTTAT_A_b37;3_182472119_TTTATTTATTTAT_T_b37;3_182472123_TTTATTTAT_T_b37;3_182472127_TTTAT_T_b37;3_182472115_TTTATTTATTTATTTAT_T_b37	1.88099264280356	0.730113594150442	1.33609940456779	0.415186254500106	-2.00139546124342	0.0454626091682678	-7.47531901142946	0.00208254668270439	0.2249527417423	0.182758672552449	1.93306707805868	0.79585593448433	1.9107383120587	0.765117873012328	1.96209139116002	0.845626768766801	0.991223225847609	0.916612934704496	0.468947823361579	0.381306057279068	0.680037539292002	0.860914672145099	0.914689651336658	0.860148319683698	0
ENSG00000078124.7	ACER3	76571910	76737841	11_75838678_CA_C	75838678	CA	C	11_75838680_AA_A_b37;11_75838681_A_AA_b37;11_75838681_A_AAA_b37;11_75838678_CAAA_C_b37;11_75838679_AAA_A_b37	1.58316032331192	0.518518211362929	1.51233588251671	0.484971142498218	1.68126349709718	0.572367951577452	-2.35685365189653	0.0368603244945969	1.34055531899526	0.416756060225983	1.00728074210491	0.319078671089593	0.337188403856601	0.197224134993218	0.779197427380723	0.269203204317468	0.949974467466081	0.949767015929232	0.827604388709442	0.605499756344764	0.792343103624502	0.739880943934934	0.775372758166602	0.730384777029432	0
ENSG00000078142.7	PIK3C3	39535170	39667794	18_38592486_T_C	38592486	TRUE	C	18_38592486_T_C_b37	0.886335704833527	0.291286796936606	1.9990999097098	0.976065853056123	0.0427172110159972	0.16180421764072	1.99703290870934	0.95655990232204	1.4942025149798	0.476963773769806	-1.45667941656342	0.0629967075796369	1.64384006419948	0.550646682413331	1.58130157247285	0.517587219097105	0.865525761291632	1	0.634118155942417	0.928684029605753	0.812333118049123	0.527671875282233	0.882705181080266	0.814848574028081	0
ENSG00000078237.4	C12orf5	4430370	4462338	12_3991792_T_A	3991792	TRUE	A	12_3991792_T_A_b37;12_3991792_T_*_b37	-0.811112137100338	0.0936134573184108	0.42030607275683	0.208804786309948	1.12683323905117	0.350080104670494	1.86432621841692	0.712620311100158	1.49891422255359	0.479023429139794	1.82446522926858	0.675239008278977	1.75232607055841	0.618717718417273	1.02794597939231	0.324168445820781	0.719791642551928	0.807295050028046	0.763795209948765	0.899567819674184	0.812515664747631	0.83923399367062	0.894260120421402	0.752944997832226	0
ENSG00000078246.11	TULP3	2986388	3050306	12_2034862_G_T	2034862	G	TRUE	12_2034862_G_T_b37	1.16842712636947	0.361818110191858	0.409058861619826	0.207191722931438	1.31215885472949	0.406899659306684	1.84752943050563	0.696185485980554	1.19707408979042	0.37022000774696	1.62053883315008	0.537891751863034	0.734987453881331	0.260704412274119	0.363263644826816	0.200773841938646	0.901400956529385	0.805297126477811	0.782981763391214	0.896813553228697	0.778708082466852	0.805263600693461	0.802927768976815	0.709221269342184	0
ENSG00000078269.9	SYNJ2	158402887	158520208	6_158171792_G_GAA	158171792	G	GAA	6_158171792_GA_G_b37;6_158171793_A_AA_b37;6_158171793_A_AAA_b37;6_158171793_A_AAAA_b37	1.23532606727764	0.381869773779836	1.94143013742615	0.808770777792354	1.52337951799063	0.489957100346181	1.56214830642608	0.508161178053474	0.725335770599713	0.258893493926267	1.40383357260822	0.440044457236912	1.39219697569717	0.435616211456412	1.86887917462536	0.717272747754211	0.910075923638093	1	0.809396287703691	0.863365792598143	0.727784204019032	0.782828058790666	0.863945421694204	0.846250352131454	0
ENSG00000078304.15	PPP2R5C	102228134	102394326	14_101423597_G_C	101423597	G	C	14_101423597_G_C_b37	1.56023802169972	0.507237360665859	1.88406994342984	0.733491293406357	1.90639561564097	0.759643982477818	1.49429158985947	0.477002577479098	1.91658844998716	0.772726336767542	1.07988939385768	0.337445932382444	1.34653527210594	0.418876665879801	1.8597794849224	0.708061888833705	0.94728495500536	1	0.864626458659974	0.856965167977952	0.864216264038085	0.746909317239453	0.860867988651186	0.845230682995991	0
ENSG00000078319.7	PMS2P1	99918614	99939531	7_100196604_CA_C	100196604	CA	C	7_100196604_C_A_b37;7_100196604_CA_C_b37;7_100196605_A_AA_b37;7_100196605_A_AAA_b37	0.261846685181752	0.187372984157801	-4.51308806022917	0.0107083389334425	-1.51014450510155	0.0609941353288244	1.90580005245238	0.758904189690531	-1.74183197866694	0.0530662332721835	0.76089111216595	0.265642861998439	1.37931400055368	0.43079247849816	1.85502935169626	0.703388680094084	0.802280459623871	0.489263972062237	0.503575398940631	0.907110403177264	0.498351064605069	0.714861181109177	0.861714590016257	0.845230682995991	0
ENSG00000078369.13	GNB1	1716728	1822495	1_1664331_CT_C	1664331	CT	C	1_1664333_TTT_T_b37;1_1664335_T_TT_b37;1_1664334_TT_T_b37;1_1664331_CTTTT_C_b37;1_1664335_T_TTT_b37;1_1664335_T_TTTTT_b37	0.963999762076526	0.308753538784259	-1.07362833225875	0.0795716914016391	1.22410128397081	0.378398400472348	-0.860548071077289	0.0907765640280612	0.0525123830947791	0.162857841367967	1.926806055062	0.786741929178291	1.9789050640631	0.884520628806809	-2.60534157518157	0.0318725032903818	0.877142903986913	0.682800255813222	0.769467757980117	0.677398462023401	0.660112362955063	0.859792562007119	0.93045988016874	0.496079726216988	0
ENSG00000078403.12	MLLT10	21823093	22032559	10_21242973_G_A	21242973	G	A	10_21242973_G_A_b37	1.99623247605513	0.951056453217175	-0.481658469302317	0.115180742302089	-0.984154045575906	0.0840832134570292	1.61782154691042	0.536439664927326	-2.54532270663123	0.0330087995074645	-0.512714357862137	0.112931266319538	1.90723201315978	0.760687291770023	0.670929028518117	0.248970560169328	1	0.743312828859062	0.547008397654596	0.86714271859697	0.441928069723121	0.604963329076323	0.914083749098468	0.721312381893108	0
ENSG00000078487.13	ZCWPW1	99998448	100026615	7_100609362_C_G	100609362	C	G	7_100609362_CTACGGTGGATT_C_b37;7_100609362_C_G_b37	0.811545100031822	0.275641442945415	-4.47983441440397	0.0109105147340643	-0.799535199946661	0.0942916377099085	-1.08846616603927	0.0788491005879045	0.408829679108692	0.207159007286779	-0.134067929699654	0.144058000520085	-0.631462426641463	0.104765177301437	-2.87447512491724	0.0272567289848529	0.860755742514725	0.489263972062237	0.559573112098835	0.665394113106877	0.693479127418045	0.63400519350895	0.704790953358954	0.481283433021658	0
ENSG00000078618.15	NRD1	52254862	52344477	1_53027471_C_CA	53027471	C	CA	1_53027474_A_AA_b37;1_53027474_A_AAA_b37;1_53027473_AA_A_b37;1_53027472_AAA_A_b37;1_53027471_CAAA_C_b37	-1.25686455824001	0.0711250030893967	1.99554237318819	0.946768419986085	-0.0708741997915467	0.150135441707313	1.68652514519664	0.575555662406335	1.46437821332631	0.464252885520129	0.137290617226142	0.172312424072711	1.41720848136998	0.445220210260181	1.63640699923997	0.546517514764502	0.691258454477242	1	0.623900798899468	0.874116165822639	0.810074051096046	0.662519159723506	0.867773542446052	0.821458144043305	0
ENSG00000078668.9	VDAC3	42249141	42263415	8_42003224_A_G	42003224	A	G	8_42003224_A_G_b37	1.99136008881294	0.925942391573392	-4.258827912605	0.0123575935071439	1.90157700277933	0.753730369535192	0.836768492808062	0.280796361093264	1.2544154549513	0.387877800813251	1.34706673127687	0.41906590759271	1.49476448051132	0.477208669146297	1.88425976716621	0.733701277872251	1	0.493377212240887	0.864626458659974	0.801358426080127	0.783822766207077	0.774857710434948	0.874337666918988	0.850052611080384	0
ENSG00000078674.13	PCM1	17780348	17885478	8_16802646_T_G	16802646	TRUE	G	8_16802646_T_G_b37	1.17408582078411	0.36345665374554	1.20863710625588	0.373688334295177	1.67183692717015	0.566742744545304	1.43748110626552	0.453247118705691	1.45471288928474	0.460249798126299	-3.30705194096021	0.0212392673327454	-0.621922283650122	0.105396690237863	0.329222168788476	0.196154382778338	0.903271884045998	0.893592196380378	0.826627149675459	0.854821279806954	0.809218397929426	0.413237847951197	0.705499975146277	0.70816796478789	0
ENSG00000078687.12	TNRC6C	76000248	76104916	17_75653066_A_AGT	75653066	A	AGT	17_75653076_TGTGTGT_T_b37;17_75653078_TGTGT_T_b37;17_75653080_TGT_T_b37;17_75653066_AGTGTGTGTGTGTGTGT_A_b37;17_75653082_T_TGT_b37;17_75653074_TGTGTGTGT_T_b37	0.786619383671393	0.270663631501898	-2.72939580848669	0.0296512995025933	1.60671132188389	0.530575778763645	0.274608937949552	0.189000573358507	1.88837523502855	0.738301892404896	1.99842908266106	0.968384283162205	1.96423429594802	0.850000155622574	0.354014419143425	0.199506196857878	0.859599639909208	0.571949422303732	0.822363856320827	0.755760159910462	0.859355101767717	0.883188193361143	0.927558356394603	0.709221269342184	0
ENSG00000078747.8	ITCH	32951040	33099198	20_33644620_TA_T	33644620	TA	TRUE	20_33644620_TA_T_b37;20_33644621_A_AA_b37	1.17686323012947	0.364264641466578	-0.52525261714635	0.112036837158883	1.99131193036965	0.925736877018599	-1.10815887287714	0.0779009740764164	1.80416298904396	0.658102284963897	0.429021393135258	0.210064953180692	-4.02167127841165	0.0141312585077108	0.964246901741433	0.308811250067986	0.903320938154494	0.739568058300568	0.884672490960561	0.661983694464192	0.84755234035685	0.683226470581634	0.504405669727081	0.745756445113881	0
ENSG00000078808.12	SDF4	1152287	1167411	1_2131834_CA_C	2131834	CA	C	1_2131836_A_AA_b37;1_2131835_AA_A_b37;1_2131834_CAA_C_b37;1_2131836_A_AAA_b37;1_2131834_C_A_b37	1.92186494834397	0.77984082133607	0.238289752041965	0.184411337545143	1.99936975583336	0.979971479829885	1.72819782274962	0.602125410722346	1.28383813212213	0.397405779208753	-4.01789242241125	0.0141615486353484	1.5554207818551	0.504920502379847	-3.20609723536882	0.0225078045181391	0.999803481826302	0.791211712561939	0.892479076655294	0.876552929383395	0.788188032622712	0.376963066701604	0.876882734772325	0.472680238855768	0
ENSG00000078814.11	MYH7B	33563205	33590240	20_33318516_C_CT	33318516	C	CT	20_33318517_T_TT_b37;20_33318516_CT_C_b37;20_33318517_T_TTT_b37;20_33318517_T_TTTT_b37	0.451075633895641	0.21329430382845	0.696275601677883	0.2535340384798	1.96922167595937	0.860735859651624	1.16157160029172	0.359846636427715	1.9895063147361	0.918408474792418	1.76604401136348	0.628605911362113	1.99986742838723	0.990813380356348	1.93559735964919	0.799668034062677	0.817537377144438	0.839361561348331	0.877464687820916	0.830266903099707	0.883406723413254	0.830092680077476	0.938145103109182	0.853356663514991	0
[truncated: 9,473 more rows]
