# Supplementary material for: Cellular deconvolution of GTEx tissues powers discovery of disease and cell-type associated regulatory variants
Source: Nat Commun. 2020 Feb 19;11:955. doi: 10.1038/s41467-020-14561-0 (PMC7031340; doi:10.1038/s41467-020-14561-0)
Supplement: Supplementary file 21 — Supplementary Data 20 [file 41467_2020_14561_MOESM21_ESM.txt]

gene_id	gene_name	start	end	id	pos	ref	alt	rsid	gt.merged_hepatocyte.delta_aic	gt.merged_hepatocyte.pval	gt.merged_endothelial.delta_aic	gt.merged_endothelial.pval	gt.merged_macrophage.delta_aic	gt.merged_macrophage.pval	gt.merged_b_cell.pval	gt.merged_b_cell.pval.1	gt.merged_nk_nkt_cell.delta_aic	gt.merged_nk_nkt_cell.pval	gt.merged_cholangiocyte.delta_aic	gt.merged_cholangiocyte.pval	gt.merged_hepatic_stellate_cell.delta_aic	gt.merged_hepatic_stellate_cell.pval	gt.merged_hepatocyte.qval	gt.merged_endothelial.qval	gt.merged_macrophage.qval	gt.merged_nk_nkt_cell.qval	gt.merged_cholangiocyte.qval	gt.merged_heptatic_stellate_cell.qval	n_signif
ENSG00000001617.7	SEMA3F	50192477	50226508	3_50807887_GA_G	50807887	GA	G	3_50807887_GA_G_b37;3_50807888_A_AA_b37	0.97405078	0.311111982	1.317935125	0.408876597	-0.08480659	0.148771064	0.942271008	0.942271008	1.995582728	0.947009562	1.464603183	0.464346721	0.28486139	0.190320017	0.449625715	0.541617849	0.344794889	0.851322227	0.814396508	0.573393367	0
ENSG00000002549.8	LAP3	17578814	17609595	4_16616215_A_C	16616215	A	C	4_16616215_A_C_b37	-0.774933229	0.095750649	-1.994194462	0.045657272	-10.27861891	0.000458177	0.956689217	0.956689217	-0.492870893	0.114362942	1.990612179	0.92281314	0.44929812	0.213031854	0.265828865	0.223937446	0.011100393	0.549715477	1	0.609716157	1
ENSG00000002586.13	CD99	2609219	2659350	X_2833974_G_A	2833974	G	A	X_2833974_G_A_b37	1.696873869	0.581929223	-0.454279739	0.11720492	0.747551418	0.263085326	0.402950401	0.402950401	1.956601612	0.834976932	1.504236642	0.481367604	1.999351045	0.97967641	0.571885459	0.333235773	0.422893667	0.839872473	0.827530863	1	0
ENSG00000002726.15	AOC1	150521714	150558592	7_150523544_A_G	150523544	A	G	7_150523544_A_G_b37	-1.684584464	0.054917654	-0.979819368	0.084308681	0.564298617	0.230836219	0.584770662	0.584770662	0.837606523	0.280969707	-2.368361645	0.036612177	-0.217881974	0.136420098	0.202589091	0.289409187	0.407853561	0.684099366	0.264256621	0.491978697	0
ENSG00000002933.3	TMEM176A	150497490	150502208	7_150511923_C_T	150511923	C	TRUE	7_150511923_C_T_b37	0.188893113	0.178375505	1.056553317	0.331393017	-2.548689944	0.032943943	0.188010859	0.188010859	1.790864258	0.647445645	1.984250094	0.90012881	1.63290663	0.544592909	0.353592103	0.503948361	0.167467365	0.811701028	1	0.885466736	0
ENSG00000003056.3	M6PR	9092958	9102551	12_8573540_A_G	8573540	A	G	12_8573540_A_G_b37	1.52279884	0.489692819	0.443492767	0.212177362	0.65473811	0.246108151	0.498478541	0.498478541	0.8024269	0.273807277	1.306949822	0.405128836	0.780133879	0.269386927	0.538049388	0.421153734	0.416724677	0.67603773	0.767348754	0.671887926	0
ENSG00000003147.13	ICA1	8152813	8302317	7_8279839_A_AGCAATATTTGCTGTTCT	8279839	A	AGCAATATTTGCTGTTCT	7_8279839_A_AGCAATATTTGCTGTTCT_b37	1.873599738	0.722193964	1.970349811	0.86328635	1.843526357	0.69242412	0.292280061	0.292280061	1.604218585	0.529275991	0.086162038	0.166537554	-0.12686276	0.144736724	0.618660514	0.680325488	0.614343246	0.777987815	0.53310602	0.507195857	0
ENSG00000004660.10	CAMKK1	3763608	3798185	17_3364086_C_CA	3364086	C	CA	17_3364087_A_AA_b37;17_3364087_A_AAA_b37;17_3364086_CA_C_b37;17_3364087_A_AAAA_b37;17_3364087_A_AAAAAAAAAAAAAAAAAAAAAAAAAAAAAAAAAAA_b37	1.999885842	0.991475202	0.614759637	0.239210536	1.976746685	0.87880018	0.765774986	0.765774986	0.459805388	0.21458884	-4.126472541	0.013317232	-10.94426307	0.000320903	0.684251453	0.443611793	0.666893925	0.625258857	0.16211641	0.016541567	1
ENSG00000004777.14	ARHGAP33	36265433	36279724	19_36515950_A_G	36515950	A	G	19_36515950_A_G_b37	1.745867721	0.614180326	1.863389741	0.711674402	1.876003062	0.724739279	0.718629244	0.718629244	1.920245834	0.777630834	1.749425418	0.616670787	0.458455526	0.21438806	0.582173364	0.649426097	0.622354877	0.833052755	0.906632785	0.609716157	0
ENSG00000004779.5	NDUFAB1	23592322	23607677	16_23054815_A_AC	23054815	A	AC	16_23054817_C_CC_b37;16_23054816_CC_C_b37;16_23054815_ACC_A_b37	-0.270245111	0.131879043	-1.37491492	0.066195997	0.858553935	0.285346974	0.188246415	0.188246415	-0.022176509	0.155016808	-1.185282565	0.07430415	0.328983439	0.19612243	0.307407326	0.260950391	0.437357257	0.578155783	0.366898355	0.582365343	0
ENSG00000004864.9	SLC25A13	95749531	95951459	7_94931438_G_A	94931438	G	A	7_94931438_G_A_b37;7_94931438_G_*_b37	-27.58754512	5.34E-08	-28.11249073	4.08E-08	-29.12350086	2.42E-08	2.32E-05	2.32E-05	-0.512358719	0.112956751	-23.9817805	3.45E-07	-22.67948987	6.77E-07	1.73E-05	1.90E-05	1.10E-05	0.548984535	0.000300738	0.000279181	5
ENSG00000004866.14	ST7	116593291	116870157	7_115652880_GAA_G	115652880	GAA	G	7_115652882_AA_A_b37;7_115652880_GAAA_G_b37;7_115652881_AAA_A_b37	0.150013447	0.173784958	0.644651643	0.244345282	-3.119786959	0.02365452	0.665048644	0.665048644	1.16394628	0.360527853	0.920971355	0.298914956	-2.139980343	0.041881656	0.350201757	0.447459512	0.137073726	0.716484523	0.681022404	0.283647723	0
ENSG00000004939.9	SLC4A1	42325752	42345509	17_42201478_T_C	42201478	TRUE	C	17_42201478_T_C_b37	-4.029539383	0.014068404	-1.931634722	0.047385861	-1.270515825	0.070535442	0.020964643	0.020964643	-0.881998608	0.089574781	-4.027395256	0.014085504	0.734358629	0.260585951	0.102775295	0.225943106	0.246372605	0.515315649	0.168114746	0.664867017	0
ENSG00000005187.7	ACSM3	20621564	20808903	16_19908653_C_CA	19908653	C	CA	16_19908656_AA_A_b37;16_19908655_AAA_A_b37;16_19908654_AAAA_A_b37;16_19908657_A_AA_b37;16_19908653_CAAAA_C_b37;16_19908657_A_AAA_b37	0.190705938	0.178592937	0.357576074	0.19999322	-1.122747125	0.077206522	0.180995258	0.180995258	0.851890006	0.283945144	-0.840565269	0.091911875	-0.840565269	0.091911875	0.353592103	0.415704234	0.253235188	0.686823721	0.405483482	0.403751366	0
ENSG00000005206.12	SPPL2B	2328613	2355099	19_2493811_T_C	2493811	TRUE	C	19_2493811_T_C_b37	0.796889569	0.272700889	1.622691649	0.539047293	1.963593001	0.848677445	0.001859227	0.001859227	1.445651343	0.456546259	1.116287381	0.347186835	1.605433384	0.529908709	0.419269267	0.595254144	0.656571162	0.749413756	0.728143274	0.878918466	0
ENSG00000005243.5	COPZ2	46103532	46115392	17_45377710_C_CGT	45377710	C	CGT	17_45377710_C_T_b37;17_45377714_T_TGTGTGTGCGT_b37;17_45377714_T_CGT_b37;17_45377714_T_TGTGTGTGTGCGT_b37;17_45377714_T_TGCGT_b37;17_45377710_CGCGT_*_b37	1.245191328	0.384958034	-1.166730195	0.075152765	-1.435547189	0.063807445	0.21887826	0.21887826	1.847101872	0.695781046	1.919736434	0.776940552	1.965568263	0.852791465	0.487784852	0.276261375	0.234017375	0.823223512	0.985439016	1	0
ENSG00000005379.11	BZRAP1	56378591	56406152	17_57207540_G_A	57207540	G	A	17_57207540_G_A_b37	0.729533744	0.259679229	-0.644059678	0.103937641	0.070907848	0.164857802	0.422719517	0.422719517	1.734908762	0.606643784	1.657274328	0.558260122	1.814559373	0.66673875	0.411015838	0.314892365	0.358930564	0.802671118	0.876421597	0.952942137	0
ENSG00000005421.4	PON1	94926987	95025673	7_94953895_G_A	94953895	G	A	7_94953895_G_A_b37	-9.230631778	0.000804583	-4.658862642	0.009866387	-10.96516809	0.00031734	0.040579811	0.040579811	1.88023693	0.729291602	-6.511998805	0.003528123	-12.84582527	0.000116666	0.016874048	0.099270243	0.008603558	0.829707545	0.076115034	0.009404464	5
ENSG00000005469.7	CROT	86974996	87029111	7_86991620_CTT_C	86991620	CTT	C	7_86991623_TT_T_b37;7_86991622_TTT_T_b37;7_86991624_T_TT_b37;7_86991624_T_TTTTTTT_b37;7_86991624_T_TTTTTT_b37;7_86991620_CTTTT_C_b37	1.996946359	0.955931521	1.399426366	0.438359242	1.85454192	0.702914125	1	1	1.785493489	0.643257945	0	1	0	1	0.679011356	0.553104728	0.61666724	0.810426976	1	1	0
ENSG00000005889.11	ZFX	24167289	24234372	X_24186788_CT_C	24186788	CT	C	X_24186791_TTT_T_b37;X_24186792_TT_T_b37;X_24186789_TTTTT_T_b37;X_24186790_TTTT_T_b37;X_24186788_CTTTTT_C_b37;X_24186793_T_TTTTTTTTT_b37	0.082887632	0.166175341	-0.137030817	0.143779938	1.759902433	0.624135656	0.310930858	0.310930858	1.615538038	0.53522489	0.973282399	0.310930858	0	1	0.343109228	0.366084247	0.590319518	0.780345422	0.692939402	1	0
ENSG00000005981.8	ASB4	95107755	95169544	7_94738951_A_T	94738951	A	TRUE	7_94738951_A_T_b37	-0.652783761	0.103368736	0.904533984	0.295263282	-0.571502243	0.108804363	0.921432655	0.921432655	0.74167209	0.261967832	0	1	0	1	0.274481212	0.478625554	0.297325223	0.669813898	1	1	0
ENSG00000006047.8	YBX2	7191570	7197934	17_7184046_G_A	7184046	G	A	17_7184046_G_A_b37	-3.439739241	0.019683608	-5.892605772	0.00496373	-1.167132724	0.075134243	0.274475841	0.274475841	1.368758078	0.426900135	-1.135375004	0.076610766	-0.678659063	0.101701333	0.122482987	0.069798967	0.252011745	0.735409413	0.36994291	0.421455083	1
ENSG00000006114.11	SYNRG	35874899	35969544	17_35885952_C_T	35885952	C	TRUE	17_35885952_C_T_b37	0.908439292	0.296125665	1.917576423	0.774039529	-1.287354544	0.069815424	0.873990326	0.873990326	1.664230324	0.562281283	0.791059851	0.271542124	1.173653788	0.363331192	0.437528495	0.663596287	0.244984892	0.787842725	0.657919749	0.754030885	0
ENSG00000006125.12	AP2B1	33905064	34053436	17_33905468_A_G	33905468	A	G	17_33905468_A_G_b37	1.927243073	0.787364193	1.867278759	0.715627081	1.997984649	0.964192867	0.593354708	0.593354708	0.45849449	0.214393852	1.997435779	0.95961387	1.954951396	0.831914681	0.634918871	0.649541513	0.680492289	0.625258857	1	1	0
ENSG00000006282.15	SPATA20	48620418	48633213	17_48624523_A_C	48624523	A	C	17_48624523_A_C_b37	0.244698527	0.185211649	1.845290648	0.694074953	0.501603828	0.220918302	0.210302967	0.210302967	1.648509855	0.553270805	-2.915406414	0.0266182	0.280394226	0.189743798	0.35978429	0.644408663	0.404267355	0.786394729	0.228086863	0.573393367	0
ENSG00000006327.9	TNFRSF12A	3068445	3072384	16_4017349_C_CT	4017349	C	CT	16_4017350_T_TT_b37;16_4017350_T_TTT_b37;16_4017349_CT_C_b37	0.755593122	0.264623428	1.082103819	0.338027973	1.376704291	0.42982521	0.386782472	0.386782472	1.838653402	0.687919751	1.868132167	0.716503213	0.906975546	0.295802058	0.41560158	0.508083154	0.515464427	0.818679833	0.950884617	0.701546362	0
ENSG00000006432.11	MAP3K9	71189242	71276251	14_71475348_G_A	71475348	G	A	14_71475348_G_A_b37	1.979052538	0.884922172	1.842419579	0.691394005	1.454693013	0.460241623	0.585997371	0.585997371	1.648316204	0.553161518	1.740123093	0.610204734	1.747467949	0.615297799	0.657816966	0.64401128	0.529894123	0.786394729	0.903584687	0.926034415	0
ENSG00000006451.3	RALA	39663081	39747723	7_39439475_G_A	39439475	G	A	7_39439475_G_*_b37;7_39439475_G_A_b37	0.50605338	0.221605128	-0.063117386	0.150901183	1.991191617	0.92522594	0.140743122	0.140743122	1.536476235	0.495981725	-0.598761592	0.106947254	-2.644426389	0.031154547	0.387735177	0.374327688	0.673402706	0.770416104	0.438646441	0.241683134	0
ENSG00000006555.6	TTC22	55245384	55266940	1_54901763_A_ATTT	54901763	A	ATTT	1_54901763_A_ATTT_b37;1_54901763_A_ATT_b37;1_54901763_A_AT_b37;1_54901763_A_ATTTT_b37	1.997696692	0.961721988	1.732845069	0.605246686	1.443629773	0.455726442	0.511799318	0.511799318	1.309286151	0.40592168	-0.251960679	0.133445227	-0.251960679	0.133445227	0.679635595	0.618023694	0.527633653	0.726539043	0.490198249	0.48537575	0
ENSG00000006652.9	IFRD1	112063022	112121072	7_112115023_A_T	112115023	A	TRUE	7_112115023_A_T_b37;7_112115023_A_AT_b37	0.84483586	0.282470718	1.724235731	0.599491001	0.988659028	0.314581798	0.011931621	0.011931621	-7.039811616	0.002641629	1.977450376	0.880634184	1.778535659	0.637926422	0.425813479	0.617719304	0.454828554	0.176095913	1	0.936830158	0
ENSG00000006756.11	ARSD	2822010	2847392	X_3195973_T_C	3195973	TRUE	C	X_3195973_T_C_b37	-9.68939797	0.000628572	-11.74782454	0.000209063	-7.072480168	0.002594849	0.106920585	0.106920585	1.607907223	0.531201396	-5.443251829	0.006367474	-3.457512958	0.01948436	0.014815777	0.008714404	0.035532263	0.77839463	0.106377252	0.189675395	3
ENSG00000006757.7	PNPLA4	7866287	7895780	X_8493995_G_GACACAC	8493995	G	GACACAC	X_8493995_G_GACAC_b37;X_8493995_G_GACACAC_b37;X_8493995_G_GACACACACACAC_b37;X_8493995_G_GACACACAC_b37;X_8493995_G_GACACACACAC_b37;X_8493995_G_GAC_b37	1.856476559	0.704803059	1.941496295	0.808876718	1.557920935	0.506120683	0.837851982	0.837851982	0.955203166	0.306708473	1.413897634	0.44393028	1.867673657	0.716032097	0.61329025	0.66954954	0.544135981	0.703700845	0.794642427	0.969063137	0
ENSG00000007001.8	UPP2	158733213	158992666	2_158958378_C_T	158958378	C	TRUE	2_158958378_C_T_b37	1.441044679	0.454681466	1.531931892	0.493877274	1.020791082	0.32239419	0.923753131	0.923753131	1.384643171	0.432777969	1.827176335	0.677614423	1.793098298	0.649206733	0.521315126	0.5786122	0.460564956	0.737377051	0.937184422	0.9451602	0
ENSG00000007129.13	CEACAM21	42055885	42093197	19_42084182_G_C	42084182	G	C	19_42084182_G_C_b37	1.969063457	0.860382035	1.729583061	0.603052223	1.932320372	0.79474569	0.164816251	0.164816251	0.524241255	0.224439287	0.934530979	0.301971134	1.266849567	0.391863913	0.649652894	0.617719304	0.640444838	0.634177959	0.682768428	0.78206839	0
ENSG00000007216.10	SLC13A2	26800310	26824799	17_26752164_GT_G	26752164	GT	G	17_26752174_TT_T_b37;17_26752164_G_T_b37;17_26752175_T_TT_b37;17_26752173_TTT_T_b37;17_26752172_TTTT_T_b37;17_26752164_GTTTTTTTTTTT_G_b37	1.922751663	0.781061604	1.926873475	0.786837797	1.805040367	0.65882042	0.745150847	0.745150847	0.241096292	0.184761316	1.851444571	0.699919682	1.730876658	0.603920449	0.634474062	0.66498289	0.601593621	0.598534117	0.945691539	0.917253381	0
ENSG00000007516.9	BAIAP3	1383601	1399439	16_1175903_T_C	1175903	TRUE	C	16_1175903_T_C_b37	0.852760744	0.284127816	1.966403253	0.854567221	0.187391553	0.178195639	0.294817235	0.294817235	1.706904601	0.58824372	1.293769645	0.40069809	1.794065565	0.649972787	0.426195887	0.676885212	0.37356729	0.800381822	0.765060848	0.945338459	0
ENSG00000007908.11	SELE	169691780	169733846	1_170332859_TTGTG_T	170332859	TTGTG	TRUE	1_170332865_G_GTGTGTGTG_b37;1_170332865_G_GTG_b37;1_170332861_GTGTG_G_b37;1_170332859_TTGTGTG_T_b37;1_170332865_G_GTGTGTG_b37;1_170332865_G_GTGTG_b37	-0.630726881	0.104813719	0.410222931	0.207357987	-4.540569145	0.010544161	0.862843563	0.862843563	-0.395765784	0.121664159	1.677355219	0.570022547	1.955797135	0.833476635	0.275412289	0.417889443	0.085760364	0.555798072	0.88121105	1	1
ENSG00000008128.18	CDK11A	1634168	1655766	1_1612111_C_T	1612111	C	TRUE	1_1612111_C_T_b37	1.967792223	0.8575724	1.660577863	0.560162965	1.68120228	0.572331069	0.646205134	0.646205134	1.931766705	0.793926684	1.089836571	0.34007106	1.841326873	0.690381086	0.649638949	0.606758752	0.571595986	0.833736044	0.723178588	0.961929628	0
ENSG00000008838.13	MED24	38175349	38217468	17_38189055_A_G	38189055	A	G	17_38189055_A_G_b37	1.597724737	0.525916549	1.717758891	0.595236063	1.279581553	0.396006685	0.196863832	0.196863832	1.365618297	0.425752617	0.979222111	0.312334563	-0.194013893	0.13854785	0.552724856	0.617719304	0.497956463	0.735409413	0.694359279	0.495199737	0
ENSG00000008988.5	RPS20	56979853	56987069	8_56414244_CAT_C	56414244	CAT	C	8_56414246_TAT_T_b37;8_56414244_CATAT_C_b37;8_56414248_T_TAT_b37;8_56414244_C_T_b37	1.999925894	0.993131515	1.118172654	0.347701672	1.483818465	0.472475091	0.280193182	0.280193182	-1.903987009	0.04817166	0.934813219	0.302035174	1.825102489	0.675795415	0.684977117	0.51175517	0.534836229	0.446958885	0.682768428	0.955404466	0
ENSG00000009724.12	MASP2	11086579	11107290	1_11099922_A_AGGAT	11099922	A	AGGAT	1_11099926_T_TGGATGGAT_b37;1_11099926_T_TGGATGGATGGAT_b37;1_11099926_T_TGGAT_b37;1_11099922_AGGAT_A_b37	1.285520107	0.397960595	1.709022323	0.589594692	1.338589548	0.416062442	0.416720177	0.416720177	1.046308145	0.328781344	1.871944407	0.720456647	1.981254296	0.89109802	0.493641595	0.617713809	0.509422578	0.70908387	0.953001796	1	0
ENSG00000009950.11	MLXIPL	73007523	73038873	7_72103284_T_C	72103284	TRUE	C	7_72103284_T_C_b37	-0.965985116	0.085032649	-0.906834059	0.088204868	-2.963180215	0.025892547	0.24088178	0.24088178	0.487972777	0.218830011	0.300919624	0.192408288	1.680322377	0.571801446	0.250782334	0.293569101	0.144526413	0.631160487	0.57030992	0.898090775	0
ENSG00000010030.9	ETV7	36322418	36356164	6_36350814_G_A	36350814	G	A	6_36350814_G_A_b37	-2.263121156	0.038948298	-1.007683284	0.082870656	-0.772209983	0.095913656	0.102617533	0.102617533	1.142354495	0.35439842	-0.473323528	0.115792849	-0.079140155	0.149324271	0.169978336	0.288096064	0.281531869	0.716484523	0.456967106	0.513066282	0
ENSG00000010379.11	SLC6A13	329788	372039	12_1100100_C_CGT	1100100	C	CGT	12_1100100_C_CGT_b37;12_1100100_C_CGTGT_b37;12_1100100_C_CGTGTGT_b37;12_1100100_C_CGTGTGTGTGTGTGTGTGT_b37;12_1100100_C_CGTGTGTGTGTGTGTGTGTGTGTGTGT_b37	-1.092501489	0.078653808	-0.136877544	0.143794308	0.600739479	0.236847423	0.042998998	0.042998998	1.760754788	0.624751794	-1.511226747	0.060954306	-1.88704473	0.048659976	0.243127342	0.366084247	0.411746568	0.807137133	0.335706604	0.305770022	0
ENSG00000010626.10	LRRC23	6982732	7023407	12_7015915_A_G	7015915	A	G	12_7015915_A_G_b37	1.088425838	0.339697092	0.621038517	0.240278124	1.97478733	0.873838282	0.711195761	0.711195761	0.726482233	0.259107785	1.185556445	0.366809765	1.189967745	0.368110715	0.467165409	0.444085731	0.665123202	0.669189587	0.73831935	0.757699041	0
ENSG00000010704.14	HFE	26087508	26098571	6_25169492_TAGC_T	25169492	TAGC	TRUE	6_25169492_TAGC_T_b37	1.952990792	0.828351689	1.743579333	0.612589938	1.336040594	0.415165594	0.064892754	0.064892754	1.880876257	0.729986811	1.018164493	0.321746069	1.933106116	0.795914159	0.642607303	0.620096796	0.508871661	0.830023599	0.704807624	0.999893682	0
ENSG00000010932.11	FMO1	171217637	171255117	1_171323199_G_A	171323199	G	A	1_171323199_G_A_b37	0.760044472	0.265479625	-2.714251724	0.029913582	1.846628706	0.695334225	0.110781914	0.110781914	1.834802684	0.684415862	1.928888014	0.789724558	1.733631403	0.605778217	0.41560158	0.178558974	0.614544875	0.818298873	0.989480181	0.918833259	0
ENSG00000011258.11	MBTD1	49254785	49337524	17_48573825_T_TA	48573825	TRUE	TA	17_48573825_TAAA_T_b37;17_48573827_AA_A_b37;17_48573826_AAA_A_b37;17_48573828_A_AA_b37;17_48573828_A_AAAAAAAAA_b37;17_48573828_A_AAA_b37	1.131883663	0.351477315	1.651467503	0.554945026	-0.504073125	0.113552275	0.638098419	0.638098419	1.879370043	0.728352252	0	1	0.66911238	0.248647371	0.473589467	0.603346573	0.30175025	0.829494893	1	0.649380817	0
ENSG00000011295.11	TTC19	15902693	15948329	17_16106354_TACACACACAC_T	16106354	TACACACACAC	TRUE	17_16106354_TACACACACACAC_T_b37;17_16106356_CACACACACAC_C_b37;17_16106366_C_CAC_b37;17_16106366_C_CACACAC_b37;17_16106366_C_CACACACACAC_b37;17_16106366_C_CACAC_b37	1.989028169	0.916576957	1.980621611	0.889287146	1.800079295	0.654784858	0.254699536	0.254699536	1.308322349	0.405594335	1.85371016	0.702106437	1.93909303	0.805068137	0.666474184	0.684865059	0.59964849	0.726411448	0.946226858	1	0
ENSG00000011523.9	CEP68	65283499	65314138	2_65291546_A_G	65291546	A	G	2_65291546_A_G_b37	1.487038941	0.473859838	0.185986578	0.178027531	1.978203174	0.882628874	0.704703801	0.704703801	1.991576698	0.926873989	1.835407971	0.68496346	0.747212913	0.263020826	0.527680932	0.396916283	0.66761379	0.847982127	0.938709542	0.668435371	0
ENSG00000012048.15	BRCA1	41196311	41277500	17_41375509_T_TCTCACA	41375509	TRUE	TCTCACA	17_41375509_T_TCTCACA_b37;17_41375509_T_A_b37;17_41375509_T_*_b37;17_41375509_T_TCACA_b37	-0.68463454	0.101320469	-2.352070014	0.036963992	-7.978935955	0.001583412	0.147297139	0.147297139	1.629066033	0.542495616	0.145648504	0.173278137	1.644225904	0.550862614	0.274217357	0.202543447	0.026711155	0.78397648	0.545891974	0.889851685	1
ENSG00000012124.10	CD22	35810163	35838258	19_35800662_G_T	35800662	G	TRUE	19_35800662_G_T_b37	1.727384754	0.601582814	1.327285644	0.412106857	1.313007954	0.407189385	0.779997806	0.779997806	1.370490575	0.427535317	0.541295915	0.227136427	1.984711985	0.901596588	0.576938156	0.543418227	0.503977613	0.735970033	0.607231015	1	0
ENSG00000012211.8	PRICKLE3	49031150	49042845	X_48774432_CA_C	48774432	CA	C	X_48774433_A_AA_b37;X_48774432_CA_C_b37;X_48774433_A_AAA_b37	1.457343318	0.461333792	1.193219177	0.369073716	1.958391603	0.838368062	0.500472902	0.500472902	1.999992074	0.997753723	0.417543135	0.208407157	1.086828956	0.339274445	0.52279666	0.524158817	0.654756511	0.858259625	0.585634761	0.737815685	0
ENSG00000013364.14	MVP	29831714	29859355	16_30603118_A_AT	30603118	A	AT	16_30603119_T_TT_b37;16_30603118_AT_A_b37	1.645659939	0.551666549	1.661602001	0.56075539	1.985550004	0.904318274	0.678066407	0.678066407	1.957253649	0.836203618	1.443856766	0.45581838	1.548540865	0.501642848	0.564152738	0.606837266	0.671706764	0.839872473	0.804571875	0.858073534	0
ENSG00000013573.12	DDX11	31226778	31257725	12_31244846_C_G	31244846	C	G	12_31244846_C_G_b37	-0.823119344	0.092915671	-2.967286536	0.025831141	-0.047045407	0.152501893	0.979299537	0.979299537	-1.896016562	0.048400739	0.279931885	0.189684277	1.771753036	0.632826736	0.262493406	0.167135639	0.349750711	0.446958885	0.565278849	0.934785972	0
ENSG00000013583.4	HEBP1	13127797	13153207	12_13153773_T_C	13153773	TRUE	C	12_13153773_T_C_b37	-3.299981911	0.021325646	-1.609366529	0.057455001	0.397407696	0.20553623	0.01764875	0.01764875	1.393143164	0.435973727	-2.983697408	0.025587242	-1.401956211	0.065119149	0.12728785	0.244210776	0.390392821	0.739282378	0.222723773	0.343724917	0
ENSG00000014164.6	ZC3H3	144519824	144623623	8_144629402_T_A	144629402	TRUE	A	8_144629402_T_A_b37	0.396460271	0.2054023	1.22228039	0.377839473	1.896272062	0.747401013	0.302341131	0.302341131	-1.443614563	0.063496635	1.38579117	0.433207498	1.724170126	0.599447584	0.376104085	0.529682285	0.630409194	0.472194607	0.788827281	0.914698232	0
ENSG00000014914.15	MTMR11	149900542	149908791	1_149679188_C_CCATCGA	149679188	C	CCATCGA	1_149679188_C_CCATCGA_b37	0.718414194	0.25760439	1.166498365	0.361261945	0.654011681	0.245980671	0.812079968	0.812079968	1.408154167	0.441706233	0	1	0	1	0.409614148	0.520471093	0.416724677	0.743769462	1	1	0
ENSG00000015676.13	NUDCD3	44418719	44530479	7_44535594_G_GA	44535594	G	GA	7_44535595_A_AA_b37;7_44535594_GA_G_b37	1.999993918	0.998032248	1.99843633	0.968457258	1.964946414	0.851483418	0.723689616	0.723689616	1.035273614	0.325998934	1.987950855	0.912592898	1.647998541	0.552982334	0.686141224	0.696864826	0.657557964	0.70908387	1	0.889983182	0
ENSG00000016391.6	CHDH	53846361	53880417	3_53791456_G_A	53791456	G	A	3_53791456_G_A_b37	-0.694953674	0.100666415	0.735928294	0.260881777	-1.566809357	0.058945468	0.122156195	0.122156195	0.297842864	0.192006112	-0.993137712	0.083618001	-2.892650168	0.026971255	0.274217357	0.455812486	0.228295248	0.603607976	0.388529277	0.226985124	0
ENSG00000017621.11	MAGIX	49019060	49024822	X_48638647_CA_C	48638647	CA	C	X_48638648_AA_A_b37;X_48638649_A_AA_b37;X_48638647_CAA_C_b37	1.992262718	0.92990702	1.957163615	0.836033657	1.988773215	0.915616847	0.908547752	0.908547752	1.980825685	0.889867909	1.937250369	0.802201661	1.892499308	0.743007704	0.668866298	0.675798899	0.671952029	0.8432487	0.991970424	0.979297808	0
ENSG00000018610.9	CXorf56	118672111	118699397	X_118685670_CAGA_C	118685670	CAGA	C	X_118685670_CAGA_C_b37	1.733981126	0.606014936	1.599603906	0.526884768	1.924643785	0.783692056	0.984719046	0.984719046	1.987078678	0.909497814	1.907383941	0.760877355	0.577293003	0.232958358	0.578683489	0.592772799	0.637757093	0.845421912	0.976326097	0.634486233	0
ENSG00000018869.12	ZNF582	56887412	56904914	19_56891323_AT_A	56891323	AT	A	19_56891325_TT_T_b37;19_56891326_T_TT_b37;19_56891326_T_TTTTTTTTTTTTTTT_b37;19_56891326_T_TTTTTTT_b37;19_56891323_ATTT_A_b37	1.171551501	0.362721546	-0.529404196	0.111742402	1.288734141	0.399023897	0.966106782	0.966106782	0.886770769	0.291381061	1.822830452	0.673817055	1.87598089	0.72471567	0.479049827	0.324062633	0.500206889	0.691734429	0.935730477	0.973073431	0
ENSG00000020922.8	MRE11A	94152894	94227074	11_94186521_T_C	94186521	TRUE	C	11_94186521_T_C_b37	1.329188739	0.412768907	0.133058241	0.171825755	-0.581126103	0.108144701	0.766347856	0.766347856	-8.156977082	0.001437561	0.47335434	0.21661657	-2.691901913	0.030305086	0.50038148	0.392451774	0.297325223	0.151337651	0.593044038	0.238607346	0
ENSG00000021355.8	SERPINB1	2832565	2842240	6_3440942_GA_G	3440942	GA	G	6_3440942_G_A_b37;6_3440944_AA_A_b37;6_3440945_A_AA_b37;6_3440942_GAAA_*_b37	0.692334203	0.252817711	1.914830946	0.770410967	1.593889722	0.523950406	0.270546818	0.270546818	0.585091194	0.23424321	1.404061961	0.440132059	0	1	0.406126034	0.663374655	0.552163932	0.648319371	0.793799422	1	0
ENSG00000022277.8	RTFDC1	55043646	55093943	20_54585277_A_C	54585277	A	C	20_54585277_A_C_b37	1.278602292	0.395685818	0.413290109	0.207796829	-0.419638306	0.119822594	0.822117909	0.822117909	1.089516323	0.339986118	0.860770914	0.285815284	1.997051191	0.956693808	0.492415745	0.417889443	0.311445152	0.716043761	0.67094242	1	0
ENSG00000023318.7	ERP44	102741460	102861322	9_102433575_C_T	102433575	C	TRUE	9_102433575_C_T_b37	0.332073644	0.196536512	-0.563826878	0.109333636	1.999379525	0.980127285	0.06199349	0.06199349	-1.08537059	0.078999267	1.660618727	0.560186581	0.081127493	0.165981008	0.369267198	0.321022589	0.683523601	0.495827493	0.876686922	0.536947014	0
ENSG00000025423.7	HSD17B6	57145944	57181574	12_56612982_TA_T	56612982	TA	TRUE	12_56612982_TA_T_b37;12_56612982_TA_*_b37	-26.19154243	1.10E-07	-32.05938014	5.35E-09	-27.15939218	6.67E-08	0.000143499	0.000143499	-0.768456524	0.096138823	-17.79899173	8.60E-06	-22.89342213	6.06E-07	2.49E-05	3.52E-06	1.90E-05	0.52348839	0.001605072	0.000279181	5
ENSG00000025708.8	TYMP	50964180	50968485	22_50978931_C_T	50978931	C	TRUE	22_50978931_C_T_b37	1.880334202	0.729397241	1.072505409	0.335514801	1.912991375	0.768015083	0.788637036	0.788637036	1.771161818	0.63238664	1.995189862	0.944706924	1.997726883	0.961973494	0.62132414	0.507239796	0.635163041	0.808631591	1	1	0
ENSG00000025772.7	TOMM34	43570770	43589127	20_43589041_G_A	43589041	G	A	20_43589041_G_A_b37	1.481258528	0.471379029	1.630001627	0.543005155	1.464304592	0.464222184	0.8217389	0.8217389	1.979408747	0.885898055	0.803861308	0.274094797	1.812428686	0.664945726	0.526197981	0.596660122	0.531109132	0.843105245	0.659546854	0.952107617	0
ENSG00000026508.12	CD44	35160416	35253949	11_36247592_G_A	36247592	G	A	11_36247592_G_A_b37	-0.111148166	0.146229566	0.776190881	0.268614404	0.282918944	0.190069211	0.840985346	0.840985346	1.949464725	0.82213446	-8.229553857	0.001382081	1.489487019	0.474916875	0.325098212	0.460219797	0.382044966	0.837498098	0.045615686	0.83740806	1
ENSG00000027697.8	IFNGR1	137518620	137540586	6_136877635_C_A	136877635	C	A	6_136877636_AAA_A_b37;6_136877635_C_A_b37;6_136877635_CAAA_C_b37;6_136877637_AA_A_b37;6_136877638_A_AA_b37	1.304454035	0.404284374	1.908528628	0.762314878	1.806451289	0.659979323	0.0213806	0.0213806	1.138668375	0.353366314	0.372945216	0.202110898	-0.811959154	0.093564048	0.496138386	0.661010369	0.601927808	0.716484523	0.580299262	0.407213447	0
ENSG00000028137.12	TNFRSF1B	12227059	12269285	1_13137099_C_T	13137099	C	TRUE	1_13137099_C_T_b37	-4.138287571	0.013228536	-5.394155818	0.006543613	-1.473710211	0.062351312	0.983980635	0.983980635	-4.546286728	0.010510329	1.013892132	0.32069551	1.60802036	0.53126065	0.100546734	0.081681728	0.232978856	0.308913028	0.703908508	0.87919802	1
ENSG00000028310.13	BRD9	850405	892939	5_301752_G_A	301752	G	A	5_301752_G_A_b37	1.67274109	0.567277617	1.808148207	0.661379835	1.742656947	0.611951417	0.451669374	0.451669374	1.870155016	0.718592819	1.775247765	0.635442568	1.972263552	0.867729936	0.569029002	0.633274413	0.587352228	0.825004095	0.915026203	1	0
ENSG00000031691.6	CENPQ	49431090	49460820	6_48442120_C_CACACAG	48442120	C	CACACAG	6_48442122_GAG_G_b37;6_48442124_G_CAGAGAGAGAG_b37;6_48442124_G_CAGAGAG_b37;6_48442120_CAGAG_C_b37;6_48442124_G_CAGAGAGAG_b37;6_48442124_G_CAGAGAGAGAGAG_b37	-0.950368688	0.085857969	-1.603978478	0.057641471	0.622840596	0.240585597	0.120241855	0.120241855	1.655689481	0.557351614	-3.352901905	0.020687812	0.929032052	0.300726912	0.252558699	0.244210776	0.413510333	0.786878979	0.200732618	0.7055815	0
ENSG00000032444.11	PNPLA6	7598889	7626650	19_7254944_G_C	7254944	G	C	19_7254944_G_C_b37	1.565700847	0.509886924	1.933536567	0.796557383	1.1306821	0.351144212	0.704170528	0.704170528	0.379629742	0.203040168	1.069865829	0.334828063	1.307170123	0.405203499	0.547443086	0.667877431	0.478032885	0.611768837	0.718087161	0.797461614	0
ENSG00000036448.5	MYOM2	1993154	2113475	8_2074042_A_G	2074042	A	G	8_2074042_A_G_b37	0.461353676	0.21481941	1.107843494	0.344893584	-0.817207169	0.093258542	0.983933955	0.983933955	1.178644182	0.364784055	1.469661519	0.46646459	1.495275158	0.477431392	0.383548336	0.511159291	0.277625788	0.716484523	0.816584068	0.838682727	0
ENSG00000036473.6	OTC	38211797	38280703	X_39259598_T_C	39259598	TRUE	C	X_39259598_T_C_b37	-15.67148387	2.63E-05	-16.87636766	1.39E-05	-20.44696932	2.16E-06	0.000603651	0.000603651	0.788481323	0.27103156	-20.10952386	2.58E-06	-13.91135201	6.64E-05	0.001351462	0.001302234	0.000289394	0.673876323	0.000839758	0.0061791	5
ENSG00000037241.3	RPL26L1	172385731	172396774	5_172472382_G_GT	172472382	G	GT	5_172472382_GT_G_b37;5_172472383_T_TT_b37	1.270170372	0.392938418	1.830697452	0.6807324	1.995395656	0.945900809	0.006828876	0.006828876	1.902963635	0.755415522	1.644706537	0.551131817	-0.912263631	0.087908411	0.491585313	0.640727955	0.677528246	0.831724685	0.873706806	0.395818138	0
ENSG00000037474.10	NSUN2	6599351	6633404	5_6630993_G_A	6630993	G	A	5_6630993_G_A_b37	1.64428506	0.550895733	1.882980019	0.732289308	1.363602214	0.425018229	0.247323207	0.247323207	0.654119182	0.245999531	1.420587176	0.446542567	1.098301343	0.342326647	0.564100824	0.652770848	0.513373278	0.659621173	0.797155806	0.741397615	0
ENSG00000037757.9	MRI1	13875345	13885096	19_13869251_G_A	13869251	G	A	19_13869251_G_A_b37	1.569438213	0.511713417	1.977040182	0.879561612	1.945418489	0.815274672	0.802755057	0.802755057	1.94418669	0.813239919	0.758149509	0.265114717	0.467763462	0.21577709	0.548225959	0.682569971	0.649415148	0.836811999	0.650754056	0.610634148	0
ENSG00000037897.12	METTL1	58162253	58166576	12_57564308_GA_G	57564308	GA	G	12_57564308_GA_G_b37;12_57564308_G_A_b37;12_57564309_A_AA_b37	0.874688819	0.288777687	1.393329576	0.436044216	1.683261386	0.573574242	0.65874128	0.65874128	-3.867917531	0.015419282	1.98581252	0.90518725	1.96397274	0.849459208	0.430657264	0.551973902	0.571595986	0.347742243	1	1	0
ENSG00000041802.6	LSG1	194361516	194393206	3_194369579_C_A	194369579	C	A	3_194369579_C_A_b37	1.77638945	0.636302525	1.921664355	0.779565692	1.946376274	0.816873586	0.311841209	0.311841209	1.569561466	0.511773845	0.97219631	0.310675077	1.320791729	0.409859487	0.590557936	0.664382672	0.649779678	0.77110341	0.692939402	0.803402523	0
ENSG00000041982.10	TNC	117782805	117880536	9_117888125_A_G	117888125	A	G	9_117888125_A_G_b37	1.123829412	0.349252674	1.5562073	0.505297538	1.963398811	0.848279302	0.356864199	0.356864199	0.502168313	0.221005294	1.997472923	0.959907199	0.119715055	0.170301765	0.472622947	0.585066978	0.656571162	0.631160487	1	0.540442022	0
ENSG00000042753.7	AP2S1	47341392	47354249	19_46424813_TTATA_T	46424813	TTATA	TRUE	19_46424813_TTATA_T_b37	1.040829583	0.327395979	1.097542399	0.342123592	1.273993925	0.394180846	0.141109528	0.141109528	0.990163428	0.314941995	1.746612558	0.614699911	1.125314532	0.349661431	0.458601815	0.50898972	0.497956463	0.706481823	0.906383099	0.742763829	0
ENSG00000042781.8	USH2A	215796235	216596738	1_217296006_C_CT	217296006	C	CT	1_217296008_T_TT_b37;1_217296007_TT_T_b37;1_217296008_T_TTT_b37;1_217296006_CTT_C_b37;1_217296008_T_TTTT_b37	1.529365691	0.492695501	1.008681692	0.319420382	1.881585782	0.730760803	0.171683051	0.171683051	1.492089359	0.476044725	-1.150676614	0.075895487	0.724105855	0.258663848	0.539209345	0.497073141	0.623895093	0.758843364	0.368746996	0.664071621	0
ENSG00000044115.16	CTNNA1	137946655	138270723	5_138839718_GT_G	138839718	GT	G	5_138839719_T_TT_b37;5_138839718_GT_G_b37	1.833937222	0.683634913	1.814176603	0.666415743	1.817773669	0.669466907	0.651583119	0.651583119	1.92066344	0.778198505	0	1	0	1	0.606996551	0.634415396	0.605008105	0.833052755	1	1	0
ENSG00000044459.10	CNTLN	17134979	17503921	9_17569985_A_C	17569985	A	C	9_17569985_A_C_b37;9_17569985_A_*_b37	-2.789879354	0.028627432	-3.233365539	0.022157618	-3.341620917	0.020822103	0.304621712	0.304621712	1.921410533	0.7792181	-2.977684693	0.025676324	-5.18722081	0.007342462	0.146369675	0.150353509	0.128944975	0.833052755	0.222911035	0.113670404	0
ENSG00000046604.8	DSG2	29078005	29128971	18_28183835_T_C	28183835	TRUE	C	18_28183835_T_C_b37	1.76150092	0.625292266	1.995959309	0.949315462	1.835530052	0.685074048	0.700075692	0.700075692	1.645387616	0.551513713	0	1	0	1	0.585732347	0.69425412	0.612324613	0.786394729	1	1	0
ENSG00000046647.9	GEMIN8	14026397	14048012	X_13988965_C_G	13988965	C	G	X_13988965_C_G_b37;X_13988965_C_A_b37	1.232777939	0.381077804	0.690509161	0.252486862	0.554562277	0.229261422	0.588111052	0.588111052	1.902051505	0.754305549	1.385955893	0.433269183	1.845592556	0.694358534	0.486469962	0.450120125	0.406629214	0.831724685	0.788827281	0.964906825	0
ENSG00000046651.10	OFD1	13752831	13787480	X_13279485_TA_T	13279485	TA	TRUE	X_13279485_TA_T_b37;X_13279486_A_AA_b37	1.99346368	0.935563226	1.872317114	0.720846704	1.621301442	0.53830057	0.326770333	0.326770333	1.817065385	0.668863315	1.998660036	0.970799541	1.829519272	0.679684922	0.670736033	0.650566719	0.557483773	0.818298873	1	0.9574709	0
ENSG00000047230.10	CTPS2	16606125	16731059	X_16746986_G_C	16746986	G	C	X_16746986_G_C_b37	-0.414548584	0.120212619	-2.790507247	0.028616998	0.726834747	0.259173719	0.277953013	0.277953013	-0.051127074	0.15209356	1.965704779	0.853080255	1.488200065	0.474360714	0.295639784	0.175295385	0.420993672	0.578155783	1	0.83740806	0
ENSG00000047315.10	POLR2B	57843887	57897334	4_58473782_T_G	58473782	TRUE	G	4_58473782_T_G_b37	1.270235962	0.392959684	1.632048734	0.544123127	1.993994666	0.938230494	0.543758587	0.543758587	1.931825637	0.79401369	1.215166355	0.375666904	1.351826704	0.420766532	0.491585313	0.597143386	0.675296358	0.833736044	0.745024626	0.807979504	0
ENSG00000047346.8	FAM214A	52873513	53002014	15_53231500_T_G	53231500	TRUE	G	15_53231500_TC_*_b37;15_53231500_T_G_b37	0.724499503	0.258737321	0.421116511	0.208921591	1.191763253	0.368642071	0.733453829	0.733453829	0.630713738	0.241934552	0	1	0	1	0.410108997	0.417889443	0.484563112	0.654757883	1	1	0
ENSG00000047634.10	SCML1	17755587	17773105	X_18741106_A_AT	18741106	A	AT	X_18741107_T_TT_b37;X_18741106_AT_A_b37	1.070238486	0.334924903	1.248568124	0.386023269	-0.179009115	0.139904511	0.38127936	0.38127936	-0.668459777	0.102355035	-0.417228257	0.120007101	0.516146461	0.223172572	0.463699459	0.53289677	0.33432699	0.532793214	0.464675382	0.618694384	0
ENSG00000049246.10	PER3	7844379	7905237	1_8239932_CT_C	8239932	CT	C	1_8239932_CT_C_b37;1_8239933_T_TT_b37	1.730438523	0.603626089	1.887793209	0.737645589	1.52731426	0.491754191	0.412588457	0.412588457	1.945791784	0.815896073	0.851236999	0.283808247	1.387125022	0.433707379	0.578539833	0.653763245	0.538697977	0.837498098	0.670690119	0.81376243	0
ENSG00000049323.11	LTBP1	33172038	33624576	2_33251139_T_G	33251139	TRUE	G	2_33251139_T_G_b37	-8.135505604	0.001454403	-6.928001359	0.002808315	-11.18766904	0.000281797	0.220345481	0.220345481	-2.832892377	0.02792175	-0.54734684	0.110479642	-1.615565242	0.057241267	0.025939023	0.048558019	0.008021938	0.399655802	0.445565207	0.325584379	3
ENSG00000050344.8	NFE2L3	26191859	26226745	7_26129947_C_T	26129947	C	TRUE	7_26129947_C_T_b37	-0.679005202	0.101679228	1.770261038	0.631717452	1.665625917	0.56309475	0.814244604	0.814244604	1.513502777	0.485493988	-2.419905812	0.035521997	-3.262046826	0.021795372	0.274217357	0.625226448	0.567421332	0.765594261	0.261578278	0.20166994	0
ENSG00000050405.9	LIMA1	50569570	50677329	12_50915272_C_CTTT	50915272	C	CTTT	12_50915273_T_TTTTT_b37;12_50915272_C_T_b37;12_50915272_CT_C_b37;12_50915273_T_TTTT_b37;12_50915273_T_TT_b37;12_50915273_T_TTT_b37	1.363577591	0.425009272	1.247275874	0.385615125	1.799174257	0.654055154	0.411964825	0.411964825	1.381927618	0.431764504	1.403085629	0.439757761	1.353061682	0.421209442	0.506524602	0.53289677	0.59964849	0.737377051	0.793799422	0.808113969	0
ENSG00000050555.13	LAMC3	133884468	133969860	9_134920800_TACACACAC_T	134920800	TACACACAC	TRUE	9_134920804_CACACAC_C_b37;9_134920806_CACAC_C_b37;9_134920808_CAC_C_b37;9_134920802_CACACACAC_C_b37;9_134920810_C_CAC_b37;9_134920800_TACACACACAC_T_b37	0.919143428	0.298506014	1.755111864	0.620697723	-0.396946342	0.121572356	0.802769413	0.802769413	-1.323463846	0.06829779	1.961465481	0.844373708	1.950877945	0.824598066	0.439897674	0.622865063	0.314131525	0.486646256	1	1	0
ENSG00000050748.13	MAPK9	179660142	179719099	5_179720555_T_C	179720555	TRUE	C	5_179720555_T_C_b37	-0.061508038	0.151060608	0.021450301	0.159543276	-4.788854192	0.009172877	0.812408623	0.812408623	1.606327553	0.530375297	1.764857129	0.627736412	1.573442444	0.513682956	0.329284587	0.382451811	0.080038264	0.777987815	0.910751489	0.866823566	1
ENSG00000051596.5	THOC3	175344875	175461683	5_175392670_C_T	175392670	C	TRUE	5_175392670_C_T_b37	1.236082958	0.382105467	0.705674952	0.255252427	0.908264114	0.296086912	0.481940286	0.481940286	0.730205771	0.259805286	0.651208164	0.245489441	1.044097605	0.32822143	0.486770156	0.451867264	0.446259389	0.669429031	0.62815595	0.732117984	0
ENSG00000053371.8	AKR7A2	19630458	19638640	1_19100332_C_T	19100332	C	TRUE	1_19100332_C_T_b37	-2.427866084	0.035356686	0.073097436	0.165097719	-2.583510253	0.032281021	0.048803588	0.048803588	1.976869105	0.879117179	-3.855287901	0.015530317	-1.723537789	0.053650583	0.162201843	0.386540359	0.16594958	0.841139534	0.174533436	0.318333227	0
ENSG00000053900.6	ANAPC4	25378834	25420120	4_25424375_ATGTGTGTGTGTGTG_A	25424375	ATGTGTGTGTGTGTG	A	4_25424389_GTG_G_b37;4_25424375_A_G_b37;4_25424391_G_GTGTGTG_b37;4_25424377_GTGTGTGTGTGTGTG_G_b37;4_25424391_G_GTGTG_b37;4_25424375_ATGTGTGTGTGTGTGTG_A_b37	0.191670945	0.178708806	-0.323409497	0.127440421	0.252867907	0.186237675	0.760991983	0.760991983	1.961649587	0.844741182	-2.158189842	0.041433662	0.531723335	0.225617794	0.353592103	0.347522049	0.379663456	0.839872473	0.280101743	0.624423744	0
ENSG00000054219.9	LY75	160628361	160761260	2_160879971_G_A	160879971	G	A	2_160879971_G_A_b37	1.832300924	0.68216486	1.96821579	0.85850209	1.726830476	0.60121351	0.337799122	0.337799122	1.889872795	0.739999361	1.997212482	0.95789369	1.962930535	0.847323686	0.606276539	0.678620291	0.5828789	0.830671937	1	1	0
ENSG00000054690.9	PLEKHH1	68000017	68056329	14_67997451_C_T	67997451	C	TRUE	14_67997451_C_T_b37	0.456690734	0.214125899	0.315882714	0.194378259	0.015109307	0.158876129	0.461044637	0.461044637	1.898915805	0.750532417	0.447504048	0.212767349	1.363696176	0.425052414	0.383548336	0.411975213	0.356257533	0.831724685	0.589848305	0.809549277	0
ENSG00000054983.12	GALC	88304163	88460009	14_88426412_T_TA	88426412	TRUE	TA	14_88426412_T_TA_b37	0.37231698	0.202023819	-1.104903432	0.07805686	-3.266408321	0.021740825	0.782217722	0.782217722	-1.756594384	0.052599609	1.508094314	0.483078451	1.516832466	0.486991046	0.372473654	0.281614965	0.132031446	0.45604823	0.82768889	0.845803709	0
ENSG00000055070.12	SZRD1	16679069	16724640	1_16902728_G_T	16902728	G	TRUE	1_16902728_G_T_b37	1.457492238	0.461395283	1.5825522	0.518213298	1.571950881	0.512947771	0.08596576	0.08596576	1.612300948	0.533511364	0.646659214	0.244694924	1.975826947	0.876445399	0.52279666	0.588441828	0.547133769	0.779882489	0.627720494	1	0
ENSG00000056998.14	GYG2	2746828	2800859	X_3195555_C_T	3195555	C	TRUE	X_3195555_C_T_b37	0.291144458	0.191133925	-3.671320119	0.017244474	-1.583973614	0.058339445	0.116763169	0.116763169	1.798683678	0.65366044	-1.097117107	0.07843107	0.284351505	0.190254144	0.364548335	0.130268799	0.227500349	0.814414716	0.374448772	0.573393367	0
ENSG00000057593.9	F7	113760104	113774995	13_113784443_G_C	113784443	G	C	13_113784443_G_C_b37;13_113784443_G_*_b37	1.907968996	0.76161086	1.199147537	0.370838619	1.98703593	0.909348876	0.878102391	0.878102391	1.138812855	0.353406691	1.924269102	0.783168369	0.150503859	0.173842008	0.630967611	0.524604515	0.671706764	0.716484523	0.988686093	0.543871969	0
ENSG00000057657.10	PRDM1	106534194	106557814	6_107325048_C_CA	107325048	C	CA	6_107325049_AA_A_b37;6_107325048_CAA_C_b37;6_107325050_A_AA_b37;6_107325050_A_AAA_b37	-0.123578083	0.145047334	-1.427179176	0.064131552	-0.866068952	0.090465589	0.30061663	0.30061663	1.909877345	0.764021283	0.465758857	0.215477039	0.509124925	0.222080737	0.325098212	0.259121196	0.273603129	0.833052755	0.591889053	0.618694384	0
ENSG00000058056.4	USP13	179370542	179507189	3_179764902_A_G	179764902	A	G	3_179764902_A_G_b37	1.555803586	0.505103948	1.261823294	0.390245571	1.12808887	0.35042677	0.49626123	0.49626123	-0.888913497	0.089191056	1.99584409	0.948598904	1.95414268	0.83043537	0.545276038	0.534779103	0.478032885	0.515315649	1	1	0
ENSG00000058453.12	CROCC	17066767	17299474	1_17284494_T_C	17284494	TRUE	C	1_17284494_T_C_b37;1_17284494_T_*_b37;1_17284494_T_G_b37;1_17284494_T_A_b37	1.944965928	0.814524318	1.278619358	0.395691407	1.414725035	0.444252099	0.56894914	0.56894914	-0.463828764	0.11649451	1.668276033	0.564645713	0.389667988	0.204445138	0.640240907	0.53763919	0.521207894	0.550382807	0.878464653	0.596871247	0
ENSG00000059122.12	FLYWCH1	2961937	3001209	16_2987074_G_GCTCTGAGAGCTGGTGTCCGCTGCTCCTCCCCTCCCATTTCTC	2987074	G	GCTCTGAGAGCTGGTGTCCGCTGCTCCTCCCCTCCCATTTCTC	16_2987074_G_GCTCTGAGAGCTGGTGTCCGCTGCTCCTCCCCTCCCATTTCTC_b37	1.938560107	0.804234436	1.35779796	0.42291453	1.431208573	0.450739571	0.696199603	0.696199603	-2.61706698	0.031655322	1.98429697	0.900276764	0.497983557	0.22036136	0.63972532	0.547473072	0.525600856	0.399655802	1	0.617057158	0
ENSG00000059377.11	TBXAS1	139476849	139720125	7_139118371_C_CT	139118371	C	CT	7_139118373_T_TT_b37;7_139118372_TT_T_b37;7_139118371_CTT_C_b37;7_139118373_T_TTT_b37	-1.364864655	0.066601057	-2.21302023	0.040114852	-0.932476947	0.086814205	0.232961255	0.232961255	1.99136344	0.925956714	-1.317372548	0.068551305	-1.573607012	0.058704665	0.226545803	0.211851654	0.268260001	0.84764711	0.351787433	0.327392253	0
ENSG00000059573.4	ALDH18A1	97365695	97416463	10_97623305_G_A	97623305	G	A	10_97623305_G_A_b37	1.999439204	0.98110695	1.989497612	0.918374765	1.999259377	0.978288741	0.182670911	0.182670911	1.928233006	0.788781202	1.980022401	0.887599666	1.453267961	0.459656064	0.683645434	0.690262844	0.68299216	0.83328727	1	0.825070815	0
ENSG00000059758.3	CDK17	96672038	96794338	12_95858230_G_T	95858230	G	TRUE	12_95858230_G_T_b37	-4.916064075	0.008542479	-2.668227557	0.030725622	-9.931021417	0.000552069	0.270388127	0.270388127	1.312898911	0.407152162	-0.520783949	0.112354716	-0.306577282	0.128827449	0.076239963	0.180761177	0.01282921	0.726821007	0.448738751	0.476459365	2
ENSG00000060069.12	CTDP1	77439800	77514510	18_77481980_C_G	77481980	C	G	18_77481980_C_G_b37	1.974309483	0.872658453	1.961713878	0.844869721	1.020787718	0.322393359	0.0883773	0.0883773	1.787185955	0.644570669	1.846731591	0.695431314	0.930379537	0.30103119	0.653984147	0.675854781	0.460564956	0.810426976	0.944126709	0.7055815	0
ENSG00000060237.12	WNK1	861758	1020618	12_1113972_CTGTGTGTGTG_C	1113972	CTGTGTGTGTG	C	12_1113984_GTGTGTGTGTGTG_G_b37;12_1113988_GTGTGTGTG_G_b37;12_1113990_GTGTGTG_G_b37;12_1113982_GTGTGTGTGTGTGTG_G_b37;12_1113986_GTGTGTGTGTG_G_b37;12_1113972_CTGTGTGTGTGTGTGTGTGTGTGTG_C_b37	1.672781674	0.567301647	1.280778184	0.396399286	1.610678105	0.532656058	0.157103245	0.157103245	1.177839029	0.364549106	1.781599312	0.640261225	1.984360377	0.900477253	0.569029002	0.53763919	0.554158155	0.716484523	0.916762926	1	0
ENSG00000062716.6	VMP1	57784552	57919616	17_57492066_C_T	57492066	C	TRUE	17_57492066_C_T_b37	0.033643065	0.160835084	1.041698124	0.32761509	-0.132207939	0.144232867	0.318702303	0.318702303	1.967805601	0.857601664	1.992254193	0.929868516	-2.369550641	0.036586639	0.337310208	0.501721529	0.339051708	0.840106289	1	0.261820654	0
ENSG00000062725.5	APPBP2	58520519	58603580	17_58621048_C_T	58621048	C	TRUE	17_58621048_C_T_b37	1.724215015	0.59947729	1.719774519	0.596553467	1.788614624	0.645683721	0.670096779	0.670096779	1.853770047	0.702164503	1.918581538	0.775384279	1.767303287	0.629531426	0.576938156	0.617719304	0.597631329	0.823327352	0.984979876	0.933823819	0
ENSG00000063241.3	ISOC2	55964351	55973710	19_56146136_CTTT_C	56146136	CTTT	C	19_56146138_TTTTT_T_b37;19_56146141_TT_T_b37;19_56146136_CTTTTTT_C_b37;19_56146137_TTTTTT_T_b37;19_56146139_TTTT_T_b37;19_56146140_TTT_T_b37	1.992880979	0.932758847	1.375584397	0.429411137	0.424077181	0.209348957	0.083934285	0.083934285	1.825644865	0.676269914	1.999763007	0.987717385	1.607849657	0.531171251	0.669743733	0.550416678	0.393240014	0.818298873	1	0.87919802	0
ENSG00000063587.12	ZNF275	152599612	152625568	X_152625375_T_G	152625375	TRUE	G	X_152625375_T_G_b37	1.75280389	0.619056339	1.985014816	0.902571164	1.998805598	0.972430495	0.360208275	0.360208275	0.513217575	0.222716357	1.995819771	0.948448941	1.997028061	0.956524468	0.583741103	0.687345921	0.68219184	0.631160487	1	1	0
ENSG00000064115.6	TM7SF3	27126127	27167367	12_27103449_G_A	27103449	G	A	12_27103449_G_A_b37	-0.732527693	0.098323557	-3.03330905	0.024864349	1.517770876	0.487414346	0.225899827	0.225899827	0.161062188	0.175075493	1.975744555	0.876236709	1.569965302	0.511971923	0.270273097	0.163492436	0.538697977	0.589937927	1	0.866366578	0
ENSG00000064655.14	EYA2	45523262	45817492	20_45659380_C_CA	45659380	C	CA	20_45659380_C_CA_b37	1.256437146	0.388521954	0.798852236	0.273092398	0.853573912	0.284298546	0.90223892	0.90223892	0.705056272	0.25513888	1.862890143	0.71117128	1.996195571	0.950817623	0.490256725	0.463276327	0.437211421	0.666191685	0.950244655	1	0
ENSG00000064666.10	CNN2	1026297	1039068	19_1325590_A_G	1325590	A	G	19_1325590_A_G_b37	1.048054695	0.32922463	0.956441104	0.306995209	-2.693859098	0.030270589	0.318260741	0.318260741	-0.604587104	0.106554906	1.854567008	0.702938528	1.927331555	0.787490426	0.459741721	0.487586772	0.157032293	0.537393129	0.946226858	0.996139154	0
ENSG00000065000.11	AP3D1	2100987	2164464	19_1982681_G_A	1982681	G	A	19_1982681_G_A_b37	1.52955309	0.492781641	1.277241124	0.395240436	1.928858476	0.789681917	0.42205043	0.42205043	1.904448222	0.757234425	1.92693588	0.786926577	1.548678837	0.501708222	0.539209345	0.53763919	0.639957231	0.831724685	0.988686093	0.858073534	0
ENSG00000065054.9	SLC9A3R2	2075356	2089027	16_1974427_G_A	1974427	G	A	16_1974427_G_A_b37	1.49090957	0.475532867	0.919171291	0.298512242	0.0729138	0.165077582	0.002422249	0.002422249	1.86361415	0.711900735	0	1	-0.711813284	0.099607712	0.528676409	0.481258222	0.359065796	0.8245336	1	0.418281671	0
ENSG00000065268.6	WDR18	983173	994569	19_997255_AGGGTTTGGGAATGAGGAGCG_A	997255	AGGGTTTGGGAATGAGGAGCG	A	19_997255_AGGGTTTGGGAATGAGGAGCG_A_b37;19_997275_G_GGGGTTTGGGAATGAGGAGCG_b37	1.477822303	0.469914214	1.542244201	0.498674675	1.777832162	0.637393076	0.134023627	0.134023627	1.808805939	0.661924663	0.687161608	0.251881391	1.14645193	0.35555054	0.52574437	0.58083786	0.594252762	0.817561266	0.635288005	0.74701969	0
ENSG00000065457.6	ADAT1	75630878	75657198	16_75538010_C_G	75538010	C	G	16_75538010_C_G_b37	0.799979599	0.273317601	1.057110791	0.331535917	1.11160849	0.345913566	0.025958427	0.025958427	1.883373845	0.732722901	-0.286171945	0.130531512	-1.229076267	0.072341483	0.419424399	0.503948361	0.474313987	0.830671937	0.484936325	0.362146514	0
ENSG00000065621.10	GSTO2	106028630	106064703	10_106027186_A_T	106027186	A	TRUE	10_106027186_A_T_b37	1.41133246	0.442934836	1.835202886	0.68477779	1.771350902	0.632527316	0.411757598	0.411757598	1.787432026	0.644762055	1.525465906	0.490908635	1.345415011	0.41847818	0.515808914	0.641319906	0.592552653	0.810426976	0.833937996	0.806545739	0
ENSG00000066185.8	ZMYND12	42895999	42921938	1_43054894_CAA_C	43054894	CAA	C	1_43054894_CAA_C_b37;1_43054895_AA_A_b37;1_43054896_A_AA_b37	-15.99406461	2.22E-05	-9.894537465	0.000562988	-7.736423899	0.00180652	0.008318975	0.008318975	-1.229238483	0.072334317	-10.43896039	0.00042047	-13.92289514	6.60E-05	0.001192053	0.016634932	0.028570178	0.490385718	0.022739832	0.0061791	5
ENSG00000066230.6	SLC9A3	473424	524447	5_466075_G_C	466075	G	C	5_466075_G_C_b37	1.968344617	0.858786121	1.975050383	0.87449267	1.684674253	0.574430335	0.42439438	0.42439438	1.863287985	0.711571844	1.958404167	0.83839213	1.891904203	0.742322546	0.649652894	0.681694181	0.571595986	0.8245336	1	0.979102593	0
ENSG00000066322.8	ELOVL1	43829067	43833696	1_43774128_A_AGGGATTGGGGACTCAGGTTTGGGTACCAGGACAGTGGAGTGG	43774128	A	AGGGATTGGGGACTCAGGTTTGGGTACCAGGACAGTGGAGTGG	1_43774128_A_AGGGATTGGGGACTCAGGTTTGGGTACCAGGACAGTGGAGTGG_b37	1.650125821	0.554184363	1.139704725	0.353656074	-1.441264696	0.063587001	0.216677825	0.216677825	1.659945625	0.559797837	1.999998793	0.999123555	1.979989044	0.88750649	0.564152738	0.514345585	0.23394314	0.786878979	1	1	0
ENSG00000066557.5	LRRC40	70610487	70671303	1_69989127_C_T	69989127	C	TRUE	1_69989127_C_T_b37;1_69989127_C_G_b37	1.431178527	0.450727612	1.999790652	0.988455911	1.778715058	0.638062597	0.938656838	0.938656838	1.998525581	0.969370225	0.162560933	0.175251401	0.111325299	0.169351478	0.518702003	0.70298023	0.594252762	0.854730416	0.54853356	0.540442022	0
ENSG00000066697.10	MSANTD3	103189437	103213511	9_103120044_G_A	103120044	G	A	9_103120044_G_A_b37	-17.82689652	8.48E-06	-2.981956341	0.025613004	-12.74896119	0.000122815	0.194598772	0.194598772	-1.452414177	0.063159454	-6.435625586	0.003679403	-16.89615738	1.38E-05	0.000600098	0.167003824	0.004661583	0.472194607	0.07720528	0.002276812	4
ENSG00000066813.10	ACSM2B	20547547	20587749	16_19598956_C_CA	19598956	C	CA	16_19598957_AA_A_b37;16_19598958_A_AA_b37;16_19598956_C_A_b37;16_19598956_CAA_C_b37	0.627021196	0.241300743	-0.208976177	0.137209705	-1.354586689	0.067018032	0.768302795	0.768302795	1.928222504	0.788766113	0	1	1.856879776	0.705198582	0.399696779	0.359567894	0.239975651	0.83328727	1	0.96736036	0
ENSG00000067606.11	PRKCZ	1981908	2116834	1_1979724_C_A	1979724	C	A	1_1979724_C_A_b37	1.981776642	0.892616683	1.835841688	0.685356561	1.461661757	0.463122229	0.626240518	0.626240518	1.853400502	0.701806413	1.661531264	0.560714433	1.836450213	0.685909122	0.659424832	0.641367602	0.530799347	0.823327352	0.876686922	0.961263464	0
ENSG00000067704.8	IARS2	220267443	220321380	1_221281521_C_T	221281521	C	TRUE	1_221281521_C_T_b37	-0.492225798	0.114409819	-0.944786682	0.086155073	-2.427622576	0.035361731	0.673010292	0.673010292	0.032910738	0.16075716	-1.51684646	0.060747931	-1.630297872	0.056736661	0.288897182	0.292643811	0.173934265	0.579922001	0.33512947	0.324955286	0
ENSG00000068001.9	HYAL2	50355220	50360337	3_50874280_C_T	50874280	C	TRUE	3_50874280_C_T_b37	-0.307506751	0.12875042	1.857753503	0.706057825	-5.688422972	0.005557617	0.024875641	0.024875641	0.979814219	0.312474945	1.845686644	0.694446975	1.820455684	0.671765141	0.305437618	0.647667422	0.059984463	0.706345937	0.943566957	0.953773898	1
ENSG00000068028.13	RASSF1	50367218	50378411	3_49434586_G_A	49434586	G	A	3_49434586_G_A_b37	1.572899633	0.513415195	1.798192817	0.653266078	1.578361838	0.516120763	0.754005677	0.754005677	1.359383463	0.423487628	1.727555163	0.60169645	1.993091134	0.933756451	0.54879508	0.630989771	0.547540666	0.735409413	0.899166581	1	0
ENSG00000068354.11	TBC1D25	48397844	48420997	X_47440029_TA_T	47440029	TA	TRUE	X_47440030_AA_A_b37;X_47440031_A_AAA_b37;X_47440031_A_AA_b37;X_47440029_TAA_T_b37	1.901738277	0.753925691	1.580850184	0.517361574	1.87118317	0.719661958	0.795157908	0.795157908	0.116123887	0.169894255	-2.827743517	0.028005261	1.804599186	0.658459072	0.628524981	0.588441828	0.621667461	0.587377084	0.234490753	0.947055392	0
ENSG00000068654.11	POLR1A	86247338	86333278	2_85671386_T_C	85671386	TRUE	C	2_85671386_T_C_b37;2_85671386_T_TACAC_b37	1.996245198	0.951139056	1.912237374	0.767041019	1.854737621	0.703104547	0.63564574	0.63564574	1.570997814	0.512478967	1.74700843	0.614976454	1.373605255	0.428680837	0.67683035	0.662459308	0.61666724	0.77110341	0.906383099	0.811113368	0
ENSG00000068724.11	TTC7A	47143295	47303276	2_47187451_A_G	47187451	A	G	2_47187451_A_G_b37	1.214253496	0.375389396	1.519671357	0.488273492	1.929018364	0.789912845	0.053989836	0.053989836	1.145743286	0.355350917	0.126003002	0.171018	-2.971321349	0.025770953	0.485474012	0.577017159	0.639957231	0.716484523	0.541967705	0.219119516	0
ENSG00000069275.12	NUCKS1	205681946	205719404	1_206115507_TC_T	206115507	TC	TRUE	1_206115507_TC_T_b37	1.774796639	0.635103502	0.79687949	0.27269888	0.207311925	0.180598991	0.538169106	0.538169106	-2.155528808	0.041498814	0.480737778	0.217731175	1.86305256	0.711334729	0.590042445	0.463276327	0.375607123	0.418962682	0.594615188	0.96868451	0
ENSG00000069535.12	MAOB	43625857	43741693	X_42754396_A_G	42754396	A	G	X_42754396_A_G_b37	-20.83547081	1.76E-06	-23.22275573	5.11E-07	-23.43865809	4.57E-07	0.050367804	0.050367804	1.935468763	0.799472387	-14.77416462	4.21E-05	-18.44969433	6.12E-06	0.000222071	0.000132472	7.00E-05	0.835238086	0.004529411	0.001062961	5
ENSG00000069998.8	CECR5	17618400	17646177	22_17773049_C_T	17773049	C	TRUE	22_17773049_C_T_b37	-0.932335193	0.086821827	0.99028085	0.314970131	1.063320421	0.333133234	0.278270066	0.278270066	1.358787707	0.423272149	-2.55523499	0.03281826	0.010091308	0.158350427	0.253746268	0.494765597	0.467158824	0.735409413	0.251784744	0.526973977	0
ENSG00000070087.9	PFN2	149682690	149768575	3_150658965_C_CATAT	150658965	C	CATAT	3_150658969_T_TATATAT_b37;3_150658969_T_TAT_b37;3_150658969_T_TATATATAT_b37;3_150658969_T_TATAT_b37;3_150658967_TAT_T_b37;3_150658965_CATAT_C_b37	0.207716088	0.180648138	1.611697191	0.533192869	-1.989253127	0.045791358	0.685123393	0.685123393	0.072567755	0.165039644	1.487033274	0.473857396	1.769500668	0.631153828	0.355801765	0.594448382	0.199268592	0.581618718	0.821037578	0.934216184	0
ENSG00000070159.9	PTPN3	112137745	112260590	9_113027433_TAA_T	113027433	TAA	TRUE	9_113027434_AA_A_b37;9_113027433_TAA_T_b37	1.670927181	0.566205556	1.831371255	0.681333372	1.961901151	0.845244783	0.3690413	0.3690413	1.850539644	0.699051596	1.982344709	0.894293652	1.541976305	0.498549053	0.569029002	0.640776854	0.656571162	0.823223512	1	0.855730138	0
ENSG00000070182.13	SPTB	65213001	65346601	14_65443239_T_TA	65443239	TRUE	TA	14_65443239_TA_T_b37;14_65443240_A_AA_b37;14_65443239_T_A_b37;14_65443239_TA_*_b37	1.700363693	0.584110513	1.769676625	0.631284154	1.403962111	0.440093757	0.523669929	0.523669929	1.774181114	0.634641543	1.220740584	0.377367733	1.999971691	0.995754797	0.572241884	0.625226448	0.519647241	0.809714267	0.745024626	1	0
ENSG00000070367.11	EXOC5	57670517	57735726	14_57654050_GT_G	57654050	GT	G	14_57654050_GT_G_b37;14_57654050_GT_*_b37	1.816623992	0.668487863	1.993183346	0.934198998	0.812237134	0.275781278	0.71773478	0.71773478	0.994658672	0.316021505	0.491383972	0.21935039	1.998108353	0.965308492	0.600798704	0.691807277	0.432243193	0.706481823	0.596842208	1	0
ENSG00000070404.5	FSTL3	676391	683385	19_1326282_G_A	1326282	G	A	19_1326282_G_A_b37	-2.918629266	0.026568589	-3.870118645	0.015400014	-5.502012077	0.00616301	0.567594912	0.567594912	1.839422831	0.688625686	-1.317545163	0.068544107	0.791213229	0.271572532	0.140901796	0.121444635	0.064781779	0.819096637	0.351787433	0.673116291	1
ENSG00000070495.10	JMJD6	74708918	74722866	17_74061518_CA_C	74061518	CA	C	17_74061521_AA_A_b37;17_74061522_A_AAA_b37;17_74061522_A_AA_b37;17_74061520_AAA_A_b37;17_74061518_CAAAA_C_b37;17_74061519_AAAA_A_b37	1.541932472	0.498528504	1.372019335	0.428096988	1.728874838	0.602578001	0.138454702	0.138454702	0.724366827	0.258712555	1.29593051	0.401419656	0.694423125	0.25319705	0.542092218	0.550269269	0.583128266	0.669047348	0.765060848	0.655134956	0
ENSG00000070540.8	WIPI1	66417088	66453654	17_66550171_ACACACATG_A	66550171	ACACACATG	A	17_66550171_ACACACATG_A_b37;17_66550171_A_G_b37	-0.067234571	0.150494192	0.004649544	0.157782565	0.774756593	0.26833408	0.469450314	0.469450314	0.470337074	0.216163041	-1.133427559	0.076702319	0.716063364	0.257168366	0.329284587	0.382451811	0.426444251	0.62703035	0.36994291	0.660746447	0
ENSG00000070669.12	ASNS	97481429	97501854	7_97587235_TTAA_T	97587235	TTAA	TRUE	7_97587235_TTAA_T_b37	1.410414171	0.442579321	1.6265626	0.541136527	0.300532279	0.192357602	0.319292507	0.319292507	0.727890913	0.259371389	1.330013493	0.413056311	1.759469119	0.623822947	0.515664585	0.595826644	0.384945913	0.669189587	0.774686055	0.930243148	0
ENSG00000070718.7	AP3M2	42010463	42029191	8_42008186_A_G	42008186	A	G	8_42008186_A_G_b37	1.727106041	0.601397054	1.965905443	0.853505829	1.582295423	0.518084644	0.013853125	0.013853125	-3.577281621	0.018194943	-2.002323224	0.045437593	-1.929291921	0.04745192	0.576938156	0.676885212	0.548775709	0.360961306	0.291065279	0.303379621	0
ENSG00000070831.11	CDC42	22379119	22419437	1_22874572_A_C	22874572	A	C	1_22874572_A_C_b37	-1.450456556	0.063234301	0.413119472	0.207772386	0.40676367	0.206864361	0.215875001	0.215875001	1.101481187	0.343179183	-1.012581259	0.082620626	-1.922947597	0.047631298	0.221626872	0.417889443	0.391283748	0.716484523	0.385523966	0.303647541	0
ENSG00000071127.12	WDR1	10075962	10118573	4_9520329_T_G	9520329	TRUE	G	4_9520329_T_G_b37	1.603273155	0.52878451	1.630486839	0.543269757	1.75875491	0.623308288	0.098737453	0.098737453	-0.244326903	0.134105252	0	1	1.728321183	0.602207825	0.554341321	0.596660122	0.590319518	0.566257901	1	0.917213118	0
ENSG00000071205.7	ARHGAP10	148653213	148993931	4_148981178_C_CGA	148981178	C	CGA	4_148981178_C_CGA_b37;4_148981178_C_A_b37;4_148981178_C_CAA_b37	-16.28074595	1.91E-05	-10.2860491	0.000456357	-16.0037911	2.20E-05	0.095478932	0.095478932	1.069887724	0.334833752	-16.34045462	1.85E-05	-8.688605531	0.001077974	0.001053093	0.015000549	0.001434515	0.712823425	0.002816676	0.034870503	5
ENSG00000071655.13	MBD3	1576638	1592882	19_991795_C_T	991795	C	TRUE	19_991795_C_T_b37	-3.371866841	0.020464064	-1.471055534	0.062451448	1.51092408	0.484339805	0.164578863	0.164578863	-1.701922535	0.05434981	-3.801644072	0.016011197	-3.452688555	0.019538236	0.124407727	0.254053025	0.53801858	0.467025304	0.177251468	0.189675395	0
ENSG00000071889.12	FAM3A	153733349	153744566	X_153699364_G_C	153699364	G	C	X_153699364_G_C_b37	1.985576732	0.904406378	1.23752594	0.382555379	0.225690154	0.1828496	0.565459423	0.565459423	1.834024777	0.683713809	1.780918311	0.639740517	0.667333407	0.248331382	0.664171522	0.530692113	0.378080099	0.818298873	0.916762926	0.649380817	0
ENSG00000071894.10	CPSF1	145618443	145634753	8_145621556_A_G	145621556	A	G	8_145621556_A_G_b37	1.664088812	0.562198924	1.155991869	0.358252954	1.743119024	0.612271109	0.700101432	0.700101432	1.999604269	0.984128747	1.908071806	0.761740021	1.668809567	0.564958958	0.56817935	0.518713105	0.587352228	0.857168041	0.976537837	0.895605181	0
ENSG00000072501.13	SMC1A	53401069	53449677	X_53773871_T_A	53773871	TRUE	A	X_53773871_T_A_b37	1.884648402	0.734131789	1.78811153	0.64529125	1.632038934	0.544117765	0.046357477	0.046357477	1.642703385	0.550011473	1.7655224	0.628223449	1.986150217	0.906317173	0.621866557	0.628150024	0.559858333	0.785831111	0.910751489	1	0
ENSG00000072506.8	HSD17B10	53458205	53461320	X_53892956_C_CT	53892956	C	CT	X_53892957_T_TT_b37;X_53892956_CT_C_b37	-3.897268266	0.015164387	-0.75047438	0.097225579	1.746541211	0.614650099	0.022750433	0.022750433	-2.381436815	0.036332358	-0.524733718	0.112073698	-0.524733718	0.112073698	0.105668323	0.306688681	0.587456425	0.399655802	0.448738751	0.444923141	0
ENSG00000072609.13	CHFR	133398772	133532890	12_133332131_C_CA	133332131	C	CA	12_133332132_AA_A_b37;12_133332133_A_AA_b37;12_133332131_CAA_C_b37	0.263185116	0.187542909	1.951023063	0.824853139	0.944990742	0.304356224	0.172719591	0.172719591	1.65209164	0.555299552	-0.570644654	0.10886336	-0.570644654	0.10886336	0.361830355	0.674927311	0.449500763	0.786878979	0.441746895	0.439046731	0
ENSG00000072832.10	CRMP1	5749810	5894785	4_5719274_G_A	5719274	G	A	4_5719274_G_A_b37	1.061532987	0.332672399	0.132505974	0.171762368	1.909603841	0.763674124	0.592187125	0.592187125	1.561054445	0.507631831	-4.286728465	0.012164538	0.625876896	0.241104739	0.462605396	0.392451774	0.633764954	0.77110341	0.155202991	0.642491545	0
ENSG00000072840.8	EVC	5712923	5830772	4_5719274_G_A	5719274	G	A	4_5719274_G_A_b37	1.914733906	0.770283883	0.689466158	0.252298023	1.047643841	0.329120282	0.622706008	0.622706008	-0.595666044	0.107156384	-0.877704109	0.089813994	1.662032888	0.561005	0.633613346	0.450120125	0.464637208	0.537393129	0.402898826	0.894699589	0
ENSG00000072864.8	NDE1	15737123	15820210	16_16573441_G_C	16573441	G	C	16_16573441_G_C_b37	-18.8593054	4.94E-06	-16.01717256	2.19E-05	-15.41834411	3.00E-05	0.007049085	0.007049085	1.121279653	0.348552406	-19.16601948	4.21E-06	-19.03724181	4.50E-06	0.000414654	0.001596933	0.001707554	0.716484523	0.001018005	0.000874123	5
ENSG00000072954.2	TMEM38A	16771937	16800840	19_15960107_CT_C	15960107	CT	C	19_15960108_T_TT_b37;19_15960107_CT_C_b37	1.462636951	0.463527624	1.747442254	0.61527982	1.982591947	0.895032082	0.925211105	0.925211105	1.260313267	0.389761247	0.968860374	0.309891152	-0.077748123	0.149460529	0.523119244	0.622196122	0.670932576	0.725006264	0.692939402	0.513066282	0
ENSG00000072958.4	AP1M1	16308388	16346160	19_16303015_C_T	16303015	C	TRUE	19_16303015_C_T_b37	1.950017275	0.823093336	1.972484241	0.868252373	1.919579602	0.776728507	0.947442223	0.947442223	1.97654265	0.878273737	1.842680727	0.691636686	1.643318522	0.550355059	0.640441297	0.681694181	0.637015326	0.840899746	0.942639048	0.889851685	0
ENSG00000073169.9	SELO	50639407	50656045	22_50639360_T_TC	50639360	TRUE	TC	22_50639360_T_TC_b37;22_50639360_T_C_b37;22_50639360_T_TCCC_b37;22_50639360_T_TCC_b37;22_50639360_T_TCCCCCC_b37	1.763250023	0.626563371	0.72766266	0.259328654	1.88628027	0.735948378	0.704523547	0.704523547	1.008830827	0.319456786	1.916818257	0.773031037	1.840965875	0.690047335	0.586309498	0.454459528	0.625148449	0.707471526	0.983505357	0.961929628	0
ENSG00000073578.12	SDHA	218355	256815	5_1181556_T_G	1181556	TRUE	G	5_1181556_T_G_b37	1.075203008	0.336218583	1.987718961	0.911759206	-0.566882347	0.109122601	0.112481092	0.112481092	0.279668479	0.189650376	1.131788759	0.351450989	1.999004005	0.974823427	0.464630805	0.689552521	0.297325223	0.601813834	0.72977771	1	0
ENSG00000073605.14	GSDMB	38060847	38076107	17_38657135_G_C	38657135	G	C	17_38657135_G_T_b37;17_38657135_G_C_b37	0.967004328	0.309456107	1.89988642	0.751693377	1.454222341	0.460048091	0.971230145	0.971230145	0.022208461	0.159623257	1.51263297	0.485104169	-0.12288306	0.145113154	0.448909495	0.658403971	0.529894123	0.57959107	0.829967266	0.507665211	0
ENSG00000073754.5	CD5L	157800703	157868046	1_158084591_A_G	158084591	A	G	1_158084591_A_G_b37	0.363444499	0.200798723	-1.912286006	0.047934353	0.721910741	0.258254608	0.888712216	0.888712216	1.575556127	0.514727926	1.474259829	0.468403307	0.957239855	0.307180403	0.371579698	0.226500338	0.420834919	0.77110341	0.816957962	0.712222137	0
ENSG00000074800.9	ENO1	8921060	8939308	1_9582074_CA_C	9582074	CA	C	1_9582075_AA_A_b37;1_9582074_C_A_b37;1_9582074_CAA_C_b37;1_9582076_A_AA_b37;1_9582076_A_AAAAAAAA_b37;1_9582076_A_AAAAAAA_b37	0.380114534	0.203107759	1.13222909	0.351573155	1.143296364	0.354662803	0.041421369	0.041421369	-2.374190977	0.036487147	1.207003082	0.373195459	0.06296996	0.163991371	0.37267194	0.512728302	0.478359247	0.399655802	0.744309864	0.53642166	0
ENSG00000075131.5	TIPIN	66628543	66679084	15_66654265_C_T	66654265	C	TRUE	15_66654265_C_T_b37	-0.403190294	0.121088083	1.256895781	0.388668297	0.372274198	0.202017891	0.223184716	0.223184716	1.75896524	0.623459754	-0.13361316	0.144100734	1.054227404	0.330797686	0.296505067	0.533484714	0.387993941	0.807137133	0.501952769	0.732352868	0
ENSG00000075234.12	TTC38	46663857	46689905	22_47019096_C_T	47019096	C	TRUE	22_47019096_C_T_b37	1.918825986	0.775712684	0.97198884	0.310626247	1.492049556	0.476027442	0.86176151	0.86176151	1.785460438	0.643232372	0.987584927	0.314324957	1.548735395	0.501735025	0.633792412	0.491580969	0.535507013	0.810426976	0.696357352	0.858073534	0
ENSG00000075240.12	GRAMD4	46971908	47075688	22_47059282_C_T	47059282	C	TRUE	22_47059282_C_T_b37	1.386354697	0.433418581	1.468316399	0.465899897	1.646301162	0.552026739	0.316654276	0.316654276	1.872739371	0.721289394	1.423285255	0.447602925	1.470987784	0.467022441	0.51183664	0.569669834	0.563751709	0.826094092	0.797753673	0.832748499	0
ENSG00000075407.13	ZNF37A	38383263	38414472	10_39121547_T_C	39121547	TRUE	C	10_39121547_T_C_b37;10_39121547_T_G_b37	1.651450593	0.554935427	1.458375238	0.461760151	1.735648197	0.607146048	0.380643341	0.380643341	1.977445028	0.880620136	1.925980137	0.785571336	1.927866847	0.788255862	0.564156651	0.568180841	0.584945471	0.841442397	0.988686093	0.996187695	0
ENSG00000075884.8	ARHGAP15	143848930	144525921	2_144905118_C_T	144905118	C	TRUE	2_144905118_C_T_b37	-1.083309784	0.079099408	1.008529742	0.319383296	-1.077485059	0.079383188	0.398745866	0.398745866	-0.372961484	0.123452656	1.523711676	0.490108381	1.191719015	0.368628966	0.243127342	0.497073141	0.256431894	0.557682184	0.833937996	0.757699041	0
ENSG00000076351.8	SLC46A1	26721660	26734215	17_25885729_GT_G	25885729	GT	G	17_25885730_TT_T_b37;17_25885731_T_TT_b37;17_25885729_GTT_G_b37	0.098898204	0.167955045	1.882469093	0.731728004	-0.556283135	0.10985659	0.869679174	0.869679174	-5.932596092	0.004855209	1.267239853	0.391989978	1.997145832	0.95739375	0.345523971	0.652770848	0.29794765	0.242194003	0.754477793	1	0
ENSG00000076662.5	ICAM3	10444451	10450499	19_10448774_C_CA	10448774	C	CA	19_10448776_A_AA_b37;19_10448776_A_AAA_b37;19_10448775_AA_A_b37;19_10448774_CAA_C_b37	1.850636077	0.699143958	1.891458426	0.741810681	1.511373782	0.484540758	0.451838782	0.451838782	1.928772354	0.789557644	1.81584015	0.667822438	1.805406531	0.659120697	0.610711132	0.654908403	0.53801858	0.83328727	0.932965566	0.947055392	0
ENSG00000076770.10	MBNL3	131503344	131623996	X_132365962_TGAAG_T	132365962	TGAAG	TRUE	X_132365986_G_GGAAG_b37;X_132365962_T_G_b37;X_132365986_G_GGAAGGAAG_b37;X_132365962_TGAAGGAAGGAAGGAAGGAAGGAAG_T_b37;X_132365982_GGAAG_G_b37;X_132365978_GGAAGGAAG_G_b37	0.791197792	0.271569471	1.156435597	0.358379336	1.687561881	0.576187898	0.410254455	0.410254455	1.984948957	0.902358369	-1.398499357	0.065255761	-0.314312529	0.128187964	0.419012848	0.518713105	0.571745408	0.8432487	0.34778474	0.474626366	0
ENSG00000076944.10	STXBP2	7701766	7712759	19_7450719_ATCTCTCTCTCTC_A	7450719	ATCTCTCTCTCTC	A	19_7450719_A_C_b37;19_7450731_C_CTC_b37;19_7450729_CTC_C_b37;19_7450727_CTCTC_C_b37;19_7450719_ATCTCTCTCTCTC_A_b37;19_7450731_C_CTCTC_b37	0.464074069	0.215225242	-0.90017944	0.088569693	1.428018906	0.449472755	0.463164406	0.463164406	1.23274283	0.381066909	0.051050529	0.1627001	1.985375007	0.903743441	0.383548336	0.293569101	0.525173292	0.718785615	0.531331277	1	0
ENSG00000077063.6	CTTNBP2	117350704	117514193	7_117561229_G_A	117561229	G	A	7_117561229_G_A_b37	1.830799353	0.680823197	1.963678781	0.848853668	1.968200287	0.85846795	0.717807077	0.717807077	1.926898841	0.786873879	1.950012315	0.823084704	1.81616823	0.668100749	0.605687197	0.67685316	0.660711309	0.83328727	1	0.952942137	0
ENSG00000077157.16	PPP1R12B	202317826	202561834	1_203406785_A_AG	203406785	A	AG	1_203406785_A_AG_b37;1_203406785_A_AAG_b37;1_203406785_A_AAAG_b37;1_203406785_A_AAAGAAG_b37;1_203406785_A_G_b37;1_203406785_A_AAGAAG_b37	1.998332325	0.967425704	1.853097379	0.701513073	-0.377162104	0.12312103	0.481260583	0.481260583	1.998666329	0.970868156	1.999934152	0.993525503	-0.109079555	0.146427368	0.680930511	0.645977703	0.316468974	0.854867445	1	0.508806612	0
ENSG00000077235.13	GTF3C1	27470875	27561234	16_27010778_T_TGAGG	27010778	TRUE	TGAGG	16_27010778_T_TGAGG_b37	1.727108838	0.601398917	1.124663089	0.349482051	1.756189622	0.621467503	0.924047692	0.924047692	1.917281767	0.773646992	0.181842038	0.177532696	-1.015887932	0.082452288	0.576938156	0.51204699	0.59023884	0.833052755	0.550410099	0.385283427	0
ENSG00000077254.10	USP33	78161671	78225537	1_77468664_T_C	77468664	TRUE	C	1_77468664_T_C_b37	1.922723467	0.781022668	1.84746593	0.696125377	1.639073249	0.547991992	1	1	1.924333152	0.783257791	1.955868071	0.833608351	1.955868071	0.833608351	0.634474062	0.645077601	0.561899018	0.83328727	1	1	0
ENSG00000077463.10	SIRT6	4174105	4182601	19_3582603_A_G	3582603	A	G	19_3582603_A_G_b37	0.410318043	0.207371579	-0.247802181	0.133804324	-2.428902663	0.035335219	0.785512809	0.785512809	-1.530739311	0.060240921	-0.200477196	0.137968021	-2.319421392	0.037679732	0.377573324	0.35702876	0.173934265	0.46950065	0.495273669	0.265609908	0
ENSG00000078018.15	MAP2	210288781	210598842	2_209945828_T_C	209945828	TRUE	C	2_209945828_T_C_b37	1.980693948	0.889492647	-0.947966524	0.085985689	0.450476204	0.213205755	0.320675868	0.320675868	0.704531515	0.255042619	1.99315095	0.93404318	1.615331615	0.535115325	0.658221796	0.292643811	0.396955411	0.666191685	1	0.881307529	0
ENSG00000078070.7	MCCC1	182733005	182833863	3_182472111_ATTATTTATTTATTTATTTAT_A	182472111	ATTATTTATTTATTTATTTAT	A	3_182472111_ATTATTTATTTATTTATTTAT_A_b37;3_182472119_TTTATTTATTTAT_T_b37;3_182472123_TTTATTTAT_T_b37;3_182472127_TTTAT_T_b37;3_182472115_TTTATTTATTTATTTAT_T_b37	-1.291795356	0.06962685	-1.938044209	0.047205629	-2.238674491	0.039513005	0.301549661	0.301549661	1.52623493	0.491260141	1.554705056	0.504577821	0.388668011	0.204304667	0.228891664	0.225943106	0.185537175	0.767857933	0.84138383	0.596871247	0
ENSG00000078237.4	C12orf5	4430370	4462338	12_3991792_T_A	3991792	TRUE	A	12_3991792_T_A_b37;12_3991792_T_*_b37	0.360891663	0.200447852	1.358069116	0.42301246	0.666813852	0.248239189	0.775881823	0.775881823	0.143101301	0.172983162	1.542072079	0.498593958	1.364766866	0.425442238	0.371579698	0.547473072	0.416724677	0.589937927	0.837937358	0.809549277	0
ENSG00000078747.8	ITCH	32951040	33099198	20_33644620_TA_T	33644620	TA	TRUE	20_33644620_TA_T_b37;20_33644621_A_AA_b37	-4.082414572	0.013653403	-3.34985119	0.020724039	-4.567808494	0.010383974	0.016660982	0.016660982	1.304476599	0.404291997	-6.016457837	0.004635414	-3.520530844	0.018794555	0.101483302	0.142973779	0.085681512	0.726361139	0.087384184	0.187848774	2
ENSG00000078814.11	MYH7B	33563205	33590240	20_33318516_C_CT	33318516	C	CT	20_33318517_T_TT_b37;20_33318516_CT_C_b37;20_33318517_T_TTT_b37;20_33318517_T_TTTT_b37	1.873839244	0.722446392	0.070514647	0.164814761	1.536885851	0.496172157	0.69849479	0.69849479	1.170178939	0.362324276	1.991214166	0.925321432	0.968245384	0.309746915	0.618660514	0.386265302	0.540653132	0.716484523	1	0.714424387	0
ENSG00000079313.7	REXO1	1815247	1848452	19_1478153_A_C	1478153	A	C	19_1478153_A_C_b37	1.996433419	0.952377957	1.995376788	0.945790249	1.999251095	0.978167716	0.451027993	0.451027993	1.903097193	0.755578529	0	1	1.482138333	0.471755262	0.677286387	0.69425412	0.68299216	0.831724685	1	0.836896157	0
ENSG00000079335.13	CDC14A	100810583	100985833	1_100818178_G_C	100818178	G	C	1_100818178_G_C_b37	-0.116405398	0.145728221	-0.435648162	0.118604862	-3.369994439	0.020486043	0.78866708	0.78866708	1.510373973	0.484094172	1.241305803	0.38373748	1.946835062	0.817644811	0.325098212	0.336127553	0.12804182	0.764934761	0.747614422	1	0
ENSG00000079337.11	RAPGEF3	48128454	48164823	12_47486635_G_A	47486635	G	A	12_47486635_G_A_b37	1.838657362	0.687923379	1.354282105	0.421647817	1.725372963	0.60024467	0.122627011	0.122627011	1.978157113	0.882505825	1.999612719	0.984299082	1.795839478	0.651383345	0.607875263	0.547393635	0.582435506	0.842393006	1	0.945338459	0
ENSG00000079387.9	SENP1	48436680	48500091	12_49036649_C_CA	49036649	C	CA	12_49036651_A_AA_b37;12_49036650_AA_A_b37;12_49036649_CAA_C_b37	1.292896911	0.400407197	1.357796287	0.422913925	-0.418160144	0.119935721	0.778758263	0.778758263	1.53685031	0.496155629	1.999453864	0.98135549	1.87717702	0.725992681	0.494779683	0.547473072	0.311445152	0.770416104	1	0.973073431	0
ENSG00000079432.3	CIC	42772688	42799949	19_43016835_C_CT	43016835	C	CT	19_43016836_T_TT_b37;19_43016835_CT_C_b37	-0.295863112	0.129719084	1.706065143	0.587709945	0.725311219	0.258888907	0.567210923	0.567210923	1.999142452	0.976638145	-1.360445312	0.066780008	-2.416636982	0.035590115	0.305755274	0.616430878	0.420834919	0.855855208	0.350244192	0.257579326	0
ENSG00000079462.3	PAFAH1B3	42801184	42807698	19_43533939_T_G	43533939	TRUE	G	19_43533939_T_G_b37	1.220667679	0.377345418	1.043763244	0.328136849	0.541329933	0.227141846	0.428966664	0.428966664	1.862797866	0.711078466	1.368828452	0.426925908	1.412540233	0.443403096	0.485898646	0.501728545	0.40627951	0.8245336	0.783005156	0.81811343	0
ENSG00000079689.9	SCGN	25652463	25702011	6_25646260_G_GACAA	25646260	G	GACAA	6_25646260_G_GACAA_b37	1.944649902	0.81400227	1.936418768	0.800922657	0.990212524	0.314953759	0.487300207	0.487300207	1.631352499	0.54374242	1.849861157	0.698402711	1.696590888	0.581753065	0.640185122	0.669239691	0.454828554	0.78414581	0.945049443	0.905463673	0
ENSG00000079739.11	PGM1	64058946	64125916	1_64704812_GAAGAAGAAGAAGAAGAAGAAGAAGAAGA_G	64704812	GAAGAAGAAGAAGAAGAAGAAGAAGAAGA	G	1_64704819_AAGAAGAAGAAGAAGAAGAAGAAAGAAGA_A_b37;1_64704812_GAAGAAGAAGAAGAAGAAGAAGAAGAAGAAAGAAGA_*_b37;1_64704847_A_AGGAAGAAGAAGAAGAAGAAGAAGAAAAGAAGAAGAAGAAGAAGAAGAAGAAGAAAGAAGA_b37;1_64704847_A_AGGAAGAGGAAGAAGAAGAAGAAGAAGAAGAAAAGAAGAAGAAGAAGAAGAAGAAGAAGAAAGAAGA_b37	1.533417544	0.494563614	1.729825327	0.603214624	1.881346685	0.730499693	0.582004087	0.582004087	1.074708459	0.336089412	1.982859091	0.895835988	1.598903564	0.526523554	0.540149038	0.617719304	0.623895093	0.712823425	1	0.877273336	0
ENSG00000080618.9	CPB2	46627320	46679211	13_45637671_G_A	45637671	G	A	13_45637671_G_A_b37	1.722270008	0.598192935	1.958699301	0.838958599	1.951859108	0.826330426	0.81344191	0.81344191	-2.352682209	0.036950708	1.638064217	0.547433112	1.926217679	0.785907288	0.576938156	0.675798899	0.652193805	0.401631929	0.871192396	0.99553665	0
ENSG00000080815.14	PSEN1	73603125	73690399	14_73714957_A_ATGTG	73714957	A	ATGTG	14_73714959_G_GTGTG_b37;14_73714957_ATG_A_b37;14_73714957_A_G_b37;14_73714959_G_GTG_b37;14_73714959_G_GTGTGTG_b37	-0.429946651	0.11903695	0.683118927	0.251152568	-2.887318999	0.027054667	0.021865579	0.021865579	0.444994282	0.21239798	1.107569875	0.344819616	-0.617536684	0.105688395	0.293066657	0.450120125	0.147753835	0.625258857	0.727340097	0.430983951	0
ENSG00000080910.7	CFHR2	196788897	196928356	1_196661846_C_G	196661846	C	G	1_196661846_C_G_b37;1_196661846_C_CTTTCTCTTTCCCTTCCTTTCTTTTTCTTTCCCTTCCTTTCTTTTTG_b37	-3.525287347	0.018743524	-1.809004429	0.050977742	-4.924046321	0.008504433	0.135034855	0.135034855	-0.004245871	0.156859285	-4.493421961	0.010827436	-5.281788534	0.006965715	0.118308485	0.233190378	0.077590791	0.578155783	0.145870593	0.109428061	1
ENSG00000081041.8	CXCL2	74962751	74965010	4_75637019_A_T	75637019	A	TRUE	4_75637019_A_T_b37;4_75637019_A_*_b37	1.479666454	0.470699436	0.206351352	0.180482243	1.169617505	0.36216195	0.413792171	0.413792171	1.973600096	0.870927505	1.33752592	0.415687856	1.332121309	0.413792171	0.525833378	0.399707963	0.481761044	0.840197057	0.776020097	0.804149133	0
ENSG00000081051.3	AFP	74296854	74321891	4_74299453_T_G	74299453	TRUE	G	4_74299453_T_G_b37	1.621672851	0.53849988	1.966041356	0.853794812	1.018389314	0.321801477	0.833913166	0.833913166	1.992487909	0.930931981	1.696914393	0.581954458	1.025955613	0.323673588	0.558733001	0.676885212	0.460564956	0.849876619	0.888039785	0.727658055	0
ENSG00000081181.3	ARG2	68086514	68118437	14_69055528_T_C	69055528	TRUE	C	14_69055528_T_C_b37	-7.990996358	0.001573075	-6.688633341	0.003202006	-8.334217041	0.001305865	0.711320282	0.711320282	-6.819974762	0.002979508	-4.171011553	0.012986034	-5.717770342	0.005467989	0.027408069	0.051720211	0.023602629	0.176095913	0.159854197	0.092035175	4
ENSG00000081870.7	HSPB11	54382246	54411602	1_53509736_CT_C	53509736	CT	C	1_53509737_T_TT_b37;1_53509736_CT_C_b37	0.813250056	0.275986113	1.834205449	0.683876693	0.418055172	0.208480779	0.862300546	0.862300546	1.468775307	0.466092428	0.4730538	0.216571345	0.101180698	0.168210536	0.42038645	0.641319906	0.392061771	0.753093506	0.593044038	0.538777447	0
ENSG00000082014.12	SMARCD3	150935849	150974982	7_150351090_T_C	150351090	TRUE	C	7_150351090_T_C_b37	1.364891504	0.425487652	1.751407385	0.618067809	1.064229606	0.333367967	1	1	1.305646627	0.404687572	0	1	0	1	0.506697658	0.622865063	0.467200309	0.726361139	1	1	0
ENSG00000082146.8	STRADB	202252580	202345569	2_202416630_T_TA	202416630	TRUE	TA	2_202416633_A_AA_b37;2_202416632_AA_A_b37;2_202416630_TAAA_T_b37;2_202416631_AAA_A_b37	1.474840302	0.468648962	0.851897526	0.283946721	1.299888588	0.402746261	0.454472706	0.454472706	1.729331108	0.602883426	1.991987567	0.928674863	1.993208676	0.934321089	0.525235164	0.472281217	0.501561525	0.802671118	1	1	0
ENSG00000082196.16	C1QTNF3	34019552	34043937	5_34358174_G_GTGTA	34358174	G	GTGTA	5_34358174_G_GTA_b37;5_34358174_G_GTGTA_b37;5_34358174_G_GTGTGTGTA_b37;5_34358174_G_GTGTGTA_b37;5_34358174_G_A_b37	1.659195292	0.559365097	1.008427597	0.319358369	0.431622689	0.210442824	0.911068904	0.911068904	1.778392277	0.637817635	1.842984209	0.691919	1.842731672	0.691684055	0.566625367	0.497073141	0.394124258	0.810426976	0.942639048	0.962812531	0
ENSG00000082397.11	EPB41L3	5392382	5630699	18_6604462_G_A	6604462	G	A	18_6604462_G_A_b37	-5.703854589	0.005510303	-5.579571655	0.005903347	-5.293001347	0.006922373	0.057402234	0.057402234	-3.770407901	0.016298251	-3.956628142	0.014662056	-2.700379067	0.030155966	0.059717501	0.076095229	0.067370813	0.347742243	0.172750437	0.238572016	3
ENSG00000083123.10	BCKDHB	80816363	81055987	6_81139829_T_A	81139829	TRUE	A	6_81139829_T_A_b37	1.998053247	0.964807138	1.494963829	0.477295591	1.990513716	0.922410687	1	1	1.970844529	0.864420557	0	1	0	1	0.68035788	0.574206583	0.672827486	0.840106289	1	1	0
ENSG00000083290.15	ULK2	19674141	19771249	17_19771220_C_T	19771220	C	TRUE	17_19771220_C_T_b37	1.307811139	0.405420864	1.119002742	0.347928684	0.956328106	0.306969022	0.480320498	0.480320498	1.994463108	0.940683918	0.20770364	0.180646625	1.011602958	0.320134467	0.496138386	0.51175517	0.451453092	0.851322227	0.553859865	0.724861776	0
ENSG00000083312.13	TNPO1	72112138	72212560	5_71580256_T_TA	71580256	TRUE	TA	5_71580257_AA_A_b37;5_71580256_TAA_T_b37;5_71580258_A_AA_b37	0.675494507	0.249785053	1.406817224	0.441190992	1.411088079	0.442840181	0.265631881	0.265631881	0.966455038	0.30932751	-0.123793864	0.145026906	-0.51667193	0.112648102	0.404202965	0.554328428	0.520512617	0.703717043	0.503625013	0.446665973	0
ENSG00000083457.7	ITGAE	3617921	3704537	17_4619015_C_CACACACACAA	4619015	C	CACACACACAA	17_4619021_A_AACACAA_b37;17_4619021_A_CAAACACAA_b37;17_4619021_A_CACAAACACAA_b37;17_4619021_A_CACACACAAACACAA_b37;17_4619021_A_CACACAAACACAA_b37;17_4619015_CACACAA_*_b37	1.985808932	0.905175319	1.808195615	0.661419068	1.813626232	0.665951993	0.619948121	0.619948121	-0.059361602	0.151273535	1.382528063	0.431988284	1.690046042	0.57770844	0.664171522	0.633274413	0.604454325	0.578155783	0.787990009	0.902823375	0
ENSG00000083807.5	SLC27A5	58990878	59023780	19_58460417_CT_C	58460417	CT	C	19_58460418_TTT_T_b37;19_58460419_TT_T_b37;19_58460420_T_TT_b37;19_58460417_CTTT_C_b37;19_58460420_T_TTT_b37;19_58460420_T_TTTTTTT_b37	1.988578107	0.914889531	1.870173698	0.718612203	1.738166966	0.608863623	0.884206122	0.884206122	1.783200622	0.641489529	1.823725922	0.674594988	1.94824673	0.820040061	0.665888505	0.649661726	0.585806775	0.810426976	0.936259514	1	0
ENSG00000083828.11	ZNF586	58281022	58331307	19_58259213_CT_C	58259213	CT	C	19_58259214_TTT_T_b37;19_58259215_TT_T_b37;19_58259213_CTTT_C_b37	-1.032009717	0.081636841	1.758685721	0.62325848	-0.75523862	0.096936353	0.034080259	0.034080259	1.940404504	0.807136421	-0.276577381	0.131341435	-0.655730376	0.103177356	0.247408461	0.623327484	0.28302493	0.835238086	0.486071664	0.423360816	0
ENSG00000083838.11	ZNF446	58985383	58992597	19_58005536_A_G	58005536	A	G	19_58005536_A_G_b37	0.516346837	0.223203825	1.350410684	0.420259548	0.530780495	0.225468879	0.208312662	0.208312662	1.883231367	0.732565943	0.243262939	0.185032027	1.103687724	0.343772454	0.38829616	0.546514976	0.405987041	0.830671937	0.560907383	0.741397615	0
ENSG00000083845.4	RPS5	58897766	58906173	19_58240689_T_C	58240689	TRUE	C	19_58240689_T_C_b37	1.959572998	0.840648007	1.905282191	0.758262993	1.678737033	0.570849635	0.847766332	0.847766332	1.972843117	0.869106555	0	1	0	1	0.645671866	0.659549195	0.571443039	0.840106289	1	1	0
ENSG00000084072.12	PPIE	40157853	40229586	1_40204166_G_T	40204166	G	TRUE	1_40204166_G_T_b37	-2.940755566	0.026230568	-2.034763984	0.044571909	-7.091151363	0.002568491	0.213843765	0.213843765	1.275258976	0.394593157	-0.626864877	0.105068994	1.956824878	0.835395876	0.140311945	0.223266855	0.035450859	0.725006264	0.435455544	1	1
ENSG00000084110.6	HAL	96366439	96390143	12_95963707_A_G	95963707	A	G	12_95963707_A_G_b37	1.143396428	0.354690907	-1.327917153	0.068113081	1.688126792	0.576532978	0.59522773	0.59522773	1.424483047	0.448074917	1.999857596	0.990478802	-2.615453063	0.031685124	0.475283946	0.262799226	0.571745408	0.746266618	1	0.244593046	0
ENSG00000084453.12	SLCO1A2	21417533	21572528	12_21437631_G_T	21437631	G	TRUE	12_21437631_G_T_b37	-1.020145809	0.082236072	-0.677632733	0.101766906	-3.235067845	0.022135945	0.667012585	0.667012585	1.978797587	0.884228892	0.94085536	0.303410354	-0.711019432	0.099657288	0.247408461	0.313390839	0.134073468	0.843076442	0.685113455	0.418281671	0
ENSG00000084623.7	EIF3I	32687528	32697205	1_33478983_G_A	33478983	G	A	1_33478983_G_A_b37	-7.71980843	0.001822925	-6.570535559	0.003416466	-8.665906961	0.001091283	0.117175587	0.117175587	1.191459449	0.368552089	-6.507275486	0.003537293	-6.612960009	0.003337794	0.029492613	0.054251126	0.020539258	0.716484523	0.076115034	0.071041181	5
ENSG00000084676.11	NCOA1	24714782	24993571	2_24165837_C_CT	24165837	C	CT	2_24165839_T_TT_b37;2_24165838_TT_T_b37;2_24165837_CTT_C_b37;2_24165839_T_TTT_b37	-7.117092042	0.002532322	-0.798729535	0.094339032	-1.206896892	0.073328432	0.046437463	0.046437463	-5.186618116	0.007344928	1.293011211	0.400445277	0.634238022	0.242541371	0.03748866	0.304518127	0.249654679	0.282162138	0.765060848	0.642607648	1
ENSG00000085224.16	ATRX	76760355	77041702	X_77120208_A_ATT	77120208	A	ATT	X_77120209_T_TT_b37;X_77120209_T_TTT_b37;X_77120208_AT_A_b37	1.394725688	0.436572684	1.710119556	0.590297155	1.209092729	0.373825927	1	1	1.141585965	0.354182894	1.162067774	0.359988826	0	1	0.514187639	0.617719304	0.486829829	0.716484523	0.734448445	1	0
ENSG00000085265.6	FCN1	137801430	137809809	9_137651201_T_C	137651201	TRUE	C	9_137651201_T_C_b37;9_137651201_T_*_b37	1.381266005	0.431518131	1.605756107	0.530077024	0.606806018	0.237866452	0.511574625	0.511574625	1.814800405	0.666942352	1.482937468	0.472097419	0.640252252	0.243581204	0.510657321	0.593187313	0.412573272	0.818298873	0.819845093	0.643142215	0
ENSG00000085514.11	PILRA	99965152	99997719	7_99979564_C_G	99979564	C	G	7_99979564_C_G_b37	1.867974842	0.716341457	1.87730307	0.726127661	0.857207372	0.285063004	0.343133974	0.343133974	1.905437745	0.758455392	1.694931173	0.580722033	1.731330256	0.604225518	0.617653768	0.650566719	0.437357257	0.831724685	0.887839391	0.917253381	0
ENSG00000085644.9	ZNF213	3179777	3192806	16_3386674_C_CTT	3386674	C	CTT	16_3386674_C_CTT_b37;16_3386674_C_CT_b37;16_3386674_C_CTTT_b37;16_3386674_C_CTTTTTTTTTTTTT_b37	0.71228644	0.25646974	0.517912157	0.223448145	0.639615508	0.243470857	0.531289555	0.531289555	0.961679478	0.308212396	1.762624779	0.626108329	0.516024109	0.223153492	0.408803403	0.430460972	0.415290119	0.703700845	0.910326742	0.618694384	0
ENSG00000085719.7	CPNE3	87497058	87573726	8_87157229_C_CA	87157229	C	CA	8_87157229_C_CA_b37;8_87157229_C_CAA_b37;8_87157229_C_CAAA_b37;8_87157229_C_A_b37	1.891054353	0.741347709	1.187944886	0.367513353	0.230222202	0.183409581	0.943669241	0.943669241	-1.122740515	0.077206835	1.708549791	0.589292697	1.211867362	0.374665373	0.624690834	0.524158817	0.378080099	0.495827493	0.891739588	0.763313475	0
ENSG00000085721.8	RRN3	15153878	15188174	16_15187912_G_C	15187912	G	C	16_15187912_G_C_b37	1.430703293	0.450538522	1.988877945	0.916009893	1.999994498	0.99812845	0.116383505	0.116383505	-1.451182349	0.06320654	-3.220884119	0.022317202	0.605931733	0.237719266	0.518702003	0.690262844	0.689236714	0.472194607	0.209477327	0.638974674	0
ENSG00000085831.11	TTC39A	51752929	51810788	1_51866408_G_A	51866408	G	A	1_51866408_G_A_b37;1_51866408_G_*_b37	1.999054979	0.975475939	1.177591448	0.364476902	1.33286659	0.41405282	0.706262964	0.706262964	1.854848857	0.703212847	0	1	0	1	0.682568608	0.522550638	0.508493127	0.823709672	1	1	0
ENSG00000085832.12	EPS15	51819934	51985000	1_52370574_C_T	52370574	C	TRUE	1_52370574_C_T_b37	-0.499169451	0.113906355	1.69789863	0.58256804	-1.656284127	0.05585808	1	1	1.996184476	0.95074605	0	1	0	1	0.288268619	0.614881993	0.223174089	0.851808953	1	1	0
ENSG00000086712.8	TXLNG	16804549	16862642	X_16045739_T_A	16045739	TRUE	A	X_16045739_T_A_b37;X_16045739_T_TA_b37	-2.093720297	0.043042802	-2.095003704	0.043010136	-0.656321862	0.103138986	0.276725768	0.276725768	1.937412042	0.802451357	-0.492623976	0.114380882	-0.755347822	0.096929734	0.178886054	0.21825385	0.288958485	0.835238086	0.453536696	0.4158273	0
ENSG00000087085.9	ACHE	100487614	100494594	7_100455700_C_T	100455700	C	TRUE	7_100455700_C_T_b37	1.940708964	0.807620016	0.98255667	0.313126227	1.993913994	0.937817826	0.841484731	0.841484731	1.981216422	0.890988749	1.982669381	0.895264451	1.906055076	0.759220659	0.63972532	0.493529728	0.675296358	0.8432487	1	0.988451085	0
ENSG00000087111.16	PIGS	26880400	26898890	17_27386391_A_AAAATAAAT	27386391	A	AAAATAAAT	17_27386391_A_AAAATAAAT_b37;17_27386391_A_AAAAT_b37;17_27386391_A_AAAATAAATAAATAAAT_b37;17_27386391_A_AAAATAAATAAAT_b37	0.758935471	0.265265992	-0.94046453	0.086385886	-0.143668033	0.143159236	0.25392119	0.25392119	1.99986194	0.990625146	1.643710797	0.550574375	1.995169852	0.944592219	0.41560158	0.292666155	0.337988946	0.857260228	0.873706806	1	0
ENSG00000087157.14	PGS1	76374720	76421195	17_76999202_G_C	76999202	G	C	17_76999202_G_C_b37	1.584783036	0.519333387	1.91805487	0.774678535	1.981920945	0.893040122	0.063384141	0.063384141	0.25938908	0.187061438	-2.274193708	0.038695318	-0.813330748	0.093484097	0.550915789	0.663596287	0.670932576	0.60113817	0.269353335	0.407213447	0
ENSG00000087258.9	GNAO1	56225301	56391356	16_56864618_C_T	56864618	C	TRUE	16_56864618_C_T_b37	0.213129465	0.181307922	-0.328233066	0.127046014	0.509883298	0.222198354	0.227105244	0.227105244	1.12153891	0.348623521	1.654099736	0.556443117	1.756773812	0.621885641	0.356481298	0.346851725	0.404267355	0.716484523	0.875396205	0.928326122	0
ENSG00000087365.10	SF3B2	65818199	65836779	11_65793454_C_T	65793454	C	TRUE	11_65793454_C_T_b37	0.469582524	0.2160498	1.964945145	0.851480761	1.865487724	0.713798679	0.113039859	0.113039859	1.765893811	0.628495725	-2.490108057	0.034091523	-0.327302954	0.12712196	0.384412864	0.676885212	0.618975832	0.808020756	0.258402288	0.472893714	0
ENSG00000087842.6	PIR	15402920	15511687	X_15809836_G_A	15809836	G	A	X_15809836_G_A_b37	1.948871793	0.82111161	1.997600119	0.960928398	1.962596833	0.846646511	0.975335637	0.975335637	1.305171592	0.4045269	0.003594155	0.1576727	1.923729914	0.782417196	0.640240907	0.695746898	0.656571162	0.726361139	0.523302051	0.99506335	0
ENSG00000088451.6	TGDS	95226307	95248511	13_95226210_G_C	95226210	G	C	13_95226210_G_C_b37	1.622196671	0.538781208	0.607616699	0.238003029	1.288936672	0.399091039	0.32320047	0.32320047	1.669805212	0.565544412	0.222531838	0.182460529	1.852353456	0.700794627	0.558755415	0.443611793	0.500206889	0.790300964	0.557349339	0.965230884	0
ENSG00000088766.7	CRLS1	5986735	6020699	20_5678139_C_T	5678139	C	TRUE	20_5678139_C_T_b37	-19.71598663	3.16E-06	-20.67218589	1.92E-06	-19.73240924	3.13E-06	1.59E-05	1.59E-05	-2.066518641	0.043741337	-21.18662622	1.47E-06	-21.15061118	1.50E-06	0.000340989	0.000344984	0.000347721	0.429396954	0.00062799	0.000449251	5
ENSG00000088812.13	ATRN	3451686	3631769	20_4047433_T_C	4047433	TRUE	C	20_4047433_T_C_b37	1.579722536	0.516798628	1.229129296	0.379947828	1.955052813	0.83210117	0.358322807	0.358322807	1.984386703	0.900560619	1.137593174	0.353066034	0	1	0.54942759	0.530123378	0.652900972	0.8432487	0.730294787	1	0
ENSG00000088882.7	CPXM1	2774714	2781283	20_2769931_T_C	2769931	TRUE	C	20_2769931_T_C_b37	0.901174115	0.294523918	1.491103613	0.475616992	1.881094001	0.730224063	0.204155407	0.204155407	1.98462378	0.901314571	0.971372974	0.310481358	1.448520736	0.457713897	0.436015157	0.574206583	0.623895093	0.8432487	0.692939402	0.825070815	0
ENSG00000088992.13	TESC	117476727	117537284	12_117227174_G_A	117227174	G	A	12_117227174_G_A_b37	1.90142494	0.753546365	1.236795009	0.382327386	1.93988143	0.806308634	0.876582662	0.876582662	1.997733669	0.962030256	0	1	0	1	0.628524981	0.530692113	0.645536584	0.851808953	1	1	0
ENSG00000089006.12	SNX5	17922240	17949623	20_17603728_A_G	17603728	A	G	20_17603728_A_G_b37	0.434137926	0.21080896	0.874806073	0.28880281	-0.308161872	0.128696159	0.514174838	0.514174838	1.199342155	0.370896757	1.92712614	0.787197498	1.7440521	0.61291777	0.380164775	0.474381334	0.322150325	0.716484523	0.988686093	0.925407654	0
ENSG00000089063.10	TMEM230	5080485	5093749	20_4988559_C_CT	4988559	C	CT	20_4988560_TT_T_b37;20_4988561_T_TT_b37;20_4988559_CTT_C_b37	1.198652833	0.370690894	0.060868658	0.163762883	0.733606329	0.260444317	0.888402656	0.888402656	0.667520071	0.248364515	1.064766757	0.333506752	0.360057055	0.200333297	0.483097281	0.385736514	0.422454944	0.662029861	0.717644284	0.589840121	0
ENSG00000089157.11	RPLP0	120634488	120639038	12_120924777_CTT_C	120924777	CTT	C	12_120924780_T_TT_b37;12_120924779_TT_T_b37;12_120924778_TTT_T_b37;12_120924777_CTTT_C_b37	1.851528502	0.70000035	1.989310305	0.91765267	1.19189976	0.368682512	0.550733089	0.550733089	1.963040275	0.847547069	1.9972312	0.958035169	0	1	0.610711132	0.690262844	0.484563112	0.839872473	1	1	0
ENSG00000089289.11	IGBP1	69353298	69386174	X_69130015_AT_A	69130015	AT	A	X_69130015_AT_A_b37;X_69130016_T_TT_b37;X_69130015_A_T_b37	1.527240258	0.491720291	1.33874606	0.416117604	1.342610161	0.417482943	0.736559021	0.736559021	1.335564625	0.414998442	1.835927983	0.685434848	1.859833968	0.70811601	0.539108431	0.545983063	0.510342759	0.732160675	0.938709542	0.96739991	0
ENSG00000089685.10	BIRC5	76210266	76221717	17_76213474_C_T	76213474	C	TRUE	17_76213474_C_T_b37	1.279758908	0.396064838	1.981481814	0.89175682	0.523323668	0.224295266	0.979211067	0.979211067	-1.472694849	0.062389592	1.962341258	0.846129993	1.960588651	0.842635955	0.492415745	0.685257675	0.404864548	0.472194607	1	1	0
ENSG00000089723.5	OTUB2	94492674	94515276	14_94837464_TCACA_T	94837464	TCACA	TRUE	14_94837470_A_ACACA_b37;14_94837466_ACACA_A_b37;14_94837468_ACA_A_b37;14_94837470_A_ACA_b37;14_94837464_TCACACA_T_b37;14_94837470_A_ACACACA_b37	1.738661699	0.609202211	1.33314187	0.414149155	0.711778202	0.256375909	0.883356873	0.883356873	1.51754588	0.487312799	1.988752879	0.915540742	1.787046237	0.64446206	0.580259245	0.545251634	0.420346647	0.766875394	1	0.941904843	0
ENSG00000090006.13	LTBP4	41098788	41135725	19_40787403_G_GA	40787403	G	GA	19_40787404_A_AA_b37;19_40787403_GA_G_b37	1.942598058	0.810650425	1.929066114	0.789981865	1.128810821	0.350626304	0.937181888	0.937181888	1.864512442	0.712808852	1.94306433	0.811406486	1.991717889	0.927487742	0.639999062	0.665711845	0.478032885	0.824704938	0.995474153	1	0
ENSG00000090097.16	PCBP4	51991469	52002426	3_52729107_A_AACTT	52729107	A	AACTT	3_52729107_A_AACTT_b37	0.516012492	0.22315168	0.67539809	0.249767819	1.45064887	0.458582943	0.164639444	0.164639444	1.034412119	0.325783019	1.608604828	0.53156695	1.446369575	0.456838087	0.38829616	0.449631536	0.52932625	0.70908387	0.8587389	0.825070815	0
ENSG00000090316.11	MAEA	1283638	1333935	4_1324515_C_T	1324515	C	TRUE	4_1324515_C_T_b37	0.696254798	0.253530251	0.395798159	0.205308764	1.824720979	0.675462167	0.502217559	0.502217559	1.857537589	0.705845211	-3.127573032	0.023548633	-1.535101815	0.060082645	0.406457548	0.417096351	0.607773141	0.823709672	0.21519928	0.330905921	0
ENSG00000090372.10	STRN4	47222763	47250251	19_46516109_A_AT	46516109	A	AT	19_46516111_T_TT_b37;19_46516110_TT_T_b37;19_46516109_ATT_A_b37;19_46516111_T_TTT_b37;19_46516111_T_TTTT_b37	-1.557274353	0.059285011	-2.358426775	0.0368263	-3.759799163	0.016396946	0.278151614	0.278151614	0.177397462	0.177003802	-1.368883975	0.066438748	-2.851354521	0.027624431	0.211186767	0.202487578	0.114897935	0.592231572	0.350244192	0.227960973	0
ENSG00000090382.2	LYZ	69742120	69748014	12_69713018_G_A	69713018	G	A	12_69713018_G_A_b37	-0.017684724	0.155476047	-0.208532741	0.137249155	0.24718699	0.185523488	0.983771219	0.983771219	-2.463198204	0.034632597	1.996667489	0.953965365	1.943657396	0.812372887	0.332629394	0.359567894	0.379268113	0.399655802	1	1	0
ENSG00000090487.6	SPG21	65255361	65282648	15_65245057_T_TCTC	65245057	TRUE	TCTC	15_65245060_C_CCTC_b37;15_65245057_TCTC_T_b37	0.706330038	0.255372723	1.984997014	0.902513595	1.986211751	0.906524561	0.000252932	0.000252932	0.198241765	0.179500078	-1.933707097	0.047327507	1.328226634	0.412434013	0.4074178	0.687345921	0.671706764	0.595863224	0.295148293	0.804149133	0
ENSG00000090661.7	CERS4	8271619	8327305	19_9002447_A_G	9002447	A	G	19_9002447_A_G_b37	-13.96340014	6.46E-05	-6.257084714	0.004059326	-11.95429388	0.000187309	0.033547054	0.033547054	0.796036552	0.272530949	-13.1944018	9.70E-05	-10.4706968	0.000413386	0.002659507	0.061529329	0.006008052	0.675827378	0.007999294	0.018681643	5
ENSG00000090857.9	PDPR	70147528	70195203	16_70159791_C_T	70159791	C	TRUE	16_70159791_C_T_b37	-5.331815013	0.006774461	-5.6236003	0.005760936	-12.65899468	0.000128818	0.13515118	0.13515118	0.740327185	0.261713031	-0.381471657	0.122781832	0.760304621	0.26552977	0.067596055	0.07538508	0.004731719	0.669813898	0.470034886	0.668710825	3
ENSG00000090889.10	KIF4A	69509878	69640682	X_69954907_A_AT	69954907	A	AT	X_69954907_AT_A_b37;X_69954908_T_TT_b37	1.952198903	0.826934682	0.488797279	0.218955654	0.791980861	0.271724781	0.351236426	0.351236426	1.970107075	0.862733406	0	1	0.630220786	0.241849821	0.642547289	0.426983354	0.428418789	0.840106289	1	0.642607648	0
ENSG00000090905.13	TNRC6A	24741015	24838953	16_25066416_T_C	25066416	TRUE	C	16_25066416_T_C_b37	-9.066655333	0.000878941	-7.895022696	0.001657264	-14.04529735	6.18E-05	0.357893334	0.357893334	1.558448711	0.506374663	-6.758746128	0.003081208	-6.49157499	0.003567948	0.01793532	0.035168024	0.002856356	0.77110341	0.070589622	0.074029312	5
ENSG00000090920.9	FCGBP	40353962	40440533	19_40659226_G_T	40659226	G	TRUE	19_40659226_G_T_b37	1.969609122	0.861606284	1.997922286	0.963643454	1.997991056	0.964249792	0.392870252	0.392870252	0.924962575	0.299810376	1.722468754	0.598323909	1.722468754	0.598323909	0.649652894	0.695786969	0.680492289	0.698463584	0.89803029	0.913406098	0
ENSG00000091262.10	ABCC6	16242784	16317379	16_17178298_G_A	17178298	G	A	16_17178298_G_A_b37	-2.423815293	0.035440708	-3.098521553	0.023946245	-5.489471269	0.006206078	0.64418055	0.64418055	1.99996921	0.995572632	0.807080116	0.274741371	-2.46590941	0.034577679	0.162201843	0.158347662	0.064817199	0.857411186	0.65988214	0.25729918	1
ENSG00000091428.13	RAPGEF4	173600001	173917621	2_172753814_CT_C	172753814	CT	C	2_172753815_T_TT_b37;2_172753815_T_TTT_b37;2_172753814_C_T_b37;2_172753814_CT_C_b37;2_172753815_T_TTTT_b37	1.862029268	0.710306771	1.843645066	0.692534857	1.973012676	0.869512149	1	1	1.677496275	0.570106869	0	1	0	1	0.615949675	0.644403562	0.664915452	0.792507879	1	1	0
ENSG00000091490.6	SEL1L3	25749054	25865382	4_25913582_G_A	25913582	G	A	4_25913582_G_A_b37	1.974830321	0.87394499	1.785311685	0.643117307	0.386624176	0.204017914	0.661283787	0.661283787	1.999765165	0.987773444	0.469597184	0.216051999	1.458268912	0.461716191	0.654165478	0.628113146	0.388806052	0.857168041	0.592974664	0.826479498	0
ENSG00000091527.11	CDV3	133292573	133309105	3_133527168_TG_T	133527168	TG	TRUE	3_133527168_TG_T_b37	-4.196722572	0.012798709	-5.765626256	0.005324983	-3.829322669	0.015761191	0.277833641	0.277833641	0.933309871	0.301694266	0.45610509	0.214038985	-3.363247824	0.020565439	0.099123328	0.072422242	0.112520321	0.699820363	0.589903603	0.195603076	2
ENSG00000091831.17	ESR1	151977825	152450754	6_152022346_G_GTT	152022346	G	GTT	6_152022346_GT_G_b37;6_152022347_T_TT_b37;6_152022347_T_TTT_b37	-43.48443235	1.54E-11	-36.98413512	4.27E-10	-28.41564905	3.49E-08	0.001175875	0.001175875	-3.397493078	0.020165697	-29.70667748	1.79E-08	-28.37280577	3.56E-08	3.48E-08	9.97E-07	1.32E-05	0.367420107	5.92E-05	5.35E-05	5
ENSG00000092020.6	PPP2R3C	35554672	35591723	14_35596284_G_C	35596284	G	C	14_35596284_G_C_b37	-5.131634304	0.007573567	-2.068417486	0.04369219	-4.497832617	0.010800608	0.801925654	0.801925654	-2.758765556	0.029149447	-1.097245005	0.078424908	1.143867929	0.354823373	0.071476233	0.219754292	0.087223137	0.399655802	0.374448772	0.74687769	2
ENSG00000092094.6	OSGEP	20914569	20923264	14_20923149_T_G	20923149	TRUE	G	14_20923149_T_G_b37	1.64391773	0.550690135	1.446543525	0.45690881	1.999844523	0.990051412	0.060226624	0.060226624	1.54947394	0.502085243	1.836874739	0.686295313	1.867185193	0.715531219	0.564100824	0.565505424	0.686673822	0.77110341	0.938709542	0.969063137	0
ENSG00000092200.8	RPGRIP1	21756097	21819460	14_21783437_T_C	21783437	TRUE	C	14_21783437_T_C_b37	0.650951563	0.245444539	0.461402316	0.214826658	1.039775432	0.327130305	0.315598318	0.315598318	1.853941846	0.702331153	0.767282902	0.266879277	1.695034223	0.580785942	0.402270124	0.422460768	0.463882359	0.823327352	0.653141495	0.905463673	0
ENSG00000092208.12	GEMIN2	39583426	39606177	14_39901786_TGGGCG_T	39901786	TGGGCG	TRUE	14_39901786_TGGGCG_T_b37;14_39901786_T_G_b37	1.786983701	0.644413462	1.625014134	0.540299008	1.27546404	0.394660051	0.926957481	0.926957481	-6.695706389	0.003189605	1.642075828	0.549661363	1.828617615	0.67888615	0.592117187	0.595254144	0.497956463	0.18466593	0.873474392	0.9574709	0
ENSG00000092439.9	TRPM7	50844669	50979012	15_51281684_C_CT	51281684	C	CT	15_51281684_CT_C_b37;15_51281685_T_TT_b37	1.984046588	0.899489061	1.109962846	0.34546724	1.991575545	0.926868997	0.575713537	0.575713537	1.899651464	0.751411778	0	1	1.817927238	0.66959796	0.662341555	0.511159291	0.673522306	0.831724685	1	0.953470014	0
ENSG00000092820.13	EZR	159186772	159240444	6_159219604_C_T	159219604	C	TRUE	6_159219604_C_T_b37	1.118568306	0.34780985	1.944003595	0.812939503	0.399243244	0.205796	0.288654838	0.288654838	1.907661672	0.761225241	1.988538232	0.91474166	1.125356927	0.349673109	0.472367044	0.670725609	0.390560487	0.833052755	1	0.742763829	0
ENSG00000093072.11	CECR1	17660193	17702879	22_18524601_G_C	18524601	G	C	22_18524601_G_C_b37;22_18524601_GGGGCAGAGGCGCTCCCCACATTTCAGACGATGGGCAGCCGGGCAGAGACGCTCCTCACTTCCTAGATGGGATGGCGGCCGGGCAGAGATGCTCCTCACTTTCCAGACTGGGCAGCCAGGCAGAGGGGCTCCTCACATCCCAGACGGGGTGGCGGCC_*_b37	1.626276219	0.540981452	1.088147552	0.339623387	0.927609328	0.300406073	0.571051847	0.571051847	1.976110162	0.877165543	1.853727198	0.702122956	1.814848901	0.666983336	0.559028278	0.50898972	0.448382721	0.840899746	0.946226858	0.952942137	0
ENSG00000093217.5	XYLB	38388250	38462839	3_38440237_T_C	38440237	TRUE	C	3_38440237_T_C_b37	-8.117349951	0.0014688	-6.859219205	0.002916123	-10.69329297	0.000366969	0.675584218	0.675584218	1.4625132	0.463476148	-9.956324761	0.000544622	-4.922685288	0.008510908	0.025991135	0.049686016	0.009496856	0.752046414	0.025667253	0.122076025	4
ENSG00000094755.12	GABRP	170190353	170241051	5_170170608_G_C	170170608	G	C	5_170170608_G_C_b37	0.877989044	0.289485855	1.47616819	0.469211702	1.473902968	0.468252386	1	1	-0.009678709	0.156298416	0	1	0	1	0.431092614	0.572317189	0.532658112	0.578155783	1	1	0
ENSG00000094841.9	UPRT	74493919	74524435	X_75063218_C_CT	75063218	C	CT	X_75063221_T_TT_b37;X_75063220_TT_T_b37;X_75063219_TTT_T_b37;X_75063218_CTTT_C_b37;X_75063221_T_TTT_b37	1.999799379	0.988699073	1.999396743	0.980404902	1.781058705	0.639847785	0.053665648	0.053665648	1.941874049	0.80948285	1.857186783	0.705500158	0	1	0.684118762	0.700709854	0.59500485	0.835238086	0.948123559	1	0
ENSG00000095015.5	MAP3K1	56111400	56191979	5_55354126_C_CGAGA	55354126	C	CGAGA	5_55354126_C_CGA_b37;5_55354126_C_CGAGAGA_b37;5_55354126_C_CGAGAGAGA_b37;5_55354126_C_CGAGAGAGAGAGA_b37;5_55354126_C_CGAGA_b37;5_55354126_C_CGAGAGAGAGA_b37	0.60328475	0.23727432	0.634103068	0.2425181	1.68979782	0.577556146	0.150035753	0.150035753	1.542645502	0.498862954	1.0960067	0.341713213	0.701367895	0.254463237	0.396921406	0.446803405	0.57212096	0.77110341	0.724028188	0.656865585	0
ENSG00000095261.9	PSMD5	123577773	123605262	9_123605711_CGAAGGCGTGAGTAATA_C	123605711	CGAAGGCGTGAGTAATA	C	9_123605711_CGAAGGCGTGAGTAATA_C_b37	1.988166665	0.913376089	1.574668688	0.51428874	1.952513083	0.827495393	0.561418537	0.561418537	1.589016028	0.521470502	1.120586398	0.348362339	1.96147335	0.844389396	0.66556549	0.588441828	0.65229688	0.773967846	0.728711002	1	0
ENSG00000095303.10	PTGS1	125132823	125157982	9_124236218_G_GGAGA	124236218	G	GGAGA	9_124236222_A_AGAGA_b37;9_124236220_AGA_A_b37;9_124236222_A_AGA_b37;9_124236222_A_AGAGAGA_b37;9_124236218_GGAGA_G_b37	1.152519167	0.357265976	1.156965129	0.358530236	-0.197139074	0.138267147	0.165782908	0.165782908	-0.835340652	0.092211245	1.206677523	0.373097368	0.554517768	0.229254252	0.476009023	0.518713105	0.333069474	0.515966974	0.744309864	0.628686433	0
ENSG00000095319.10	NUP188	131709977	131769375	9_130802120_T_A	130802120	TRUE	A	9_130802120_T_A_b37	-8.892990415	0.000965289	-9.225194779	0.000806943	-8.67945935	0.001083317	0.006392873	0.006392873	1.051379839	0.330070772	-9.303323724	0.000773685	-10.84266444	0.000338805	0.019348673	0.021164198	0.020539258	0.709298978	0.033584023	0.016935108	5
ENSG00000095321.12	CRAT	131857088	131873468	9_132330059_C_CA	132330059	C	CA	9_132330063_AAA_A_b37;9_132330064_AA_A_b37;9_132330065_A_AA_b37;9_132330065_A_AAA_b37;9_132330062_AAAA_A_b37;9_132330059_CAAAAAA_C_b37	1.465651971	0.464784572	0.900354091	0.294343825	0.999886422	0.317283027	0.672890297	0.672890297	1.999973086	0.995860684	-0.026164475	0.15461037	1.399471173	0.438376326	0.523754895	0.478625554	0.455984501	0.857411186	0.518880579	0.814680063	0
ENSG00000095383.15	TBC1D2	100961310	101017915	9_100969348_G_A	100969348	G	A	9_100969348_G_A_b37	0.794948344	0.272314348	1.559465304	0.506864493	1.949744415	0.822619133	0.984462845	0.984462845	1.635826093	0.546197243	-0.282104817	0.130874155	-0.344627574	0.125715603	0.419079327	0.58571916	0.651204542	0.784262618	0.485243132	0.471290654	0
ENSG00000095397.9	DFNB31	117164359	117267730	9_117094073_T_C	117094073	TRUE	C	9_117094073_T_C_b37	-4.922932565	0.008509731	-7.29341741	0.002299787	-1.856137918	0.049564295	0.169116758	0.169116758	1.671749676	0.566691182	-2.277158237	0.038627879	-3.842442424	0.015644096	0.076239963	0.043644698	0.209806663	0.790778863	0.269353335	0.169212697	2
ENSG00000095485.12	CWF19L1	101992054	102027437	10_101912064_T_C	101912064	TRUE	C	10_101912064_T_C_b37	1.673561912	0.567764037	0.55668251	0.229603252	1.974686515	0.873588418	0.843366161	0.843366161	0.97320893	0.310913546	1.96561786	0.852896316	0.841814635	0.281842198	0.569029002	0.43822839	0.665123202	0.705063628	1	0.6861748	0
ENSG00000095539.11	SEMA4G	102729274	102745628	10_103383852_C_*	103383852	C	*	10_103383852_C_*_b37	-4.06931911	0.013754998	0.079363764	0.165786539	-4.167012601	0.013015421	0.480692743	0.480692743	0.0956159	0.167588419	-10.27704821	0.000458563	-6.31024884	0.003942199	0.101483302	0.386671213	0.099800886	0.584789322	0.024012693	0.077876134	3
ENSG00000095917.9	TPSD1	1306059	1308532	16_1291160_G_T	1291160	G	TRUE	16_1291160_G_T_b37	-4.040250754	0.013983298	-1.266397877	0.070712732	-2.017496351	0.045030514	0.935067634	0.935067634	-2.586011333	0.032233944	-2.083807092	0.043296003	-1.082380291	0.079144619	0.102775295	0.268393152	0.197974731	0.399655802	0.285289891	0.377855425	0
ENSG00000095932.5	C19orf77	3474404	3480540	19_3474213_T_TCAGGGCTCAAAGTC	3474213	TRUE	TCAGGGCTCAAAGTC	19_3474213_T_TCAGGGCTCAAAGTC_b37	1.994033283	0.938429019	1.813896734	0.66617982	-0.608860035	0.106268128	0.086478538	0.086478538	1.17382097	0.363379734	1.396537971	0.437260146	1.628117346	0.541979844	0.670736033	0.634415396	0.294642442	0.716484523	0.792158825	0.884856929	0
ENSG00000096968.8	JAK2	4985032	5128183	9_4522050_TTTTC_T	4522050	TTTTC	TRUE	9_4522050_TTTTC_*_b37;9_4522050_TTTTC_T_b37	1.218396106	0.37665106	1.876690904	0.725472856	1.871353415	0.719839453	0.669753711	0.669753711	1.59310188	0.523548111	1.813689857	0.666005563	1.561140435	0.507673409	0.485833135	0.650566719	0.621667461	0.774819907	0.932155505	0.863751715	0
ENSG00000099194.5	SCD	102106880	102124591	10_102933257_C_CTT	102933257	C	CTT	10_102933258_T_TTTT_b37;10_102933258_T_TT_b37;10_102933258_T_TTT_b37;10_102933257_CT_C_b37;10_102933257_C_T_b37;10_102933258_T_TTTTT_b37	1.785253534	0.643072339	1.9799569	0.887416778	1.992894875	0.932824349	0.377412863	0.377412863	1.994801196	0.942520153	1.243446447	0.384409236	1.238610385	0.382893996	0.591789217	0.684327742	0.675049703	0.851322227	0.747614422	0.772107147	0
ENSG00000099290.11	FAM21A	51827647	51893269	10_51804949_G_A	51804949	G	A	10_51804949_G_A_b37	1.990261988	0.921391264	1.96036414	0.842194246	1.766102522	0.628648846	0.654019198	0.654019198	1.999534182	0.982780748	1.747417502	0.615262503	1.981205379	0.890956911	0.66781925	0.675798899	0.591592322	0.857168041	0.906383099	1	0
ENSG00000099330.4	OCEL1	17337012	17340028	19_16527452_TAA_T	16527452	TAA	TRUE	19_16527453_AA_A_b37;19_16527454_A_AA_b37;19_16527452_TAA_T_b37	0.001146153	0.157418202	-2.10647613	0.042719285	0.682457863	0.251033637	0.128595188	0.128595188	1.812064683	0.66464062	0	1	0	1	0.334794095	0.217724561	0.418517708	0.817561266	1	1	0
ENSG00000099338.18	CATSPERG	38826414	38861589	19_38771175_G_A	38771175	G	A	19_38771175_G_A_b37	1.813223161	0.665612875	-0.703539014	0.100125769	0.725114717	0.258852201	0.12371943	0.12371943	1.195904235	0.369871618	1.24929659	0.386253618	1.983697292	0.89840059	0.600170338	0.310507954	0.420834919	0.716484523	0.749962398	1	0
ENSG00000099365.5	STX1B	31000576	31021949	16_30552049_CAA_C	30552049	CAA	C	16_30552051_AA_A_b37;16_30552050_AAA_A_b37;16_30552052_A_AA_b37;16_30552049_CAAA_C_b37	1.012638572	0.320388121	0.361820325	0.200575407	0.256732839	0.186725388	0.842560873	0.842560873	1.679631342	0.571386179	0	1	1.847451347	0.696111576	0.4536054	0.416173182	0.379663456	0.792651701	1	0.964940791	0
ENSG00000099817.7	POLR2E	1086593	1095598	19_1086352_C_A	1086352	C	A	19_1086352_C_A_b37	1.997582205	0.960782961	1.936874556	0.80162255	1.90681026	0.760160564	0.436076849	0.436076849	0.463596782	0.215153974	-0.300052992	0.129369585	1.604796433	0.529576789	0.679635595	0.669239691	0.632503827	0.625258857	0.483341179	0.878809773	0
ENSG00000099821.9	POLRMT	617222	633597	19_585300_T_TGGGGTGCGGAGGTGGATGTCCACCCCGTCGGTGGGTGCCCGGCGCGGA	585300	TRUE	TGGGGTGCGGAGGTGGATGTCCACCCCGTCGGTGGGTGCCCGGCGCGGA	19_585396_A_AGGGGTGCGGAGGTGGATGTCCGCCCCGTCGGTGGGTGCCCGGCGCGGA_b37;19_585396_A_AGGGGTGCGGAGGTGGATGTCCGCCCCGTCGGTGGGTGCCCGGCGCGGA_b37;19_585396_A_AGGGGTGCGGAGGTGGATGTCCACCCCGTCGGTGGGTGCCCGGCGCGGAGGGGTGCGGAGGTGGATGTCCGCCCCGTCGGTGGGTGCCCGGCGCGGA_b37;19_585348_AGGGGTGCGGAGGTGGATGTCCGCCCCGTCGGTGGGTGCCCGGCGCGGA_A_b37;19_585300_TGGGGTGCGGAGGTGGATGTCCACCCCGTCGGTGGGTGCCCGGCGCGGAGGGGTGCGGAGGTGGATGTCCGCCCCGT…	1.459201568	0.462102019	1.786347574	0.643919608	1.323425875	0.410768914	0.222882909	0.222882909	1.9999373	0.993682159	1.865529669	0.713841341	1.965548714	0.852750159	0.522876614	0.628113146	0.506207089	0.857260228	0.950884617	1	0
ENSG00000099864.13	PALM	708952	748329	19_1689905_T_C	1689905	TRUE	C	19_1689905_T_C_b37;19_1689905_T_TC_b37;19_1689905_T_TTC_b37;19_1689905_T_TTTC_b37	-0.020046949	0.155234342	1.776655012	0.63650294	1.999607048	0.984184563	0.158045025	0.158045025	1.965937951	0.853574895	-1.979026428	0.046070184	-4.462661143	0.011016454	0.332629394	0.62555245	0.684380874	0.840005551	0.292843039	0.138244078	0
ENSG00000099937.6	SERPIND1	21128166	21142008	22_20657828_T_C	20657828	TRUE	C	22_20657828_T_C_b37	0.163387502	0.175348503	1.867584813	0.715940917	1.236446678	0.382218802	0.287116977	0.287116977	1.111184159	0.345798406	1.219285372	0.37692267	0.142007258	0.172856645	0.351565271	0.649541513	0.489796172	0.716484523	0.745024626	0.543871969	0
ENSG00000099953.5	MMP11	24110412	24126503	22_25091272_C_T	25091272	C	TRUE	22_25091272_C_T_b37	0.191353854	0.178670723	1.997827082	0.962820423	1.606545237	0.530488999	0.076135316	0.076135316	0.777024332	0.268777466	-0.558213556	0.109722507	-3.173648978	0.022931998	0.353592103	0.695786969	0.553167132	0.673876323	0.444686178	0.205577881	0
ENSG00000099954.14	CECR2	17840836	18037850	22_17893209_T_C	17893209	TRUE	C	22_17893209_T_C_b37	0.717699937	0.257471815	1.584435978	0.519158851	1.527361578	0.491775869	0.456796593	0.456796593	1.999706083	0.986321736	0	1	0	1	0.409614148	0.588441828	0.538697977	0.857168041	1	1	0
ENSG00000099974.7	DDTL	24309088	24314721	22_24295217_A_G	24295217	A	G	22_24295217_A_G_b37	-0.049969654	0.152209224	0.000102525	0.157309847	-0.564661432	0.10927595	0.260621573	0.260621573	-0.017642068	0.155480416	-0.290080477	0.130203172	0.913134406	0.297166737	0.329586034	0.382103885	0.297325223	0.578155783	0.484808424	0.702526109	0
ENSG00000099977.9	DDT	24313553	24322660	22_24266954_A_C	24266954	A	C	22_24266954_A_C_b37;22_24266954_A_AC_b37	0.100711951	0.168158031	-4.940218412	0.008427882	-0.733356019	0.098272583	0.726366738	0.726366738	1.607590481	0.531035568	-0.422318321	0.119617787	-0.091822718	0.148089293	0.34562764	0.090658317	0.284114895	0.77839463	0.464257742	0.511567097	1
ENSG00000099984.6	GSTT2	24322338	24326106	22_24266954_A_C	24266954	A	C	22_24266954_A_C_b37;22_24266954_A_AC_b37	0.761587209	0.265777167	-0.22052391	0.136186838	1.819018869	0.670531424	0.27813031	0.27813031	1.987676	0.911605633	-0.507377868	0.113314334	1.696243592	0.581537018	0.41560158	0.358798276	0.605489579	0.845421912	0.451861891	0.905463673	0
ENSG00000099994.10	SUSD2	24577226	24585078	22_24735753_C_CT	24735753	C	CT	22_24735755_T_TT_b37;22_24735753_CTT_*_b37	1.991967204	0.92858453	1.970832798	0.864393546	1.952822276	0.828049105	0.702971236	0.702971236	1.936295205	0.800733378	1.990261489	0.921389257	1.999614344	0.984332044	0.668697211	0.680328129	0.65229688	0.835238086	1	1	0
ENSG00000099995.14	SF3A1	30727976	30752936	22_30024129_CTG_C	30024129	CTG	C	22_30024129_CTGTGTG_C_b37;22_30024135_G_GTG_b37;22_30024135_G_GTGTG_b37;22_30024133_GTG_G_b37;22_30024131_GTGTG_G_b37;22_30024135_G_GTGTGTG_b37	1.903757527	0.756386279	1.952985749	0.828342624	1.820629148	0.671914479	0.196494519	0.196494519	0.996761446	0.31652814	1.996666084	0.953955672	1.94753228	0.818823577	0.629401784	0.675131101	0.606497994	0.706500952	1	1	0
ENSG00000100029.13	PES1	30972611	31003070	22_31228444_A_AT	31228444	A	AT	22_31228444_AT_A_b37;22_31228445_T_TT_b37	-2.981465694	0.025620268	-0.517550247	0.112585365	1.919614739	0.776775994	0.08580803	0.08580803	-2.043579114	0.04433969	-0.96058611	0.085317009	-1.183451145	0.074387462	0.139847228	0.325251652	0.637015326	0.431471777	0.39381552	0.366157303	0
ENSG00000100031.14	GGT1	24979717	25024972	22_24626340_G_A	24626340	G	A	22_24626340_G_A_b37;22_24626341_A_AA_b37;22_24626340_GA_G_b37	1.941418529	0.808752195	1.712888657	0.592077624	-0.040994431	0.153109524	0.593734526	0.593734526	-5.158832378	0.007459574	1.951550579	0.825783702	1.305584347	0.404666502	0.639999062	0.617719304	0.350438447	0.282162138	1	0.797461614	0
ENSG00000100034.9	PPM1F	22273792	22307209	22_22663260_A_G	22663260	A	G	22_22663260_A_G_b37	-8.236071939	0.001377206	-7.846184989	0.001701843	-7.841964422	0.001705752	0.012707525	0.012707525	0.322640847	0.195275729	-7.777265258	0.001766829	-7.064469806	0.002606241	0.02515646	0.03537445	0.02774729	0.605442843	0.052780713	0.062577461	5
ENSG00000100053.5	CRYBB3	25595816	25603330	22_25597331_T_C	25597331	TRUE	C	22_25597331_T_C_b37	0.680889007	0.250751662	1.845515499	0.694286124	1.818979946	0.670498084	0.08553279	0.08553279	1.833836455	0.68354414	0.221832307	0.182374484	0.055772383	0.16321024	0.404816865	0.644408663	0.605489579	0.818298873	0.557349339	0.536285441	0
ENSG00000100055.16	CYTH4	37678067	37711382	22_37162411_A_G	37162411	A	G	22_37162411_A_G_b37	1.985851277	0.905316232	1.378018665	0.430311961	0.987194614	0.314231692	0.403526847	0.403526847	1.982767372	0.895559267	1.410496073	0.442611011	0	1	0.664171522	0.550992492	0.454650713	0.8432487	0.793799422	1	0
ENSG00000100058.8	CRYBB2P1	25844071	25916821	22_25842620_G_A	25842620	G	A	22_25842620_G_A_b37	-6.534576677	0.003484624	-11.37240455	0.000255354	-15.57576041	2.76E-05	0.688101654	0.688101654	0.664349414	0.247802455	-10.04075262	0.0005205	-3.711914316	0.016850155	0.045278421	0.009771503	0.001612678	0.662029861	0.025621033	0.17515296	4
ENSG00000100060.13	MFNG	37865100	37882439	22_38356858_CT_C	38356858	CT	C	22_38356860_T_TT_b37;22_38356859_TT_T_b37;22_38356860_T_TTT_b37;22_38356858_CTT_C_b37;22_38356860_T_TTTTTTTTT_b37	1.317804014	0.408831568	0.763000379	0.266050085	1.603657123	0.528984017	0.710159626	0.710159626	1.208016501	0.373501032	1.125416419	0.349689497	1.784581762	0.642553389	0.498392114	0.459982065	0.552966184	0.716484523	0.728711002	0.940454139	0
ENSG00000100065.10	CARD10	37886399	37915549	22_37897718_T_C	37897718	TRUE	C	22_37897718_T_C_b37	1.991470766	0.926416904	1.125796214	0.349794146	1.728548741	0.602359913	0.903736483	0.903736483	1.898172319	0.749647273	1.354913641	0.421874932	1.655907832	0.557476615	0.668697211	0.51204699	0.583128266	0.831724685	0.781451657	0.892850213	0
ENSG00000100084.10	HIRA	19318220	19435224	22_18878202_T_C	18878202	TRUE	C	22_18878202_T_C_b37	1.909610063	0.763682016	1.998164781	0.965829507	1.409104376	0.442072995	0.142399274	0.142399274	1.40564355	0.440739434	0.718806803	0.257677298	0.829319313	0.279261422	0.631410697	0.695786969	0.520290189	0.742922942	0.641102409	0.684460201	0
ENSG00000100116.12	GCAT	38203911	38213183	22_39039320_C_CA	39039320	C	CA	22_39039321_AA_A_b37;22_39039322_A_AA_b37;22_39039320_CAA_C_b37	-1.440903342	0.063600909	-0.424911348	0.119419998	0.277238379	0.189337951	0.757802812	0.757802812	-1.782193058	0.051800725	0.949452481	0.305381022	-0.812806616	0.09351464	0.221626872	0.336774667	0.382044966	0.45604823	0.687211454	0.407213447	0
ENSG00000100139.9	MICALL1	38301663	38338829	22_37907655_G_T	37907655	G	TRUE	22_37907655_G_A_b37;22_37907655_G_T_b37;22_37907655_G_C_b37	1.010420099	0.319845072	1.777574241	0.637197795	0.27445735	0.188981145	0.153311801	0.153311801	1.844148454	0.693004978	0	1	0	1	0.4536054	0.625740139	0.382044966	0.821663755	1	1	0
ENSG00000100147.9	CCDC134	42196682	42222303	22_42265506_G_T	42265506	G	TRUE	22_42265506_G_T_b37;22_42265506_G_*_b37	1.749082267	0.616429614	1.611968934	0.533336177	0.565468156	0.231026261	0.058671085	0.058671085	1.448428145	0.457676145	1.662454952	0.561249706	-1.525511226	0.060431186	0.582628548	0.594448382	0.407853561	0.749413756	0.876686922	0.331717941	0
ENSG00000100197.16	CYP2D6	42522500	42526908	22_42624445_A_C	42624445	A	C	22_42624445_A_C_b37	-7.140747747	0.002499789	-3.414234158	0.019973213	-9.241700863	0.000799798	0.738069044	0.738069044	-1.095347622	0.078516381	-1.908066294	0.04805486	-3.10598685	0.023843412	0.037250512	0.14021649	0.016118872	0.495827493	0.297435239	0.20975844	2
ENSG00000100209.5	HSCB	29138018	29153503	22_29416751_T_TG	29416751	TRUE	TG	22_29416751_T_G_b37;22_29416753_G_TG_b37;22_29416751_TTG_*_b37;22_29416753_G_TGTG_b37;22_29416753_G_TGTGTG_b37;22_29416753_G_TGTGTGTG_b37	1.769749917	0.631338458	1.762883782	0.626296736	1.838974848	0.688214433	0.785064466	0.785064466	1.996522716	0.952977198	1.70736446	0.588536543	1.912087627	0.766848109	0.588856385	0.623660241	0.612950873	0.851808953	0.891739588	0.990510504	0
ENSG00000100299.13	ARSA	51061181	51066607	22_51060049_G_A	51060049	G	A	22_51060049_G_A_b37	1.905469067	0.758494154	1.932074702	0.794381846	1.92856136	0.789253525	0.740865413	0.740865413	1.605100912	0.529735409	-0.243832209	0.134148149	0.25931916	0.187052583	0.630638061	0.667573035	0.639957231	0.777987815	0.490198249	0.568743291	0
ENSG00000100300.13	TSPO	43547519	43559248	22_44487014_C_G	44487014	C	G	22_44487014_C_G_b37	-1.833153878	0.050248298	-1.820770113	0.050620967	-0.186426289	0.139232031	0.302949773	0.302949773	1.523209136	0.48987953	0.238445069	0.184430686	-2.413911336	0.035647018	0.191641716	0.233190378	0.333069474	0.766910107	0.560907383	0.257579326	0
ENSG00000100304.12	TTLL12	43562627	43583139	22_43573386_A_T	43573386	A	TRUE	22_43573386_A_T_b37;22_43573386_A_*_b37	-0.573675875	0.108654987	1.905212083	0.758176336	-0.298594125	0.129491157	0.195811812	0.195811812	-3.549019738	0.01849104	1.788452764	0.64555739	1.993725272	0.936863063	0.281999556	0.659549195	0.32277273	0.363528015	0.918499464	1	0
ENSG00000100307.8	CBX7	39516171	39548679	22_40547688_A_G	40547688	A	G	22_40547688_A_G_b37	-0.291724288	0.130065357	0.66498823	0.247915572	1.997540912	0.960449756	0.130882671	0.130882671	1.980873219	0.890003638	-2.231427298	0.039682057	0.46806855	0.2158228	0.305755274	0.449631536	0.680492289	0.8432487	0.27228777	0.610634148	0
ENSG00000100321.10	SYNGR1	39745929	39781593	22_39718120_G_T	39718120	G	TRUE	22_39718120_G_T_b37;22_39718120_G_A_b37	-3.988859401	0.014396508	-1.355911976	0.066964109	0.316816374	0.19450196	0.330738811	0.330738811	-1.150772385	0.075891032	-0.34892381	0.125369531	-6.385461019	0.003782343	0.10306574	0.261390527	0.385456155	0.495827493	0.473761837	0.07608505	1
ENSG00000100330.11	MTMR3	30279143	30426855	22_30240778_C_T	30240778	C	TRUE	22_30240778_C_T_b37	-0.662575706	0.102734252	-2.23957281	0.039492103	-2.928900225	0.026411121	0.453952831	0.453952831	-3.783288908	0.01617924	1.983364178	0.89737353	1.911353205	0.765904576	0.274481212	0.210467518	0.146378083	0.347742243	1	0.990510504	0
ENSG00000100376.7	FAM118A	45704848	45737836	22_45728978_G_C	45728978	G	C	22_45728978_G_C_b37	0.198202556	0.179495345	1.102509985	0.343455623	1.073420149	0.335753229	0.01564768	0.01564768	1.567499786	0.510764675	-0.076244113	0.149607906	-1.192953508	0.073956281	0.354379195	0.510320926	0.46938773	0.77110341	0.511457495	0.36578976	0
ENSG00000100380.8	ST13	41220538	41253026	22_40847965_GT_G	40847965	GT	G	22_40847991_TT_T_b37;22_40847990_TTT_T_b37;22_40847965_GTTTTTTTTTTTTGGTTTTTTTTTTTTT_G_b37	-10.88159192	0.00033183	-1.479132895	0.062147296	-12.13810656	0.000169868	0.002068898	0.002068898	1.997547733	0.960504608	-7.935272421	0.001621414	-6.18563189	0.004222347	0.008639737	0.254053025	0.005606529	0.851808953	0.050462698	0.078905779	4
ENSG00000100401.15	RANGAP1	41641614	41682255	22_41066860_A_AAAT	41066860	A	AAAT	22_41066860_A_AAAT_b37;22_41066860_A_AAATAAAT_b37;22_41066860_A_*_b37;22_41066860_A_AAATAAATAAAT_b37	1.885633446	0.735226609	1.988952819	0.916292037	1.953837169	0.829880079	0.91073047	0.91073047	1.978864535	0.884410528	-0.145177816	0.143018465	-0.410456748	0.120527195	0.621968131	0.690262844	0.65282893	0.843076442	0.501227739	0.459675395	0
ENSG00000100417.7	PMM1	41972897	41985894	22_41618618_GA_G	41618618	GA	G	22_41618618_GA_G_b37;22_41618619_A_AA_b37;22_41618619_A_AAA_b37	1.021423363	0.322550464	1.494930967	0.47728126	1.465556712	0.464744776	0.942609287	0.942609287	0.657786052	0.246643911	1.854562126	0.70293378	1.295231539	0.401186046	0.454918798	0.574206583	0.531109132	0.660724506	0.946226858	0.793472881	0
ENSG00000100442.6	FKBP3	45584802	45604522	14_44996563_AT_A	44996563	AT	A	14_44996565_TTT_T_b37;14_44996566_TT_T_b37;14_44996567_T_TT_b37;14_44996567_T_TTT_b37;14_44996564_TTTT_T_b37;14_44996563_ATTTT_A_b37	1.478098699	0.470031766	1.621358586	0.538331227	1.949753893	0.822635582	0.034857841	0.034857841	1.602037693	0.528143487	-0.498216256	0.113975324	1.166344606	0.361217659	0.52574437	0.595254144	0.651204542	0.777987815	0.453417469	0.75278399	0
ENSG00000100478.10	AP4S1	31494311	31562818	14_31462460_C_CA	31462460	C	CA	14_31462461_A_AA_b37;14_31462461_A_AAA_b37;14_31462460_C_A_b37;14_31462460_CA_C_b37;14_31462461_A_AAAA_b37	1.941440041	0.808786633	0.768309335	0.267078496	1.322549384	0.41046598	0.643390534	0.643390534	1.724127285	0.599419235	1.263218602	0.390693866	1.052313163	0.330308793	0.639999062	0.460219797	0.506107639	0.80202136	0.753502261	0.732352868	0
ENSG00000100504.12	PYGL	51324608	51411454	14_52215267_G_GATT	52215267	G	GATT	14_52215267_G_GATT_b37	1.151497444	0.356976303	1.800203111	0.654884841	-3.047772545	0.024657617	0.077684043	0.077684043	1.901001611	0.753034933	1.234730469	0.381684451	0	1	0.476009023	0.630997512	0.139927702	0.831724685	0.745763308	1	0
ENSG00000100505.9	TRIM9	51441979	51562779	14_51496202_T_C	51496202	TRUE	C	14_51496202_T_C_b37	0.589881906	0.23503679	1.842748363	0.691699577	-5.745943601	0.005383332	0.763769863	0.763769863	0.440054133	0.211673147	1.999924385	0.993061931	1.937361239	0.802372857	0.396087891	0.644038912	0.059113609	0.624868101	1	1	1
ENSG00000100522.4	GNPNAT1	53241911	53258386	14_53218399_A_G	53218399	A	G	14_53218399_A_G_b37	-8.553562374	0.001159644	-7.647324976	0.001896275	-4.658070826	0.009870772	0.192380557	0.192380557	-0.749877999	0.09726185	-7.37593953	0.00219852	-5.397567953	0.006531212	0.021707592	0.038407442	0.082949628	0.52378543	0.059696433	0.104089218	4
ENSG00000100523.10	DDHD1	53510685	53620000	14_52627332_C_G	52627332	C	G	14_52627332_C_G_b37	-0.206902328	0.137394311	1.720567114	0.597073164	1.994724272	0.942097205	0.072670879	0.072670879	1.993093143	0.933766058	-0.429488355	0.119071757	-0.880665081	0.089648987	0.316888205	0.617719304	0.677078218	0.850951757	0.464257742	0.399664877	0
ENSG00000100526.15	CDKN3	54863566	54886936	14_55582654_TA_T	55582654	TA	TRUE	14_55582655_AA_A_b37;14_55582656_A_AA_b37;14_55582656_A_AAA_b37;14_55582654_TAA_T_b37	0.046863201	0.162249231	1.349085914	0.419786059	1.999115986	0.976280487	0.132182719	0.132182719	1.218259795	0.376609451	-1.780465486	0.051854233	-2.552276113	0.032875017	0.338396039	0.546508164	0.682688144	0.716493574	0.30712229	0.2510525	0
ENSG00000100554.7	ATP6V1D	67761087	67826982	14_67147717_GA_G	67147717	GA	G	14_67147718_AA_A_b37;14_67147719_A_AA_b37;14_67147717_GAA_G_b37	1.74388192	0.612799718	-1.034315119	0.081520945	1.568641583	0.511323146	0.610810946	0.610810946	1.938673533	0.804411557	1.930315798	0.791797137	1.933042743	0.795819647	0.5817288	0.286616372	0.546907941	0.835238086	0.990539163	0.999893682	0
ENSG00000100558.4	PLEK2	67853699	67878917	14_67660429_A_G	67660429	A	G	14_67660429_A_G_b37	1.071762504	0.33532133	1.878397842	0.727303275	1.108560729	0.345087577	0.867472154	0.867472154	1.999744836	0.987255252	0.134058539	0.171940634	0.848875817	0.283313942	0.463876258	0.651204693	0.473759363	0.857168041	0.543846741	0.686336443	0
ENSG00000100577.14	GSTZ1	77787226	77797940	14_77842048_A_G	77842048	A	G	14_77842048_A_G_b37	1.210157293	0.374147692	1.376166972	0.429626465	1.4174834	0.445327581	0.317917632	0.317917632	1.819591855	0.671022721	1.192780591	0.368943612	1.119420564	0.348043026	0.485368155	0.550416678	0.52142591	0.818298873	0.740031555	0.742763829	0
ENSG00000100612.9	DHRS7	60610837	60636574	14_60579988_G_C	60579988	G	C	14_60579988_G_C_b37	1.529555035	0.492782535	1.138040864	0.353191021	1.566899202	0.510471343	0.949665509	0.949665509	1.098879844	0.342481534	1.947951521	0.819536349	1.590585319	0.52226674	0.539209345	0.513989471	0.546907941	0.716484523	0.999997494	0.873235792	0
ENSG00000100714.11	MTHFD1	64854748	64926722	14_65545253_T_TG	65545253	TRUE	TG	14_65545253_T_*_b37;14_65545253_T_TG_b37	1.96195677	0.845356359	1.569010174	0.511503655	0.969177721	0.309965616	1	1	1.982239876	0.893982133	0	1	0	1	0.646875289	0.587858492	0.452213203	0.8432487	1	1	0
ENSG00000100811.6	YY1	100704634	100749129	14_101319424_A_G	101319424	A	G	14_101319424_A_G_b37	-2.984304004	0.025578272	-8.546342607	0.001164182	-7.120390054	0.002527761	0.810365229	0.810365229	0.226294939	0.182924212	1.806322234	0.659873111	1.480736381	0.47115597	0.139847228	0.027044238	0.035146456	0.59772342	0.928324688	0.836568109	2
ENSG00000100867.10	DHRS2	24099323	24114848	14_24136971_C_A	24136971	C	A	14_24136971_C_A_b37	-2.874766829	0.027252122	-2.614247326	0.031707407	-0.94014766	0.086402834	0.601521054	0.601521054	0.83663197	0.280768134	-0.913654683	0.087832632	0.460422813	0.214680751	0.142555797	0.184475475	0.267351604	0.684099366	0.399668764	0.610018775	0
ENSG00000100890.11	KIAA0391	35591051	35743271	14_36570396_C_CAA	36570396	C	CAA	14_36570397_A_AAA_b37;14_36570397_A_AAAA_b37;14_36570397_A_AAAAA_b37;14_36570396_CA_C_b37;14_36570397_A_AA_b37	0.404342054	0.20651963	1.316892392	0.40851868	1.780067521	0.639091371	0.056325732	0.056325732	1.798145218	0.653227866	-0.18942039	0.138961599	-1.592283953	0.058048412	0.376931129	0.541514198	0.594544218	0.814414716	0.49688008	0.32735335	0
ENSG00000100908.9	EMC9	24608173	24610797	14_24610733_T_C	24610733	TRUE	C	14_24610733_T_C_b37	1.432214846	0.451140382	-2.730225677	0.029636996	1.801197691	0.65568933	0.647796031	0.647796031	1.980815209	0.889838021	1.913738068	0.768984237	0.919552146	0.29859739	0.518702003	0.178558974	0.599937266	0.8432487	0.980830382	0.70362342	0
ENSG00000100926.10	TM9SF1	24658348	24682679	14_24258041_C_CTTT	24258041	C	CTTT	14_24258041_C_CT_b37;14_24258041_C_CTT_b37;14_24258041_C_CTTTT_b37;14_24258041_C_CTTT_b37;14_24258041_C_CTTTTTTT_b37	-3.070243111	0.02433997	-1.593262272	0.058014252	-0.067858519	0.150432622	0.216269193	0.216269193	-4.831904349	0.008954375	0.306571594	0.193149646	1.760424396	0.624512804	0.135455946	0.245132496	0.3471023	0.308913028	0.570553392	0.930243148	0
ENSG00000100994.7	PYGB	25228704	25278650	20_24606041_TGATCA_T	24606041	TGATCA	TRUE	20_24606041_TGATCA_T_b37;20_24606044_TCA_A_b37;20_24606045_CA_A_b37	1.491809678	0.475923303	1.393154168	0.435977888	1.992282378	0.929995901	0.742971295	0.742971295	-1.016195718	0.082436638	0	1	0	1	0.528676409	0.551973902	0.674457205	0.50402058	1	1	0
ENSG00000100997.14	ABHD12	25275378	25371619	20_25443278_A_ATTTGTTTTGT	25443278	A	ATTTGTTTTGT	20_25443278_A_ATTTGTTTTGT_b37;20_25443278_A_ATTTGTTTTGTTTTGT_b37;20_25443278_A_ATTTGT_b37	1.668521174	0.564789597	1.931260015	0.793180272	1.977731857	0.881375981	0.798918309	0.798918309	0.99011841	0.314931208	1.090621075	0.340279262	1.999456007	0.981392099	0.56881821	0.667533826	0.667452698	0.706481823	0.723178588	1	0
ENSG00000101000.4	PROCR	33759875	33765165	20_33616014_C_CT	33616014	C	CT	20_33616015_TT_T_b37;20_33616016_T_TT_b37;20_33616016_T_TTT_b37;20_33616016_T_TTTT_b37;20_33616014_CTT_C_b37	0.257925627	0.186876204	1.519900745	0.488377361	1.879107781	0.728068813	0.075425065	0.075425065	1.902201799	0.754488051	-0.055313579	0.151676025	-2.245543003	0.039353483	0.36159205	0.577017159	0.623337725	0.831724685	0.516143507	0.275057501	0
ENSG00000101152.6	DNAJC5	62526517	62567384	20_62000852_CAG_C	62000852	CAG	C	20_62000852_CAG_C_b37	-2.084498231	0.043278299	-4.518335693	0.010676787	-11.34706081	0.000258828	0.843380425	0.843380425	1.786405467	0.643964516	1.052287581	0.330302266	0.773260919	0.268042148	0.17920714	0.101110697	0.007655139	0.810426976	0.713221365	0.671603535	1
ENSG00000101158.8	NELFCD	57556262	57570188	20_57556602_CCCGGGGTCCCGCGGCGCGGCCG_C	57556602	CCCGGGGTCCCGCGGCGCGGCCG	C	20_57556602_CCCGGGGTCCCGCGGCGCGGCCG_C_b37	0.75314929	0.264154828	-0.389593346	0.122145399	1.044529791	0.3283308	0.815524215	0.815524215	-0.012699184	0.155987577	1.925009964	0.784205211	1.922283603	0.780416267	0.41560158	0.34060319	0.464348184	0.578155783	0.988686093	0.994929627	0
ENSG00000101181.13	MTG2	60758084	60778624	20_60773684_C_T	60773684	C	TRUE	20_60773684_C_T_b37	-7.476909284	0.002080742	-9.323205969	0.000765444	-12.21822289	0.000162786	0.117197645	0.117197645	-4.263938741	0.012321996	0.843687532	0.282231617	1.420456035	0.446491128	0.031844102	0.0205373	0.005533196	0.318113449	0.668400649	0.82075056	3
ENSG00000101188.4	NTSR1	61340188	61394123	20_61407076_T_C	61407076	TRUE	C	20_61407076_T_C_b37	-1.651779455	0.05600934	-1.639089819	0.05643778	0.725323478	0.258891197	0.066567266	0.066567266	1.889181769	0.739214508	-0.099493738	0.147347919	0.43947907	0.211588962	0.204947326	0.242547103	0.420834919	0.830671937	0.507942305	0.6080418	0
ENSG00000101204.11	CHRNA4	61975419	62009753	20_61994665_C_T	61994665	C	TRUE	20_61994665_C_T_b37	-3.152060167	0.02321881	-2.715946659	0.029884107	-2.207367641	0.040248751	0.150638711	0.150638711	1.876333897	0.725091825	-3.787276948	0.016142575	-4.744380214	0.009404344	0.132471329	0.178558974	0.186957036	0.827442571	0.177514515	0.128712385	0
ENSG00000101236.12	RNF24	3907955	3996229	20_4891025_G_GA	4891025	G	GA	20_4891025_GA_G_b37;20_4891026_A_AA_b37;20_4891025_G_A_b37;20_4891026_A_AAA_b37;20_4891026_A_AAAA_b37	-0.67683827	0.101817697	0.419930194	0.208750639	-0.977471572	0.084431074	0.449509461	0.449509461	1.285302633	0.397888797	1.228903696	0.379878116	1.445672216	0.456554736	0.274220376	0.417889443	0.263037432	0.725006264	0.745360487	0.825070815	0
ENSG00000101294.12	HM13	30102230	30157370	20_30044439_C_CAA	30044439	C	CAA	20_30044453_A_AAA_b37;20_30044453_A_AA_b37;20_30044439_CAAAAAAAAAAAAAA_C_b37;20_30044453_A_AAAA_b37;20_30044440_AAAAAAAAAAAAAA_A_b37	1.996921507	0.955752743	1.85578836	0.704129459	1.811325504	0.66402212	0.038412503	0.038412503	1.040772056	0.327381473	0	1	0	1	0.679011356	0.646585409	0.603921989	0.70908387	1	1	0
ENSG00000101307.11	SIRPB1	1544166	1600707	20_1889858_A_G	1889858	A	G	20_1889858_A_G_b37	-8.699397833	0.001071704	-7.254650237	0.002348982	-5.740675376	0.00539906	0.022817031	0.022817031	1.947152594	0.818180638	-12.84959173	0.000116433	-10.24993859	0.000465273	0.020926151	0.04393134	0.059113609	0.837498098	0.009145556	0.020196542	5
ENSG00000101323.4	HAO1	7863627	7921121	20_8685645_C_T	8685645	C	TRUE	20_8685645_C_*_b37;20_8685645_C_T_b37	1.844056893	0.692919403	1.844056893	0.692919403	1.844056893	0.692919403	1	1	1.844056893	0.692919403	0	1	0	1	0.609139508	0.644403562	0.614343246	0.821663755	1	1	0
ENSG00000101361.10	NOP56	2632790	2639039	20_3077493_T_*	3077493	TRUE	*	20_3077493_T_*_b37	-1.446526811	0.063384833	-1.969528889	0.046330733	-1.182770124	0.074418468	0.73380734	0.73380734	-1.367653128	0.066488407	1.695601872	0.581138237	1.994742595	0.942197667	0.221626872	0.225306039	0.251078527	0.480944489	0.887992146	1	0
ENSG00000101405.3	OXT	3052265	3053163	20_3048495_G_GTGAGCCACTGTGCCCAGCCAACCACGCTCCAGCCTGGGCCACGGAGCGTGACTCAGTCTCAAAACAAAAACAAAAACAGGCA	3048495	G	GTGAGCCACTGTGCCCAGCCAACCACGCTCCAGCCTGGGCCACGGAGCGTGACTCAGTCTCAAAACAAAAACAAAAACAGGCA	20_3048495_G_GTGAGCCACTGTGCCCAGCCAACCACGCTCCAGCCTGGGCCACGGAGCGTGACTCAGTCTCAAAACAAAAACAAAAACAGGCA_b37;20_3048495_G_A_b37;20_3048495_G_GTGAGCCACTGTGCCCAGCCAACCACGCTCCAGCCTGGGCCATGGAGCGTGACTCAGTCTCAAAACAAAAACAAAAACAGGCA_b37	-2.897817914	0.026890654	1.284250745	0.39754178	-0.194327415	0.138519661	0.290637066	0.290637066	-1.041935934	0.081139099	-2.701982142	0.030127852	1.275536594	0.394683722	0.14164634	0.53763919	0.333069474	0.500283259	0.244401759	0.786269082	0
ENSG00000101442.8	ACTR5	37377084	37400834	20_37379249_GTT_G	37379249	GTT	G	20_37379255_TTT_T_b37;20_37379256_TT_T_b37;20_37379252_TTTTTT_T_b37;20_37379249_GTTTTTTTT_*_b37	1.957935985	0.837497797	1.726230532	0.600814317	1.446654629	0.45695399	0.810394055	0.810394055	1.994574917	0.941284778	1.990755377	0.923402266	1.990061901	0.92059043	0.64478371	0.617719304	0.528786063	0.851322227	1	1	0
ENSG00000101447.9	FAM83D	37554954	37581703	20_37584444_C_A	37584444	C	A	20_37584444_C_A_b37;20_37584445_AA_A_b37;20_37584446_A_AA_b37;20_37584444_CAA_*_b37;20_37584444_C_G_b37	1.957411296	0.836501662	0.138179002	0.172414778	1.769339457	0.631034478	0.446460003	0.446460003	1.943005809	0.811311414	1.986454165	0.907346173	1.999993461	0.997959736	0.64478371	0.393115102	0.591640906	0.836648376	1	1	0
ENSG00000101457.8	DNTTIP1	44420575	44440066	20_44395318_G_GAT	44395318	G	GAT	20_44395318_G_GAT_b37	1.787967796	0.645179225	1.16607506	0.361140042	-0.436068568	0.11857307	0.118596819	0.118596819	1.968879011	0.859970733	1.355811348	0.422198083	1.881345754	0.730498677	0.592117187	0.520471093	0.309672185	0.840106289	0.781611378	0.973366613	0
ENSG00000101460.8	MAP1LC3A	33134657	33148149	20_33176908_TACACACAC_T	33176908	TACACACAC	TRUE	20_33176918_CACACACAC_C_b37;20_33176922_CACAC_C_b37;20_33176912_CACACACACACACAC_C_b37;20_33176916_CACACACACAC_C_b37;20_33176908_TACACACACACACACACAC_T_b37;20_33176914_CACACACACACAC_C_b37	1.943981881	0.81290391	1.99981011	0.989005447	0.57816011	0.233100803	0.770833614	0.770833614	1.636309158	0.546463547	1.892946213	0.743523617	0.668283033	0.248499997	0.639999062	0.70298023	0.409453091	0.784262618	0.96707401	0.649380817	0
ENSG00000101546.8	RBFA	77794357	77806397	18_77794810_G_A	77794810	G	A	18_77794810_G_A_b37	1.987594294	0.911314303	1.780043468	0.639073041	1.478636965	0.470260829	0.839574142	0.839574142	1.008607933	0.319402379	1.999915732	0.992675719	1.513850886	0.485650144	0.665424583	0.627017734	0.533876121	0.707471526	1	0.845171687	0
ENSG00000101639.14	CEP192	12991360	13125051	18_13091661_T_C	13091661	TRUE	C	18_13091661_T_C_b37	1.306685466	0.405039268	1.281818473	0.39674105	0.351934055	0.199222371	0.972780741	0.972780741	1.998477403	0.968874065	1.573808872	0.513863847	1.618317863	0.536704357	0.496138386	0.53763919	0.386020831	0.854667653	0.845504653	0.881307529	0
ENSG00000101751.6	POLI	51795773	51847636	18_51859615_C_T	51859615	C	TRUE	18_51859615_C_T_b37	1.927259186	0.787387176	1.917913204	0.774489118	1.950168186	0.823356189	0.027618481	0.027618481	-4.05432312	0.013872292	1.64447429	0.551001704	0.232026176	0.183633033	0.634918871	0.663596287	0.651296447	0.333813577	0.873706806	0.564284191	0
ENSG00000101752.7	MIB1	19284917	19450918	18_20005510_CTTT_C	20005510	CTTT	C	18_20005512_TTTT_T_b37;18_20005514_TT_T_b37;18_20005511_TTTTT_T_b37;18_20005513_TTT_T_b37;18_20005510_C_T_b37;18_20005510_CTTTTT_C_b37	-2.315231191	0.037772638	-0.713287607	0.099515711	-1.153446391	0.075766781	0.447897861	0.447897861	1.9409637	0.808025642	0.716564453	0.257261229	-1.701782076	0.054354386	0.166775557	0.31020249	0.252017567	0.835238086	0.641102409	0.319066046	0
ENSG00000101773.12	RBBP8	20378223	20606451	18_19615176_TGAGATGGAGTCTTAC_T	19615176	TGAGATGGAGTCTTAC	TRUE	18_19615176_TGAGATGGAGTCTTAC_T_b37;18_19615182_GGAGTCTTAC_C_b37	0.325415666	0.195645624	0.657917047	0.246666969	0.695853376	0.253457182	1	1	1.144934336	0.355123225	0.799372889	0.273196375	0	1	0.368363813	0.449176593	0.418831875	0.716484523	0.659308589	1	0
ENSG00000101846.6	STS	7137496	7272851	X_6612330_C_CT	6612330	C	CT	X_6612332_T_TT_b37;X_6612331_TT_T_b37;X_6612330_CTT_C_b37;X_6612332_T_TTT_b37	1.291691256	0.40000584	0.143887656	0.173074163	-1.611012243	0.057398173	0.661937624	0.661937624	1.697597269	0.582380031	1.800583861	0.655192535	-1.584448163	0.058322784	0.494661858	0.393115102	0.226470313	0.799039024	0.926118528	0.327366705	0
ENSG00000101849.11	TBL1X	9431334	9687780	X_9909199_GC_G	9909199	GC	G	X_9909199_GC_G_b37	0.11876122	0.170193419	1.721920182	0.597962543	1.302055998	0.403475403	0.631435934	0.631435934	1.180448518	0.365311334	1.769881443	0.631435934	1.769881443	0.631435934	0.347603119	0.617719304	0.501561525	0.716484523	0.912352142	0.934216184	0
ENSG00000101850.8	GPR143	9693385	9754337	X_10689759_T_TA	10689759	TRUE	TA	X_10689761_A_AA_b37;X_10689760_AA_A_b37;X_10689759_TAA_T_b37	0.805951521	0.274514449	0.458848195	0.214446443	1.792581811	0.648798571	0.04726269	0.04726269	1.701718991	0.584962086	-3.384532748	0.020316028	0	1	0.419622501	0.422139203	0.598640389	0.799430874	0.198880049	1	0
ENSG00000101856.8	PGRMC1	118370215	118378429	X_117414156_G_T	117414156	G	TRUE	X_117414156_G_T_b37	0.643203784	0.244093498	1.943847574	0.812683919	1.956372867	0.834548873	1	1	0.600905318	0.236875209	0	1	0	1	0.400926159	0.670725609	0.653566815	0.649489079	1	1	0
ENSG00000101883.4	RHOXF1	119243010	119249847	X_119296832_T_A	119296832	TRUE	A	X_119296832_T_A_b37	1.881538436	0.730709074	1.6051958	0.529784859	1.797442026	0.652663997	0.782280946	0.782280946	1.895794133	0.746839643	1.873409612	0.721993772	1.878735082	0.727666613	0.621506653	0.593187313	0.599578083	0.831724685	0.954249749	0.973073431	0
ENSG00000101940.13	WDR13	48448429	48463581	X_47467690_G_GAAGGGGAA	47467690	G	GAAGGGGAA	X_47467690_G_GGGAA_b37;X_47467690_G_GAAGGAAGGGGAA_b37;X_47467690_G_GAAGGAAGGAAGGAAGGGGAA_b37;X_47467690_G_GAAGGGGAA_b37;X_47467690_G_GAAGGAAGGAAGGGGAA_b37;X_47467690_G_*_b37	1.687322474	0.576041777	1.993001484	0.93332904	1.99791278	0.963560443	0.242793426	0.242793426	0.133301528	0.171853687	0	1	1.852440229	0.700878321	0.570712223	0.691807277	0.680492289	0.589937927	1	0.965230884	0
ENSG00000101981.6	F9	138612916	138645617	X_139389329_T_TA	139389329	TRUE	TA	X_139389329_TA_T_b37;X_139389330_A_AA_b37	0.827283687	0.278843813	1.809009267	0.662093315	0.949651954	0.305426942	0.833008348	0.833008348	-2.591792652	0.032125397	1.861898199	0.710175419	1.992961961	0.93314149	0.423032422	0.633303959	0.450271738	0.399655802	0.949480052	1	0
ENSG00000102038.11	SMARCA1	128580479	128657477	X_129065192_A_C	129065192	A	C	X_129065192_A_C_b37;X_129065192_AC_*_b37	1.44440304	0.456039755	0.706029807	0.255317582	0.663896195	0.247722241	0.230995867	0.230995867	1.917389466	0.773790379	1.941338019	0.80862337	1.939546177	0.805780087	0.521315126	0.451867264	0.416724677	0.833052755	0.994570008	1	0
ENSG00000102048.11	ASB9	15253409	15288589	X_15293976_T_C	15293976	TRUE	C	X_15293976_T_C_b37	-4.424235796	0.011257334	-0.595643249	0.107157926	-4.772893195	0.009255268	0.094898061	0.094898061	0.202406472	0.180003698	-2.17312248	0.041070044	-0.557108061	0.10979927	0.091514831	0.317701545	0.080143049	0.595863224	0.278213704	0.440666415	2
ENSG00000102119.6	EMD	153607556	153609883	X_154209158_T_C	154209158	TRUE	C	X_154209158_T_C_b37	-11.21128411	0.000278269	-13.36693239	8.85E-05	-9.27471145	0.000785701	0.079605181	0.079605181	-8.021741803	0.001547031	1.973964917	0.871814669	-0.358159577	0.124629146	0.007781292	0.004591954	0.015976135	0.151337651	1	0.469266944	3
ENSG00000102225.11	CDK16	47077258	47089396	X_46747524_GT_G	46747524	GT	G	X_46747525_T_TT_b37;X_46747524_GT_G_b37;X_46747525_T_TTT_b37	-0.686563988	0.101197823	0.81406953	0.276151968	0.95750293	0.30724143	0.397491515	0.397491515	-2.377721772	0.036411635	1.076081848	0.336448292	1.368789269	0.426911557	0.274217357	0.465925264	0.451453092	0.399655802	0.719219756	0.810788749	0
ENSG00000102309.8	PIN4	71401202	71522776	X_71442689_A_G	71442689	A	G	X_71442689_A_G_b37	-2.731747089	0.029610793	-4.472594313	0.01095505	-1.325208748	0.068225353	0.175937486	0.175937486	-4.250998119	0.012412335	0.698796068	0.253993429	1.838711948	0.687973397	0.148699947	0.101880148	0.242015612	0.318113449	0.639562647	0.961929628	0
ENSG00000102317.13	RBM3	48432836	48437454	X_48429991_C_A	48429991	C	A	X_48429992_AA_A_b37;X_48429991_CAA_C_b37;X_48429993_A_AA_b37;X_48429991_C_A_b37	1.778166549	0.637646458	1.980277872	0.888315916	1.441129113	0.454715537	0.104421672	0.104421672	0.916823664	0.297988073	-0.140822534	0.143424973	-0.81652572	0.09329815	0.591192523	0.684650426	0.527239127	0.697553812	0.501227739	0.407213447	0
ENSG00000102362.11	SYTL4	99929487	99987110	X_100022204_G_T	100022204	G	TRUE	X_100022204_G_T_b37	-0.839441892	0.091976155	-1.796996737	0.051344599	1.642735876	0.550029611	0.066472526	0.066472526	0.932487214	0.301507925	-1.634613212	0.056589752	1.581943569	0.517908444	0.261403823	0.233262339	0.563168996	0.699820363	0.321878609	0.869922998	0
ENSG00000102575.6	ACP5	11685474	11689823	19_11691728_CAGAG_C	11691728	CAGAG	C	19_11691728_CAGAGAG_C_b37;19_11691730_GAGAG_G_b37;19_11691732_GAG_G_b37;19_11691734_G_GAG_b37;19_11691734_G_GAGAG_b37	0.488577552	0.218922162	-0.73842068	0.09796154	0.405281852	0.206653335	0.837005563	0.837005563	1.27622777	0.39490933	1.65231898	0.555428793	1.713733163	0.592622821	0.385994497	0.308480705	0.391209517	0.725006264	0.875222091	0.91087386	0
ENSG00000102804.10	TSC22D1	45007654	45151283	13_44453945_GGGGCGAGGTGGGCGAGGT_G	44453945	GGGGCGAGGTGGGCGAGGT	G	13_44453945_GGGGCGAGGTGGGCGAGGT_G_b37;13_44453954_TGGGCGAGGT_T_b37;13_44453945_GGGGCGAGGTGGGCGAGGT_*_b37	-1.699091489	0.054442104	0.45908925	0.214482293	0.413246427	0.207790571	0.097791709	0.097791709	1.999624239	0.984534331	-3.354762357	0.02066575	-1.693953306	0.054610036	0.201926642	0.422139203	0.392058783	0.857168041	0.200732618	0.31942998	0
ENSG00000102878.11	HSF4	67197287	67203848	16_66210396_A_C	66210396	A	C	16_66210396_A_C_b37	1.98533404	0.903609375	1.998190542	0.966070035	1.821968035	0.673070022	0.640995968	0.640995968	1.998676406	0.970978376	1.997838216	0.96291573	1.831482731	0.681432933	0.664171522	0.695786969	0.607059815	0.854867445	1	0.958246908	0
ENSG00000102924.7	CBLN1	49311827	49315742	16_48996860_T_C	48996860	TRUE	C	16_48996860_T_C_b37	-1.194477923	0.073887359	-1.924194514	0.047595986	-3.215226729	0.022389927	0.600913175	0.600913175	1.99546995	0.946338379	0.267373663	0.188075837	0.294796679	0.1916089	0.235713383	0.22627268	0.13489427	0.851322227	0.563766598	0.576224029	0
ENSG00000102931.3	ARL2BP	57279009	57287516	16_57144136_CTTT_C	57144136	CTTT	C	16_57144138_TTTT_T_b37;16_57144139_TTT_T_b37;16_57144140_TT_T_b37;16_57144137_TTTTT_T_b37;16_57144141_T_TTTT_b37;16_57144136_CTTTTT_C_b37	1.245128334	0.384938202	1.754717699	0.620416721	1.545354726	0.500137203	0.240231867	0.240231867	-0.744312565	0.097601044	1.97800815	0.882108782	1.988068636	0.913019445	0.487784852	0.622865063	0.542636924	0.52378543	1	1	0
ENSG00000103035.6	PSMD7	74330672	74340186	16_74734970_A_C	74734970	A	C	16_74734970_A_C_b37	1.61889257	0.537011154	1.853686994	0.70208398	1.977293357	0.880222442	0.457717049	0.457717049	1.531538853	0.493695966	1.228477306	0.379746407	1.463453723	0.463867596	0.558056887	0.645977703	0.667452698	0.768700534	0.745360487	0.829430461	0
ENSG00000103051.14	COG4	70514470	70557468	16_70173838_G_T	70173838	G	TRUE	16_70173838_G_T_b37	-1.256407942	0.071144814	-1.570883772	0.058801009	-0.29422585	0.129855942	0.875001737	0.875001737	1.368875255	0.42694305	0.958837058	0.307551156	-2.081334413	0.043359403	0.231862702	0.24620983	0.323201488	0.735409413	0.689273957	0.286997429	0
ENSG00000103168.12	TAF1C	84211457	84220669	16_84206843_C_G	84206843	C	G	16_84206843_C_G_b37	1.98892157	0.916174167	1.921649634	0.779545516	1.889833568	0.739954735	0.546662941	0.546662941	1.995277848	0.945214156	1.662247496	0.561129401	1.915256841	0.770969652	0.666395233	0.664382672	0.626914781	0.851322227	0.876686922	0.991296523	0
ENSG00000103174.7	NAGPA	5074844	5084142	16_5661760_T_C	5661760	TRUE	C	16_5661760_T_C_b37;16_5661760_T_*_b37	-0.252163027	0.133427782	0.254418965	0.186433224	0.276517303	0.189245362	0.31551662	0.31551662	1.580094232	0.516984068	1.852252306	0.700697102	1.973376984	0.870388043	0.30964844	0.404998424	0.382044966	0.77110341	0.946213565	1	0
ENSG00000103202.8	NME4	446724	460367	16_445021_C_T	445021	C	TRUE	16_445021_C_T_b37	1.759541429	0.623875106	1.718239662	0.595549743	1.315410225	0.408010718	0.520565059	0.520565059	1.435882547	0.452605999	1.993492326	0.935704271	1.195292174	0.369689524	0.584755284	0.617719304	0.504271154	0.74839282	1	0.75846128	0
ENSG00000103222.14	ABCC1	16043433	16236931	16_16961537_G_A	16961537	G	A	16_16961537_G_A_b37	0.288540857	0.190796164	1.367868081	0.426574389	0.700101822	0.254231823	0.9412731	0.9412731	-2.59044579	0.032150651	-2.273959077	0.038700661	1.914805408	0.770377514	0.364548335	0.549368194	0.418831875	0.399655802	0.269353335	0.991215062	0
ENSG00000103226.13	NOMO3	16326351	16388668	16_15440034_T_C	15440034	TRUE	C	16_15440034_T_C_b37	1.962500252	0.846451107	1.947260421	0.818362978	1.960624472	0.842706552	1	1	1.855408936	0.70375887	0	1	0	1	0.64733526	0.672658447	0.65585429	0.823709672	1	1	0
ENSG00000103227.14	LMF1	903633	1031318	16_1022502_C_A	1022502	C	A	16_1022502_C_A_b37	-5.146940663	0.007509197	-3.739112404	0.016591175	-1.414097772	0.06464174	0.1907136	0.1907136	1.720388971	0.596956276	1.626203785	0.540942243	-3.55027282	0.018477807	0.071476233	0.128664748	0.235917995	0.80202136	0.867558804	0.186416771	1
ENSG00000103260.4	METRN	765114	769655	16_897254_G_GGTTTCCTGTAAACCCATGTGTGTCCCCTGTCTGTAATGGGTCC	897254	G	GGTTTCCTGTAAACCCATGTGTGTCCCCTGTCTGTAATGGGTCC	16_897254_G_C_b37;16_897254_G_GGTTTCCTGTAAACCCATGTGTGTCCCCTGTCTGTAATGGGTCC_b37;16_897254_G_GGTTTCCTGTAACCCGTGTGTGTCCCGTGTCCATGTGTGTCCCCTGTCTGTAATGGGTCC_b37;16_897254_G_GGTTTCCTGTAACCCGTGTGTGTCCCCTGTCTGTAATGGGTCC_b37	0.420286633	0.208801985	1.558370478	0.506337001	-0.341946816	0.125932083	0.719195577	0.719195577	1.879995244	0.729029331	-0.09988131	0.147310573	1.790099919	0.646845731	0.378959228	0.58571916	0.320343078	0.829707545	0.507942305	0.942971306	0
ENSG00000103363.10	TCEB2	2821414	2827298	16_1977807_G_A	1977807	G	A	16_1977807_G_A_b37	1.068634611	0.334508381	0.877558852	0.289393418	0.425988039	0.209625335	0.81618586	0.81618586	1.980219389	0.888151535	1.406125406	0.440924736	1.417323673	0.445265194	0.463406044	0.474381334	0.393240014	0.8432487	0.793799422	0.820306872	0
ENSG00000103485.13	QPRT	29674599	29710020	16_30648785_TA_T	30648785	TA	TRUE	16_30648786_AA_A_b37;16_30648785_TAA_T_b37;16_30648787_A_AA_b37	1.837681859	0.687031167	0.67598035	0.249871921	1.382423716	0.431949382	0.533240856	0.533240856	-2.494721499	0.033999651	-2.353913343	0.036924008	1.978183203	0.882575505	0.607641379	0.449631536	0.516923991	0.399655802	0.265386283	1	0
ENSG00000103528.12	SYT17	19179292	19279652	16_18343802_C_CT	18343802	C	CT	16_18343802_C_T_b37;16_18343804_TTT_T_b37;16_18343806_T_TT_b37;16_18343802_CTTTT_C_b37;16_18343805_TT_T_b37;16_18343806_T_TTT_b37	1.312587305	0.407045816	1.354908928	0.421873237	1.40542525	0.440655524	0.541879268	0.541879268	1.188420838	0.367653783	1.438595764	0.453695007	0	1	0.49674988	0.547393635	0.519840677	0.716484523	0.801681751	1	0
ENSG00000103534.12	TMC5	19421817	19510435	16_18790488_G_A	18790488	G	A	16_18790488_G_A_b37	1.207721181	0.373411949	-2.423236637	0.035452728	-0.299425046	0.129421898	0.706007987	0.706007987	-0.136441856	0.143835163	0	1	0	1	0.485000721	0.198932278	0.32277273	0.575654348	1	1	0
ENSG00000103549.17	RNF40	30773065	30787628	16_30499515_CAA_C	30499515	CAA	C	16_30499516_AAA_A_b37;16_30499517_AA_A_b37;16_30499518_A_AA_b37;16_30499515_CAAA_C_b37;16_30499515_C_A_b37;16_30499518_A_AAA_b37	-1.006833873	0.082914099	-0.430050342	0.119029076	-1.147900162	0.076024738	0.272340934	0.272340934	1.806995009	0.66042727	-0.522909733	0.112203375	0.082916307	0.166178509	0.248102206	0.336373633	0.252017567	0.817561266	0.448738751	0.536947014	0
ENSG00000103550.9	KNOP1	19714901	19729557	16_19831532_G_GA	19831532	G	GA	16_19831533_A_AA_b37;16_19831532_GA_G_b37	1.652930683	0.555776825	1.036253085	0.326244647	0.490237014	0.219175256	0.383156212	0.383156212	-0.400464913	0.121299197	1.998591134	0.970058547	1.658623546	0.559035782	0.564689969	0.501601399	0.402655467	0.555798072	1	0.893337918	0
ENSG00000103671.5	TRIP4	64679946	64747502	15_64918135_TAGAGAGAGAGAGAGAG_T	64918135	TAGAGAGAGAGAGAGAG	TRUE	15_64918139_GAGAGAGAGAGAG_G_b37;15_64918137_GAGAGAGAGAGAGAG_G_b37;15_64918145_GAGAGAG_G_b37;15_64918141_GAGAGAGAGAG_G_b37;15_64918143_GAGAGAGAG_G_b37;15_64918135_TAGAGAGAGAGAGAGAG_T_b37	-0.120553636	0.145334	-0.036542765	0.153558307	-0.625732362	0.105143982	0.052559514	0.052559514	1.452102111	0.45917789	-0.206093718	0.137466366	-0.955705463	0.085574953	0.325098212	0.377310283	0.293445113	0.749509553	0.495273669	0.391555852	0
ENSG00000103769.5	RAB11A	66018391	66184329	15_67110141_A_AAG	67110141	A	AAG	15_67110141_A_AAG_b37;15_67110141_A_AAAG_b37;15_67110141_A_AAAAG_b37;15_67110141_A_G_b37;15_67110141_A_AAAAAG_b37	1.699733615	0.58371547	1.815652802	0.667663641	1.882827378	0.732121473	0.706921781	0.706921781	1.339590645	0.416415463	0	1	0	1	0.572241884	0.635344259	0.62412945	0.733748031	1	1	0
ENSG00000103811.11	CTSH	79213399	79241916	15_79231518_A_G	79231518	A	G	15_79231518_A_G_b37	1.220416377	0.377268513	-0.078990545	0.149338909	0.344142121	0.198163514	0.885849541	0.885849541	1.501300942	0.480072303	0.673311733	0.249395234	1.614051605	0.534436823	0.485898646	0.374135081	0.386020831	0.761547969	0.631045951	0.881307529	0
ENSG00000103855.13	CD276	73976306	74006859	15_74002854_G_A	74002854	G	A	15_74002854_G_A_b37	1.300482012	0.402945705	1.634790946	0.545627397	1.61736659	0.536197239	0.857952875	0.857952875	1.993834031	0.937411493	1.536427133	0.495958906	-0.240061014	0.134475674	0.496036699	0.597802494	0.556824789	0.851322227	0.836059494	0.487511261	0
ENSG00000103942.8	HOMER2	83509837	83654661	15_83985984_AT_A	83985984	AT	A	15_83985986_TT_T_b37;15_83985985_TTT_T_b37;15_83985987_T_TTTTTTTTT_b37;15_83985984_ATTT_A_b37;15_83985987_T_TTTTTT_b37;15_83985987_T_TTTTTTTTTTTT_b37	-4.839946692	0.00891415	-2.145869003	0.041736228	-0.784839128	0.095160249	0.059806866	0.059806866	1.622114076	0.538736831	-4.614939597	0.010112677	-6.794255151	0.003021806	0.078258708	0.215918763	0.280718406	0.781808198	0.141538359	0.066343844	2
ENSG00000103978.11	TMEM87A	42502729	42565861	15_42869358_CT_C	42869358	CT	C	15_42869358_CT_C_b37;15_42869359_T_TT_b37	-2.004988661	0.045365802	1.504421754	0.481449472	1.993758433	0.937029769	0.094402795	0.094402795	1.517945494	0.487493181	-6.973306502	0.002739524	-2.561081968	0.032706405	0.183663437	0.574323283	0.675296358	0.766875394	0.066453595	0.250344385	1
ENSG00000104299.10	INTS9	28625177	28747759	8_28156777_A_G	28156777	A	G	8_28156777_A_G_b37	1.958085916	0.837783631	1.381599543	0.431642308	1.955297428	0.832551883	0.311267059	0.311267059	1.741314001	0.611024331	1.983523782	0.897864306	1.927936617	0.788355852	0.64478371	0.551787889	0.652900972	0.804745918	1	0.996187695	0
ENSG00000104324.11	CPQ	97657454	98161882	8_96780210_G_GCACACACA	96780210	G	GCACACACA	8_96780210_G_GCACACACACA_b37;8_96780210_G_GCACACACACACA_b37;8_96780210_G_GCACACACACACACA_b37;8_96780210_G_GCACACACACACACACA_b37;8_96780210_G_GCGCACACACA_b37;8_96780210_G_GCACACACA_b37	1.548228413	0.501494854	1.941638475	0.809104613	1.992251546	0.929856566	0.438407965	0.438407965	1.648549126	0.553292972	0.914417353	0.297452028	1.519663245	0.48826982	0.544501544	0.66954954	0.674457205	0.786394729	0.681022404	0.846009526	0
ENSG00000104341.12	LAPTM4B	98787284	98865241	8_98835940_TTC_T	98835940	TTC	TRUE	8_98835940_TTC_T_b37;8_98835940_TTC_*_b37	0.348563021	0.198763463	-5.236473875	0.007143714	-3.636790245	0.017587376	0.11854331	0.11854331	-0.139936692	0.143507814	1.812288081	0.664827829	1.84540855	0.69418566	0.370766723	0.084218559	0.118499626	0.575654348	0.932155505	0.964906825	1
ENSG00000104497.9	SNX16	82711815	82755101	8_82706835_C_CA	82706835	C	CA	8_82706836_A_AA_b37;8_82706835_CA_C_b37;8_82706835_C_A_b37;8_82706836_A_AAA_b37	1.745763201	0.614107491	1.859340094	0.707625856	1.92215572	0.780240314	0.114433395	0.114433395	0.995959341	0.316334758	-1.2721932	0.070463363	0.910968403	0.296685875	0.582173364	0.647947767	0.637757093	0.706500952	0.356531646	0.70216557	0
ENSG00000104518.6	GSDMD	144635376	144645232	8_144572758_T_C	144572758	TRUE	C	8_144572758_T_C_b37	-6.729043046	0.003131808	-4.909552101	0.008573647	-2.920121026	0.026545657	0.259431248	0.259431248	-0.014714001	0.155780622	-3.883610686	0.015282451	-1.061628978	0.080161269	0.043388178	0.091384048	0.146378083	0.578155783	0.174533436	0.381054792	2
ENSG00000104529.13	EEF1D	144661866	144681711	8_145181191_C_CT	145181191	C	CT	8_145181192_T_TT_b37;8_145181191_CT_C_b37	1.47626478	0.469252678	1.963939598	0.849390809	0.960612282	0.307963915	0.144569188	0.144569188	1.808864312	0.661973071	-0.355302611	0.124857654	0.756834158	0.26486179	0.52565168	0.67685316	0.451502611	0.817561266	0.472910909	0.668710825	0
ENSG00000104537.12	ANXA13	124693033	124749647	8_124749704_T_G	124749704	TRUE	G	8_124749704_T_G_b37	1.91610459	0.772086273	1.923719728	0.782403033	1.881810536	0.731006518	0.789500246	0.789500246	1.223083254	0.37808577	0.592440344	0.235461927	1.809171473	0.662227934	0.633613346	0.664382672	0.623895093	0.717455743	0.615522106	0.949865198	0
ENSG00000104671.3	DCTN6	30013812	30041156	8_29935655_C_CAA	29935655	C	CAA	8_29935655_C_CAA_b37;8_29935655_C_CA_b37;8_29935655_C_CAAA_b37;8_29935655_C_A_b37	-2.115797529	0.04248449	-1.211586683	0.073118545	-5.779991391	0.005282805	0.691976177	0.691976177	0.98933373	0.314743274	1.349754782	0.420025021	0.827475725	0.278883176	0.178456349	0.272105808	0.058687192	0.706481823	0.781095009	0.684460201	1
ENSG00000104689.5	TNFRSF10A	23047964	23082639	8_22281299_T_TTC	22281299	TRUE	TTC	8_22281299_T_TTCTCTCTCTCTCTCTCTCTCTCTCTCTCTCTC_b37;8_22281299_T_TTC_b37;8_22281299_T_TTCTC_b37;8_22281299_T_TTCTCTCTCTCTCTCTCTCTCTCTCTCTC_b37;8_22281299_T_TTCTCTCTCTCTCTCTCTCTCTCTCTCTCTC_b37;8_22281299_T_TTCTCTCTCTCTCTCTCTCTCTCTCTC_b37	1.821027576	0.672257814	1.921494654	0.779333231	1.949612019	0.822389528	0.739585217	0.739585217	1.965113204	0.851833071	1.881355103	0.73050888	1.863091589	0.711374021	0.602002856	0.664382672	0.651204542	0.839872473	0.958037279	0.96868451	0
ENSG00000104731.9	KLHDC4	87730090	87799598	16_87741662_C_A	87741662	C	A	16_87741662_C_A_b37	-0.867645944	0.090376974	0.676106818	0.24989454	0.840263907	0.281520279	0.045874001	0.045874001	1.993877096	0.937629993	-0.739683366	0.09788416	-2.510049401	0.033696267	0.260109081	0.449631536	0.435797041	0.851322227	0.418832483	0.253220926	0
ENSG00000104825.12	NFKBIB	39390339	39399533	19_39395389_CTTGT_C	39395389	CTTGT	C	19_39395393_TTTGT_T_b37;19_39395389_CTTGTTTGT_C_b37	1.01507184	0.320985144	-1.135029158	0.076627017	0.701221996	0.254436556	0.966104855	0.966104855	1.97246463	0.868205862	1.428050249	0.449485176	1.342500604	0.417444141	0.454115211	0.2792207	0.418831875	0.840106289	0.798950213	0.806231007	0
ENSG00000104852.10	SNRNP70	49588675	49611862	19_49700615_T_C	49700615	TRUE	C	19_49700615_T_C_b37;19_49700617_CTTTCTC_C_b37;19_49700615_TTCTTTCTC_*_b37;19_49700615_TTCTTTCTC_T_b37	1.964736573	0.851044733	1.986478689	0.907429708	1.814468829	0.666662307	0.055941316	0.055941316	1.995531634	0.94670443	1.989252566	0.917431367	1.306804455	0.40507958	0.648164198	0.689184793	0.604454325	0.851322227	1	0.797461614	0
ENSG00000104870.8	FCGRT	50010072	50029590	19_50109572_CT_C	50109572	CT	C	19_50109573_TT_T_b37;19_50109574_T_TT_b37;19_50109572_CTT_C_b37	-5.561639547	0.005962372	-10.87761113	0.000332536	-14.78783745	4.18E-05	0.750696479	0.750696479	1.998698911	0.97122606	-1.053894766	0.080543776	0.736875821	0.261060554	0.063316245	0.011470606	0.002163515	0.854867445	0.380600098	0.665049241	3
ENSG00000104899.4	AMH	2249307	2252072	19_2249477_G_T	2249477	G	TRUE	19_2249477_G_T_b37	1.460549029	0.462660351	1.869742601	0.718165308	1.863448358	0.711733502	0.183651993	0.183651993	1.016378454	0.321306337	1.706183951	0.58778543	1.940356592	0.807060439	0.522876614	0.649661726	0.618975832	0.708048443	0.891132415	1	0
ENSG00000104964.10	AES	3052907	3063105	19_3057341_C_T	3057341	C	TRUE	19_3057341_C_T_b37	1.969994312	0.862477324	1.970012357	0.86251827	1.755658193	0.621087671	0.845041693	0.845041693	1.958825613	0.839201682	1.562839424	0.508496118	1.992564926	0.931286066	0.649660865	0.680182609	0.59023884	0.839872473	0.84214052	1	0
ENSG00000104969.5	SGTA	2754711	2783369	19_3164364_CT_C	3164364	CT	C	19_3164365_TT_T_b37;19_3164366_T_TT_b37;19_3164364_CTT_C_b37	1.883662286	0.733040987	1.848462021	0.697069922	0.840729362	0.281616855	0.633857266	0.633857266	-0.817418195	0.09324628	-0.269032025	0.131982314	1.960920975	0.843292189	0.621866557	0.645434877	0.435797041	0.518914244	0.486941628	1	0
ENSG00000105063.14	PPP6R1	55741147	55770363	19_55452050_G_C	55452050	G	C	19_55452050_G_C_b37	-1.880751459	0.048842692	-1.36275237	0.066686525	1.845051474	0.693850525	0.094379745	0.094379745	-0.895012007	0.088854113	0.178408908	0.177124001	-0.43822043	0.118410491	0.187826446	0.261180505	0.614544875	0.515315649	0.550410099	0.456983671	0
ENSG00000105088.4	OLFM2	9964393	10047228	19_10058911_G_A	10058911	G	A	19_10058911_G_A_b37	1.649943411	0.554081098	1.868803829	0.717195017	1.509827686	0.483850449	0.142368172	0.142368172	1.262794772	0.390557617	0.513564501	0.222770337	1.163814668	0.360490052	0.564152738	0.649661726	0.537776487	0.725006264	0.600915243	0.751742529	0
ENSG00000105136.15	ZNF419	57999078	58006048	19_57962814_C_CT	57962814	C	CT	19_57962822_T_TT_b37;19_57962814_C_T_b37;19_57962822_T_TTTT_b37;19_57962822_T_TTTTT_b37;19_57962822_T_TTT_b37;19_57962814_CTTTTTTTT_*_b37	1.792385094	0.648643274	1.934572526	0.798114581	1.935975666	0.800244797	0.019398469	0.019398469	1.889255861	0.73929853	1.970335773	0.863254307	1.868358979	0.716736603	0.593020286	0.668462745	0.643066125	0.830671937	1	0.969063137	0
ENSG00000105146.8	AURKC	57742376	57746916	19_57735035_C_CT	57735035	C	CT	19_57735036_TT_T_b37;19_57735037_T_TT_b37;19_57735035_CTT_C_b37;19_57735037_T_TTT_b37	1.844586689	0.693414967	1.771692124	0.632781361	1.951434336	0.82557819	0.959753323	0.959753323	0.831493366	0.2797083	0.720941954	0.258074249	1.965164202	0.851940153	0.609232056	0.625499893	0.652193805	0.683469455	0.641102409	1	0
ENSG00000105173.9	CCNE1	30302804	30315215	19_29443685_A_G	29443685	A	G	19_29443685_A_G_b37	-0.88681742	0.089307184	1.575982455	0.514939144	-0.187048714	0.139175764	0.054874303	0.054874303	1.349043967	0.41977108	-1.9793163	0.046062256	1.047715682	0.329138525	0.25867359	0.588441828	0.333069474	0.735409413	0.292843039	0.732352868	0
ENSG00000105185.7	PDCD5	33071973	33078358	19_33070644_TA_T	33070644	TA	TRUE	19_33070645_AA_A_b37;19_33070644_TAA_T_b37	-0.595233182	0.107185663	0.240294881	0.184661301	1.866345214	0.714672326	0.192647445	0.192647445	0.939435724	0.303086522	-1.939090498	0.047176277	-1.045411372	0.080965601	0.279376178	0.40487893	0.619318744	0.700985648	0.295148293	0.382672659	0
ENSG00000105202.3	FBL	40325097	40337054	19_41203756_T_TAGAGAGAG	41203756	TRUE	TAGAGAGAG	19_41203756_T_TAGAG_b37;19_41203756_T_TAGAGAG_b37;19_41203756_T_G_b37;19_41203756_T_TAGAGAGAG_b37;19_41203756_T_TAG_b37;19_41203756_T_TAGAGAGAGAG_b37	1.978191733	0.882598297	1.294368791	0.400897971	1.71518247	0.593560882	0.175737047	0.175737047	1.656192237	0.557639512	1.218316016	0.376626612	0	1	0.656736093	0.53827766	0.580546534	0.786878979	0.745024626	1	0
ENSG00000105255.6	FSD1	4304596	4323840	19_3997546_CTT_C	3997546	CTT	C	19_3997547_TT_T_b37;19_3997548_T_TT_b37;19_3997546_CTT_C_b37;19_3997548_T_TTT_b37	1.914205423	0.769593152	1.916777221	0.772976593	1.921888404	0.779873018	0.877990394	0.877990394	1.937365709	0.802379763	0	1	0	1	0.633613346	0.663374655	0.637757093	0.835238086	1	1	0
ENSG00000105270.10	CLIP3	36505561	36524245	19_37456626_A_T	37456626	A	TRUE	19_37456626_A_T_b37;19_37456626_A_*_b37	-1.231502037	0.072234407	1.694086401	0.580198657	0.274871185	0.18903419	0.601015693	0.601015693	-14.2724393	5.49E-05	0.932565092	0.301525559	1.998072559	0.964982017	0.232734752	0.614881993	0.382044966	0.051873955	0.682768428	1	1
ENSG00000105341.14	ATP5SL	41937222	41946622	19_42922137_ATT_A	42922137	ATT	A	19_42922139_T_TT_b37;19_42922137_ATT_A_b37;19_42922138_TT_T_b37	-0.789827048	0.094864466	1.62512995	0.540361567	1.636396	0.546511447	0.060340515	0.060340515	1.354080902	0.421575498	-0.761776502	0.096540979	-0.786115623	0.095084457	0.265828865	0.595254144	0.561138854	0.735409413	0.414725126	0.411636117	0
ENSG00000105398.3	SULT2A1	48373722	48389654	19_49388654_C_A	49388654	C	A	19_49388654_C_A_b37	1.127222544	0.350187537	-3.659396106	0.0173621	0.216110087	0.181672392	0.44661205	0.44661205	1.977784405	0.881514995	1.755023065	0.620634394	1.387627781	0.433896023	0.472622947	0.130313916	0.377150708	0.842013843	0.90716392	0.81376243	0
ENSG00000105419.13	MEIS3	47906380	47922780	19_47315260_TA_T	47315260	TA	TRUE	19_47315261_AA_A_b37;19_47315262_A_AA_b37;19_47315260_TAA_T_b37;19_47315262_A_AAA_b37;19_47315262_A_AAAA_b37;19_47315262_A_AAAAA_b37	1.75462696	0.620352072	1.940248943	0.806889838	1.693811903	0.580028796	0.091420663	0.091420663	0.552707428	0.22896288	1.103686634	0.34377216	1.333896185	0.414413301	0.584002979	0.66954954	0.573767801	0.640579594	0.726620992	0.804149133	0
ENSG00000105426.10	PTPRS	5158505	5340814	19_5293048_C_T	5293048	C	TRUE	19_5293048_C_T_b37	1.920876284	0.778488454	1.794041337	0.649953573	1.179277471	0.364969	0.301946259	0.301946259	0.451858378	0.213409998	1.220517085	0.377299329	1.999899325	0.99199439	0.634474062	0.630049665	0.483236968	0.625258857	0.745024626	1	0
ENSG00000105499.9	PLA2G4C	48551099	48614074	19_48613788_T_TGCTCCGGAATCCGGTGCGGAGGCTTGGGCTCCGGAATCCGGTGCGGAGGCTTGG	48613788	TRUE	TGCTCCGGAATCCGGTGCGGAGGCTTGGGCTCCGGAATCCGGTGCGGAGGCTTGG	19_48613788_T_TGCTCCGGAATCCGGTGCGGAGGCTTGGGCTCCGGAATCCGGTGCGGAGGCTTGG_b37;19_48613788_T_TGCTCCGGAATCCGGTGCGGAGGCTTGG_b37;19_48613788_T_G_b37;19_48613788_T_TGCTCCGGAATCCGGTACGGAGGCTTGG_b37;19_48613788_T_TCCGGAATCCGGTGCGGAGGCTTGGGCTCCGGAATCCGGTGCGGAGGCTTGG_b37;19_48613788_T_TGCTCCGGAATCCGGTGCGGAGGCTTGGGCTCCGGAATCCGGTGCGGAGGCTTGGGCTCCGGAATCCGGTGCGGAGGCTTGG_b37	1.238633341	0.382901168	1.586226585	0.520060456	1.193783467	0.369241203	0.495625167	0.495625167	1.72314729	0.598771521	1.52644083	0.491354325	1.340963148	0.416900177	0.48723574	0.588441828	0.484870395	0.80202136	0.834265526	0.806186215	0
ENSG00000105501.7	SIGLEC5	52114780	52150151	19_51588434_T_C	51588434	TRUE	C	19_51588434_T_C_b37	-10.6141933	0.000382829	-10.86853131	0.000334154	-7.873864725	0.00167643	0.000342246	0.000342246	1.964378082	0.850298406	-10.17870407	0.000483382	-11.0466463	0.000303828	0.009742871	0.011470606	0.027466496	0.839872473	0.024533504	0.015909976	5
ENSG00000105519.8	CAPS	5911717	5915888	19_6384519_C_CA	6384519	C	CA	19_6384519_CAA_C_b37;19_6384520_AA_A_b37;19_6384521_A_AA_b37	1.471221199	0.46712073	1.890007455	0.740152624	1.580436497	0.517154928	0.740904004	0.740904004	1.565637316	0.509855974	1.999737301	0.987068448	0.852680806	0.28411104	0.524300687	0.653763245	0.548300965	0.77110341	1	0.687175106	0
ENSG00000105607.8	GCDH	13001839	13025021	19_12820174_C_CAAAT	12820174	C	CAAAT	19_12820178_T_TAAAT_b37;19_12820174_CAAAT_C_b37	1.836007878	0.685507349	1.931093371	0.792935429	0.411424022	0.207529705	0.071691234	0.071691234	1.999767246	0.987827715	1.710452849	0.590510873	1.111530432	0.345892378	0.607641379	0.667533826	0.391891262	0.857168041	0.891739588	0.742763829	0
ENSG00000105613.5	MAST1	12944764	12985765	19_13639268_G_T	13639268	G	TRUE	19_13639268_G_T_b37	1.969401929	0.861140104	1.009901568	0.319718318	1.835194809	0.68477048	0.395921379	0.395921379	0.390776539	0.204600994	1.959856543	0.841200352	1.976554606	0.878304521	0.649652894	0.497205311	0.612324613	0.613567828	1	1	0
ENSG00000105640.8	RPL18A	17970684	17974962	19_17995818_AT_A	17995818	AT	A	19_17995819_TT_T_b37;19_17995820_T_TT_b37;19_17995820_T_TTT_b37;19_17995818_ATT_A_b37;19_17995820_T_TTTT_b37	-2.847350308	0.027688635	-0.186789019	0.139199238	-4.043464479	0.013957867	0.334274555	0.334274555	0.002433348	0.157551963	-1.322235913	0.068348814	-0.480440354	0.115269976	0.143852136	0.36126997	0.102871056	0.578216261	0.351787433	0.453248689	0
ENSG00000105647.10	PIK3R2	18263927	18281350	19_17995818_AT_A	17995818	AT	A	19_17995819_TT_T_b37;19_17995820_T_TT_b37;19_17995820_T_TTT_b37;19_17995818_ATT_A_b37;19_17995820_T_TTTT_b37	-5.884362199	0.004986406	-5.044736037	0.007949854	-2.458647111	0.03472499	0.221406627	0.221406627	0.111297045	0.169348288	-4.46888509	0.010977938	-6.180845659	0.004233502	0.057624081	0.087533082	0.172685314	0.587377084	0.145870593	0.078905779	3
ENSG00000105656.8	ELL	18553472	18632937	19_18910553_G_GTGGA	18910553	G	GTGGA	19_18910557_A_ATGGATGGA_b37;19_18910557_A_ATGGA_b37;19_18910553_GTGGA_G_b37;19_18910557_A_ATGGATGGATGGA_b37	-0.822949284	0.092925515	-0.90838978	0.088119814	-3.105886292	0.023844794	0.918602644	0.918602644	1.825414319	0.676068114	0.244220091	0.185151764	-0.320526823	0.127676778	0.262493406	0.293569101	0.137476698	0.818298873	0.560907383	0.473797177	0
ENSG00000105671.7	DDX49	19030483	19039436	19_19934417_G_A	19934417	G	A	19_19934417_G_A_b37	-0.107218604	0.146605572	-2.818966898	0.028148211	-0.836746293	0.092130598	0.210271214	0.210271214	-2.425880869	0.035397838	-0.04975924	0.152230261	-1.592418867	0.0580437	0.325098212	0.175295385	0.276739621	0.399655802	0.516143507	0.32735335	0
ENSG00000105672.10	ETV2	36132646	36135773	19_36135279_C_CT	36135279	C	CT	19_36135279_C_CT_b37	-1.043789529	0.081046515	1.937319542	0.802308453	0.834640843	0.280356865	0.033758351	0.033758351	1.952433225	0.827352689	-0.046574807	0.152549052	-3.063700309	0.024432019	0.246075268	0.669333542	0.434970586	0.83886181	0.516194974	0.212668157	0
ENSG00000105677.7	TMEM147	36036496	36038428	19_36038390_A_G	36038390	A	G	19_36038390_A_G_b37	-0.436886116	0.118511273	0.308439713	0.193395417	-0.020987104	0.155138263	0.660818189	0.660818189	1.944118176	0.813127442	-3.601502148	0.017945085	0.150389955	0.173828755	0.292937314	0.411975213	0.352249683	0.836811999	0.186753423	0.543871969	0
ENSG00000105700.6	KXD1	18668571	18680197	19_18491735_CT_C	18491735	CT	C	19_18491736_TTT_T_b37;19_18491737_TT_T_b37;19_18491738_T_TT_b37;19_18491735_CTTT_C_b37;19_18491738_T_TTT_b37	-30.66924623	1.09E-08	-16.17174956	2.02E-05	-23.56896222	4.27E-07	0.002065309	0.002065309	-11.79806626	0.000203546	-14.20913408	5.67E-05	-13.95793702	6.48E-05	9.99E-06	0.001596933	7.00E-05	0.071270581	0.004924189	0.0061791	6
ENSG00000105726.12	ATP13A1	19756006	19774502	19_19143727_CAG_C	19143727	CAG	C	19_19143727_CAGT_C_b37;19_19143728_AGT_T_b37	1.574356232	0.514134263	1.955835793	0.833548403	1.360957135	0.424057602	0.184324553	0.184324553	1.973918415	0.871701234	0.058448293	0.163500151	1.118471621	0.34778341	0.548920738	0.675798899	0.513373278	0.840278739	0.531331277	0.742763829	0
ENSG00000105755.3	ETHE1	44010870	44031396	19_44033594_T_TA	44033594	TRUE	TA	19_44033595_A_AA_b37;19_44033594_TA_T_b37	1.992618542	0.93153366	1.838699358	0.687961859	1.814450287	0.666646655	0.793390328	0.793390328	1.073473719	0.335767199	1.729332353	0.602884261	1.679208155	0.571132163	0.66957107	0.642843585	0.604454325	0.712823425	0.900369025	0.898090775	0
ENSG00000105852.6	PON3	94989255	95025680	7_94738951_A_T	94738951	A	TRUE	7_94738951_A_T_b37	-0.881409009	0.089607582	0.920202747	0.298742916	0.22436199	0.182685867	0.484553419	0.484553419	-1.244548411	0.071661436	0	1	0	1	0.259080423	0.481258222	0.378080099	0.490385718	1	1	0
ENSG00000105875.9	WDR91	134868589	134896316	7_134830305_G_T	134830305	G	TRUE	7_134830305_G_A_b37;7_134830305_G_T_b37	-1.328213312	0.068100816	-0.09057257	0.148210514	1.450468589	0.458509222	0.565355686	0.565355686	1.999879022	0.991224257	-1.357856657	0.066885069	-4.561481048	0.01042096	0.227226176	0.372803489	0.52932625	0.857260228	0.350244192	0.134795721	0
ENSG00000105877.13	DNAH11	21582832	21941457	7_21600154_T_C	21600154	TRUE	C	7_21600154_T_C_b37	-0.853216702	0.091191313	-0.71295153	0.099536675	-4.814831174	0.009040385	0.68187841	0.68187841	1.998800914	0.972376512	1.497301972	0.478317025	-0.056330466	0.151574804	0.260304409	0.31020249	0.079668623	0.854867445	0.824150531	0.516575699	1
ENSG00000106049.4	HIBADH	27565060	27702614	7_28664615_ATT_A	28664615	ATT	A	7_28664622_TT_T_b37;7_28664623_T_TT_b37;7_28664621_TTT_T_b37;7_28664620_TTTT_T_b37;7_28664623_T_TTT_b37;7_28664615_ATTTTTTTT_A_b37	0.26797812	0.188152891	1.99188849	0.928236417	1.133848329	0.352022897	1	1	-4.600115179	0.010197217	1.493089513	0.47647935	0	1	0.362321076	0.691588642	0.478342953	0.308913028	0.822882244	1	0
ENSG00000106080.6	FKBP14	30050202	30066300	7_29611258_C_CAAAA	29611258	C	CAAAA	7_29611259_A_AA_b37;7_29611259_A_AAA_b37;7_29611259_A_AAAAA_b37;7_29611258_CA_C_b37;7_29611259_A_AAAAAA_b37;7_29611259_A_AAAA_b37	1.384826092	0.432846366	1.987669536	0.911582548	1.498751312	0.478951973	0.337057111	0.337057111	1.987633139	0.911452685	-0.085206839	0.148732076	-0.085206839	0.148732076	0.511427541	0.689552521	0.535507013	0.845421912	0.510579727	0.51217862	0
ENSG00000106133.13	NSUN5P2	72418119	72425329	7_72350159_A_G	72350159	A	G	7_72350159_A_G_b37	1.632283616	0.544251673	1.853313232	0.701721925	1.757408774	0.622340827	0.089094531	0.089094531	1.972122775	0.867397792	1.56701772	0.510529206	0.417954935	0.208466364	0.560337309	0.645977703	0.590294521	0.840106289	0.84366872	0.603802051	0
ENSG00000106290.10	TAF6	99704692	99717464	7_99636617_C_CA	99636617	C	CA	7_99636618_AA_A_b37;7_99636617_C_A_b37;7_99636619_A_AA_b37;7_99636617_CAA_C_b37	-0.976716247	0.084470491	-0.290180426	0.130194788	-1.194254528	0.073897454	0.773511623	0.773511623	0.062457967	0.163935665	0.252766727	0.186224927	-0.074012568	0.149826876	0.250101346	0.351745691	0.250433732	0.581618718	0.5625971	0.513066282	0
ENSG00000106327.8	TFR2	100218038	100240402	7_99727853_AT_A	99727853	AT	A	7_99727853_AT_A_b37	-3.26338619	0.021778606	-3.478188248	0.019255206	1.202384469	0.371807244	0.091122654	0.091122654	0.120139018	0.170349949	0.916662592	0.297952153	1.150681075	0.356745082	0.128369196	0.139886077	0.486707999	0.587917201	0.681022404	0.748177249	0
ENSG00000106392.6	C1GALT1	7196564	7288282	7_7206542_A_G	7206542	A	G	7_7206542_A_G_b37	-3.213766539	0.022408738	-2.111289521	0.042597871	-0.499684088	0.113869137	0.126495619	0.126495619	1.392330765	0.435666736	-7.072704782	0.00259453	-9.069678842	0.000877509	0.130164105	0.217580828	0.301905656	0.739203656	0.065745947	0.031812105	2
ENSG00000106397.7	PLOD3	100849257	100861701	7_100055424_A_ATGTGTGTG	100055424	A	ATGTGTGTG	7_100055424_A_ATGTGTGTGTGTG_b37;7_100055424_A_ATGTGTGTGTG_b37;7_100055424_A_ATGTGTG_b37;7_100055424_A_ATGTGTGTG_b37;7_100055424_A_G_b37;7_100055424_A_ATGTGTGTGTGTGTG_b37	1.99731554	0.958678671	1.507128256	0.482649074	1.951951935	0.826495277	0.481419293	0.481419293	1.521295275	0.489009609	1.667648785	0.564277877	0	1	0.679635595	0.57481003	0.652193805	0.766875394	0.878464653	1	0
ENSG00000106415.8	GLCCI1	8008424	8133902	7_7365071_AT_A	7365071	AT	A	7_7365071_AT_A_b37	1.668885584	0.565003615	1.10965182	0.345382972	1.722170295	0.598127246	0.885218146	0.885218146	1.654274144	0.556542649	0	1	0	1	0.56881821	0.511159291	0.581309722	0.786878979	1	1	0
ENSG00000106537.7	TSPAN13	16793159	16824161	7_16750345_A_G	16750345	A	G	7_16750345_A_G_b37;7_16750345_AGGAAGGAAGGAG_A_b37;7_16750345_AGGAAGGAAGGAG_*_b37;7_16750357_G_AGGAAGGAG_b37	1.437615197	0.453300962	1.334896358	0.414763927	1.869073994	0.71747385	1	1	1.710816849	0.590744462	0	1	0	1	0.520417584	0.545753203	0.621037534	0.801493798	1	1	0
ENSG00000106560.6	GIMAP2	150382784	150390729	7_149992184_C_G	149992184	C	G	7_149992184_C_G_b37	1.068235932	0.334404952	0.988771263	0.314608652	1.959739722	0.84097254	0.005244705	0.005244705	1.837550876	0.686911605	1.42519518	0.448355901	-0.961007042	0.085294802	0.463406044	0.494530565	0.655485118	0.818679833	0.798233199	0.39115761	0
ENSG00000106610.10	STAG3L4	66767607	66786513	7_66783821_C_T	66783821	C	TRUE	7_66783821_C_T_b37	-0.48334094	0.115057618	1.81303977	0.665458726	1.998292559	0.967039834	0.144435369	0.144435369	0.646487472	0.244664989	-0.959912486	0.08535256	-1.424574775	0.064232783	0.289787159	0.634415396	0.681194729	0.659157858	0.39381552	0.339589665	0
ENSG00000106636.3	YKT6	44240566	44253893	7_44962408_T_TAACAGCAAACCAGTCA	44962408	TRUE	TAACAGCAAACCAGTCA	7_44962408_T_TAACAGCAAACCAGTCA_b37;7_44962408_T_TAACAGCAAACCAG_b37;7_44962408_T_TAACAGCAAACCAGTCATTAGCA_b37	1.945124806	0.814787368	1.996485917	0.952729327	1.891687399	0.742073455	0.35000218	0.35000218	1.888941719	0.7389425	0	1	0	1	0.640240907	0.694973888	0.628188477	0.830671937	1	1	0
ENSG00000106683.10	LIMK1	73497262	73536855	7_74022320_G_T	74022320	G	TRUE	7_74022320_G_T_b37	-9.488410297	0.000700315	-9.081688115	0.000871844	-4.449772449	0.011096655	0.083481532	0.083481532	-0.297034606	0.129621258	-8.722605695	0.001058345	-8.794097016	0.001018243	0.01570524	0.022363836	0.088670643	0.565243412	0.038367924	0.034126637	5
ENSG00000106689.6	LHX2	126763948	126795580	9_126142990_AT_A	126142990	AT	A	9_126142990_AT_A_b37	0.109381156	0.169132139	0.613298059	0.238962853	0.256207796	0.186659046	0.170336166	0.170336166	1.016685301	0.321381828	-2.661962998	0.030837916	-1.733779561	0.053322607	0.346119419	0.443611793	0.379663456	0.708048443	0.245636113	0.317812427	0
ENSG00000106701.7	FSD1L	108210076	108314714	9_107702346_C_CA	107702346	C	CA	9_107702347_AA_A_b37;9_107702346_CAA_C_b37;9_107702348_A_AA_b37	1.930280036	0.791744949	1.916160629	0.772160301	1.977911091	0.881850824	0.783503503	0.783503503	1.957758325	0.837159784	1.832934748	0.682733291	1.929340243	0.790378587	0.636245307	0.663374655	0.667452698	0.839872473	0.938473802	0.997497688	0
ENSG00000106733.16	NMRK1	77675488	77703133	9_77746804_T_C	77746804	TRUE	C	9_77746804_T_C_b37	1.719631658	0.596459894	1.118803345	0.347874135	1.429105444	0.449903662	0.748357996	0.748357996	1.956928458	0.835590621	1.753316996	0.619420422	1.993422049	0.935358792	0.57685519	0.51175517	0.525173292	0.839872473	0.90716392	1	0
ENSG00000106772.13	PRUNE2	79226291	79521003	9_79289627_T_C	79289627	TRUE	C	9_79289627_T_C_b37	1.936585803	0.80117884	1.738028784	0.608769126	0.872835884	0.288381047	0.674910654	0.674910654	1.756450001	0.621653794	1.935875871	0.800092475	1.983216499	0.896921553	0.63926141	0.618875611	0.439499058	0.807137133	0.991970424	1	0
ENSG00000106819.7	ASPN	95218486	95244788	9_95447797_C_CA	95447797	C	CA	9_95447799_A_AA_b37;9_95447798_AA_A_b37;9_95447797_CAA_C_b37	0.42577199	0.209594065	1.579366457	0.516621088	-0.233825939	0.135019148	0.320840974	0.320840974	0.8399575	0.281456727	1.631729174	0.543948328	1.861364848	0.709641644	0.379788155	0.588441828	0.329701741	0.684205802	0.871192396	0.96739991	0
ENSG00000106823.8	ECM2	95256364	95298937	9_95209094_T_TA	95209094	TRUE	TA	9_95209096_A_AA_b37;9_95209095_AA_A_b37;9_95209094_TAA_T_b37;9_95209096_A_AAA_b37	-6.573190021	0.003411489	-9.547984156	0.000678228	-8.958520096	0.000931742	0.125064735	0.125064735	1.353462443	0.42135332	-3.733035727	0.016648678	-6.862432282	0.002910994	0.044665309	0.018408818	0.018292384	0.735409413	0.180294118	0.065252891	4
ENSG00000106976.14	DNM1	130965657	131017527	9_130965264_C_T	130965264	C	TRUE	9_130965264_C_T_b37	-2.370314763	0.036570236	-3.461554097	0.01943935	-1.287937294	0.069790647	0.443746109	0.443746109	-0.094534448	0.147826735	0.591306121	0.235273338	0.467604941	0.215753345	0.163700383	0.14021649	0.244984892	0.578155783	0.615516845	0.610634148	0
ENSG00000107164.15	FUBP3	133454351	133513739	9_132500691_C_A	132500691	C	A	9_132500691_C_*_b37;9_132500691_C_A_b37	1.789610559	0.646462336	1.729264733	0.602838975	1.847908747	0.69654484	0.104089331	0.104089331	1.953364067	0.82902396	-4.283782499	0.012184776	0	1	0.592779874	0.617719304	0.614544875	0.83886181	0.155202991	1	0
ENSG00000107223.8	EDF1	139756570	139760738	9_138963388_CAAAAA_C	138963388	CAAAAA	C	9_138963388_CAAAAA_C_b37;9_138963389_AAAAA_A_b37;9_138963392_AA_A_b37;9_138963391_AAA_A_b37;9_138963390_AAAA_A_b37	1.991109001	0.924877129	1.90463963	0.757470061	1.934385152	0.797831963	0.596384111	0.596384111	1.946764196	0.817525456	0	1	0	1	0.668432405	0.659549195	0.642033391	0.837498098	1	1	0
ENSG00000107833.6	NPM3	103541081	103543170	10_103226952_T_TA	103226952	TRUE	TA	10_103226954_A_AA_b37;10_103226954_A_AAA_b37;10_103226953_AA_A_b37;10_103226952_TAA_T_b37	0.597074414	0.236234346	-0.75719275	0.096817993	0.007547022	0.158084635	0.854114785	0.854114785	1.924239331	0.783126818	-0.319620556	0.127751186	1.667409473	0.564137659	0.396087891	0.306230644	0.355471296	0.83328727	0.479602942	0.89509082	0
ENSG00000107897.14	ACBD5	27484145	27531059	10_27262599_G_T	27262599	G	TRUE	10_27262599_G_*_b37;10_27262599_G_T_b37	-2.744828773	0.029386478	-3.19055077	0.022710018	-3.049474884	0.024633403	1	1	-3.27259914	0.021663643	0	1	0	1	0.148573711	0.153211128	0.139927702	0.369757023	1	1	0
ENSG00000108001.9	EBF3	131633546	131762105	10_131590300_T_A	131590300	TRUE	A	10_131590300_T_A_b37	1.430313188	0.450383396	0.64279261	0.244022052	1.661404139	0.560640841	0.758509595	0.758509595	1.210502074	0.374251985	1.608807577	0.531673279	1.997158688	0.957489727	0.518702003	0.447459512	0.56695549	0.716484523	0.8587389	1	0
ENSG00000108039.13	XPNPEP1	111624523	111683311	10_110685839_A_C	110685839	A	C	10_110685839_A_C_b37;10_110685839_A_*_b37	-0.610825889	0.106136474	1.039148827	0.326972519	-0.735013329	0.098170682	0.266660797	0.266660797	0.562877617	0.23060557	-0.185741214	0.139293992	1.058923261	0.332001086	0.27759984	0.501601399	0.284114895	0.642009693	0.497175888	0.732352868	0
ENSG00000108107.8	RPL28	55896712	55914612	19_55389372_A_ATTT	55389372	A	ATTT	19_55389372_A_ATT_b37;19_55389372_A_ATTT_b37;19_55389372_A_AT_b37;19_55389372_A_ATTTT_b37;19_55389372_A_ATTTTTT_b37	-0.050380818	0.152168124	1.293667667	0.400664084	-0.052177673	0.151988658	0.487235705	0.487235705	-0.150227922	0.142548727	1.253196842	0.387490261	1.023351945	0.323027751	0.329586034	0.53827766	0.349734219	0.575654348	0.749962398	0.727658055	0
ENSG00000108179.9	PPIF	81107224	81115093	10_81110417_G_C	81110417	G	C	10_81110417_G_C_b37	0.419086585	0.208629173	-0.329306754	0.126958407	-0.216788717	0.136516754	0.580125171	0.580125171	-0.598242313	0.106982305	1.987042865	0.909373023	1.864528978	0.7128256	0.378959228	0.346851725	0.331448254	0.537393129	1	0.969063137	0
ENSG00000108187.11	PBLD	70042416	70092806	10_70573058_G_T	70573058	G	TRUE	10_70573058_G_T_b37	0.925733166	0.299983654	1.224924357	0.378651427	0.715786997	0.257117166	0.896980867	0.896980867	1.418399473	0.445685648	-3.398835482	0.020150192	-3.782506687	0.016186441	0.441068711	0.529898248	0.420498944	0.746266618	0.198434279	0.171701188	0
ENSG00000108219.10	TSPAN14	82213921	82292879	10_82264813_A_G	82264813	A	G	10_82264813_A_G_b37	1.837320347	0.686701313	1.996682386	0.954068262	1.058277769	0.331835321	0.751162117	0.751162117	-0.331296438	0.126796237	1.991182462	0.925187207	1.17518893	0.363777267	0.607641379	0.694985089	0.466509105	0.563925743	1	0.754030885	0
ENSG00000108242.8	CYP2C18	96443250	96495947	10_97100481_C_CT	97100481	C	CT	10_97100481_CT_C_b37;10_97100482_T_TT_b37;10_97100482_T_TTT_b37;10_97100482_T_TTTTTT_b37	-10.21052108	0.000475208	-6.103936993	0.004416922	-7.288441576	0.002306043	0.439840046	0.439840046	-6.840087593	0.00294685	0	1	1.875899783	0.72462933	0.011828085	0.065254662	0.03323861	0.176095913	1	0.973073431	3
ENSG00000108270.6	AATF	35306174	35414171	17_34346018_A_C	34346018	A	C	17_34346018_A_C_b37	1.940719486	0.807636753	1.390835062	0.435102399	1.367594181	0.426474215	0.009778774	0.009778774	1.231575912	0.380705015	1.678751427	0.570858263	1.970389405	0.863376764	0.63972532	0.551973902	0.513373278	0.718785615	0.881839639	1	0
ENSG00000108272.9	DHRS11	34948227	34957235	17_34596586_T_G	34596586	TRUE	G	17_34596586_T_G_b37	0.432197795	0.210526474	0.597947107	0.236380152	-0.389920409	0.122119846	0.527317739	0.527317739	1.258798912	0.389276398	-0.867706956	0.090373548	0.478728787	0.217427222	0.380164775	0.443190648	0.314962003	0.725006264	0.402898826	0.612546888	0
ENSG00000108298.5	RPL19	37356535	37360980	17_37570165_T_TA	37570165	TRUE	TA	17_37570167_AA_A_b37;17_37570166_AAA_A_b37;17_37570165_TAAA_T_b37;17_37570168_A_AA_b37;17_37570168_A_AAA_b37;17_37570168_A_AAAA_b37	1.290828051	0.399718842	1.993933934	0.937919569	1.834728942	0.684349228	1	1	1.650311823	0.554289699	1.961538564	0.844519472	0	1	0.494661858	0.691807277	0.612324613	0.786629067	1	1	0
ENSG00000108312.10	UBTF	42282400	42298994	17_41649235_A_AT	41649235	A	AT	17_41649236_T_TT_b37;17_41649236_T_TTTT_b37;17_41649235_AT_A_b37;17_41649236_T_TTT_b37;17_41649236_T_TTTTTT_b37;17_41649236_T_TTTTTTTTTTT_b37	1.987742631	0.911843934	1.866197266	0.714521364	1.399125702	0.438244636	0.28107061	0.28107061	1.202407367	0.371814109	0.556165243	0.2295198	0.780885976	0.269534595	0.66556549	0.649541513	0.518786534	0.716484523	0.610141676	0.671887926	0
ENSG00000108375.8	RNF43	56429860	56494956	17_56436968_A_AAAT	56436968	A	AAAT	17_56436968_AAATAAT_A_b37;17_56436974_T_TAAT_b37;17_56436971_TAAT_T_b37	1.999745222	0.987264891	1.995966935	0.949363251	1.99525459	0.945079616	0.791109362	0.791109362	1.999995014	0.998218344	0	1	0	1	0.684118762	0.69425412	0.677247052	0.85839901	1	1	0
ENSG00000108387.10	4-Sep	56597610	56618179	17_57031107_C_CT	57031107	C	CT	17_57031108_T_TT_b37;17_57031107_CT_C_b37;17_57031108_T_TTT_b37;17_57031108_T_TTTT_b37	-9.564862446	0.000672099	-11.33639586	0.000260304	-24.14566662	3.17E-07	0.09378969	0.09378969	0.80733318	0.274792286	-0.315225083	0.128112755	-2.370338178	0.036569734	0.015223182	0.009800277	7.00E-05	0.676071291	0.479732098	0.261820654	3
ENSG00000108433.11	GOSR2	45000482	45105003	17_45395468_A_AAG	45395468	A	AAG	17_45395468_A_G_b37;17_45395468_A_AAG_b37	-0.743828317	0.097630618	-0.199801639	0.138028498	-0.498076565	0.113985435	0.545777956	0.545777956	1.928332474	0.788924159	-0.273836796	0.131573809	-1.565896505	0.058977886	0.269677451	0.35992139	0.301905656	0.83328727	0.486071664	0.328108001	0
ENSG00000108448.16	TRIM16L	18601310	18639431	17_18856896_G_A	18856896	G	A	17_18856896_G_A_b37	1.996956222	0.956002677	1.979140258	0.885161701	1.795432166	0.651058813	0.48824335	0.48824335	1.953099094	0.828546453	1.956766701	0.835286602	1.906704381	0.760028536	0.679011356	0.683718114	0.599365322	0.83886181	1	0.988451085	0
ENSG00000108479.7	GALK1	73747674	73761792	17_73767437_A_G	73767437	A	G	17_73767437_A_G_b37	-4.849203429	0.00886808	-1.636498003	0.056525714	-2.818719209	0.028152257	0.019421459	0.019421459	1.955106455	0.832199898	-6.928156295	0.002808077	-6.106831929	0.004409873	0.078157191	0.242547103	0.150147449	0.839872473	0.067619305	0.080823175	3
ENSG00000108551.4	RASD1	17397750	17399709	17_18258119_C_T	18258119	C	TRUE	17_18258119_C_T_b37	1.609690796	0.532136916	1.769607868	0.631233221	1.572530908	0.513233446	0.469490359	0.469490359	1.904021736	0.756710322	0	1	0	1	0.556207608	0.625226448	0.547133769	0.831724685	1	1	0
ENSG00000108622.6	ICAM2	62079953	62097994	17_62799938_G_A	62799938	G	A	17_62799939_A_AA_b37;17_62799938_GA_G_b37;17_62799938_G_A_b37;17_62799939_A_AAA_b37	-0.406412782	0.120838987	-0.106787719	0.146646868	0.093380381	0.167339241	0.066088281	0.066088281	1.271055024	0.393225377	1.328492213	0.412526417	0	1	0.296505067	0.369268591	0.361123851	0.725006264	0.774132338	1	0
ENSG00000108651.5	UTP6	30187922	30228784	17_30167067_CA_C	30167067	CA	C	17_30167070_A_AA_b37;17_30167069_AA_A_b37;17_30167067_C_A_b37;17_30167070_A_AAA_b37;17_30167068_AAA_A_b37;17_30167067_CAAA_C_b37	1.998402011	0.968113172	1.888502261	0.738445382	1.735724407	0.607197864	0.675423236	0.675423236	1.977345947	0.880360184	0	1	1.998175672	0.965930994	0.680993091	0.653763245	0.584945471	0.841442397	1	1	0
ENSG00000108823.11	SGCA	48241574	48253292	17_48243736_G_A	48243736	G	A	17_48243736_G_A_b37	1.320891988	0.409894046	1.997487274	0.960021105	0.961284546	0.308120412	0.538777898	0.538777898	1.73045894	0.603639799	1.44090762	0.454626168	1.927298561	0.787443346	0.499150045	0.695727208	0.451502611	0.802671118	0.80289707	0.996139154	0
ENSG00000109061.9	MYH1	10395623	10421860	17_9717710_T_C	9717710	TRUE	C	17_9717710_T_C_b37	1.965892163	0.853477624	1.998650128	0.970691832	1.988507393	0.914627476	0.717718845	0.717718845	1.994352829	0.940097227	1.533073044	0.49440432	1.390213415	0.434868176	0.649070277	0.697492618	0.671952029	0.851322227	0.835550975	0.81376243	0
ENSG00000109062.5	SLC9A3R1	72744790	72765492	17_72956801_G_T	72956801	G	TRUE	17_72956801_G_T_b37	0.967516437	0.309576063	1.991034159	0.924562549	1.938227275	0.803715701	0.080607643	0.080607643	1.935344958	0.799284226	-1.494523472	0.061572126	-0.598877845	0.106939409	0.448909495	0.691588642	0.644263962	0.835238086	0.338042095	0.433235281	0
ENSG00000109184.10	DCUN1D4	52709165	52783003	4_53395800_A_C	53395800	A	C	4_53395800_A_C_b37	-2.406440864	0.035803467	-0.891609139	0.089041951	0.553297538	0.229057808	0.277978159	0.277978159	-2.051020088	0.044144662	0	1	0	1	0.162201843	0.293569101	0.406603578	0.431471777	1	1	0
ENSG00000109458.4	GAB1	144257914	144395721	4_145056485_T_A	145056485	TRUE	A	4_145056485_T_A_b37	-0.775682584	0.095705848	-0.181852196	0.139646313	-1.297746421	0.069375	0.1639356	0.1639356	1.984554755	0.901094452	-0.668915344	0.102325738	0.931803805	0.301353238	0.265828865	0.361787547	0.244569953	0.8432487	0.429063079	0.7055815	0
ENSG00000109511.6	ANXA10	169013665	169108841	4_169081188_T_C	169081188	TRUE	C	4_169081188_T_C_b37	1.977212232	0.880010284	1.591047106	0.522501454	1.231968543	0.380826727	0.143416519	0.143416519	1.449397062	0.458071438	1.945806142	0.815920019	-1.671744572	0.055342229	0.65589606	0.590345311	0.489796172	0.749413756	0.999060414	0.320305285	0
ENSG00000109519.8	GRPEL1	7060632	7069924	4_7040817_CAA_C	7040817	CAA	C	4_7040820_AAA_A_b37;4_7040821_AA_A_b37;4_7040818_AAAAA_A_b37;4_7040819_AAAA_A_b37;4_7040817_CAAAAA_C_b37;4_7040822_A_AA_b37	-4.362460117	0.011655982	-1.907467986	0.048071972	-5.097506404	0.007719127	0.880255169	0.880255169	1.985043035	0.902662484	-6.857751744	0.002918468	-4.254900677	0.012385019	0.09362077	0.226588955	0.071752117	0.8432487	0.068771617	0.148575194	3
ENSG00000109606.8	DHX15	24519063	24586173	4_24138736_CA_C	24138736	CA	C	4_24138739_A_AA_b37;4_24138736_CAAA_C_b37;4_24138738_AA_A_b37;4_24138737_AAA_A_b37;4_24138739_A_AAA_b37	0.754919757	0.264494209	0.380900756	0.203217431	1.920767878	0.778340724	0.013683901	0.013683901	1.438341583	0.453592812	0.715529924	0.257069552	1.105617902	0.344292557	0.41560158	0.416805712	0.637439023	0.748933377	0.641102409	0.741397615	0
ENSG00000109618.7	SEPSECS	25121626	25162204	4_24884825_CT_C	24884825	CT	C	4_24884826_TTT_T_b37;4_24884827_TT_T_b37;4_24884828_T_TT_b37;4_24884825_CTTT_C_b37	1.65104655	0.554706155	1.996263126	0.951255693	1.521486287	0.489096316	0.678861833	0.678861833	1.760853546	0.624823271	0	1	0	1	0.564156651	0.69483479	0.538697977	0.807137133	1	1	0
ENSG00000109790.12	KLHL5	39046658	39128477	4_39632487_C_A	39632487	C	A	4_39632488_AA_A_b37;4_39632489_A_AA_b37;4_39632487_C_A_b37;4_39632487_CAA_C_b37	-0.287576919	0.130413379	1.074440696	0.336019502	-0.047834386	0.152422866	0.192700283	0.192700283	0.801483928	0.273618469	1.946809569	0.817601865	1.411162058	0.442868831	0.305755274	0.507345632	0.349750711	0.67603773	0.999060414	0.817584933	0
ENSG00000109920.8	FNBP4	47738071	47788995	11_47571791_C_CA	47571791	C	CA	11_47571792_A_AA_b37;11_47571791_CA_*_b37	1.756572977	0.621741821	1.958155217	0.837915929	1.980754839	0.889665937	0.829728997	0.829728997	1.977017054	0.87950143	1.691529643	0.578620356	1.829492469	0.679661143	0.584136879	0.675798899	0.669119539	0.841223468	0.886608711	0.9574709	0
ENSG00000109956.8	B3GAT1	134248397	134281812	11_134271645_T_A	134271645	TRUE	A	11_134271645_T_A_b37	-1.085945583	0.078971351	-0.764163317	0.096397076	0.718264802	0.257576654	0.108145097	0.108145097	-2.112554515	0.042566023	-4.797959989	0.009126209	-1.848203464	0.049799305	0.243127342	0.306230644	0.420498944	0.428213094	0.131473203	0.308232472	0
ENSG00000109991.4	P2RX3	57105847	57138073	11_57121311_TCC_T	57121311	TCC	TRUE	11_57121311_TCCC_T_b37;11_57121313_CC_C_b37;11_57121312_CCC_C_b37;11_57121314_C_CC_b37;11_57121314_C_CCCC_b37;11_57121314_C_CCCCC_b37	-0.857054923	0.090973922	0.957260097	0.307185098	-1.643217268	0.056298045	0.189237181	0.189237181	1.887956932	0.737830014	0.185039965	0.177914371	-0.622812327	0.105337597	0.260185586	0.487586772	0.224174611	0.830671937	0.550410099	0.43061801	0
ENSG00000110013.8	SIAE	124503008	124565603	11_124799656_C_A	124799656	C	A	11_124799656_C_A_b37	-0.601379956	0.106770712	0.026493515	0.16007616	0.157938603	0.174709531	0.826583029	0.826583029	1.691946774	0.578877268	0.069741184	0.164730132	-0.869665623	0.090263622	0.278615235	0.382451811	0.370118466	0.798945969	0.531331277	0.400241516	0
ENSG00000110074.6	FOXRED1	126138949	126148026	11_126164349_T_C	126164349	TRUE	C	11_126164349_T_C_b37	-1.582531966	0.05839009	-2.553305089	0.032855267	0.141053544	0.172746444	0.108534367	0.108534367	1.997698315	0.961735464	-0.552071648	0.110149739	-1.048445052	0.080814482	0.210262077	0.18967712	0.367669799	0.851808953	0.445545054	0.382672659	0
ENSG00000110076.14	NRXN2	64373645	64490660	11_64381132_T_C	64381132	TRUE	C	11_64381132_T_C_b37	-1.110839914	0.077772845	-1.808122631	0.051004588	-7.805567049	0.001739844	0.751095465	0.751095465	0.004888978	0.157807502	1.988530662	0.914713619	1.998112302	0.965344696	0.242307034	0.233190378	0.028101129	0.578405828	1	1	1
ENSG00000110080.14	ST3GAL4	126225534	126310239	11_126239143_C_CT	126239143	C	CT	11_126239143_C_CT_b37	1.072303495	0.335462203	-0.903241147	0.088401639	0.082453652	0.166127402	0.852477948	0.852477948	1.835097238	0.684682196	-0.78191961	0.095333842	1.940112479	0.806673807	0.463876258	0.293569101	0.360660354	0.818298873	0.413723185	1	0
ENSG00000110169.6	HPX	6452278	6463847	11_6127655_A_C	6127655	A	C	11_6127655_A_C_b37	-0.178341248	0.139965242	-0.228858779	0.135453863	1.603846067	0.52908224	0.048470243	0.048470243	1.983710627	0.898441924	0.544657669	0.227672661	0.544766139	0.227689988	0.318937998	0.358798276	0.552966184	0.8432487	0.607761869	0.626996292	0
ENSG00000110203.4	FOLR3	71825914	71850936	11_71850156_C_CTA	71850156	C	CTA	11_71850156_C_CTA_b37	-1.247271662	0.071542452	0.554322385	0.229222784	0.808382677	0.275003566	0.091566143	0.091566143	-0.449544304	0.117558992	-7.573233552	0.001974347	-4.149286183	0.013146515	0.231883939	0.437860238	0.431601614	0.551276651	0.056149756	0.153795581	1
ENSG00000110218.4	PANX1	93862093	93915138	11_93986752_C_T	93986752	C	TRUE	11_93986752_C_T_b37	-0.434050671	0.118725752	0.128634014	0.171318713	1.973875646	0.871596995	0.147963083	0.147963083	0.91828926	0.298315167	1.742809553	0.612056959	1.110513745	0.345616566	0.292937314	0.392445679	0.665123202	0.697553812	0.905460048	0.742763829	0
ENSG00000110442.7	COMMD9	36295050	36310999	11_36280996_T_TTCAC	36280996	TRUE	TTCAC	11_36280996_T_TTCAC_b37	1.903616017	0.756212922	1.979717432	0.88675073	1.989007226	0.916497667	0.634207794	0.634207794	-4.260487327	0.012346024	0.878875002	0.289676342	1.678052973	0.570439896	0.629401784	0.684327742	0.671952029	0.318113449	0.67370797	0.898090775	0
ENSG00000110665.7	C11orf21	2316874	2324279	11_2368983_G_A	2368983	G	A	11_2368983_G_A_b37	1.34476597	0.418247569	1.344214899	0.418051917	1.998884449	0.973355722	0.541362269	0.541362269	1.883460558	0.732818481	0.315615101	0.19434282	0.686407112	0.251745172	0.503478117	0.546043142	0.682225685	0.830671937	0.570553392	0.652914563	0
ENSG00000110680.8	CALCA	14988213	14993900	11_14530107_C_CAAAAAAAAAAAAAA	14530107	C	CAAAAAAAAAAAAAA	11_14530107_C_CAAAAAAAAAAAAA_b37;11_14530107_C_CAAAAAAAAAAA_b37;11_14530107_C_CAAAAAAAAAAAA_b37;11_14530107_C_CAAAAAAAAAAAAAAA_b37;11_14530107_C_CAAAAAAAAAA_b37;11_14530107_C_CAAAAAAAAAAAAAA_b37	1.731108792	0.604076531	1.501147867	0.480004919	1.737453617	0.608376128	0.176786566	0.176786566	-0.144269951	0.143103095	0	1	1.912056328	0.76680781	0.578539833	0.574323283	0.585806775	0.575654348	1	0.990510504	0
ENSG00000110693.11	SOX6	15987994	16761138	11_16244588_G_C	16244588	G	C	11_16244588_G_C_b37	1.3767131	0.429828469	1.131948334	0.351495255	1.903373978	0.755916736	0.036732484	0.036732484	0.554451247	0.229243538	1.311424659	0.406649383	0.970620853	0.310304533	0.509395142	0.512728302	0.632206475	0.640732918	0.767908595	0.714771521	0
ENSG00000110700.2	RPS13	17095935	17099334	11_16458648_T_TA	16458648	TRUE	TA	11_16458648_TAAA_T_b37;11_16458649_AAA_A_b37;11_16458650_AA_A_b37;11_16458651_A_AA_b37	-6.007028356	0.004659614	-5.736457074	0.005411688	-5.903213684	0.004934705	0.017183901	0.017183901	-5.833002558	0.005130081	-5.982772972	0.004722455	-5.95371227	0.004798884	0.055257218	0.072599296	0.056472982	0.242559875	0.088019094	0.085575777	5
ENSG00000110768.7	GTF2H1	18343841	18388591	11_18374782_G_A	18374782	G	A	11_18374782_G_A_b37	0.132214756	0.171728954	-4.299070527	0.01208013	-0.027620402	0.154462288	0.685040441	0.685040441	0.438169125	0.211397346	0.064686501	0.164178292	-0.577183594	0.108414406	0.347915814	0.106554388	0.351766991	0.624868101	0.531331277	0.437771266	0
ENSG00000110841.9	PPFIBP1	27676363	27848497	12_27804206_C_CT	27804206	C	CT	12_27804208_T_TT_b37;12_27804207_TT_T_b37;12_27804206_CTT_C_b37	1.782760401	0.641151303	0.876715738	0.289212365	1.251588674	0.386979681	0.191081394	0.191081394	-2.093245372	0.043054897	-0.582961793	0.108019375	-2.884833745	0.027093644	0.591789217	0.474381334	0.492618187	0.429396954	0.440148561	0.227017467	0
ENSG00000110871.10	COQ5	120941076	120972237	12_120895901_A_ATT	120895901	A	ATT	12_120895901_AT_A_b37;12_120895902_T_TTT_b37;12_120895902_T_TT_b37	1.995456012	0.946256018	0.040460642	0.161562592	1.296512567	0.401614342	0.691689082	0.691689082	-0.151655681	0.142416238	1.981163969	0.890837601	1.994886235	0.942991393	0.674414982	0.382451811	0.501518627	0.575654348	1	1	0
ENSG00000110880.6	CORO1C	109038884	109125372	12_109114301_A_AT	109114301	A	AT	12_109114302_T_TT_b37;12_109114301_AT_A_b37	1.904621738	0.757448024	1.732791573	0.60521056	1.919570084	0.776715645	0.579970181	0.579970181	1.839744493	0.688921386	1.561430532	0.507813722	1.523800299	0.490148757	0.630053812	0.618023694	0.637015326	0.819096637	0.84214052	0.847820314	0
ENSG00000110887.3	DAO	109252707	109294819	12_109868859_CA_C	109868859	CA	C	12_109868860_AA_A_b37;12_109868861_A_AA_b37;12_109868859_C_A_b37;12_109868859_CAA_C_b37	-4.575250272	0.010340646	-3.442969311	0.019647242	-5.499162731	0.006172768	0.538566182	0.538566182	1.668421763	0.564731239	-2.616077751	0.031673585	-3.85896146	0.015497936	0.087394748	0.14021649	0.064781779	0.789597459	0.248197526	0.168738252	2
ENSG00000111012.5	CYP27B1	58156116	58162769	12_57358839_TA_T	57358839	TA	TRUE	12_57358839_T_A_b37;12_57358839_TA_T_b37;12_57358840_A_AA_b37;12_57358839_TA_*_b37	0.593919749	0.235708185	1.513531668	0.485506945	0.285953378	0.190461183	0.113258887	0.113258887	1.935880991	0.800100286	-1.89831645	0.04833452	-1.179483924	0.074568278	0.396087891	0.576091893	0.382495246	0.835238086	0.297691363	0.366157303	0
ENSG00000111145.3	ELK3	96588159	96663613	12_96009165_C_CTTT	96009165	C	CTTT	12_96009165_C_CTTTT_b37;12_96009165_C_CTTT_b37;12_96009165_C_CTTTTTTT_b37;12_96009165_C_CTTTTT_b37;12_96009165_C_CTTTTTT_b37;12_96009165_C_CTTTTTTTTTTT_b37	-0.14845448	0.142713486	-1.073093836	0.079597854	0.335957329	0.197058373	0.556489865	0.556489865	1.868200311	0.71657331	-1.986602468	0.045863456	-1.677408273	0.055154521	0.323249204	0.284103096	0.386020831	0.825004095	0.292843039	0.320305285	0
ENSG00000111215.7	PRR4	10977558	11324212	12_11337456_A_AACAAAC	11337456	A	AACAAAC	12_11337456_A_AACAAAC_b37	0.946459449	0.304693073	-3.474432206	0.019296628	-0.834558737	0.09225614	0.244243764	0.244243764	1.812311335	0.664847324	1.995033081	0.943814505	1.959460019	0.840428484	0.443952636	0.139886077	0.276739621	0.817561266	1	1	0
ENSG00000111249.9	CUX2	111471827	111788358	12_111219352_CA_C	111219352	CA	C	12_111219353_AA_A_b37;12_111219352_CAA_C_b37;12_111219354_A_AA_b37;12_111219352_C_A_b37;12_111219354_A_AAA_b37	-3.87881623	0.015324121	-1.224555418	0.072541492	-3.282136429	0.021545295	0.192530955	0.192530955	1.983029978	0.896353577	-5.04798913	0.007935429	-4.367328467	0.011624046	0.106085657	0.272105808	0.13124572	0.8432487	0.119553385	0.14308854	0
ENSG00000111254.3	AKAP3	4724673	4758213	12_4757896_T_C	4757896	TRUE	C	12_4757896_T_C_b37	1.196278891	0.369983143	1.876365439	0.725125465	0.770409004	0.267486594	0.022859186	0.022859186	-8.097388902	0.001484796	-6.487380313	0.003576184	-6.036724737	0.004583834	0.482606639	0.650566719	0.426407183	0.151337651	0.076115034	0.083088294	2
ENSG00000111271.10	ACAD10	112123856	112194903	12_111512906_A_C	111512906	A	C	12_111512906_A_C_b37	1.73373327	0.605847148	1.624355958	0.53994374	1.975823566	0.876436827	0.027310403	0.027310403	-1.227022227	0.072432283	0	1	1.976578816	0.878366881	0.578683489	0.595254144	0.665765995	0.490385718	1	1	0
ENSG00000111275.8	ALDH2	112204690	112247782	12_111268142_TA_T	111268142	TA	TRUE	12_111268143_AA_A_b37;12_111268144_A_AA_b37;12_111268142_TAA_T_b37	1.034976689	0.325924495	0.458490152	0.214393207	-0.139028685	0.143592783	0.768291906	0.768291906	1.997610871	0.96101595	1.973870852	0.871585317	1.487798288	0.474187302	0.457389214	0.422139203	0.338172866	0.851808953	1	0.83740806	0
ENSG00000111364.11	DDX55	124086623	124105488	12_124193574_C_G	124193574	C	G	12_124193574_C_G_b37	-1.530390436	0.060253598	-2.711088581	0.029968669	-4.548725482	0.010495932	0.556596715	0.556596715	-2.868300471	0.027354428	1.347627026	0.419265555	1.962969268	0.84740249	0.213577046	0.178558974	0.085760364	0.399655802	0.780562678	1	1
ENSG00000111412.4	C12orf49	117153592	117175875	12_117246992_GTTCA_G	117246992	GTTCA	G	12_117246996_ATTCATTCA_A_b37;12_117247000_ATTCA_A_b37;12_117246992_GTTCATTCATTCA_G_b37;12_117247004_A_ATTCA_b37;12_117247002_TCA_A_b37	0.818698361	0.277091167	1.990682649	0.923102486	1.41865897	0.44578716	0.424247602	0.424247602	0.504630625	0.221385236	0.224897546	0.182751869	1.898557887	0.750105858	0.420958337	0.691588642	0.521695798	0.631160487	0.55764465	0.983465768	0
ENSG00000111450.9	STX2	131274144	131323811	12_131320911_A_C	131320911	A	C	12_131320911_A_C_b37	1.867142035	0.715487014	1.784092854	0.642176321	0.944710148	0.304291924	0.88853658	0.88853658	1.660331091	0.560020396	1.977661099	0.881189063	1.753230357	0.619358913	0.617604388	0.628008058	0.449500763	0.786878979	1	0.927963615	0
ENSG00000111452.8	GPR133	131438451	131626014	12_131455221_T_G	131455221	TRUE	G	12_131455221_T_G_b37	-3.611365034	0.017844357	-5.052238149	0.007916627	-1.245070276	0.071638618	0.096009419	0.096009419	1.373035613	0.428470988	-6.800649293	0.003011234	-3.186389756	0.022764459	0.11547961	0.087533082	0.247878659	0.736687759	0.069958166	0.205577881	2
ENSG00000111641.6	NOP2	6666028	6677857	12_7532463_GT_G	7532463	GT	G	12_7532463_GT_G_b37;12_7532464_T_TT_b37;12_7532464_T_TTT_b37;12_7532464_T_TTTT_b37	1.430745743	0.450555407	1.081937565	0.337984228	0.900987771	0.294482981	0.592760827	0.592760827	1.999770953	0.987925028	0.396904279	0.205465053	1.697096144	0.582067665	0.518702003	0.508083154	0.444724934	0.857168041	0.584207617	0.905463673	0
ENSG00000111671.5	SPSB2	6980098	6998522	12_6990138_TTA_T	6990138	TTA	TRUE	12_6990138_TTA_T_b37	1.765015371	0.627852182	1.898809959	0.750406185	1.367768919	0.426538118	0.051038443	0.051038443	1.814270779	0.666495178	0.829547522	0.279308288	-2.676856938	0.030571635	0.586674539	0.65801726	0.513373278	0.818298873	0.664818212	0.239415498	0
ENSG00000111684.6	LPCAT3	7085347	7125814	12_6134050_G_A	6134050	G	A	12_6134050_G_A_b37	1.985107517	0.902871487	1.678333877	0.570608082	1.98580309	0.905155897	0.280310526	0.280310526	-1.00912241	0.082797107	1.374403253	0.428975071	0.987546873	0.314315862	0.664171522	0.611826694	0.671706764	0.50465417	0.786215978	0.716934278	0
ENSG00000111696.7	NT5DC3	104164230	104234975	12_104180872_G_A	104180872	G	A	12_104180872_G_A_b37	0.790688967	0.271468613	1.95953417	0.840572526	1.69413123	0.580226408	0.051276727	0.051276727	0.964405356	0.308848259	-0.021694628	0.155066002	1.400002291	0.4385789	0.419012848	0.675798899	0.573767801	0.703700845	0.519880834	0.814680063	0
ENSG00000111737.7	RAB35	120532898	120555306	12_121251121_CT_C	121251121	CT	C	12_121251122_TT_T_b37;12_121251123_T_TTTT_b37;12_121251123_T_TTT_b37;12_121251123_T_TT_b37;12_121251121_CTT_C_b37	-1.068659379	0.079815268	1.294838838	0.401054884	0.234550622	0.183946258	0.609292176	0.609292176	0.685572165	0.251594534	-7.165307317	0.002466462	-0.361070322	0.124396813	0.243643324	0.53827766	0.378080099	0.665192672	0.064022773	0.469011528	1
ENSG00000111788.9	RP11-22B23.1	9429830	9466684	12_9432903_G_A	9432903	G	A	12_9432903_G_A_b37	1.996152485	0.950540262	1.977835383	0.881650013	1.629244755	0.542592883	0.087202019	0.087202019	1.103564384	0.343739255	1.931156861	0.793028675	1.951788245	0.826204692	0.67661682	0.682996495	0.559385232	0.716484523	0.990539163	1	0
ENSG00000111845.4	PAK1IP1	10694927	10710015	6_11477487_G_A	11477487	G	A	6_11477487_G_A_b37	1.924186535	0.783053153	1.838367742	0.687658161	1.680027213	0.571624	0.837312259	0.837312259	1.783112914	0.641422108	1.960480383	0.842422783	1.965199973	0.852015313	0.634800542	0.642840146	0.571464629	0.810426976	1	1	0
ENSG00000111860.9	CEP85L	118781934	119031238	6_118914147_TAGTG_T	118914147	TAGTG	TRUE	6_118914147_TAGTG_T_b37	0.156281676	0.174515762	0.366726841	0.201250922	1.990575499	0.922662966	0.721746611	0.721746611	1.981183739	0.890894545	-3.832844528	0.01572967	-1.468750883	0.062538519	0.351145574	0.416330055	0.672827486	0.8432487	0.175311418	0.337115319	0
ENSG00000111877.13	MCM9	119134604	119256327	6_119344546_A_C	119344546	A	C	6_119344546_A_C_b37	1.979931035	0.887344643	1.781770834	0.64039253	1.998656365	0.970759587	0.285167107	0.285167107	1.76565598	0.628321344	1.991213131	0.925317045	1.979331374	0.885685354	0.658221796	0.627294019	0.68219184	0.808020756	1	1	0
ENSG00000111879.14	FAM184A	119280927	119470552	6_119310392_CT_C	119310392	CT	C	6_119310392_CT_C_b37	-1.942027685	0.04709398	0.716663399	0.257279571	-0.616281406	0.105772052	0.137397902	0.137397902	1.847852597	0.696491612	-3.476818632	0.0192703	-1.289654707	0.069717682	0.185867958	0.45290875	0.294476231	0.823223512	0.19286694	0.355484751	0
ENSG00000112031.11	MTRF1L	153308496	153323820	6_153335954_C_A	153335954	C	A	6_153335954_C_A_b37	-7.746341655	0.001796799	-4.170506098	0.012989744	-11.78940326	0.000204486	0.653591949	0.653591949	0.313457727	0.194057402	-5.904729166	0.004930572	-1.087112971	0.078914706	0.029492613	0.10946361	0.006379316	0.60430726	0.089451349	0.377303791	3
ENSG00000112139.10	MDGA1	37600283	37667082	6_37663624_T_C	37663624	TRUE	C	6_37663624_T_C_b37	0.193276744	0.178901807	1.222308822	0.377848191	1.248435171	0.385981248	0.024304344	0.024304344	1.98886739	0.915970195	0.179107795	0.177207112	-0.721677005	0.098993959	0.353592103	0.529682285	0.492172531	0.845717919	0.550410099	0.418281671	0
ENSG00000112159.7	MDN1	90352217	90529442	6_90532337_A_AAT	90532337	A	AAT	6_90532339_T_TAT_b37;6_90532339_T_TATAT_b37;6_90532337_AAT_A_b37	1.557733985	0.506030769	1.179021669	0.36489428	-0.747118505	0.09742987	0.745862103	0.745862103	1.809254557	0.662296915	1.352302561	0.42093711	1.455755878	0.460679128	0.54527635	0.522550638	0.283375946	0.817561266	0.781451657	0.825070815	0
ENSG00000112294.8	ALDH5A1	24495079	24537435	6_24435065_CA_C	24435065	CA	C	6_24435067_A_AA_b37;6_24435067_A_AAA_b37;6_24435065_CAA_C_b37;6_24435066_AA_A_b37	1.306781178	0.405071693	1.910658461	0.765015928	1.514908674	0.486125161	1	1	0.307876311	0.193321257	-7.300178405	0.002291315	0	1	0.496138386	0.662122677	0.538697977	0.603936001	0.060960078	1	1
ENSG00000112297.10	AIM1	106959729	107018326	6_106960039_G_A	106960039	G	A	6_106960039_G_A_b37	0.775013353	0.268384236	0.408560684	0.207120616	1.705627038	0.587431765	0.358527034	0.358527034	1.303450959	0.403945702	0.96184446	0.308250833	0.018065484	0.159186758	0.416652661	0.417889443	0.578132173	0.726361139	0.690373047	0.528396196	0
ENSG00000112306.7	RPS12	133135579	133138703	6_132425558_G_A	132425558	G	A	6_132425558_G_A_b37	0.884764468	0.290946685	1.12426504	0.349372507	1.529589254	0.492798267	0.141855696	0.141855696	0.310173137	0.193623794	0.733060728	0.260341657	0.506484415	0.221671797	0.432415143	0.51204699	0.53891361	0.603936001	0.641903681	0.618170126	0
ENSG00000112308.8	C6orf62	24705088	24721064	6_23975052_G_T	23975052	G	TRUE	6_23975052_G_T_b37	1.257973172	0.389012385	1.50819445	0.483122993	1.991428519	0.926235412	0.808178248	0.808178248	1.799272552	0.65413431	0.274388794	0.188972359	0.150553965	0.173847838	0.490329248	0.575081035	0.673447563	0.814414716	0.564265983	0.543871969	0
ENSG00000112414.10	GPR126	142622990	142767403	6_142281766_T_*	142281766	TRUE	*	6_142281766_T_*_b37	1.988686232	0.915291812	1.993788391	0.93718076	1.885500235	0.735078246	0.38997057	0.38997057	1.859132124	0.707419746	1.326635506	0.411881045	0	1	0.665967299	0.691807277	0.62487547	0.823709672	0.773361165	1	0
ENSG00000112559.9	MDFI	41604619	41621984	6_42285892_C_CA	42285892	C	CA	6_42285893_AA_A_b37;6_42285894_A_AA_b37;6_42285892_CAA_C_b37;6_42285892_C_A_b37	-6.658160989	0.003255997	-5.046455876	0.007942224	-3.167414762	0.023014441	0.022675466	0.022675466	1.212571791	0.374878913	-8.005385824	0.001560831	-7.843465358	0.001704361	0.043835567	0.087533082	0.13578311	0.716484523	0.04903982	0.046973831	4
ENSG00000112584.9	FAM120B	170599790	170716153	6_170677911_G_GC	170677911	G	GC	6_170677911_G_GC_b37;6_170677911_G_GA_b37;6_170677911_G_GGT_b37	-1.33311542	0.067898149	-0.198389182	0.138155041	0.394394492	0.205110634	0.256667744	0.256667744	1.6271728	0.541467221	0.810656656	0.275462052	-0.108122023	0.14651903	0.227226176	0.35992139	0.389909646	0.78371194	0.660908588	0.508806612	0
ENSG00000112599.8	GUCA1B	42152138	42162654	6_42167460_GACTCCAGCCCCAGCTTCTGAGCT_G	42167460	GACTCCAGCCCCAGCTTCTGAGCT	G	6_42167460_GACTCCAGCCCCAGCTTCTGAGCT_G_b37	1.953525398	0.82931539	1.110756389	0.345682364	1.567329164	0.510681311	0.975369132	0.975369132	1.998436482	0.968458786	1.935709314	0.79983853	1.756521618	0.621705055	0.642853424	0.511159291	0.546907941	0.854567049	0.991970424	0.928326122	0
ENSG00000112699.6	GMDS	1624040	2245926	6_2066568_T_C	2066568	TRUE	C	6_2066568_T_C_b37	-0.967429286	0.08495676	-4.003016564	0.01428144	-1.674268096	0.05525851	0.781554332	0.781554332	1.492287275	0.47613068	1.167304322	0.361494202	0.951217838	0.305787733	0.250782334	0.116970422	0.222732371	0.758843364	0.735699798	0.711819409	0
ENSG00000112874.5	NUDT12	102884555	102898494	5_103291996_G_C	103291996	G	C	5_103291996_G_*_b37;5_103291996_G_C_b37	-0.549791218	0.110308831	-1.930095581	0.047429249	-2.788110189	0.028656851	0.366520086	0.366520086	0.798569206	0.273035896	1.873669865	0.722267846	1.251492672	0.386949231	0.283155518	0.225943106	0.152126124	0.67603773	0.954249749	0.776777852	0
ENSG00000112977.11	DAP	10679341	10761384	5_11017077_CTG_C	11017077	CTG	C	5_11017077_CTG_C_b37	-1.245609709	0.071615041	-0.247473808	0.133832726	1.258687893	0.389240887	0.458114305	0.458114305	1.916300232	0.772344833	1.412064894	0.443218713	-4.896082943	0.008638482	0.231883939	0.35702876	0.494153412	0.833052755	0.793799422	0.123359108	0
ENSG00000112992.12	NNT	43602793	43707507	5_43434723_GT_G	43434723	GT	G	5_43434724_TT_T_b37;5_43434725_T_TT_b37;5_43434723_GTT_*_b37	1.295610743	0.401312759	0.330775848	0.196362485	1.975084403	0.874577558	0.29192611	0.29192611	1.934910661	0.798625689	-0.595486234	0.107168546	-0.131180239	0.144329588	0.495290151	0.41256596	0.665361884	0.835238086	0.438646441	0.507195857	0
ENSG00000113068.5	PFDN1	139624623	139682706	5_139715003_G_C	139715003	G	C	5_139715003_G_C_b37	1.8032458	0.657353618	1.988518077	0.914667018	1.663338763	0.561762788	0.781083296	0.781083296	-0.597996101	0.106998928	1.999997409	0.998715577	1.803788598	0.65779643	0.597000997	0.690262844	0.567060964	0.537393129	1	0.947055392	0
ENSG00000113083.8	LOX	121398889	121413980	5_121487045_T_C	121487045	TRUE	C	5_121487045_T_C_b37	1.173281985	0.363223269	1.999338837	0.979486177	1.945823077	0.815948267	0.010718216	0.010718216	1.851142595	0.699629663	-3.055148269	0.024552881	-3.055148269	0.024552881	0.479049827	0.700482182	0.649724452	0.823223512	0.217741815	0.212917623	0
ENSG00000113231.9	PDE8B	76506273	76725632	5_76515824_A_G	76515824	A	G	5_76515824_A_G_b37	-2.590565994	0.032148396	0.864488884	0.286602853	0.49953724	0.220600172	0.082648483	0.082648483	1.997574859	0.960723476	-8.094537756	0.001487095	-5.923107128	0.004880738	0.155259764	0.47413545	0.404173038	0.851808953	0.04763034	0.085948144	2
ENSG00000113273.11	ARSB	78073031	78281910	5_78278229_A_G	78278229	A	G	5_78278229_A_G_b37	0.613721441	0.239034569	0.173266282	0.17651383	1.99825218	0.966652602	0.47798662	0.47798662	1.983654752	0.898268841	-2.063146988	0.043828747	-0.171512078	0.140587939	0.397742248	0.395668658	0.68113264	0.8432487	0.285289891	0.498008673	0
ENSG00000113318.9	MSH3	79950466	80172279	5_79951133_T_C	79951133	TRUE	C	5_79951133_T_C_b37	-2.534773299	0.033212856	-0.952258831	0.085757616	-7.44072293	0.002122198	0.945665968	0.945665968	-1.628935533	0.056783124	1.323602192	0.410829893	0.887759389	0.291595408	0.158374427	0.292643811	0.031383245	0.467025304	0.772651638	0.694565523	1
ENSG00000113328.14	CCNG1	162864574	162873157	5_162205087_C_CA	162205087	C	CA	5_162205087_CAA_C_b37;5_162205088_AA_A_b37;5_162205089_A_AA_b37;5_162205087_C_A_b37;5_162205089_A_AAA_b37	1.870563497	0.719017008	1.737757406	0.608583632	1.572354038	0.513146305	0.874846471	0.874846471	1.992864442	0.932680979	0.05609676	0.163245352	1.932797991	0.795455084	0.618295152	0.618875611	0.547133769	0.850236037	0.531331277	0.999893682	0
ENSG00000113492.9	AGXT2	34998205	35048198	5_34909994_A_G	34909994	A	G	5_34909994_A_G_b37	1.990579349	0.922678718	1.992514169	0.931052503	0.774281485	0.268241304	0.574243681	0.574243681	-3.349478045	0.020728475	-3.037911734	0.024798367	-4.731210503	0.009474028	0.667856437	0.691807277	0.426444251	0.367420107	0.218159497	0.128712385	0
ENSG00000113719.11	ERGIC1	172261277	172379688	5_173233525_T_C	173233525	TRUE	C	5_173233525_T_C_b37	1.84034254	0.689472081	1.728962926	0.602636941	1.73093356	0.6039587	0.888139859	0.888139859	1.696503477	0.581698673	1.960722699	0.842900309	1.987735333	0.911817802	0.608126759	0.617719304	0.583800652	0.799039024	1	1	0
ENSG00000113734.13	BNIP1	172571444	172591390	5_172527083_G_GTGTGTGTA	172527083	G	GTGTGTGTA	5_172527083_G_GTGTGTGTA_b37;5_172527083_G_*_b37	-1.888067864	0.048630339	0.023549726	0.159764863	-4.545739936	0.010513559	0.707013591	0.707013591	1.386961657	0.433646108	-3.062089481	0.024454737	-6.744102576	0.003106049	0.187359173	0.382451811	0.085760364	0.737539668	0.217741815	0.067413529	2
ENSG00000113812.9	ACTR8	53901092	53916229	3_53937267_A_G	53937267	A	G	3_53937267_A_G_b37	1.785205114	0.643034901	0.637864158	0.243167664	-1.520197138	0.060625236	0.009975056	0.009975056	1.675836717	0.569116341	1.974664227	0.873533246	1.976934495	0.879286853	0.591789217	0.447294062	0.230401452	0.792507879	1	1	0
ENSG00000113889.7	KNG1	186435064	186461743	3_186631852_C_*	186631852	C	*	3_186631852_C_*_b37	-28.85278109	2.78E-08	-26.35877055	1.01E-07	-23.49521837	4.43E-07	0.007475253	0.007475253	1.93321119	0.796070967	-23.44235045	4.56E-07	-23.36065177	4.76E-07	1.26E-05	3.92E-05	7.00E-05	0.834892371	0.000300738	0.000261456	5
ENSG00000113946.3	CLDN16	190040329	190129932	3_190061937_C_T	190061937	C	TRUE	3_190061937_C_T_b37;3_190061937_C_G_b37	-9.574705667	0.00066855	-5.849043096	0.005084761	-9.369297999	0.000746681	0.013885826	0.013885826	-0.965623229	0.085051678	-4.778300417	0.009227271	-5.323516013	0.006805814	0.015223182	0.070231639	0.015600596	0.507942656	0.13235116	0.107669379	3
ENSG00000114054.9	PCCB	135969147	136056738	3_136716621_CT_C	136716621	CT	C	3_136716623_TT_T_b37;3_136716624_T_TT_b37;3_136716621_CTTT_C_b37	0.921264599	0.298980628	1.984791126	0.901850328	1.984035062	0.899452951	0.026356497	0.026356497	0.192862997	0.178852055	1.382808157	0.432092733	0.528506739	0.225110238	0.44002452	0.687284267	0.670932576	0.594827284	0.787990009	0.62354213	0
ENSG00000114127.6	XRN1	142025448	142166904	3_141338641_G_A	141338641	G	A	3_141338641_G_A_b37	1.82640057	0.676932493	1.885017081	0.734540942	0.669842586	0.248777216	0.849884243	0.849884243	1.743942245	0.612841559	1.998301677	0.967127911	1.491305124	0.475704381	0.603886205	0.65318414	0.416724677	0.804784297	1	0.83740806	0
ENSG00000114270.11	COL7A1	48601505	48632700	3_48632756_A_C	48632756	A	C	3_48632756_A_C_b37	1.811607269	0.664257714	1.932875708	0.795570768	1.76682511	0.629179623	0.880247122	0.880247122	1.744635635	0.613322937	0	1	0	1	0.600170338	0.667573035	0.591592322	0.804784297	1	1	0
ENSG00000114331.8	ACAP2	194995464	195163807	3_194565177_C_T	194565177	C	TRUE	3_194565177_C_T_b37	1.961009829	0.843468137	1.991034513	0.924564036	1.953529237	0.829322331	0.715380825	0.715380825	1.960524006	0.842508636	1.882155299	0.731383944	1.874858377	0.723523535	0.646667549	0.691588642	0.65282893	0.839872473	0.958037279	0.973073431	0
ENSG00000114353.12	GNAI2	50263723	50296787	3_50703679_C_CAA	50703679	C	CAA	3_50703679_C_CA_b37;3_50703679_C_CAA_b37;3_50703679_C_CAAAA_b37;3_50703679_C_CAAA_b37;3_50703679_C_A_b37	0.281227271	0.189851098	1.185845192	0.366894725	1.814332907	0.666547595	0.144854787	0.144854787	-0.369483305	0.123727997	1.995424356	0.946069419	0.536375972	0.226354379	0.364112564	0.524129189	0.604454325	0.558037411	1	0.625412979	0
ENSG00000114391.8	RPL24	101399934	101405626	3_101134393_C_T	101134393	C	TRUE	3_101134393_C_T_b37	1.971765328	0.866558295	0.901245863	0.294539682	1.998252094	0.966651785	0.915421724	0.915421724	1.98251757	0.89480938	1.933004852	0.795763162	1.999993563	0.997975708	0.651435018	0.478625554	0.68113264	0.8432487	0.99192781	1	0
ENSG00000114395.6	CYB561D2	50388125	50395891	3_50255305_A_G	50255305	A	G	3_50255305_A_G_b37	1.992490899	0.930945693	1.996478358	0.952678573	1.146250835	0.355493876	0.668112317	0.668112317	1.939330783	0.805441325	1.593935545	0.523973822	1.685027802	0.574644953	0.669400822	0.694973888	0.478359247	0.835238086	0.854369113	0.899313899	0
ENSG00000114405.6	C3orf14	62304647	62321888	3_62305073_G_C	62305073	G	C	3_62305073_G_C_b37	0.770375403	0.267480057	1.700529081	0.584214297	-0.529387006	0.111743619	0.23837585	0.23837585	1.927604377	0.787880166	1.710369047	0.590457121	1.672894997	0.56736876	0.416104566	0.614881993	0.299620396	0.83328727	0.891739588	0.897303609	0
ENSG00000114670.9	NEK11	130745693	131069309	3_130867795_A_G	130867795	A	G	3_130867795_A_G_b37	1.978720442	0.884019954	1.096423651	0.341824567	1.999953023	0.994531389	0.609428346	0.609428346	1.969902563	0.862269329	1.990944172	0.924186062	1.268853507	0.392511818	0.657577916	0.50898972	0.688187261	0.840106289	1	0.78288784	0
ENSG00000114735.5	HEMK1	50606582	50622366	3_50945628_C_CTT	50945628	C	CTT	3_50945630_T_TTT_b37;3_50945629_TT_T_b37;3_50945630_T_TT_b37;3_50945628_CTT_C_b37	1.890687713	0.740928449	1.621061665	0.53817197	1.871222117	0.719702552	0.89321405	0.89321405	1.951794386	0.826215585	0	1	1.899181252	0.750849308	0.624592419	0.595254144	0.621667461	0.83886181	1	0.983737835	0
ENSG00000114771.9	AADAC	151531824	151546276	3_150936922_T_C	150936922	TRUE	C	3_150936922_T_C_b37	1.398875522	0.438149308	1.984704218	0.901571721	0.381186515	0.20325731	0.921949013	0.921949013	1.122515332	0.348891535	1.990400126	0.921949013	1.990400126	0.921949013	0.514739562	0.687284267	0.388005917	0.716484523	1	1	0
ENSG00000114790.8	ARHGEF26	153838791	153975616	3_152894226_G_GT	152894226	G	GT	3_152894227_T_TT_b37;3_152894226_G_T_b37;3_152894226_GT_G_b37	1.782731591	0.641129183	0.464586782	0.215301832	-0.570613671	0.108865492	0.248085663	0.248085663	1.784019375	0.642119696	1.922173005	0.780264087	0.881100943	0.290155639	0.591789217	0.42268302	0.297325223	0.810426976	0.987584159	0.692873312	0
ENSG00000114853.9	ZBTB47	42695175	42709072	3_42469247_GCGCACA_G	42469247	GCGCACA	G	3_42469255_ACACACACA_A_b37;3_42469263_A_ACA_b37;3_42469247_GCGCACACACACACACA_G_b37;3_42469253_ACACACACACA_A_b37;3_42469257_ACACACA_A_b37;3_42469259_ACACA_A_b37	0.608028384	0.238072423	1.028847818	0.324392996	1.68876932	0.576925971	0.879822806	0.879822806	1.730643158	0.603763534	-2.47697978	0.034354379	0.8709967	0.287988037	0.397554589	0.501077652	0.571745408	0.802671118	0.258683361	0.690013018	0
ENSG00000114982.13	KANSL3	97258906	97308524	2_97782784_CT_C	97782784	CT	C	2_97782785_TTT_T_b37;2_97782786_TT_T_b37;2_97782784_CTTT_C_b37	-1.36241291	0.066700271	-2.465450878	0.03458696	-3.907732014	0.015074568	0.860938664	0.860938664	1.45665812	0.461051034	0.909246651	0.296304351	0.987729789	0.31435958	0.226545803	0.195484027	0.10898505	0.749912563	0.680242209	0.716934278	0
ENSG00000115042.5	FAHD2A	96068468	96082364	2_95399277_G_A	95399277	G	A	2_95399277_G_A_b37	1.614272841	0.534553983	1.4792844	0.470536587	1.999635894	0.984776035	0.929130339	0.929130339	1.382200154	0.431866054	-1.235192397	0.072071837	-3.784827965	0.01616508	0.557457237	0.572788146	0.684583138	0.737377051	0.36281206	0.171701188	0
ENSG00000115107.15	STEAP3	119981383	120023228	2_120537192_CAA_C	120537192	CAA	C	2_120537194_A_AA_b37;2_120537194_A_AAA_b37;2_120537192_C_A_b37;2_120537193_AA_A_b37;2_120537192_CAA_C_b37	1.918690661	0.775530814	1.858090083	0.706389631	1.517561065	0.487319651	0.565144647	0.565144647	1.220185706	0.377197941	0	1	1.987932903	0.912528067	0.633792412	0.647667422	0.538697977	0.716493574	1	1	0
ENSG00000115109.9	EPB41L5	120770580	120936695	2_120154985_C_*	120154985	C	*	2_120154985_C_*_b37	-6.61789608	0.003328761	-3.424105795	0.019860603	-4.025517336	0.014100498	0.091028089	0.091028089	-2.759308928	0.029140246	0.064213191	0.164126727	0.082246047	0.166104475	0.043835567	0.14021649	0.103099886	0.399655802	0.531331277	0.536947014	1
ENSG00000115129.9	TP53I3	24300302	24308731	2_24896992_ATG_A	24896992	ATG	A	2_24896994_G_GTGTG_b37;2_24896994_G_GTGTGTG_b37;2_24896994_G_GTGTGTGTG_b37;2_24896992_ATG_A_b37;2_24896994_G_GTGTGTGTGTG_b37;2_24896994_G_GTG_b37	1.127926994	0.350382052	1.56598927	0.510027478	0.694636815	0.253235895	0.556754934	0.556754934	1.613820102	0.534314276	0.57446415	0.232494374	1.795783053	0.651338364	0.472622947	0.587338889	0.418831875	0.780283583	0.613599152	0.945338459	0
ENSG00000115159.11	GPD2	157291801	157470247	2_157050825_GT_G	157050825	GT	G	2_157050849_GT_T_b37;2_157050847_GTGT_T_b37;2_157050845_GTGTGT_T_b37;2_157050833_GTGTGTGTGTGTGTGTGT_T_b37;2_157050825_GTGTGTGTGTGTGTGTGTGTGTGTGT_*_b37;2_157050843_GTGTGTGT_T_b37	0.169592164	0.176079382	-0.96296024	0.08519184	-8.283506946	0.001342246	0.66621249	0.66621249	-0.360490859	0.124443027	-1.02155769	0.082164511	1.335187033	0.414865909	0.352317751	0.291156323	0.023695997	0.559297426	0.384483296	0.804149133	1
ENSG00000115204.10	MPV17	27532359	27548547	2_27907294_CAA_C	27907294	CAA	C	2_27907296_AA_A_b37;2_27907297_A_AA_b37;2_27907295_AAA_A_b37;2_27907294_CAAA_C_b37;2_27907297_A_AAA_b37	1.167829605	0.361645687	1.966127389	0.853978048	1.286887749	0.398412552	0.892178844	0.892178844	-0.739647182	0.097886377	1.81230767	0.664844252	1.877275325	0.726097944	0.478746628	0.676885212	0.500182335	0.52378543	0.932155505	0.973073431	0
ENSG00000115226.5	FNDC4	27714749	27718112	2_27907294_CAA_C	27907294	CAA	C	2_27907296_AA_A_b37;2_27907297_A_AA_b37;2_27907295_AAA_A_b37;2_27907294_CAAA_C_b37;2_27907297_A_AAA_b37	0.986712178	0.314116465	1.798403455	0.653435235	1.95994773	0.841378416	0.991921686	0.991921686	1.207680043	0.373399542	1.998161844	0.965802196	-0.413017178	0.120330245	0.451165843	0.630989771	0.655533924	0.716484523	1	0.459675395	0
ENSG00000115239.17	GPR75-ASB3	53759809	54087170	2_54071150_GC_G	54071150	GC	G	2_54071150_GC_G_b37	-2.481142808	0.034270798	-0.807633026	0.093816705	-4.573792545	0.010349119	0.215772259	0.215772259	-3.873582134	0.015369746	0.452905903	0.213564944	0.149672508	0.17374531	0.161045883	0.303734304	0.085681512	0.347742243	0.589903603	0.543871969	1
ENSG00000115255.6	REEP6	1491164	1497926	19_1080311_G_C	1080311	G	C	19_1080311_G_C_b37	1.597327433	0.52571225	1.881634256	0.730813775	-0.120344099	0.145353884	0.017611655	0.017611655	1.144050899	0.354874795	1.596422602	0.525247499	1.80092551	0.655468931	0.552724856	0.652770848	0.340910228	0.716484523	0.85535006	0.946800745	0
ENSG00000115275.7	MOGS	74688183	74692537	2_74678921_T_C	74678921	TRUE	C	2_74678921_T_C_b37	1.892677823	0.743213641	1.989616045	0.918834708	1.993957004	0.938037491	0.697897789	0.697897789	0.113251231	0.169569084	1.998966298	0.974351441	1.847794683	0.696436724	0.624831995	0.690262844	0.675296358	0.587377084	1	0.964940791	0
ENSG00000115282.15	TTC31	74710199	74722013	2_73778582_A_T	73778582	A	TRUE	2_73778582_A_T_b37	1.775978591	0.635992743	1.917898087	0.774468916	1.707632142	0.588707132	0.073709257	0.073709257	1.752870053	0.61910326	0	1	1.595135122	0.524587466	0.590557936	0.663596287	0.578137537	0.806445632	1	0.875412262	0
ENSG00000115339.9	GALNT3	166604100	166651192	2_166694485_G_A	166694485	G	A	2_166694485_G_A_b37	0.342344298	0.197920144	1.759970945	0.624185131	-1.025015001	0.081989563	0.852776304	0.852776304	1.99103511	0.924566541	-1.733290257	0.053338228	1.831308224	0.681277094	0.370490499	0.623660241	0.259407594	0.84764711	0.31277509	0.958246908	0
ENSG00000115423.14	DNAH6	84743578	85046713	2_84909835_G_A	84909835	G	A	2_84909835_G_A_b37	-0.548099946	0.110426985	0.32358834	0.195401942	-2.177832853	0.04095604	0.239884655	0.239884655	0.758161865	0.265117094	-1.159236256	0.075498497	-2.01095929	0.045205423	0.283155518	0.411975213	0.188048079	0.670645613	0.367531892	0.2940998	0
ENSG00000115425.9	PECR	216861051	216947678	2_216884335_A_C	216884335	A	C	2_216884335_A_C_b37	-11.68572201	0.000216091	-6.135017285	0.004341843	-2.710089447	0.029986091	0.020658211	0.020658211	1.99267439	0.931792524	-9.663294094	0.000637454	-10.13530516	0.000494762	0.006526017	0.06455404	0.156986831	0.850129106	0.029207774	0.020925883	4
ENSG00000115446.7	UNC50	99225041	99234978	2_99185867_C_T	99185867	C	TRUE	2_99185867_C_T_b37	-2.445029081	0.035002994	-0.158549592	0.141778462	-3.651604391	0.017439409	0.920160908	0.920160908	-1.464530991	0.062698286	1.999865419	0.990744017	1.765433057	0.628157993	0.162201843	0.364822998	0.117851331	0.472194607	1	0.932205676	0
ENSG00000115468.7	EFHD1	233470766	233547491	2_233520254_A_T	233520254	A	TRUE	2_233520254_A_T_b37	-5.547274031	0.006010093	-4.249667748	0.01242166	-4.716759434	0.009551102	0.209322131	0.209322131	1.911549648	0.766156534	-1.930391392	0.047420906	-4.108301311	0.013454838	0.063316245	0.106839486	0.081708025	0.833052755	0.295172775	0.156294056	2
ENSG00000115520.4	COQ10B	198318146	198340032	2_199289719_T_A	199289719	TRUE	A	2_199289719_T_A_b37;2_199289719_T_*_b37	-0.859698053	0.090824546	0.796214426	0.272566375	-0.235396023	0.134882062	0.111333705	0.111333705	-0.607555397	0.106355599	0.582748027	0.233856245	0	1	0.260185586	0.463276327	0.329701741	0.537393129	0.615224682	1	0
ENSG00000115525.12	ST3GAL5	86066266	86116137	2_86638575_C_CA	86638575	C	CA	2_86638575_C_CA_b37;2_86638575_C_CAAAA_b37;2_86638575_C_CAAA_b37;2_86638575_C_CAA_b37;2_86638575_C_CAAAAA_b37;2_86638575_C_CAAAAAAA_b37	1.113091987	0.346316585	1.368183855	0.426689922	0.889872533	0.292054242	1	1	1.307484865	0.405310205	1.851552966	0.700023867	1.948937583	0.821224794	0.472367044	0.549368194	0.442212457	0.726361139	0.945691539	1	0
ENSG00000115556.9	PLCD4	219472487	219501907	2_219466860_G_T	219466860	G	TRUE	2_219466860_G_T_b37	-3.980185002	0.014467485	-1.338841124	0.067662248	-1.024551884	0.082012974	0.141812909	0.141812909	1.724649454	0.599764955	-6.908351045	0.002838695	-8.035594735	0.00153544	0.10306574	0.261492007	0.259407594	0.80202136	0.067861261	0.044516524	2
ENSG00000115641.14	FHL2	105974168	106054970	2_106318198_G_A	106318198	G	A	2_106318198_G_A_b37	-7.574084151	0.001973433	-8.283739249	0.001342077	-4.291812709	0.012129694	0.232415802	0.232415802	-8.178539756	0.001420847	-5.78258181	0.005275235	-4.524565719	0.010639452	0.030826682	0.029554286	0.09363979	0.151337651	0.093064179	0.135519512	4
ENSG00000115750.12	TAF1B	9983482	10074545	2_9983686_G_T	9983686	G	TRUE	2_9983686_G_T_b37	-2.007058323	0.045310141	-4.28581963	0.012170778	-5.383253004	0.006583399	0.123030973	0.123030973	1.976532374	0.878247287	-0.165287521	0.141158218	0.973109459	0.310890111	0.183663437	0.106803536	0.065757898	0.840899746	0.500119215	0.715108718	1
ENSG00000115762.12	PLEKHB2	131862419	132111282	2_132997565_C_A	132997565	C	A	2_132997565_C_A_b37;2_132997565_C_*_b37	-17.59415417	9.58E-06	-16.15555604	2.04E-05	-17.6246458	9.42E-06	1.64E-05	1.64E-05	1.947431586	0.818652829	-18.74116939	5.26E-06	-16.56462341	1.64E-05	0.00065728	0.001596933	0.000884746	0.837498098	0.001156266	0.002462859	5
ENSG00000115944.10	COX7A2L	42560685	42652228	2_42560975_A_G	42560975	A	G	2_42560975_A_G_b37	1.958030087	0.837677134	1.52406803	0.490270768	1.628420831	0.542144742	0.486411373	0.486411373	1.79615609	0.65163588	1.859826256	0.708108349	1.995222197	0.944892785	0.64478371	0.577077438	0.559385232	0.814017669	0.949480052	1	0
ENSG00000115977.14	AAK1	69688531	69901481	2_70440789_C_CT	70440789	C	CT	2_70440790_TT_T_b37;2_70440789_CTT_C_b37;2_70440791_T_TT_b37	1.831792487	0.681709785	0.641355803	0.243772592	-3.00052139	0.025339684	0.83239315	0.83239315	1.586478029	0.520187283	1.869197379	0.717601301	1.908046279	0.761707944	0.606237827	0.447459512	0.14205762	0.773832876	0.950884617	0.988926019	0
ENSG00000116001.11	TIA1	70436575	70475792	2_70864418_A_G	70864418	A	G	2_70864418_A_G_b37	0.348651484	0.19877549	-1.084552352	0.079039011	-1.588666496	0.058174907	0.953669741	0.953669741	-2.252076821	0.039202362	1.644125853	0.550806606	1.847973354	0.696606098	0.370766723	0.283406262	0.22728196	0.40713529	0.873706806	0.964940791	0
ENSG00000116138.8	DNAJC16	15853307	15918874	1_16908275_T_G	16908275	TRUE	G	1_16908275_T_G_b37	0.080547806	0.165917063	1.045573651	0.328595162	0.564819328	0.230920807	0.301456715	0.301456715	0.913711943	0.297295121	0.634384601	0.24256665	0.798160957	0.272954422	0.34288852	0.501728545	0.407853561	0.697553812	0.6246896	0.674550015	0
ENSG00000116157.5	GPX7	53068043	53074723	1_53068430_G_A	53068430	G	A	1_53068430_G_A_b37	1.948807432	0.82100096	1.571191397	0.512574129	1.906533108	0.759815137	0.128249141	0.128249141	1.733882346	0.605948054	1.581267599	0.51757023	1.998769027	0.97201178	0.640240907	0.587998668	0.632503827	0.802671118	0.848218673	1	0
ENSG00000116191.13	RALGPS2	178694299	178889238	1_178539343_C_T	178539343	C	TRUE	1_178539343_C_T_b37	-7.805287894	0.001740108	-2.7808336	0.028778187	-8.544917983	0.00116508	0.116263427	0.116263427	1.408816752	0.441961929	-2.775161615	0.028873136	-4.599337866	0.01020167	0.029195429	0.175295385	0.021397678	0.743769462	0.238728011	0.133542053	2
ENSG00000116209.7	TMEM59	54497346	54519177	1_54777964_T_TA	54777964	TRUE	TA	1_54777965_AA_A_b37;1_54777966_A_AA_b37;1_54777964_TAA_T_b37	-2.56451358	0.032640942	-1.691725975	0.054683003	-3.138956332	0.023394708	0.952603542	0.952603542	-0.705866422	0.099979751	-1.861508273	0.049405896	-2.641453879	0.031208553	0.156969122	0.240384668	0.136261604	0.525629134	0.298647893	0.241683134	0
ENSG00000116237.11	ICMT	6281252	6296032	1_5731274_G_A	5731274	G	A	1_5731274_G_A_b37	-1.498876085	0.061410492	-0.928108181	0.087049443	1.836096847	0.685588109	0.077942469	0.077942469	1.662343153	0.561184867	-2.701329093	0.030139302	-8.78346228	0.001024109	0.217337693	0.293569101	0.612324613	0.787355339	0.244401759	0.034126637	1
ENSG00000116473.10	RAP1A	112084839	112259313	1_111346977_GTTT_G	111346977	GTTT	G	1_111346979_TT_T_b37;1_111346978_TTT_T_b37;1_111346977_GTTT_G_b37;1_111346980_T_TT_b37	1.992117731	0.929255051	1.721489935	0.59767944	1.620765419	0.53801316	0.710174516	0.710174516	1.693548962	0.57986618	1.754865925	0.620522359	0.88685475	0.291399262	0.668697211	0.617719304	0.557483773	0.798945969	0.90716392	0.694565523	0
ENSG00000116489.8	CAPZA1	113161794	113214241	1_113203460_CT_C	113203460	CT	C	1_113203460_CT_C_b37;1_113203461_T_TTT_b37;1_113203461_T_TT_b37;1_113203461_T_TTTT_b37;1_113203461_T_TTTTTTT_b37	1.690306014	0.577868029	0.038913216	0.161397137	1.980661523	0.889400481	0.062744604	0.062744604	1.501273704	0.480060312	1.999804758	0.988851604	0.99812962	0.316858353	0.571628838	0.382451811	0.669119539	0.761547969	1	0.72041055	0
ENSG00000116560.6	SFPQ	35641978	35658749	1_34687248_A_G	34687248	A	G	1_34687248_A_G_b37	0.430731136	0.210313224	0.585754259	0.234352853	-2.879837277	0.027172181	0.490007364	0.490007364	1.647952309	0.552956264	1.395088974	0.436710358	1.769364874	0.631053291	0.380164775	0.441568868	0.148040598	0.786394729	0.791841154	0.934216184	0
ENSG00000116584.13	ARHGEF2	155916629	155976861	1_156028446_C_T	156028446	C	TRUE	1_156028446_C_T_b37	1.998961781	0.974295486	1.967024309	0.855902849	1.992189173	0.929575545	0.642720935	0.642720935	1.99841888	0.968281835	1.990992424	0.924387701	1.998919563	0.973778253	0.682518086	0.677024202	0.674457205	0.854567049	1	1	0
ENSG00000116667.8	C1orf21	184356191	184598154	1_184600250_G_C	184600250	G	C	1_184600250_G_C_b37	0.576050003	0.232754346	1.926404072	0.786171308	-0.029721603	0.15424886	0.192855973	0.192855973	1.788865575	0.645879702	0.026727576	0.160100941	-0.176276367	0.140153195	0.394901679	0.664781459	0.351655342	0.810754138	0.527645358	0.49770225	0
ENSG00000116701.10	NCF2	183524697	183560011	1_183748293_CCCTT_C	183748293	CCCTT	C	1_183748309_TCCTT_T_b37;1_183748301_TCCTTCCTTCCTT_T_b37;1_183748293_CCCTTCCTTCCTTCCTTCCTT_C_b37;1_183748297_TCCTTCCTTCCTTCCTT_T_b37;1_183748305_TCCTTCCTT_T_b37;1_183748313_T_TCCTT_b37	1.835859542	0.685372756	1.991226746	0.925374757	1.992487003	0.930927826	0.134341815	0.134341815	-0.409625498	0.120591212	1.53637522	0.495934782	0.688228055	0.252074085	0.607641379	0.691588642	0.674457205	0.555798072	0.836059494	0.653254052	0
ENSG00000116785.9	CFHR3	196743924	196763203	1_196675356_G_A	196675356	G	A	1_196675356_G_A_b37	-4.807983271	0.00907512	-2.642256971	0.031193952	0.974932672	0.311320033	0.005741492	0.005741492	1.822001	0.673098537	-3.262323629	0.021791906	-3.542327491	0.01856188	0.079180366	0.182036863	0.452739024	0.818298873	0.208751387	0.186694028	1
ENSG00000116786.7	PLEKHM2	16010826	16061264	1_16961337_A_AG	16961337	A	AG	1_16961337_A_AG_b37	-6.358408977	0.003839066	-7.171640656	0.002457941	-6.500321069	0.003550838	0.166202994	0.166202994	1.968836013	0.859875032	-6.08288932	0.004468514	-6.408544904	0.003734615	0.048851508	0.044823984	0.04701485	0.840106289	0.087073382	0.076052428	5
ENSG00000116824.4	CD2	117297006	117311850	1_116436689_C_A	116436689	C	A	1_116436689_C_A_b37	1.999847693	0.990153338	1.936506696	0.801057468	1.997642685	0.961276176	0.906062349	0.906062349	1.99121308	0.925316831	1.919561862	0.776704535	1.99817654	0.965939096	0.684118762	0.669239691	0.680492289	0.84764711	0.985439016	1	0
ENSG00000116885.14	OSCP1	36881427	36916086	1_36870884_A_T	36870884	A	TRUE	1_36870884_A_T_b37	1.371471851	0.427895713	1.958235148	0.838068664	1.532451755	0.494117258	0.332396995	0.332396995	-0.07674118	0.149559181	-2.661850538	0.030839936	0.065345754	0.164250145	0.508050187	0.675798899	0.539446449	0.578155783	0.245636113	0.53642166	0
ENSG00000116957.8	TBCE	235530674	235612283	1_235606498_C_CATAT	235606498	C	CATAT	1_235606498_C_CATAT_b37;1_235606498_C_CAT_b37;1_235606498_C_CATATAT_b37;1_235606498_C_T_b37	1.213916704	0.375287084	0.837239247	0.28089372	1.395848073	0.436998248	0.447027134	0.447027134	0.115132756	0.169781983	-0.377947504	0.123059135	1.004771926	0.318467936	0.485474012	0.469683758	0.518605766	0.587377084	0.470419568	0.723073448	0
ENSG00000116985.6	BMP8B	40222853	40254533	1_40236074_A_C	40236074	A	C	1_40236074_A_C_b37	1.985684601	0.904762805	1.963357012	0.848193745	1.237192607	0.382451382	0.926850336	0.926850336	1.959499562	0.840505281	1.361034495	0.424085651	0.689467695	0.252298301	0.664171522	0.67685316	0.489796172	0.839872473	0.783005156	0.653321896	0
ENSG00000117114.15	LPHN2	81771844	82458120	1_82281492_T_C	82281492	TRUE	C	1_82281492_T_C_b37	1.841948098	0.690956453	1.896026788	0.747112739	1.972006444	0.867123974	0.242426933	0.242426933	1.495674951	0.477605873	1.204355212	0.372398705	-0.011919202	0.156067778	0.608724874	0.656609259	0.663958394	0.759913731	0.744120731	0.525375102	0
ENSG00000117115.8	PADI2	17393255	17445948	1_17425473_C_G	17425473	C	G	1_17425473_C_G_b37;1_17425473_C_T_b37	1.456580292	0.461018934	1.729069134	0.602708022	1.508282877	0.483162334	0.775786659	0.775786659	0.248485314	0.185686429	1.987182665	0.909861157	1.97965395	0.886574837	0.52279666	0.617719304	0.537496268	0.598609311	1	1	0
ENSG00000117151.8	CTBS	85015288	85040163	1_85474958_C_A	85474958	C	A	1_85474959_AA_A_b37;1_85474958_C_A_b37;1_85474960_A_AA_b37;1_85474958_CAA_C_b37;1_85474960_A_AAA_b37	1.310352091	0.406284166	0.311350029	0.193779028	1.20110151	0.371422907	0.785909429	0.785909429	1.876226173	0.724976974	0	1	0	1	0.496138386	0.411975213	0.486689002	0.827442571	1	1	0
ENSG00000117226.7	GBP3	89472348	89488577	1_89475135_C_T	89475135	C	TRUE	1_89475135_C_T_b37	1.398369953	0.437956764	1.978340531	0.882996604	1.996817925	0.955015283	0.197244033	0.197244033	0.239245983	0.184530494	-3.490311175	0.019122139	-1.671871486	0.055338015	0.514739562	0.683176084	0.679237436	0.598534117	0.192594336	0.320305285	0
ENSG00000117245.8	KIF17	20990506	21044510	1_21032041_G_A	21032041	G	A	1_21032041_G_A_b37	1.969591455	0.861566469	1.619024357	0.537081551	0.272161639	0.188687194	0.405910336	0.405910336	1.96549898	0.852645127	1.921662689	0.779563409	-0.285551091	0.130583752	0.649652894	0.595254144	0.382044966	0.839888826	0.987584159	0.480262874	0
ENSG00000117472.5	TSPAN1	46640744	46651630	1_46618911_G_GT	46618911	G	GT	1_46618911_G_GT_b37	1.046656163	0.32886961	1.753454854	0.619518322	0.18667145	0.178109454	0.159374093	0.159374093	1.769836875	0.6314029	-1.006681582	0.082921891	0.636323954	0.242901405	0.459529268	0.622865063	0.37356729	0.808631591	0.386383217	0.642607648	0
ENSG00000117480.11	FAAH	46859936	46879520	1_46757224_G_GTTTT	46757224	G	GTTTT	1_46757224_G_GTT_b37;1_46757224_G_GT_b37;1_46757224_G_GTTT_b37;1_46757224_G_GTTTT_b37;1_46757224_G_GTTTTT_b37;1_46757224_G_GTTTTTTT_b37	1.911073585	0.765546459	1.926095359	0.78573422	1.805533023	0.659224508	0.695389638	0.695389638	1.951880779	0.826368896	0	1	0	1	0.631410697	0.664772276	0.60172134	0.83886181	1	1	0
ENSG00000117533.10	VAMP4	171669299	171711387	1_171651731_T_TTTTCC	171651731	TRUE	TTTTCC	1_171651731_T_C_b37;1_171651731_T_TTTTCC_b37;1_171651731_T_TTTTCCTTTCC_b37;1_171651731_T_TTTTCCTTTCCTTTCC_b37;1_171651731_T_TTTTCCTTTCCTTTCCTTTCCTTTCC_b37;1_171651731_T_TTTTCCTTTCCTTTCCTTTCC_b37	1.712929377	0.592103888	-1.212311047	0.073086185	1.173812612	0.363377307	0.199879873	0.199879873	1.818585206	0.670160198	1.997347983	0.958928905	1.827790105	0.678155226	0.575638077	0.272105808	0.482417561	0.818298873	1	0.9574709	0
ENSG00000117601.9	SERPINC1	173872946	173886516	1_173895834_TAA_T	173895834	TAA	TRUE	1_173895835_AA_A_b37;1_173895834_TAA_T_b37;1_173895836_A_AA_b37	1.712755471	0.591991736	-1.430915844	0.063986608	-1.851092937	0.049713586	0.709149159	0.709149159	0.969090708	0.309945197	1.987862975	0.912276007	1.987862975	0.912276007	0.575638077	0.259121196	0.210048191	0.703993175	1	1	0
ENSG00000117602.7	RCAN3	24829386	24867530	1_24862643_T_G	24862643	TRUE	G	1_24862643_T_G_b37	-0.07113884	0.150109394	0.873024441	0.288421378	-1.546595601	0.059667753	0.036834624	0.036834624	1.741098856	0.610876091	1.999994487	0.998126529	1.731676459	0.604458578	0.328821179	0.474381334	0.229148813	0.804745918	1	0.917253381	0
ENSG00000117616.13	C1orf63	25568727	25664704	1_25916311_G_A	25916311	G	A	1_25916311_G_A_b37	0.512993869	0.222681557	1.791737437	0.64813261	0.77079554	0.267561807	0.325856081	0.325856081	1.980713792	0.889549089	0.366940193	0.201280356	0.684914222	0.251475908	0.388282258	0.629469513	0.426407183	0.8432487	0.579038898	0.652729363	0
ENSG00000117640.13	MTFR1L	26145130	26159432	1_26282101_A_AAAGG	26282101	A	AAAGG	1_26282101_A_AAAGG_b37;1_26282101_A_G_b37;1_26282101_A_AAAGGAAGG_b37	0.638625975	0.243299493	1.852984669	0.701404089	-0.258211986	0.132907436	0.959237898	0.959237898	0.620573786	0.240198908	-1.282182864	0.070035722	-0.510967251	0.113056521	0.400926159	0.645977703	0.328017082	0.653957141	0.354912208	0.446674806	0
ENSG00000117643.10	MAN1C1	25943958	26112698	1_25964399_T_TA	25964399	TRUE	TA	1_25964399_T_TA_b37	0.544216726	0.227602239	1.667335347	0.564094241	1.455459571	0.460557093	0.004241198	0.004241198	-0.086534529	0.148602828	0.227429744	0.183064309	-5.862713976	0.005046459	0.391651596	0.607611967	0.529894123	0.578155783	0.55764465	0.087622461	1
ENSG00000117676.9	RPS6KA1	26856251	26901521	1_26775367_G_C	26775367	G	C	1_26775367_G_C_b37	-6.310758686	0.003941093	-6.841848285	0.002944008	-5.416819448	0.006461694	0.003468351	0.003468351	-1.091317992	0.07871103	0.820987757	0.277557175	0.225886263	0.18287379	0.049331826	0.049709007	0.065559511	0.495827493	0.662083239	0.562780441	3
ENSG00000117713.13	ARID1A	27022523	27108595	1_27281355_C_CT	27281355	C	CT	1_27281356_TT_T_b37;1_27281357_T_TT_b37;1_27281355_CTT_C_b37	1.999950736	0.994399855	1.725631996	0.600416615	0.815493137	0.276440394	0.997161	0.997161	1.735289869	0.606902541	0	1	0	1	0.685505811	0.617719304	0.432684293	0.802671118	1	1	0
ENSG00000117748.5	RPA2	28218034	28241257	1_28219658_C_G	28219658	C	G	1_28219658_C_G_b37	1.565881828	0.509975112	1.286371622	0.398241904	1.87582659	0.724551442	0.803301836	0.803301836	1.998758758	0.971895331	0.355239011	0.199673491	1.345625436	0.418552987	0.547443086	0.53796268	0.622354877	0.854867445	0.576310453	0.806545739	0
ENSG00000117791.11	2-Mar	220921566	220958150	1_220192171_T_TAAA	220192171	TRUE	TAAA	1_220192171_T_TAAA_b37;1_220192171_T_TAAAA_b37;1_220192171_T_TAA_b37;1_220192171_T_TA_b37	-12.56433738	0.000135454	-11.98204768	0.000184564	-2.942584305	0.026202831	0.028528661	0.028528661	-1.584440256	0.058323062	-7.600554692	0.001945186	-7.043269044	0.002636637	0.00464858	0.007978171	0.145900753	0.46950065	0.055801466	0.062577461	4
ENSG00000117899.6	MESDC2	81239666	81282219	15_82052995_AC_A	82052995	AC	A	15_82052995_AC_A_b37	1.724149084	0.599433659	1.773457898	0.634099746	1.983376741	0.897412074	0.002735624	0.002735624	1.604184678	0.529258351	1.761661996	0.625409081	0.445310986	0.212444548	0.576938156	0.62555245	0.670932576	0.777987815	0.91009933	0.609630573	0
ENSG00000118094.7	TREH	118528025	118550399	11_118556398_G_A	118556398	G	A	11_118556398_G_A_b37	-4.119648131	0.013368741	0.015316359	0.158897863	-3.283158588	0.021532651	0.139751077	0.139751077	1.563806805	0.508965584	-6.979759135	0.002729866	-4.001375395	0.01429473	0.100981875	0.382451811	0.13124572	0.77110341	0.066453595	0.162056066	1
ENSG00000118181.6	RPS25	118886421	118889401	11_118569378_G_T	118569378	G	TRUE	11_118569378_G_T_b37	1.225901711	0.378952192	0.284672876	0.19029566	1.552334576	0.503445697	1	1	1.793471665	0.649502175	0	1	0	1	0.486033465	0.408646958	0.544024899	0.812378268	1	1	0
ENSG00000118292.4	C1orf54	150240599	150253327	1_150170113_G_T	150170113	G	TRUE	1_150170113_G_T_b37	1.890596921	0.740824748	-0.026844618	0.154541173	1.632359446	0.544293186	0.678251134	0.678251134	1.760336952	0.624449585	1.927493169	0.787721205	1.842077934	0.69107687	0.624592419	0.378529939	0.559858333	0.807137133	0.988686093	0.962373404	0
ENSG00000118514.9	ALDH8A1	135238527	135271260	6_135981097_C_CT	135981097	C	CT	6_135981098_TTT_T_b37;6_135981100_T_TT_b37;6_135981099_TT_T_b37;6_135981100_T_TTT_b37;6_135981097_CTTT_C_b37;6_135981100_T_TTTT_b37	-14.02704565	6.24E-05	-11.40932823	0.000250376	-10.99367012	0.000312546	0.005159326	0.005159326	-5.334907747	0.006762815	-6.426646963	0.003697616	-11.32769532	0.000261515	0.002619207	0.009740707	0.008575671	0.274078801	0.07720528	0.01568613	5
ENSG00000118579.7	MED28	17616253	17635728	4_17533328_G_C	17533328	G	C	4_17533328_G_C_b37	-1.656191057	0.055861201	-2.946155622	0.026148752	-5.962312627	0.004776135	0.260396792	0.260396792	1.884824739	0.734327393	1.309870442	0.406120317	1.957115234	0.835942404	0.204736013	0.167686663	0.055779498	0.830671937	0.767348754	1	1
ENSG00000118939.13	UCHL3	76123618	76180085	13_76763246_ATGTGTGTG_A	76763246	ATGTGTGTG	A	13_76763246_ATGTGTGTGTG_A_b37;13_76763250_GTGTGTG_G_b37;13_76763254_GTG_G_b37;13_76763248_GTGTGTGTG_G_b37;13_76763252_GTGTG_G_b37;13_76763256_G_GTG_b37	-5.140558961	0.007535967	-3.56057781	0.01836935	-4.123448825	0.013340029	0.127733563	0.127733563	1.884238053	0.733677247	-7.546109277	0.002003737	-6.23778448	0.004102718	0.071476233	0.136237741	0.1004167	0.830671937	0.056498531	0.078691089	3
ENSG00000118961.10	C2orf43	20883787	21022882	2_20883618_T_TA	20883618	TRUE	TA	2_20883619_A_AA_b37;2_20883618_TA_T_b37;2_20883619_A_AAA_b37	-4.011627089	0.014211917	-1.758057469	0.052553599	-2.864153199	0.027420252	0.178563964	0.178563964	-0.843217226	0.091760322	1.625556851	0.540592276	-2.378066922	0.036404262	0.102775295	0.235910925	0.1483276	0.515315649	0.867419222	0.261820654	0
ENSG00000119139.12	TJP2	71736208	71870124	9_71060050_A_AT	71060050	A	AT	9_71060050_AT_A_b37;9_71060051_T_TT_b37	1.474122678	0.468345295	1.9282856	0.788856778	1.495230511	0.477411913	0.976709419	0.976709419	0.961990643	0.308284895	1.122064334	0.348767708	1.999868424	0.990847926	0.52515468	0.665638313	0.535507013	0.703700845	0.728711002	1	0
ENSG00000119227.3	PIGZ	196673213	196695931	3_196674916_A_C	196674916	A	C	3_196674916_A_C_b37	1.865996019	0.714316169	1.924366845	0.783304847	1.202576555	0.371864835	0.896175956	0.896175956	1.390666177	0.435038748	1.25088196	0.386755608	1.984491169	0.90089212	0.617535086	0.664382672	0.486707999	0.739022134	0.749962398	1	0
ENSG00000119411.10	BSPRY	116111820	116133513	9_117055846_A_G	117055846	A	G	9_117055846_A_G_b37	1.85410481	0.702489337	1.620266426	0.537745858	1.750483504	0.617415733	0.92847602	0.92847602	1.992442857	0.930725698	1.302243025	0.403538411	1.98368161	0.898352	0.611511871	0.595254144	0.588564634	0.849876619	0.766862453	1	0
ENSG00000119431.5	HDHD3	116135698	116139279	9_115560153_A_AT	115560153	A	AT	9_115560155_T_TT_b37;9_115560154_TT_T_b37;9_115560153_A_T_b37;9_115560153_ATT_A_b37;9_115560155_T_TTT_b37	1.444330699	0.456010429	0.829767106	0.279353392	-2.753783725	0.029233946	0.201398285	0.201398285	1.620365961	0.537799158	1.222377446	0.377869235	1.906566568	0.759856811	0.521315126	0.469361329	0.15411195	0.781808198	0.745122897	0.988451085	0
ENSG00000119471.10	HSDL2	115142216	115234690	9_114955600_C_T	114955600	C	TRUE	9_114955600_C_T_b37	1.396135875	0.437107474	1.406372161	0.441019675	1.404128613	0.440157629	1	1	1.447143808	0.457152999	1.541594531	0.498370124	0	1	0.514187639	0.554328428	0.519647241	0.749413756	0.837937358	1	0
ENSG00000119509.8	INVS	102861537	103063282	9_103067106_T_C	103067106	TRUE	C	9_103067106_T_C_b37	-2.957708875	0.0259746	0.670699485	0.248929695	-3.040292231	0.024764312	0.027264004	0.027264004	1.890374882	0.740571338	-7.152297102	0.00248406	-0.914096506	0.087808579	0.140311945	0.449631536	0.139943858	0.830671937	0.064022773	0.395818138	1
ENSG00000119596.13	YLPM1	75230068	75322244	14_75042338_A_G	75042338	A	G	14_75042338_A_G_b37	0.974682652	0.311261031	1.989826132	0.919657155	1.25005621	0.386494028	0.785555609	0.785555609	-11.80567786	0.000202723	1.716633488	0.594503127	1.988710325	0.915381714	0.449625715	0.690262844	0.492275127	0.071270581	0.893922432	1	1
ENSG00000119673.10	ACOT2	74034323	74042357	14_73994258_G_GA	73994258	G	GA	14_73994258_G_GA_b37	0.364689904	0.200970158	0.040423469	0.161558615	-0.878098297	0.089792008	0.721798624	0.721798624	0.693776319	0.253079518	1.155764761	0.358188293	1.591588382	0.522776808	0.37159335	0.382451811	0.272652222	0.666191685	0.733166511	0.873235792	0
ENSG00000119685.15	TTLL5	76099967	76421421	14_75999770_CA_C	75999770	CA	C	14_75999772_A_AA_b37;14_75999771_AA_A_b37;14_75999770_CAA_C_b37;14_75999772_A_AAA_b37	-2.636538495	0.031298071	-1.846549069	0.049848455	-1.846190364	0.049859118	0.970792992	0.970792992	-2.166235654	0.041237324	1.990980754	0.924338885	1.933436712	0.796407972	0.153738966	0.232841157	0.21024731	0.418962682	1	1	0
ENSG00000119711.8	ALDH6A1	74523552	74551196	14_75061036_T_C	75061036	TRUE	C	14_75061036_T_C_b37	-1.634279599	0.056601095	1.279394933	0.395945508	-0.819432117	0.093129347	0.000835182	0.000835182	-0.012545245	0.156003402	-5.052425032	0.007915801	-6.885745412	0.002874057	0.206445625	0.53763919	0.277604064	0.578155783	0.119553385	0.065252891	1
ENSG00000119720.13	NRDE2	90742579	90798481	14_90796774_A_G	90796774	A	G	14_90796774_A_G_b37	-16.91907934	1.36E-05	-2.504475359	0.033806265	-8.392967849	0.001264961	0.00012397	0.00012397	-4.342557708	0.011787479	-21.11890343	1.52E-06	-12.76990063	0.000121459	0.000834886	0.192373737	0.023046229	0.318113449	0.00062799	0.009404464	4
ENSG00000119771.10	KLHL29	23608087	23931481	2_24642152_C_CAAAAAAAAA	24642152	C	CAAAAAAAAA	2_24642152_C_CAAAAAAA_b37;2_24642152_C_CAAAAAAAA_b37;2_24642152_C_CA_b37;2_24642152_C_CAAAAAAAAA_b37;2_24642152_C_CAAAAAAAAAA_b37;2_24642152_C_CAAAAAA_b37	-0.466534626	0.11629407	-0.504218303	0.113541811	-0.587500079	0.107710219	0.853534646	0.853534646	0.013575908	0.158715275	0	1	-0.115717866	0.145793676	0.291059272	0.326351258	0.296967883	0.57959107	1	0.508806612	0
ENSG00000119943.6	PYROXD2	100143321	100174941	10_100155296_T_G	100155296	TRUE	G	10_100155296_T_G_b37	0.460766059	0.214731868	1.374243224	0.428916042	1.835794956	0.685314177	0.842512365	0.842512365	-2.390832616	0.036132664	1.983989578	0.899310587	0.255600552	0.186582352	0.383548336	0.550416678	0.612324613	0.399655802	1	0.56783688	0
ENSG00000119969.10	HELLS	96305546	96373662	10_95539772_T_C	95539772	TRUE	C	10_95539772_T_C_b37	1.960085259	0.841647374	1.466919553	0.465314647	1.990004572	0.920362474	0.687022135	0.687022135	-2.762905611	0.029079419	1.063705574	0.333232646	1.105595414	0.344286491	0.646001329	0.569669834	0.672470562	0.399655802	0.717644284	0.741397615	0
ENSG00000120054.7	CPN1	101801949	101841634	10_101231628_A_AAAAGAAAGAAAG	101231628	A	AAAAGAAAGAAAG	10_101231636_G_GAAAG_b37;10_101231636_G_GAAAGAAAGAAAGAAAG_b37;10_101231636_G_GAAAGAAAG_b37;10_101231636_G_GAAAGAAAGAAAG_b37;10_101231632_GAAAG_G_b37;10_101231628_AAAAGAAAG_A_b37	-2.173682703	0.041056467	-2.198192176	0.040467098	-0.990702898	0.083743811	0.008545837	0.008545837	0.631725775	0.242108617	-4.276837357	0.012232622	-4.532212412	0.010593811	0.175791695	0.212102394	0.261612091	0.654757883	0.155213153	0.135461172	0
ENSG00000120071.8	KANSL1	44107281	44302733	17_44191483_A_G	44191483	A	G	17_44191483_A_G_b37	1.916881952	0.773115571	1.369919839	0.427325912	0.503448461	0.221202727	0.585208187	0.585208187	1.330974782	0.413391667	1.919094036	0.77607341	1.999999189	0.99928134	0.633613346	0.549580772	0.404267355	0.731846679	0.985096645	1	0
ENSG00000120256.5	LRP11	150139933	150186199	6_151104508_CT_C	151104508	CT	C	6_151104510_TT_T_b37;6_151104511_T_TT_b37;6_151104509_TTT_T_b37;6_151104508_CTTT_C_b37	-3.398492254	0.020154155	-4.406107086	0.011372849	-1.298364692	0.069348891	0.007443548	0.007443548	0.272324291	0.188708003	-4.19425828	0.012816543	-6.785313544	0.003036654	0.124047846	0.104388311	0.244569953	0.60113817	0.158954039	0.066343844	1
ENSG00000120306.5	CYSTM1	139554226	139661637	5_139688473_A_G	139688473	A	G	5_139688473_A_G_b37	0.939731199	0.303153886	1.983970571	0.899251153	1.493907698	0.476835379	0.508297671	0.508297671	0.447754582	0.212804262	-0.596227654	0.107118409	1.6994531	0.583539767	0.443000166	0.686648533	0.535507013	0.625258857	0.438646441	0.906678917	0
ENSG00000120332.11	TNN	175036993	175117202	1_175015808_A_T	175015808	A	TRUE	1_175015808_A_T_b37	-6.712302586	0.003160697	-1.849432997	0.049762811	-6.186024444	0.004221433	0.042596618	0.042596618	-0.572223056	0.108754803	0.016518431	0.159024111	-1.619021757	0.057122452	0.043388178	0.232841157	0.051410395	0.537393129	0.525671885	0.325584379	2
ENSG00000120334.11	CENPL	173768687	173793858	1_173178463_C_T	173178463	C	TRUE	1_173178463_C_T_b37	-4.508004567	0.010738995	-4.587046533	0.010272345	0.059965393	0.163664777	0.101551485	0.101551485	1.832322011	0.682183752	-5.916613381	0.004898288	-7.605654306	0.001939791	0.089547471	0.101030282	0.358461153	0.818298873	0.089451349	0.050042801	3
ENSG00000120341.14	SEC16B	177893090	177953438	1_177890130_CT_C	177890130	CT	C	1_177890130_CT_C_b37	1.97239826	0.868048575	1.797901747	0.653032501	1.351020969	0.420477939	0.903277442	0.903277442	1.436092243	0.452690019	1.735034319	0.606729006	1.555367478	0.504894967	0.652338828	0.630989771	0.511122242	0.74839282	0.903288338	0.862136903	0
ENSG00000120451.6	SNX19	130745330	130786404	11_130767486_G_T	130767486	G	TRUE	11_130767486_G_T_b37	1.419796345	0.446232506	1.991955852	0.928534218	1.931491243	0.793520531	0.214581938	0.214581938	0.395459075	0.205260881	0.424131955	0.209356874	1.99888627	0.973377471	0.516995651	0.691588642	0.640444838	0.614896733	0.586364486	1	0
ENSG00000120539.10	MASTL	27443752	27475853	10_27489803_G_A	27489803	G	A	10_27489803_G_A_b37	0.726597853	0.259129408	1.671764935	0.566700199	1.923277764	0.781789481	0.24997387	0.24997387	1.970922239	0.864599614	-1.710845125	0.054060012	-4.468108298	0.010982738	0.410443247	0.609315846	0.637757093	0.840106289	0.314539649	0.138244078	0
ENSG00000120586.4	MRC1	18098351	18200091	10_18231002_G_A	18231002	G	A	10_18231002_G_A_b37	1.936857373	0.801596116	1.993690392	0.936688187	1.948279032	0.82009527	0.943257647	0.943257647	-3.383619121	0.020326669	1.824702746	0.675446251	1.485492597	0.473194119	0.63926141	0.691807277	0.651204542	0.367420107	0.936419453	0.837033458	0
ENSG00000120675.4	DNAJC15	43597338	43683045	13_43597706_C_T	43597706	C	TRUE	13_43597706_C_T_b37	1.261185812	0.390041001	1.564069474	0.509093186	1.57851581	0.51619739	0.907320163	0.907320163	-1.44527757	0.063432766	1.994668045	0.941790011	1.988852535	0.915914359	0.490806386	0.586841999	0.547540666	0.472194607	1	1	0
ENSG00000120784.11	ZFP30	38104649	38183238	19_38132334_A_G	38132334	A	G	19_38132334_A_G_b37	1.50879681	0.483391079	1.515067849	0.486196708	1.954112601	0.830380614	0.525768778	0.525768778	-0.141072129	0.143401641	1.671277172	0.566412103	1.398464337	0.4379927	0.534093409	0.576095813	0.652899536	0.575654348	0.880133924	0.814508409	0
ENSG00000120798.12	NR2C1	95414004	95467479	12_94993339_C_G	94993339	C	G	12_94993339_C_G_b37	-3.587305528	0.018091104	-9.940922704	0.000549143	-0.695541207	0.100629315	0.431167741	0.431167741	0.264192206	0.187670885	-0.143942344	0.143133648	1.282493921	0.396963181	0.116411225	0.01643572	0.287180034	0.60113817	0.501227739	0.787813002	1
ENSG00000120860.6	CCDC53	102406704	102455927	12_102586795_A_C	102586795	A	C	12_102586795_A_C_b37	1.999491794	0.982014471	1.462039048	0.463279004	1.977008402	0.879478925	0.835029703	0.835029703	1.902181478	0.754463367	1.997029311	0.9565336	1.566133859	0.510097964	0.683645434	0.568865287	0.667186682	0.831724685	1	0.864754976	0
ENSG00000120896.9	SORBS3	22402498	22433301	8_21548697_A_G	21548697	A	G	8_21548697_A_G_b37	1.995047546	0.943896242	1.365601054	0.425746328	1.995974286	0.949409353	0.89511723	0.89511723	-2.736918228	0.02952191	1.219816418	0.377085	1.962348785	0.846145181	0.673428478	0.549214972	0.677528246	0.399655802	0.745024626	1	0
ENSG00000120910.10	PPP3CC	22298331	22398652	8_22601195_A_AG	22601195	A	AG	8_22601195_A_AG_b37	1.997620286	0.961092781	1.640040781	0.548528885	1.95656302	0.83490463	0.614388567	0.614388567	0.754551534	0.26442358	1.99979853	0.988675206	1.96118782	0.843821223	0.679635595	0.599132896	0.653620655	0.670118284	1	1	0
ENSG00000120915.9	EPHX2	27348295	27403081	8_26414021_GTTA_G	26414021	GTTA	G	8_26414021_GTTA_G_b37	-2.333479037	0.03736979	0.581239898	0.233607592	-5.401741678	0.006516076	0.490002987	0.490002987	-0.647997524	0.103680427	1.613535123	0.53416349	-1.694582755	0.054589434	0.165642662	0.441538855	0.065559511	0.536199407	0.86171411	0.31942998	1
ENSG00000121152.5	NCAPH	97001524	97039583	2_96598252_T_C	96598252	TRUE	C	2_96598252_T_C_b37;2_96598252_T_A_b37;2_96598252_T_G_b37	1.74479936	0.613436721	1.929302416	0.790323794	1.54341582	0.499224703	0.107620959	0.107620959	-0.608486971	0.106293133	-4.303054409	0.012053012	-2.44943464	0.034912803	0.582089545	0.665759639	0.542163475	0.537393129	0.154719403	0.25729918	0
ENSG00000121270.11	ABCC11	48200820	48281479	16_48274012_C_T	48274012	C	TRUE	16_48274012_C_T_b37	1.857521079	0.705828961	1.423979363	0.447876345	-0.545806309	0.110587442	0.227693945	0.227693945	-2.973104247	0.025744403	-1.874424849	0.049027105	1.92565253	0.785108955	0.613947086	0.55906905	0.298398055	0.393222313	0.298414059	0.99553665	0
ENSG00000121350.11	PYROXD1	21590548	21623300	12_21590557_A_C	21590557	A	C	12_21590557_A_C_b37	1.012173702	0.320274227	1.446126058	0.45673911	1.915622051	0.771449946	0.26335605	0.26335605	-2.066445626	0.043743228	1.236973205	0.382382952	1.814742032	0.666893029	0.4536054	0.565505424	0.636317645	0.429396954	0.746438673	0.952942137	0
ENSG00000121390.13	PSPC1	20248895	20357142	13_19328992_A_C	19328992	A	C	13_19328992_A_C_b37	1.974947161	0.874235468	1.970465256	0.863550145	-0.691466543	0.100886921	0.040347615	0.040347615	1.636949214	0.54681677	1.716259224	0.594259796	-1.219269493	0.072776101	0.654166725	0.680325488	0.287195413	0.784262618	0.893922432	0.362304672	0
ENSG00000121417.9	ZNF211	58141760	58154147	19_58141704_CTT_C	58141704	CTT	C	19_58141705_TTT_T_b37;19_58141707_T_TT_b37;19_58141706_TT_T_b37;19_58141704_CTTT_C_b37	1.730920481	0.603949908	1.165051581	0.360845534	1.969338828	0.860998451	0.569042998	0.569042998	1.566025522	0.510045149	1.992875402	0.932732578	0.501924422	0.220967703	0.578539833	0.520471093	0.661764306	0.77110341	1	0.617057158	0
ENSG00000121577.9	POPDC2	119355303	119384171	3_119361250_A_G	119361250	A	G	3_119361250_A_G_b37	-1.685403396	0.054890692	0.195704074	0.179194005	-0.566234081	0.109167338	0.034458523	0.034458523	1.999708244	0.986372095	1.411811658	0.443120532	-2.7511001	0.02927957	0.202589091	0.397987737	0.297325223	0.857168041	0.793799422	0.234449763	0
ENSG00000121644.14	DESI2	244816236	244872335	1_245422577_C_T	245422577	C	TRUE	1_245422577_C_T_b37	1.996391182	0.952097147	1.899194636	0.750865298	1.466645054	0.465199776	0.937178252	0.937178252	1.873334005	0.72191421	1.819080692	0.670584389	1.987503021	0.910990006	0.677286387	0.6581726	0.531114382	0.826476035	0.933872761	1	0
ENSG00000121691.4	CAT	34460471	34493609	11_35242660_C_T	35242660	C	TRUE	11_35242660_C_T_b37	1.917198283	0.773535912	1.936835332	0.801562214	1.891946087	0.7423707	0.999305155	0.999305155	1.142311459	0.354386346	1.568646489	0.511325547	0.004114039	0.157726809	0.633613346	0.669239691	0.628188477	0.716484523	0.843853417	0.526973977	0
ENSG00000121716.14	PILRB	99933736	99965356	7_100111319_T_C	100111319	TRUE	C	7_100111319_T_C_b37	-2.204640478	0.040313519	-0.020782181	0.155159199	-0.236769783	0.134762245	0.124892524	0.124892524	-3.665746623	0.017299352	0.31053761	0.193671853	-2.136150094	0.041976535	0.173265678	0.378851114	0.329701741	0.351070455	0.570553392	0.283647723	0
ENSG00000121766.10	ZCCHC17	31769841	31837783	1_31767295_A_ATATTTATT	31767295	A	ATATTTATT	1_31767295_A_ATATT_b37;1_31767295_A_ATATTTATT_b37	-2.339681793	0.037233882	-2.069222342	0.043671375	-2.058559488	0.043947974	0.058003959	0.058003959	1.997639145	0.961247131	-2.700603927	0.030152021	-3.11046896	0.023781891	0.165363854	0.219754292	0.195862179	0.851808953	0.244401759	0.20975844	0
ENSG00000121807.5	CCR2	46395224	46402419	3_45664160_AT_A	45664160	AT	A	3_45664161_TT_T_b37;3_45664162_T_TT_b37;3_45664160_ATT_A_b37	1.964546829	0.850649227	1.991657523	0.927224692	1.183100764	0.366088319	0.500319486	0.500319486	-0.604537871	0.106558215	1.295791305	0.401373115	1.236813386	0.382333116	0.648164198	0.691588642	0.483594363	0.537393129	0.765060848	0.772107147	0
ENSG00000121871.3	SLITRK3	164904507	164914897	3_164110962_A_C	164110962	A	C	3_164110962_A_C_b37	1.444286323	0.455992441	1.945189187	0.814894076	-0.922469742	0.087354069	0.456831556	0.456831556	0.000312936	0.157331686	1.486099244	0.473455107	1.899598055	0.751347817	0.521315126	0.67167138	0.268833904	0.578155783	0.821037578	0.983781615	0
ENSG00000121898.8	CPXM2	125465722	125699783	10_125650709_G_C	125650709	G	C	10_125650709_G_C_b37	1.922055848	0.780103009	0.620970005	0.240266444	1.071099415	0.33514877	0.507405377	0.507405377	1.565051572	0.509570766	0.387698604	0.204168598	1.975188181	0.874836876	0.634474062	0.444085731	0.469118648	0.77110341	0.583162083	1	0
ENSG00000121903.10	ZSCAN20	33938245	33962107	1_34526252_C_CT	34526252	C	CT	1_34526253_TT_T_b37;1_34526252_CTT_C_b37;1_34526254_T_TT_b37	-4.942984216	0.008414861	-2.87976521	0.027173315	-4.892805197	0.008654335	0.347534622	0.347534622	0.071679023	0.164942256	-6.447810072	0.003654833	-1.943357752	0.047056763	0.075935642	0.17123519	0.078522228	0.581618718	0.07720528	0.301437402	3
ENSG00000121964.10	GTDC1	144695634	145090135	2_145237269_T_G	145237269	TRUE	G	2_145237269_T_G_b37	1.941918026	0.809553551	1.247771017	0.385771438	1.52642684	0.491347924	0.703151501	0.703151501	0.54049616	0.227009082	1.08863042	0.33975129	1.987234028	0.910041177	0.639999062	0.53289677	0.538697977	0.636997976	0.723178588	1	0
ENSG00000122121.6	XPNPEP2	128872949	128903514	X_128848348_A_G	128848348	A	G	X_128848348_A_G_b37	1.910108307	0.76431489	1.920997751	0.778654113	1.344427114	0.418127245	0.048513616	0.048513616	-10.60534042	0.000384646	-4.464357171	0.011005945	-1.317983431	0.068525835	0.631410697	0.664382672	0.51057818	0.099483333	0.145870593	0.352885054	1
ENSG00000122194.14	PLG	161123269	161174347	6_160170458_GTT_G	160170458	GTT	G	6_160170459_TT_T_b37;6_160170460_T_TT_b37;6_160170458_GTT_G_b37	-0.184631747	0.139394401	-0.309707627	0.128568231	-0.869662802	0.09026378	0.140371498	0.140371498	-2.537356344	0.033162771	0.093186523	0.167317653	0.383260074	0.203546958	0.318869789	0.348966831	0.273355801	0.399655802	0.53434747	0.596360049	0
ENSG00000122359.13	ANXA11	81910644	81965328	10_81865857_T_C	81865857	TRUE	C	10_81865857_T_C_b37	-2.728076782	0.029674048	0.682062905	0.250962613	1.433896665	0.451811515	0.223688215	0.223688215	0.34270584	0.197969057	-4.314306735	0.011976756	-4.68304311	0.009733432	0.148699947	0.450120125	0.525960983	0.610455614	0.154341092	0.131063635	0
ENSG00000122406.8	RPL5	93297581	93307481	1_94184244_CTT_C	94184244	CTT	C	1_94184245_TTTT_T_b37;1_94184246_TTT_T_b37;1_94184244_CTTTT_C_b37	0.537393649	0.226515878	1.309132315	0.405869406	1.966365737	0.854486951	0.040816795	0.040816795	1.656756021	0.557962694	1.368992063	0.426985837	0.091873559	0.167171525	0.391352765	0.540587796	0.658983602	0.786878979	0.783005156	0.537640561	0
ENSG00000122477.8	LRRC39	100614408	100643771	1_100356197_GAAA_G	100356197	GAAA	G	1_100356199_AA_A_b37;1_100356197_GAAA_G_b37;1_100356198_AAA_A_b37;1_100356200_A_AA_b37	1.71773707	0.595221834	1.636264006	0.546438646	1.941475258	0.808843024	0.365783632	0.365783632	-0.435151791	0.11864241	1.999826712	0.98949703	1.974623446	0.873432362	0.57590548	0.597997657	0.646780443	0.553582506	1	1	0
ENSG00000122497.13	NBPF14	148003641	148025863	1_148003856_G_A	148003856	G	A	1_148003856_G_A_b37	-3.351227004	0.020707693	0.20825337	0.180713498	-0.831600479	0.092426207	0.032948576	0.032948576	-0.490717489	0.114519507	0.899469287	0.294149664	0.682685177	0.251074525	0.124774441	0.399840761	0.276739621	0.549715477	0.677951578	0.652729363	0
ENSG00000122512.10	PMS2	6012869	6048756	7_6769155_A_G	6769155	A	G	7_6769155_A_G_b37	-1.804251132	0.051122632	-0.698444589	0.100446197	-0.635770085	0.10448139	0.357108732	0.357108732	1.987803855	0.912063478	-3.902014032	0.015123582	-4.873169387	0.008749934	0.193959617	0.310507954	0.29195368	0.845497978	0.174533436	0.123359108	0
ENSG00000122591.7	FAM126A	22980877	23053749	7_22868389_G_A	22868389	G	A	7_22868389_G_A_b37	1.491698164	0.475874904	1.496014865	0.477754303	-2.437172215	0.035164445	0.86138161	0.86138161	-0.305996971	0.128875567	1.810450393	0.66329174	1.853586118	0.701986211	0.528676409	0.574206583	0.173714259	0.565243412	0.931833632	0.965230884	0
ENSG00000122674.8	CCZ1	5938355	5965605	7_5922471_CTT_C	5922471	CTT	C	7_5922474_TT_T_b37;7_5922473_TTT_T_b37;7_5922472_TTTT_T_b37;7_5922471_CTTTT_C_b37;7_5922475_T_TT_b37	0.402200169	0.206215286	0.618096954	0.239777255	1.495654166	0.477596799	0.320709187	0.320709187	0.248094874	0.185637411	-0.152891898	0.142301635	-2.184396742	0.04079773	0.376931129	0.444085731	0.535507013	0.598609311	0.50105127	0.279235915	0
ENSG00000122687.13	FTSJ2	2273865	2281840	7_2765426_G_A	2765426	G	A	7_2765426_G_A_b37;7_2765426_GT_G_b37	1.588970536	0.521447452	1.498854993	0.478997448	1.721289751	0.597547814	0.781650011	0.781650011	1.981704098	0.892404455	-0.155177675	0.142090006	1.318428877	0.409046238	0.55165344	0.574206583	0.581309722	0.8432487	0.50105127	0.802762367	0
ENSG00000122778.5	KIAA1549	138516125	138666064	7_138575947_T_C	138575947	TRUE	C	7_138575947_T_C_b37	1.751444877	0.618094302	1.63439502	0.545409732	1.867563376	0.715918921	0.365305855	0.365305855	0.116936782	0.169986401	0.888157132	0.291681701	0.983465041	0.313342339	0.583575351	0.597802494	0.620163032	0.587377084	0.675254022	0.716934278	0
ENSG00000122786.15	CALD1	134429002	134655479	7_134392998_G_A	134392998	G	A	7_134392998_G_A_b37	1.770556295	0.63193662	1.680532247	0.571927681	1.987594941	0.911316603	0.523772035	0.523772035	1.853849109	0.702241182	1.767140498	0.629411609	1.82526369	0.675936351	0.588856385	0.612550058	0.671868058	0.823327352	0.911114041	0.955404466	0
ENSG00000122861.11	PLAU	75668934	75677255	10_76055824_CT_C	76055824	CT	C	10_76055826_TTT_T_b37;10_76055827_TT_T_b37;10_76055825_TTTT_T_b37;10_76055824_CTTTT_C_b37	0.320800473	0.195030851	1.903411027	0.755962047	-0.306090924	0.128867775	0.331124779	0.331124779	0.749056691	0.263372387	0.671591077	0.249088469	1.925712076	0.785192915	0.368119382	0.659549195	0.322150325	0.670118284	0.631045951	0.99553665	0
ENSG00000122965.6	RBM19	114254542	114404176	12_114245401_G_A	114245401	G	A	12_114245401_G_A_b37	-1.62185579	0.05702523	-1.502369527	0.06128109	-1.52857547	0.060319592	0.30927936	0.30927936	1.893756023	0.744461518	-0.143295963	0.143193952	-3.44666386	0.019605732	0.20765821	0.252731273	0.230100035	0.831724685	0.501227739	0.189675395	0
ENSG00000122971.4	ACADS	121163537	121177811	12_121550088_TAA_T	121550088	TAA	TRUE	12_121550091_A_AAAA_b37;12_121550090_AA_A_b37;12_121550089_AAA_A_b37;12_121550091_A_AA_b37;12_121550091_A_AAA_b37;12_121550088_TAAA_T_b37	-4.112906684	0.013419825	-3.551482409	0.018465042	-5.301795473	0.006888574	0.413601342	0.413601342	0.718675784	0.257652965	-2.394851995	0.036047588	-2.842266465	0.027770374	0.100981875	0.136237741	0.067329599	0.667906061	0.262566905	0.227960973	1
ENSG00000123064.8	DDX54	113594978	113623284	12_113048310_T_A	113048310	TRUE	A	12_113048312_AA_A_b37;12_113048310_T_A_b37;12_113048311_AAA_A_b37;12_113048310_TAAA_T_b37	1.927540747	0.787789197	1.891994312	0.742426156	1.983304405	0.897190347	0.766134146	0.766134146	1.911822578	0.766507099	1.770396849	0.631818242	1.815928923	0.667897715	0.634918871	0.654956348	0.670932576	0.833052755	0.912352142	0.952942137	0
ENSG00000123124.9	WWP1	87354966	87490649	8_88203114_C_CCTATATCTATTTA	88203114	C	CCTATATCTATTTA	8_88203114_C_CCTATATCTATTTA_b37;8_88203114_C_T_b37;8_88203114_C_*_b37	1.356100642	0.4223023	1.508866241	0.483421996	-3.341537761	0.020823097	0.393001027	0.393001027	0.777983147	0.268965207	0.309972944	0.193597403	1.563823739	0.508973809	0.50605464	0.575143658	0.128944975	0.673876323	0.570553392	0.86418147	0
ENSG00000123130.12	ACOT9	23720369	23784592	X_24685833_CA_C	24685833	CA	C	X_24685834_AA_A_b37;X_24685835_A_AA_b37;X_24685833_CAA_C_b37	-11.7692158	0.000206696	-18.46420897	6.08E-06	-12.1829779	0.000165864	0.120684452	0.120684452	1.224823784	0.378620497	-7.226336857	0.002385584	-8.347617787	0.001296419	0.006326623	0.000829415	0.005554903	0.717514323	0.062960345	0.039768172	5
ENSG00000123143.8	PKN1	14543864	14582679	19_14864600_TAA_T	14864600	TAA	TRUE	19_14864604_AA_A_b37;19_14864603_AAA_A_b37;19_14864605_A_AA_b37;19_14864600_TAAAAA_*_b37	0.851249796	0.283810929	1.406915616	0.441228879	1.555993115	0.505194816	0.353829586	0.353829586	1.991355085	0.925921013	0.171443237	0.176298109	0.211789081	0.181144297	0.426195887	0.554328428	0.544135981	0.84764711	0.550410099	0.557978557	0
ENSG00000123201.10	GUCY1B2	51568646	51654998	13_51655576_A_G	51655576	A	G	13_51655576_A_G_b37	-0.777238832	0.095612878	-0.613381116	0.105965617	1.078541405	0.337092284	0.31741514	0.31741514	-0.334698698	0.126519469	0.988363911	0.314511202	1.273941238	0.394163688	0.265828865	0.316770452	0.470393462	0.563925743	0.696357352	0.785707556	0
ENSG00000123360.7	PDE1B	54943133	54973023	12_54928046_G_A	54928046	G	A	12_54928046_G_A_b37	1.093476568	0.34103854	1.701493385	0.584820157	1.223414236	0.378187373	0.260329081	0.260329081	-0.155597373	0.142051187	1.999590365	0.983852366	1.999098992	0.976053653	0.46872563	0.615196651	0.487972035	0.575654348	1	1	0
ENSG00000123416.11	TUBA1B	49521564	49525180	12_48727063_C_G	48727063	C	G	12_48727063_C_G_b37	-5.298614211	0.006900781	-4.394359921	0.01144835	-0.617127197	0.105715677	0.981851144	0.981851144	9.65E-05	0.157309222	-6.10276787	0.004419772	-3.550601755	0.018474335	0.068554485	0.104388311	0.294476231	0.578155783	0.086790632	0.186416771	2
ENSG00000123427.11	METTL21B	58165274	58176324	12_58283731_T_C	58283731	TRUE	C	12_58283731_T_C_b37	1.538076345	0.49672632	1.484050673	0.472574717	1.840929528	0.690013757	0.117917557	0.117917557	1.438443238	0.453633679	1.190805957	0.36835864	1.84753077	0.696186754	0.54065166	0.573044938	0.613593557	0.748933377	0.740031555	0.964940791	0
ENSG00000123453.12	SARDH	136528681	136605077	9_136554137_T_C	136554137	TRUE	C	9_136554137_T_C_b37	-9.76254029	0.000604347	-2.804685733	0.028382443	-7.70620146	0.001836472	0.055697603	0.055697603	1.799197345	0.654073744	-8.309579193	0.001323415	-9.205201475	0.000815684	0.014409043	0.175295385	0.028750006	0.814414716	0.045375493	0.030235287	4
ENSG00000123454.6	DBH	136501481	136524466	9_136500515_T_C	136500515	TRUE	C	9_136500515_T_C_b37	-13.27029664	9.32E-05	-21.60008636	1.19E-06	-23.3858712	4.69E-07	0.11968203	0.11968203	1.741041012	0.610836248	-5.534820094	0.006051778	-3.91715215	0.014994175	0.00350869	0.000251638	7.00E-05	0.804745918	0.10284268	0.164338154	3
ENSG00000123485.7	HJURP	234742061	234763212	2_235569410_C_CAAA	235569410	C	CAAA	2_235569411_A_AAA_b37;2_235569411_A_AAAA_b37;2_235569411_A_AAAAA_b37;2_235569411_A_AA_b37;2_235569410_CA_C_b37;2_235569411_A_AAAAAA_b37	1.972704216	0.868775264	1.692080597	0.578959738	1.549747443	0.502215044	0.509943426	0.509943426	0.237731252	0.184341784	1.997247162	0.958156194	1.992353674	0.930319172	0.652451987	0.614881993	0.54328404	0.598534117	1	1	0
ENSG00000123496.3	IL13RA2	114238537	114254540	X_113569358_T_G	113569358	TRUE	G	X_113569358_T_G_b37	1.975190738	0.874843272	0.875192451	0.288885614	1.516630718	0.486900121	0.434909002	0.434909002	-0.082493921	0.148996567	1.676217874	0.569343542	1.544056233	0.499525786	0.654354143	0.474381334	0.538697977	0.578155783	0.880574001	0.856960774	0
ENSG00000123643.8	SLC36A1	150816606	150871942	5_150853193_CTTTTGCTTTG_C	150853193	CTTTTGCTTTG	C	5_150853193_CTTTTGCTTTG_C_b37	-0.891986961	0.089021074	-0.63509724	0.104525661	0.06643653	0.16436911	0.529501271	0.529501271	1.858983118	0.70727218	-6.77330927	0.003056704	-1.518944284	0.060671082	0.258175036	0.315029266	0.358552145	0.823709672	0.070517939	0.33248156	1
ENSG00000123689.5	G0S2	209848764	209849733	1_209454296_G_A	209454296	G	A	1_209454296_G_A_b37	-4.245116932	0.012453616	-3.953950631	0.014684341	-6.314303186	0.003933409	0.184163311	0.184163311	-3.041709031	0.024744067	-2.471298151	0.034468794	-2.429139758	0.03533031	0.097398925	0.118605697	0.050043619	0.390049865	0.258683361	0.257310814	2
ENSG00000123838.6	C4BPA	207277606	207318317	1_207253133_A_G	207253133	A	G	1_207253133_A_G_b37	-0.921021759	0.087432485	-5.114832175	0.007644876	1.363607206	0.425020045	0.01042792	0.01042792	0.433606815	0.210731585	1.089273728	0.339921791	1.089273728	0.339921791	0.254545645	0.08747606	0.513373278	0.624688732	0.723178588	0.738736488	1
ENSG00000123892.7	RAB38	87846409	87908635	11_87911594_GT_G	87911594	GT	G	11_87911594_GT_G_b37	1.602440515	0.528352339	1.62209687	0.538727588	1.914469424	0.769937913	0.67856223	0.67856223	1.012554819	0.320367597	1.618014232	0.536542398	1.138521576	0.353325296	0.554298165	0.595254144	0.635975677	0.707830931	0.864706093	0.746641341	0
ENSG00000123965.12	PMS2P5	74306893	74366314	7_74297908_C_G	74297908	C	G	7_74297908_C_G_b37	1.898007788	0.749451875	1.98659645	0.907831892	1.963665356	0.848826075	0.037485307	0.037485307	1.475946309	0.469117596	1.922367361	0.780531594	-1.003575915	0.083080957	0.626624244	0.689184793	0.656571162	0.754652256	0.987584159	0.387118507	0
ENSG00000124209.3	RAB22A	56884751	56942563	20_57304741_T_TACACACACAC	57304741	TRUE	TACACACACAC	20_57304743_CAC_C_b37;20_57304741_T_C_b37;20_57304741_TACAC_T_b37;20_57304745_C_CACACACACAC_b37;20_57304745_C_CACACACAC_b37;20_57304745_C_CACACAC_b37	-1.20664279	0.073339822	0.234464309	0.183935539	-0.880055647	0.089682922	0.262589621	0.262589621	1.384971794	0.432900859	0.726383899	0.259089396	-2.270071675	0.038789294	0.235202045	0.404668311	0.272652222	0.737377051	0.641102409	0.272267834	0
ENSG00000124217.3	MOCS3	49575362	49577820	20_49450829_C_CTTT	49450829	C	CTTT	20_49450830_T_TTT_b37;20_49450830_T_TTTT_b37;20_49450830_T_TTTTT_b37;20_49450830_T_TT_b37;20_49450829_CT_C_b37;20_49450830_T_TTTTTT_b37	1.976824087	0.879000507	1.242674014	0.384166646	1.990024087	0.920439997	0.853770897	0.853770897	1.999380261	0.98013906	1.994675952	0.941833112	1.997449803	0.959724369	0.65589606	0.532307031	0.672470562	0.856086509	1	1	0
ENSG00000124224.12	PPP4R1L	56806187	56884495	20_57089403_C_T	57089403	C	TRUE	20_57089403_C_T_b37	-2.66001479	0.030872926	-2.261761536	0.038979481	-3.711796189	0.016851289	0.569008369	0.569008369	-7.597977945	0.001947918	1.958353535	0.838295159	1.876389559	0.725151193	0.152573109	0.20868849	0.115941188	0.167879804	1	0.973073431	0
ENSG00000124228.10	DDX27	47835883	47860614	20_48721192_C_CAAAA	48721192	C	CAAAA	20_48721192_CA_C_b37;20_48721193_A_AAAAAA_b37;20_48721193_A_AAA_b37;20_48721193_A_AAAA_b37;20_48721193_A_AAAAA_b37;20_48721193_A_AAAAAAA_b37	-1.442417232	0.063542663	-1.684373141	0.054924614	1.557385253	0.505863121	0.103595662	0.103595662	0.20199515	0.179953886	1.940128413	0.806699017	-2.751111006	0.029279385	0.221626872	0.240540792	0.544135981	0.595863224	0.994190965	0.234449763	0
ENSG00000124343.8	XG	2670090	2734539	X_2736301_G_C	2736301	G	C	X_2736301_G_C_b37	-5.554971656	0.005984474	-4.98811253	0.008205284	-11.38928557	0.000253066	0.290385787	0.290385787	-3.14798577	0.023273355	0.66961854	0.248737367	1.571788864	0.512868025	0.063316245	0.088672464	0.007583199	0.379451014	0.631045951	0.866366578	3
ENSG00000124562.5	SNRPC	34725182	34741571	6_34227123_G_A	34227123	G	A	6_34227123_G_GA_b37;6_34227123_G_GAA_b37;6_34227123_G_GAAA_b37;6_34227123_G_A_b37	1.632962775	0.54462368	1.961236357	0.843917652	1.88510585	0.734639565	0.162579279	0.162579279	1.682536107	0.573135754	1.796499186	0.651909806	0.146649845	0.173394254	0.560465554	0.675801323	0.62487547	0.79391412	0.924241794	0.543871969	0
ENSG00000124564.13	SLC17A3	25833293	25882514	6_25872557_C_CA	25872557	C	CA	6_25872557_CAA_C_b37;6_25872559_A_AA_b37;6_25872558_AA_A_b37;6_25872559_A_AAA_b37;6_25872557_C_A_b37	1.889085997	0.739105946	1.999577241	0.983595766	1.800320806	0.654979916	0.724007944	0.724007944	0.380335085	0.203138517	1.995262484	0.945125243	1.838351559	0.68764335	0.624427944	0.701737325	0.59964849	0.611768837	1	0.961929628	0
ENSG00000124568.6	SLC17A1	25783124	25832287	6_25830038_C_A	25830038	C	A	6_25830038_C_A_b37	1.986104549	0.906163558	1.975816925	0.876419993	1.456950686	0.461171732	0.479437635	0.479437635	1.127398311	0.350236057	1.999389418	0.980286307	1.99987523	0.991087758	0.664171522	0.681694181	0.529897229	0.716484523	1	1	0
ENSG00000124587.9	PEX6	42931607	42946958	6_42942779_A_G	42942779	A	G	6_42942779_A_G_b37	-0.895738358	0.088814075	-0.04217158	0.152991102	0.313168161	0.19401913	0.291759741	0.291759741	1.899875905	0.751680766	-3.507001238	0.018940494	-2.119415695	0.042393718	0.257904928	0.376378476	0.385456155	0.831724685	0.192594336	0.283647723	0
ENSG00000124588.15	NQO2	2988220	3019996	6_3003970_A_G	3003970	A	G	6_3003970_A_G_b37	0.754291911	0.264373795	0.849629136	0.283471528	0.372155487	0.202001442	0.961538311	0.961538311	1.211501604	0.374554564	1.948177481	0.819921767	1.178261683	0.364672413	0.41560158	0.471965619	0.387993941	0.716484523	0.999997494	0.754030885	0
ENSG00000124615.13	MOCS1	39867353	39902290	6_39891369_C_T	39891369	C	TRUE	6_39891369_C_T_b37	1.570993519	0.512476856	1.987340594	0.91041585	1.529852405	0.492919276	0.623195702	0.623195702	-2.281396771	0.038531672	1.233158347	0.381195889	1.67717252	0.569913368	0.548309597	0.689534669	0.53891361	0.40713529	0.745763308	0.898090775	0
ENSG00000124713.5	GNMT	42928495	42931618	6_42285892_C_CA	42285892	C	CA	6_42285893_AA_A_b37;6_42285894_A_AA_b37;6_42285892_CAA_C_b37;6_42285892_C_A_b37	-13.2436565	9.45E-05	-10.23458844	0.000469117	-6.813745229	0.002989697	0.002091253	0.002091253	0.457923317	0.21430896	-16.0252709	2.18E-05	-15.64924462	2.66E-05	0.00350869	0.015000549	0.040287762	0.625258857	0.00299648	0.003382881	5
ENSG00000124786.8	SLC35B3	8413300	8435794	6_8347404_G_A	8347404	G	A	6_8347404_G_A_b37	-0.512872882	0.112919909	1.657989657	0.558671106	1.764656627	0.627589794	0.01492522	0.01492522	1.790923753	0.647492397	-0.901670754	0.088487793	-0.458602532	0.11688273	0.286733287	0.605986396	0.591171516	0.811701028	0.400990698	0.455787383	0
ENSG00000124920.9	MYRF	61520113	61555990	11_61524974_G_A	61524974	G	A	11_61524974_G_A_b37	-2.630042243	0.03141679	-1.462286002	0.062783459	-8.758303694	0.001038125	0.42553963	0.42553963	0.750282406	0.263606422	0.72032237	0.257958983	1.277977349	0.395481243	0.153738966	0.254874464	0.019867136	0.670118284	0.641102409	0.786907492	1
ENSG00000125124.7	BBS2	56500747	56554195	16_56452967_ACT_A	56452967	ACT	A	16_56452967_ACT_A_b37	-1.703246335	0.054306711	1.209398451	0.373918292	-4.09895497	0.013526185	0.667730907	0.667730907	0.526469396	0.224789469	-0.873157184	0.090068024	-0.217502667	0.136453625	0.201926642	0.52674829	0.1004167	0.63453543	0.402898826	0.491978697	0
ENSG00000125246.11	CLYBL	100258918	100549387	13_100878820_T_C	100878820	TRUE	C	13_100878820_T_C_b37	1.204208619	0.372354664	1.22847228	0.379744855	1.921222146	0.778960508	0.103904835	0.103904835	1.979837391	0.887083875	1.693982614	0.580134421	0.119460881	0.170272886	0.48442938	0.530123378	0.637662583	0.8432487	0.887839391	0.540442022	0
ENSG00000125445.6	MRPS7	73257754	73262454	17_73219644_G_A	73219644	G	A	17_73219644_G_A_b37	0.165084869	0.175548096	1.976044856	0.876999099	1.166303749	0.361205892	0.061777816	0.061777816	1.999282775	0.978634367	-2.058885506	0.04393949	-1.350839633	0.067170743	0.351565271	0.681694181	0.481687193	0.855855208	0.2853472	0.350221622	0
ENSG00000125450.6	NUP85	73201753	73231853	17_73222865_G_A	73222865	G	A	17_73222865_G_A_b37	-1.184271635	0.074350125	-0.763613162	0.096430224	1.079701283	0.337396551	0.747958949	0.747958949	-0.724902733	0.09879414	-0.227419733	0.135580098	-0.27442697	0.13152373	0.236856088	0.306230644	0.470529735	0.52485085	0.492597736	0.483181274	0
ENSG00000125454.7	SLC25A19	73269072	73285591	17_73204530_T_C	73204530	TRUE	C	17_73204530_T_C_b37	1.938723668	0.8044899	1.874591358	0.723240841	1.760108323	0.624284362	0.649231381	0.649231381	-0.011694786	0.156090862	0.996616097	0.316493085	0.852716228	0.284118474	0.63972532	0.650566719	0.590319518	0.578155783	0.69886927	0.687175106	0
ENSG00000125485.13	DDX31	135468383	135545788	9_135501960_A_G	135501960	A	G	9_135501960_A_G_b37	-5.847610334	0.005088793	-5.960192624	0.004781732	-5.133327838	0.007566417	0.124291525	0.124291525	1.998823894	0.972642386	-4.04001714	0.013985148	-6.961193607	0.002757747	0.058328285	0.068477296	0.070911491	0.854867445	0.168114746	0.064069057	4
ENSG00000125534.5	PPDPF	62152076	62153559	20_62139177_A_G	62139177	A	G	20_62139177_A_G_b37	1.64653197	0.552156497	1.983654204	0.898267145	1.655990056	0.557523701	0.482412249	0.482412249	1.631022643	0.543562225	0.934843819	0.302042119	1.190990827	0.368413351	0.564152738	0.686346198	0.566065492	0.78414581	0.682768428	0.757699041	0
ENSG00000125538.7	IL1B	113587327	113594480	2_113480938_G_GCACACACACA	113480938	G	GCACACACACA	2_113480938_G_GCACACA_b37;2_113480938_G_GCACACACACA_b37;2_113480938_G_GCACACACACACA_b37;2_113480938_G_GCACACACACACACA_b37;2_113480938_G_GCACACACA_b37;2_113480938_G_GCACA_b37	-2.415116547	0.035621845	-6.081618137	0.00447165	-1.771816167	0.052123009	0.308861131	0.308861131	1.976263336	0.877556846	-0.950429303	0.085854749	-2.205707446	0.040288166	0.162201843	0.065416358	0.215433745	0.840899746	0.395027636	0.278929508	1
ENSG00000125618.12	PAX8	113973573	114036527	2_113992800_TCC_T	113992800	TCC	TRUE	2_113992800_TCC_T_b37	1.76985889	0.631419218	-1.163515838	0.07530085	-1.209355915	0.0732183	0.048120901	0.048120901	1.567092775	0.510565854	1.929320658	0.790350216	0.887064596	0.291444746	0.588856385	0.276370506	0.249654679	0.77110341	0.98988814	0.694565523	0
ENSG00000125637.11	PSD4	113914901	113966973	2_113943470_A_G	113943470	A	G	2_113943470_A_G_b37	1.560845194	0.507530677	1.961658701	0.844759396	1.960711478	0.842878163	0.071395932	0.071395932	1.989727484	0.919269912	1.623811295	0.539650068	0.683910401	0.251295053	0.546290773	0.675854781	0.65585429	0.845717919	0.86739698	0.652729363	0
ENSG00000125648.10	SLC25A23	6436089	6465214	19_5642690_TGAGACAGAG_T	5642690	TGAGACAGAG	TRUE	19_5642690_TGAGACAGAG_T_b37;19_5642690_TGAGACAGAG_*_b37;19_5642691_GAGACAGAG_G_b37	1.94885424	0.821081425	1.987303747	0.910286121	0.917437399	0.298124991	0.952364912	0.952364912	1.94359354	0.812268576	1.995217372	0.944865013	1.993469456	0.935591641	0.640240907	0.689534669	0.447656761	0.836811999	1	1	0
ENSG00000125703.10	ATG4C	63249805	63331184	1_63600738_T_TA	63600738	TRUE	TA	1_63600738_TA_T_b37;1_63600739_A_AA_b37	1.999599982	0.984043004	1.993139361	0.93398753	1.643076262	0.550219696	0.571124144	0.571124144	1.680193404	0.571723897	1.869295932	0.717703152	1.952331551	0.827171181	0.683813887	0.691807277	0.563168996	0.792732553	0.950884617	1	0
ENSG00000125734.9	GPR108	6729924	6737614	19_6739278_C_T	6739278	C	TRUE	19_6739278_C_T_b37	-0.289668423	0.130237743	-5.325448161	0.006798501	-5.055030722	0.007904295	0.493801011	0.493801011	-2.700864642	0.030147447	0.372387766	0.202033628	0.560899037	0.23028488	0.305755274	0.083086168	0.0728784	0.399655802	0.580299262	0.629941806	2
ENSG00000125741.4	OPA3	46030684	46105470	19_45936946_TAA_T	45936946	TAA	TRUE	19_45936946_TAA_T_b37;19_45936947_AA_A_b37;19_45936948_A_AA_b37	-0.583165424	0.108005482	-1.392830576	0.065480448	1.275539454	0.394684655	0.263934917	0.263934917	1.854953825	0.703315089	-2.205827728	0.040285309	-2.770080631	0.028958469	0.281189433	0.260470821	0.497956463	0.823709672	0.275157836	0.23430708	0
ENSG00000125743.6	SNRPD2	46190711	46195827	19_46354835_C_CA	46354835	C	CA	19_46354836_AA_A_b37;19_46354837_A_AA_b37;19_46354835_CAA_C_b37;19_46354837_A_AAA_b37	-3.793991196	0.01608104	-4.071952735	0.013734504	-3.182983836	0.022809122	0.220136075	0.220136075	1.209522256	0.373955705	-2.315697743	0.037762282	-3.197120682	0.022624334	0.107129148	0.114092101	0.135071245	0.716484523	0.266382906	0.205577881	0
ENSG00000125746.10	EML2	46110251	46148887	19_45820238_C_G	45820238	C	G	19_45820238_C_G_b37	1.969247552	0.860793815	1.421223329	0.446792227	1.935365714	0.799315759	0.733218836	0.733218836	1.36123248	0.424157449	0.614367521	0.239144056	1.81094019	0.663700284	0.649652894	0.558014185	0.642659223	0.735409413	0.620232895	0.951563336	0
ENSG00000125779.17	PANK2	3869485	3907605	20_3870410_C_T	3870410	C	TRUE	20_3870410_C_T_b37	1.868851565	0.717244262	1.763314736	0.62661051	1.842306583	0.691289071	0.952978023	0.952978023	1.812051946	0.66462995	1.866492941	0.714823157	1.99025671	0.921370035	0.617890699	0.623660241	0.614343246	0.817561266	0.950884617	1	0
ENSG00000125817.7	CENPB	3764497	3767337	20_3662272_C_T	3662272	C	TRUE	20_3662272_C_T_b37	-1.136914271	0.076538486	1.889475525	0.739547817	0.66785948	0.248424774	0.076093951	0.076093951	0.855215412	0.284643585	-0.034729224	0.153741561	-0.797172749	0.094430686	0.239780586	0.653763245	0.416724677	0.686823721	0.517742924	0.409903729	0
ENSG00000125818.13	PSMF1	1093905	1160596	20_373201_A_AT	373201	A	AT	20_373201_AT_A_b37;20_373202_T_TT_b37;20_373202_T_TTT_b37	1.876329997	0.725087667	1.997181435	0.95766007	1.56994772	0.511963296	0.935518461	0.935518461	-0.521314482	0.112316925	1.507466168	0.482799192	1.126775804	0.350064259	0.619750795	0.695044926	0.54712681	0.548984535	0.82768889	0.742763829	0
ENSG00000125821.7	DTD1	18568536	18744561	20_18561422_G_A	18561422	G	A	20_18561422_G_A_b37	0.568556958	0.231529078	-0.579675989	0.108243817	1.088532262	0.339725284	0.75276064	0.75276064	1.219301393	0.376927566	1.764923996	0.627785326	0.874319141	0.288698498	0.394012276	0.318222972	0.471467662	0.716493574	0.910751489	0.691051902	0
ENSG00000125877.8	ITPA	3189513	3204516	20_3196390_G_A	3196390	G	A	20_3196390_G_A_b37	0.128959691	0.171355979	1.064742317	0.333500436	-0.312648823	0.128325206	0.020852125	0.020852125	-1.40813452	0.064875748	0.460651815	0.214714853	-1.767762238	0.052249491	0.347782333	0.505457759	0.321932526	0.47804373	0.591272369	0.315960249	0
ENSG00000125945.10	ZNF436	23685940	23695935	1_23685489_C_T	23685489	C	TRUE	1_23685489_C_T_b37	-1.948695257	0.046907724	-0.121011174	0.145290592	1.989262427	0.917469121	0.018429352	0.018429352	1.823516433	0.674412788	-1.944107268	0.047035804	-4.707960631	0.009598343	0.185746562	0.367839155	0.671952029	0.818298873	0.295148293	0.129774322	0
ENSG00000125977.6	EIF2S2	32676103	32700138	20_33357847_CT_C	33357847	CT	C	20_33357848_TTT_T_b37;20_33357849_TT_T_b37;20_33357850_T_TT_b37;20_33357847_CTTT_C_b37	-19.03033817	4.52E-06	-17.74375654	8.86E-06	-19.98245053	2.75E-06	0.121414152	0.121414152	-1.518842172	0.06067482	-11.67215556	0.000217658	-14.68782061	4.41E-05	0.000393825	0.001033499	0.000329804	0.470021377	0.014654154	0.004619762	5
ENSG00000126012.7	KDM5C	53220502	53254604	X_54170918_A_G	54170918	A	G	X_54170918_A_G_b37	1.9228879	0.781249834	1.458639841	0.461869579	1.34261954	0.417486266	0.149505936	0.149505936	1.910944098	0.765380829	1.405717303	0.440767788	0.546133391	0.227908534	0.634474062	0.568180841	0.510342759	0.833052755	0.793799422	0.626996292	0
ENSG00000126091.15	ST3GAL3	44171494	44396831	1_45392810_C_A	45392810	C	A	1_45392811_A_AA_b37;1_45392810_C_A_b37;1_45392810_CA_C_b37;1_45392811_A_AAA_b37	1.99899143	0.97466505	1.830109046	0.680208738	1.982057179	0.893441467	0.001910003	0.001910003	-0.431416654	0.118925379	1.744841814	0.613466232	1.873923698	0.722535466	0.682518086	0.640727955	0.670932576	0.553991663	0.906325616	0.973073431	0
ENSG00000126107.10	HECTD3	45468211	45477001	1_46284441_T_C	46284441	TRUE	C	1_46284441_T_C_b37	-0.318602616	0.12783482	-3.661219646	0.017344058	0.57106397	0.231938157	0.087811374	0.087811374	1.954026213	0.830223455	0.068018399	0.164541811	0.988150273	0.314460109	0.304467607	0.130313916	0.408829578	0.839070713	0.531331277	0.716934278	0
ENSG00000126214.16	KLC1	104028232	104167888	14_103619220_C_T	103619220	C	TRUE	14_103619220_C_T_b37	1.869006389	0.717404046	1.704860936	0.586945962	1.999886714	0.991507817	0.801238873	0.801238873	1.860015088	0.708296013	1.99063199	0.922894371	0.072573836	0.165040311	0.617890699	0.616430878	0.687061336	0.82418949	1	0.53642166	0
ENSG00000126217.16	MCF2L	113548691	113754053	13_113678346_C_T	113678346	C	TRUE	13_113678346_C_T_b37	0.792791571	0.271885691	0.702127641	0.254602228	-7.775930563	0.001768112	0.803246093	0.803246093	1.614011906	0.534415805	1.925075028	0.784296531	1.913494014	0.768666973	0.419079327	0.451867264	0.028356595	0.780283583	0.988686093	0.990510504	1
ENSG00000126231.9	PROZ	113812967	113826694	13_113858789_C_T	113858789	C	TRUE	13_113858789_C_T_b37	-2.50374161	0.033820773	1.996312886	0.95158092	-1.626829022	0.056855046	0.005441437	0.005441437	1.993373147	0.935119486	-3.243133271	0.022033556	0.008719147	0.158207019	0.159261537	0.69483479	0.225574364	0.851197246	0.208751387	0.526973977	0
ENSG00000126460.6	PRRG2	50083902	50094272	19_50067508_A_G	50067508	A	G	19_50067508_A_G_b37	-3.412865927	0.019988873	-3.346508021	0.020763816	0.039135206	0.16142086	0.238777676	0.238777676	-4.773722936	0.009250966	1.781568762	0.640237844	0.761675353	0.26579418	0.123653307	0.142973779	0.35698582	0.308913028	0.916762926	0.668710825	0
ENSG00000126464.9	PRR12	50094899	50129696	19_50075157_G_C	50075157	G	C	19_50075157_G_C_b37;19_50075157_G_A_b37	1.951279445	0.825304749	1.95712452	0.835959915	1.52071679	0.488747172	0.771028437	0.771028437	-0.264441964	0.132373887	1.624156158	0.539835978	-1.282546894	0.070020191	0.641721083	0.675798899	0.538697977	0.565243412	0.86739698	0.356270111	0
ENSG00000126602.6	TRAP1	3701639	3767598	16_3386674_C_CTT	3386674	C	CTT	16_3386674_C_CTT_b37;16_3386674_C_CT_b37;16_3386674_C_CTTT_b37;16_3386674_C_CTTTTTTTTTTTTT_b37	1.911554338	0.766162553	1.999294573	0.978810774	1.997867507	0.963167639	0.758692408	0.758692408	1.990994519	0.92439647	0.915200132	0.297626269	1.781353966	0.640073514	0.631410697	0.700213692	0.680492289	0.84764711	0.681022404	0.938490011	0
ENSG00000126803.8	HSPA2	65002622	65009955	14_64109021_T_G	64109021	TRUE	G	14_64109021_T_G_b37	1.431788866	0.450970641	-0.136666541	0.143814092	1.993077001	0.933688884	0.16963113	0.16963113	1.959772738	0.841036891	1.693236693	0.579673174	1.393691301	0.436181045	0.518702003	0.366084247	0.675296358	0.839872473	0.887809565	0.813771524	0
ENSG00000126838.5	PZP	9301435	9360966	12_8490140_A_G	8490140	A	G	12_8490140_A_G_b37	1.795472221	0.65109071	1.940037019	0.80655446	1.85243192	0.700870305	0.631496412	0.631496412	0.917996697	0.298249835	1.592239269	0.523108263	1.453683386	0.459826642	0.593993199	0.66954954	0.616031425	0.697553812	0.85363575	0.825070815	0
ENSG00000126870.11	WDR60	158649268	158749438	7_158686337_C_T	158686337	C	TRUE	7_158686337_C_T_b37	1.994382238	0.940253116	1.916781701	0.772982536	1.779548362	0.638696008	0.720027293	0.720027293	1.999821814	0.989349659	1.308111946	0.405522925	0.782813318	0.269913474	0.671487739	0.663374655	0.594419232	0.857168041	0.767348754	0.672033624	0
ENSG00000126882.8	FAM78A	134133462	134151934	9_133629595_GA_G	133629595	GA	G	9_133629596_AA_A_b37;9_133629595_GAA_G_b37;9_133629597_A_AA_b37	0.810174894	0.275364837	0.566805199	0.231243752	0.614642334	0.239190646	0.625587974	0.625587974	0.991973236	0.31537603	1.649435015	0.55379348	1.266356564	0.391704752	0.420288038	0.438847701	0.413174943	0.706481823	0.875222091	0.78206839	0
ENSG00000126903.11	SLC10A3	153715644	153719016	X_153372690_CA_C	153372690	CA	C	X_153372692_AA_A_b37;X_153372691_AAA_A_b37;X_153372690_CAAA_C_b37	0.795140836	0.272352647	-0.406991849	0.120794286	1.099458162	0.342636466	0.665472896	0.665472896	1.75200762	0.618492265	1.952636559	0.827716291	1.894467848	0.745289208	0.419079327	0.338493491	0.473392111	0.806445632	1	0.980864858	0
ENSG00000127124.9	HIVEP3	41972035	42501596	1_42473397_T_C	42473397	TRUE	C	1_42473397_T_C_b37	1.485606128	0.473242944	1.999187122	0.977254582	1.98960891	0.918806922	0.56737928	0.56737928	1.545328779	0.500124973	-0.64073789	0.104155158	1.755761838	0.621161709	0.527512666	0.699958491	0.671952029	0.77110341	0.432755498	0.928085362	0
ENSG00000127324.4	TSPAN8	71518864	71835678	12_71514124_C_A	71514124	C	A	12_71514124_C_A_b37;12_71514124_C_G_b37	1.980199163	0.888094742	1.835374295	0.684932962	1.964054936	0.849628985	0.495841247	0.495841247	-1.53405087	0.060120734	-2.394448743	0.036056114	-1.597433084	0.05786886	0.658221796	0.641319906	0.656571162	0.46950065	0.262566905	0.32735335	0
ENSG00000127328.17	RAB3IP	70132460	70216984	12_70877016_G_A	70877016	G	A	12_70877016_G_A_b37	0.584774757	0.234190906	1.96616893	0.85406661	1.000188033	0.317356011	0.16925284	0.16925284	1.286725535	0.398358907	1.127853412	0.350361727	0.60066681	0.236835248	0.395561211	0.676885212	0.455984501	0.725006264	0.728778901	0.638974674	0
ENSG00000127337.2	YEATS4	69753482	69784576	12_69721038_CAA_C	69721038	CAA	C	12_69721039_AAA_A_b37;12_69721040_AA_A_b37;12_69721038_CAAA_C_b37;12_69721041_A_AA_b37	-5.074683516	0.007818063	-0.637512485	0.104366841	1.051769343	0.330170078	0.100580356	0.100580356	-11.60068288	0.000226103	0.807541511	0.27483421	0.4238657	0.209318396	0.07302002	0.315029266	0.465101553	0.071270581	0.65988214	0.604148197	2
ENSG00000127364.2	TAS2R4	141478241	141479235	7_141473366_A_G	141473366	A	G	7_141473366_A_G_b37	0.77190303	0.267777452	1.452238145	0.459233644	0.043162855	0.161851984	0.518364098	0.518364098	1.826736361	0.677227448	1.06746765	0.334205759	0.456024039	0.21402696	0.416281299	0.56717989	0.357513119	0.818298873	0.717644284	0.609716157	0
ENSG00000127399.10	LRRC61	150019727	150035239	7_150033882_A_G	150033882	A	G	7_150033882_A_G_b37	-0.776398707	0.095663055	-0.849935437	0.091377606	-3.729720443	0.016680138	0.625184963	0.625184963	-0.809681352	0.093696985	1.917866619	0.774426869	1.95251836	0.827504828	0.265828865	0.2979429	0.115813293	0.518914244	0.984901404	1	0
ENSG00000127463.9	EMC1	19542157	19578046	1_19367914_A_ATG	19367914	A	ATG	1_19367918_G_GTG_b37;1_19367918_G_GTGTG_b37;1_19367914_ATGTG_A_b37;1_19367916_GTG_G_b37;1_19367918_G_GTGTGTGTGTG_b37;1_19367918_G_TGTGTG_b37	1.523941375	0.490213043	0.067041053	0.164435084	1.939151473	0.8051598	0.125492316	0.125492316	1.772588645	0.633449949	1.252552353	0.387285526	1.469261315	0.466296467	0.538049388	0.386150884	0.64519446	0.809114014	0.749962398	0.832748499	0
ENSG00000127481.10	UBR4	19400999	19536770	1_19104640_G_A	19104640	G	A	1_19104640_G_A_b37	-5.423685518	0.006437083	-4.33064561	0.011866911	-3.735846101	0.016622058	0.555878564	0.555878564	-4.001361545	0.014294842	0.18902555	0.17839138	-2.058637629	0.043945941	0.065676288	0.106518248	0.115762972	0.340783367	0.550410099	0.289317949	1
ENSG00000127578.6	WFIKKN1	679238	684116	16_677020_G_T	677020	G	TRUE	16_677020_G_T_b37	1.943039404	0.811365986	1.641533352	0.549359056	1.999849	0.990195663	0.024469506	0.024469506	1.705531259	0.587370985	1.609046443	0.531798597	1.850224836	0.698750312	0.639999062	0.5992271	0.686673822	0.80034593	0.8587389	0.965230884	0
ENSG00000127831.6	VIL1	219283814	219318018	2_220317457_C_T	220317457	C	TRUE	2_220317457_C_T_b37	1.96154445	0.844531218	1.965496758	0.852640437	1.859266016	0.707552421	0.945230721	0.945230721	1.989116076	0.916910609	1.972711814	0.868793364	1.968082936	0.858209804	0.646875289	0.676885212	0.617614043	0.845717919	1	1	0
ENSG00000127914.12	AKAP9	91570180	91739987	7_91332583_C_A	91332583	C	A	7_91332584_A_AA_b37;7_91332584_A_AAA_b37;7_91332584_A_AAAA_b37;7_91332583_CA_C_b37;7_91332583_C_A_b37;7_91332584_A_AAAAA_b37	1.535143949	0.495363193	1.535143949	0.495363193	1.535143949	0.495363193	1	1	1.535143949	0.495363193	0	1	0	1	0.540149038	0.579129629	0.540030034	0.770276395	1	1	0
ENSG00000127947.11	PTPN12	77166591	77269388	7_77968301_A_AAAACAAAC	77968301	A	AAAACAAAC	7_77968309_C_CAAACAAAC_b37;7_77968309_C_CAAAC_b37;7_77968309_C_CAAACAAACAAAC_b37;7_77968309_C_CAAACAAACAAACAAAC_b37;7_77968301_AAAACAAAC_A_b37;7_77968305_CAAAC_C_b37	1.062232026	0.332852523	1.483494114	0.47233599	-1.456102611	0.06301869	0.844151408	0.844151408	1.357346622	0.422751601	1.004140888	0.31831456	0.91752288	0.298144068	0.462605396	0.573044938	0.233386527	0.735409413	0.700055173	0.703057383	0
ENSG00000127952.12	STYXL1	75625655	75677322	7_75628874_T_TA	75628874	TRUE	TA	7_75628874_T_TA_b37;7_75628874_T_TATA_b37	1.917143133	0.773462566	1.613377442	0.534080093	1.686417371	0.575490017	0.851643815	0.851643815	0.274290359	0.188959745	0.70369446	0.254889164	1.565362637	0.509722194	0.633613346	0.594448382	0.571745408	0.60113817	0.639938623	0.86456222	0
ENSG00000127957.12	PMS2P3	75132253	75157478	7_75927951_C_CAA	75927951	C	CAA	7_75927952_AA_A_b37;7_75927953_A_AAA_b37;7_75927951_CAA_C_b37;7_75927953_A_AA_b37;7_75927951_C_A_b37;7_75927953_A_AAAA_b37	1.565049274	0.509569647	-0.696564917	0.100564707	1.229600033	0.380093348	0.909957231	0.909957231	1.448051861	0.457522776	1.41051584	0.44261866	1.409411951	0.442191814	0.547443086	0.310507954	0.489322353	0.749413756	0.793799422	0.816798625	0
ENSG00000128039.6	SRD5A3	56212275	56239263	4_56293696_G_GAGAC	56293696	G	GAGAC	4_56293696_G_GAGAC_b37	0.695574813	0.253406492	-0.908479057	0.088114936	-0.105670353	0.146754017	0.427919986	0.427919986	-0.105239484	0.146795359	1.857003949	0.705320513	1.918936563	0.775861413	0.406457548	0.293569101	0.342430785	0.578155783	0.948123559	0.994440313	0
ENSG00000128228.4	SDF2L1	21996549	21998587	22_22704039_T_C	22704039	TRUE	C	22_22704039_T_C_b37	0.056934316	0.163336053	0.580000191	0.233403435	0.870926421	0.287973032	0.532642094	0.532642094	0.301157911	0.192439476	1.129314934	0.350765723	1.068098024	0.334369185	0.33972431	0.441510477	0.439263009	0.60385048	0.729159497	0.733286568	0
ENSG00000128262.4	POM121L9P	24647795	24661493	22_24657091_C_G	24657091	C	G	22_24657091_C_G_b37	0.282514755	0.190017071	0.922720698	0.299306993	1.880168859	0.729217703	0.467377821	0.467377821	1.249212447	0.386227001	1.36224291	0.424524156	-0.701777992	0.100236407	0.364122563	0.481834389	0.623739859	0.722752175	0.783005156	0.420177771	0
ENSG00000128310.2	GALR3	38219388	38221502	22_38335753_C_T	38335753	C	TRUE	22_38335753_C_T_b37	1.61648095	0.535725892	1.340231849	0.416641807	1.377313519	0.430050721	0.925316174	0.925316174	1.817326869	0.669085987	-1.94105082	0.047121334	-1.168826185	0.075056371	0.557457237	0.545983063	0.515464427	0.818298873	0.295148293	0.366157303	0
ENSG00000128311.9	TST	37406899	37415681	22_37749527_G_A	37749527	G	A	22_37749527_G_A_b37	0.541586337	0.227182692	0.800469717	0.27341558	1.473660856	0.468150039	0.778843782	0.778843782	0.182859774	0.177654061	0.515318668	0.223043519	1.711721839	0.591326044	0.391651596	0.463487738	0.532658112	0.592231572	0.601160594	0.910807209	0
ENSG00000128313.2	APOL5	36113918	36125530	22_36122930_C_T	36122930	C	TRUE	22_36122930_C_T_b37	-2.543688042	0.033040333	-1.741190204	0.053086618	-2.350047118	0.037007922	0.518240984	0.518240984	-1.162321135	0.07535597	0.381523183	0.203304305	0.077241184	0.165552849	0.157884145	0.236936682	0.178939581	0.495827493	0.581196621	0.536947014	0
ENSG00000128346.6	C22orf23	38339527	38349676	22_37995110_G_T	37995110	G	TRUE	22_37995110_G_T_b37;22_37995110_GTA_*_b37	1.923972987	0.782755479	0.312475443	0.193927609	1.959768151	0.841027948	0.760803155	0.760803155	0.804820141	0.274287202	1.986689898	0.908152321	1.830044554	0.680151408	0.634786422	0.411975213	0.655485118	0.676045922	1	0.957552792	0
ENSG00000128487.12	SPECC1	19912656	20222339	17_20681281_CA_C	20681281	CA	C	17_20681283_A_AA_b37;17_20681282_AA_A_b37;17_20681281_CAA_C_b37;17_20681283_A_AAA_b37	1.97980694	0.886999212	1.839439812	0.688641288	1.571183431	0.512570212	0.467538492	0.467538492	1.973074512	0.869660391	0	1	0	1	0.658221796	0.642843585	0.547133769	0.840197057	1	1	0
ENSG00000128524.4	ATP6V1F	128502879	128505898	7_129297447_AT_A	129297447	AT	A	7_129297449_T_TT_b37;7_129297448_TT_T_b37;7_129297447_ATT_A_b37;7_129297449_T_TTT_b37;7_129297449_T_TTTT_b37;7_129297449_T_TTTTT_b37	-6.956880849	0.002764264	-7.098916526	0.00255761	-4.323310342	0.011916097	0.003570116	0.003570116	0.885041955	0.291006713	-3.997866732	0.014323187	-4.954678859	0.00836003	0.039556111	0.046280012	0.092303745	0.691424331	0.169362705	0.122076025	3
ENSG00000128536.11	CDHR3	105517241	105676877	7_105424881_AAC_A	105424881	AAC	A	7_105424883_C_CAC_b37;7_105424881_AAC_A_b37;7_105424883_C_CACACACACAC_b37;7_105424883_C_CACAC_b37;7_105424883_C_CACACACACACAC_b37	1.661238589	0.560545033	1.995165577	0.944567744	1.865014601	0.713317993	0.001402266	0.001402266	1.859307266	0.707593309	0	1	0	1	0.567059803	0.693790181	0.618975832	0.823709672	1	1	0
ENSG00000128573.18	FOXP2	113726381	114333827	7_113177095_G_T	113177095	G	TRUE	7_113177095_G_T_b37	0.697416631	0.25374188	1.900250883	0.752130911	1.833933912	0.683631931	0.080375518	0.080375518	1.005938785	0.3187518	-2.039117278	0.04445707	-1.763002856	0.052398397	0.406457548	0.658463289	0.612324613	0.707471526	0.287013451	0.315960249	0
ENSG00000128602.5	SMO	128828712	128853386	7_129170479_CA_C	129170479	CA	C	7_129170480_AA_A_b37;7_129170481_A_AA_b37;7_129170481_A_AAAA_b37;7_129170481_A_AAA_b37;7_129170479_CAA_C_b37	0.581514418	0.23365283	0.027339825	0.160165782	-4.436178597	0.011181894	0.691272758	0.691272758	1.634987341	0.545735427	1.617737665	0.536394953	-2.237350147	0.039543841	0.395539102	0.382451811	0.089039345	0.784262618	0.864706093	0.275803659	1
ENSG00000128604.14	IRF5	128577665	128590089	7_128579202_T_C	128579202	TRUE	C	7_128579202_T_C_b37	1.498401716	0.478798691	1.99939572	0.980388284	0.818371557	0.277024726	0.465895697	0.465895697	-0.090982534	0.148170749	1.471945866	0.467426093	1.999922192	0.992962044	0.530831927	0.700709854	0.433288938	0.578155783	0.816957962	1	0
ENSG00000128626.7	MRPS12	39421187	39423802	19_40180309_T_TA	40180309	TRUE	TA	19_40180311_A_AA_b37;19_40180310_AA_A_b37;19_40180309_T_A_b37;19_40180309_TAA_T_b37;19_40180311_A_AAA_b37	0.035150887	0.160995663	-0.165727644	0.14111781	-3.871504822	0.015387893	0.356759769	0.356759769	1.88743039	0.737237424	1.217107927	0.376258098	1.70256951	0.585497775	0.337334632	0.363983905	0.110548411	0.830671937	0.745024626	0.907652045	0
ENSG00000128699.9	ORMDL1	190635048	190649097	2_190701872_T_C	190701872	TRUE	C	2_190701872_T_C_b37	-0.984513894	0.084064525	-5.482772221	0.006229209	-0.909701836	0.088048151	0.901272344	0.901272344	0.298796728	0.192130691	1.031288628	0.325001769	1.669623651	0.565437564	0.249879278	0.07859775	0.269513129	0.603607976	0.709056955	0.895605181	1
ENSG00000128815.13	WDFY4	49892920	50191001	10_50018165_T_C	50018165	TRUE	C	10_50018165_T_C_b37	1.163584459	0.360423944	1.775468563	0.635608672	0.85157063	0.283878179	0.50000605	0.50000605	1.875372661	0.724068967	0.16074276	0.175038028	1.832881343	0.682685348	0.478247339	0.62555245	0.437211421	0.827442571	0.54853356	0.958782019	0
ENSG00000128833.8	MYO5C	52484518	52587995	15_52568807_G_A	52568807	G	A	15_52568807_G_A_b37	1.560866859	0.507541148	1.832318432	0.682180545	1.989298732	0.917608265	0.387880159	0.387880159	1.758819223	0.623354593	0	1	0	1	0.546290773	0.64093083	0.671952029	0.807137133	1	1	0
ENSG00000128891.11	C15orf57	40820881	40857256	15_40855210_T_A	40855210	TRUE	A	15_40855210_T_A_b37	1.90784434	0.761454361	1.521245717	0.488987118	0.009361237	0.158274107	0.503470446	0.503470446	0.230035382	0.183386458	1.955415037	0.832769041	-3.262528708	0.021789338	0.630967611	0.577023151	0.355471296	0.59772342	1	0.20166994	0
ENSG00000128928.4	IVD	40697685	40728146	15_40597376_C_CT	40597376	C	CT	15_40597377_TT_T_b37;15_40597378_T_TT_b37;15_40597376_CTT_C_b37;15_40597378_T_TTT_b37	1.932426646	0.794903305	0.149785664	0.173758468	1.999139589	0.976599199	0.033906195	0.033906195	0.033224627	0.160790554	0.080977416	0.16596445	1.424094342	0.447921662	0.637296714	0.393326479	0.682688144	0.579922001	0.53310602	0.822311388	0
ENSG00000128944.9	KNSTRN	40674921	40686447	15_40717447_A_T	40717447	A	TRUE	15_40717447_A_T_b37	-1.862331926	0.049381649	-5.23816163	0.007137002	-0.348315416	0.125418474	0.292228678	0.292228678	-2.72862295	0.029664627	0.091045038	0.167079389	-0.101250905	0.147178686	0.189577167	0.084218559	0.320343078	0.399655802	0.534103591	0.510099611	1
ENSG00000129071.5	MBD4	129149786	129158878	3_129254581_AAAACAAAC_A	129254581	AAAACAAAC	A	3_129254585_CAAACAAAC_C_b37;3_129254589_CAAAC_C_b37;3_129254581_AAAACAAACAAAC_A_b37;3_129254593_C_CAAAC_b37	-0.515085135	0.112761543	-0.666610601	0.102474045	1.032094416	0.325203076	0.430517774	0.430517774	-1.087170978	0.078911893	1.518462908	0.487726901	0.95830593	0.307427803	0.286652515	0.314281143	0.462012518	0.495827493	0.832390608	0.712222137	0
ENSG00000129151.4	BBOX1	27062271	27149356	11_26808619_T_A	26808619	TRUE	A	11_26808619_T_A_b37	1.714412416	0.593062085	1.327663368	0.412238135	1.522048398	0.489351625	0.544278179	0.544278179	1.758453833	0.623091615	1.955149458	0.832279088	1.938282543	0.803801737	0.57569427	0.543418227	0.538697977	0.807137133	1	1	0
ENSG00000129472.8	RAB2B	21927178	21945132	14_22338459_G_T	22338459	G	TRUE	14_22338459_G_T_b37	0.663766301	0.247699257	-0.303208687	0.129107046	1.519406955	0.488153814	0.567745112	0.567745112	1.750985401	0.617769785	-0.132571629	0.144198656	0.66026392	0.247080516	0.403338818	0.349616249	0.538697977	0.806445632	0.501952769	0.647433379	0
ENSG00000129521.9	EGLN3	34393436	34931980	14_34337947_A_C	34337947	A	C	14_34337947_A_C_b37	1.415456149	0.444536768	1.97626015	0.877548695	1.572686818	0.513310282	0.467678295	0.467678295	1.862726352	0.71100656	-0.881521857	0.089601303	0.447021067	0.212696208	0.516351597	0.681694181	0.547133769	0.8245336	0.402898826	0.609630573	0
ENSG00000129595.8	EPB41L4A	111478137	111755013	5_111754476_T_C	111754476	TRUE	C	5_111754476_T_C_b37	1.536287401	0.495893977	1.579890505	0.516882414	1.881974027	0.731185421	0.281633678	0.281633678	-1.816760834	0.050742244	0.200244695	0.17974208	1.065162995	0.333609179	0.540149038	0.588441828	0.623895093	0.45604823	0.552627328	0.733286568	0
ENSG00000129667.8	RHBDF2	74466972	74497872	17_74090829_CT_C	74090829	CT	C	17_74090829_CTTT_C_b37;17_74090830_TTT_T_b37;17_74090831_TT_T_b37;17_74090832_T_TT_b37	-1.832834715	0.050257866	-3.040890509	0.024755761	-4.459700775	0.011034823	0.412202682	0.412202682	1.752700167	0.618982798	0.792454974	0.271818869	0.634104865	0.24251841	0.191641716	0.163238258	0.088487033	0.806445632	0.657919749	0.642607648	1
ENSG00000129682.9	FGF13	137713734	138304939	X_138192627_C_T	138192627	C	TRUE	X_138192627_C_T_b37	-0.018706359	0.15537146	0.782798307	0.269910521	1.624013218	0.539758907	0.676771906	0.676771906	1.567284952	0.510659714	0.111563291	0.169378351	0.777482698	0.268867196	0.332629394	0.460219797	0.557772458	0.77110341	0.537804792	0.671887926	0
ENSG00000129910.3	CDH15	89238174	89261900	16_89175801_T_C	89175801	TRUE	C	16_89175801_T_C_b37	1.872554112	0.721095068	1.980436015	0.888761664	1.84745875	0.696118583	0.811427971	0.811427971	1.958646095	0.838856322	1.940370187	0.807081995	1.684445174	0.574291359	0.618660514	0.684686266	0.614544875	0.839872473	0.994190965	0.899187087	0
ENSG00000129925.6	TMEM8A	420772	437113	16_997999_G_A	997999	G	A	16_997999_G_A_b37	1.861168284	0.709445218	1.995753048	0.948039727	1.997430903	0.959575526	0.869014134	0.869014134	1.72435074	0.59956713	1.833981749	0.683675033	1.833981749	0.683675033	0.615949675	0.69425412	0.680492289	0.80202136	0.938709542	0.95935514	0
ENSG00000129932.3	DOHH	3490818	3500938	19_3297164_G_T	3297164	G	TRUE	19_3297164_G_T_b37	1.516438432	0.486813486	0.32473657	0.195555022	-0.409959216	0.120565507	0.114998929	0.114998929	-1.329160199	0.068061619	-1.884532392	0.048732831	-0.371787393	0.123545524	0.535523708	0.411975213	0.312440758	0.486646256	0.297691363	0.467404453	0
ENSG00000129946.6	SHC2	416582	460996	19_458829_G_A	458829	G	A	19_458829_G_A_b37;19_458829_G_*_b37	1.062776584	0.332992932	1.046619045	0.328860195	0.844629822	0.282427798	0.029433317	0.029433317	-0.977943688	0.084406447	0.768961292	0.267205129	0.300587777	0.192364864	0.462605396	0.501728545	0.436357633	0.50731721	0.653454204	0.577281836	0
ENSG00000130021.9	HDHD1	6966960	7066231	X_6013146_G_C	6013146	G	C	X_6013146_G_*_b37;X_6013146_G_C_b37	1.683511515	0.573725618	1.976233101	0.877479506	1.786274762	0.643863138	0.211453446	0.211453446	1.075115255	0.336195658	0	1	0	1	0.570476897	0.681694181	0.596546501	0.712823425	1	1	0
ENSG00000130024.10	PHF10	170104000	170124151	6_171025941_A_C	171025941	A	C	6_171025941_A_C_b37	1.371671848	0.427969223	1.725201138	0.60013067	1.963323722	0.848125643	0.868167589	0.868167589	1.999960079	0.994958775	0.318289258	0.19469729	-0.874270126	0.090005774	0.508050187	0.617719304	0.656571162	0.857411186	0.570553392	0.400176195	0
ENSG00000130066.12	SAT1	23801289	23804343	X_24685833_CA_C	24685833	CA	C	X_24685834_AA_A_b37;X_24685835_A_AA_b37;X_24685833_CAA_C_b37	1.938243455	0.803740885	1.496435009	0.47793787	1.945107037	0.814757929	0.530713506	0.530713506	1.61008014	0.53234153	1.993672843	0.93660039	1.999243834	0.978062163	0.639666509	0.574206583	0.649230615	0.779260302	1	1	0
ENSG00000130150.7	MOSPD2	14891562	14940449	X_14912029_C_T	14912029	C	TRUE	X_14912029_C_T_b37	1.994459863	0.940666573	1.585810376	0.519850641	1.977922514	0.881881153	0.600531253	0.600531253	0.61877095	0.239891906	0.070038197	0.164762624	1.936442388	0.800958862	0.671487739	0.588441828	0.667452698	0.653943593	0.531331277	1	0
ENSG00000130175.5	PRKCSH	11546108	11561783	19_10772063_G_A	10772063	G	A	19_10772064_A_AA_b37;19_10772063_GA_G_b37;19_10772063_G_A_b37	1.922876414	0.781233958	1.601176173	0.527697308	1.92494688	0.78411671	0.015198952	0.015198952	1.998887955	0.973397602	1.982912655	0.895997942	0	1	0.634474062	0.592772799	0.637757093	0.854915226	1	1	0
ENSG00000130201.3	EXOC3L2	45715878	45737469	19_45223038_G_A	45223038	G	A	19_45223038_G_A_b37	-0.004140709	0.156870164	1.961504642	0.844451796	1.863448422	0.711733566	0.445616994	0.445616994	-2.521861604	0.0334644	-1.163116841	0.075319254	0.08260681	0.166144318	0.334207463	0.675854781	0.618975832	0.399655802	0.367531892	0.536947014	0
ENSG00000130202.5	PVRL2	45349431	45392485	19_45361224_G_A	45361224	G	A	19_45361224_G_A_b37	-3.187306778	0.02275245	-2.384991975	0.036256663	-2.892012482	0.026981218	0.078881667	0.078881667	-0.053657312	0.151841055	0.325168626	0.195612659	0.086929895	0.166622625	0.130621653	0.201027125	0.147753835	0.578155783	0.570553392	0.537109233	0
ENSG00000130222.6	GADD45G	92219927	92221470	9_92937381_C_CAA	92937381	C	CAA	9_92937382_AA_A_b37;9_92937381_C_A_b37;9_92937383_A_AA_b37;9_92937383_A_AAAA_b37;9_92937381_CAA_C_b37;9_92937383_A_AAA_b37	1.6839603	0.573997417	0.934289985	0.301916466	1.410706327	0.442692381	1	1	1.806215829	0.659785571	1.7244812	0.599653511	0	1	0.570476897	0.483037045	0.520512617	0.817561266	0.898799151	1	0
ENSG00000130255.8	RPL36	5674957	5691887	19_4858282_C_CAAA	4858282	C	CAAA	19_4858282_C_CAA_b37;19_4858282_C_CA_b37;19_4858282_C_CAAAAA_b37;19_4858282_C_CAAA_b37;19_4858282_C_CAAAA_b37	-3.503499966	0.018978452	-7.01097149	0.002683637	-0.430782147	0.118973523	1	1	1.995590124	0.947053879	-0.469469114	0.116077125	0	1	0.119076491	0.047819107	0.310362111	0.851322227	0.456967106	1	1
ENSG00000130300.4	PLVAP	17462256	17488159	19_17592144_G_T	17592144	G	TRUE	19_17592144_G_T_b37	1.267960319	0.392222847	1.593814832	0.523912142	1.140391596	0.3538483	1	1	1.530344076	0.493145502	1.232254055	0.380915267	1.232254055	0.380915267	0.491585313	0.591446269	0.478359247	0.768700534	0.745763308	0.770944457	0
ENSG00000130305.12	NSUN5	72716513	72722864	7_72714090_T_G	72714090	TRUE	G	7_72714090_T_G_b37	1.118592787	0.347816545	1.994133702	0.93894831	0.737963043	0.261265874	0.162099609	0.162099609	1.999550859	0.983091747	0.14967458	0.173745551	0.092201475	0.167208007	0.472367044	0.691807277	0.422691277	0.857168041	0.545891974	0.537640561	0
ENSG00000130309.6	COLGALT1	17666402	17693971	19_17761742_ATTT_A	17761742	ATTT	A	19_17761743_TTTTTT_T_b37;19_17761744_TTTTT_T_b37;19_17761748_T_TT_b37;19_17761747_TT_T_b37;19_17761742_ATTTTTT_A_b37;19_17761745_TTTT_T_b37	0.304740765	0.192909135	-0.980143861	0.08429178	1.185770662	0.366872793	0.577648539	0.577648539	0.881129251	0.290161741	1.975343773	0.87522671	0	1	0.366563303	0.289409187	0.483848736	0.690467985	1	1	0
ENSG00000130332.10	LSM7	2321515	2328619	19_2357933_T_C	2357933	TRUE	C	19_2357933_T_C_b37	-4.476506395	0.010930963	0.140352818	0.172665526	0.560787002	0.230266737	0.000297575	0.000297575	1.898238771	0.74972624	-4.498959209	0.010793766	-7.603902883	0.001941642	0.090250814	0.393115102	0.407777123	0.831724685	0.145870593	0.050042801	2
ENSG00000130348.7	QRSL1	107077452	107116292	6_107093562_T_G	107093562	TRUE	G	6_107093562_T_G_b37	0.502459523	0.221050188	1.142585713	0.354463298	0.402704717	0.20628693	0.727256828	0.727256828	1.999343763	0.979562721	-0.031713127	0.154046881	1.238548088	0.382874532	0.387226269	0.515063702	0.390849419	0.855855208	0.517742924	0.772107147	0
ENSG00000130349.5	C6orf203	107349406	107372546	6_107528354_GC_G	107528354	GC	G	6_107528354_GC_G_b37	0.258429273	0.186939928	-0.129723902	0.144466776	1.611654156	0.53317018	0.946416756	0.946416756	1.190666438	0.368317357	-0.05006532	0.15219966	-0.125925804	0.144825249	0.36159205	0.36676561	0.554381362	0.716484523	0.516143507	0.507195857	0
ENSG00000130396.16	MLLT4	168227601	168372703	6_167708945_CCCTCGTGCTCCTCGCCTCCCTCGTGAACCTCGCCTCCCTCGTGATCCTCGCCTG_C	167708945	CCCTCGTGCTCCTCGCCTCCCTCGTGAACCTCGCCTCCCTCGTGATCCTCGCCTG	C	6_167708945_C_G_b37;6_167708945_CCCTCGTGCTCCTCGCCTCCCTCGTGAACCTCGCCTCCCTCGTGATCCTCGCCTG_C_b37;6_167708945_CCCTCGTGCTCCTCGCCTCCCTCGTGAACCTCGCCTCCCTCGTGATCCTCGCCTG_*_b37;6_167708999_G_CCCTCGTGATCCTCGCCTG_b37	1.866926958	0.715266842	1.872380422	0.720913023	1.992377686	0.930428393	0.337988026	0.337988026	1.956425676	0.834647591	1.835600811	0.685138167	0.907961495	0.296019983	0.617604388	0.650566719	0.674457205	0.839872473	0.938709542	0.701558854	0
ENSG00000130414.7	NDUFA10	240831866	240964819	2_240911554_ATGTGTG_A	240911554	ATGTGTG	A	2_240911558_GTGTGTG_G_b37;2_240911560_GTGTG_G_b37;2_240911554_ATGTGTGTGTG_A_b37;2_240911556_GTGTGTGTG_G_b37;2_240911562_GTG_G_b37;2_240911564_G_GTG_b37	1.486520597	0.473636516	1.162884818	0.360223136	1.999985705	0.996983284	0.197794319	0.197794319	1.251667881	0.387004806	0.897720495	0.293766392	1.345586794	0.418539248	0.527680932	0.520330373	0.688654753	0.723253532	0.677717012	0.806545739	0
ENSG00000130449.5	ZSWIM6	60628099	60841997	5_60339249_TGTATA_T	60339249	TGTATA	TRUE	5_60339249_TGTATA_T_b37	1.837404078	0.686777674	1.772973654	0.633737568	1.236950868	0.382375986	0.888657388	0.888657388	1.291493279	0.399939991	1.140310137	0.353825496	1.949547119	0.822277092	0.607641379	0.625499893	0.489796172	0.725373444	0.730457015	1	0
ENSG00000130559.14	CAMSAP1	138700332	138799074	9_138342456_CA_C	138342456	CA	C	9_138342457_AA_A_b37;9_138342458_A_AA_b37;9_138342456_CAA_C_b37	1.967091344	0.856047787	1.825374486	0.676033264	1.525410613	0.490883378	0.855810266	0.855810266	1.750242522	0.617245897	-8.562005235	0.001154359	1.664303673	0.56232398	0.649198026	0.639658017	0.538697977	0.806445632	0.040948714	0.89509082	1
ENSG00000130638.11	ATXN10	46067677	46241187	22_45984693_CA_C	45984693	CA	C	22_45984695_AA_A_b37;22_45984696_A_AA_b37;22_45984696_A_AAA_b37;22_45984694_AAA_A_b37;22_45984693_CAAA_C_b37;22_45984696_A_AAAA_b37	0.704063976	0.254956892	1.939261059	0.805331803	0.093470527	0.16734928	0.250429788	0.250429788	1.915822563	0.771714122	-6.01762578	0.004632426	-0.664200847	0.102629361	0.407251764	0.66954954	0.361123851	0.833052755	0.087384184	0.422689466	1
ENSG00000130702.9	LAMA5	60883010	60942368	20_60948294_ATC_A	60948294	ATC	A	20_60948296_CTC_C_b37;20_60948294_ATCTC_*_b37	-1.301460006	0.069218335	1.090358002	0.340209425	-0.482872116	0.115091912	0.313899392	0.313899392	1.377534179	0.430132445	-0.816971759	0.093272223	-2.429035726	0.035332464	0.228854928	0.50898972	0.304067609	0.737111579	0.408935742	0.257310814	0
ENSG00000130723.13	PRRC2B	134269479	134375584	9_134744173_C_G	134744173	C	G	9_134744173_C_G_b37	1.968775478	0.859740413	1.913850435	0.769130476	1.987275552	0.910186982	0.284665458	0.284665458	0.956031193	0.306900225	1.81687608	0.668702225	1.726598533	0.601059113	0.649652894	0.663374655	0.671706764	0.703700845	0.933211189	0.916733246	0
ENSG00000130724.4	CHMP2A	59062932	59066491	19_58576097_CA_C	58576097	CA	C	19_58576097_CA_C_b37;19_58576098_A_AA_b37	1.697359504	0.582231783	1.497918195	0.478586821	0.337820211	0.19730927	0.467428192	0.467428192	0.915562067	0.297706877	-0.117503129	0.145623783	1.879037364	0.72799277	0.571885459	0.574206583	0.386020831	0.697553812	0.505165992	0.973111829	0
ENSG00000130741.6	EIF2S3	24072832	24096088	X_23875372_TA_T	23875372	TA	TRUE	X_23875373_A_AA_b37;X_23875372_TA_T_b37;X_23875373_A_AAA_b37;X_23875372_T_A_b37	1.882194771	0.731427194	1.997251134	0.958186362	1.80022249	0.654900493	0.857330079	0.857330079	1.937371374	0.802388515	1.226281373	0.379069118	0.89637652	0.293472275	0.621638463	0.695044926	0.59964849	0.835238086	0.745360487	0.698028144	0
ENSG00000130827.5	PLXNA3	153686620	153701989	X_153714785_T_G	153714785	TRUE	G	X_153714785_T_G_b37	-1.384761302	0.065801706	1.066965956	0.33407577	-1.771803713	0.052123397	0.19767056	0.19767056	1.969978796	0.862442126	0.707383721	0.255566363	-1.902256121	0.04822131	0.226508086	0.505719309	0.215433745	0.840106289	0.640280845	0.305770022	0
ENSG00000130829.13	DUSP9	152907945	152916781	X_152902241_G_C	152902241	G	C	X_152902241_G_C_b37	0.834965879	0.280423949	0.420623101	0.208850469	0.02974838	0.160421157	0.232170149	0.232170149	1.804359504	0.658262966	1.119514215	0.348068661	1.432548937	0.451273577	0.424426937	0.417889443	0.356257533	0.817258026	0.728711002	0.824336396	0
ENSG00000130830.10	MPP1	154006958	154049282	X_154532348_G_A	154532348	G	A	X_154532348_G_A_b37	1.232354301	0.380946361	1.231289956	0.380616407	1.377287737	0.430041174	0.59230221	0.59230221	1.715056566	0.59347927	1.171683722	0.362759847	1.081244513	0.337801953	0.486469962	0.530422117	0.515464427	0.80202136	0.735979228	0.736066477	0
ENSG00000130939.14	UBE4B	10092889	10241297	1_10036970_CT_C	10036970	CT	C	1_10036972_T_TT_b37;1_10036971_TT_T_b37;1_10036970_CTT_C_b37	0.935191391	0.302121009	1.705669515	0.587458725	1.877429919	0.726263575	0.182055943	0.182055943	0.158762525	0.174805977	1.587986537	0.520949316	-0.851794548	0.091272005	0.442346975	0.616430878	0.6227286	0.589937927	0.852820588	0.402548588	0
ENSG00000130957.4	FBP2	97321001	97356075	9_97350025_A_G	97350025	A	G	9_97350025_A_G_b37	1.93991483	0.806361377	1.99974742	0.987319945	0.253455707	0.186311753	0.264817444	0.264817444	1.96521553	0.852048011	1.88183577	0.731034122	0.028016654	0.160237498	0.63972532	0.702854493	0.379663456	0.839872473	0.958037279	0.530746493	0
ENSG00000130985.12	UBA1	47050259	47074527	X_46167459_G_A	46167459	G	A	X_46167459_G_A_b37	0.969881162	0.310130758	0.892769975	0.292684873	0.884457268	0.290880247	0.707101843	0.707101843	1.240374969	0.383445894	0	1	1.631611133	0.543883786	0.449426121	0.477096456	0.441626974	0.720399032	1	0.884856929	0
ENSG00000131015.4	ULBP2	150263135	150270371	6_149596281_A_T	149596281	A	TRUE	6_149596281_A_T_b37;6_149596281_A_*_b37	1.021386404	0.322541327	1.722220334	0.598160209	0.245328804	0.185290574	0.323263243	0.323263243	0.214124764	0.181429533	1.796522032	0.651928056	1.361117695	0.424115821	0.454918798	0.617719304	0.379132297	0.596876207	0.924241794	0.809549277	0
ENSG00000131016.12	AKAP12	151561133	151679692	6_151607014_AT_A	151607014	AT	A	6_151607014_AT_A_b37;6_151607015_T_TT_b37;6_151607015_T_TTT_b37	0.44415961	0.212275308	0.873433269	0.288508848	-0.220552547	0.136184313	0.540910762	0.540910762	-1.976532458	0.046138452	1.689015438	0.577076647	1.687831933	0.57635281	0.381593864	0.474381334	0.331347619	0.436302541	0.885889184	0.901131716	0
ENSG00000131055.4	COX4I2	30225690	30232809	20_30058633_T_G	30058633	TRUE	G	20_30058633_T_G_b37;20_30058633_T_*_b37	1.367966918	0.426610545	1.127399506	0.350236387	1.926100514	0.785741511	0.583722583	0.583722583	1.871321819	0.719806501	1.916555316	0.772682442	1.968965447	0.860163322	0.50750122	0.51204699	0.638807739	0.825575774	0.983441118	1	0
ENSG00000131080.10	EDA2R	65815478	65859108	X_65307609_A_AT	65307609	A	AT	X_65307609_AT_A_b37;X_65307610_T_TT_b37	1.90282867	0.755250923	1.906279514	0.759499562	0.157426876	0.174649661	0.967208386	0.967208386	0.974945635	0.311323092	1.975543759	0.875729628	1.99399273	0.938220557	0.629266935	0.659549195	0.370118466	0.70542847	1	1	0
ENSG00000131171.8	SH3BGRL	80457441	80554046	X_79470611_G_A	79470611	G	A	X_79470611_G_A_b37	-5.503083807	0.006159344	-2.272600839	0.038731605	-1.406281957	0.06494863	0.325026464	0.325026464	-6.865583825	0.002905973	0.572899644	0.232238245	-5.476129274	0.006252234	0.063413863	0.20868849	0.236280716	0.176095913	0.613464471	0.100615216	1
ENSG00000131183.6	SLC34A1	176806235	176825849	5_176411023_CGCCTCTGCCCGGCCGCCCCGTCTGGGAAGTGAGGAGT_C	176411023	CGCCTCTGCCCGGCCGCCCCGTCTGGGAAGTGAGGAGT	C	5_176411097_TGCCTCTGCCCGGCCGCCCTGTCTGGAAAGTGAGGAGT_T_b37;5_176411023_CGCCTCTGCCCGGCCGCCCCGTCTGGGAAGTGAGGAGTGCCTCTGCCCGGCCGCCCCGTCTGGGAAGTGAGGAGTGCCTCTGCCCGGCCGCCCTGTCTGGAAAGTGAGGAGT_*_b37	1.804687126	0.658531061	1.914597902	0.770105903	1.899280852	0.750968329	0.44576719	0.44576719	1.124583069	0.349460025	1.34352768	0.417808117	0.239876419	0.184609102	0.597591114	0.663374655	0.630480168	0.716484523	0.778728235	0.565483219	0
ENSG00000131187.5	F12	176829140	176836577	5_176839890_T_G	176839890	TRUE	G	5_176839890_T_G_b37	1.99888884	0.973408187	1.680381748	0.571837152	1.999713316	0.986491071	0.122929176	0.122929176	1.994805772	0.942545408	1.080689401	0.337656052	1.721183855	0.597478209	0.682175457	0.612550058	0.685147949	0.851322227	0.720522195	0.913174721	0
ENSG00000131188.7	PRR7	176873445	176883283	5_176233023_G_GA	176233023	G	GA	5_176233027_A_GA_b37;5_176233023_G_A_b37;5_176233027_A_GAAGGA_b37;5_176233027_A_GAAGGAAGGA_b37;5_176233023_GAGGA_*_b37;5_176233027_A_GAAGGAGGAAGGA_b37	-1.342125249	0.067527337	-3.558752589	0.018388512	-1.035410065	0.081465963	0.252750605	0.252750605	1.995411725	0.94599515	0.188167999	0.17828862	0.148552876	0.173615179	0.227226176	0.136237741	0.258762945	0.851322227	0.550410099	0.543871969	0
ENSG00000131381.8	ZFYVE20	15111579	15140670	3_15263577_C_CA	15263577	C	CA	3_15263580_A_AA_b37;3_15263578_AAA_A_b37;3_15263579_AA_A_b37;3_15263577_CAAA_C_b37	1.848589731	0.697191281	1.580485348	0.517179323	1.924611382	0.783646711	0.744030173	0.744030173	1.999524698	0.982606359	1.07056503	0.335009791	1.71745154	0.59503571	0.610340611	0.588441828	0.637757093	0.857168041	0.718087161	0.91238984	0
ENSG00000131389.12	SLC6A6	14444075	14530857	3_14338433_C_CGTGT	14338433	C	CGTGT	3_14338437_TGT_T_b37;3_14338439_T_TGTGT_b37;3_14338439_T_TGTGTGT_b37;3_14338435_TGTGT_T_b37;3_14338433_CGTGTGT_C_b37;3_14338439_T_TGTGTGTGT_b37	0.222701664	0.182481425	-0.62225565	0.105374553	-1.611866516	0.057368699	0.673844387	0.673844387	-3.063112027	0.024440313	1.995031321	0.943804571	1.921737716	0.779666268	0.357162833	0.316565554	0.226470313	0.390049865	1	0.994929627	0
ENSG00000131401.7	NAPSB	50837052	50848024	19_50845704_G_A	50845704	G	A	19_50845704_G_A_b37	-2.16458836	0.041277442	-1.819349595	0.050663901	-0.315161095	0.128118027	0.183225846	0.183225846	1.970039293	0.862579417	-3.862792576	0.01546424	-4.569827032	0.010372203	0.17595163	0.233190378	0.321932526	0.840106289	0.174533436	0.134716134	0
ENSG00000131437.11	KIF3A	132028319	132073330	5_132034421_ATT_A	132034421	ATT	A	5_132034422_TTT_T_b37;5_132034424_T_TT_b37;5_132034423_TT_T_b37;5_132034424_T_TTT_b37;5_132034421_ATTT_A_b37;5_132034424_T_TTTT_b37	0.408072834	0.207051011	1.167873604	0.361658379	1.907389185	0.760883918	0.454281688	0.454281688	0.577118197	0.232929654	1.653620215	0.556169635	0.239306993	0.1845381	0.377573324	0.520471093	0.632643416	0.647209699	0.875383409	0.565483219	0
ENSG00000131469.8	RPL27	41150289	41154976	17_40433151_C_CA	40433151	C	CA	17_40433153_A_AA_b37;17_40433152_AA_A_b37;17_40433153_A_AAA_b37;17_40433151_CAA_C_b37	-0.747349319	0.097415804	1.396101911	0.437094582	-0.009281698	0.156339325	0.049838318	0.049838318	0.972044971	0.310639457	-1.178794437	0.074599751	1.99613649	0.950437692	0.26941264	0.552444672	0.353035948	0.705005625	0.366898355	1	0
ENSG00000131507.9	NDFIP1	141488069	141534005	5_141506555_GA_G	141506555	GA	G	5_141506555_GA_G_b37	0.812164688	0.275766635	0.380069158	0.203101431	1.854935517	0.703297253	0.887150615	0.887150615	1.658431723	0.558925378	-1.415718937	0.064578279	-0.029570356	0.154264212	0.42033481	0.416805712	0.61666724	0.786878979	0.346976777	0.521432003	0
ENSG00000131620.13	ANO1	69924407	70035634	11_69859910_A_AAAAAGAAAAGAAAAGAAAAGAAAAG	69859910	A	AAAAAGAAAAGAAAAGAAAAGAAAAG	11_69859910_A_AAAAAGAAAAGAAAAGAAAAGAAAAGAAAAGAAAAG_b37;11_69859910_A_AAAAAGAAAAGAAAAGAAAAG_b37;11_69859910_A_AAAAAGAAAAGAAAAGAAAAGAAAAG_b37;11_69859910_A_AAAAAGAAAAGAAAAG_b37;11_69859910_A_AAAAAGAAAAG_b37;11_69859910_A_AAAAAGAAAAGAAAAGAAAAGAAAAGAAAAG_b37	-0.39141618	0.122003061	-2.643382537	0.031173501	0.138107238	0.172406507	0.634612487	0.634612487	-1.092952793	0.078631999	1.7550781	0.620673642	1.533694138	0.494691572	0.298101005	0.182036863	0.367289547	0.495827493	0.90716392	0.851332441	0
ENSG00000131697.13	NPHP4	5922870	6052533	1_6052074_C_CCCA	6052074	C	CCCA	1_6052074_C_CCCA_b37	1.807064349	0.66048445	1.80597844	0.659590374	1.815601124	0.667619855	0.635118343	0.635118343	1.905379232	0.758383	1.598774691	0.526457134	1.968322257	0.85873678	0.598883863	0.633274413	0.604538375	0.831724685	0.856018447	1	0
ENSG00000131781.8	FMO5	146646929	146714700	1_145827724_T_G	145827724	TRUE	G	1_145827724_T_G_b37	-0.303798893	0.129058009	0.929061165	0.300733482	1.552587787	0.503566422	0.23777053	0.23777053	-1.515296484	0.060804777	1.881350538	0.730503898	-4.319327479	0.011942892	0.305437618	0.482798939	0.544024899	0.470021377	0.958037279	0.144851468	0
ENSG00000131788.11	PIAS3	145575232	145586546	1_144838334_C_T	144838334	C	TRUE	1_144838334_C_T_b37	-0.726422993	0.09870012	0.889786509	0.292035545	0.856203341	0.284851501	0.02079356	0.02079356	-1.13443565	0.076654912	-5.710379298	0.005490421	-2.45147534	0.034871108	0.270683743	0.477072527	0.437357257	0.495827493	0.094831939	0.25729918	1
ENSG00000131844.11	MCCC2	70883114	70954531	5_70169099_T_C	70169099	TRUE	C	5_70169099_T_C_b37	1.987896775	0.912397749	1.346439863	0.418842706	1.863459472	0.711744708	0.425837125	0.425837125	1.737750533	0.608578936	1.365849957	0.425837125	1.365849957	0.425837125	0.66556549	0.546043142	0.618975832	0.803764121	0.783005156	0.809704135	0
ENSG00000131845.10	ZNF304	57862674	57871266	19_57863913_C_T	57863913	C	TRUE	19_57863913_C_T_b37	1.449059942	0.457933841	0.029552261	0.160400345	0.674415026	0.249592177	0.626386261	0.626386261	1.134561422	0.352221206	1.619748937	0.537468902	1.960307743	0.842083492	0.521767667	0.382451811	0.416724677	0.716484523	0.865776322	1	0
ENSG00000131848.5	ZSCAN5A	56732680	56879752	19_56746829_C_T	56746829	C	TRUE	19_56746829_C_T_b37;19_56746829_C_CCTCCACTCCAGCCTCTGATGGACGGTGGGCCAAGT_b37	1.181586122	0.365644319	0.335425342	0.196986793	1.526013897	0.491159068	0.26921552	0.26921552	1.721581327	0.597739552	0.428402454	0.209975163	0	1	0.48063367	0.413098498	0.538697977	0.80202136	0.587040731	1	0
ENSG00000131943.13	C19orf12	30191720	30206364	19_29405730_CT_C	29405730	CT	C	19_29405734_T_TT_b37;19_29405733_TT_T_b37;19_29405730_CTTTT_*_b37	0.798546696	0.273031403	-0.082502871	0.148995694	0.16652697	0.175717879	0.326189541	0.326189541	0.957725681	0.307293115	-5.391256588	0.006554168	1.99826805	0.966804258	0.419269267	0.374135081	0.371908668	0.703700845	0.108086451	1	0
ENSG00000131944.5	C19orf40	33463114	33469128	19_33466518_A_G	33466518	A	G	19_33466518_A_G_b37	1.699015971	0.583266179	1.916345557	0.77240478	1.998534249	0.969460347	0.200023186	0.200023186	-4.514214652	0.010701557	-8.066710895	0.001509723	-3.161313854	0.02309542	0.572241884	0.663374655	0.682010949	0.309789631	0.047890157	0.205923756	1
ENSG00000131966.9	ACTR10	58666797	58701750	14_58722700_G_T	58722700	G	TRUE	14_58722700_G_T_b37	1.691540042	0.578626758	1.999709152	0.986393314	1.679503898	0.571309659	0.498367131	0.498367131	1.952186285	0.826912203	0.881027206	0.290139745	1.999689475	0.985940619	0.571628838	0.702409056	0.571464629	0.83886181	0.67370797	1	0
ENSG00000132010.11	ZNF20	12203657	12251222	19_11370232_C_T	11370232	C	TRUE	19_11370233_T_TTTTTT_b37;19_11370233_T_TTTTTTTTTTT_b37;19_11370232_C_T_b37;19_11370233_T_TTTTTTT_b37;19_11370232_CT_C_b37;19_11370233_T_TTTTTTTTT_b37	0.983400891	0.313327071	-0.066243759	0.150592022	0.486311295	0.218577084	0.837564837	0.837564837	0.230350743	0.183425492	1.985987278	0.90577026	1.925521046	0.784923687	0.450884845	0.374135081	0.402655467	0.59772342	1	0.99553665	0
ENSG00000132182.7	NUP210	13357736	13461809	3_13626468_G_C	13626468	G	C	3_13626468_G_C_b37	1.851210721	0.699695062	1.912289074	0.767107662	1.61977416	0.537482395	0.421356928	0.421356928	1.666797914	0.563779639	1.865372102	0.71368112	1.646796678	0.552305384	0.610711132	0.662459308	0.557396873	0.788760227	0.950884617	0.889983182	0
ENSG00000132300.14	PTCD3	86333304	86369280	2_87032596_C_T	87032596	C	TRUE	2_87032596_C_T_b37	1.786819881	0.644286196	1.993414297	0.9353208	1.876176362	0.724923885	0.104322387	0.104322387	-0.208857273	0.137220282	-2.429605654	0.035320668	-2.429605654	0.035320668	0.592117187	0.691807277	0.622354877	0.571556742	0.261262069	0.257310814	0
ENSG00000132382.10	MYBBP1A	4442191	4458926	17_5328659_CTT_C	5328659	CTT	C	17_5328659_CTTT_C_b37;17_5328661_TT_T_b37;17_5328660_TTT_T_b37;17_5328662_T_TT_b37	-0.924759321	0.087230232	1.997833009	0.962871125	1.57620108	0.515047518	0.05356924	0.05356924	-1.306773911	0.068994815	-0.167742888	0.140932954	0.462485886	0.214988204	0.254283661	0.695786969	0.547477203	0.486903192	0.499933133	0.610236975	0
ENSG00000132386.6	SERPINF1	1665252	1680868	17_1692990_T_C	1692990	TRUE	C	17_1692990_T_C_b37	1.414805406	0.444283379	1.867770289	0.716131308	1.901274574	0.753364568	0.816301322	0.816301322	-0.141466689	0.143364768	1.953116286	0.828577392	1.53233601	0.49406381	0.516322053	0.649541513	0.630916716	0.575654348	1	0.851332441	0
ENSG00000132436.7	FIGNL1	50511830	50518088	7_50504403_A_AT	50504403	A	AT	7_50504405_T_TT_b37;7_50504404_TT_T_b37;7_50504405_T_TTT_b37;7_50504403_A_T_b37;7_50504403_ATT_A_b37	0.70340647	0.254836393	-1.357282022	0.066908414	-2.874416983	0.027257647	0.230490752	0.230490752	1.916769685	0.772966597	1.904571099	0.757385664	1.902736958	0.755139146	0.407251764	0.261390527	0.148140421	0.833052755	0.974364064	0.986074177	0
ENSG00000132437.13	DDC	50526133	50633154	7_50707370_CA_C	50707370	CA	C	7_50707371_AA_A_b37;7_50707370_CAA_C_b37;7_50707372_A_AA_b37;7_50707372_A_AAA_b37	1.955816596	0.833512761	1.619288601	0.537222753	-0.150277613	0.142544113	0.841893103	0.841893103	1.040649249	0.32735051	1.960009272	0.841498711	1.984083433	0.89960458	0.643901094	0.595254144	0.337988946	0.70908387	1	1	0
ENSG00000132581.5	SDF2	26975373	26989207	17_27023314_CA_C	27023314	CA	C	17_27023316_A_AAA_b37;17_27023315_AA_A_b37;17_27023314_C_A_b37;17_27023314_CAA_C_b37;17_27023316_A_AA_b37	1.742111346	0.611574402	1.997914271	0.963573446	1.885466193	0.735040348	0.553579831	0.553579831	1.975994844	0.876871794	1.736683679	0.607850897	1.899707693	0.751479136	0.580843954	0.695786969	0.62487547	0.840899746	0.903288338	0.983781615	0
ENSG00000132600.12	PRMT7	68344876	68392466	16_68323654_G_A	68323654	G	A	16_68323654_G_A_b37	-9.086055977	0.000869793	-1.037768947	0.081347649	-1.234015661	0.072123633	0.083109648	0.083109648	-1.252391794	0.071319316	-4.465774498	0.01099717	-11.55209768	0.000232032	0.017909999	0.286616372	0.247970208	0.490385718	0.145870593	0.014442894	2
ENSG00000132622.6	HSPA12B	3713313	3733758	20_4706508_C_CTTTT	4706508	C	CTTTT	20_4706511_T_TTTTT_b37;20_4706511_T_TTTTTT_b37;20_4706509_TTT_T_b37;20_4706510_TT_T_b37;20_4706511_T_TTTT_b37;20_4706508_CTTT_C_b37	-0.045655496	0.152641224	1.369462971	0.427158397	1.04584049	0.328662785	0.047507512	0.047507512	-0.141071328	0.143401716	1.661850649	0.560899404	0	1	0.329586034	0.549580772	0.464348184	0.575654348	0.876686922	1	0
ENSG00000132677.8	RHBG	156339002	156355011	1_156135698_C_CTTTTT	156135698	C	CTTTTT	1_156135698_C_CT_b37;1_156135698_C_CTTTT_b37;1_156135698_C_CTTT_b37;1_156135698_C_CTT_b37;1_156135698_C_CTTTTTTT_b37;1_156135698_C_CTTTTT_b37	1.07604525	0.336438722	1.036325147	0.326262735	0.325901578	0.195710483	0.566615027	0.566615027	1.583098275	0.518487086	0	1	0	1	0.464630805	0.501601399	0.386020831	0.772938842	1	1	0
ENSG00000132688.10	NES	156638554	156647189	1_157338972_A_C	157338972	A	C	1_157338972_A_C_b37	1.41283759	0.4435185	-0.374968017	0.123294123	1.222809765	0.378001846	0.908699505	0.908699505	1.852381095	0.700821283	1.733488589	0.605681607	1.755715667	0.621128724	0.515808914	0.340977994	0.487972035	0.823327352	0.902503893	0.928085362	0
ENSG00000132698.9	RAB25	156030950	156040295	1_156322217_CTTT_C	156322217	CTTT	C	1_156322219_TTT_T_b37;1_156322220_TT_T_b37;1_156322217_CTTTT_C_b37;1_156322218_TTTT_T_b37;1_156322221_T_TT_b37	-1.36609861	0.066551182	1.274313268	0.394284869	-1.230175082	0.072292959	0.409251717	0.409251717	-1.091704888	0.078692319	0	1	0	1	0.226545803	0.537595076	0.247970208	0.495827493	1	1	0
ENSG00000132740.4	IGHMBP2	68671309	68708070	11_68681769_A_AG	68681769	A	AG	11_68681769_A_AG_b37	-0.803459419	0.094061159	1.180476177	0.365319426	1.529180201	0.492610264	0.124896271	0.124896271	-1.383912151	0.065835611	-0.700975231	0.100286885	-0.410699825	0.120508482	0.264659138	0.522838712	0.53891361	0.480944489	0.425799787	0.459675395	0
ENSG00000132744.3	ACY3	67410025	67418130	11_66843319_TA_T	66843319	TA	TRUE	11_66843320_AA_A_b37;11_66843321_A_AA_b37;11_66843319_TAA_T_b37	0.58202895	0.233737647	1.999957771	0.994815081	1.98426403	0.900172772	0.289712415	0.289712415	1.985911119	0.905515736	-5.945542281	0.004820597	-3.851555228	0.015563291	0.395539102	0.705263629	0.670932576	0.843824477	0.089343538	0.168892427	1
ENSG00000132855.4	ANGPTL3	63063157	63071830	1_62853713_A_AATATATATATAT	62853713	A	AATATATATATAT	1_62853713_A_AATATATAT_b37;1_62853713_A_AATATATATATATATATATAT_b37;1_62853713_A_AATATATATATATATATATATATAT_b37;1_62853713_A_AATATATATATATATATATATAT_b37;1_62853713_A_AATATATATATAT_b37;1_62853713_A_AATATAT_b37	-13.57133946	7.94E-05	-13.19373754	9.70E-05	-17.07119631	1.26E-05	0.000210327	0.000210327	1.733906374	0.605964321	-10.67381822	0.000370812	-12.77941957	0.000120847	0.003090612	0.004818736	0.000988936	0.802671118	0.021091503	0.009404464	5
ENSG00000132881.7	RSG1	16558194	16563657	1_16521236_A_G	16521236	A	G	1_16521236_A_G_b37	1.889603506	0.739693183	0.564656257	0.230894313	1.999493064	0.982036961	0.418298784	0.418298784	-4.052730058	0.013884813	-0.769276982	0.096089555	1.96041688	0.842297891	0.624429005	0.438847701	0.683994115	0.333813577	0.414656966	1	0
ENSG00000132906.13	CASP9	15817326	15853029	1_15854927_CA_C	15854927	CA	C	1_15854927_CA_C_b37;1_15854928_A_AA_b37	-3.100099523	0.023924471	-1.707405373	0.054171538	-2.61187857	0.031751232	0.355947694	0.355947694	-0.040753417	0.153133784	-1.797427967	0.051331376	1.518436084	0.48771478	0.134767199	0.239036613	0.163966308	0.578155783	0.305671858	0.845803709	0
ENSG00000132938.14	MTUS2	29598747	30077892	13_29533688_C_T	29533688	C	TRUE	13_29533688_C_T_b37	-1.260194212	0.070980719	-1.591569322	0.058073378	-1.027071514	0.081885689	0.738970118	0.738970118	0.023771848	0.159788328	0.890176497	0.292120318	1.386483255	0.433466758	0.231862702	0.245132496	0.259407594	0.57959107	0.675336321	0.81376243	0
ENSG00000132967.9	HMGB1P5	22423309	22424420	3_21506429_C_T	21506429	C	TRUE	3_21506429_C_T_b37	1.514808331	0.486080067	1.979104636	0.88506437	0.149644698	0.173742076	0.359693881	0.359693881	1.280118419	0.396182756	1.984286812	0.900244685	1.77034291	0.631778207	0.535270578	0.683718114	0.369098977	0.725006264	1	0.934216184	0
ENSG00000132970.8	WASF3	27131839	27263085	13_27184984_A_G	27184984	A	G	13_27184984_A_G_b37	1.953849554	0.829902554	1.387047271	0.433678217	1.710284136	0.590402669	0.970116114	0.970116114	1.968301456	0.858690895	1.837677396	0.687027092	1.999696927	0.986110335	0.643088486	0.55195607	0.578949709	0.840106289	0.939200085	1	0
ENSG00000133028.6	SCO1	10583653	10601692	17_10596713_C_T	10596713	C	TRUE	17_10596713_C_T_b37	1.974167504	0.872310072	1.367242998	0.426345827	0.513801659	0.222807247	0.018531307	0.018531307	0.713148555	0.256629001	0.354960513	0.19963543	-0.050826177	0.15212362	0.653984147	0.549368194	0.404267355	0.667906061	0.576310453	0.517911066	0
ENSG00000133048.8	CHI3L1	203148058	203155877	1_203164075_G_A	203164075	G	A	1_203164075_G_A_b37	-4.308541432	0.012015765	-2.789505663	0.028633643	-4.52572088	0.010632545	0.54224653	0.54224653	1.991673421	0.927293874	-0.292192241	0.130026154	-8.188839834	0.001412932	0.095494645	0.175295385	0.086171472	0.848050225	0.484696365	0.04237511	3
ENSG00000133104.8	SPG20	36875774	36944317	13_36922744_TATC_T	36922744	TATC	TRUE	13_36922744_TATC_T_b37	1.478914441	0.47037898	1.861623255	0.70990011	0.609059628	0.238246358	0.990421373	0.990421373	-0.932458506	0.086815196	1.809250709	0.662293719	1.953154518	0.828646215	0.525833378	0.648673791	0.412917723	0.512031466	0.931312952	1	0
ENSG00000133106.10	EPSTI1	43460523	43566407	13_43565143_C_A	43565143	C	A	13_43565143_C_A_b37	1.738185985	0.608876632	1.898565634	0.750115082	0.910885315	0.296667449	0.758684246	0.758684246	1.915149969	0.770829316	1.726522861	0.601008758	1.971109691	0.865032555	0.580193118	0.658009183	0.446660904	0.833052755	0.899166581	1	0
ENSG00000133135.9	RNF128	105937023	106040223	X_104968368_T_G	104968368	TRUE	G	X_104968368_T_G_b37	0.869237039	0.287612656	1.199848444	0.371048061	1.997310862	0.95864272	0.168602926	0.168602926	1.213771891	0.375243105	1.449415403	0.458078927	1.908700753	0.762531884	0.429715719	0.524604515	0.680492289	0.716484523	0.807266228	0.988926019	0
ENSG00000133169.5	BEX1	102317578	102319168	X_103076096_C_CA	103076096	C	CA	X_103076097_A_AA_b37;X_103076096_CA_C_b37	1.148510168	0.356131213	1.993117187	0.93388118	1.942758314	0.810909913	0.518449781	0.518449781	-5.660636885	0.005643858	0.464077666	0.21522578	1.804125414	0.658071572	0.47564612	0.691807277	0.648205602	0.248249098	0.591691539	0.947055392	0
ENSG00000133195.7	SLC39A11	70642087	71088851	17_70326854_A_T	70326854	A	TRUE	17_70326854_A_T_b37	1.998436112	0.968455058	1.752625313	0.618929737	1.984104575	0.899670928	0.472207465	0.472207465	1.711274832	0.591038633	1.859213039	0.707499917	1.998941167	0.974041651	0.681022084	0.622865063	0.670932576	0.801493798	0.949480052	1	0
ENSG00000133226.12	SRRM1	24958206	24999758	1_25272882_T_C	25272882	TRUE	C	1_25272882_T_C_b37	-1.493841779	0.061597482	-4.493137851	0.010829167	-0.187015474	0.139178769	0.550171162	0.550171162	1.421137173	0.446758402	0.396917704	0.205466951	1.121678868	0.34866192	0.217659374	0.101521384	0.333069474	0.746266618	0.584207617	0.742763829	0
ENSG00000133398.3	MED10	6371993	6378707	5_7321970_A_G	7321970	A	G	5_7321970_A_G_b37	1.802995489	0.657149661	1.944145296	0.813171956	1.168693185	0.361894922	0.171843477	0.171843477	1.68721463	0.575975979	0.379187654	0.202978555	1.034635756	0.325839051	0.597000997	0.670725609	0.481687193	0.796681419	0.581196621	0.729269354	0
ENSG00000133433.6	GSTT2B	24299600	24303373	22_24266954_A_C	24266954	A	C	22_24266954_A_C_b37;22_24266954_A_AC_b37	-5.229260251	0.007172476	-7.974003074	0.001587659	-0.692741822	0.100806218	0.043169443	0.043169443	-0.269271257	0.131961941	-5.230990199	0.007165567	0.659839141	0.247005602	0.070025069	0.034000066	0.287195413	0.565243412	0.113650032	0.647433379	2
ENSG00000133460.15	SLC2A11	24198889	24228496	22_24295053_G_A	24295053	G	A	22_24295053_G_A_b37	-2.472238501	0.03444983	-2.774948247	0.028876714	-1.003395306	0.083090218	0.786676279	0.786676279	-2.2318456	0.039672279	-0.071628752	0.150061188	-0.330302355	0.126877231	0.161194618	0.175295385	0.261002405	0.409261068	0.512476046	0.472893714	0
ENSG00000133488.10	SEC14L4	30884899	30901698	22_30917763_TTTTCTTTCTTTTC_T	30917763	TTTTCTTTCTTTTC	TRUE	22_30917763_TTTTCTTTCTTTTC_T_b37	-1.680596977	0.055049137	-0.193332281	0.138609157	0.037717508	0.16126942	0.133455321	0.133455321	0.843216436	0.282133601	-2.193495959	0.040579334	-0.681787696	0.101501726	0.202743923	0.360701885	0.35698582	0.684690429	0.276023142	0.421455083	0
ENSG00000133619.13	KRBA1	149411871	149431664	7_148743092_CT_C	148743092	CT	C	7_148743093_TTT_T_b37;7_148743092_CTTT_C_b37;7_148743094_TT_T_b37;7_148743095_T_TT_b37;7_148743092_C_T_b37	-10.88145464	0.000331854	-3.710196054	0.016866656	0.053415384	0.162955367	0.00267532	0.00267532	-1.647404055	0.056156676	-13.06930965	0.000103635	-8.339832412	0.001301898	0.008639737	0.12923412	0.358461153	0.467025304	0.008338794	0.039768172	3
ENSG00000133687.11	TMTC1	29653772	29937692	12_29818249_G_A	29818249	G	A	12_29818249_G_A_b37	1.778985987	0.638268375	1.889084095	0.739103791	1.789192862	0.646135512	0.886082971	0.886082971	1.941419588	0.80875389	0.991177369	0.315185065	1.967641504	0.857243108	0.591483457	0.653763245	0.597679255	0.835238086	0.697381308	1	0
ENSG00000133706.13	LARS	145492600	145562223	5_145541415_A_G	145541415	A	G	5_145541415_A_G_b37	-0.654818937	0.103236511	-0.222518638	0.136011017	0.117092984	0.170004114	0.079808843	0.079808843	0.318497957	0.194724986	1.865764896	0.714080727	1.76090666	0.624861721	0.274481212	0.358798276	0.364902356	0.604395834	0.950884617	0.930243148	0
ENSG00000133835.10	HSD17B4	118788137	118972894	5_118165877_C_CT	118165877	C	CT	5_118165878_TT_T_b37;5_118165879_T_TT_b37;5_118165877_CTT_C_b37	0.764133549	0.266269179	1.97169782	0.866400361	1.413816594	0.443898778	0.93306176	0.93306176	-0.855578121	0.091057499	0	1	0	1	0.41560158	0.681632062	0.521207894	0.515315649	1	1	0
ENSG00000133895.10	MEN1	64570981	64578766	11_64367097_AC_A	64367097	AC	A	11_64367098_C_CC_b37;11_64367097_A_C_b37;11_64367097_AC_A_b37;11_64367097_AC_*_b37	1.085707661	0.338978094	0.268540584	0.188224624	-0.167122485	0.140989834	0.151624289	0.151624289	1.993295496	0.934741317	1.958458745	0.838496727	0	1	0.466644271	0.40762648	0.335512326	0.851197246	1	1	0
ENSG00000133985.2	TTC9	71108503	71142077	14_71125847_A_ACG	71125847	A	ACG	14_71125847_A_G_b37;14_71125849_G_GCG_b37;14_71125847_ACG_A_b37	-0.880172592	0.08967641	1.310020722	0.406171429	0.762386724	0.26593153	0.245859824	0.245859824	-1.154515681	0.075717157	-2.311531109	0.037854876	1.436843144	0.452991087	0.259080423	0.540587796	0.425431695	0.495827493	0.266382906	0.824679663	0
ENSG00000134107.4	BHLHE40	5020800	5027008	3_5410632_A_G	5410632	A	G	3_5410632_A_G_b37	1.384006429	0.432540008	0.241594268	0.184823495	1.113220541	0.346351539	0.629028374	0.629028374	1.886799524	0.736529451	1.999677286	0.985667379	0	1	0.511332301	0.40487893	0.474502685	0.830671937	1	1	0
ENSG00000134184.8	GSTM1	110230435	110251661	1_110227515_T_C	110227515	TRUE	C	1_110227515_T_C_b37	0.512846199	0.222658589	-1.520708097	0.060606549	1.794524317	0.650336868	0.320336033	0.320336033	1.862039838	0.710317368	0.935384577	0.30216487	0.055367457	0.163166421	0.388282258	0.250835721	0.599365322	0.8245336	0.682768428	0.536285441	0
ENSG00000134201.6	GSTM5	110254863	110318050	1_110230073_C_G	110230073	C	G	1_110230073_C_G_b37	1.964737668	0.851047019	1.785959231	0.643618558	1.799394356	0.654232431	0.472126036	0.472126036	1.788712868	0.645760428	1.997061681	0.95677083	1.999129481	0.976462183	0.648164198	0.628113146	0.59964849	0.810754138	1	1	0
ENSG00000134202.6	GSTM3	110276553	110284384	1_110229787_C_T	110229787	C	TRUE	1_110229787_C_T_b37	1.795763188	0.651322531	1.974728877	0.873693346	1.847789897	0.696432189	0.188064163	0.188064163	1.258966817	0.389330114	1.402551436	0.439553174	1.576309208	0.515101132	0.593993199	0.681694181	0.614544875	0.725006264	0.793799422	0.867036497	0
ENSG00000134222.12	PSRC1	109822177	109825808	1_109817590_G_T	109817590	G	TRUE	1_109817590_G_T_b37	0.24754559	0.185568476	1.89634704	0.747489212	1.494436074	0.47706553	0.205130737	0.205130737	1.980361721	0.888552028	-3.494057312	0.019081212	0.755504173	0.264606354	0.360168555	0.656692878	0.535507013	0.8432487	0.192594336	0.668710825	0
ENSG00000134243.7	SORT1	109852191	109940573	1_109817590_G_T	109817590	G	TRUE	1_109817590_G_T_b37	1.999255987	0.978239112	1.536642184	0.496058861	1.595327861	0.52468618	0.578656844	0.578656844	-2.429543811	0.035321947	1.112138212	0.346057402	-0.317954761	0.127888079	0.683329976	0.57925441	0.552172774	0.399655802	0.727676853	0.47404806	0
ENSG00000134248.9	LAMTOR5	110943870	110950564	1_110807432_A_G	110807432	A	G	1_110807432_A_G_b37	-3.338582539	0.020858427	-4.395004926	0.011444191	-1.494457367	0.061574584	0.98751918	0.98751918	-2.34450801	0.037128493	-0.602571305	0.106690491	-0.553925455	0.110020595	0.125317767	0.104388311	0.232550242	0.402024026	0.438646441	0.440780245	0
ENSG00000134265.8	NAPG	10525901	10552758	18_10526263_C_G	10526263	C	G	18_10526263_C_G_b37	0.360914853	0.200451036	0.693671165	0.253060417	-1.083539005	0.079088262	0.988788385	0.988788385	1.981571793	0.892018497	0.626234582	0.241165985	0.974644122	0.31125194	0.371579698	0.450235065	0.256206019	0.8432487	0.622595421	0.715108718	0
ENSG00000134278.10	SPIRE1	12446510	12658133	18_12573741_C_CT	12573741	C	CT	18_12573742_T_TT_b37;18_12573741_CT_C_b37	0.522794724	0.224212295	0.347550559	0.198625877	-0.654441355	0.103261029	0.66793419	0.66793419	1.214382077	0.375428467	-0.842577699	0.091796845	-0.073034375	0.149922975	0.389129354	0.414708517	0.288958485	0.716484523	0.405483482	0.513066282	0
ENSG00000134313.10	KIDINS220	8865407	8977760	2_8761105_T_G	8761105	TRUE	G	2_8761109_G_TGTGTG_b37;2_8761105_T_G_b37;2_8761109_G_TG_b37;2_8761105_TTGTG_T_b37;2_8761109_G_TGTG_b37;2_8761107_GTG_G_b37	0.362722899	0.20069947	0.372436239	0.202040346	1.792855304	0.649014627	0.656703395	0.656703395	-0.276102205	0.131381692	1.008644679	0.319411348	1.104962089	0.344115723	0.371579698	0.416805712	0.598640389	0.565243412	0.701556615	0.741397615	0
ENSG00000134323.10	MYCN	16080685	16087129	2_16137102_A_G	16137102	A	G	2_16137102_A_G_b37	-0.302590328	0.129158443	0.244078801	0.185134083	-1.696703121	0.054520095	0.450069227	0.450069227	1.974374771	0.872818983	0.423051966	0.209200853	-0.505440176	0.113453781	0.305437618	0.40487893	0.222114759	0.840686589	0.586364486	0.447173266	0
ENSG00000134365.8	CFHR4	196819370	196888102	1_196836429_T_TG	196836429	TRUE	TG	1_196836429_T_TG_b37;1_196836429_T_TTTG_b37;1_196836429_T_G_b37	0.599160311	0.23658303	1.604763107	0.529559433	0.353513995	0.19943788	0.691857928	0.691857928	1.118969526	0.347919596	-0.676952402	0.101810399	-1.235246899	0.07206944	0.396350441	0.593187313	0.386020831	0.716484523	0.429063079	0.361580795	0
ENSG00000134389.8	CFHR5	196946666	196978804	1_196661846_C_G	196661846	C	G	1_196661846_C_G_b37;1_196661846_C_CTTTCTCTTTCCCTTCCTTTCTTTTTCTTTCCCTTCCTTTCTTTTTG_b37	1.932032359	0.794319205	1.999283175	0.978640313	1.58880876	0.521365498	0.567017247	0.567017247	-1.693995814	0.054608645	0.983530375	0.31335789	1.655210873	0.557077806	0.637106242	0.700213692	0.550714043	0.467025304	0.695671386	0.892850213	0
ENSG00000134516.11	DOCK2	169064250	169510386	5_169837411_A_G	169837411	A	G	5_169837411_A_G_b37	1.877353076	0.726181231	1.982170759	0.893777259	1.837118026	0.686516895	0.862780815	0.862780815	1.212352732	0.374812489	1.997758893	0.962241983	1.999703301	0.986257146	0.620339961	0.685257675	0.61263694	0.716484523	1	1	0
ENSG00000134532.11	SOX5	23682439	24103966	12_24129338_AAC_A	24129338	AAC	A	12_24129338_AAC_A_b37;12_24129338_AAC_*_b37	1.928059928	0.788532702	1.809892548	0.662827201	1.924879627	0.784022405	1	1	1.970946129	0.864654711	0	1	0	1	0.635150788	0.633583115	0.637757093	0.840106289	1	1	0
ENSG00000134533.2	RERG	15260716	15501609	12_16426205_C_CT	16426205	C	CT	12_16426205_CT_C_b37;12_16426206_T_TT_b37	0.696603869	0.253593812	1.980971903	0.890285965	1.40080385	0.438884896	0.185766942	0.185766942	-2.592145892	0.032118778	-2.410816177	0.035711751	0	1	0.406457548	0.684986852	0.519221325	0.399655802	0.261806814	1	0
ENSG00000134548.5	C12orf39	21679240	21690311	12_21671191_C_T	21671191	C	TRUE	12_21671191_C_T_b37	-1.247548078	0.071530387	-2.606921241	0.031843154	-4.349251509	0.011743083	0.178028487	0.178028487	0.022714704	0.159676688	-0.035141078	0.153699923	1.349221414	0.419834452	0.231883939	0.184475475	0.092190807	0.57959107	0.517742924	0.807047693	1
ENSG00000134590.9	FAM127A	134166332	134167576	X_134071717_G_A	134071717	G	A	X_134071717_G_A_b37	0.702996589	0.254761311	1.5353436	0.495455801	-2.573568759	0.032468858	0.616895948	0.616895948	1.835219402	0.684792737	0.447042741	0.2126994	1.950942351	0.824711223	0.407251764	0.579129629	0.166089354	0.818298873	0.589848305	1	0
ENSG00000134686.12	PHC2	33789223	33896653	1_34273210_G_GA	34273210	G	GA	1_34273210_G_GA_b37	1.639194271	0.548059094	1.688153101	0.57654906	1.980694069	0.889492992	0.600093546	0.600093546	1.943640725	0.812345648	0.923958544	0.2995848	1.15232152	0.357209915	0.562467591	0.613966464	0.669119539	0.836811999	0.681137323	0.748177249	0
ENSG00000134716.5	CYP2J2	60358979	60392462	1_60635440_ATT_A	60635440	ATT	A	1_60635441_TT_T_b37;1_60635440_ATT_A_b37;1_60635442_T_TT_b37	1.010370538	0.319832954	1.925757761	0.785257357	0.595791711	0.236020235	0.208700876	0.208700876	0.573251596	0.232295835	0	1	0	1	0.4536054	0.664696015	0.41125034	0.646081383	1	1	0
ENSG00000134744.9	ZCCHC11	52873953	53019159	1_52910701_G_GTA	52910701	G	GTA	1_52910703_A_ATA_b37;1_52910701_GTA_G_b37;1_52910703_A_ATATA_b37	1.54965596	0.502171621	1.571275755	0.512615607	1.434298779	0.451972211	0.448895514	0.448895514	-0.567050203	0.10911102	1.749729356	0.616884573	1.997836833	0.962903878	0.544501544	0.587998668	0.525960983	0.537393129	0.906632785	1	0
ENSG00000134809.4	TIMM10	57295935	57298276	11_57309586_A_C	57309586	A	C	11_57309586_A_C_b37;11_57309590_C_AC_b37;11_57309586_AACAC_*_b37;11_57309588_CAC_C_b37	0.292929411	0.191365888	-3.742040634	0.016563538	1.118896036	0.347899491	0.345824942	0.345824942	-2.246871769	0.0393227	1.243471482	0.384417102	1.99678989	0.954817764	0.364548335	0.128664748	0.476138271	0.40713529	0.747614422	1	0
ENSG00000134853.7	PDGFRA	55095263	55164414	4_54218515_A_G	54218515	A	G	4_54218515_A_G_b37	1.134797112	0.352286785	1.540440353	0.497829844	1.875749367	0.724469292	0.019451009	0.019451009	1.718478958	0.595706001	1.331946396	0.413731033	-1.741246964	0.053084815	0.473834537	0.580161507	0.622354877	0.80202136	0.775482113	0.317812427	0
ENSG00000134871.13	COL4A2	110958158	111165374	13_110718803_C_T	110718803	C	TRUE	13_110718803_C_T_b37	-16.35153016	1.84E-05	-15.67573172	2.62E-05	-12.99078157	0.000108038	0.034663722	0.034663722	-0.755799224	0.096902382	-10.95446626	0.000319159	-10.36334014	0.000437847	0.00104005	0.001798391	0.004242089	0.52378543	0.018861135	0.019519677	5
ENSG00000134905.12	CARS2	111293758	111365950	13_111297448_G_T	111297448	G	TRUE	13_111297448_G_T_b37	1.673567451	0.567767322	1.192407658	0.368833034	1.602037476	0.528143375	0.998466849	0.998466849	0.581423434	0.233637835	1.686350525	0.575449309	1.976539827	0.87826647	0.569029002	0.524158817	0.552966184	0.648319371	0.884438325	1	0
ENSG00000134962.6	KLB	39408472	39453156	4_39432747_G_A	39432747	G	A	4_39432747_G_A_b37	-0.04784513	0.152421791	0.571194276	0.231959444	1.979803901	0.886990765	0.872420654	0.872420654	1.655213066	0.557079059	0.892390289	0.292602135	-4.876408237	0.008734091	0.329586034	0.439134859	0.669119539	0.786878979	0.675976501	0.123359108	0
ENSG00000135052.12	GOLM1	88641060	88715088	9_89471559_T_TA	89471559	TRUE	TA	9_89471560_A_AA_b37;9_89471559_TA_T_b37;9_89471560_A_AAA_b37	-3.953776759	0.014685789	1.206225149	0.372961129	-2.38953646	0.036160143	0.082381214	0.082381214	1.859184476	0.707471613	-9.230639799	0.000804579	-10.03262203	0.000522775	0.10362504	0.52571718	0.175889882	0.823709672	0.033598813	0.021830813	2
ENSG00000135108.10	FBXO21	117581145	117628336	12_117307845_G_A	117307845	G	A	12_117307845_G_A_b37	1.60352111	0.52891333	-0.110326301	0.146308118	1.933154994	0.795987087	0.728632707	0.728632707	1.550274993	0.502465573	1.358371243	0.423121615	1.137052205	0.352915085	0.554341321	0.369268591	0.6407752	0.77110341	0.782442942	0.746324913	0
ENSG00000135211.5	TMEM60	77423044	77427897	7_77419290_G_T	77419290	G	TRUE	7_77419290_G_T_b37	-0.516200924	0.112681762	-1.80730961	0.051029354	1.526375506	0.491324441	0.482089881	0.482089881	-1.397689868	0.065287795	1.307659765	0.405369519	1.704276616	0.586575981	0.286652515	0.233190378	0.538697977	0.478917508	0.767348754	0.907652045	0
ENSG00000135213.8	POM121C	75046065	75115548	7_75104553_C_T	75104553	C	TRUE	7_75104553_C_T_b37	-0.638739054	0.104286286	-5.251444525	0.0070844	1.590340714	0.522142489	0.159178094	0.159178094	1.634273456	0.545342933	1.849670206	0.698220394	-1.32334159	0.068302868	0.274663656	0.084218559	0.550871853	0.784262618	0.945049443	0.352630925	1
ENSG00000135297.11	MTO1	74171300	74218959	6_74168308_A_C	74168308	A	C	6_74168308_A_C_b37	0.308230359	0.193367856	0.76554527	0.266542445	1.026658882	0.323848325	0.245431335	0.245431335	1.731419536	0.604285602	1.122203838	0.348806004	1.353500239	0.421366893	0.367126966	0.459982065	0.461441501	0.802671118	0.728711002	0.808113969	0
ENSG00000135318.7	NT5E	86159808	86205500	6_86114491_C_T	86114491	C	TRUE	6_86114491_C_T_b37	1.930408872	0.79193303	0.096479898	0.167684836	1.389843692	0.434728963	0.550555884	0.550555884	-1.295073641	0.069487992	-6.107121679	0.004409168	0.187657837	0.178227521	0.636245307	0.388652736	0.517206808	0.487948934	0.086790632	0.5510521	1
ENSG00000135372.4	NAT10	34127148	34169217	11_34280152_C_CTT	34280152	C	CTT	11_34280165_T_TT_b37;11_34280165_T_TTT_b37;11_34280152_CTTTTTTTTTTTTT_*_b37;11_34280165_T_TTTT_b37;11_34280152_C_T_b37;11_34280165_T_TTTTTT_b37	0.25843352	0.186940466	-1.178825847	0.074598317	1.522831227	0.489707553	0.195395861	0.195395861	-0.5050683	0.113480565	1.893352161	0.743993282	1.968401583	0.858911906	0.36159205	0.274655755	0.538697977	0.548984535	0.96707401	1	0
ENSG00000135387.15	CAPRIN1	34073229	34122703	11_34182242_T_TG	34182242	TRUE	TG	11_34182243_G_GG_b37;11_34182242_TG_T_b37;11_34182242_TG_*_b37	1.336806061	0.415434622	0.501264266	0.220865992	0.948153005	0.30508209	0.623073228	0.623073228	1.586349081	0.520122235	1.995308723	0.945393271	1.956942634	0.835617292	0.502117721	0.428204568	0.450271738	0.773832876	1	1	0
ENSG00000135404.7	CD63	56119106	56123491	12_56337421_C_CT	56337421	C	CT	12_56337421_C_CT_b37	1.852116821	0.700566532	1.975597871	0.875866069	1.988867356	0.915970067	1	1	1.66127823	0.560567971	1.992928711	0.932984113	1.992928711	0.932984113	0.610711132	0.681694181	0.671952029	0.786878979	1	1	0
ENSG00000135423.8	GLS2	56864735	56882198	12_56859330_GA_G	56859330	GA	G	12_56859332_A_AA_b37;12_56859331_AA_A_b37;12_56859330_GAA_G_b37;12_56859330_G_A_b37	-2.162561263	0.041326867	-0.371353243	0.123579884	-3.380350604	0.020364785	0.311249635	0.311249635	1.982285542	0.894117717	-1.785351656	0.051703045	-3.130341113	0.023511107	0.17595163	0.340977994	0.12804182	0.8432487	0.306836475	0.208503067	0
ENSG00000135437.5	RDH5	56114150	56118489	12_56213297_G_T	56213297	G	TRUE	12_56213297_G_T_b37	-0.783298822	0.095251792	0.203371248	0.180120597	1.138153331	0.35322243	0.06292779	0.06292779	1.893722683	0.744422826	-0.533623324	0.111444048	-0.676649065	0.101829797	0.265828865	0.399665416	0.478359247	0.831724685	0.447812319	0.421455083	0
ENSG00000135447.12	PPP1R1A	54969170	54982443	12_55220059_G_GTTTTTTTTTTTT	55220059	G	GTTTTTTTTTTTT	12_55220059_G_GTTTTTTTTT_b37;12_55220059_G_GTTTTTTTTTTT_b37;12_55220059_G_GTTTTTTT_b37;12_55220059_G_GTTTTTTTTTT_b37;12_55220059_G_GTTTTTTTT_b37;12_55220059_G_GTTTTTTTTTTTT_b37	0.415417509	0.208101856	0.344688393	0.198237532	1.087793227	0.339529574	0.372220995	0.372220995	0.509553969	0.222147268	0	1	0	1	0.37859864	0.414268241	0.471467662	0.631160487	1	1	0
ENSG00000135452.5	TSPAN31	58131795	58143994	12_57884586_TACA_T	57884586	TACA	TRUE	12_57884656_TCC_C_b37;12_57884655_ATCC_C_b37;12_57884586_TACATTTTCTCTTAGCCTATCATTTTGGACACTCCATCTGTCCCATCTGCACCCATGTTTTTCTTGTCTATCC_T_b37	0.869209212	0.287606725	1.985450945	0.903992451	1.156184066	0.358307687	0.554093673	0.554093673	0.779985581	0.269357822	0	1	0	1	0.429715719	0.687345921	0.480280957	0.673876323	1	1	0
ENSG00000135469.9	COQ10A	56660641	56664750	12_56780905_CA_C	56780905	CA	C	12_56780906_AA_A_b37;12_56780907_A_AA_b37;12_56780905_CAA_C_b37	-17.49719459	1.01E-05	-7.342919631	0.002238486	-8.648869745	0.001101382	0.027476597	0.027476597	-7.085763591	0.002576069	-6.611387853	0.003340677	-5.996329075	0.004687228	0.000671163	0.043112329	0.020559414	0.176095913	0.073153821	0.084498173	5
ENSG00000135476.7	ESPL1	53662082	53687427	12_53673424_T_TTGG	53673424	TRUE	TTGG	12_53673424_T_TTGG_b37	-15.15120087	3.45E-05	-14.46632738	4.95E-05	-12.54228367	0.000137049	0.000887262	0.000887262	1.973761956	0.871320331	-12.63706576	0.000130326	-10.77123231	0.000351991	0.001663544	0.00296402	0.00487672	0.840197057	0.009998728	0.017222654	5
ENSG00000135486.13	HNRNPA1	54673976	54680872	12_55312449_G_GTTA	55312449	G	GTTA	12_55312449_G_GTTA_b37	1.692510107	0.579224587	1.904305523	0.757058921	0.378113212	0.202828903	0.487797129	0.487797129	-2.903609426	0.026800622	1.263789488	0.390877497	0.619080468	0.23994458	0.57168396	0.659549195	0.387993941	0.399655802	0.753502261	0.642491545	0
ENSG00000135506.11	OS9	58087737	58115340	12_58543211_CTTTTCT_C	58543211	CTTTTCT	C	12_58543226_CT_T_b37;12_58543221_CTTTTCT_T_b37;12_58543211_CTTTTCTTTTCTTTTCT_*_b37	1.980055263	0.887691535	1.716575349	0.594465315	0.75992733	0.265457049	0.861181358	0.861181358	1.998911037	0.973675031	1.903830266	0.756475442	1.980959606	0.890250744	0.658221796	0.617719304	0.425273631	0.854915226	0.97408762	1	0
ENSG00000135541.16	AHI1	135604669	135818914	6_135623833_C_T	135623833	C	TRUE	6_135623833_C_T_b37	-3.047202351	0.024665733	0.633279034	0.242376067	-5.455002088	0.006326041	0.39578307	0.39578307	1.666687795	0.56371522	-2.863138592	0.027436381	-3.431072054	0.019781532	0.13614385	0.446803405	0.065188699	0.788760227	0.230899543	0.19081659	1
ENSG00000135624.11	CCT7	73460547	73480149	2_74259579_T_TGTGTGTGTGTGTGTGTGTGTGTGTGTGTGCGCGCGCGCGCGCGCGATGGCCCCAGCGGCTGCAAGAG	74259579	TRUE	TGTGTGTGTGTGTGTGTGTGTGTGTGTGTGCGCGCGCGCGCGCGCGATGGCCCCAGCGGCTGCAAGAG	2_74259579_T_*_b37;2_74259579_T_TGTGTGTGTGTGTGTGTGTGTGTGTGTGTGCGCGCGCGCGCGCGCGATGGCCCCAGCGGCTGCAAGAG_b37	1.860546622	0.708825034	1.806900069	0.660348999	1.695054422	0.580798471	0.030736806	0.030736806	1.262509855	0.390466062	1.43521202	0.4523375	1.976290051	0.877625227	0.615949675	0.633274413	0.5738913	0.725006264	0.801070481	1	0
ENSG00000135636.9	DYSF	71680851	71913898	2_71251771_T_C	71251771	TRUE	C	2_71251771_T_C_b37	1.468048009	0.465787356	-1.344618052	0.067425125	1.618458209	0.536779249	0.077559181	0.077559181	1.076838732	0.336646293	1.747654493	0.615428355	1.879370232	0.728352457	0.523842436	0.261492007	0.556921281	0.712876554	0.906383099	0.973111829	0
ENSG00000135678.7	CPM	69235976	69365350	12_69892299_TTG_T	69892299	TTG	TRUE	12_69892299_TTG_T_b37;12_69892301_G_GTGTGTGTGTGTG_b37;12_69892301_G_GTGTGTGTGTGTGTG_b37;12_69892301_G_GTGTG_b37;12_69892301_G_GTGTGTGTGTGTGTGTG_b37;12_69892301_G_GTGTGTGTGTGTGTGTGTG_b37	1.888981069	0.738987066	1.770804886	0.632121283	1.557353689	0.505847952	0.215953274	0.215953274	1.019941461	0.322184354	1.958506078	0.838587497	1.887437594	0.737245521	0.624427944	0.625226448	0.544135981	0.709083706	1	0.976776295	0
ENSG00000135698.5	MPHOSPH6	82181402	82203831	16_82200747_C_T	82200747	C	TRUE	16_82200747_C_T_b37	-6.312410937	0.003937509	-5.570517205	0.005933076	-7.118044563	0.002531004	0.399563646	0.399563646	-0.08309039	0.14893837	-1.351730221	0.067134414	-4.223086819	0.012609508	0.049331826	0.076095229	0.035146456	0.578155783	0.350992759	0.149322177	3
ENSG00000135778.7	NTPCR	233086350	233119628	1_232160343_AT_A	232160343	AT	A	1_232160345_T_TT_b37;1_232160344_TT_T_b37;1_232160343_ATT_A_b37	-0.242237723	0.13428652	-0.827887211	0.092640162	1.83568769	0.685216915	0.213209073	0.213209073	0.792205053	0.271769267	-2.793368144	0.028569508	-0.994922502	0.083525909	0.311322352	0.300759496	0.612324613	0.674528167	0.237407574	0.387555519	0
ENSG00000135823.9	STX6	180941860	180992047	1_181347224_G_A	181347224	G	A	1_181347224_G_A_b37	1.331082325	0.413429209	1.233687513	0.381360237	0.316788604	0.194498279	0.903363901	0.903363901	0.785921806	0.270525947	0.453915993	0.21371448	1.662230534	0.561119566	0.50038148	0.530640774	0.385456155	0.673876323	0.589903603	0.894699589	0
ENSG00000135905.14	DOCK10	225629806	225907162	2_225911334_G_A	225911334	G	A	2_225911334_G_A_b37	1.886930965	0.736676776	1.803178183	0.657298507	1.983553392	0.897955621	0.974835574	0.974835574	0.742254964	0.262078356	0.728223542	0.259433682	1.883858653	0.733257788	0.622840312	0.631872095	0.670932576	0.669813898	0.641102409	0.973755102	0
ENSG00000135931.13	ARMC9	232063259	232239548	2_232126698_C_A	232126698	C	A	2_232126698_C_A_b37	1.999650567	0.985085913	1.519792838	0.488328496	1.722651114	0.598444139	0.680692891	0.680692891	-0.761312362	0.096568989	1.294423961	0.400916384	0.987589174	0.314325972	0.683813887	0.577017159	0.581309722	0.52378543	0.765060848	0.716934278	0
ENSG00000135951.10	TSGA10	99613723	99771427	2_99782848_A_C	99782848	A	C	2_99782848_A_C_b37	1.758170383	0.622887781	1.388699436	0.434298545	1.987079553	0.909500865	0.579701977	0.579701977	1.749214026	0.616522192	1.274038452	0.394195348	0.833077344	0.280034455	0.584204805	0.55195607	0.671706764	0.806445632	0.757396886	0.684548543	0
ENSG00000136104.14	RNASEH2B	51483813	51544592	13_51484445_C_T	51484445	C	TRUE	13_51484445_C_T_b37	0.56536146	0.231008916	1.851668359	0.700134828	0.907994685	0.296027323	0.058738789	0.058738789	1.757262427	0.622235849	1.050598058	0.329871574	-1.226247841	0.072466547	0.393838229	0.645977703	0.446259389	0.807137133	0.713221365	0.362164806	0
ENSG00000136108.10	CKAP2	53029563	53050763	13_52362928_T_C	52362928	TRUE	C	13_52362928_T_C_b37	-6.131234721	0.004350911	-3.962158679	0.014616135	-3.68084259	0.017151129	0.008517977	0.008517977	1.487641685	0.474119738	-0.420069076	0.119789648	-5.170081722	0.00741294	0.052983382	0.118464708	0.117128704	0.757431851	0.464378436	0.113745527	1
ENSG00000136147.12	PHF11	50069745	50103123	13_50081358_C_T	50081358	C	TRUE	13_50081358_C_T_b37	-6.44188991	0.00366675	-1.473585346	0.062356018	-5.931579775	0.004857936	0.759420913	0.759420913	-9.830676533	0.000582628	1.935723835	0.799860656	-0.264828053	0.1323409	0.047189031	0.254053025	0.055875222	0.123076474	0.991970424	0.484015278	2
ENSG00000136156.8	ITM2B	48807293	48837063	13_49421272_C_T	49421272	C	TRUE	13_49421272_C_T_b37	-0.026633929	0.154562604	1.276914397	0.395133637	1.307505654	0.405317255	0.212064149	0.212064149	1.54477951	0.499866196	-4.464063899	0.011007761	-4.732563912	0.009466843	0.332026241	0.53763919	0.503027402	0.77110341	0.145870593	0.128712385	0
ENSG00000136213.7	CHST12	2443222	2474242	7_2427329_ATTTTTT_A	2427329	ATTTTTT	A	7_2427335_T_TT_b37;7_2427335_T_TTT_b37;7_2427335_T_TTTT_b37;7_2427329_ATTTTTT_A_b37;7_2427335_T_TTTTT_b37	-0.476485368	0.115560226	-0.928597432	0.087023065	0.83401315	0.280227372	0.415354343	0.415354343	1.949054825	0.821426685	0.410071381	0.207336332	0.158927563	0.174825303	0.289863199	0.293569101	0.434970586	0.837498098	0.585117674	0.544736988	0
ENSG00000136237.14	RAPGEF5	22157855	22396763	7_22344502_G_C	22344502	G	C	7_22344502_G_C_b37	0.061472901	0.163828549	1.469918881	0.466572757	-2.386588588	0.036222722	0.083674657	0.083674657	0.98164041	0.312908435	1.854227244	0.702608246	1.780148092	0.63915278	0.340436043	0.569669834	0.175889882	0.706481823	0.946226858	0.937556701	0
ENSG00000136250.7	AOAH	36552455	36764154	7_37725355_C_CT	37725355	C	CT	7_37725358_T_TT_b37;7_37725357_TT_T_b37;7_37725356_TTT_T_b37;7_37725358_T_TTT_b37;7_37725355_CTTT_C_b37	1.115018536	0.346840917	-0.891882206	0.089026862	0.97419312	0.31114555	0.479545025	0.479545025	1.980494483	0.88892693	1.752555485	0.618880249	1.697216417	0.582142604	0.472367044	0.293569101	0.452739024	0.8432487	0.90716392	0.905463673	0
ENSG00000136319.7	TTC5	20724716	20774153	14_20689797_A_AT	20689797	A	AT	14_20689797_A_AT_b37	1.755549505	0.62101005	1.974201505	0.872393412	0.940340708	0.303292905	0.377731397	0.377731397	1.996849846	0.955241243	1.30920574	0.405894355	-0.610705578	0.106144526	0.584136879	0.681694181	0.449179953	0.851808953	0.767348754	0.431244818	0
ENSG00000136383.6	ALPK3	85359910	85416713	15_85903656_CT_C	85903656	CT	C	15_85903658_TT_T_b37;15_85903657_TTT_T_b37;15_85903659_T_TT_b37;15_85903656_CTTT_C_b37	-0.28964043	0.130240092	-0.050952611	0.152110988	-2.835369867	0.027881659	0.648425489	0.648425489	1.935256256	0.799149533	-0.031464	0.154072131	-2.228474156	0.039751161	0.305755274	0.375731591	0.149382804	0.835238086	0.517742924	0.276664729	0
ENSG00000136425.8	CIB2	78396947	78423886	15_78423596_A_C	78423596	A	C	15_78423596_A_C_b37	0.762618956	0.265976388	1.614871507	0.534871253	1.035126347	0.325962011	0.062822301	0.062822301	1.810788248	0.66357348	-1.53925233	0.059932471	-7.075874555	0.002590037	0.41560158	0.594448382	0.462513669	0.817561266	0.331184626	0.062577461	1
ENSG00000136444.5	RSAD1	48556160	48563336	17_47946261_A_ATCTCTCTC	47946261	A	ATCTCTCTC	17_47946263_C_CTCTCTCTC_b37;17_47946263_C_CTCTCTCTCTC_b37;17_47946263_C_CTCTCTCTCTCTC_b37;17_47946261_ATC_A_b37;17_47946263_C_CTCTC_b37;17_47946263_C_CTCTCTC_b37	1.658328041	0.558865722	1.791617441	0.648038102	0.441057384	0.211820109	0.108845374	0.108845374	-1.664237753	0.055592067	1.999507242	0.98228989	1.785625996	0.643360493	0.566372807	0.629469513	0.395727381	0.467025304	1	0.941050444	0
ENSG00000136718.5	IMP4	131099797	131105383	2_131074922_T_C	131074922	TRUE	C	2_131074922_T_C_b37	1.959294349	0.840107156	1.296449004	0.401593075	-2.846576145	0.027701066	0.312807256	0.312807256	0.153498258	0.174190811	1.750663472	0.617542636	1.960924953	0.84330006	0.645671866	0.538361791	0.149037918	0.589937927	0.906632785	1	0
ENSG00000136738.10	STAM	17686123	17757913	10_16837352_CAA_C	16837352	CAA	C	10_16837355_A_AA_b37;10_16837353_AAA_A_b37;10_16837354_AA_A_b37;10_16837352_CAAA_C_b37;10_16837355_A_AAA_b37	1.963209594	0.847892406	0.393518784	0.204987141	0.750612009	0.2636694	0.274734571	0.274734571	1.428044584	0.449482931	0.174045107	0.176606081	1.595642012	0.524847149	0.647522611	0.416805712	0.423463634	0.74657134	0.550410099	0.875412262	0
ENSG00000136802.7	LRRC8A	131644390	131680318	9_131679342_T_TAA	131679342	TRUE	TAA	9_131679342_T_TAA_b37;9_131679342_T_A_b37;9_131679342_T_TAAA_b37;9_131679342_T_TTA_b37	-3.350788155	0.020712906	0.8597952	0.285609057	-0.204418976	0.137615736	0.009810031	0.009810031	1.921178359	0.778900683	-3.330547376	0.020954803	-2.875950917	0.027233432	0.124774441	0.473162059	0.333051269	0.833052755	0.202726965	0.227017467	0
ENSG00000136826.10	KLF4	110247132	110252763	9_110088908_C_CTTT	110088908	C	CTTT	9_110088922_T_TT_b37;9_110088908_CTTTTTTTTTTTTTT_C_b37;9_110088922_T_TTTTT_b37;9_110088922_T_TTTT_b37;9_110088922_T_TTT_b37;9_110088922_T_TTTTTTTTTTTT_b37	-0.025766371	0.154650889	1.998073313	0.964988865	-2.454262159	0.034814253	0.327306023	0.327306023	0.268506969	0.188220336	0	1	1.999760211	0.987645158	0.332026241	0.695786969	0.172685314	0.60113817	1	1	0
ENSG00000136840.14	ST6GALNAC4	130670164	130679317	9_131381942_C_G	131381942	C	G	9_131381942_C_G_b37	-1.378647029	0.066046252	-0.067820078	0.150436414	0.352240445	0.199264142	0.136168405	0.136168405	1.025229342	0.323493266	1.368093561	0.426656881	-1.760258793	0.052484455	0.226545803	0.374135081	0.386020831	0.70908387	0.783005156	0.315960249	0
ENSG00000136856.13	SLC2A8	130159420	130170703	9_130746485_T_TTG	130746485	TRUE	TTG	9_130746497_G_GTG_b37;9_130746495_GTG_G_b37;9_130746497_G_GTGTG_b37;9_130746485_TTGTGTGTGTGTG_T_b37;9_130746493_GTGTG_G_b37	-0.681833016	0.101498837	1.539829125	0.497544126	1.999975219	0.996028108	8.04E-05	8.04E-05	1.999963715	0.995193785	-0.200559255	0.137960677	-2.764925772	0.029045312	0.274217357	0.580118161	0.688514072	0.857411186	0.495273669	0.23430708	0
ENSG00000136867.6	SLC31A2	115913221	115926417	9_116853747_A_AAAAACAAAACAAAAC	116853747	A	AAAAACAAAACAAAAC	9_116853747_A_AAAAACAAAAC_b37;9_116853747_A_AAAAAC_b37;9_116853747_A_AAAAACAAAACAAAAC_b37	1.763416917	0.626684958	1.894511992	0.745340638	1.389960659	0.434772998	0.381001413	0.381001413	1.824430943	0.675209106	1.549791688	0.502236047	1.965771016	0.853220589	0.586309498	0.65593175	0.517206808	0.818298873	0.839775327	1	0
ENSG00000136874.6	STX17	102668914	102732618	9_102803585_TA_T	102803585	TA	TRUE	9_102803586_AA_A_b37;9_102803587_A_AA_b37;9_102803585_TAA_T_b37	1.532289734	0.494042443	1.96528309	0.852190105	0.105216968	0.168663428	0.187771739	0.187771739	0.065838041	0.164303824	0.627567536	0.241394392	1.891290426	0.741618077	0.540066151	0.676885212	0.363051199	0.581618718	0.622642767	0.979102593	0
ENSG00000136875.8	PRPF4	116037622	116055185	9_116039908_C_T	116039908	C	TRUE	9_116039908_C_T_b37	1.941968869	0.809635323	1.924971244	0.784150885	-0.569460465	0.108944883	0.071507443	0.071507443	1.966004124	0.85371559	1.403895888	0.440068357	-0.714323269	0.099451139	0.639999062	0.664457085	0.297325223	0.840005551	0.793799422	0.418281671	0
ENSG00000136888.6	ATP6V1G1	117350025	117360653	9_117085186_C_G	117085186	C	G	9_117085186_C_G_b37	-0.08163648	0.149080272	0.483852515	0.218203426	0.328928602	0.196115091	0.734495334	0.734495334	-1.058594648	0.080311102	0.919762142	0.298644352	0.965700692	0.309151018	0.327401184	0.426227374	0.386020831	0.499920167	0.681022404	0.714424387	0
ENSG00000136936.6	XPA	100437190	100459639	9_100680145_G_T	100680145	G	TRUE	9_100680145_G_T_b37;9_100680145_G_*_b37	1.836831022	0.686255518	1.12988805	0.350924318	1.662550877	0.56130535	0.297828124	0.297828124	1.917720821	0.774232172	0	1	-0.7122532	0.09958025	0.607641379	0.512608285	0.567060964	0.833052755	1	0.418281671	0
ENSG00000136942.10	RPL35	127620158	127624260	9_127299349_ATT_A	127299349	ATT	A	9_127299356_TT_T_b37;9_127299357_T_TT_b37;9_127299349_ATTTTTTTT_A_b37;9_127299355_TTT_T_b37	-2.468962219	0.03451595	-1.383907257	0.065835806	1.997503679	0.960151715	0.037131203	0.037131203	-0.119289422	0.145454015	1.715965694	0.594069099	-0.230089753	0.135345985	0.161194618	0.260470821	0.680492289	0.575752182	0.893922432	0.489590357	0
ENSG00000136982.5	DSCC1	120846215	120868250	8_120878288_A_G	120878288	A	G	8_120878288_A_G_b37	-1.395025082	0.065393369	0.932757038	0.301569027	-1.843292452	0.049945354	0.566690409	0.566690409	0.069190892	0.164669952	1.999983285	0.996737912	0.514285784	0.222882616	0.225719142	0.48297293	0.21024731	0.581618718	1	0.618694384	0
ENSG00000137074.14	APTX	32972603	33025166	9_32601501_C_T	32601501	C	TRUE	9_32601501_C_T_b37	-0.632129965	0.104721145	-1.668912675	0.055436338	1.508732201	0.483362313	0.692366331	0.692366331	1.958609969	0.838786918	-1.327891236	0.068114154	-4.96169102	0.008327329	0.275412289	0.241001372	0.537496268	0.839872473	0.351656643	0.122076025	0
ENSG00000137076.14	TLN1	35696944	35732392	9_35874629_T_C	35874629	TRUE	C	9_35874629_T_C_b37	1.839468672	0.688667806	1.52958072	0.492794343	1.128230213	0.350465822	0.832632746	0.832632746	1.99929801	0.978862439	1.755406834	0.620908194	1.791178084	0.647692345	0.607890809	0.578378524	0.478032885	0.855855208	0.90716392	0.943371764	0
ENSG00000137077.3	CCL21	34709001	34710121	9_33917700_T_TA	33917700	TRUE	TA	9_33917700_TA_T_b37;9_33917701_A_AA_b37	1.000793233	0.317502523	1.992689945	0.931864802	0.308623267	0.193419585	0.478613244	0.478613244	1.102333784	0.343408256	1.433111791	0.451498116	-2.444768044	0.035008346	0.453436468	0.691807277	0.385456155	0.716484523	0.800371996	0.25729918	0
ENSG00000137103.12	TMEM8B	35814447	35854844	9_35891285_TACACAC_T	35891285	TACACAC	TRUE	9_35891289_CACACACAC_C_b37;9_35891295_CAC_C_b37;9_35891297_C_CACAC_b37;9_35891291_CACACAC_C_b37;9_35891285_TACACACACACAC_T_b37;9_35891293_CACAC_C_b37	0.626341173	0.24118424	-1.712957617	0.05399164	-1.801980832	0.051191988	0.125374633	0.125374633	-2.466957676	0.034556469	-1.052317298	0.080622034	1.769136852	0.630884555	0.399696779	0.238694016	0.213384461	0.399655802	0.380600098	0.934216184	0
ENSG00000137135.13	ARHGEF39	35658871	35675863	9_35878220_A_AT	35878220	A	AT	9_35878221_TT_T_b37;9_35878222_T_TT_b37;9_35878220_ATT_A_b37;9_35878222_T_TTT_b37	-1.607094779	0.057533543	-0.232808071	0.135108102	-0.915822875	0.08771466	0.216805467	0.216805467	-2.26482165	0.038909334	1.581167168	0.517520014	1.777844605	0.6374025	0.208170525	0.358798276	0.269340006	0.40713529	0.848218673	0.936830158	0
ENSG00000137154.8	RPS6	19375712	19380252	9_18576930_T_A	18576930	TRUE	A	9_18576930_T_A_b37	1.849231915	0.697802427	1.999569453	0.983445385	1.99912574	0.97641168	0.648176923	0.648176923	0.270886598	0.188524164	1.983401354	0.897487631	1.918964171	0.775898565	0.610340611	0.701737325	0.682688144	0.60113817	1	0.994440313	0
ENSG00000137204.10	SLC22A7	43263431	43273276	6_43931276_T_A	43931276	TRUE	A	6_43931276_T_A_b37	-6.948641887	0.002776759	-7.849008615	0.001699233	-7.882761644	0.001668344	0.242359032	0.242359032	1.965766054	0.853210073	-8.168245264	0.001428802	-6.98720788	0.002718761	0.039556111	0.03537445	0.027466496	0.840005551	0.046669482	0.063611294	5
ENSG00000137285.9	TUBB2B	3224494	3231964	6_3145154_C_G	3145154	C	G	6_3145154_C_G_b37	1.989811396	0.919599187	0.271551137	0.188609113	1.716573545	0.594464141	0.692247747	0.692247747	0.675685534	0.249819204	1.305102068	0.404503392	0.586455623	0.234468896	0.667172487	0.40762648	0.580785826	0.662350731	0.767348754	0.636112574	0
ENSG00000137409.14	MTCH1	36935916	36954074	6_36864923_A_AAAAAG	36864923	A	AAAAAG	6_36864923_A_G_b37;6_36864923_A_AAAAAG_b37	1.145087447	0.355166305	1.076957083	0.336677268	1.987806161	0.912071758	0.403507882	0.403507882	-1.674624159	0.055246708	1.893912762	0.744643506	1.957556683	0.836777039	0.4754489	0.507682005	0.671952029	0.467025304	0.967537979	1	0
ENSG00000137411.12	VARS2	30876018	30894236	6_30826904_T_C	30826904	TRUE	C	6_30826904_T_C_b37	-1.024192901	0.082031127	-1.138478477	0.076465109	-4.06963318	0.013752552	0.317561493	0.317561493	0.206651204	0.180518677	1.909837039	0.763970086	1.836292791	0.685766063	0.247408461	0.2792207	0.101686944	0.596637533	0.978391815	0.961263464	0
ENSG00000137462.6	TLR2	154622651	154626851	4_154445283_G_GT	154445283	G	GT	4_154445284_TTT_T_b37;4_154445285_TT_T_b37;4_154445286_T_TTTTT_b37;4_154445286_T_TT_b37;4_154445283_GTTT_G_b37;4_154445286_T_TTT_b37	1.998269522	0.966818361	1.50699044	0.482587871	0.76670936	0.26676804	0.863235832	0.863235832	1.792595308	0.648809229	0	1	1.99968165	0.985764606	0.680930511	0.57481003	0.426036583	0.812378268	1	1	0
ENSG00000137573.9	SULF1	70378858	70573150	8_69750984_C_CAG	69750984	C	CAG	8_69750988_GAG_G_b37;8_69750990_G_GAGAGAG_b37;8_69750986_GAGAG_G_b37;8_69750984_CAGAGAG_C_b37;8_69750990_G_GAGAG_b37;8_69750990_G_GAG_b37	1.86089792	0.709175303	0.418629863	0.208563447	0.923418134	0.299463476	0.78589456	0.78589456	1.867661884	0.716020012	1.955422448	0.832782736	1.764519251	0.627489382	0.615949675	0.417889443	0.447689446	0.825004095	1	0.93205199	0
ENSG00000137699.12	TRIM29	119981982	120056237	11_120039274_C_T	120039274	C	TRUE	11_120039274_C_T_b37	-0.713817498	0.099482667	-2.246705934	0.039326541	-0.213304962	0.136825268	0.054066493	0.054066493	1.999735692	0.987028913	1.352149029	0.420882063	0.649260922	0.245148952	0.27232017	0.210064779	0.331490491	0.857168041	0.781451657	0.644933327	0
ENSG00000137767.9	SQRDL	45923345	45983492	15_46029293_A_G	46029293	A	G	15_46029293_A_G_b37	0.233132701	0.183770251	-3.712964826	0.016840075	1.772318971	0.633248667	0.333252775	0.333252775	-3.523935387	0.018758014	1.849447637	0.698008059	1.879580767	0.728580242	0.358003796	0.12923412	0.592984489	0.363528015	0.945049443	0.973111829	0
ENSG00000137815.10	RTF1	41700605	41775761	15_42708515_T_G	42708515	TRUE	G	15_42708515_T_G_b37	-0.033591235	0.15385668	1.989738307	0.919312306	1.429125681	0.449911694	0.026521528	0.026521528	1.412537322	0.443401966	-3.086726947	0.024109654	-0.717810085	0.099234078	0.330948512	0.690262844	0.525173292	0.745638817	0.216724109	0.418281671	0
ENSG00000137825.6	ITPKA	41785590	41795747	15_41265408_G_GCACA	41265408	G	GCACA	15_41265408_G_GCACA_b37;15_41265408_G_GCACACACACACA_b37;15_41265408_G_GCACACACA_b37;15_41265408_G_GCACACACACA_b37;15_41265408_G_GCA_b37;15_41265408_G_GCACACA_b37	0.158014468	0.174718409	0.531261175	0.225544784	0.966109228	0.309246586	0.171331404	0.171331404	1.985203917	0.903184805	0.779883923	0.269337873	-2.021843791	0.044914586	0.351145574	0.432604608	0.452165438	0.8432487	0.655269648	0.292832448	0
ENSG00000137880.4	GCHFR	41056217	41059906	15_40931969_CA_C	40931969	CA	C	15_40931969_CA_C_b37;15_40931970_A_AA_b37	-1.012091722	0.082645579	-0.763575945	0.096432467	-0.57651664	0.108460105	0.350838447	0.350838447	1.472777697	0.467777008	-0.078300165	0.149406476	1.941099269	0.808241892	0.248102206	0.306230644	0.297325223	0.754391758	0.511457495	1	0
ENSG00000137941.12	TTLL7	84330710	84464833	1_84325129_C_T	84325129	C	TRUE	1_84325129_C_T_b37	1.109853332	0.345437565	1.457707887	0.46148435	-1.708924771	0.054122245	0.426780008	0.426780008	1.744028254	0.612901225	1.998384197	0.967936033	1.478651854	0.470267167	0.472367044	0.568180841	0.221285639	0.804784297	1	0.835889755	0
ENSG00000138111.10	TMEM180	104221148	104236802	10_104270895_GTAA_G	104270895	GTAA	G	10_104270895_GTAA_G_b37;10_104270898_A_ATAA_b37	0.786854237	0.270710005	0.355075496	0.199651143	1.08727001	0.339391108	0.663856745	0.663856745	1.053545801	0.330623496	0.66665658	0.24821129	-0.460781808	0.116720673	0.418256583	0.415363066	0.471467662	0.709493196	0.630861774	0.455787383	0
ENSG00000138138.9	ATAD1	89511268	89601100	10_90531501_C_CT	90531501	C	CT	10_90531502_TT_T_b37;10_90531503_T_TT_b37;10_90531501_CTT_C_b37;10_90531501_C_T_b37	-0.440286195	0.118254649	0.24547571	0.185308976	1.896992167	0.748249545	0.166552474	0.166552474	1.799847413	0.654597711	0.045818367	0.162136952	0.379911294	0.203079419	0.292937314	0.40487893	0.630480168	0.814414716	0.53067876	0.596048936	0
ENSG00000138207.8	RBP4	95351443	95361501	10_94751482_TTCTC_T	94751482	TTCTC	TRUE	10_94751484_CTCTCTC_C_b37;10_94751488_CTC_C_b37;10_94751490_C_CTC_b37;10_94751482_TTCTCTCTC_T_b37;10_94751490_C_CTCTC_b37;10_94751486_CTCTC_C_b37	1.927208463	0.78731484	1.994089358	0.93871845	1.875197042	0.72388257	1	1	1.875625385	0.724337462	0	1	0	1	0.634918871	0.691807277	0.622354877	0.827442571	1	1	0
ENSG00000138246.11	DNAJC13	132136369	132257876	3_132792295_CT_C	132792295	CT	C	3_132792297_T_TT_b37;3_132792296_TT_T_b37;3_132792295_CTT_C_b37	1.992912363	0.932906877	1.613230747	0.534002527	-0.008550821	0.156414668	0.136202165	0.136202165	1.368638098	0.426856199	1.598875619	0.52650915	1.81671177	0.668562485	0.669743733	0.594448382	0.353035948	0.735409413	0.856018447	0.953149368	0
ENSG00000138308.5	PLA2G12B	74694927	74714536	10_74014141_CA_C	74014141	CA	C	10_74014141_C_A_b37;10_74014143_A_AA_b37;10_74014142_AA_A_b37;10_74014141_CAA_C_b37	1.994358209	0.940125715	1.98031551	0.888421837	0.868557297	0.287467817	0.291967893	0.291967893	1.780823867	0.639668382	1.927574167	0.787836971	1.409355406	0.442169966	0.671487739	0.684650426	0.439080558	0.810426976	0.988686093	0.816798625	0
ENSG00000138346.10	DNA2	70173820	70231879	10_70268160_TAAA_T	70268160	TAAA	TRUE	10_70268163_A_AAAAA_b37;10_70268160_TAAA_T_b37;10_70268163_A_AA_b37;10_70268161_AAA_A_b37;10_70268163_A_AAAA_b37;10_70268163_A_AAAAAA_b37	1.629525119	0.542745531	1.99783128	0.962856327	1.940142038	0.806720579	0.759668711	0.759668711	1.73079871	0.603868057	1.071330603	0.33520892	1.968172866	0.858407587	0.559382096	0.695786969	0.645536584	0.802671118	0.718087161	1	0
ENSG00000138375.8	SMARCAL1	217277136	217347776	2_217959498_CT_C	217959498	CT	C	2_217959498_CT_C_b37	1.275178181	0.394566805	0.94597419	0.304581725	1.668531178	0.56479547	0.112550751	0.112550751	-9.364946204	0.000748432	-0.163868324	0.141288605	-0.882563535	0.089543364	0.492398095	0.486296279	0.56787875	0.132702347	0.500119215	0.399664877	0
ENSG00000138400.8	MDH1B	207602486	207630271	2_207778316_G_A	207778316	G	A	2_207778316_G_A_b37	1.99866322	0.970834238	1.699531802	0.583589051	1.734896428	0.606635413	0.659834351	0.659834351	1.999324535	0.97926555	1.885407681	0.734975221	1.625263929	0.540433954	0.682059872	0.614881993	0.58489847	0.855855208	0.961031809	0.884652179	0
ENSG00000138413.9	IDH1	209100950	209130798	2_210006161_T_C	210006161	TRUE	C	2_210006161_T_C_b37	-30.29677219	1.32E-08	-31.82392028	6.03E-09	-31.40949864	7.47E-09	0.004555666	0.004555666	-0.293205041	0.129941352	-24.87919936	2.17E-07	-25.71863893	1.40E-07	9.99E-06	3.52E-06	8.50E-06	0.565243412	0.000300738	0.000115716	5
ENSG00000138587.5	MNS1	56713741	56757335	15_56784198_C_A	56784198	C	A	15_56784198_C_A_b37	1.82622738	0.676780497	1.749918942	0.617018008	1.774992767	0.63525086	0.581180548	0.581180548	1.765991592	0.628567452	1.935939893	0.80019018	1.524226213	0.49034288	0.603886205	0.622419824	0.593957624	0.808020756	0.991970424	0.847820314	0
ENSG00000138594.8	TMOD3	52121824	52239492	15_52696464_CA_C	52696464	CA	C	15_52696466_AAAA_A_b37;15_52696467_AAA_A_b37;15_52696468_AA_A_b37;15_52696465_AAAAA_A_b37;15_52696464_CAAAAA_C_b37	1.256373618	0.388501689	1.989699279	0.919159536	-1.547295554	0.059642586	0.234879676	0.234879676	1.003306972	0.318112023	0.763482346	0.266143244	1.425248575	0.44837698	0.490256725	0.690262844	0.229148813	0.707471526	0.652003679	0.822663128	0
ENSG00000138621.7	PPCDC	75315895	75409803	15_75345079_ATTTT_A	75345079	ATTTT	A	15_75345084_TTT_T_b37;15_75345082_TTTTT_T_b37;15_75345085_TT_T_b37;15_75345083_TTTT_T_b37;15_75345081_TTTTTT_T_b37;15_75345079_ATTTTTTT_A_b37	1.907089386	0.760509018	1.041895417	0.327664889	1.917131836	0.773447545	0.965325029	0.965325029	1.94902881	0.821381867	1.540706212	0.497954207	1.526972248	0.491597549	0.630638061	0.501721529	0.636371519	0.837498098	0.837937358	0.848655318	0
ENSG00000138660.7	AP1AR	113152892	113191203	4_113100881_T_TA	113100881	TRUE	TA	4_113100881_T_TA_b37	1.213861145	0.375270211	1.571804373	0.512875657	1.995646165	0.947390886	0.229651191	0.229651191	-4.607360656	0.010155808	1.63209495	0.544148415	1.794706016	0.650481206	0.485474012	0.588008013	0.677528246	0.308913028	0.871192396	0.945338459	0
ENSG00000138744.10	NAAA	76831808	76862204	4_76852839_T_A	76852839	TRUE	A	4_76852839_T_A_b37	1.403973103	0.440097973	1.559184374	0.50672905	1.996010496	0.94963709	0.028721377	0.028721377	-10.60002259	0.000385742	-1.110396054	0.077794041	-6.358890864	0.003838048	0.515248031	0.58571916	0.677528246	0.099483333	0.373331455	0.076275416	2
ENSG00000138750.10	NUP54	77035811	77069668	4_77030147_G_A	77030147	G	A	4_77030147_G_A_b37	1.665853962	0.56322789	1.801762855	0.65614755	1.817290132	0.669054692	0.072124413	0.072124413	1.577472645	0.51567863	1.573071809	0.513500101	1.17773298	0.364518175	0.568500017	0.631595025	0.605008105	0.77110341	0.845504653	0.754030885	0
ENSG00000138757.10	G3BP2	76567965	76649709	4_77220627_C_A	77220627	C	A	4_77220630_A_AA_b37;4_77220628_AAA_A_b37;4_77220627_C_A_b37;4_77220629_AA_A_b37;4_77220627_CAAA_C_b37;4_77220630_A_AAA_b37	1.869056207	0.717455482	1.885570295	0.735156263	1.986568863	0.907737514	0.81731714	0.81731714	1.829453628	0.679626686	0	1	1.631370336	0.543752168	0.617890699	0.653311944	0.671706764	0.818298873	1	0.884856929	0
ENSG00000138772.8	ANXA3	79472672	79531597	4_79887506_T_C	79887506	TRUE	C	4_79887506_T_C_b37	1.001842704	0.3177568	1.105815206	0.344345782	0.63919886	0.243398685	0.649965152	0.649965152	1.719568912	0.596418805	1.473277489	0.467988052	1.994457408	0.940653451	0.453513661	0.510993031	0.415290119	0.80202136	0.816957962	1	0
ENSG00000138792.5	ENPEP	111286888	111486441	4_111052322_T_A	111052322	TRUE	A	4_111052322_T_A_b37	1.667156108	0.56398928	0.649482155	0.245187607	1.280176442	0.396201791	0.788489205	0.788489205	1.63356521	0.544954056	1.726549088	0.60102621	1.551676042	0.503131957	0.568765894	0.448535449	0.497956463	0.784262618	0.899166581	0.860016749	0
ENSG00000138823.8	MTTP	100484917	100545156	4_99699489_C_A	99699489	C	A	4_99699489_C_A_b37	0.492329865	0.219494948	1.295399801	0.401242264	0.889012738	0.29186744	0.551854159	0.551854159	1.440305626	0.45438341	-0.427239188	0.119242744	0.971359556	0.310478202	0.385994497	0.53827766	0.442212457	0.749038974	0.464257742	0.714771521	0
ENSG00000139144.5	PIK3C2G	18400547	18801348	12_18771039_C_CT	18771039	C	CT	12_18771039_C_CT_b37	1.790230516	0.64694814	1.992959843	0.933131451	1.661866604	0.560908648	0.681637359	0.681637359	1.994260539	0.939610653	0	1	0	1	0.592779874	0.691807277	0.566974549	0.851322227	1	1	0
ENSG00000139160.9	METTL20	31800093	31826048	12_32682775_T_TA	32682775	TRUE	TA	12_32682776_A_AA_b37;12_32682775_TA_T_b37;12_32682776_A_AAA_b37	0.14044145	0.172675759	1.445591134	0.456521809	-0.082680116	0.148978397	0.206983513	0.206983513	0.486926851	0.218670749	0.407599564	0.206983513	0	1	0.348941784	0.565505424	0.344794889	0.631160487	0.584622098	1	0
ENSG00000139192.7	TAPBPL	6560855	6575683	12_6564448_A_G	6564448	A	G	12_6564448_A_G_b37	1.88322771	0.732561915	1.999966999	0.99541644	1.640688804	0.548889029	0.877900758	0.877900758	-0.705683094	0.099991245	1.960475807	0.842413779	1.860780442	0.709058113	0.621866557	0.705391376	0.562565526	0.525629134	1	0.96739991	0
ENSG00000139194.3	RBP5	7276279	7281538	12_6600123_CT_C	6600123	CT	C	12_6600123_CT_C_b37;12_6600124_T_TT_b37;12_6600124_T_TTTT_b37;12_6600124_T_TTT_b37	0.319174354	0.19481478	-2.537574762	0.033158539	1.815036279	0.667141748	0.00398107	0.00398107	1.616107112	0.535527157	-1.137136024	0.076528079	-1.178272386	0.074623591	0.368119382	0.190641869	0.604454325	0.780345422	0.36994291	0.366157303	0
ENSG00000139197.6	PEX5	7341280	7371170	12_7355799_G_A	7355799	G	A	12_7355799_G_A_b37;12_7355799_G_*_b37	1.986685214	0.908136232	0.856130082	0.284836077	1.901581724	0.753736085	0.123318254	0.123318254	-2.507306701	0.033750345	0.149323406	0.173704723	-1.762364865	0.052418392	0.664389101	0.472281217	0.630916716	0.399655802	0.545891974	0.315960249	0
ENSG00000139329.4	LUM	91496405	91505608	12_91147848_T_C	91147848	TRUE	C	12_91147848_T_C_b37	0.633474283	0.242409712	1.778040311	0.637550773	0.853645707	0.284313626	0.924171484	0.924171484	0.359715133	0.200286388	0.793480857	0.272022594	0.790466044	0.27142444	0.400483851	0.625823487	0.437211421	0.610455614	0.657919749	0.673116291	0
ENSG00000139405.11	C12orf52	113623330	113630173	12_113740876_T_TAC	113740876	TRUE	TAC	12_113740880_C_CACAC_b37;12_113740880_C_CAC_b37;12_113740880_C_CACACAC_b37;12_113740878_CAC_C_b37;12_113740876_TACAC_*_b37;12_113740876_TACAC_T_b37	1.221594647	0.377629284	1.755987533	0.621323002	0.524761777	0.224521035	0.781702105	0.781702105	0.693090607	0.25295499	-0.885786156	0.089364379	0.558006106	0.229816957	0.485927662	0.622865063	0.404864548	0.666191685	0.402898826	0.629706099	0
ENSG00000139428.7	MMAB	109991541	110011679	12_109178973_T_G	109178973	TRUE	G	12_109178973_T_G_b37	0.778904293	0.269145726	1.764213785	0.627266236	1.838184756	0.687490736	0.401817636	0.401817636	1.979419156	0.885926699	-0.05722891	0.151485435	-0.432387334	0.11885177	0.4173423	0.623660241	0.612899487	0.843105245	0.516143507	0.456983671	0
ENSG00000139514.8	SLC7A1	30083546	30169825	13_29435576_C_CTT	29435576	C	CTT	13_29435577_TT_T_b37;13_29435578_T_TT_b37;13_29435578_T_TTT_b37;13_29435576_C_T_b37;13_29435578_T_TTTT_b37;13_29435576_CTT_C_b37	0.497643851	0.220309186	1.178838745	0.364840861	0.143384052	0.173015877	0.641946373	0.641946373	1.964671796	0.850909587	-0.18063278	0.13975699	-1.804520082	0.051114422	0.387110278	0.522550638	0.367899424	0.839872473	0.497903143	0.312850608	0
ENSG00000139531.8	SUOX	56390963	56400425	12_56859330_GA_G	56859330	GA	G	12_56859332_A_AA_b37;12_56859331_AA_A_b37;12_56859330_GAA_G_b37;12_56859330_G_A_b37	-10.97523658	0.000315638	-9.809121845	0.000589412	-14.43607428	5.03E-05	0.063263154	0.063263154	1.810874457	0.663645419	-8.792697337	0.001019013	-11.94686129	0.000188051	0.008428078	0.016985686	0.002546522	0.817561266	0.038008962	0.012474443	5
ENSG00000139547.6	RDH16	57345218	57353158	12_57712430_C_CA	57712430	C	CA	12_57712430_CA_C_b37;12_57712431_A_AA_b37	-3.075436585	0.02426716	1.680768689	0.572069966	-1.588417017	0.058183642	0.9088625	0.9088625	-3.32473055	0.021024859	0.274611349	0.189000882	0.974741715	0.311274968	0.135383385	0.612550058	0.22728196	0.367420107	0.564265983	0.715108718	0
ENSG00000139597.12	N4BP2L1	32974860	33002315	13_32236751_C_T	32236751	C	TRUE	13_32236751_C_T_b37	1.514306321	0.48585457	1.647331377	0.552606361	1.29502077	0.401115642	0.942185949	0.942185949	1.886491318	0.736184373	1.798726844	0.653695148	0	1	0.535270578	0.601644609	0.501518627	0.830671937	0.925431316	1	0
ENSG00000139620.8	KANSL2	49047183	49076021	12_49035559_C_T	49035559	C	TRUE	12_49035559_C_T_b37	1.643867923	0.550662268	1.902104535	0.754369925	1.661021932	0.560419695	0.505588631	0.505588631	-1.463442341	0.062739573	1.85021893	0.698744663	1.938924195	0.804803597	0.564100824	0.659549195	0.56695549	0.472194607	0.945124495	1	0
ENSG00000139626.11	ITGB7	53585101	53601091	12_54087938_CTTT_C	54087938	CTTT	C	12_54087939_TTTT_T_b37;12_54087940_TTT_T_b37;12_54087941_TT_T_b37;12_54087938_CTTTT_C_b37;12_54087942_T_TT_b37	1.997656285	0.961387951	1.947952806	0.819538539	1.988642011	0.915127053	0.133687929	0.133687929	1.698392424	0.582876366	1.965709341	0.853089916	1.563286593	0.508713034	0.679635595	0.672845207	0.671952029	0.799039024	1	0.86418147	0
ENSG00000139629.11	GALNT6	51745030	51786651	12_52314723_T_TGGGGGGGGG	52314723	TRUE	TGGGGGGGGG	12_52314723_T_G_b37;12_52314723_T_TGGGGGGGGG_b37;12_52314723_T_TGGGGGGGG_b37	-1.407313408	0.064908041	-1.179276347	0.074577752	-1.07796678	0.079359677	1	1	-0.864664606	0.090544582	1.251783538	0.387041497	0	1	0.224455188	0.274655755	0.256431894	0.515315649	0.749962398	1	0
ENSG00000139835.9	GRTP1	113978504	114018446	13_114019050_G_C	114019050	G	C	13_114019050_G_C_b37	-6.877942027	0.002886367	-0.023097613	0.154922825	-3.390195739	0.020250199	0.646900178	0.646900178	-10.23787217	0.000468292	-1.610446492	0.057417702	-1.435763951	0.063799073	0.040606743	0.378851114	0.12804182	0.110708634	0.324351028	0.338642175	1
ENSG00000140043.7	PTGR2	74318546	74353530	14_74311428_T_C	74311428	TRUE	C	14_74311428_T_C_b37	-10.24844691	0.000465646	-2.451978734	0.034860831	-1.263338465	0.070844757	0.097207654	0.097207654	-7.92619561	0.00162943	-3.453451185	0.019529709	-6.794186568	0.00302192	0.011718861	0.196082381	0.246466537	0.15188154	0.194394031	0.066343844	2
ENSG00000140105.13	WARS	100800124	100843142	14_99802716_A_G	99802716	A	G	14_99802716_A_G_b37	1.998725535	0.971521845	-0.263780954	0.132430383	1.994005541	0.938286333	0.005391468	0.005391468	1.260123613	0.389700479	1.275035839	0.394520386	-0.784100923	0.09520411	0.682116431	0.354910145	0.675296358	0.725006264	0.757550691	0.411636117	0
ENSG00000140181.10	HERC2P2	23282280	23378228	15_23282589_A_G	23282589	A	G	15_23282589_A_G_b37	1.465480829	0.464713078	1.494395921	0.477048034	1.823980025	0.67481616	0.658633976	0.658633976	1.325451992	0.411470444	1.455800309	0.460697431	1.667763689	0.564345225	0.523754895	0.574206583	0.607672055	0.731046084	0.808543431	0.89509082	0
ENSG00000140284.6	SLC27A2	50474392	50528592	15_49632600_GC_G	49632600	GC	G	15_49632609_CT_T_b37;15_49632600_G_C_b37;15_49632610_T_CT_b37;15_49632600_GCCCCCCCCCT_*_b37	1.990498028	0.922346758	1.811767144	0.664391483	1.272643983	0.393741551	0.637859819	0.637859819	1.958497623	0.838571278	1.165512392	0.360978092	1.640432997	0.548746809	0.667856437	0.634415396	0.497956463	0.839872473	0.735556964	0.888716605	0
ENSG00000140367.7	UBE2Q2	76135621	76193419	15_76851569_G_T	76851569	G	TRUE	15_76851569_G_GTTT_b37;15_76851569_G_T_b37;15_76851569_G_*_b37;15_76851569_G_GTTTTTTT_b37	1.816869955	0.668697015	0.658062926	0.24669265	1.763800331	0.62696449	0.068296261	0.068296261	1.863469706	0.711755029	0	1	0	1	0.600798704	0.449176593	0.591171516	0.8245336	1	1	0
ENSG00000140386.8	SCAPER	76640525	77197785	15_77231572_AAAATAAATAAAT_A	77231572	AAAATAAATAAAT	A	15_77231576_TAAATAAATAAAT_T_b37;15_77231580_TAAATAAAT_T_b37;15_77231588_T_TAAATAAAT_b37;15_77231588_T_TAAAT_b37;15_77231584_TAAAT_T_b37;15_77231572_AAAATAAATAAATAAAT_A_b37	-0.051511543	0.152055162	0.470040064	0.216118458	1.970188418	0.862918445	0.598502209	0.598502209	-1.664454198	0.055584846	0.724215474	0.258684305	0.757347577	0.264960479	0.329586034	0.423218395	0.662569172	0.467025304	0.641102409	0.668710825	0
ENSG00000140400.10	MAN2C1	75648132	75660971	15_75799306_G_A	75799306	G	A	15_75799306_G_A_b37	1.923617648	0.782261152	1.938648775	0.804372882	1.98944847	0.918184692	0.192866716	0.192866716	1.86942532	0.717836934	1.995936172	0.949170757	1.999280441	0.978599634	0.634633962	0.66954954	0.671952029	0.825004095	1	1	0
ENSG00000140465.9	CYP1A1	75011882	75017951	15_75138622_CAA_C	75138622	CAA	C	15_75138623_AA_A_b37;15_75138624_A_AA_b37;15_75138622_CAA_C_b37	1.927028811	0.787058858	0.869008729	0.287563998	1.979829556	0.887062083	0.446252725	0.446252725	1.568594738	0.511300212	0	1	0	1	0.634918871	0.474381334	0.669119539	0.77110341	1	1	0
ENSG00000140521.7	POLG	89859533	89878092	15_89139409_C_CCCCTCCCCTCT	89139409	C	CCCCTCCCCTCT	15_89139409_C_CCCCTCCCCTCT_b37;15_89139409_C_CT_b37;15_89139409_C_CCCCTCCCCTCTCCTCCCCTCCCCTCT_b37;15_89139409_C_CCCTCCTCTCCCCTCT_b37	-0.063759316	0.150837645	1.924010984	0.782808412	1.949368037	0.821967237	0.742608014	0.742608014	1.912482883	0.76735768	-11.32056298	0.000262511	-7.211545833	0.002404935	0.329284587	0.664382672	0.651204542	0.833052755	0.016654326	0.059653246	2
ENSG00000140598.9	EFTUD1	82422570	82555104	15_82030118_C_CTTT	82030118	C	CTTT	15_82030118_C_CTT_b37;15_82030118_C_CTTT_b37;15_82030118_C_CT_b37;15_82030118_C_CTTTT_b37;15_82030118_C_CTTTTT_b37;15_82030118_C_CTTTTTT_b37	1.536312285	0.495905539	1.74046086	0.610436949	1.744241182	0.613048992	0.558092618	0.558092618	1.800128393	0.654824501	1.844203076	0.693056043	1.745432047	0.61387685	0.540149038	0.619511007	0.587352228	0.814414716	0.942639048	0.925815868	0
ENSG00000140688.12	C16orf58	31500791	31520630	16_32157915_C_A	32157915	C	A	16_32157915_C_G_b37;16_32157915_C_A_b37	0.54396701	0.22756237	-1.789863377	0.051563857	1.19208243	0.368736639	0.789373598	0.789373598	1.039337439	0.327020003	1.599324609	0.526740663	1.507470055	0.482800919	0.391651596	0.233262339	0.484563112	0.70908387	0.856018447	0.844070075	0
ENSG00000140830.4	TXNL4B	72078187	72128330	16_71432927_T_A	71432927	TRUE	A	16_71432927_T_A_b37	1.936068303	0.800386306	0.564634544	0.230890785	-2.158660084	0.04142216	0.208203483	0.208203483	1.480770828	0.471170681	0.705398588	0.255201698	0.881561346	0.290254901	0.639017515	0.438847701	0.189216822	0.756014683	0.640236046	0.692873312	0
ENSG00000140937.9	CDH11	64977655	65160015	16_64226901_A_T	64226901	A	TRUE	16_64226901_A_T_b37	1.009084848	0.319518806	1.574908269	0.514407242	-0.807410312	0.093829733	0.643969525	0.643969525	-0.406815934	0.120807864	0.567553498	0.231365583	0.606697073	0.237848105	0.4536054	0.588441828	0.278597833	0.555798072	0.613464471	0.638974674	0
ENSG00000140941.8	MAP1LC3B	87417600	87438385	16_86923256_A_AATGGATGG	86923256	A	AATGGATGG	16_86923256_A_G_b37;16_86923268_G_GATGG_b37;16_86923260_GATGGATGG_G_b37;16_86923268_G_GATGGATGG_b37;16_86923256_AATGGATGGATGG_A_b37	1.921451143	0.779273671	1.632934044	0.544607933	1.743589026	0.612596656	0.780835408	0.780835408	1.521891375	0.489280283	1.982308982	0.894187381	1.94954459	0.822272712	0.634474062	0.597394571	0.587352228	0.766875948	1	1	0
ENSG00000140948.7	ZCCHC14	87439851	87525651	16_87386375_T_C	87386375	TRUE	C	16_87386375_T_C_b37	-1.991403124	0.045732965	-8.884058524	0.000969955	-6.453967168	0.00364248	0.61126971	0.61126971	1.305791439	0.404736571	-2.062552154	0.043844188	1.335036834	0.414813208	0.183663437	0.02434543	0.04767389	0.726361139	0.285289891	0.804149133	2
ENSG00000140988.11	RPS2	2012052	2014861	16_2731931_C_T	2731931	C	TRUE	16_2731931_C_T_b37	-6.191877069	0.004207836	-6.707946565	0.003168259	-6.077692605	0.004481347	0.042642802	0.042642802	0.601382541	0.23695519	-7.001145495	0.002698104	-6.634995386	0.003297661	0.051518068	0.051717027	0.053833489	0.649489079	0.066453595	0.070779011	5
ENSG00000141013.10	GAS8	90086036	90111383	16_90101517_G_T	90101517	G	TRUE	16_90101517_G_T_b37	0.932964204	0.30161595	0.305558481	0.193016513	1.235687426	0.381982274	0.678245747	0.678245747	-5.610719438	0.005802233	1.206640905	0.373086338	1.585854216	0.519872734	0.441893144	0.411975213	0.489796172	0.249400433	0.744309864	0.872360198	0
ENSG00000141027.16	NCOR1	15932470	16121499	17_17014531_G_A	17014531	G	A	17_17014531_G_A_b37;17_17014531_G_T_b37	-0.979738773	0.084312879	0.503837076	0.221262704	0.458027941	0.214324507	1	1	0.497717022	0.220320422	0	1	0	1	0.249961436	0.428215308	0.398106503	0.631160487	1	1	0
ENSG00000141028.6	CDRT15P1	13927830	13928805	17_13930507_T_C	13930507	TRUE	C	17_13930507_T_C_b37	0.99635355	0.31642978	1.031277397	0.324998965	0.584276064	0.234108506	0.248287298	0.248287298	1.884432346	0.733892352	1.959810037	0.84110962	1.770203429	0.631674709	0.453047061	0.501077652	0.409800532	0.830671937	1	0.934216184	0
ENSG00000141127.10	PRPSAP2	18743397	18834581	17_18749727_T_C	18749727	TRUE	C	17_18749727_T_C_b37	-0.172767004	0.14047328	1.136637575	0.352799449	-3.511618738	0.018890556	0.687858058	0.687858058	1.16110346	0.359712552	1.744271468	0.613070016	1.687829453	0.576351295	0.319773956	0.513739912	0.123978928	0.716484523	0.906146049	0.901131716	0
ENSG00000141179.9	PCTP	53828339	53920191	17_53457200_G_A	53457200	G	A	17_53457200_G_A_b37	1.725562331	0.600370361	1.992938387	0.933029871	-0.530422373	0.111670321	0.146823726	0.146823726	0.142471842	0.172910358	0	1	0.597803828	0.236356206	0.576938156	0.691807277	0.299620396	0.589937927	1	0.638974674	0
ENSG00000141219.11	C17orf80	71228371	71245091	17_70472840_G_A	70472840	G	A	17_70472840_G_A_b37	1.696785099	0.581873951	1.700598102	0.58425762	1.519742138	0.488305539	0.935855758	0.935855758	1.23705849	0.38240955	1.652449748	0.55550316	1.731571231	0.60438772	0.571885459	0.614881993	0.538697977	0.719855897	0.875222091	0.917253381	0
ENSG00000141252.15	VPS53	411907	624957	17_415667_T_C	415667	TRUE	C	17_415667_T_C_b37	-2.702317403	0.030121976	0.670982957	0.248980162	0.708164063	0.255709886	0.047509984	0.047509984	1.971247614	0.865352026	-4.408331069	0.011358613	-10.57408813	0.000391132	0.150279609	0.449631536	0.419556712	0.840106289	0.14929109	0.018681643	1
ENSG00000141404.11	GNAL	11688954	11885684	18_11690917_G_A	11690917	G	A	18_11690917_G_A_b37	1.935971843	0.800238959	1.605291329	0.52983465	1.895621753	0.746637516	0.410616376	0.410616376	1.866361796	0.714689252	1.549657844	0.502172515	1.988616138	0.915030805	0.639017515	0.593187313	0.630085882	0.825004095	0.839775327	1	0
ENSG00000141441.11	GAREM	29704839	30050447	18_28939056_G_A	28939056	G	A	18_28939056_G_A_b37	1.473854678	0.46823197	1.254640798	0.387949524	1.886618652	0.736326877	0.036470751	0.036470751	1.953169823	0.828673775	0.516841889	0.22328106	1.241617711	0.383835256	0.52515468	0.533266167	0.625236754	0.83886181	0.601309564	0.772117383	0
ENSG00000141446.6	ESCO1	19109241	19180845	18_18520326_C_G	18520326	C	G	18_18520326_C_G_b37	1.267025722	0.391920805	-1.504405714	0.061205801	0.559100574	0.229993849	0.624837114	0.624837114	1.849597957	0.698151448	1.501745662	0.480268157	1.997350174	0.95894586	0.491585313	0.252731273	0.407610829	0.823223512	0.826071246	1	0
ENSG00000141519.10	CCDC40	78010434	78074412	17_78021037_A_G	78021037	A	G	17_78021037_A_G_b37	1.895794469	0.746840036	1.896939365	0.748187215	1.924003222	0.782797598	0.999847034	0.999847034	1.203716765	0.37220695	1.947471197	0.818719978	1.963486677	0.848459315	0.62583131	0.656938938	0.637757093	0.716484523	0.999614066	1	0
ENSG00000141524.11	TMC6	76106538	76128488	17_76580594_C_G	76580594	C	G	17_76580594_C_G_b37	0.994512125	0.315986237	1.999788357	0.988392814	1.472320583	0.467584118	0.723082998	0.723082998	-3.717864299	0.016793145	1.652974627	0.555801843	1.742845134	0.612081573	0.452984694	0.70298023	0.532658112	0.347742243	0.875222091	0.924991804	0
ENSG00000141560.10	FN3KRP	80674558	80688204	17_80678628_C_CCTT	80678628	C	CCTT	17_80678628_C_CCTT_b37	-2.131862883	0.042083001	-0.128807983	0.144553131	-2.501559566	0.033863955	0.265578305	0.265578305	1.527295557	0.491745622	0.264125232	0.187662371	0.484777076	0.218343841	0.178246733	0.36676561	0.169869123	0.768193512	0.563766598	0.614285053	0
ENSG00000141698.12	NT5C3B	39981334	39992523	17_39992584_C_T	39992584	C	TRUE	17_39992584_C_T_b37	1.934619032	0.798184794	1.252060496	0.387129381	0.451125653	0.213301695	0.351435407	0.351435407	-0.002161726	0.157075052	0.881960258	0.29034094	1.778750533	0.638089532	0.638475063	0.53289677	0.396955411	0.578155783	0.67370797	0.936830158	0
ENSG00000141759.10	TXNL4A	77732866	77793949	18_77725625_G_C	77725625	G	C	18_77725625_G_C_b37;18_77725625_G_A_b37	0.472496778	0.216487554	-1.470503918	0.062472277	-5.947160329	0.004816289	0.846457735	0.846457735	1.815465539	0.667505012	0.522277123	0.224131139	1.988317024	0.913926032	0.384561059	0.254053025	0.055875222	0.818298873	0.602518155	1	1
ENSG00000141854.3	hsa-mir-1199	14183347	14185874	19_14418051_C_CAAACA	14418051	C	CAAACA	19_14418056_A_AAAACA_b37;19_14418056_A_AAAACAAAACA_b37;19_14418051_CAAACA_C_b37;19_14418056_A_AAAACAAAACAAAACA_b37;19_14418056_A_AAAACAAAACAAAACAAAACA_b37	1.978174416	0.882552033	1.869899108	0.718327453	1.705627989	0.587432369	0.323555044	0.323555044	1.206636021	0.373084867	0.381079656	0.203242396	0.450616184	0.213226429	0.656736093	0.649661726	0.578132173	0.716484523	0.581196621	0.609716157	0
ENSG00000141858.7	SAMD1	14198651	14201848	19_14635669_ACCTTC_A	14635669	ACCTTC	A	19_14635669_ACCTTC_A_b37;19_14635669_ACCTTC_*_b37;19_14635670_CCTTC_C_b37	1.965679501	0.853026738	1.98270904	0.895383666	1.810933182	0.663694434	0.109126665	0.109126665	0.596118547	0.236074768	1.954804249	0.831644492	1.992316628	0.930151011	0.649070277	0.685257675	0.603865121	0.648956896	1	1	0
ENSG00000141959.12	PFKL	45719933	45747259	21_45882123_C_T	45882123	C	TRUE	21_45882123_C_T_b37;21_45882123_C_CGGCCCAAACCCT_b37	1.902943342	0.755390766	1.772462857	0.633356044	0.993758969	0.315805059	0.38173073	0.38173073	1.041741435	0.327626021	1.976651898	0.878555322	1.618923388	0.537027614	0.629266935	0.625499893	0.455768917	0.70908387	1	0.881307529	0
ENSG00000141968.3	VAV1	6772724	6857377	19_6787031_A_ATT	6787031	A	ATT	19_6787032_T_TTT_b37;19_6787031_AT_A_b37;19_6787032_T_TT_b37;19_6787032_T_TTTT_b37;19_6787032_T_TTTTT_b37;19_6787032_T_TTTTTT_b37	1.784776106	0.64270342	1.892850126	0.743412592	1.800186088	0.654871093	0.651506963	0.651506963	1.87718686	0.726003216	-0.190457537	0.138868059	0.45846477	0.214389434	0.591789217	0.65542411	0.59964849	0.827484037	0.49688008	0.609716157	0
ENSG00000141971.8	MVB12A	17516530	17544533	19_17091533_C_T	17091533	C	TRUE	19_17091533_C_T_b37	1.739922951	0.610067226	1.667562708	0.564227434	0.055004448	0.16312715	0.281132332	0.281132332	1.565359688	0.509720758	1.20375813	0.372219369	1.694845575	0.580668958	0.580351014	0.607611967	0.358461153	0.77110341	0.744120731	0.905463673	0
ENSG00000141985.5	SH3GL1	4360366	4400544	19_4191581_A_G	4191581	A	G	19_4191581_A_G_b37	1.997532939	0.960385746	1.954424787	0.830949842	1.980638067	0.889333861	0.880834971	0.880834971	0.786246945	0.270590111	1.7611209	0.625016862	1.964566668	0.850690527	0.679635595	0.675131101	0.669119539	0.673876323	0.91009933	1	0
ENSG00000141994.11	DUS3L	5784842	5791249	19_5797283_AACACACACAC_A	5797283	AACACACACAC	A	19_5797293_CAC_C_b37;19_5797285_CACACACACAC_C_b37;19_5797295_C_CAC_b37;19_5797283_AACACACACACAC_A_b37;19_5797287_CACACACAC_C_b37;19_5797291_CACAC_C_b37	1.142057107	0.354314999	1.710066546	0.590263178	1.999526445	0.982638345	0.404667942	0.404667942	1.355203598	0.421979269	1.378565079	0.43051456	-0.101023087	0.147200615	0.475151754	0.617719304	0.683994115	0.735409413	0.787723934	0.510099611	0
ENSG00000142002.12	DPP9	4675235	4724685	19_4394123_CA_C	4394123	CA	C	19_4394126_AAA_A_b37;19_4394125_AAAA_A_b37;19_4394127_AA_A_b37;19_4394124_AAAAA_A_b37;19_4394128_A_AAAAAAA_b37;19_4394123_CAAAAA_C_b37	1.946719674	0.817450513	-0.208981591	0.137209224	0.989595226	0.314805887	0.325176423	0.325176423	0.665167837	0.247947387	0.86863909	0.28748524	1.121986963	0.34874647	0.640240907	0.359567894	0.454828554	0.662029861	0.67094242	0.742763829	0
ENSG00000142102.11	ATHL1	289134	296107	11_295527_T_C	295527	TRUE	C	11_295527_T_C_b37	1.950858027	0.824563087	1.338266142	0.415948493	0.006982225	0.158025702	0.141686865	0.141686865	1.356847225	0.422571432	1.9999996	0.999495326	1.651443151	0.554931202	0.641364572	0.545983063	0.355471296	0.735409413	1	0.892162785	0
[truncated: 2,204 more rows]
