# Supplementary material for: Cellular deconvolution of GTEx tissues powers discovery of disease and cell-type associated regulatory variants
Source: Nat Commun. 2020 Feb 19;11:955. doi: 10.1038/s41467-020-14561-0 (PMC7031340; doi:10.1038/s41467-020-14561-0)
Supplement: Supplementary file 23 — Supplementary Data 22 [file 41467_2020_14561_MOESM23_ESM.csv]

gene_id	gene_name	start	end	id	pos	ref	alt	rsid	gt.age.delta_aic	gt.age.pval	type	fdr
ENSG00000000419.8	DPM1	49551403	49575092	20_49500894_T_C	49500894	TRUE	C	20_49500894_T_C_b37	1.522524388477	0.489567991329895	primary	1
ENSG00000001036.9	FUCA2	143815947	143832827	6_144778199_T_G	144778199	TRUE	G	6_144778199_T_G_b37	1.5619582016252	0.508069113261872	primary	1
ENSG00000001461.12	NIPAL3	24742283	24799466	1_24179525_A_G	24179525	A	G	1_24179525_A_G_b37	0.942147952647247	0.303705594831619	primary	1
ENSG00000001629.5	ANKIB1	91875547	92030698	7_91757742_C_CTCTGTGTG	91757742	C	CTCTGTGTG	7_91757746_G_GTGTGTG_b37;7_91757742_CTGTG_C_b37;7_91757746_G_GTGTG_b37;7_91757746_G_GTG_b37;7_91757746_G_GTGTGTGTG_b37;7_91757746_G_GTGTGTGTGTG_b37	1.94913302983059	0.821561490054752	primary	1
ENSG00000001630.11	CYP51A1	91741464	91772266	7_91536906_T_G	91536906	TRUE	G	7_91536906_T_G_b37	1.29875558894901	0.402365869780189	primary	1
ENSG00000002016.12	RAD52	1021242	1099219	12_1074131_G_GGCTTCCTT	1074131	G	GGCTTCCTT	12_1074131_G_T_b37;12_1074131_G_GCCTT_b37;12_1074131_G_GGCTTCCTT_b37	0.136142347004125	0.172180231261126	primary	1
ENSG00000002330.9	BAD	64037301	64052176	11_64213512_CAT_C	64213512	CAT	C	11_64213512_CAT_C_b37	1.94855493735804	0.820567567771949	primary	1
ENSG00000002586.13	CD99	2609219	2659350	X_2835100_A_C	2835100	A	C	X_2835100_A_C_b37	1.70720978616509	0.588438018924034	primary	1
ENSG00000002745.8	WNT16	120965420	120981158	7_120942043_G_A	120942043	G	A	7_120942043_G_A_b37	1.420351034438	0.446449948120019	primary	1
ENSG00000002822.11	MAD1L1	1855428	2272878	7_1001882_C_T	1001882	C	TRUE	7_1001882_C_*_b37;7_1001882_C_T_b37	0.231465729803858	0.183563578705013	primary	1
ENSG00000002834.13	LASP1	37026111	37078023	17_37365553_T_C	37365553	TRUE	C	17_37365553_T_C_b37	0.320890860341478	0.195042868954352	primary	1
ENSG00000002919.10	SNX11	46180718	46200436	17_46193967_C_T	46193967	C	TRUE	17_46193967_C_T_b37	1.95561601349709	0.833140826689189	primary	1
ENSG00000002933.3	TMEM176A	150497490	150502208	7_150458525_C_G	150458525	C	G	7_150458525_C_G_b37	1.13805653668192	0.353195398143985	primary	1
ENSG00000003249.9	DBNDD1	90071272	90086536	16_90062323_ACT_A	90062323	ACT	A	16_90062323_ACT_A_b37	-0.0580077470526703	0.151408012642673	primary	0.981539653352985
ENSG00000003393.10	ALS2	202565276	202645912	2_202639198_A_G	202639198	A	G	2_202639198_A_G_b37	1.9749047339908	0.87412990966729	primary	1
ENSG00000003400.10	CASP10	202047603	202094129	2_202044232_G_A	202044232	G	A	2_202044232_G_A_b37	1.78823993134461	0.64539136413553	primary	1
ENSG00000004142.7	POLDIP2	26673658	26684545	17_27117306_G_T	27117306	G	TRUE	17_27117306_G_T_b37	-2.30070640791018	0.0380965458584834	primary	0.966899128294322
ENSG00000004534.10	RBM6	49977439	50137478	3_49990497_C_CT	49990497	C	CT	3_49990497_C_CT_b37	1.88282278273164	0.732116422416093	primary	1
ENSG00000004777.14	ARHGAP33	36265433	36279724	19_36257316_A_G	36257316	A	G	19_36257316_A_G_b37	-2.05354821548599	0.0440786051484871	primary	0.966899128294322
ENSG00000004975.7	DVL2	7128659	7137864	17_7132192_C_T	7132192	C	TRUE	17_7132192_C_T_b37	1.83166736725252	0.681597920798263	primary	1
ENSG00000005001.5	PRSS22	2902727	2908171	16_2975413_TCACCCGGTCC_T	2975413	TCACCCGGTCC	TRUE	16_2975413_TCACCCGGTCC_T_b37	1.64322769551336	0.550304302460579	primary	1
ENSG00000005073.5	HOXA11	27221128	27224842	7_26707136_A_G	26707136	A	G	7_26707136_A_G_b37	-2.05921934302705	0.0439308040508067	primary	0.966899128294322
ENSG00000005075.11	POLR2J	102113564	102119354	7_102305078_C_T	102305078	C	TRUE	7_102305078_C_T_b37	-4.0315796829982	0.0140521519970251	primary	0.90341001575843
ENSG00000005102.8	MEOX1	41717755	41739322	17_41723617_C_T	41723617	C	TRUE	17_41723617_C_T_b37	0.969891969686614	0.310133295809974	primary	1
ENSG00000005156.7	LIG3	33307512	33332083	17_33324382_C_T	33324382	C	TRUE	17_33324382_C_T_b37	1.9774460184874	0.88062273828122	primary	1
ENSG00000005187.7	ACSM3	20621564	20808903	16_20740321_C_T	20740321	C	TRUE	16_20740321_C_T_b37	1.99074918845304	0.923376710060222	primary	1
ENSG00000005238.15	FAM214B	35104108	35116338	9_35017427_C_T	35017427	C	TRUE	9_35017427_C_T_b37	1.87090411747613	0.719371306670757	primary	1
ENSG00000005302.13	MSL3	11776277	11793870	X_12731549_C_T	12731549	C	TRUE	X_12731549_C_T_b37	1.9998728969822	0.991004842089312	primary	1
ENSG00000005379.11	BZRAP1	56378591	56406152	17_56423114_C_T	56423114	C	TRUE	17_56423114_C_T_b37	1.98880873172084	0.91574993045166	primary	1
ENSG00000005436.9	GCFC2	75879125	75938115	2_75900915_T_C	75900915	TRUE	C	2_75900915_T_C_b37	1.71291078783042	0.592091898091036	primary	1
ENSG00000005469.7	CROT	86974996	87029111	7_86785942_A_G	86785942	A	G	7_86785942_A_G_b37	1.96532449771189	0.852277264571124	primary	1
ENSG00000005483.15	KMT2E	104654625	104754808	7_104117173_G_T	104117173	G	TRUE	7_104117173_G_T_b37	1.1590558657399	0.359126887514696	primary	1
ENSG00000005486.12	RHBDD2	75471919	75518244	7_75794342_G_C	75794342	G	C	7_75794342_G_C_b37	0.328847937900491	0.196104296288052	primary	1
ENSG00000005801.12	ZNF195	3360490	3400448	11_3384965_T_C	3384965	TRUE	C	11_3384965_T_C_b37	-0.118537106689473	0.145525487058081	primary	0.977940472626051
ENSG00000005812.6	FBXL3	77566739	77601330	13_77973501_A_G	77973501	A	G	13_77973501_A_G_b37	0.039970066925207	0.161510117215558	primary	1
ENSG00000005884.13	ITGA3	48133331	48167845	17_48440316_T_TTTATTTATTTATTTTA	48440316	TRUE	TTTATTTATTTATTTTA	17_48440320_A_TTTATTTTATTTA_b37;17_48440320_A_TTTATTTATTTATTTTATTTA_b37;17_48440320_A_TTTTATTTA_b37;17_48440320_A_TTTATTTATTTTATTTA_b37;17_48440320_A_TTTATTTATTTATTTATTTTATTTA_b37;17_48440316_TTTTA_T_b37	1.86439098733308	0.712685869208933	primary	1
ENSG00000005889.11	ZFX	24167289	24234372	X_23292950_CACACACACACACACACACACACA_C	23292950	CACACACACACACACACACACACA	C	X_23292950_CACACACACACACACACACACACA_*_b37;X_23292950_CACACACACACACACACACACACA_C_b37	-3.97362966574497	0.0145213608952827	primary	0.90341001575843
ENSG00000005955.8	GGNBP2	34900736	34946278	17_34636764_C_T	34636764	C	TRUE	17_34636764_C_T_b37	1.45986055074559	0.46237493990976	primary	1
ENSG00000006007.7	GDE1	19513014	19533467	16_19594467_AT_A	19594467	AT	A	16_19594467_AT_A_b37	1.42579535126697	0.448592921815457	primary	1
ENSG00000006042.7	TMEM98	31254927	31272124	17_31255616_G_A	31255616	G	A	17_31255616_G_A_b37	0.762672353288508	0.265986703710424	primary	1
ENSG00000006071.7	ABCC8	17414431	17498449	11_17498057_G_A	17498057	G	A	11_17498057_G_A_b37	1.99999475969116	0.998173506531104	primary	1
ENSG00000006074.4	CCL18	34391639	34399392	17_34436738_T_C	34436738	TRUE	C	17_34436738_T_C_b37	1.8384873042819	0.68776761632081	primary	1
ENSG00000006114.11	SYNRG	35874899	35969544	17_35899141_T_A	35899141	TRUE	A	17_35899141_T_A_b37	1.94504177692897	0.814649849347258	primary	1
ENSG00000006125.12	AP2B1	33905064	34053436	17_34789236_C_T	34789236	C	TRUE	17_34789236_C_T_b37	1.45845167485322	0.461791757766935	primary	1
ENSG00000006282.15	SPATA20	48620418	48633213	17_48624523_A_C	48624523	A	C	17_48624523_A_C_b37	1.37553131523828	0.4293915258859	primary	1
ENSG00000006453.9	BAIAP2L1	97920962	98030380	7_97933911_G_C	97933911	G	C	7_97933911_G_C_b37	-1.26588687985077	0.0707347647707101	primary	0.966899128294322
ENSG00000006459.6	JHDM1D	139784545	139876835	7_139133708_C_A	139133708	C	A	7_139133708_C_A_b37	1.16716691488932	0.361454590167362	primary	1
ENSG00000006530.11	AGK	141250988	141355044	7_141362693_A_T	141362693	A	TRUE	7_141362693_A_T_b37	1.94265207066883	0.810737840259954	primary	1
ENSG00000006534.11	ALDH3B1	67776047	67796744	11_67063809_AGT_A	67063809	AGT	A	11_67063811_T_TGTGT_b37;11_67063811_T_TGTGTGT_b37;11_67063809_AGT_A_b37;11_67063811_T_TGT_b37;11_67063811_T_TGTGTGTGT_b37	1.86235578565993	0.710634305172636	primary	1
ENSG00000006576.12	PHTF2	77428121	77586818	7_76836003_C_CAT	76836003	C	CAT	7_76836003_C_CAT_b37	1.86777768862476	0.716138907257981	primary	1
ENSG00000006606.4	CCL26	75398850	75419214	7_75408281_G_A	75408281	G	A	7_75408281_G_A_b37	1.82018640894603	0.671533486388787	primary	1
ENSG00000006625.13	GGCT	30536236	30591095	7_30581434_T_C	30581434	TRUE	C	7_30581434_T_C_b37	1.97501687393969	0.87440911474613	primary	1
ENSG00000006652.9	IFRD1	112063022	112121072	7_112862789_T_C	112862789	TRUE	C	7_112862789_T_C_b37	1.15109999906053	0.356863708498646	primary	1
ENSG00000006715.11	VPS41	38762562	38971994	7_38742447_C_T	38742447	C	TRUE	7_38742447_C_T_b37	1.21914349415101	0.376879317812685	primary	1
ENSG00000006740.12	ARHGAP44	12692855	12894960	17_11977392_T_C	11977392	TRUE	C	17_11977392_T_C_b37	-2.61136143818726	0.031760808396924	primary	0.948227047924017
ENSG00000006744.14	ELAC2	12895707	12921504	17_12896553_C_T	12896553	C	TRUE	17_12896553_C_T_b37	-3.02786053214754	0.0249426919783895	primary	0.90341001575843
ENSG00000006747.10	SCIN	12610202	12693228	7_12628433_T_G	12628433	TRUE	G	7_12628433_T_G_b37;7_12628435_GG_G_b37;7_12628433_TGGG_*_b37;7_12628433_T_C_b37;7_12628434_GGG_G_b37	1.98285650565231	0.895828176674183	primary	1
ENSG00000006756.11	ARSD	2822010	2847392	X_2835383_A_G	2835383	A	G	X_2835383_A_G_b37	1.9915248722159	0.92665000555312	primary	1
ENSG00000006757.7	PNPLA4	7866287	7895780	X_7547518_C_CAG	7547518	C	CAG	X_7547518_C_*_b37;X_7547518_C_CAG_b37	1.93622052407591	0.800619072657711	primary	1
ENSG00000007038.6	PRSS21	2867163	2876305	16_2417351_C_CAGG	2417351	C	CAGG	16_2417351_C_CAGG_b37	1.26125572391038	0.390063428396331	primary	1
ENSG00000007129.13	CEACAM21	42055885	42093197	19_42073433_A_G	42073433	A	G	19_42073433_A_G_b37	1.03043279447411	0.324788140303082	primary	1
ENSG00000007168.8	PAFAH1B1	2496503	2588909	17_3415982_C_G	3415982	C	G	17_3415982_C_G_b37	-0.497364209472835	0.114037012457616	primary	0.972446973097205
ENSG00000007171.12	NOS2	26083791	26127525	17_26206414_C_A	26206414	C	A	17_26206414_C_A_b37	1.53243307646085	0.494108632071335	primary	1
ENSG00000007264.9	MATK	3777970	3802127	19_4286227_CTTTT_C	4286227	CTTTT	C	19_4286230_TT_T_b37;19_4286227_CTTTT_*_b37;19_4286227_CTTTT_C_b37	0.802770890096326	0.273876194078477	primary	1
ENSG00000007306.10	CEACAM7	42177234	42210895	19_42156987_A_G	42156987	A	G	19_42156987_A_G_b37	1.03665625933877	0.326345860116767	primary	1
ENSG00000007372.16	PAX6	31806339	31839509	11_32382957_CAT_C	32382957	CAT	C	11_32382959_T_TAT_b37;11_32382957_CAT_C_b37;11_32382959_T_TATAT_b37	1.34160978323371	0.417128833155117	primary	1
ENSG00000007392.12	LUC7L	238967	279462	16_1012393_T_C	1012393	TRUE	C	16_1012393_T_C_b37	1.32330294937537	0.410726408370471	primary	1
ENSG00000007516.9	BAIAP3	1383601	1399439	16_1397698_G_A	1397698	G	A	16_1397698_G_A_b37	1.71868814754134	0.595842668591449	primary	1
ENSG00000007520.3	TSR3	1399240	1401912	16_1536506_C_T	1536506	C	TRUE	16_1536506_C_T_b37	1.97362839374796	0.870996092407767	primary	1
ENSG00000007541.10	PIGQ	616994	634136	16_581721_T_C	581721	TRUE	C	16_581721_T_C_b37;16_581721_T_*_b37	1.69611782294919	0.581458818310021	primary	1
ENSG00000007944.10	MYLIP	16129355	16148479	6_16131297_G_C	16131297	G	C	6_16131297_G_C_b37	1.33323279628848	0.414180982535366	primary	1
ENSG00000008086.6	CDKL5	18443702	18671749	X_19363876_G_C	19363876	G	C	X_19363876_G_C_b37	1.99886491121924	0.973123493139583	primary	1
ENSG00000008128.18	CDK11A	1634168	1655766	1_1620759_C_G	1620759	C	G	1_1620759_C_G_b37	1.87583150176351	0.72455666777798	primary	1
ENSG00000008277.10	ADAM22	87563457	87832204	7_87580669_A_G	87580669	A	G	7_87580669_A_G_b37	1.7468167678976	0.614842531292464	primary	1
ENSG00000008282.3	SYPL1	105730948	105753022	7_105279742_C_T	105279742	C	TRUE	7_105279742_C_T_b37;7_105279742_C_*_b37	0.964864683255655	0.308955573809966	primary	1
ENSG00000008283.11	CYB561	61509664	61523739	17_60606394_C_T	60606394	C	TRUE	17_60606394_C_T_b37	1.93110414330226	0.792951246569811	primary	1
ENSG00000008294.16	SPAG9	49039534	49198226	17_48531310_T_TA	48531310	TRUE	TA	17_48531310_TA_T_b37;17_48531311_A_AA_b37;17_48531310_T_A_b37	1.16452296190437	0.360693552464297	primary	1
ENSG00000008382.11	MPND	4343523	4360083	19_4166560_A_AT	4166560	A	AT	19_4166561_T_TT_b37;19_4166560_AT_A_b37	1.9969643478853	0.95606138350059	primary	1
ENSG00000008394.8	MGST1	16500075	16762193	12_16514367_A_G	16514367	A	G	12_16514367_A_G_b37	0.58887403630888	0.234869566784176	primary	1
ENSG00000008735.10	MAPK8IP2	51039113	51052409	22_51039713_C_T	51039713	C	TRUE	22_51039713_C_T_b37	1.11195149513333	0.346006692978143	primary	1
ENSG00000008838.13	MED24	38175349	38217468	17_38171668_C_G	38171668	C	G	17_38171668_C_G_b37	1.51509925970413	0.486210828428839	primary	1
ENSG00000008988.5	RPS20	56979853	56987069	8_56868878_T_G	56868878	TRUE	G	8_56868878_T_G_b37	1.95102536367449	0.824857185295179	primary	1
ENSG00000009694.9	TENM1	123509752	124097666	X_124410826_A_G	124410826	A	G	X_124410826_A_G_b37	1.23597210803655	0.382070936229114	primary	1
ENSG00000009724.12	MASP2	11086579	11107290	1_10964170_A_G	10964170	A	G	1_10964170_A_G_b37	1.20428101836069	0.372376413796946	primary	1
ENSG00000009950.11	MLXIPL	73007523	73038873	7_73030175_G_A	73030175	G	A	7_73030175_G_A_b37	1.92512192481081	0.784362378782735	primary	1
ENSG00000010017.9	RANBP9	13621729	13711796	6_14456971_G_A	14456971	G	A	6_14456971_G_A_b37	-1.1139303688451	0.0776254301258573	primary	0.966899128294322
ENSG00000010072.11	SPRTN	231472849	231490769	1_232021625_T_C	232021625	TRUE	C	1_232021625_T_C_b37	1.97391967973635	0.871704316578209	primary	1
ENSG00000010165.15	METTL13	171750787	171783163	1_172706027_TG_T	172706027	TG	TRUE	1_172706027_TG_T_b37	1.61260546414587	0.533672133504535	primary	1
ENSG00000010282.10	HHATL	42734154	42744319	3_42776521_C_T	42776521	C	TRUE	3_42776521_C_T_b37	-1.99964305247477	0.0455099009422407	primary	0.966899128294322
ENSG00000010292.8	NCAPD2	6602521	6641121	12_7059225_G_A	7059225	G	A	12_7059225_G_A_b37	-1.48253895180574	0.0620195154439599	primary	0.966899128294322
ENSG00000010404.13	IDS	148558520	148615470	X_148614993_A_G	148614993	A	G	X_148614993_A_G_b37	0.0698336302798452	0.164740244361359	primary	1
ENSG00000010438.12	PRSS3	33750514	33799230	9_34690421_CTGTG_C	34690421	CTGTG	C	9_34690425_GTGTG_G_b37;9_34690429_G_GTG_b37;9_34690421_CTGTGTGTG_C_b37;9_34690429_G_GTGTG_b37;9_34690427_GTG_G_b37;9_34690429_G_GTGTGTG_b37	1.99987188724253	0.990969184329292	primary	1
ENSG00000010626.10	LRRC23	6982732	7023407	12_7005225_C_A	7005225	C	A	12_7005225_C_A_b37;12_7005225_C_*_b37;12_7005225_C_CTAA_b37	-0.0737669145987638	0.149851003045761	primary	0.980004794203648
ENSG00000010932.11	FMO1	171217637	171255117	1_171242227_T_C	171242227	TRUE	C	1_171242227_T_C_b37	-0.758642535159652	0.0967302835249982	primary	0.966899128294322
ENSG00000011275.14	RNF216	5659677	5821370	7_6419793_C_T	6419793	C	TRUE	7_6419793_C_T_b37	1.98492115157933	0.902268671475274	primary	1
ENSG00000011295.11	TTC19	15902693	15948329	17_16054523_T_TA	16054523	TRUE	TA	17_16054523_T_TA_b37;17_16054523_T_A_b37;17_16054523_T_TAA_b37	1.61802950276092	0.536550541752866	primary	1
ENSG00000011332.15	DPF1	38701645	38720354	19_38687646_T_C	38687646	TRUE	C	19_38687646_T_C_b37	1.85201183493791	0.70046540130972	primary	1
ENSG00000011376.5	LARS2	45429997	45590913	3_45503903_A_G	45503903	A	G	3_45503903_A_G_b37	1.26795666619819	0.392221665261851	primary	1
ENSG00000011405.9	PIK3C2A	17099276	17229530	11_16930048_C_CTT	16930048	C	CTT	11_16930049_T_TT_b37;11_16930049_T_TTT_b37;11_16930048_CT_C_b37	1.11972541654904	0.348126484262898	primary	1
ENSG00000011426.6	ANLN	36429414	36493400	7_36762307_A_AG	36762307	A	AG	7_36762307_A_AG_b37;7_36762307_A_AGG_b37	-0.0624362318380918	0.150968636035984	primary	0.981539653352985
ENSG00000011451.13	WIZ	15532318	15560762	19_16181436_C_T	16181436	C	TRUE	19_16181436_C_T_b37	1.50376863712995	0.481160725631947	primary	1
ENSG00000011523.9	CEP68	65283499	65314138	2_65265995_T_C	65265995	TRUE	C	2_65265995_T_C_b37	1.67888401325035	0.570937748435682	primary	1
ENSG00000011566.10	MAP4K3	39476406	39664453	2_40114719_T_A	40114719	TRUE	A	2_40114719_T_A_b37	1.02277961793357	0.322886013862086	primary	1
ENSG00000012061.11	ERCC1	45910590	45982086	19_45926916_C_A	45926916	C	A	19_45926916_C_A_b37	-0.631386782009486	0.104770168284783	primary	0.966899128294322
ENSG00000012223.8	LTF	46477135	46526724	3_46508547_T_C	46508547	TRUE	C	3_46508547_T_C_b37	1.35755406379394	0.422826473664595	primary	1
ENSG00000012232.4	EXTL3	28457985	28613116	8_28040242_G_A	28040242	G	A	8_28040242_G_A_b37	1.47228015608971	0.467567065023594	primary	1
ENSG00000012779.6	ALOX5	45869660	45941561	10_45871432_G_A	45871432	G	A	10_45871432_G_A_b37	-0.364040953573749	0.124160196463605	primary	0.97387165144605
ENSG00000012983.7	MAP4K5	50885218	51027844	14_50211578_T_C	50211578	TRUE	C	14_50211578_T_C_b37	1.81919502072742	0.670682364863985	primary	1
ENSG00000013288.4	MAN2B2	6576901	6625089	4_6610622_C_T	6610622	C	TRUE	4_6610622_C_T_b37	-3.73405622526298	0.0166390071496771	primary	0.90341001575843
ENSG00000013374.11	NUB1	151038784	151075535	7_151232822_A_T	151232822	A	TRUE	7_151232822_A_T_b37	-0.990893698571199	0.083733944685792	primary	0.966899128294322
ENSG00000013375.11	PGM3	83870868	83903655	6_83007196_C_T	83007196	C	TRUE	6_83007196_C_T_b37	1.95480004581873	0.831636780661097	primary	1
ENSG00000013392.6	RWDD2A	83903097	83908651	6_83903626_G_C	83903626	G	C	6_83903626_G_C_b37	0.872341095731372	0.288275250237982	primary	1
ENSG00000013523.5	ANGEL1	77253587	77292589	14_77278030_C_T	77278030	C	TRUE	14_77278030_C_T_b37	1.27243811733706	0.393674620565953	primary	1
ENSG00000013561.13	RNF14	141337892	141369856	5_141348634_G_A	141348634	G	A	5_141348634_G_A_b37	-0.0255630973074403	0.154671582319762	primary	0.984677255798364
ENSG00000013563.9	DNASE1L1	153629578	153640449	X_154603139_T_C	154603139	TRUE	C	X_154603139_T_C_b37	-0.319736912710141	0.127741629684849	primary	0.974502319962725
ENSG00000013573.12	DDX11	31226778	31257725	12_31226835_T_A	31226835	TRUE	A	12_31226835_T_A_b37	1.69040437103899	0.577928429605178	primary	1
ENSG00000013583.4	HEBP1	13127797	13153207	12_12519950_T_C	12519950	TRUE	C	12_12519950_T_C_b37	0.497220601173467	0.220244200799553	primary	1
ENSG00000013588.5	GPRC5A	13043715	13070871	12_12678665_TACACAC_T	12678665	TACACAC	TRUE	12_12678669_CAC_C_b37;12_12678671_C_CACAC_b37;12_12678671_C_CACACAC_b37;12_12678671_C_CACACACACAC_b37;12_12678665_TACACAC_T_b37;12_12678671_C_CACACACAC_b37	1.920335546562	0.777752648932714	primary	1
ENSG00000014164.6	ZC3H3	144519824	144623623	8_144579215_G_C	144579215	G	C	8_144579215_G_C_b37	1.49073542106271	0.475457387634312	primary	1
ENSG00000014919.8	COX15	101471600	101491857	10_101366816_G_A	101366816	G	A	10_101366816_G_A_b37	1.989230076887	0.917345335117446	primary	1
ENSG00000015153.10	YAF2	42550905	42632151	12_42915731_G_GGT	42915731	G	GGT	12_42915731_GGTGTGTGTGTGTGTGTGTGTGT_G_b37;12_42915747_TGTGTGT_T_b37;12_42915749_TGTGT_T_b37;12_42915753_T_TGT_b37;12_42915751_TGT_T_b37;12_42915745_TGTGTGTGT_T_b37	1.9125676164922	0.767467083458095	primary	1
ENSG00000015475.14	BID	18216905	18257536	22_17369754_C_T	17369754	C	TRUE	22_17369754_C_T_b37	1.94441056308597	0.813607949249958	primary	1
ENSG00000015532.5	XYLT2	48423452	48440499	17_48432681_G_A	48432681	G	A	17_48432681_G_A_b37	1.71316686126238	0.592257113367787	primary	1
ENSG00000015676.13	NUDCD3	44418719	44530479	7_44376326_A_C	44376326	A	C	7_44376326_A_C_b37	-2.12877790091284	0.0421597868346952	primary	0.966899128294322
ENSG00000017373.11	SRCIN1	36686250	36762183	17_37104460_ATT_A	37104460	ATT	A	17_37104466_T_TT_b37;17_37104466_T_TTT_b37;17_37104465_TT_T_b37;17_37104464_TTT_T_b37;17_37104460_ATTTTTT_A_b37	0.0211079187852192	0.159507172377252	primary	1
ENSG00000018189.8	RUFY3	71569920	71673032	4_71476912_A_T	71476912	A	TRUE	4_71476912_A_T_b37	1.63054621899391	0.543302154903951	primary	1
ENSG00000018236.10	CNTN1	41086243	41466220	12_41103526_A_G	41103526	A	G	12_41103526_A_G_b37	1.9631644742833	0.84780030108675	primary	1
ENSG00000018610.9	CXorf56	118672111	118699397	X_118659116_G_A	118659116	G	A	X_118659116_G_A_b37	1.98020692419755	0.888116530820682	primary	1
ENSG00000019102.7	VSIG2	124617367	124622134	11_124640271_T_C	124640271	TRUE	C	11_124640271_T_C_b37	1.29154506558416	0.39995721386342	primary	1
ENSG00000019169.9	MARCO	119699741	119752236	2_119728472_C_T	119728472	C	TRUE	2_119728472_C_T_b37	1.99616835181496	0.950642221870697	primary	1
ENSG00000019485.8	PRDM11	45115563	45247734	11_44117236_C_G	44117236	C	G	11_44117236_C_G_b37;11_44117236_C_T_b37	0.700361192729133	0.254279210144844	primary	1
ENSG00000019505.3	SYT13	45261851	45307870	11_45281309_G_T	45281309	G	TRUE	11_45281309_G_T_b37	1.99790362579643	0.963480674677816	primary	1
ENSG00000020129.11	NCDN	36023073	36032875	1_36112788_A_C	36112788	A	C	1_36112788_A_C_b37	1.93677339713031	0.801466982736726	primary	1
ENSG00000020181.13	GPR124	37641708	37702414	8_37666076_CTG_C	37666076	CTG	C	8_37666082_G_GTG_b37;8_37666080_GTG_G_b37;8_37666082_G_GTGTG_b37;8_37666078_GTGTG_G_b37;8_37666082_G_GTGTGTG_b37;8_37666076_CTGTGTG_C_b37	0.536805840524721	0.226422579635862	primary	1
ENSG00000020256.15	ZFP64	50668201	50820847	20_51804970_C_T	51804970	C	TRUE	20_51804970_C_T_b37	1.91424679722422	0.769647144523405	primary	1
ENSG00000020426.6	MNAT1	61201459	61436671	14_61676028_TAAAAAAAA_T	61676028	TAAAAAAAA	TRUE	14_61676037_AA_A_b37;14_61676029_AAAAAAAAAA_A_b37;14_61676030_AAAAAAAAA_A_b37;14_61676036_AAA_A_b37;14_61676028_TAAAAAAAAAA_T_b37	-1.08795804728925	0.0788737283522956	primary	0.966899128294322
ENSG00000020922.8	MRE11A	94152894	94227074	11_94186521_T_C	94186521	TRUE	C	11_94186521_T_C_b37	1.98150149196522	0.891813991873833	primary	1
ENSG00000021488.8	SLC7A9	33321414	33360672	19_33356962_C_T	33356962	C	TRUE	19_33356962_C_T_b37	1.87630990765751	0.725066243716192	primary	1
ENSG00000021574.7	SPAST	32288679	32382706	2_31482895_T_C	31482895	TRUE	C	2_31482895_T_C_b37	1.97430900003383	0.872657265480482	primary	1
ENSG00000021645.13	NRXN3	78708733	80330762	14_79424377_T_C	79424377	TRUE	C	14_79424377_T_C_b37	0.316481926121469	0.194457638394415	primary	1
ENSG00000021762.15	OSBPL5	3108345	3187969	11_3186197_T_C	3186197	TRUE	C	11_3186197_T_C_b37	1.93396521675095	0.797200126118515	primary	1
ENSG00000021826.10	CPS1	211342405	211543831	2_211523163_A_G	211523163	A	G	2_211523163_A_G_b37	1.93056579214317	0.792162360491853	primary	1
ENSG00000022277.8	RTFDC1	55043646	55093943	20_55101317_A_G	55101317	A	G	20_55101317_A_G_b37	1.20869344383163	0.373705343811144	primary	1
ENSG00000022556.11	NLRP2	55464497	55512510	19_55474210_G_A	55474210	G	A	19_55474210_G_A_b37	1.31006408751387	0.406186180105858	primary	1
ENSG00000022567.5	SLC45A4	142217264	142318404	8_142328020_G_A	142328020	G	A	8_142328020_G_A_b37	1.99277213491405	0.932247993433436	primary	1
ENSG00000023041.7	ZDHHC6	114190057	114206672	10_114879441_A_T	114879441	A	TRUE	10_114879441_A_T_b37	0.800454190190976	0.273412475171114	primary	1
ENSG00000023171.10	GRAMD1B	123396343	123498482	11_123235169_A_G	123235169	A	G	11_123235169_A_G_b37	1.97691950199442	0.879247926863685	primary	1
ENSG00000023191.12	RNH1	494511	507300	11_507447_C_T	507447	C	TRUE	11_507447_C_T_b37	1.40874725226331	0.441935097411673	primary	1
ENSG00000023287.8	RB1CC1	53535015	53658403	8_52750911_C_T	52750911	C	TRUE	8_52750911_C_T_b37	1.41528150615272	0.444468742558384	primary	1
ENSG00000023445.9	BIRC3	102188214	102210134	11_102168160_A_G	102168160	A	G	11_102168160_A_G_b37	-0.606646233483389	0.106416601648665	primary	0.966899128294322
ENSG00000023572.4	GLRX2	193065597	193075244	1_193391884_ATG_A	193391884	ATG	A	1_193391888_G_GTG_b37;1_193391884_ATGTG_A_b37;1_193391886_GTG_G_b37;1_193391888_G_GTGTG_b37;1_193391888_G_GTGTGTGTGTG_b37;1_193391888_G_GTGTGTG_b37	-1.78896118562261	0.051591658265769	primary	0.966899128294322
ENSG00000023608.4	SNAPC1	62229074	62263146	14_62270819_C_T	62270819	C	TRUE	14_62270819_C_T_b37	1.62834379690958	0.5421028767835	primary	1
ENSG00000023839.6	ABCC2	101542488	101611949	10_100647892_AAC_A	100647892	AAC	A	10_100647896_CAC_C_b37;10_100647898_C_CACACAC_b37;10_100647898_C_CAC_b37;10_100647894_CACAC_C_b37;10_100647892_AACACAC_A_b37;10_100647898_C_CACAC_b37	-0.295464648113921	0.129752376359189	primary	0.974502319962725
ENSG00000023909.5	GCLM	94350760	94374966	1_94256298_T_C	94256298	TRUE	C	1_94256298_T_C_b37	1.60452068205814	0.52943320945097	primary	1
ENSG00000025708.8	TYMP	50964180	50968485	22_50962208_T_G	50962208	TRUE	G	22_50962208_T_G_b37	1.55059983239062	0.5026199429	primary	1
ENSG00000025772.7	TOMM34	43570770	43589127	20_43589041_G_A	43589041	G	A	20_43589041_G_A_b37	-4.00213519777822	0.0142885755444033	primary	0.90341001575843
ENSG00000026103.15	FAS	90750413	90775542	10_90759724_A_G	90759724	A	G	10_90759724_A_G_b37	0.51668042653273	0.223255865648222	primary	1
ENSG00000026297.11	RNASET2	167342991	167370679	6_167386592_C_T	167386592	C	TRUE	6_167386592_C_T_b37	1.9811551834548	0.8908123050392	primary	1
ENSG00000026950.12	BTN3A1	26402464	26415444	6_26422336_T_C	26422336	TRUE	C	6_26422336_T_C_b37	1.99035678306382	0.921773575712668	primary	1
ENSG00000027001.7	MIPEP	24304327	24463558	13_24445928_TTTGC_T	24445928	TTTGC	TRUE	13_24445928_TTTGC_T_b37	1.99670079324642	0.954195718425026	primary	1
ENSG00000027697.8	IFNGR1	137518620	137540586	6_137020006_T_A	137020006	TRUE	A	6_137020006_T_A_b37	1.35562144585901	0.422129692490302	primary	1
ENSG00000028116.12	VRK2	58134785	58387055	2_58360365_T_TTATC	58360365	TRUE	TTATC	2_58360365_T_TTATC_b37	-0.220104294422981	0.136223857020607	primary	0.977940472626051
ENSG00000028203.13	VEZT	95611521	95696566	12_94992458_C_T	94992458	C	TRUE	12_94992458_C_T_b37	0.932763374389651	0.301570461837834	primary	1
ENSG00000028839.5	TBPL1	134273307	134311570	6_134330805_T_TAAATAAAATAAAATA	134330805	TRUE	TAAATAAAATAAAATA	6_134330815_A_AAAATA_b37;6_134330815_A_AAAATAAAATAAAATAAAATA_b37;6_134330815_A_AAAATAAAATA_b37;6_134330805_TAAATAAAATA_T_b37;6_134330815_A_AAAATAAAATAAAATA_b37	1.97102563019871	0.864838229076997	primary	1
ENSG00000029363.11	BCLAF1	136578000	136610989	6_136505191_A_G	136505191	A	G	6_136505191_A_G_b37	1.92924181783792	0.790236050039307	primary	1
ENSG00000030110.8	BAK1	33540328	33548019	6_33546837_T_C	33546837	TRUE	C	6_33546837_T_C_b37	1.39487926063475	0.436630875108364	primary	1
ENSG00000030419.12	IKZF2	213864428	214017151	2_214404753_A_AT	214404753	A	AT	2_214404761_T_TTT_b37;2_214404761_T_TT_b37;2_214404761_T_TTTT_b37;2_214404753_ATTTTTTTT_A_b37;2_214404761_T_TTTTT_b37	1.99932785190913	0.979316506380703	primary	1
ENSG00000031691.6	CENPQ	49431090	49460820	6_49457835_A_G	49457835	A	G	6_49457835_A_G_b37	-1.72548682981505	0.0535880041969652	primary	0.966899128294322
ENSG00000031823.10	RANBP3	5916149	5978153	19_5486946_T_C	5486946	TRUE	C	19_5486946_T_C_b37	1.12899537247085	0.35067733537175	primary	1
ENSG00000032219.14	ARID4A	58765102	58840605	14_58238687_G_T	58238687	G	TRUE	14_58238687_G_T_b37	1.91984104716357	0.777082118362078	primary	1
ENSG00000032444.11	PNPLA6	7598889	7626650	19_7696292_GGGT_G	7696292	GGGT	G	19_7696292_GGGT_G_b37	-0.826631601429881	0.0927126308255067	primary	0.966899128294322
ENSG00000032742.13	IFT88	21140584	21265503	13_21444538_A_T	21444538	A	TRUE	13_21444538_A_T_b37	1.92275617146879	0.78106782921476	primary	1
ENSG00000033011.7	ALG1	5083702	5137380	16_5427091_A_G	5427091	A	G	16_5427091_A_G_b37	-0.43488803675973	0.118662367202748	primary	0.972446973097205
ENSG00000033030.9	ZCCHC8	122957416	122985518	12_122683279_T_C	122683279	TRUE	C	12_122683279_T_C_b37	1.70261273042752	0.585525023205604	primary	1
ENSG00000033178.8	UBA6	68478369	68566897	4_68209781_T_C	68209781	TRUE	C	4_68209781_T_C_b37	-2.4696345499799	0.0345023704295964	primary	0.962313848356598
ENSG00000034239.6	EFCAB1	49623347	49647870	8_49647910_C_A	49647910	C	A	8_49647910_C_A_b37	1.99297494241773	0.933203031477169	primary	1
ENSG00000034677.7	RNF19A	101269287	101348446	8_101122376_A_G	101122376	A	G	8_101122376_A_G_b37	0.645290841526275	0.244456539507122	primary	1
ENSG00000034693.10	PEX3	143771943	143811147	6_143429476_A_G	143429476	A	G	6_143429476_A_G_b37	1.35815332631819	0.423042879970425	primary	1
ENSG00000034713.3	GABARAPL2	75600248	75611779	16_75232041_T_TA	75232041	TRUE	TA	16_75232041_T_TA_b37	0.969357555024089	0.310007823587126	primary	1
ENSG00000035115.17	SH3YL1	217729	266398	2_264019_C_A	264019	C	A	2_264019_C_A_b37	0.859718644812801	0.285592883607365	primary	1
ENSG00000035687.9	ADSS	244571795	244615436	1_244532816_C_T	244532816	C	TRUE	1_244532816_C_T_b37	1.97049096045248	0.863608953636847	primary	1
ENSG00000035720.3	STAP1	68424445	68473055	4_67487553_G_GT	67487553	G	GT	4_67487553_GT_G_b37;4_67487554_T_TT_b37	1.10361322828567	0.343752401550071	primary	1
ENSG00000036054.8	TBC1D23	99979843	100044095	3_100474649_A_G	100474649	A	G	3_100474649_A_G_b37	0.821744857297745	0.277711500258476	primary	1
ENSG00000036448.5	MYOM2	1993154	2113475	8_2076367_G_A	2076367	G	A	8_2076367_G_A_b37	1.95250502628619	0.827480990810849	primary	1
ENSG00000036549.8	ZZZ3	78028100	78149104	1_77039349_C_CT	77039349	C	CT	1_77039350_T_TT_b37;1_77039350_T_TTT_b37;1_77039350_T_TTTT_b37;1_77039349_CT_C_b37	1.9949629729258	0.943420027202022	primary	1
ENSG00000037042.8	TUBG2	40811322	40819024	17_40795112_GT_G	40795112	GT	G	17_40795113_TT_T_b37;17_40795114_T_TT_b37;17_40795112_GTT_G_b37	1.00709893008548	0.319034359884409	primary	1
ENSG00000037474.10	NSUN2	6599351	6633404	5_6605532_C_A	6605532	C	A	5_6605532_C_A_b37	1.99708988060706	0.95697856777075	primary	1
ENSG00000037757.9	MRI1	13875345	13885096	19_13872565_TC_T	13872565	TC	TRUE	19_13872565_TC_T_b37	1.55585747129817	0.50512978016633	primary	1
ENSG00000037965.4	HOXC8	54402831	54407570	12_54102235_G_A	54102235	G	A	12_54102235_G_A_b37	1.73896545497882	0.609410297831474	primary	1
ENSG00000038002.4	AGA	178351923	178363657	4_178363378_G_A	178363378	G	A	4_178363378_G_A_b37	1.61517763322149	0.535033619965184	primary	1
ENSG00000038210.9	PI4K2B	25162262	25280714	4_25552390_A_C	25552390	A	C	4_25552390_A_C_b37	1.83152431426561	0.68147008217026	primary	1
ENSG00000038274.12	MAT2B	162930119	162946342	5_162936464_A_G	162936464	A	G	5_162936464_A_G_b37	0.44658083122431	0.212631387976792	primary	1
ENSG00000039319.12	ZFYVE16	79703831	79775169	5_80243011_T_C	80243011	TRUE	C	5_80243011_T_C_b37	-0.0894243689126597	0.148321947627065	primary	0.977940472626051
ENSG00000039537.9	C6	41142335	41261540	5_41492406_G_C	41492406	G	C	5_41492406_G_C_b37	1.9677126573074	0.857398464277662	primary	1
ENSG00000039560.9	RAI14	34656341	34832732	5_34656290_A_C	34656290	A	C	5_34656290_A_C_b37	-0.349044140079741	0.12535985357288	primary	0.974502319962725
ENSG00000040199.14	PHLPP2	71671737	71758604	16_71534130_T_A	71534130	TRUE	A	16_71534130_T_A_b37	1.64831057325318	0.553158341078711	primary	1
ENSG00000040275.12	SPDL1	169010637	169031782	5_169014301_C_T	169014301	C	TRUE	5_169014301_C_T_b37	1.94771884143734	0.819140388232861	primary	1
ENSG00000040487.8	PQLC2	19638819	19655794	1_19750010_CTTTTTT_C	19750010	CTTTTTT	C	1_19750010_CTTTTTTT_C_b37;1_19750011_TTTTTTT_T_b37;1_19750017_T_TTTT_b37;1_19750016_TT_T_b37;1_19750017_T_TTT_b37;1_19750017_T_TT_b37	-20.4454499973203	2.16197025019728e-06	primary	0.00997965467491064
ENSG00000040531.10	CTNS	3539761	3564836	17_3561956_C_T	3561956	C	TRUE	17_3561956_C_T_b37	-0.37648837687675	0.123174152365718	primary	0.972962849407552
ENSG00000040608.9	RTN4R	20228937	20270769	22_19702781_T_C	19702781	TRUE	C	22_19702781_T_C_b37	0.520366748259676	0.223831912283414	primary	1
ENSG00000041357.11	PSMA4	78832746	78841604	15_79113101_T_C	79113101	TRUE	C	15_79113101_T_C_b37	-0.595611589715645	0.107160066938033	primary	0.966899128294322
ENSG00000041802.6	LSG1	194361516	194393206	3_194377712_C_T	194377712	C	TRUE	3_194377712_C_T_b37	0.0291450708662069	0.160357145299323	primary	1
ENSG00000042317.12	SPATA7	88851267	88936694	14_88880128_G_C	88880128	G	C	14_88880128_G_C_b37	1.96619799991367	0.854128617853869	primary	1
ENSG00000042493.11	CAPG	85621870	85645555	2_85622059_T_C	85622059	TRUE	C	2_85622059_T_C_b37	0.365126849939315	0.201030346187847	primary	1
ENSG00000043093.9	DCUN1D1	182655861	182703741	3_182198652_C_G	182198652	C	G	3_182198652_C_G_b37	0.973923482268219	0.311081965580646	primary	1
ENSG00000043514.11	TRIT1	40306722	40349183	1_39995110_C_T	39995110	C	TRUE	1_39995110_C_T_b37	0.219736360115348	0.182116956311963	primary	1
ENSG00000046647.9	GEMIN8	14026397	14048012	X_13976184_T_C	13976184	TRUE	C	X_13976184_T_C_b37	0.789516167209285	0.271236321215159	primary	1
ENSG00000046651.10	OFD1	13752831	13787480	X_13758375_G_A	13758375	G	A	X_13758375_G_A_b37	-3.03808859365608	0.0247958347909654	primary	0.90341001575843
ENSG00000047365.7	ARAP2	35949842	36246131	4_36940969_A_G	36940969	A	G	4_36940969_A_G_b37	1.80436913639232	0.658270843862715	primary	1
ENSG00000047578.8	KIAA0556	27561453	27791690	16_26580930_T_A	26580930	TRUE	A	16_26580930_T_A_b37	0.230519239976275	0.183446352126617	primary	1
ENSG00000047579.15	DTNBP1	15523031	15663289	6_15662891_G_A	15662891	G	A	6_15662891_G_A_b37	1.64776533780082	0.552850859790822	primary	1
ENSG00000047617.10	ANO2	5641034	6055398	12_6027571_C_A	6027571	C	A	12_6027571_C_A_b37	1.44611983135064	0.456736579275929	primary	1
ENSG00000047634.10	SCML1	17755587	17773105	X_18123627_TA_T	18123627	TA	TRUE	X_18123627_TA_T_b37;X_18123628_A_AA_b37	0.843770422183297	0.282248867497151	primary	1
ENSG00000047932.9	GOPC	117639373	117923691	6_116684540_T_TTG	116684540	TRUE	TTG	6_116684546_G_GTG_b37;6_116684540_TTGTGTG_T_b37	1.60699873122803	0.530726011386338	primary	1
ENSG00000047936.6	ROS1	117609462	117747018	6_117791110_T_C	117791110	TRUE	C	6_117791110_T_C_b37	1.66375505759333	0.562004773596488	primary	1
ENSG00000048140.13	TSPAN17	176074387	176086058	5_176091831_C_G	176091831	C	G	5_176091831_C_G_b37	1.992085157151	0.929109405830553	primary	1
ENSG00000048405.5	ZNF800	126986843	127071978	7_126134887_C_T	126134887	C	TRUE	7_126134887_C_T_b37	1.76093737064502	0.624883954381141	primary	1
ENSG00000048471.9	SNX29	12070593	12668146	16_12656961_TAAC_T	12656961	TAAC	TRUE	16_12656961_TAAC_T_b37	1.96142007322123	0.844283215787457	primary	1
ENSG00000048544.5	MRPS10	42174538	42185603	6_42182221_GA_G	42182221	GA	G	6_42182221_GA_G_b37	-0.415891504982937	0.120109574447016	primary	0.972446973097205
ENSG00000048649.9	RSF1	77371040	77532063	11_78208287_G_GCA	78208287	G	GCA	11_78208288_A_CA_b37;11_78208288_A_AA_b37;11_78208288_A_CAA_b37;11_78208288_A_CAAA_b37;11_78208287_GA_G_b37	1.60434448792557	0.529341504056389	primary	1
ENSG00000049283.13	EPN3	48609903	48621111	17_49454318_A_G	49454318	A	G	17_49454318_A_G_b37	1.59468698067712	0.524358069632068	primary	1
ENSG00000049449.4	RCN1	31833938	32127301	11_32101281_A_G	32101281	A	G	11_32101281_A_G_b37	1.99282408435965	0.932491328427347	primary	1
ENSG00000049540.12	ELN	73442118	73484237	7_72746496_C_CA	72746496	C	CA	7_72746497_AA_A_b37;7_72746496_C_A_b37;7_72746498_A_AA_b37;7_72746496_CAA_C_b37	1.96715715399478	0.856190224401443	primary	1
ENSG00000049541.6	RFC2	73645828	73668774	7_73579381_G_A	73579381	G	A	7_73579381_G_A_b37	1.42467646889691	0.448151207653151	primary	1
ENSG00000050130.13	JKAMP	59951160	59972128	14_59884950_TCTCTCACACA_T	59884950	TCTCTCACACA	TRUE	14_59884960_ACACACACACACA_A_b37;14_59884962_ACACACACACA_A_b37;14_59884958_ACACACACACACACA_A_b37;14_59884950_TCTCTCACACACACACACACACA_*_b37;14_59884950_TCTCTCACACACACACACACACA_T_b37;14_59884956_ACACACACACACACACA_A_b37	1.99264175316966	0.931641127481754	primary	1
ENSG00000050165.13	DKK3	11984652	12031316	11_12028119_T_C	12028119	TRUE	C	11_12028119_T_C_b37	1.66023782996035	0.559966534045753	primary	1
ENSG00000050327.10	ARHGEF5	144052380	144077725	7_143508187_C_CT	143508187	C	CT	7_143508187_C_CT_b37;7_143508187_C_CTT_b37	-4.12177169467623	0.0133526907606516	primary	0.90341001575843
ENSG00000050344.8	NFE2L3	26191859	26226745	7_26146633_T_C	26146633	TRUE	C	7_26146633_T_C_b37	1.83085339393665	0.680871362089739	primary	1
ENSG00000050628.16	PTGER3	71318035	71513491	1_71490427_G_A	71490427	G	A	1_71490427_G_A_b37	-1.04286838395569	0.0810925104762259	primary	0.966899128294322
ENSG00000050748.13	MAPK9	179660142	179719099	5_179741374_C_A	179741374	C	A	5_179741374_C_A_b37	1.37743911240796	0.430097233118388	primary	1
ENSG00000050767.11	COL23A1	177664618	178017556	5_177914050_CCCTCAGTGCCTGAGAGTTCTGCACAGGACGCTCTCAGAATCTAGAGGCTCCAGGCTGGGGCCAGGTCCAAGTCCCAGTTGACA_C	177914050	CCCTCAGTGCCTGAGAGTTCTGCACAGGACGCTCTCAGAATCTAGAGGCTCCAGGCTGGGGCCAGGTCCAAGTCCCAGTTGACA	C	5_177914050_CCCTCAGTGCCTGAGAGTTCTGCACAGGACGCTCTCAGAATCTAGAGGCTCCAGGCTGGGGCCAGGTCCAAGTCCCAGTTGACA_C_b37	1.90216641603774	0.754445071680223	primary	1
ENSG00000051009.6	FAM160A2	6232564	6255941	11_6236541_A_G	6236541	A	G	11_6236541_A_G_b37	1.64046171461223	0.548762771832583	primary	1
ENSG00000051180.12	RAD51	40986971	41024354	15_40476513_C_CTT	40476513	C	CTT	15_40476514_TT_T_b37;15_40476513_CTT_C_b37;15_40476515_T_TT_b37;15_40476515_T_TTT_b37	-0.599001627424968	0.106931056574632	primary	0.966899128294322
ENSG00000051523.6	CYBA	88709690	88717560	16_88681623_A_G	88681623	A	G	16_88681623_A_AGGCTGCCCCCACCTCCTCCGTTCCCTCTGCCTGGACG_b37;16_88681623_A_G_b37	1.55630010814502	0.505342059850963	primary	1
ENSG00000051596.5	THOC3	175344875	175461683	5_175400710_G_A	175400710	G	A	5_175400710_G_A_b37	1.20795384074972	0.373482128169641	primary	1
ENSG00000052723.7	SIKE1	115312099	115323306	1_116089843_C_CTGAA	116089843	C	CTGAA	1_116089843_C_CTGAA_b37;1_116089843_C_CTGAATGAA_b37	1.99943947955398	0.98111159785135	primary	1
ENSG00000052749.9	RRP12	99116114	99161127	10_99170593_G_A	99170593	G	A	10_99170593_G_A_b37;10_99170593_G_C_b37	0.905141723828365	0.295397273304504	primary	1
ENSG00000052841.10	TTC17	43380481	43516483	11_42861506_T_TTGTGTGTG	42861506	TRUE	TTGTGTGTG	11_42861510_G_GTG_b37;11_42861510_G_GTGTG_b37;11_42861508_GTG_G_b37;11_42861506_TTGTG_T_b37;11_42861510_G_GTGTGTGTG_b37;11_42861510_G_GTGTGTG_b37	-4.78091194609715	0.00921378040093295	primary	0.87869808644528
ENSG00000053108.12	FSTL4	132532146	132948255	5_132918606_T_C	132918606	TRUE	C	5_132918606_T_C_b37	-0.471038050817242	0.115961317620249	primary	0.972446973097205
ENSG00000053371.8	AKR7A2	19630458	19638640	1_19630143_G_A	19630143	G	A	1_19630143_G_A_b37	1.34298324199131	0.417615119654257	primary	1
ENSG00000053501.8	USE1	17326154	17330638	19_17488924_CA_C	17488924	CA	C	19_17488925_A_AA_b37;19_17488924_CA_C_b37;19_17488925_A_AAAA_b37;19_17488925_A_AAA_b37	-0.677863809331029	0.101752138438271	primary	0.966899128294322
ENSG00000053524.7	MCF2L2	182895830	183146566	3_183146433_C_G	183146433	C	G	3_183146433_C_G_b37	1.17018533413238	0.362326125770842	primary	1
ENSG00000053770.7	AP5M1	57735626	57756797	14_57461807_G_A	57461807	G	A	14_57461807_G_A_b37	-2.15457296116892	0.0415222428109759	primary	0.966899128294322
ENSG00000053900.6	ANAPC4	25378834	25420120	4_25428296_T_C	25428296	TRUE	C	4_25428296_T_C_b37	0.707719877777208	0.255628178030971	primary	1
ENSG00000054219.9	LY75	160628361	160761260	2_160745785_G_T	160745785	G	TRUE	2_160745785_G_T_b37	1.94456468570797	0.813861770101946	primary	1
ENSG00000054267.16	ARID4B	235294948	235491534	1_236114418_A_C	236114418	A	C	1_236114418_A_C_b37	-1.35956509701191	0.0668157117566399	primary	0.966899128294322
ENSG00000054282.11	SDCCAG8	243419319	243663394	1_243979078_A_AGTTGTTGTTGTTGTTGTT	243979078	A	AGTTGTTGTTGTTGTTGTT	1_243979078_A_AGTTGTTGTTGTTGTTGTT_b37;1_243979078_A_AGTTGTTGTTGTTGTTGTTGTT_b37;1_243979078_A_AGTTGTTGTTGTTGTT_b37;1_243979078_A_AGTTGTTGTTGTTGTTGTTGTTGTT_b37;1_243979078_A_AGTTGTTGTTGTT_b37;1_243979078_A_AGTT_b37	1.73798514715418	0.608739290846745	primary	1
ENSG00000054611.9	TBC1D22A	47158517	47571336	22_47829281_T_C	47829281	TRUE	C	22_47829281_T_C_b37	1.25397076318814	0.387736317228654	primary	1
ENSG00000054965.6	FAM168A	73111531	73309234	11_73473472_CA_C	73473472	CA	C	11_73473472_CA_C_b37;11_73473473_A_AA_b37	1.7374627288425	0.608382349653234	primary	1
ENSG00000054983.12	GALC	88304163	88460009	14_88474136_A_G	88474136	A	G	14_88474142_G_GTGTG_b37;14_88474142_G_GTG_b37;14_88474136_A_G_b37;14_88474142_G_GTGTGTG_b37;14_88474140_GTG_G_b37;14_88474136_ATGTGTG_*_b37	1.89921357955245	0.750887932085117	primary	1
ENSG00000055044.6	NOP58	203130438	203168389	2_202655476_C_A	202655476	C	A	2_202655476_C_A_b37	-0.0974949599819865	0.147540688872023	primary	0.977940472626051
ENSG00000055070.12	SZRD1	16679069	16724640	1_16834350_A_G	16834350	A	G	1_16834350_A_G_b37	-0.286647245655786	0.130491534330005	primary	0.974502319962725
ENSG00000055130.11	CUL1	148395005	148498128	7_148282406_T_C	148282406	TRUE	C	7_148282406_T_C_b37	1.93715693664171	0.80205751354098	primary	1
ENSG00000055211.8	GINM1	149887429	149912884	6_150088394_C_CT	150088394	C	CT	6_150088395_T_TT_b37;6_150088394_CT_C_b37;6_150088395_T_TTT_b37	0.500538261866041	0.220754200872186	primary	1
ENSG00000055813.5	CCDC85A	56411257	56613308	2_56265993_G_GC	56265993	G	GC	2_56265993_G_GC_b37	1.98640563019353	0.907181082427165	primary	1
ENSG00000055917.11	PUM2	20448451	20551995	2_19931124_C_T	19931124	C	TRUE	2_19931124_C_T_b37	1.09498889831593	0.341441594711385	primary	1
ENSG00000055950.12	MRPL43	102729214	102747272	10_102932532_G_A	102932532	G	A	10_102932532_G_A_b37;10_102932532_G_C_b37	1.67236493988821	0.567054979863007	primary	1
ENSG00000055955.11	ITIH4	52846990	52865495	3_52864860_A_G	52864860	A	G	3_52864860_A_G_b37	-2.75849651693261	0.0291540035916203	primary	0.93761957313705
ENSG00000056050.6	C4orf27	170650615	170679104	4_170530211_CA_C	170530211	CA	C	4_170530213_A_AA_b37;4_170530212_AA_A_b37;4_170530211_C_A_b37;4_170530213_A_AAAA_b37;4_170530213_A_AAA_b37;4_170530211_CAA_C_b37	1.86235500909879	0.710633525671093	primary	1
ENSG00000056277.11	ZNF280C	129336684	129402873	X_128909907_AAATTAATTAATT_A	128909907	AAATTAATTAATT	A	X_128909919_T_TAATT_b37;X_128909919_T_TAATTAATT_b37;X_128909907_AAATTAATTAATT_A_b37;X_128909915_TAATT_T_b37;X_128909919_T_TAATTAATTAATT_b37;X_128909919_T_TAATTAATT_b37	0.806192764764546	0.274562934884154	primary	1
ENSG00000056558.6	TRAF1	123664670	123691451	9_123693079_C_T	123693079	C	TRUE	9_123693079_C_T_b37	0.9700837000305	0.310178327209041	primary	1
ENSG00000056661.9	PCGF2	36890149	36906070	17_36904739_GC_G	36904739	GC	G	17_36904739_GC_G_b37	1.21952058948023	0.376994559113997	primary	1
ENSG00000056998.14	GYG2	2746828	2800859	X_2835420_C_T	2835420	C	TRUE	X_2835420_C_T_b37	1.99877318854351	0.972059113532761	primary	1
ENSG00000057019.11	DCBLD2	98514784	98620533	3_98620372_G_A	98620372	G	A	3_98620372_G_A_b37	1.73872551103432	0.609245912856519	primary	1
ENSG00000057468.6	MSH4	76262566	76378923	1_76136228_A_G	76136228	A	G	1_76136228_A_G_b37	1.58578229167529	0.519836488791943	primary	1
ENSG00000057593.9	F7	113760104	113774995	13_113765235_G_A	113765235	G	A	13_113765235_G_A_b37	1.16235495135106	0.360071157772295	primary	1
ENSG00000057608.12	GDI2	5807185	5884095	10_5808086_G_A	5808086	G	A	10_5808086_G_A_b37	1.44715989848828	0.457159546728753	primary	1
ENSG00000057663.8	ATG5	106632350	106773666	6_105993557_G_A	105993557	G	A	6_105993557_G_A_b37	0.43500987070729	0.21093606261366	primary	1
ENSG00000058063.11	ATP11B	182511287	182639423	3_182417986_A_C	182417986	A	C	3_182417986_A_C_b37	1.00260468723263	0.317941587802959	primary	1
ENSG00000058272.11	PPP1R12A	80167342	80329240	12_80001519_A_T	80001519	A	TRUE	12_80001519_A_T_b37	-1.54171581297192	0.0598435258816264	primary	0.966899128294322
ENSG00000058404.15	CAMK2B	44256748	44374176	7_44365549_C_T	44365549	C	TRUE	7_44365549_C_T_b37	-0.260700872271173	0.132693994530254	primary	0.974502319962725
ENSG00000058673.11	ZC3H11A	203764781	203823252	1_202977228_G_A	202977228	G	A	1_202977228_G_A_b37	1.5180878475403	0.487557464433045	primary	1
ENSG00000059122.12	FLYWCH1	2961937	3001209	16_2987074_G_GCTCTGAGAGCTGGTGTCCGCTGCTCCTCCCCTCCCATTTCTC	2987074	G	GCTCTGAGAGCTGGTGTCCGCTGCTCCTCCCCTCCCATTTCTC	16_2987074_G_GCTCTGAGAGCTGGTGTCCGCTGCTCCTCCCCTCCCATTTCTC_b37	1.74274125615534	0.612009720207161	primary	1
ENSG00000059758.3	CDK17	96672038	96794338	12_97736714_T_C	97736714	TRUE	C	12_97736714_T_C_b37	-1.76768930820822	0.0522517691220139	primary	0.966899128294322
ENSG00000059769.15	DNAJC25	114393631	114432508	9_115428269_CT_C	115428269	CT	C	9_115428271_T_TT_b37;9_115428270_TT_T_b37;9_115428269_CTT_C_b37	1.7348886618222	0.606630142922057	primary	1
ENSG00000060069.12	CTDP1	77439800	77514510	18_77455577_C_T	77455577	C	TRUE	18_77455577_C_T_b37	1.60710957290803	0.530783970229442	primary	1
ENSG00000060140.4	STYK1	10771537	10826917	12_10758386_T_TA	10758386	TRUE	TA	12_10758387_A_AA_b37;12_10758387_A_AAA_b37;12_10758386_TA_T_b37	1.52108384620806	0.488913664978465	primary	1
ENSG00000060339.9	CCAR1	70480768	70552134	10_70689088_T_C	70689088	TRUE	C	10_70689088_T_C_b37;10_70689092_C_CTTCCTTCC_b37;10_70689088_TTTCC_T_b37;10_70689092_C_TCCTTCC_b37	-1.93984783399242	0.0471550427023619	primary	0.966899128294322
ENSG00000060558.3	GNA15	3136190	3163767	19_3136962_A_G	3136962	A	G	19_3136962_A_G_b37	-9.00815876987599	0.000907117101130386	primary	0.624602230288433
ENSG00000060642.6	PIGV	27113962	27124889	1_27065367_GT_G	27065367	GT	G	1_27065370_T_TT_b37;1_27065370_T_TTT_b37;1_27065367_G_T_b37;1_27065369_TT_T_b37;1_27065367_GTTT_G_b37;1_27065368_TTT_T_b37	1.88525225736794	0.734802318461714	primary	1
ENSG00000060656.15	PTPRU	29563027	29653325	1_29690350_T_TGACAATAAC	29690350	TRUE	TGACAATAAC	1_29690350_T_TGACAATAAC_b37	0.592044473312853	0.235396084115872	primary	1
ENSG00000060709.9	RIMBP2	130880681	131200826	12_131201658_C_T	131201658	C	TRUE	12_131201658_C_T_b37	1.51210537589418	0.48486797050563	primary	1
ENSG00000060718.14	COL11A1	103342022	103574052	1_103674102_CGT_C	103674102	CGT	C	1_103674104_TGT_T_b37;1_103674102_CGTGT_C_b37;1_103674106_T_TGT_b37	0.541174791015237	0.227117134801608	primary	1
ENSG00000061455.10	PRDM6	122424815	122529960	5_122959688_C_CT	122959688	C	CT	5_122959688_CT_C_b37;5_122959689_T_TT_b37	0.25672109456309	0.186723903481411	primary	1
ENSG00000061936.5	SFSWAP	132195625	132284282	12_132129561_C_T	132129561	C	TRUE	12_132129561_C_T_b37	1.96773100984501	0.857438564119602	primary	1
ENSG00000061987.10	MON2	62860596	62991363	12_63472527_G_A	63472527	G	A	12_63472527_G_A_b37	-1.21808595288394	0.0728287424479668	primary	0.966899128294322
ENSG00000062194.11	GPBP1	56469774	56560506	5_55954049_A_G	55954049	A	G	5_55954049_A_G_b37	1.94624582338474	0.816654932439228	primary	1
ENSG00000062650.13	WAPAL	88195012	88281572	10_87717546_T_C	87717546	TRUE	C	10_87717546_T_C_b37	0.34678756968151	0.198522265523191	primary	1
ENSG00000062716.6	VMP1	57784552	57919616	17_57874517_ACC_A	57874517	ACC	A	17_57874518_CC_C_b37;17_57874517_ACC_A_b37;17_57874519_C_CC_b37	1.13981092920835	0.353685786878768	primary	1
ENSG00000062725.5	APPBP2	58520519	58603580	17_59427995_C_CT	59427995	C	CT	17_59427998_TT_T_b37;17_59427996_TTTT_T_b37;17_59427997_TTT_T_b37;17_59427995_CTTTT_C_b37;17_59427999_T_TT_b37	1.15115788525418	0.356880104358128	primary	1
ENSG00000063046.13	EIF4B	53399941	53435993	12_53436448_C_G	53436448	C	G	12_53436448_C_G_b37	-0.174943994177738	0.14027462258318	primary	0.977940472626051
ENSG00000063176.11	SPHK2	49122547	49133974	19_49908713_CAAA_C	49908713	CAAA	C	19_49908720_AA_A_b37;19_49908713_CAAAAAAAA_C_b37;19_49908714_AAAAAAAA_A_b37;19_49908718_AAAA_A_b37;19_49908721_A_AA_b37;19_49908715_AAAAAAA_A_b37	1.32537414187118	0.41144345622658	primary	1
ENSG00000063180.4	CA11	49141198	49149569	19_49066936_T_C	49066936	TRUE	C	19_49066936_T_C_b37	0.997492616124873	0.316704554049721	primary	1
ENSG00000063241.3	ISOC2	55964351	55973710	19_56469180_A_C	56469180	A	C	19_56469180_A_C_b37	1.81841258882832	0.67001257879659	primary	1
ENSG00000063245.10	EPN1	56186591	56221224	19_56412546_A_G	56412546	A	G	19_56412546_A_G_b37	0.713931094594045	0.256773667158285	primary	1
ENSG00000063587.12	ZNF275	152599612	152625568	X_152626091_A_G	152626091	A	G	X_152626091_A_G_b37	0.641096405576718	0.243727588634345	primary	1
ENSG00000063601.12	MTMR1	149861434	149933576	X_149926088_C_G	149926088	C	G	X_149926088_C_G_b37	-4.02660875636434	0.0140917816588802	primary	0.90341001575843
ENSG00000063854.8	HAGH	1845620	1877195	16_1872722_A_G	1872722	A	G	16_1872722_A_G_b37	0.887390779389079	0.291515464415662	primary	1
ENSG00000064012.17	CASP8	202098165	202152434	2_202158550_C_T	202158550	C	TRUE	2_202158550_C_T_b37	1.18943158298771	0.367952251391527	primary	1
ENSG00000064042.13	LIMCH1	41361623	41702061	4_41544382_CT_C	41544382	CT	C	4_41544383_TT_T_b37;4_41544384_T_TT_b37;4_41544382_C_T_b37;4_41544382_CTT_*_b37	1.73641984954043	0.607671143422684	primary	1
ENSG00000064102.10	ASUN	27058113	27091259	12_26402416_C_T	26402416	C	TRUE	12_26402416_C_T_b37	0.154186717196808	0.174271120558872	primary	1
ENSG00000064201.11	TSPAN32	2323226	2339430	11_2321650_A_G	2321650	A	G	11_2321650_A_G_b37	-0.00931186723983046	0.156336215467923	primary	0.985673560578157
ENSG00000064218.4	DMRT3	976963	991731	9_942759_G_A	942759	G	A	9_942759_G_A_b37	1.63711184808517	0.546906588806788	primary	1
ENSG00000064225.8	ST3GAL6	98451079	98540045	3_98534805_G_GA	98534805	G	GA	3_98534805_G_GA_b37;3_98534805_G_GAA_b37	1.8599311020007	0.708212527971446	primary	1
ENSG00000064313.7	TAF2	120743014	120845103	8_120425289_TG_T	120425289	TG	TRUE	8_120425289_TG_T_b37	-0.637821641303617	0.104346530386451	primary	0.966899128294322
ENSG00000064601.12	CTSA	44518782	44527459	20_44454644_A_ACC	44454644	A	ACC	20_44454644_A_ACCC_b37;20_44454644_A_ACC_b37;20_44454644_A_AC_b37;20_44454644_A_ACCCC_b37;20_44454644_A_ACCCCCCCCCCC_b37;20_44454644_A_ACCCCC_b37	1.31269517869396	0.407082626532787	primary	1
ENSG00000064655.14	EYA2	45523262	45817492	20_45798548_A_T	45798548	A	TRUE	20_45798548_A_T_b37	1.41658566336173	0.44497711334517	primary	1
ENSG00000064666.10	CNN2	1026297	1039068	19_440478_G_C	440478	G	C	19_440478_G_C_b37	0.597383457603428	0.236285967026978	primary	1
ENSG00000064687.8	ABCA7	1040101	1065571	19_1039991_T_C	1039991	TRUE	C	19_1039991_T_C_b37	0.683556909125173	0.251231403680716	primary	1
ENSG00000064703.7	DDX20	112297866	112310638	1_112311751_G_C	112311751	G	C	1_112311751_G_C_b37	1.80823129755709	0.66144860081704	primary	1
ENSG00000064726.5	BTBD1	83685173	83736106	15_84705426_G_A	84705426	G	A	15_84705426_G_A_b37	-0.724577825946653	0.0988142464468916	primary	0.966899128294322
ENSG00000064933.12	PMS1	190649106	190742355	2_190675899_C_T	190675899	C	TRUE	2_190675899_C_T_b37	1.64955211739471	0.553859704044407	primary	1
ENSG00000064995.12	TAF11	34845554	34855866	6_33990447_T_C	33990447	TRUE	C	6_33990447_T_C_b37	0.0972289798805832	0.167768481422417	primary	1
ENSG00000065054.9	SLC9A3R2	2075356	2089027	16_2421829_G_A	2421829	G	A	16_2421829_G_A_b37	-2.3668590326497	0.0366444786615556	primary	0.966899128294322
ENSG00000065057.3	NTHL1	2089815	2097867	16_3004985_G_GC	3004985	G	GC	16_3004985_G_GC_b37	1.88375124129516	0.733139173678892	primary	1
ENSG00000065060.12	UHRF1BP1	34759856	34850915	6_34745682_G_A	34745682	G	A	6_34745682_G_A_b37	1.71474945660475	0.593280294389619	primary	1
ENSG00000065243.14	PKN2	89149904	89301938	1_90241773_T_TA	90241773	TRUE	TA	1_90241774_G_AG_b37;1_90241774_G_AGATAG_b37;1_90241773_TG_*_b37;1_90241774_G_AGATAGATAGATAGATGATAG_b37;1_90241774_G_AGATAGATAGATAGATAGATGATAG_b37	-1.56558947148642	0.058988793157764	primary	0.966899128294322
ENSG00000065268.6	WDR18	983173	994569	19_990819_G_A	990819	G	A	19_990819_G_A_b37	-0.6655017720675	0.102545480755611	primary	0.966899128294322
ENSG00000065371.13	ROPN1	123687367	123711025	3_123694547_T_C	123694547	TRUE	C	3_123694547_T_C_b37	1.83645593206393	0.685914320495504	primary	1
ENSG00000065413.12	ANKRD44	197831740	198175897	2_197855152_T_C	197855152	TRUE	C	2_197855152_T_C_b37	-2.56249536768973	0.0326794258833917	primary	0.95473563213757
ENSG00000065457.6	ADAT1	75630878	75657198	16_75634605_C_CACA	75634605	C	CACA	16_75634605_C_CACA_b37	1.23292460247148	0.381123324853548	primary	1
ENSG00000065548.13	ZC3H15	187350882	187374090	2_187649632_G_A	187649632	G	A	2_187649632_G_A_b37	1.87484558482493	0.723509984399241	primary	1
ENSG00000065600.8	TMEM206	212537272	212588243	1_212584261_G_A	212584261	G	A	1_212584261_G_A_b37	-0.13696615199342	0.143786000645889	primary	0.977940472626051
ENSG00000065613.9	SLK	105726958	105788991	10_106205107_C_A	106205107	C	A	10_106205107_C_A_b37;10_106205107_C_CA_b37	1.43182506357289	0.450985060770688	primary	1
ENSG00000065615.9	CYB5R4	84569361	84677143	6_84524066_C_G	84524066	C	G	6_84524066_C_G_b37	-0.895172838902909	0.08884524611006	primary	0.966899128294322
ENSG00000065621.10	GSTO2	106028630	106064703	10_106033439_T_C	106033439	TRUE	C	10_106033439_T_C_b37	1.97378262323514	0.871370578584116	primary	1
ENSG00000065665.16	SEC61A2	12171635	12211960	10_12210175_C_T	12210175	C	TRUE	10_12210175_C_T_b37	0.255200401196362	0.186531833138882	primary	1
ENSG00000065923.5	SLC9A7	46464752	46618490	X_46620359_G_A	46620359	G	A	X_46620359_G_A_b37	1.86909734957999	0.717497969883249	primary	1
ENSG00000066027.7	PPP2R5A	212458878	212535200	1_211707786_C_T	211707786	C	TRUE	1_211707786_C_T_b37	1.95712637704219	0.835963416558431	primary	1
ENSG00000066044.9	ELAVL1	8023462	8070543	19_8191571_C_T	8191571	C	TRUE	19_8191571_C_T_b37	1.4074649385434	0.441440497096123	primary	1
ENSG00000066136.15	NFYC	41157319	41237275	1_41140782_T_A	41140782	TRUE	A	1_41140782_T_A_b37	1.282683488256	0.397025555088764	primary	1
ENSG00000066185.8	ZMYND12	42895999	42921938	1_43054894_CAA_C	43054894	CAA	C	1_43054894_CAA_C_b37;1_43054895_AA_A_b37;1_43054896_A_AA_b37	-1.32606187603437	0.0681899667021491	primary	0.966899128294322
ENSG00000066230.6	SLC9A3	473424	524447	5_439855_C_T	439855	C	TRUE	5_439855_C_T_b37	-2.20024145499133	0.0404182240001648	primary	0.966899128294322
ENSG00000066248.10	NGEF	233743395	233877982	2_233793211_T_C	233793211	TRUE	C	2_233793211_T_C_b37	1.55782156447572	0.506072887075799	primary	1
ENSG00000066379.10	ZNRD1	30026675	30032686	6_29867476_A_G	29867476	A	G	6_29867476_A_G_b37	1.791494728825	0.647941488016711	primary	1
ENSG00000066422.4	ZBTB11	101367732	101396339	3_101278346_G_A	101278346	G	A	3_101278346_G_A_b37	1.8453282174487	0.694110224478341	primary	1
ENSG00000066427.17	ATXN3	92524895	92572965	14_92140545_A_T	92140545	A	TRUE	14_92140545_A_T_b37	1.91217119035309	0.766955736099561	primary	1
ENSG00000066557.5	LRRC40	70610487	70671303	1_71062276_T_C	71062276	TRUE	C	1_71062276_T_C_b37	1.90595633635576	0.759098073230271	primary	1
ENSG00000066651.13	TRMT11	126307575	126360422	6_125325210_G_GT	125325210	G	GT	6_125325212_T_TT_b37;6_125325210_G_T_b37;6_125325210_GTT_G_b37	1.4794041090754	0.470587602538801	primary	1
ENSG00000066735.10	KIF26A	104605059	104647231	14_105385024_G_A	105385024	G	A	14_105385024_G_A_b37	1.89552454700197	0.746523616164892	primary	1
ENSG00000066739.7	ATG2B	96747594	96830207	14_97774442_A_G	97774442	A	G	14_97774442_A_G_b37	1.99375110005576	0.936992866069119	primary	1
ENSG00000066777.4	ARFGEF1	68085746	68255912	8_68859981_T_A	68859981	TRUE	A	8_68859981_T_A_b37	0.986554447150411	0.31407880388379	primary	1
ENSG00000066855.11	MTFR1	66556968	66683496	8_65730439_G_A	65730439	G	A	8_65730439_G_A_b37	0.976858355734748	0.311774959683387	primary	1
ENSG00000066923.13	STAG3	99775185	99819111	7_99819844_G_A	99819844	G	A	7_99819844_G_A_b37	1.24019824361403	0.383390569595814	primary	1
ENSG00000067064.6	IDI1	1085847	1095110	10_1225077_A_ATACTC	1225077	A	ATACTC	10_1225077_A_ATACTC_b37	0.100386335844178	0.168121568678949	primary	1
ENSG00000067082.10	KLF6	3818187	3827473	10_3025945_T_C	3025945	TRUE	C	10_3025945_T_C_b37	1.91480535057985	0.770377439126789	primary	1
ENSG00000067208.10	EVI5	92974252	93257961	1_93911952_C_A	93911952	C	A	1_93911952_C_A_b37	1.93843830476521	0.804044429114721	primary	1
ENSG00000067221.9	STOML1	74275546	74286963	15_74288054_T_G	74288054	TRUE	G	15_74288054_T_G_b37	1.94799872045769	0.819616784010602	primary	1
ENSG00000067225.13	PKM	72491369	72524164	15_72367320_C_T	72367320	C	TRUE	15_72367320_C_T_b37	1.96191071166459	0.845263956391041	primary	1
ENSG00000067334.9	DNTTIP2	94333372	94345474	1_93911952_C_A	93911952	C	A	1_93911952_C_A_b37	1.99757628244151	0.96073499475105	primary	1
ENSG00000067533.5	RRP15	218458628	218511325	1_218488503_C_T	218488503	C	TRUE	1_218488503_C_T_b37	1.96967201241387	0.86174810923967	primary	1
ENSG00000067596.6	DHX8	41561232	41621831	17_41507301_TTG_T	41507301	TTG	TRUE	17_41507301_TTG_T_b37	1.96750092319917	0.856936678667821	primary	1
ENSG00000067715.9	SYT1	79257772	79845788	12_79396000_T_A	79396000	TRUE	A	12_79396000_T_A_b37	1.61009401630827	0.532348824835755	primary	1
ENSG00000067798.9	NAV3	78224684	78606790	12_78488775_C_T	78488775	C	TRUE	12_78488775_C_T_b37	-0.94683279744504	0.0860460391254237	primary	0.966899128294322
ENSG00000067829.14	IDH3G	153051220	153059978	X_153259635_A_G	153259635	A	G	X_153259635_A_G_b37	1.99946826795258	0.981602958298687	primary	1
ENSG00000067900.6	ROCK1	18526866	18691812	18_18785191_C_CTT	18785191	C	CTT	18_18785192_TT_T_b37;18_18785193_T_TT_b37;18_18785191_CTT_C_b37;18_18785193_T_TTT_b37	1.98193027415391	0.893067557335513	primary	1
ENSG00000067955.9	CBFB	67063018	67134961	16_66359014_A_T	66359014	A	TRUE	16_66359014_A_T_b37	-1.19854382378526	0.0737038673308613	primary	0.966899128294322
ENSG00000068001.9	HYAL2	50355220	50360337	3_49979371_CA_C	49979371	CA	C	3_49979371_CA_C_b37;3_49979372_A_AA_b37	-0.743182394736323	0.0976700811836263	primary	0.966899128294322
ENSG00000068097.10	HEATR6	58120554	58156292	17_58167485_A_G	58167485	A	G	17_58167485_A_G_b37	1.9412984602352	0.808560105680843	primary	1
ENSG00000068354.11	TBC1D25	48397844	48420997	X_47410247_T_C	47410247	TRUE	C	X_47410247_T_C_b37	0.789162311004475	0.271166283171516	primary	1
ENSG00000068400.9	GRIPAP1	48830133	48858675	X_48813572_CGT_C	48813572	CGT	C	X_48813574_T_TGT_b37;X_48813572_CGT_C_b37;X_48813574_T_TGTGT_b37;X_48813574_T_TGTGTGT_b37	1.7743992046735	0.634805134130153	primary	1
ENSG00000068489.8	PRR11	57232859	57282066	17_58230841_T_C	58230841	TRUE	C	17_58230841_T_C_b37	-0.802269153097313	0.0941310012759193	primary	0.966899128294322
ENSG00000068654.11	POLR1A	86247338	86333278	2_86293829_C_A	86293829	C	A	2_86293829_C_A_b37	0.41964192552814	0.208709123301649	primary	1
ENSG00000068781.16	STON1-GTF2A1L	48757063	49003654	2_48822381_G_A	48822381	G	A	2_48822381_G_A_b37	1.98064519958916	0.889354114331654	primary	1
ENSG00000068878.10	PSME4	54091203	54197977	2_54891126_C_T	54891126	C	TRUE	2_54891126_C_T_b37	1.28858581578675	0.398974736416909	primary	1
ENSG00000068912.9	ERLEC1	54014180	54045956	2_53159492_T_C	53159492	TRUE	C	2_53159502_CAC_C_b37;2_53159500_CACAC_C_b37;2_53159504_C_CAC_b37;2_53159492_T_C_b37;2_53159492_TACACACACACAC_*_b37;2_53159504_C_CACAC_b37	0.974624429770302	0.311247293537797	primary	1
ENSG00000069188.12	SDK2	71330522	71640228	17_71596643_G_A	71596643	G	A	17_71596643_G_A_b37	1.99945927779345	0.981448115707397	primary	1
ENSG00000069345.7	DNAJA2	46989298	47007699	16_46489385_A_T	46489385	A	TRUE	16_46489385_A_T_b37	1.22233863800739	0.377857334021526	primary	1
ENSG00000069493.10	CLEC2D	9817564	9848413	12_9808721_G_T	9808721	G	TRUE	12_9808721_G_T_b37	0.2884543796049	0.190784956906354	primary	1
ENSG00000069535.12	MAOB	43625857	43741693	X_44471762_CTTTTT_C	44471762	CTTTTT	C	X_44471766_TT_T_b37;X_44471765_TTT_T_b37;X_44471767_T_TT_b37;X_44471762_CTTTTT_C_b37;X_44471764_TTTT_T_b37	1.79115513609941	0.647674298146427	primary	1
ENSG00000069667.11	RORA	60780482	61521518	15_61470808_A_G	61470808	A	G	15_61470808_A_G_b37	1.87540577678692	0.724104132284197	primary	1
ENSG00000069696.6	DRD4	637292	640706	11_676004_C_T	676004	C	TRUE	11_676004_C_T_b37;11_676004_C_*_b37;11_676004_C_CGG_b37	1.76255678764983	0.626058890942857	primary	1
ENSG00000069712.9	KIAA1107	92632541	92650280	1_92430467_AT_A	92430467	AT	A	1_92430468_TT_T_b37;1_92430469_T_TT_b37;1_92430467_ATT_A_b37;1_92430469_T_TTTT_b37	1.96444290232466	0.850433063158825	primary	1
ENSG00000069943.5	PIGB	55611157	55647846	15_55616226_C_T	55616226	C	TRUE	15_55616226_C_T_b37;15_55616226_C_G_b37	-0.449844535705779	0.117536508571897	primary	0.972446973097205
ENSG00000069956.7	MAPK6	52244302	52358462	15_52887741_GA_G	52887741	GA	G	15_52887741_GA_G_b37;15_52887742_A_AA_b37;15_52887741_G_A_b37	0.740743377833951	0.261791848775507	primary	1
ENSG00000069966.14	GNB5	52413116	52483566	15_52504142_T_C	52504142	TRUE	C	15_52504142_T_C_b37	1.16230567753587	0.360057029397878	primary	1
ENSG00000069974.11	RAB27A	55495163	55611311	15_55169197_C_A	55169197	C	A	15_55169197_C_A_b37	1.99568409870972	0.947620239582084	primary	1
ENSG00000070019.3	GUCY2C	14765575	14849519	12_14852299_A_G	14852299	A	G	12_14852299_A_G_b37	1.80513306671833	0.65889640822316	primary	1
ENSG00000070182.13	SPTB	65213001	65346601	14_64504362_G_T	64504362	G	TRUE	14_64504362_G_T_b37	1.91800364752044	0.774610026049453	primary	1
ENSG00000070190.8	DAPP1	100737989	100791311	4_101087087_T_A	101087087	TRUE	A	4_101087087_T_A_b37	0.860531438978796	0.285764651247916	primary	1
ENSG00000070214.11	SLC44A1	108006902	108201452	9_108008675_G_C	108008675	G	C	9_108008675_G_C_b37;9_108008675_G_T_b37;9_108008675_G_*_b37	1.8247139390985	0.675456021138819	primary	1
ENSG00000070366.9	SMG6	1963132	2207065	17_2966543_TA_T	2966543	TA	TRUE	17_2966543_TA_T_b37	0.64470206816577	0.24435405629543	primary	1
ENSG00000070367.11	EXOC5	57670517	57735726	14_57927383_T_A	57927383	TRUE	A	14_57927383_T_A_b37	1.50043385555591	0.479690816594817	primary	1
ENSG00000070371.11	CLTCL1	19166985	19279239	22_19280168_A_G	19280168	A	G	22_19280168_A_G_b37	1.8253401749057	0.676003248517719	primary	1
ENSG00000070413.14	DGCR2	19023794	19109967	22_19894385_G_A	19894385	G	A	22_19894385_G_A_b37;22_19894385_G_GCA_b37	1.3402258120484	0.416639674733654	primary	1
ENSG00000070444.10	MNT	2287353	2304412	17_2278064_T_G	2278064	TRUE	G	17_2278064_T_G_b37	-1.04451319534837	0.0810104003209963	primary	0.966899128294322
ENSG00000070476.10	ZXDC	126156443	126194762	3_126202257_G_A	126202257	G	A	3_126202257_G_A_b37	1.05398554166777	0.33073586173053	primary	1
ENSG00000070501.7	POLB	42195971	42229326	8_42186579_T_C	42186579	TRUE	C	8_42186579_T_C_b37	0.863696958509763	0.286434870952307	primary	1
ENSG00000070614.10	NDST1	149865380	149937773	5_148871500_T_G	148871500	TRUE	G	5_148871500_T_G_b37	1.99611900483069	0.95032581282247	primary	1
ENSG00000070669.12	ASNS	97481429	97501854	7_97600785_T_C	97600785	TRUE	C	7_97600785_T_C_b37	1.99753897675691	0.960434212549658	primary	1
ENSG00000070718.7	AP3M2	42010463	42029191	8_42010602_G_A	42010602	G	A	8_42010602_G_A_b37	1.36608816719308	0.425924048133679	primary	1
ENSG00000070731.5	ST6GALNAC2	74559791	74583038	17_74583753_C_G	74583753	C	G	17_74583753_C_G_b37	1.96695119776905	0.855744946390517	primary	1
ENSG00000070756.9	PABPC1	101698043	101735037	8_102610469_AT_A	102610469	AT	A	8_102610470_T_TT_b37;8_102610470_T_TTT_b37;8_102610469_AT_A_b37	1.6481058987797	0.55304287875096	primary	1
ENSG00000070761.3	C16orf80	58147495	58163354	16_57148819_A_G	57148819	A	G	16_57148819_A_G_b37	0.58030516420672	0.233453638128355	primary	1
ENSG00000070770.4	CSNK2A2	58191810	58231824	16_58255468_TTGTGTGTG_T	58255468	TTGTGTGTG	TRUE	16_58255470_GTGTGTGTG_G_b37;16_58255478_G_GTG_b37;16_58255468_TTGTGTGTGTG_T_b37;16_58255476_GTG_G_b37;16_58255478_G_GTGTG_b37	0.618885283922737	0.239911361887869	primary	1
ENSG00000070882.8	OSBPL3	24836157	25021253	7_25897802_A_C	25897802	A	C	7_25897802_A_C_b37	1.92890758509157	0.789752815953286	primary	1
ENSG00000071051.9	NCK2	106361353	106510730	2_106471327_C_A	106471327	C	A	2_106471327_C_A_b37	-0.815824665622586	0.093338916865536	primary	0.966899128294322
ENSG00000071073.8	MGAT4A	99235568	99347589	2_98662192_C_T	98662192	C	TRUE	2_98662192_C_T_b37	1.33117099697802	0.413460167966672	primary	1
ENSG00000071189.17	SNX13	17830384	17980124	7_16970038_G_C	16970038	G	C	7_16970038_G_C_b37	1.86503144767266	0.713335092602325	primary	1
ENSG00000071243.11	ING3	120590802	120617270	7_121080523_G_A	121080523	G	A	7_121080523_G_A_b37	-0.0461750860840766	0.152589121286323	primary	0.983299332344912
ENSG00000071539.9	TRIP13	892757	919472	5_601642_G_A	601642	G	A	5_601642_G_A_b37	1.68409145873875	0.574076899244164	primary	1
ENSG00000071553.12	ATP6AP1	153656977	153664862	X_152747816_T_A	152747816	TRUE	A	X_152747816_T_A_b37	1.74044733862956	0.610427649058309	primary	1
ENSG00000071859.10	FAM50A	153672472	153679002	X_153669769_C_T	153669769	C	TRUE	X_153669769_C_T_b37;X_153669769_C_G_b37	-0.80223753418818	0.0941328573771915	primary	0.966899128294322
ENSG00000071889.12	FAM3A	153733349	153744566	X_153744745_G_A	153744745	G	A	X_153744745_G_A_b37	1.52570297445413	0.491016949544914	primary	1
ENSG00000071894.10	CPSF1	145618443	145634753	8_145621556_A_G	145621556	A	G	8_145621556_A_G_b37	1.65515708555063	0.557047050122679	primary	1
ENSG00000071909.14	MYO3B	171034654	171511681	2_171006361_CGTCTGAGAAGTGAGGAGACCCTCTGCCTGGCAACCGCCCT_C	171006361	CGTCTGAGAAGTGAGGAGACCCTCTGCCTGGCAACCGCCCT	C	2_171006361_CGTCTGAGAAGTGAGGAGACCCTCTGCCTGGCAACCGCCCT_C_b37	0.791603562894579	0.271649936103809	primary	1
ENSG00000071967.7	CYBRD1	172378756	172414643	2_172381340_A_T	172381340	A	TRUE	2_172381340_A_T_b37	0.682154923318194	0.250979158501956	primary	1
ENSG00000071991.4	CDH19	64168319	64271375	18_64658732_C_CAAAAAAAAAAAAAA	64658732	C	CAAAAAAAAAAAAAA	18_64658732_C_CAAAAAAA_b37;18_64658732_C_CAAAAAAAAAAAAAAA_b37;18_64658732_C_CAAAAAAAAAAAAAA_b37;18_64658732_C_CAAAAAAAAAAAAA_b37;18_64658732_C_CAAAAAAAA_b37;18_64658732_C_CAAAAAAAAAAAA_b37	1.72180786886997	0.597888613558737	primary	1
ENSG00000072042.8	RDH11	68143517	68162531	14_68069784_G_GTTTGTTTTGTTTTGT	68069784	G	GTTTGTTTTGTTTTGT	14_68069784_G_GTTTGTTTTGT_b37;14_68069784_G_GTTTGTTTTGTTTTGT_b37;14_68069784_G_GTTTGT_b37	1.99989401489938	0.991785998112647	primary	1
ENSG00000072062.9	PRKACA	14202499	14228896	19_14688725_G_A	14688725	G	A	19_14688725_G_A_b37	1.64318008466853	0.550277699583496	primary	1
ENSG00000072135.8	PTPN18	131113579	131132982	2_131252619_A_C	131252619	A	C	2_131252619_A_C_b37	1.11644469377052	0.347229755296623	primary	1
ENSG00000072163.14	LIMS2	128395955	128439360	2_128684961_CA_C	128684961	CA	C	2_128684962_AA_A_b37;2_128684963_A_AA_b37;2_128684961_CAA_C_b37;2_128684963_A_AAA_b37;2_128684961_C_A_b37	1.38966208954162	0.434660609253151	primary	1
ENSG00000072364.8	AFF4	132211070	132299326	5_132544999_G_C	132544999	G	C	5_132544999_G_C_b37	1.20063795556143	0.3712841762076	primary	1
ENSG00000072415.4	MPP5	67707825	67802536	14_66854685_T_C	66854685	TRUE	C	14_66854685_T_C_b37	1.72820012973671	0.602126951744359	primary	1
ENSG00000072422.12	RHOBTB1	62629195	62761198	10_62628075_T_A	62628075	TRUE	A	10_62628075_T_A_b37	0.919188192434376	0.298516020087332	primary	1
ENSG00000072501.13	SMC1A	53401069	53449677	X_53719770_GCA_G	53719770	GCA	G	X_53719786_ACA_A_b37;X_53719788_A_ACA_b37;X_53719784_ACACA_A_b37;X_53719788_A_ACACA_b37;X_53719788_A_ACACACA_b37;X_53719770_GCACACACACACACACACA_*_b37	-0.381448970550082	0.122783614508259	primary	0.972446973097205
ENSG00000072506.8	HSD17B10	53458205	53461320	X_53380543_C_A	53380543	C	A	X_53380543_C_A_b37	1.32575990302144	0.411577210572459	primary	1
ENSG00000072682.14	P4HA2	131527530	131631008	5_131627832_G_GA	131627832	G	GA	5_131627832_G_GA_b37;5_131627832_G_GAA_b37;5_131627832_G_GAAA_b37;5_131627832_G_A_b37;5_131627832_G_GAAAA_b37	0.537658942335156	0.226558001043567	primary	1
ENSG00000072736.14	NFATC3	68118653	68263162	16_68140639_T_G	68140639	TRUE	G	16_68140639_T_G_b37	1.16253172218148	0.360121849891965	primary	1
ENSG00000072756.12	TRNT1	3168599	3192563	3_3188362_A_G	3188362	A	G	3_3188362_A_G_b37	1.96441070047581	0.850366151037139	primary	1
ENSG00000072778.15	ACADVL	7120443	7128592	17_8076911_A_G	8076911	A	G	17_8076911_A_G_b37	-6.06329679845885	0.00451709166638898	primary	0.786826231398171
ENSG00000072832.10	CRMP1	5749810	5894785	4_5882033_G_C	5882033	G	C	4_5882033_G_C_b37	1.64712960415523	0.552492748847464	primary	1
ENSG00000072840.8	EVC	5712923	5830772	4_6088242_T_C	6088242	TRUE	C	4_6088242_T_C_b37	1.47800784198125	0.469993119078118	primary	1
ENSG00000072858.6	SIDT1	113251142	113348425	3_113251079_G_A	113251079	G	A	3_113251079_G_A_b37	1.92089780614924	0.778517796399301	primary	1
ENSG00000072954.2	TMEM38A	16771937	16800840	19_17505196_T_G	17505196	TRUE	G	19_17505196_T_G_b37	0.607232894098161	0.237938357016737	primary	1
ENSG00000073008.10	PVR	45147097	45166850	19_45158751_GT_G	45158751	GT	G	19_45158751_GT_G_b37	1.95478974231833	0.831617879653821	primary	1
ENSG00000073060.11	SCARB1	125261401	125367214	12_125264620_C_T	125264620	C	TRUE	12_125264620_C_T_b37	1.6059801316942	0.530193920618355	primary	1
ENSG00000073067.9	CYP2W1	1022834	1029276	7_1094508_T_C	1094508	TRUE	C	7_1094508_T_C_b37	-1.8808081577215	0.0488410421657856	primary	0.966899128294322
ENSG00000073111.9	MCM2	127317065	127341276	3_126403776_G_GCAAAAGTA	126403776	G	GCAAAAGTA	3_126403776_G_GCAAAAGTA_b37	1.94521790278259	0.814941693034799	primary	1
ENSG00000073146.11	MOV10L1	50528307	50600119	22_50524285_C_T	50524285	C	TRUE	22_50524285_C_T_b37	1.99137288116526	0.925997079560629	primary	1
ENSG00000073331.13	ALPK1	113206664	113363776	4_113335844_C_A	113335844	C	A	4_113335844_C_A_b37	1.99103607866346	0.924570602771512	primary	1
ENSG00000073417.10	PDE8A	85523670	85682376	15_85635559_G_GT	85635559	G	GT	15_85635559_G_T_b37;15_85635559_G_GT_b37	1.95883693685664	0.839223493436587	primary	1
ENSG00000073464.7	CLCN4	10125023	10205700	X_10124850_G_C	10124850	G	C	X_10124850_G_C_b37	-8.22549315477181	0.00138512701698607	primary	0.648442311298726
ENSG00000073536.13	NLE1	33455771	33469334	17_32508254_G_A	32508254	G	A	17_32508254_G_A_b37	1.5203453954382	0.488578808218766	primary	1
ENSG00000073584.14	SMARCE1	38781213	38804760	17_38763200_C_G	38763200	C	G	17_38763200_C_G_b37	1.99201951549594	0.928816825609247	primary	1
ENSG00000073605.14	GSDMB	38060847	38076107	17_39073513_A_G	39073513	A	G	17_39073513_A_G_b37	0.0403877489075057	0.161554793582837	primary	1
ENSG00000073670.9	ADAM11	42836398	42859214	17_42668533_A_ATG	42668533	A	ATG	17_42668533_A_ATG_b37	1.99622542881571	0.951010757103932	primary	1
ENSG00000073734.8	ABCB11	169779447	169887832	2_169821369_T_C	169821369	TRUE	C	2_169821369_T_C_b37	1.53638053300801	0.495937250881407	primary	1
ENSG00000073910.15	FRY	32605436	32870794	13_32527529_A_G	32527529	A	G	13_32527529_A_G_b37	0.558530057444841	0.229901619856776	primary	1
ENSG00000073921.13	PICALM	85668726	85780924	11_85804432_G_A	85804432	G	A	11_85804432_G_A_b37	0.86850893446308	0.287457515290129	primary	1
ENSG00000074047.16	GLI2	121493198	121750229	2_121670398_T_C	121670398	TRUE	C	2_121670398_T_C_b37	1.8798952970169	0.728920958461234	primary	1
ENSG00000074201.4	CLNS1A	77225980	77348850	11_78274325_G_T	78274325	G	TRUE	11_78274325_G_T_b37	1.9855150542985	0.904203188578212	primary	1
ENSG00000074317.6	SNCB	176047084	176057530	5_176053622_G_A	176053622	G	A	5_176053622_G_A_b37	1.55993288845821	0.507090065257989	primary	1
ENSG00000074410.9	CA12	63613576	63674360	15_63631169_C_T	63631169	C	TRUE	15_63631169_C_T_b37	1.89297963239778	0.743562244204421	primary	1
ENSG00000074706.9	IPCEF1	154475630	154677926	6_154727019_GTAGA_G	154727019	GTAGA	G	6_154727019_GTAGA_G_b37	1.75947957395738	0.623830488122151	primary	1
ENSG00000074842.3	C19orf10	4641385	4670382	19_4571867_C_A	4571867	C	A	19_4571867_C_A_b37	0.416703344104917	0.208286475183433	primary	1
ENSG00000074966.6	TXK	48068409	48136273	4_48139565_C_A	48139565	C	A	4_48139565_C_A_b37	1.25320485325256	0.387492807070265	primary	1
ENSG00000075035.5	WSCD2	108523247	108644314	12_107848652_T_C	107848652	TRUE	C	12_107848652_T_C_b37	1.8096689795866	0.662641254825204	primary	1
ENSG00000075073.10	TACR2	71163658	71176623	10_71168561_G_A	71168561	G	A	10_71168561_GCCCCCGTCCCA_G_b37;10_71168561_G_A_b37;10_71168561_G_C_b37;10_71168572_A_GTCCCACCCCCGTCCCA_b37;10_71168561_GCCCCCGTCCCA_*_b37	1.53251486704994	0.494146405683631	primary	1
ENSG00000075089.5	ACTR6	100592899	100635643	12_99626156_T_C	99626156	TRUE	C	12_99626156_T_C_b37	0.964932540768586	0.308971431763601	primary	1
ENSG00000075131.5	TIPIN	66628543	66679084	15_66690490_C_T	66690490	C	TRUE	15_66690490_C_T_b37	1.78343519822988	0.64166992589533	primary	1
ENSG00000075151.15	EIF4G3	21132962	21503377	1_21516090_A_G	21516090	A	G	1_21516090_A_G_b37	-3.30824935167652	0.0212246738026702	primary	0.90341001575843
ENSG00000075218.14	GTSE1	46692637	46726707	22_46789023_C_G	46789023	C	G	22_46789023_C_G_b37	1.6965399868177	0.581721390115963	primary	1
ENSG00000075234.12	TTC38	46663857	46689905	22_46688208_C_A	46688208	C	A	22_46688208_C_A_b37	-0.772768921009401	0.0958801743817443	primary	0.966899128294322
ENSG00000075239.9	ACAT1	107992242	108018503	11_108005215_C_G	108005215	C	G	11_108005215_C_G_b37	1.77884614401182	0.638162140975986	primary	1
ENSG00000075240.12	GRAMD4	46971908	47075688	22_47019867_T_C	47019867	TRUE	C	22_47019867_T_C_b37	-1.28608847609848	0.0698692859855814	primary	0.966899128294322
ENSG00000075292.14	ZNF638	71503690	71662199	2_70540245_G_A	70540245	G	A	2_70540245_G_A_b37	-1.60973513365434	0.0574422674692436	primary	0.966899128294322
ENSG00000075340.18	ADD2	70834749	70995357	2_71155572_A_G	71155572	A	G	2_71155572_A_G_b37	1.90399063635141	0.756672153905106	primary	1
ENSG00000075399.8	VPS9D1	89773541	89787394	16_89792827_C_A	89792827	C	A	16_89792827_C_A_b37	1.05293297913704	0.330466987216431	primary	1
ENSG00000075413.13	MARK3	103851728	103970168	14_103981849_T_G	103981849	TRUE	G	14_103981849_T_G_b37	0.812701165396902	0.275875091225415	primary	1
ENSG00000075415.8	SLC25A3	98987368	98995946	12_98978113_G_A	98978113	G	A	12_98978113_G_A_b37	1.85758039275242	0.705887346102684	primary	1
ENSG00000075568.12	TMEM131	98372798	98612388	2_98181957_T_C	98181957	TRUE	C	2_98181957_T_C_b37	1.98924070816747	0.917385994338216	primary	1
ENSG00000075702.12	WDR62	36545782	36596008	19_36528245_TACACAC_T	36528245	TACACAC	TRUE	19_36528251_C_CAC_b37;19_36528251_C_CACAC_b37;19_36528245_TACACAC_T_b37;19_36528249_CAC_C_b37;19_36528247_CACAC_C_b37;19_36528251_C_CAC_b37	0.387588814287255	0.204153194668771	primary	1
ENSG00000075711.16	DLG1	196769430	197026171	3_197393713_C_G	197393713	C	G	3_197393713_C_G_b37	1.97452956879897	0.873200445739332	primary	1
ENSG00000075790.6	BCAP29	107220421	107269615	7_107216738_C_T	107216738	C	TRUE	7_107216738_C_T_b37;7_107216738_C_G_b37	1.82579842984069	0.676404418766815	primary	1
ENSG00000075826.12	SEC31B	102246398	102289628	10_102194818_A_T	102194818	A	TRUE	10_102194818_A_T_b37	1.65258695024477	0.55558120558617	primary	1
ENSG00000075856.7	SART3	108916356	108955176	12_109837396_C_CA	109837396	C	CA	12_109837398_AAAAA_A_b37;12_109837402_A_AA_b37;12_109837397_AAAAAA_A_b37;12_109837396_CAAAAAA_C_b37;12_109837402_A_AAA_b37;12_109837399_AAAA_A_b37	1.83870313379657	0.687965319715648	primary	1
ENSG00000075975.11	MKRN2	12598512	12625212	3_12595847_TC_T	12595847	TC	TRUE	3_12595847_TC_T_b37	1.42795673274031	0.449448116928241	primary	1
ENSG00000076003.4	MCM6	136597195	136633996	2_136636813_ACT_A	136636813	ACT	A	2_136636813_ACT_A_b37	0.44282149728997	0.212078820369954	primary	1
ENSG00000076201.10	PTPN23	47422500	47454931	3_47577347_C_CT	47577347	C	CT	3_47577347_C_CT_b37	0.732519679186225	0.260239902712505	primary	1
ENSG00000076248.6	UNG	109535378	109548797	12_109819727_A_T	109819727	A	TRUE	12_109819727_A_T_b37	1.9983784706028	0.967879291418617	primary	1
ENSG00000076258.5	FMO4	171283346	171311223	1_171281278_G_C	171281278	G	C	1_171281278_G_C_b37	1.99426408272006	0.939629262617406	primary	1
ENSG00000076344.11	RGS11	318299	325980	16_325647_CGGGCCGGGGA_C	325647	CGGGCCGGGGA	C	16_325657_AGGGCCGGGGA_A_b37;16_325647_CGGGCCGGGGAGGGCCGGGGA_*_b37;16_325647_CGGGCCGGGGAGGGCCGGGGA_C_b37	1.80395626910286	0.657933364376944	primary	1
ENSG00000076554.11	TPD52	80870570	81143467	8_81052934_T_C	81052934	TRUE	C	8_81052934_T_C_b37	-5.47769754296951	0.00624679029585566	primary	0.84809364722558
ENSG00000076662.5	ICAM3	10444451	10450499	19_9627228_T_C	9627228	TRUE	C	19_9627228_T_C_b37	1.08000210698265	0.337475525491685	primary	1
ENSG00000076770.10	MBNL3	131503344	131623996	X_132458598_G_A	132458598	G	A	X_132458598_G_A_b37;X_132458598_G_*_b37	1.94069859967431	0.807603532033935	primary	1
ENSG00000077063.6	CTTNBP2	117350704	117514193	7_117502574_C_T	117502574	C	TRUE	7_117502574_C_T_b37	1.73299877942009	0.60535050964473	primary	1
ENSG00000077092.14	RARB	25215822	25639423	3_26485060_CA_C	26485060	CA	C	3_26485060_CA_C_b37	1.89337018762217	0.74401416185639	primary	1
ENSG00000077147.10	TM9SF3	98277865	98347209	10_99130887_A_G	99130887	A	G	10_99130887_A_G_b37	1.59908022420541	0.526614628307233	primary	1
ENSG00000077254.10	USP33	78161671	78225537	1_77898963_A_ATT	77898963	A	ATT	1_77898963_A_ATT_b37	1.98590046796244	0.905480196186514	primary	1
ENSG00000077420.11	APBB1IP	26727131	26856732	10_26728588_A_AGC	26728588	A	AGC	10_26728588_A_AGC_b37	1.84601592644685	0.694756742931868	primary	1
ENSG00000077458.8	FAM76B	95502105	95523573	11_95494313_G_A	95494313	G	A	11_95494313_G_A_b37	1.94675117517545	0.817503535208011	primary	1
ENSG00000077463.10	SIRT6	4174105	4182601	19_4166266_C_T	4166266	C	TRUE	19_4166266_C_T_b37	-0.740665873309808	0.0978239964794838	primary	0.966899128294322
ENSG00000077498.8	TYR	88910619	89028927	11_89551318_G_A	89551318	G	A	11_89551318_G_A_b37	1.99200974147311	0.928773364392486	primary	1
ENSG00000077721.11	UBE2A	118708500	118718381	X_119630250_G_T	119630250	G	TRUE	X_119630250_G_T_b37	0.561011922694888	0.230303161727462	primary	1
ENSG00000077809.8	GTF2I	74071993	74175026	7_73997700_C_T	73997700	C	TRUE	7_73997701_T_TT_b37;7_73997700_CT_C_b37;7_73997701_T_TTTTTTTTTTT_b37;7_73997700_C_T_b37;7_73997701_T_TTTTTTTTTT_b37;7_73997701_T_TTT_b37	1.88576302528327	0.735371019492571	primary	1
ENSG00000077984.4	CST7	24929865	24940564	20_24993220_A_G	24993220	A	G	20_24993220_A_G_b37	0.164823520699656	0.175517347200426	primary	1
ENSG00000078043.11	PIAS2	44388352	44500123	18_44365343_T_TA	44365343	TRUE	TA	18_44365345_AA_A_b37;18_44365346_A_AA_b37;18_44365344_AAA_A_b37;18_44365343_TAAA_T_b37;18_44365346_A_AAA_b37;18_44365343_T_A_b37	0.871397937850816	0.288073718061422	primary	1
ENSG00000078053.12	AMPH	38423304	38671167	7_38515341_C_G	38515341	C	G	7_38515341_C_G_b37	1.87661112428805	0.725387654134477	primary	1
ENSG00000078061.8	ARAF	47420515	47431307	X_47388865_A_G	47388865	A	G	X_47388865_A_G_b37	0.0041740978672351	0.157733060788876	primary	1
ENSG00000078070.7	MCCC1	182733005	182833863	3_182722869_C_T	182722869	C	TRUE	3_182722869_C_T_b37	1.97755168146159	0.880900610276998	primary	1
ENSG00000078081.3	LAMP3	182840000	182881627	3_182995125_C_A	182995125	C	A	3_182995131_AA_A_b37;3_182995132_A_AA_b37;3_182995125_C_A_b37;3_182995130_AAA_A_b37;3_182995132_A_AAA_b37;3_182995125_CAAAAAAA_C_b37	1.86117315930187	0.709450087846937	primary	1
ENSG00000078140.9	UBE2K	39699663	39784412	4_39433768_A_G	39433768	A	G	4_39433768_A_G_b37	1.99285592779279	0.932640924129593	primary	1
ENSG00000078142.7	PIK3C3	39535170	39667794	18_39828507_A_T	39828507	A	TRUE	18_39828507_A_T_b37	1.39341758274804	0.43607749984379	primary	1
ENSG00000078177.9	N4BP2	40058445	40159872	4_40068034_G_A	40068034	G	A	4_40068034_G_A_b37	0.488803265403703	0.218956566077355	primary	1
ENSG00000078237.4	C12orf5	4430370	4462338	12_4430340_AGCCGGCCGGCT_A	4430340	AGCCGGCCGGCT	A	12_4430340_AGCCGGCCGGCT_A_b37	1.85230939798817	0.700752143199069	primary	1
ENSG00000078246.11	TULP3	2986388	3050306	12_3001268_G_A	3001268	G	A	12_3001268_G_A_b37	1.86578807227716	0.71410432632073	primary	1
ENSG00000078319.7	PMS2P1	99918614	99939531	7_100092377_T_TA	100092377	TRUE	TA	7_100092377_T_TA_b37	1.0697120909831	0.334788123277454	primary	1
ENSG00000078403.12	MLLT10	21823093	22032559	10_22225569_A_T	22225569	A	TRUE	10_22225569_A_T_b37	1.90804811528051	0.761710250666168	primary	1
ENSG00000078549.10	ADCYAP1R1	31092075	31151089	7_30341316_TAA_T	30341316	TAA	TRUE	7_30341317_AA_A_b37;7_30341318_A_AAA_b37;7_30341316_TAA_T_b37;7_30341318_A_AA_b37;7_30341316_T_A_b37;7_30341318_A_AAAA_b37	1.12907979075749	0.350700681765476	primary	1
ENSG00000078596.6	ITM2A	78615880	78623164	X_78626967_G_T	78626967	G	TRUE	X_78626967_G_T_b37	0.623602611033903	0.240715757466868	primary	1
ENSG00000078674.13	PCM1	17780348	17885478	8_17269239_G_C	17269239	G	C	8_17269239_G_C_b37	0.98050044957813	0.312637746603496	primary	1
ENSG00000078747.8	ITCH	32951040	33099198	20_32899674_G_C	32899674	G	C	20_32899674_G_C_b37	1.97937098362809	0.885794190640303	primary	1
ENSG00000078814.11	MYH7B	33563205	33590240	20_33537226_A_AT	33537226	A	AT	20_33537227_TT_T_b37;20_33537228_T_TT_b37;20_33537228_T_TTT_b37;20_33537226_ATT_A_b37	1.99678062978546	0.95475271276544	primary	1
ENSG00000078967.8	UBE2D4	43966036	43995735	7_43604481_AT_A	43604481	AT	A	7_43604481_AT_A_b37	1.02873526588792	0.324364960311202	primary	1
ENSG00000079134.7	THOC1	214519	268050	18_202577_A_G	202577	A	G	18_202577_A_G_b37	1.41409373938814	0.444006522809848	primary	1
ENSG00000079156.12	OSBPL6	179059207	179264160	2_179121756_T_C	179121756	TRUE	C	2_179121756_T_C_b37	0.198711770384307	0.179556832191854	primary	1
ENSG00000079332.10	SAR1A	71907044	71930279	10_71901476_C_CT	71901476	C	CT	10_71901476_C_CT_b37;10_71901476_C_CTT_b37	1.41996985022797	0.446300503427394	primary	1
ENSG00000079335.13	CDC14A	100810583	100985833	1_101080514_C_T	101080514	C	TRUE	1_101080514_C_T_b37	1.14371828392177	0.354781323142029	primary	1
ENSG00000079462.3	PAFAH1B3	42801184	42807698	19_42208830_T_C	42208830	TRUE	C	19_42208830_T_C_b37	0.479967047572927	0.217614506630537	primary	1
ENSG00000079931.10	MOXD1	132617193	132722684	6_132655724_C_T	132655724	C	TRUE	6_132655724_C_T_b37	1.99438804355532	0.940283939089334	primary	1
ENSG00000079950.9	STX7	132767005	132834337	6_132165646_T_TTGC	132165646	TRUE	TTGC	6_132165646_T_TTGC_b37	1.82376363503545	0.674627801515301	primary	1
ENSG00000079974.13	RABL2B	51205928	51222091	22_51213191_T_A	51213191	TRUE	A	22_51213191_T_A_b37	-1.35317106950197	0.0670756822452993	primary	0.966899128294322
ENSG00000080007.6	DDX43	74104470	74127292	6_74122401_C_T	74122401	C	TRUE	6_74122401_C_T_b37;6_74122411_TGT_T_b37;6_74122413_T_TGT_b37;6_74122413_T_TGTGT_b37;6_74122413_T_TGTGTGT_b37;6_74122401_CGTGTGTGTGTGT_*_b37	1.96712149426867	0.856113024947422	primary	1
ENSG00000080298.11	RFX3	3218296	3526004	9_3430405_T_G	3430405	TRUE	G	9_3430405_T_G_b37	0.664520609876945	0.247832762941855	primary	1
ENSG00000080345.13	RIF1	152266396	152364527	2_152243371_C_A	152243371	C	A	2_152243371_C_A_b37	1.90501858884727	0.757937347636084	primary	1
ENSG00000080371.4	RAB21	72148653	72184699	12_73068285_A_G	73068285	A	G	12_73068285_A_G_b37	1.99811274894046	0.965348797237121	primary	1
ENSG00000080546.9	SESN1	109307639	109416022	6_109550125_C_T	109550125	C	TRUE	6_109550125_C_T_b37	0.568113425782485	0.231456795208739	primary	1
ENSG00000080603.12	SRCAP	30709529	30755602	16_30797180_A_AAAATAAAT	30797180	A	AAAATAAAT	16_30797184_T_TAAATAAATAAATAAAT_b37;16_30797184_T_TAAATAAAT_b37;16_30797184_T_TAAATAAATAAAT_b37;16_30797180_AAAAT_A_b37;16_30797184_T_TAAATAAATAAATAAATAAAT_b37;16_30797184_T_TAAAT_b37	1.54927199104259	0.501989437137768	primary	1
ENSG00000080608.9	KIAA0020	2720468	2844241	9_3591164_A_G	3591164	A	G	9_3591164_A_G_b37	1.75471036006365	0.620411491796596	primary	1
ENSG00000080822.12	CLDND1	98216755	98241910	3_97286565_C_T	97286565	C	TRUE	3_97286565_C_T_b37	-1.03365835542058	0.0815539434075248	primary	0.966899128294322
ENSG00000080824.14	HSP90AA1	102547074	102606036	14_103366517_G_A	103366517	G	A	14_103366517_GAAAAAAAA_G_b37;14_103366517_G_A_b37;14_103366525_A_AAAAAA_b37;14_103366525_A_AA_b37;14_103366525_A_AAA_b37;14_103366525_A_AAAAA_b37	1.79506311159116	0.650765099006588	primary	1
ENSG00000080854.10	IGSF9B	133778458	133826880	11_133941732_AAAAAC_A	133941732	AAAAAC	A	11_133941732_AAAAAC_A_b37	1.06292296715128	0.333030689401399	primary	1
ENSG00000081014.6	AP4E1	51200868	51298097	15_50657465_T_C	50657465	TRUE	C	15_50657465_T_C_b37	1.58545754085844	0.519672890260729	primary	1
ENSG00000081059.15	TCF7	133450401	133487556	5_133381682_CT_C	133381682	CT	C	5_133381685_TTT_T_b37;5_133381686_TT_T_b37;5_133381687_T_TT_b37;5_133381687_T_TTT_b37;5_133381683_TTTTT_T_b37;5_133381682_CTTTTT_C_b37	0.907023490357915	0.295812650340841	primary	1
ENSG00000081154.7	PCNP	101292938	101313281	3_100391266_A_G	100391266	A	G	3_100391266_A_G_b37	1.84702763070982	0.695710886109392	primary	1
ENSG00000081307.8	UBA5	132373289	132396941	3_131718897_CA_C	131718897	CA	C	3_131718897_CAA_C_b37;3_131718898_AA_A_b37	-0.745951841833175	0.0975010016240542	primary	0.966899128294322
ENSG00000081665.9	ZNF506	19896647	19932560	19_19879102_C_CA	19879102	C	CA	19_19879102_C_CA_b37	1.29102373425712	0.399783876467842	primary	1
ENSG00000081692.8	JMJD4	227918125	227923112	1_228560990_G_A	228560990	G	A	1_228560990_G_A_b37	-1.06379563603969	0.0800544645914717	primary	0.966899128294322
ENSG00000081803.11	CADPS2	121958480	122526813	7_123270380_G_T	123270380	G	TRUE	7_123270380_G_T_b37	0.193665514187614	0.178948569061563	primary	1
ENSG00000081870.7	HSPB11	54382246	54411602	1_55365692_C_T	55365692	C	TRUE	1_55365692_C_T_b37	1.90500698823757	0.75792302799604	primary	1
ENSG00000081923.6	ATP8B1	55313657	55470333	18_55995198_G_T	55995198	G	TRUE	18_55995198_G_T_b37	1.68906602622019	0.577107626481265	primary	1
ENSG00000081985.6	IL12RB2	67773046	67862583	1_67771434_T_TACACAC	67771434	TRUE	TACACAC	1_67771434_T_TACACAC_b37;1_67771434_T_TACAC_b37;1_67771434_T_TACACACAC_b37;1_67771434_T_C_b37	1.93154520451708	0.793600025143367	primary	1
ENSG00000082068.4	WDR70	37379313	37753537	5_37432263_A_G	37432263	A	G	5_37432263_A_G_b37	1.54573476455971	0.500316390660053	primary	1
ENSG00000082126.13	MPP4	202509592	202563417	2_202137781_C_CT	202137781	C	CT	2_202137782_TT_T_b37;2_202137783_T_TT_b37;2_202137781_C_T_b37;2_202137783_T_TTT_b37;2_202137783_T_TTTTTTTT_b37;2_202137781_CTT_C_b37	1.99387745079275	0.937631798641875	primary	1
ENSG00000082258.8	CCNT2	135675804	135716912	2_135835508_G_C	135835508	G	C	2_135835508_G_C_b37	1.47647325813523	0.46934113928166	primary	1
ENSG00000082438.11	COBLL1	165510133	165700189	2_165327828_A_C	165327828	A	C	2_165327828_A_C_b37	1.75419479811853	0.620044375759562	primary	1
ENSG00000082781.7	ITGB5	124480794	124620265	3_125437911_G_A	125437911	G	A	3_125437911_G_A_b37	0.419586519137283	0.208701144972311	primary	1
ENSG00000082805.15	ERC1	1099674	1605099	12_2304381_T_C	2304381	TRUE	C	12_2304381_T_C_b37	1.88845589785433	0.738392999342145	primary	1
ENSG00000083097.10	DOPEY1	83777384	83881069	6_84830796_AT_A	84830796	AT	A	6_84830797_TT_T_b37;6_84830796_ATT_A_b37;6_84830798_T_TT_b37;6_84830796_A_T_b37	0.641021924360302	0.243714668521723	primary	1
ENSG00000083099.6	LYRM2	90277862	90348472	6_89290865_G_A	89290865	G	A	6_89290865_G_A_b37	1.92625785901237	0.785964171794266	primary	1
ENSG00000083123.10	BCKDHB	80816363	81055987	6_80950662_G_A	80950662	G	A	6_80950662_G_A_b37	0.67295966463098	0.249332428428544	primary	1
ENSG00000083454.17	P2RX5	3575492	3599698	17_3145022_C_T	3145022	C	TRUE	17_3145022_C_T_b37	1.9665995973678	0.854988084819625	primary	1
ENSG00000083535.11	PIBF1	73356196	73590591	13_72476902_C_T	72476902	C	TRUE	13_72476902_C_T_b37	1.29520435595782	0.401176964953581	primary	1
ENSG00000083544.9	TDRD3	60970590	61148012	13_61181241_C_T	61181241	C	TRUE	13_61181241_C_T_b37	1.52314971139867	0.489852480979981	primary	1
ENSG00000083799.13	CYLD	50775960	50835846	16_51687336_T_TTCCC	51687336	TRUE	TTCCC	16_51687336_T_C_b37;16_51687340_C_CTCCC_b37;16_51687336_TTCCC_*_b37;16_51687336_TTCCC_T_b37	1.98259191220063	0.895031976961281	primary	1
ENSG00000083817.8	ZNF416	58082933	58090295	19_57583718_G_A	57583718	G	A	19_57583718_G_A_b37	1.96758363532763	0.857116885909711	primary	1
ENSG00000083828.11	ZNF586	58281022	58331307	19_58251468_G_A	58251468	G	A	19_58251468_G_A_b37	1.83272646424348	0.682546357736603	primary	1
ENSG00000083845.4	RPS5	58897766	58906173	19_58759639_C_T	58759639	C	TRUE	19_58759639_CTT_C_b37;19_58759640_TT_T_b37;19_58759639_C_T_b37;19_58759641_T_TT_b37	0.162296198512877	0.175220314363093	primary	1
ENSG00000083896.8	YTHDC1	69176104	69215807	4_68618132_G_A	68618132	G	A	4_68618132_G_A_b37	1.81872343334612	0.670278466918686	primary	1
ENSG00000083937.4	CHMP2B	87276420	87304698	3_88094764_A_G	88094764	A	G	3_88094764_A_G_b37	1.42981272178986	0.45018450661241	primary	1
ENSG00000084072.12	PPIE	40157853	40229586	1_40204424_A_T	40204424	A	TRUE	1_40204424_A_T_b37	1.99497938434797	0.943512121200487	primary	1
ENSG00000084110.6	HAL	96366439	96390143	12_96374057_T_C	96374057	TRUE	C	12_96374057_T_C_b37	1.99743499790179	0.959607726854018	primary	1
ENSG00000084674.9	APOB	21224300	21266945	2_21260601_G_A	21260601	G	A	2_21260601_G_A_b37	1.73876019632507	0.609269669771727	primary	1
ENSG00000084693.11	AGBL5	27265231	27293490	2_27412529_CA_C	27412529	CA	C	2_27412529_CA_C_b37	1.90734724948425	0.760831438080578	primary	1
ENSG00000084710.9	EFR3B	25264998	25378243	2_25384456_C_CGCCGCTGCT	25384456	C	CGCCGCTGCT	2_25384456_C_CGCCGCTGCT_b37;2_25384456_C_CGCCGCTGCTGCCGCTGCTGCCGCTGCTGCCGCTGCTGCCGCTGCTGCCGCTGCTGCCGCTGCT_b37	1.99988268446987	0.991358098265821	primary	1
ENSG00000084764.6	MAPRE3	27193479	27250064	2_28022916_CT_C	28022916	CT	C	2_28022917_TT_T_b37;2_28022918_T_TTT_b37;2_28022916_CTT_C_b37;2_28022918_T_TT_b37;2_28022918_T_TTTTTTT_b37	1.98232018199906	0.894220683597195	primary	1
ENSG00000085224.16	ATRX	76760355	77041702	X_77745160_T_G	77745160	TRUE	G	X_77745164_G_AG_b37;X_77745160_T_G_b37;X_77745160_TTGAG_*_b37	1.84228123119965	0.691265534226196	primary	1
ENSG00000085274.11	MYNN	169490618	169507504	3_169359119_C_G	169359119	C	G	3_169359119_C_G_b37	0.39626183161181	0.205374261269016	primary	1
ENSG00000085365.13	SCAMP1	77656338	77776562	5_78433716_C_A	78433716	C	A	5_78433716_C_A_b37;5_78433716_CTATATGTGAATATATATGTGAATCTATATGTGAATATATATATGAATA_*_b37;5_78433762_ATA_A_b37	-1.12459519285358	0.0771190233899828	primary	0.966899128294322
ENSG00000085382.7	HACE1	105175967	105307794	6_105756525_C_T	105756525	C	TRUE	6_105756525_C_T_b37	-0.113475948656742	0.146007342520042	primary	0.977940472626051
ENSG00000085449.10	WDFY1	224720432	224810104	2_224810176_G_A	224810176	G	A	2_224810176_G_A_b37	1.84611298138861	0.694848118814853	primary	1
ENSG00000085491.11	SLC25A24	108676657	108743471	1_108739849_C_T	108739849	C	TRUE	1_108739849_C_T_b37	-3.43290811152156	0.0197607456590796	primary	0.90341001575843
ENSG00000085511.15	MAP3K4	161412758	161538417	6_161368829_T_C	161368829	TRUE	C	6_161368829_T_C_b37	1.22703509964185	0.379301396630257	primary	1
ENSG00000085514.11	PILRA	99965152	99997719	7_99937481_A_G	99937481	A	G	7_99937481_A_G_b37	1.685738583795	0.575076907112677	primary	1
ENSG00000085662.9	AKR1B1	134127101	134144036	7_134752581_G_T	134752581	G	TRUE	7_134752581_G_T_b37	1.49706224173451	0.478212133030838	primary	1
ENSG00000085721.8	RRN3	15153878	15188174	16_15198260_TGGGAGGTGTCTTGAGATTATCATCCGCTGAGGGTGGAGCTGAGGGTGGAAGGGGAGTGAGCAGACACACTC_T	15198260	TGGGAGGTGTCTTGAGATTATCATCCGCTGAGGGTGGAGCTGAGGGTGGAAGGGGAGTGAGCAGACACACTC	TRUE	16_15198260_TGGGAGGTGTCTTGAGATTATCATCCGCTGAGGGTGGAGCTGAGGGTGGAAGGGGAGTGAGCAGACACACTC_T_b37;16_15198260_T_C_b37;16_15198260_TGGGAGGTGTCTTGAGATTATCATCCGCTGAGGGTGGAGCTGAGGGTGGAAGGGGAGTGAGCAGACACACTC_*_b37	1.25156097993158	0.386970896697685	primary	1
ENSG00000085760.10	MTIF2	55463730	55496483	2_54615526_A_G	54615526	A	G	2_54615526_A_G_b37	1.76385781247654	0.627006421219105	primary	1
ENSG00000085832.12	EPS15	51819934	51985000	1_51836342_G_A	51836342	G	A	1_51836342_G_A_b37	1.79512113407486	0.650811255400921	primary	1
ENSG00000085978.17	ATG16L1	234118696	234204320	2_234167020_A_G	234167020	A	G	2_234167020_A_G_b37	1.95797171291269	0.837565861295781	primary	1
ENSG00000085982.9	USP40	234384165	234475428	2_234475415_G_A	234475415	G	A	2_234475415_G_A_b37	1.80543647164814	0.659145265818022	primary	1
ENSG00000085998.9	POMGNT1	46654353	46685977	1_47221546_T_C	47221546	TRUE	C	1_47221546_T_C_b37	1.1474845674793	0.355841706754976	primary	1
ENSG00000086065.9	CHMP5	33264939	33281977	9_33514077_T_C	33514077	TRUE	C	9_33514077_T_C_b37	1.49751293505346	0.478409361127864	primary	1
ENSG00000086205.12	FOLH1	49168186	49230222	11_49166730_A_G	49166730	A	G	11_49166730_A_G_b37	1.85890573709048	0.707195581255372	primary	1
ENSG00000086288.7	NME8	37888198	37940003	7_37741303_A_G	37741303	A	G	7_37741303_A_G_b37	1.9805014895619	0.88894675241424	primary	1
ENSG00000086289.7	EPDR1	37723445	37991543	7_38004529_G_A	38004529	G	A	7_38004529_G_A_b37	1.40070622390067	0.438847609418898	primary	1
ENSG00000086475.10	SEPHS1	13359423	13390297	10_12479173_A_G	12479173	A	G	10_12479173_A_G_b37;10_12479177_G_GTCTG_b37;10_12479173_ATCTG_*_b37	0.903850607903678	0.295112707469237	primary	1
ENSG00000086504.11	MRPL28	417383	420527	16_421912_G_A	421912	G	A	16_421912_G_A_b37	1.19995329065523	0.371079404564366	primary	1
ENSG00000086506.2	HBQ1	230451	231180	16_230455_G_T	230455	G	TRUE	16_230455_G_T_b37	1.9951356463207	0.944396688881638	primary	1
ENSG00000086544.2	ITPKC	41223007	41246765	19_41211056_T_C	41211056	TRUE	C	19_41211056_T_C_b37	-0.614332341963291	0.105902089467614	primary	0.966899128294322
ENSG00000086712.8	TXLNG	16804549	16862642	X_16199666_G_A	16199666	G	A	X_16199666_G_A_b37	1.70358024746406	0.586135669068035	primary	1
ENSG00000087076.4	HSD17B14	49316273	49339935	19_49349548_C_CA	49349548	C	CA	19_49349548_C_CA_b37	1.89792494553853	0.749353556051897	primary	1
ENSG00000087085.9	ACHE	100487614	100494594	7_100496639_A_AAT	100496639	A	AAT	7_100496639_A_AAT_b37;7_100496639_A_AT_b37	-1.15585509299399	0.0756550451748335	primary	0.966899128294322
ENSG00000087116.9	ADAMTS2	178537851	178772431	5_178656340_CCCCGCTGCCCACTCCCGACGGAGAGGTAATTCCACAAACACGAGACCCCGCTGCCCACTCCACAAACACGAGACCCCGCTGCCCACTCCCGACGGAGAGGTAATTCCACAAACACGAGACCCTGCTGCCCACTCCACAAACAT_C	178656340	CCCCGCTGCCCACTCCCGACGGAGAGGTAATTCCACAAACACGAGACCCCGCTGCCCACTCCACAAACACGAGACCCCGCTGCCCACTCCCGACGGAGAGGTAATTCCACAAACACGAGACCCTGCTGCCCACTCCACAAACAT	C	5_178656340_CCCCGCTGCCCACTCCCGACGGAGAGGTAATTCCACAAACACGAGACCCCGCTGCCCACTCCACAAACACGAGACCCCGCTGCCCACTCCCGACGGAGAGGTAATTCCACAAACACGAGACCCTGCTGCCCACTCCACAAACAT_C_b37;5_178656340_CCCCGCTGCCCACTCCCGACGGAGAGGTAATTCCACAAACACGAGACCCCGCTGCCCACTCCACAAACACGAGACCCCGCTGCCCACTCCCGACGGAGAGGTAATTCCACAAACACGAGACCCTGCTGCCCACTCCACAAACAT_*_b37	-0.517604765312171	0.112581472102334	primary	0.972446973097205
ENSG00000087128.5	TMPRSS11E	69313166	69363322	4_70136172_T_C	70136172	TRUE	C	4_70136172_T_C_b37	1.96277857608129	0.84701492840941	primary	1
ENSG00000087237.6	CETP	56995761	57017757	16_57690319_A_G	57690319	A	G	16_57690319_A_G_b37	1.71382954853266	0.592685111658361	primary	1
ENSG00000087253.7	LPCAT2	55542909	55620582	16_55590610_C_A	55590610	C	A	16_55590610_C_A_b37	0.7795497672073	0.26927231175172	primary	1
ENSG00000087299.7	L2HGDH	50704280	50779266	14_49825905_C_A	49825905	C	A	14_49825905_C_A_b37	1.99820618634885	0.966216946666713	primary	1
ENSG00000087301.4	TXNDC16	52897307	53019240	14_53003788_TCACA_T	53003788	TCACA	TRUE	14_53003788_TCACA_T_b37;14_53003792_A_ACA_b37;14_53003792_A_ACACACA_b37;14_53003792_A_ACACACACACA_b37;14_53003792_A_ACACA_b37;14_53003792_A_ACACACACA_b37	1.88386245720176	0.733261989891182	primary	1
ENSG00000087365.10	SF3B2	65818199	65836779	11_65116082_G_GA	65116082	G	GA	11_65116084_A_AA_b37;11_65116084_A_AAA_b37;11_65116083_AA_A_b37;11_65116082_GAA_G_b37;11_65116084_A_AAAA_b37;11_65116084_A_AAAAA_b37	0.205262294580734	0.180349984781012	primary	1
ENSG00000087502.13	ERGIC2	29490284	29534122	12_28706166_GT_G	28706166	GT	G	12_28706166_GT_G_b37	1.68253424053819	0.573134625731514	primary	1
ENSG00000087842.6	PIR	15402920	15511687	X_15438440_TTC_T	15438440	TTC	TRUE	X_15438440_TTC_T_b37	-0.44386270378709	0.117985370881618	primary	0.972446973097205
ENSG00000087884.10	AAMDC	77532154	77629478	11_77537407_C_CA	77537407	C	CA	11_77537407_CA_C_b37;11_77537408_A_AA_b37	-2.20504539809417	0.0403038955290061	primary	0.966899128294322
ENSG00000088053.7	GP6	55525072	55549632	19_55552706_C_T	55552706	C	TRUE	19_55552706_C_T_b37	1.81379633834922	0.66609524006382	primary	1
ENSG00000088179.4	PTPN4	120517206	120741394	2_121554237_G_A	121554237	G	A	2_121554237_G_A_b37	1.16123237371312	0.359749468311625	primary	1
ENSG00000088205.8	DDX18	118572225	118589955	2_118589911_A_G	118589911	A	G	2_118589911_A_G_b37	0.84770298245985	0.283068819193839	primary	1
ENSG00000088256.4	GNA11	3094407	3124002	19_3952320_G_A	3952320	G	A	19_3952320_G_A_b37	0.837888160655439	0.281027993761052	primary	1
ENSG00000088280.14	ASAP3	23755055	23811061	1_24305397_T_C	24305397	TRUE	C	1_24305397_T_C_b37	1.9103728522814	0.764651696205977	primary	1
ENSG00000088298.8	EDEM2	33703166	33865928	20_33728678_T_C	33728678	TRUE	C	20_33728678_T_C_b37	1.93418016194482	0.797523265093271	primary	1
ENSG00000088325.11	TPX2	30327073	30389608	20_30165788_C_A	30165788	C	A	20_30165788_C_A_b37	1.72241416594943	0.598287929943211	primary	1
ENSG00000088340.11	FER1L4	34146506	34195484	20_34207062_CCCCGACT_C	34207062	CCCCGACT	C	20_34207062_CCCCGACT_C_b37	1.1743838295688	0.363543229886684	primary	1
ENSG00000088367.16	EPB41L1	34679425	34820721	20_34784885_T_C	34784885	TRUE	C	20_34784885_T_C_b37	1.89721668035463	0.748514767340945	primary	1
ENSG00000088387.13	DOCK9	99445740	99738879	13_99622292_A_G	99622292	A	G	13_99622292_A_G_b37	1.97059169513659	0.863839673934438	primary	1
ENSG00000088451.6	TGDS	95226307	95248511	13_95666344_A_G	95666344	A	G	13_95666344_A_G_b37	1.76792589525439	0.629990157663435	primary	1
ENSG00000088538.12	DOCK3	50712671	51421629	3_50701002_T_C	50701002	TRUE	C	3_50701002_T_C_b37	1.71606364951731	0.594132723768032	primary	1
ENSG00000088726.11	TMEM40	12775023	12810956	3_12796870_C_T	12796870	C	TRUE	3_12796870_C_T_b37	1.89145263699447	0.741804041758675	primary	1
ENSG00000088756.8	ARHGAP28	6729716	6915715	18_6727431_C_T	6727431	C	TRUE	18_6727431_C_T_b37	-2.39365997084042	0.0360727971876161	primary	0.966899128294322
ENSG00000088766.7	CRLS1	5986735	6020699	20_5414938_C_G	5414938	C	G	20_5414938_C_G_b37	1.913668042778	0.768893156519758	primary	1
ENSG00000088826.13	SMOX	4101626	4168394	20_4340177_G_C	4340177	G	C	20_4340177_G_C_b37	1.94314632284659	0.811539775545708	primary	1
ENSG00000088854.11	C20orf194	3229950	3388272	20_3841789_G_A	3841789	G	A	20_3841789_G_A_b37	-1.77920159253381	0.0518934167280737	primary	0.966899128294322
ENSG00000088876.7	ZNF343	2462462	2505348	20_2476330_CTT_C	2476330	CTT	C	20_2476331_TTT_T_b37;20_2476332_TT_T_b37;20_2476333_T_TT_b37;20_2476330_CTTT_C_b37	1.15692392539631	0.35851849137799	primary	1
ENSG00000088882.7	CPXM1	2774714	2781283	20_2780683_G_A	2780683	G	A	20_2780683_G_A_b37	1.38588555214983	0.433242840264063	primary	1
ENSG00000088899.10	LZTS3	3143262	3154192	20_3155408_C_A	3155408	C	A	20_3155408_C_A_b37	0.60079296072854	0.236856383214055	primary	1
ENSG00000089009.11	RPL6	112842993	112856642	12_112099519_T_G	112099519	TRUE	G	12_112099519_T_G_b37;12_112099519_T_*_b37	1.9999424028947	0.993944692237985	primary	1
ENSG00000089022.9	MAPKAPK5	112279781	112334343	12_112074302_CCT_C	112074302	CCT	C	12_112074302_CCT_C_b37	-2.27352410998128	0.0387105677450258	primary	0.966899128294322
ENSG00000089048.10	ESF1	13694968	13765532	20_13317395_A_AT	13317395	A	AT	20_13317396_T_TT_b37;20_13317395_AT_A_b37	1.25109950843171	0.386824565056805	primary	1
ENSG00000089050.10	RBBP9	18467183	18477887	20_18120277_CGTGT_C	18120277	CGTGT	C	20_18120289_TGTGT_T_b37;20_18120291_TGT_T_b37;20_18120277_CGTGTGTGTGTGTGTGT_C_b37;20_18120293_T_TGTGTGTGT_b37;20_18120285_TGTGTGTGT_T_b37;20_18120279_TGTGTGTGTGTGTGT_T_b37	1.155640571812	0.358152941304943	primary	1
ENSG00000089053.8	ANAPC5	121746047	121837699	12_121840360_T_TA	121840360	TRUE	TA	12_121840361_A_AA_b37;12_121840360_TA_T_b37	0.209905518783671	0.180914651759591	primary	1
ENSG00000089063.10	TMEM230	5080485	5093749	20_5034336_T_G	5034336	TRUE	G	20_5034336_T_G_b37	1.86811940548478	0.716490087740798	primary	1
ENSG00000089101.13	C20orf26	20033157	20341346	20_20060745_T_G	20060745	TRUE	G	20_20060745_T_G_b37	0.0747675293659995	0.165280981716917	primary	1
ENSG00000089127.8	OAS1	113344581	113369990	12_114161316_GACAA_G	114161316	GACAA	G	12_114161316_GACAA_G_b37;12_114161316_G_A_b37	1.99728734097403	0.95846240457995	primary	1
ENSG00000089177.13	KIF16B	16252748	16554078	20_16560330_G_A	16560330	G	A	20_16560330_G_A_b37	1.02227240162483	0.322760470169851	primary	1
ENSG00000089225.15	TBX5	114791735	114846247	12_114954298_C_A	114954298	C	A	12_114954298_C_A_b37;12_114954298_C_T_b37	-1.45660231185775	0.0629996456608281	primary	0.966899128294322
ENSG00000089250.14	NOS1	117645946	117889975	12_117781918_T_C	117781918	TRUE	C	12_117781918_T_C_b37	1.46532834324398	0.464649392696982	primary	1
ENSG00000089327.10	FXYD5	35645632	35660786	19_35662457_G_A	35662457	G	A	19_35662457_G_A_b37	1.97349767365722	0.870679568716904	primary	1
ENSG00000089335.16	ZNF302	35168543	35177302	19_35135509_T_G	35135509	TRUE	G	19_35135509_T_G_b37	0.317810216157795	0.194633735699007	primary	1
ENSG00000089486.12	CDIP1	4560675	4588829	16_5465215_C_A	5465215	C	A	16_5465215_C_A_b37	-0.171612952556643	0.140578718885892	primary	0.977940472626051
ENSG00000089685.10	BIRC5	76210266	76221717	17_76560531_A_G	76560531	A	G	17_76560531_A_G_b37	1.77985985026135	0.638933152055044	primary	1
ENSG00000089818.12	NECAP1	8234806	8250367	12_8534914_T_G	8534914	TRUE	G	12_8534914_T_G_b37	-0.469797648026542	0.116052864424462	primary	0.972446973097205
ENSG00000089847.8	ANKRD24	4183350	4224811	19_4186395_T_G	4186395	TRUE	G	19_4186395_T_G_b37	1.96214405312458	0.845732685133085	primary	1
ENSG00000089916.13	GPATCH2L	76618258	76720685	14_76694680_G_A	76694680	G	A	14_76694680_G_A_b37	1.13892594867866	0.353438300441078	primary	1
ENSG00000090060.13	PAPOLA	96967769	97033448	14_97924156_G_A	97924156	G	A	14_97924156_G_A_b37	1.28976917679006	0.399367194837001	primary	1
ENSG00000090104.7	RGS1	192544856	192549161	1_192800241_T_C	192800241	TRUE	C	1_192800241_T_C_b37	1.36155016276098	0.424272691580906	primary	1
ENSG00000090238.7	YPEL3	30103634	30108236	16_30107285_A_T	30107285	A	TRUE	16_30107285_A_T_b37	1.97291478816214	0.869277837467698	primary	1
ENSG00000090316.11	MAEA	1283638	1333935	4_1324317_C_A	1324317	C	A	4_1324317_C_A_b37;4_1324317_C_CTAATTTTTGTATTTTTAGTAGAGA_b37;4_1324317_C_CTAATTTT_b37;4_1324317_C_CTAATTTTTGTATTTTAGTAGAGATGGGGTTTCACCATGTTGGCCAGGA_b37	-1.20270443813024	0.0735166079250004	primary	0.966899128294322
ENSG00000090372.10	STRN4	47222763	47250251	19_47262978_C_CA	47262978	C	CA	19_47262978_C_CA_b37;19_47262978_C_CAA_b37	-0.0915942849944713	0.148111434746817	primary	0.977940472626051
ENSG00000090382.2	LYZ	69742120	69748014	12_69774563_A_G	69774563	A	G	12_69774563_A_G_b37	0.184968331815753	0.17790581084573	primary	1
ENSG00000090432.5	MUL1	20825942	20834654	1_20780813_C_G	20780813	C	G	1_20780813_C_G_b37	1.84631873570152	0.695041943667493	primary	1
ENSG00000090470.10	PDCD7	65409716	65426174	15_65327752_T_C	65327752	TRUE	C	15_65327752_T_C_b37	1.99997821491161	0.996275927323078	primary	1
ENSG00000090487.6	SPG21	65255361	65282648	15_65275609_T_TATAA	65275609	TRUE	TATAA	15_65275609_T_TATAA_b37;15_65275609_T_TATAAATAA_b37	1.31360318692555	0.407392668811561	primary	1
ENSG00000090512.7	FETUB	186353757	186370930	3_186358366_A_C	186358366	A	C	3_186358366_A_C_b37	0.0232510302505489	0.159733315389773	primary	1
ENSG00000090520.6	DNAJB11	186285191	186315061	3_186288485_G_C	186288485	G	C	3_186288485_G_C_b37	1.68272848117545	0.573251994470139	primary	1
ENSG00000090554.8	FLT3LG	49977463	49989488	19_50228260_G_T	50228260	G	TRUE	19_50228260_G_T_b37;19_50228260_G_*_b37	1.70873579528325	0.589411534906497	primary	1
ENSG00000090581.5	GNPTG	1401923	1413352	16_2141204_A_AGGGACGCTGCCGGGGCGGGGCCCTGCGAGGGGGC	2141204	A	AGGGACGCTGCCGGGGCGGGGCCCTGCGAGGGGGC	16_2141272_C_CGGGACGCTGCCGGGGCGGGGCCCTACGAGGGGGC_b37;16_2141204_AGGGACGCTGCCGGGGCGGGGCCCTGCGAGGGGGCGGGACGCTGCCGGGGCGGGGCCCTACGAGGGGGC_A_b37;16_2141272_C_CGGGACGCTGCCGGGGCGGGGCCCTACGAGGGGGC_b37	-0.410177550441858	0.120548692846499	primary	0.972446973097205
ENSG00000090621.9	PABPC4	40026487	40042462	1_40035928_G_T	40035928	G	TRUE	1_40035928_G_T_b37	0.710976223334001	0.25622793413807	primary	1
ENSG00000090661.7	CERS4	8271619	8327305	19_8280621_C_G	8280621	C	G	19_8280621_C_G_b37	0.54692408648657	0.228035036766911	primary	1
ENSG00000090857.9	PDPR	70147528	70195203	16_70159791_C_T	70159791	C	TRUE	16_70159791_C_T_b37	0.0701508655743055	0.164774951289884	primary	1
ENSG00000090889.10	KIF4A	69509878	69640682	X_68724625_CGGCGCGG_C	68724625	CGGCGCGG	C	X_68724625_CGGCGCGG_C_b37	1.99937827691065	0.980107307950472	primary	1
ENSG00000090989.13	EXOC1	56719781	56771200	4_56339752_A_G	56339752	A	G	4_56339752_A_G_b37	0.553218623786961	0.229045110877547	primary	1
ENSG00000091009.6	RBM27	145583112	145718814	5_145781210_C_T	145781210	C	TRUE	5_145781210_C_T_b37	1.99868408302859	0.971062629512885	primary	1
ENSG00000091039.12	OSBPL8	76745576	76953589	12_77102723_C_G	77102723	C	G	12_77102723_C_G_b37	0.981754561719299	0.312935557929082	primary	1
ENSG00000091106.14	NLRC4	32449521	32490923	2_31616666_C_CT	31616666	C	CT	2_31616667_T_TT_b37;2_31616667_T_TTT_b37;2_31616666_CT_C_b37;2_31616667_T_TTTT_b37	-0.77652702764135	0.0956553889292632	primary	0.966899128294322
ENSG00000091262.10	ABCC6	16242784	16317379	16_16344682_A_C	16344682	A	C	16_16344682_A_C_b37	1.75409833017534	0.619975737138349	primary	1
ENSG00000091482.5	SMPX	21724089	21776281	X_22646415_TAA_T	22646415	TAA	TRUE	X_22646416_AAAA_A_b37;X_22646417_AAA_A_b37;X_22646418_AA_A_b37;X_22646415_TAAAA_T_b37;X_22646419_A_AA_b37	1.06377722570687	0.333251144341868	primary	1
ENSG00000091490.6	SEL1L3	25749054	25865382	4_25936139_A_G	25936139	A	G	4_25936139_A_G_b37	1.44868951664444	0.457782725236304	primary	1
ENSG00000091513.10	TF	133464799	133497850	3_133476421_C_G	133476421	C	G	3_133476421_C_G_b37	1.90566328914997	0.758734667458118	primary	1
ENSG00000091536.12	MYO15A	18012019	18083116	17_17564327_C_T	17564327	C	TRUE	17_17564327_C_T_b37	1.04033283969693	0.327270750756697	primary	1
ENSG00000091542.8	ALKBH5	18086391	18113268	17_17314406_G_A	17314406	G	A	17_17314406_G_A_b37	1.64082734292106	0.548966079949306	primary	1
ENSG00000091622.11	PITPNM3	6354583	6459814	17_6914783_C_CTTT	6914783	C	CTTT	17_6914784_T_TTT_b37;17_6914784_T_TTTTTTTTTTTT_b37;17_6914784_T_TT_b37;17_6914784_T_TTTTTTTT_b37;17_6914783_CT_C_b37;17_6914784_T_TTTT_b37	-0.852827471163437	0.0912133899633293	primary	0.966899128294322
ENSG00000091640.3	SPAG7	4862520	4871167	17_4870893_G_A	4870893	G	A	17_4870893_G_A_b37	0.346240924305448	0.198448072058662	primary	1
ENSG00000091732.11	ZC3HC1	129658125	129691291	7_130371325_G_C	130371325	G	C	7_130371325_G_C_b37	1.47928495640599	0.470536824055071	primary	1
ENSG00000091947.5	TMEM101	42088555	42101314	17_41970350_TGATGGATGGATG_T	41970350	TGATGGATGGATG	TRUE	17_41970358_GGATGGATGGATGGATGGATG_G_b37;17_41970370_GGATGGATG_G_b37;17_41970362_GGATGGATGGATGGATG_G_b37;17_41970374_GGATG_G_b37;17_41970350_TGATGGATGGATGGATGGATGGATGGATG_T_b37;17_41970366_GGATGGATGGATG_G_b37	1.81092028490639	0.663683668792912	primary	1
ENSG00000092009.6	CMA1	24974558	24977471	14_24995461_G_A	24995461	G	A	14_24995461_G_A_b37	-0.384649209374629	0.122532394898951	primary	0.972446973097205
ENSG00000092020.6	PPP2R3C	35554672	35591723	14_35591316_G_A	35591316	G	A	14_35591316_G_A_b37	1.97970153121332	0.886706645665534	primary	1
ENSG00000092036.12	HAUS4	23415436	23426370	14_23426182_C_A	23426182	C	A	14_23426182_C_A_b37	1.94833865774081	0.82019722536485	primary	1
ENSG00000092094.6	OSGEP	20914569	20923264	14_20919712_C_T	20919712	C	TRUE	14_20919712_C_T_b37	1.41486025751738	0.444304728445789	primary	1
ENSG00000092108.16	SCFD1	31091317	31205018	14_30288509_GGA_G	30288509	GGA	G	14_30288509_GGA_G_b37	1.79542451782777	0.651052722926981	primary	1
ENSG00000092140.10	G2E3	31028328	31089269	14_30270805_A_C	30270805	A	C	14_30270805_A_T_b37;14_30270805_A_C_b37	1.75228988415984	0.618692090472337	primary	1
ENSG00000092203.9	TOX4	21944755	21967319	14_21962459_A_G	21962459	A	G	14_21962459_A_G_b37	1.99628777643647	0.951416534537653	primary	1
ENSG00000092208.12	GEMIN2	39583426	39606177	14_40330168_C_T	40330168	C	TRUE	14_40330168_C_T_b37	0.243196167241194	0.185023676995245	primary	1
ENSG00000092439.9	TRPM7	50844669	50979012	15_51675076_A_G	51675076	A	G	15_51675076_A_G_b37	0.820817474149408	0.277522479879107	primary	1
ENSG00000092607.9	TBX15	119425668	119532179	1_120294003_G_T	120294003	G	TRUE	1_120294003_G_T_b37	1.51677369221534	0.486964554787491	primary	1
ENSG00000092820.13	EZR	159186772	159240444	6_159195704_AACACACACAC_A	159195704	AACACACACAC	A	6_159195704_AACACACACACAC_A_b37;6_159195710_CACACAC_C_b37;6_159195706_CACACACACAC_C_b37;6_159195714_CAC_C_b37;6_159195716_C_CACACAC_b37;6_159195716_C_CACAC_b37	1.94906617298057	0.821446239632109	primary	1
ENSG00000092847.6	AGO1	36335408	36395211	1_35536453_C_A	35536453	C	A	1_35536453_C_A_b37	1.75268538856244	0.618972321586684	primary	1
ENSG00000092871.12	RFFL	33333008	33416338	17_33386131_A_G	33386131	A	G	17_33386131_A_G_b37	-0.251327460153107	0.133499837829395	primary	0.974502319962725
ENSG00000092929.7	UNC13D	73823305	73840798	17_73735375_CA_C	73735375	CA	C	17_73735377_AA_A_b37;17_73735376_AAA_A_b37;17_73735378_A_AA_b37;17_73735375_CAAA_C_b37	1.82461864734569	0.675372852527901	primary	1
ENSG00000093000.14	NUP50	45559721	45583896	22_45588248_A_G	45588248	A	G	22_45588248_A_G_b37	0.347228246081613	0.198582100041847	primary	1
ENSG00000093072.11	CECR1	17660193	17702879	22_17680519_A_C	17680519	A	C	22_17680519_A_C_b37	1.33075805831527	0.413316025535824	primary	1
ENSG00000093167.13	LRRFIP2	37094116	37225180	3_37027933_C_A	37027933	C	A	3_37027933_C_A_b37	0.731755830232942	0.260096331045771	primary	1
ENSG00000094796.4	KRT31	39549975	39553844	17_39552422_A_G	39552422	A	G	17_39552422_A_G_b37	1.86756305507879	0.715918592217911	primary	1
ENSG00000094963.9	FMO2	171154346	171181822	1_171138984_CGTGTGTGTGTGTGTGTGTGTGT_C	171138984	CGTGTGTGTGTGTGTGTGTGTGT	C	1_171139010_TGTGTGT_T_b37;1_171138994_TGTGTGTGTGTGTGTGTGTGTGT_T_b37;1_171139016_T_TGT_b37;1_171138984_CGTGTGTGTGTGTGTGTGTGTGTGTGTGTGTGT_C_b37;1_171139014_TGT_T_b37;1_171139012_TGTGT_T_b37	0.289272166097362	0.190890965001993	primary	1
ENSG00000094975.9	SUCO	172501488	172580971	1_172386690_C_T	172386690	C	TRUE	1_172386690_C_T_b37	1.75714440435058	0.622151218032063	primary	1
ENSG00000095002.8	MSH2	47630107	47789450	2_47609132_C_T	47609132	C	TRUE	2_47609132_C_T_b37	-0.0726165934397613	0.149964040296008	primary	0.980004794203648
ENSG00000095015.5	MAP3K1	56111400	56191979	5_55531398_T_A	55531398	TRUE	A	5_55531398_T_A_b37	1.5503049292015	0.502479795944944	primary	1
ENSG00000095066.7	HOOK2	12873816	12983554	19_12876964_G_C	12876964	G	C	19_12876964_G_C_b37	1.56165191076616	0.507920841787314	primary	1
ENSG00000095203.10	EPB41L4B	111934254	112083244	9_112593422_TACAC_T	112593422	TACAC	TRUE	9_112593428_CACAC_C_b37;9_112593430_CAC_C_b37;9_112593432_C_CAC_b37;9_112593424_CACACACAC_C_b37;9_112593422_TACACACACAC_T_b37;9_112593426_CACACAC_C_b37	-0.435560418152363	0.118611498102384	primary	0.972446973097205
ENSG00000095209.7	TMEM38B	108456824	108538893	9_108456726_G_C	108456726	G	C	9_108456726_G_C_b37	1.99931202079506	0.97907439988149	primary	1
ENSG00000095261.9	PSMD5	123577773	123605262	9_123756160_C_T	123756160	C	TRUE	9_123756160_C_T_b37	-1.82588021178799	0.0504668340674335	primary	0.966899128294322
ENSG00000095321.12	CRAT	131857088	131873468	9_131325250_A_T	131325250	A	TRUE	9_131325250_A_T_b37;9_131325250_A_*_b37	0.569064133834672	0.231611765356872	primary	1
ENSG00000095370.15	SH2D3C	130500595	130541020	9_130783466_T_C	130783466	TRUE	C	9_130783466_T_C_b37	1.96450633982749	0.850564971601544	primary	1
ENSG00000095383.15	TBC1D2	100961310	101017915	9_100916644_CAT_C	100916644	CAT	C	9_100916646_T_TAT_b37;9_100916644_C_T_b37;9_100916644_CAT_*_b37;9_100916644_CAT_C_b37	0.117450711431957	0.170044687142694	primary	1
ENSG00000095397.9	DFNB31	117164359	117267730	9_117176949_C_T	117176949	C	TRUE	9_117176949_C_T_b37	1.44780541875389	0.457422373379876	primary	1
ENSG00000095485.12	CWF19L1	101992054	102027437	10_102027407_C_T	102027407	C	TRUE	10_102027407_C_T_b37	1.63661673801221	0.546633236045045	primary	1
ENSG00000095574.7	IKZF5	124750321	124768333	10_124785862_A_C	124785862	A	C	10_124785862_A_C_b37	1.65272480765384	0.555659645189119	primary	1
ENSG00000095713.9	CRTAC1	99624756	99790585	10_99809915_A_G	99809915	A	G	10_99809915_A_G_b37	1.90242578997959	0.754760328460307	primary	1
ENSG00000095777.10	MYO3A	26223195	26501456	10_26107570_T_TA	26107570	TRUE	TA	10_26107571_A_AA_b37;10_26107570_TA_T_b37	-0.387289698522409	0.122325544956824	primary	0.972446973097205
ENSG00000095787.17	WAC	28821421	28912041	10_29604777_CA_C	29604777	CA	C	10_29604778_AA_A_b37;10_29604779_A_AAA_b37;10_29604779_A_AA_b37;10_29604777_CAA_C_b37	1.9951738117004	0.944614896207748	primary	1
ENSG00000095917.9	TPSD1	1306059	1308532	16_1306918_C_T	1306918	C	TRUE	16_1306918_C_T_b37	1.24094466368319	0.3836243144848	primary	1
ENSG00000096093.10	EFHC1	52285105	52387892	6_52263002_CTTTTTTT_C	52263002	CTTTTTTT	C	6_52263016_T_TT_b37;6_52263002_C_T_b37;6_52263008_TTTTTTTTT_T_b37;6_52263009_TTTTTTTT_T_b37;6_52263015_TT_T_b37;6_52263002_CTTTTTTTTTTTTTT_*_b37	-0.212612940490089	0.136886645338069	primary	0.977940472626051
ENSG00000096384.15	HSP90AB1	44214823	44221620	6_44223010_G_T	44223010	G	TRUE	6_44223010_G_T_b37	1.96096076269941	0.843370949692005	primary	1
ENSG00000096401.7	CDC5L	44355261	44418163	6_44135234_C_CAA	44135234	C	CAA	6_44135234_CA_C_b37;6_44135235_A_AAA_b37;6_44135235_A_AA_b37;6_44135235_A_AAAAAAAAA_b37;6_44135235_A_AAAA_b37	-0.316005359178234	0.12804848661001	primary	0.974502319962725
ENSG00000096433.6	ITPR3	33588141	33664351	6_33643558_G_A	33643558	G	A	6_33643558_G_A_b37	-7.78860759181362	0.00175596379792766	primary	0.648442311298726
ENSG00000096872.11	IFT74	26947036	27062928	9_26943770_C_T	26943770	C	TRUE	9_26943770_C_T_b37	1.93603831252608	0.800340482142263	primary	1
ENSG00000097007.13	ABL1	133589332	133763062	9_132902702_T_C	132902702	TRUE	C	9_132902702_T_C_b37	1.996259316242	0.95123088594082	primary	1
ENSG00000097021.15	ACOT7	6324328	6454451	1_6410803_A_C	6410803	A	C	1_6410803_A_C_b37	1.42184936830859	0.44703812859773	primary	1
ENSG00000097033.10	SH3GLB1	87170258	87213867	1_87003109_T_C	87003109	TRUE	C	1_87003109_T_C_b37	1.98566885083619	0.904710677952224	primary	1
ENSG00000097046.8	CDC7	91966407	91991321	1_91964946_T_C	91964946	TRUE	C	1_91964946_T_C_b37	-1.27407618490861	0.0703825418845454	primary	0.966899128294322
ENSG00000099139.9	PCSK5	78505559	78977255	9_77705210_GGT_G	77705210	GGT	G	9_77705216_TGTGTGTGT_T_b37;9_77705220_TGTGT_T_b37;9_77705218_TGTGTGT_T_b37;9_77705222_TGT_T_b37;9_77705212_TGTGTGTGTGTGT_T_b37;9_77705210_GGTGTGTGTGTGTGT_G_b37	1.12500191239587	0.349575332722803	primary	1
ENSG00000099194.5	SCD	102106880	102124591	10_102131267_G_A	102131267	G	A	10_102131267_G_A_b37	1.91105146065729	0.765518149861543	primary	1
ENSG00000099203.2	TMED1	10943113	10946994	19_11857360_A_AGCC	11857360	A	AGCC	19_11857360_A_AGCC_b37	1.34147076406452	0.417079658940225	primary	1
ENSG00000099204.14	ABLIM1	116190871	116444762	10_116115738_G_A	116115738	G	A	10_116115738_G_A_b37	1.66546659050437	0.563001767288986	primary	1
ENSG00000099246.12	RAB18	27793196	27831143	10_28676833_A_C	28676833	A	C	10_28676833_A_C_b37	1.99976832109587	0.987855866370487	primary	1
ENSG00000099250.13	NRP1	33466419	33625190	10_33868311_G_A	33868311	G	A	10_33868311_G_A_b37;10_33868311_G_*_b37	1.17557391526111	0.363889252716188	primary	1
ENSG00000099251.10	HSD17B7P2	38645304	38667433	10_39081821_T_C	39081821	TRUE	C	10_39081821_T_C_b37	1.75820029080523	0.622909281067598	primary	1
ENSG00000099282.5	TSPAN15	71211228	71267425	10_71201504_C_T	71201504	C	TRUE	10_71201504_C_T_b37	-1.58943525142649	0.0581480009062011	primary	0.966899128294322
ENSG00000099284.9	H2AFY2	71812551	71872036	10_71716190_G_C	71716190	G	C	10_71716190_G_C_b37	1.83676529244599	0.686195694089702	primary	1
ENSG00000099290.11	FAM21A	51827647	51893269	10_51810982_C_A	51810982	C	A	10_51810982_C_A_b37;10_51810982_C_T_b37	1.99048896158229	0.922309836772156	primary	1
ENSG00000099330.4	OCEL1	17337012	17340028	19_16374147_C_T	16374147	C	TRUE	19_16374147_C_T_b37	-0.0286637030089878	0.154356273861437	primary	0.984677255798364
ENSG00000099338.18	CATSPERG	38826414	38861589	19_38782017_C_T	38782017	C	TRUE	19_38782017_C_T_b37	1.93775883389389	0.802988121170875	primary	1
ENSG00000099341.7	PSMD8	38865175	38874464	19_37945039_C_A	37945039	C	A	19_37945039_C_A_b37	0.804806019387797	0.274284366942518	primary	1
ENSG00000099377.9	HSD3B7	30996518	31000473	16_30996871_C_G	30996871	C	G	16_30996871_C_G_b37	0.469022205083547	0.215965754465503	primary	1
ENSG00000099625.8	C19orf26	1228285	1238026	19_1236396_G_A	1236396	G	A	19_1236396_G_A_b37	1.98034929772029	0.888517013008498	primary	1
ENSG00000099769.5	IGFALS	1840413	1844972	16_1843873_A_C	1843873	A	C	16_1843873_A_C_b37	1.88339972176709	0.732751419784983	primary	1
ENSG00000099785.6	MARCH2	8478153	8503901	19_8518415_G_A	8518415	G	A	19_8518415_G_A_b37	0.604028318679639	0.237399208567737	primary	1
ENSG00000099795.2	NDUFB7	14676889	14682874	19_15269380_TA_T	15269380	TA	TRUE	19_15269381_AAA_A_b37;19_15269382_AA_A_b37;19_15269383_A_AA_b37;19_15269380_TAAA_T_b37	-0.968675871767573	0.0848913131255307	primary	0.966899128294322
ENSG00000099797.7	TECR	14627896	14676792	19_13932696_A_G	13932696	A	G	19_13932696_A_G_b37	1.65268157449873	0.555635043662541	primary	1
ENSG00000099800.3	TIMM13	2425621	2427892	19_2426828_G_C	2426828	G	C	19_2426828_G_C_b37	-5.70838747162634	0.00549648292560313	primary	0.795891342773148
ENSG00000099810.14	MTAP	21802541	21931646	9_21918086_C_CA	21918086	C	CA	9_21918086_C_CA_b37;9_21918086_C_*_b37	1.40453274051265	0.440312716795687	primary	1
ENSG00000099812.6	MISP	751125	764319	19_752878_T_C	752878	TRUE	C	19_752878_T_C_b37	1.9442938622351	0.813416004412219	primary	1
ENSG00000099817.7	POLR2E	1086593	1095598	19_1085966_A_G	1085966	A	G	19_1085966_A_G_b37	1.10335328367955	0.343682443847593	primary	1
ENSG00000099866.10	MADCAM1	489175	505347	19_489166_A_G	489166	A	G	19_489166_A_G_b37	0.959460764449432	0.307696093153222	primary	1
ENSG00000099889.9	ARVCF	19957418	20004331	22_19952168_G_A	19952168	G	A	22_19952168_G_A_b37	1.19413239975211	0.369344823277003	primary	1
ENSG00000099910.12	KLHL22	20783527	20850170	22_20950079_T_A	20950079	TRUE	A	22_20950079_T_A_b37	1.98801232582855	0.912815250721762	primary	1
ENSG00000099940.7	SNAP29	21213270	21245506	22_21059531_A_T	21059531	A	TRUE	22_21059531_A_T_b37	-1.40168174042901	0.0651299847286515	primary	0.966899128294322
ENSG00000099949.14	LZTR1	21333750	21353327	22_21334873_G_C	21334873	G	C	22_21334873_G_C_b37	1.82535161711212	0.676013257842689	primary	1
ENSG00000099954.14	CECR2	17840836	18037850	22_18883936_A_C	18883936	A	C	22_18883936_A_C_b37;22_18883936_A_T_b37	1.78202595171115	0.640587946636911	primary	1
ENSG00000099957.12	P2RX6	21364096	21383119	22_21356824_G_A	21356824	G	A	22_21356824_G_A_b37	1.16786717663899	0.361656525091706	primary	1
ENSG00000099960.8	SLC7A4	21383006	21387129	22_21389662_A_G	21389662	A	G	22_21389662_A_G_b37	1.96758285937904	0.857115194226444	primary	1
ENSG00000099968.13	BCL2L13	18111620	18213388	22_18129364_G_T	18129364	G	TRUE	22_18129364_G_T_b37	1.58892569392856	0.521424733106366	primary	1
ENSG00000099974.7	DDTL	24309088	24314721	22_24262292_CTG_C	24262292	CTG	C	22_24262296_GTGTG_G_b37;22_24262298_GTG_G_b37;22_24262300_G_GTG_b37;22_24262292_CTGTGTGTG_C_b37	1.57459507444719	0.514252338495564	primary	1
ENSG00000099977.9	DDT	24313553	24322660	22_24266726_T_C	24266726	TRUE	C	22_24266726_T_C_b37	-1.0715379312619	0.0796740642855725	primary	0.966899128294322
ENSG00000099984.6	GSTT2	24322338	24326106	22_24293976_T_G	24293976	TRUE	G	22_24293976_T_G_b37	-1.38529418561325	0.065780438993747	primary	0.966899128294322
ENSG00000099991.12	CABIN1	24407641	24574596	22_24314716_G_A	24314716	G	A	22_24314716_G_A_b37	-1.4164669595848	0.0645490192452091	primary	0.966899128294322
ENSG00000099994.10	SUSD2	24577226	24585078	22_24407483_T_C	24407483	TRUE	C	22_24407483_T_C_b37	0.750139005794836	0.263579028295064	primary	1
ENSG00000099995.14	SF3A1	30727976	30752936	22_30061237_G_T	30061237	G	TRUE	22_30061237_G_T_b37;22_30061237_GT_G_b37;22_30061238_T_TT_b37	1.90474455415733	0.757599338303217	primary	1
ENSG00000100014.15	SPECC1L	24666785	24813708	22_24667049_C_T	24667049	C	TRUE	22_24667049_C_T_b37	1.7332898508821	0.605547218770063	primary	1
ENSG00000100023.13	PPIL2	22006558	22054304	22_22048862_C_T	22048862	C	TRUE	22_22048862_C_T_b37	0.499416317358055	0.220581574655044	primary	1
ENSG00000100031.14	GGT1	24979717	25024972	22_25240229_G_A	25240229	G	A	22_25240229_G_A_b37	0.178676360859299	0.177155801120591	primary	1
ENSG00000100033.12	PRODH	18900293	18924066	22_18911157_G_A	18911157	G	A	22_18911157_G_A_b37	0.688672093565856	0.252154371369086	primary	1
ENSG00000100036.11	SLC35E4	31031638	31065003	22_31037205_C_T	31037205	C	TRUE	22_31037205_C_T_b37	1.98180479552957	0.892699161568111	primary	1
ENSG00000100038.15	TOP3B	22311396	22337213	22_22312383_A_G	22312383	A	G	22_22312383_A_G_b37	1.82384942020462	0.674702457984714	primary	1
ENSG00000100053.5	CRYBB3	25595816	25603330	22_25597331_T_C	25597331	TRUE	C	22_25597331_T_C_b37	1.93915958962521	0.805172534727909	primary	1
ENSG00000100056.7	DGCR14	19117791	19132197	22_19132385_G_A	19132385	G	A	22_19132385_G_A_b37	1.27900954575944	0.395819214287976	primary	1
ENSG00000100060.13	MFNG	37865100	37882439	22_37614828_A_G	37614828	A	G	22_37614828_A_G_b37	1.4849863483937	0.472976502033626	primary	1
ENSG00000100065.10	CARD10	37886399	37915549	22_37904957_C_G	37904957	C	G	22_37904957_C_G_b37	1.7752946174412	0.635477806008799	primary	1
ENSG00000100068.7	LRP5L	25747384	25801344	22_25788807_G_A	25788807	G	A	22_25788807_G_A_b37	0.0760294743461145	0.165419612026067	primary	1
ENSG00000100075.5	SLC25A1	19163094	19166343	22_19161935_C_T	19161935	C	TRUE	22_19161935_C_T_b37;22_19161935_C_A_b37	-1.16944518815035	0.075027929220319	primary	0.966899128294322
ENSG00000100077.10	ADRBK2	25960815	26125261	22_25846087_G_T	25846087	G	TRUE	22_25846087_G_T_b37	-0.0302953857035391	0.154190636774807	primary	0.984677255798364
ENSG00000100092.16	SH3BP1	38030660	38062939	22_38033376_T_C	38033376	TRUE	C	22_38033376_T_C_b37	1.99469635285459	0.941944466859019	primary	1
ENSG00000100100.8	PIK3IP1	31677578	31688520	22_31283106_T_C	31283106	TRUE	C	22_31283106_T_C_b37	0.676657449752838	0.249993047368097	primary	1
ENSG00000100104.8	SRRD	26879842	26890624	22_26944544_A_AAAGG	26944544	A	AAAGG	22_26944544_A_AAAGG_b37	-0.0991911908718066	0.147377079789022	primary	0.977940472626051
ENSG00000100105.13	PATZ1	31721789	31742218	22_31010997_C_T	31010997	C	TRUE	22_31010997_C_T_b37	1.51643750817993	0.486813070149502	primary	1
ENSG00000100106.15	TRIOBP	38093010	38172563	22_38215818_A_AAT	38215818	A	AAT	22_38215818_A_AAT_b37;22_38215818_A_AATAT_b37	-0.678553052046027	0.101708103793494	primary	0.966899128294322
ENSG00000100109.12	TFIP11	26887190	26908471	22_26908433_C_T	26908433	C	TRUE	22_26908433_C_T_b37	1.07309758459678	0.335669126146762	primary	1
ENSG00000100124.8	ANKRD54	38226861	38245334	22_38240368_G_C	38240368	G	C	22_38240368_G_C_b37	0.699529912137223	0.25412737450872	primary	1
ENSG00000100129.13	EIF3L	38244874	38285414	22_38400185_T_TG	38400185	TRUE	TG	22_38400186_GG_G_b37;22_38400187_G_GG_b37;22_38400187_G_GGG_b37;22_38400185_TGG_T_b37	1.96131640592603	0.844076824717318	primary	1
ENSG00000100138.9	NHP2L1	42069933	42086508	22_42971630_G_A	42971630	G	A	22_42971630_G_A_b37	1.24685550562481	0.385482487772072	primary	1
ENSG00000100154.10	TTC28	28374003	29075853	22_27941083_C_T	27941083	C	TRUE	22_27941083_C_T_b37	1.90647137371843	0.759738271494627	primary	1
ENSG00000100156.6	SLC16A8	38474140	38480100	22_37806276_C_T	37806276	C	TRUE	22_37806276_C_T_b37	1.99668409668902	0.95408008974145	primary	1
ENSG00000100167.15	SEPT3	42372275	42394225	22_43348673_A_T	43348673	A	TRUE	22_43348675_T_TT_b37;22_43348674_TT_T_b37;22_43348673_ATT_A_b37;22_43348673_A_T_b37	-1.08925191761045	0.0788110326751083	primary	0.966899128294322
ENSG00000100181.17	TPTEP1	17082776	17179632	22_17088861_G_C	17088861	G	C	22_17088861_G_C_b37	0.663538942322248	0.247659033316204	primary	1
ENSG00000100191.4	SLC5A4	32614464	32651328	22_32771146_T_C	32771146	TRUE	C	22_32771146_T_C_b37	-2.60707064052167	0.0318403796421626	primary	0.948227047924017
ENSG00000100197.16	CYP2D6	42522500	42526908	22_42534682_T_C	42534682	TRUE	C	22_42534682_T_C_b37	1.66349532423806	0.561853771419811	primary	1
ENSG00000100201.14	DDX17	38879444	38903665	22_39248391_G_A	39248391	G	A	22_39248391_G_A_b37	1.8378263388995	0.68716311391489	primary	1
ENSG00000100211.6	CBY1	39052640	39069859	22_38956166_C_T	38956166	C	TRUE	22_38956166_C_T_b37	-3.9971613823991	0.0143289149891753	primary	0.90341001575843
ENSG00000100216.4	TOMM22	39077952	39080818	22_39560399_AT_A	39560399	AT	A	22_39560399_AT_A_b37	0.949071367695524	0.305293311428062	primary	1
ENSG00000100221.6	JOSD1	39081547	39097561	22_39040825_G_A	39040825	G	A	22_39040825_G_A_b37	1.69758198636191	0.582370499396223	primary	1
ENSG00000100225.13	FBXO7	32870662	32894818	22_32887823_C_CTT	32887823	C	CTT	22_32887823_C_CTT_b37	0.299383226222062	0.192207336307478	primary	1
ENSG00000100227.13	POLDIP3	42979726	43010968	22_42981138_T_C	42981138	TRUE	C	22_42981138_T_C_b37	1.99421349417094	0.939364134738303	primary	1
ENSG00000100228.8	RAB36	23487512	23506537	22_23506826_A_C	23506826	A	C	22_23506826_A_C_b37	1.95886773040252	0.839282821759299	primary	1
ENSG00000100242.11	SUN2	39130729	39190148	22_39125074_C_G	39125074	C	G	22_39125074_C_G_b37	1.99840340344622	0.968127061699444	primary	1
ENSG00000100246.8	DNAL4	39174512	39190203	22_38849787_C_T	38849787	C	TRUE	22_38849787_C_T_b37	-2.20464252125839	0.0403134704931884	primary	0.966899128294322
ENSG00000100258.13	LMF2	50941375	50946135	22_50944163_G_A	50944163	G	A	22_50944163_G_A_b37	1.36531161783705	0.425640781611433	primary	1
ENSG00000100271.12	TTLL1	43435521	43485434	22_43610666_G_A	43610666	G	A	22_43610666_G_A_b37	1.72734674086587	0.60155747144749	primary	1
ENSG00000100280.12	AP1B1	29723668	29819168	22_29952416_G_A	29952416	G	A	22_29952416_G_A_b37	1.95670157954282	0.835164375370812	primary	1
ENSG00000100281.9	HMGXB4	35653444	35691800	22_35484768_G_T	35484768	G	TRUE	22_35484768_G_T_b37	1.17290595212512	0.363114163519236	primary	1
ENSG00000100285.9	NEFH	29876218	29887379	22_29877010_G_T	29877010	G	TRUE	22_29877010_G_T_b37	1.98037247819434	0.888582357185268	primary	1
ENSG00000100288.15	CHKB	51017377	51039884	22_51033229_AT_A	51033229	AT	A	22_51033229_ATT_A_b37;22_51033230_TT_T_b37;22_51033231_T_TT_b37	1.37809001133246	0.430338406605673	primary	1
ENSG00000100290.2	BIK	43506753	43525718	22_43086896_T_C	43086896	TRUE	C	22_43086896_T_C_b37	1.32762276776657	0.412224021480345	primary	1
ENSG00000100294.8	MCAT	43528211	43539400	22_44348687_ATT_A	44348687	ATT	A	22_44348691_TT_T_b37;22_44348692_T_TT_b37;22_44348690_TTT_T_b37;22_44348692_T_TTT_b37;22_44348689_TTTT_T_b37;22_44348687_ATTTTT_*_b37	1.68331078467281	0.573604131686819	primary	1
ENSG00000100296.9	THOC5	29901867	29951205	22_29927704_T_C	29927704	TRUE	C	22_29927704_T_C_b37	1.62479881691252	0.540182738147096	primary	1
ENSG00000100299.13	ARSA	51061181	51066607	22_51063477_T_C	51063477	TRUE	C	22_51063477_T_C_b37	1.99156750022667	0.926834185956071	primary	1
ENSG00000100300.13	TSPO	43547519	43559248	22_43550149_T_C	43550149	TRUE	C	22_43550149_T_C_b37	1.96684201272092	0.855509469219662	primary	1
ENSG00000100304.12	TTLL12	43562627	43583139	22_43583598_T_C	43583598	TRUE	C	22_43583598_T_C_b37	0.551489092976681	0.22876704042328	primary	1
ENSG00000100316.11	RPL3	39708886	39716394	22_39755953_T_C	39755953	TRUE	C	22_39755953_T_C_b37	-0.525415121039259	0.112025296113428	primary	0.972446973097205
ENSG00000100330.11	MTMR3	30279143	30426855	22_30536056_T_G	30536056	TRUE	G	22_30536056_T_G_b37	1.38063506444996	0.431283377784426	primary	1
ENSG00000100335.8	MIEF1	39895436	39914137	22_39737859_CAT_C	39737859	CAT	C	22_39737865_T_TATAT_b37;22_39737861_TATAT_T_b37;22_39737863_TAT_T_b37;22_39737865_T_TAT_b37;22_39737865_T_TATATAT_b37;22_39737859_CATATAT_C_b37	-3.96820040162561	0.014566138726333	primary	0.90341001575843
ENSG00000100336.13	APOL4	36585171	36600886	22_36596652_C_T	36596652	C	TRUE	22_36596652_C_T_b37	1.29486501393262	0.401063625120082	primary	1
ENSG00000100348.5	TXN2	36863082	36878077	22_37807303_A_C	37807303	A	C	22_37807303_A_C_b37	1.8556978405436	0.704040996570423	primary	1
ENSG00000100350.10	FOXRED2	36883236	36903148	22_36545826_T_C	36545826	TRUE	C	22_36545826_T_C_b37	1.85160436088449	0.700073281809669	primary	1
ENSG00000100360.10	IFT27	37154245	37172300	22_37171611_A_G	37171611	A	G	22_37171611_A_G_b37	1.96566338431921	0.85299262553194	primary	1
ENSG00000100376.7	FAM118A	45704848	45737836	22_45711854_G_A	45711854	G	A	22_45711854_G_A_b37	-1.43602218150727	0.0637891003187284	primary	0.966899128294322
ENSG00000100379.13	KCTD17	37447778	37459430	22_37417062_T_A	37417062	TRUE	A	22_37417062_T_A_b37	1.63877609746532	0.547827295880865	primary	1
ENSG00000100385.9	IL2RB	37521877	37571094	22_37541874_A_T	37541874	A	TRUE	22_37541874_A_T_b37	1.99502510570073	0.943769490978585	primary	1
ENSG00000100410.3	PHF5A	41855720	41864729	22_41794798_G_C	41794798	G	C	22_41794798_G_C_b37	-0.718897620806729	0.0991664821909665	primary	0.966899128294322
ENSG00000100417.7	PMM1	41972897	41985894	22_42045853_AT_A	42045853	AT	A	22_42045853_AT_A_b37;22_42045853_AT_*_b37	-1.31039947869522	0.0688427551507075	primary	0.966899128294322
ENSG00000100418.7	DESI1	41994031	42017100	22_42155636_AAAAT_A	42155636	AAAAT	A	22_42155640_TAAAT_T_b37;22_42155644_T_AAATAAAT_b37;22_42155644_T_AAATAAATAAATAAATAAAT_b37;22_42155644_T_AAATAAATAAAT_b37;22_42155644_T_AAATAAATAAATAAAT_b37;22_42155636_AAAATAAAT_*_b37	1.64833300064629	0.553170995729678	primary	1
ENSG00000100426.6	ZBED4	50247489	50283726	22_49379622_A_AG	49379622	A	AG	22_49379622_A_AG_b37;22_49379622_A_*_b37	1.49292096877525	0.476406062353447	primary	1
ENSG00000100427.11	MLC1	50497819	50524331	22_50522153_G_A	50522153	G	A	22_50522153_G_A_b37	1.99054798652242	0.922550521284037	primary	1
ENSG00000100429.13	HDAC10	50683611	50689834	22_50683792_A_G	50683792	A	G	22_50683792_A_G_b37	1.86317182157222	0.711454817417383	primary	1
ENSG00000100439.6	ABHD4	23067145	23081265	14_23067931_C_T	23067931	C	TRUE	14_23067931_C_T_b37	1.92327176870231	0.781781171583549	primary	1
ENSG00000100445.12	SDR39U1	24908971	24912111	14_24922688_G_T	24922688	G	TRUE	14_24922688_G_T_b37;14_24922688_G_C_b37	1.52957667918758	0.492792485630511	primary	1
ENSG00000100461.13	RBM23	23369853	23388393	14_22882141_C_T	22882141	C	TRUE	14_22882141_C_T_b37	1.781407026843	0.640114099786553	primary	1
ENSG00000100483.9	VCPKMT	50575349	50583318	14_50677407_G_GA	50677407	G	GA	14_50677407_G_GA_b37	0.1466513525138	0.173394428598414	primary	1
ENSG00000100490.5	CDKL1	50796309	50883179	14_50863608_G_T	50863608	G	TRUE	14_50863608_G_T_b37	0.789754132918461	0.271283434014262	primary	1
ENSG00000100503.19	NIN	51186480	51297839	14_50211578_T_C	50211578	TRUE	C	14_50211578_T_C_b37	1.93431795703827	0.797730715964226	primary	1
ENSG00000100519.7	PSMC6	53173889	53195305	14_52848634_C_T	52848634	C	TRUE	14_52848634_C_T_b37	0.418829749220549	0.208592208828965	primary	1
ENSG00000100523.10	DDHD1	53510685	53620000	14_52864122_C_A	52864122	C	A	14_52864122_C_A_b37	-1.19584049621426	0.0738258120441526	primary	0.966899128294322
ENSG00000100532.7	CGRRF1	54976529	55005567	14_55937577_T_C	55937577	TRUE	C	14_55937577_T_C_b37	1.95536820974576	0.832682542245406	primary	1
ENSG00000100554.7	ATP6V1D	67761087	67826982	14_67769177_A_C	67769177	A	C	14_67769177_A_C_b37	1.25951173002159	0.389504512722288	primary	1
ENSG00000100568.6	VTI1B	68113791	68141548	14_68160965_A_G	68160965	A	G	14_68160965_A_G_b37	1.46917014012388	0.466258178010436	primary	1
ENSG00000100577.14	GSTZ1	77787226	77797940	14_77791519_A_G	77791519	A	G	14_77791519_A_G_b37	-2.7562151695904	0.0291926733983218	primary	0.93761957313705
ENSG00000100578.10	KIAA0586	58894102	59015216	14_58846061_A_T	58846061	A	TRUE	14_58846061_A_T_b37	1.05310866815853	0.330511846316907	primary	1
ENSG00000100580.7	TMED8	77801363	77843452	14_77843363_A_G	77843363	A	G	14_77843363_A_G_b37	1.02291290872563	0.322919016034534	primary	1
ENSG00000100592.11	DAAM1	59655363	59838123	14_59176082_T_C	59176082	TRUE	C	14_59176082_T_C_b37	1.81185491721999	0.664464953737565	primary	1
ENSG00000100599.11	RIN3	92980117	93155339	14_93050146_A_G	93050146	A	G	14_93050146_A_G_b37	1.47488979223499	0.468669915911556	primary	1
ENSG00000100614.13	PPM1A	60712469	60765805	14_60034840_G_C	60034840	G	C	14_60034840_G_C_b37	1.60268457040638	0.528478947614586	primary	1
ENSG00000100650.11	SRSF5	70193616	70238722	14_70373113_G_T	70373113	G	TRUE	14_70373113_G_T_b37	0.675848455065079	0.24984833514116	primary	1
ENSG00000100697.10	DICER1	95552564	95624347	14_96087482_G_A	96087482	G	A	14_96087482_G_A_b37	0.527025365739064	0.224876949273069	primary	1
ENSG00000100714.11	MTHFD1	64854748	64926722	14_64855041_T_C	64855041	TRUE	C	14_64855041_T_C_b37	1.09232922601655	0.340733187158273	primary	1
ENSG00000100726.10	TELO2	1543344	1560458	16_1559838_T_C	1559838	TRUE	C	16_1559838_T_C_b37	-0.652174938521284	0.103408326988687	primary	0.966899128294322
ENSG00000100731.11	PCNX	71374121	71582099	14_71594046_C_T	71594046	C	TRUE	14_71594046_C_T_b37	1.54726835531483	0.501040586334737	primary	1
ENSG00000100744.10	GSKIP	96829813	96853625	14_97774442_A_G	97774442	A	G	14_97774442_A_G_b37	1.95606855359028	0.833981208350136	primary	1
ENSG00000100767.11	PAPLN	73704204	73741348	14_73708347_C_T	73708347	C	TRUE	14_73708347_C_T_b37	1.95335418822083	0.829006131914059	primary	1
ENSG00000100784.5	RPS6KA5	91336798	91526980	14_91382800_C_G	91382800	C	G	14_91382800_C_G_b37	-0.653716928784888	0.103308085471505	primary	0.966899128294322
ENSG00000100796.13	SMEK1	91923954	91976898	14_91241820_T_C	91241820	TRUE	C	14_91241820_T_C_b37	-0.00756851431333416	0.156515994368765	primary	0.985673560578157
ENSG00000100804.14	PSMB5	23485751	23504439	14_23110676_A_AAG	23110676	A	AAG	14_23110678_G_GAG_b37;14_23110676_AAG_A_b37	1.91022703710905	0.764465984899829	primary	1
ENSG00000100814.13	CCNB1IP1	20779526	20801471	14_20815013_C_T	20815013	C	TRUE	14_20815013_C_T_b37	1.25656717237644	0.388563435217236	primary	1
ENSG00000100836.6	PABPN1	23790497	23795394	14_23177663_C_T	23177663	C	TRUE	14_23177663_C_T_b37	1.73223160081398	0.604832692478022	primary	1
ENSG00000100852.8	ARHGAP5	32545319	32628934	14_32157864_G_T	32157864	G	TRUE	14_32157865_T_TT_b37;14_32157865_T_TTT_b37;14_32157864_G_T_b37;14_32157864_GT_G_b37;14_32157864_G_C_b37	1.93418998340212	0.797538043658609	primary	1
ENSG00000100865.10	CINP	102808955	102829253	14_102227816_AC_A	102227816	AC	A	14_102227816_AC_A_b37	1.52650876512371	0.491385406608955	primary	1
ENSG00000100889.7	PCK2	24563261	24579807	14_24512726_C_T	24512726	C	TRUE	14_24512726_C_T_b37	1.09604502752313	0.341723446596925	primary	1
ENSG00000100890.11	KIAA0391	35591051	35743271	14_35800219_G_A	35800219	G	A	14_35800219_G_A_b37	1.70640930452601	0.587928663245109	primary	1
ENSG00000100908.9	EMC9	24608173	24610797	14_24595585_GT_G	24595585	GT	G	14_24595586_TT_T_b37;14_24595587_T_TT_b37;14_24595587_T_TTTTTTTTTTTT_b37;14_24595585_GTT_G_b37	1.97367427116887	0.871107370132144	primary	1
ENSG00000100916.9	BRMS1L	36295523	36401531	14_36354130_C_A	36354130	C	A	14_36354130_C_A_b37	1.99629903622736	0.951490180364252	primary	1
ENSG00000100926.10	TM9SF1	24658348	24682679	14_25580659_G_T	25580659	G	TRUE	14_25580659_G_T_b37	0.438221826951803	0.211405051382375	primary	1
ENSG00000100941.4	PNN	39644386	39652422	14_40341990_C_T	40341990	C	TRUE	14_40341990_C_T_b37	1.41101546605387	0.442812061993151	primary	1
ENSG00000100979.10	PLTP	44527398	44540794	20_44540966_A_AC	44540966	A	AC	20_44540966_A_AC_b37	1.99357262400235	0.936101320237055	primary	1
ENSG00000100982.7	PCIF1	44563266	44576662	20_44884686_T_G	44884686	TRUE	G	20_44884686_T_G_b37	1.01441743994792	0.320824437408553	primary	1
ENSG00000100983.5	GSS	33516235	33543620	20_33512510_GT_G	33512510	GT	G	20_33512510_GT_G_b37	1.98203320375069	0.893370724200318	primary	1
ENSG00000100994.7	PYGB	25228704	25278650	20_25282081_C_CT	25282081	C	CT	20_25282081_C_CT_b37	1.98374868096062	0.898559978237657	primary	1
ENSG00000100997.14	ABHD12	25275378	25371619	20_24642005_G_GAGGGAAGAGGGAGGGAGGAAAGAGGGAGGAGGGAGGGAAAACCA	24642005	G	GAGGGAAGAGGGAGGGAGGAAAGAGGGAGGAGGGAGGGAAAACCA	20_24642006_A_AGGGAAGAGGGAGGGAGGAAAGAGGGAGGAGGGAGGGAAAACCAA_b37;20_24642005_G_A_b37;20_24642005_GA_G_b37	0.284983517920864	0.190335799063215	primary	1
ENSG00000101000.4	PROCR	33759875	33765165	20_33730387_C_T	33730387	C	TRUE	20_33730387_C_T_b37	1.89188864177959	0.742304658128687	primary	1
ENSG00000101019.17	UQCC1	33890368	33999944	20_33969530_C_T	33969530	C	TRUE	20_33969530_C_T_b37	-3.8909796468613	0.0152186319971241	primary	0.90341001575843
ENSG00000101052.8	IFT52	42219570	42275936	20_42833482_CTT_C	42833482	CTT	C	20_42833483_TT_T_b37;20_42833482_CTT_C_b37;20_42833484_T_TT_b37	-0.134555399867168	0.14401221066143	primary	0.977940472626051
ENSG00000101098.8	RIMS4	43380448	43438979	20_43313147_G_C	43313147	G	C	20_43313147_G_C_b37	1.76578191488534	0.628413668052434	primary	1
ENSG00000101104.8	PABPC1L	43538702	43587676	20_43360494_G_C	43360494	G	C	20_43360494_G_C_b37	1.06466207639505	0.333479699486108	primary	1
ENSG00000101144.8	BMP7	55743803	55841685	20_55839836_GCAC_G	55839836	GCAC	G	20_55839836_GCAC_G_b37	1.95649683022339	0.834780703784862	primary	1
ENSG00000101146.8	RAE1	55926065	55954267	20_56362704_T_A	56362704	TRUE	A	20_56362704_T_A_b37	1.84999307943508	0.698528744852393	primary	1
ENSG00000101158.8	NELFCD	57556262	57570188	20_57556602_CCCGGGGTCCCGCGGCGCGGCCG_C	57556602	CCCGGGGTCCCGCGGCGCGGCCG	C	20_57556602_CCCGGGGTCCCGCGGCGCGGCCG_C_b37	1.95309973830058	0.828547611812632	primary	1
ENSG00000101161.6	PRPF6	62612487	62664453	20_62636139_C_T	62636139	C	TRUE	20_62636139_C_T_b37	0.711839660620171	0.256387253641603	primary	1
ENSG00000101166.11	SLMO2	57608199	57617964	20_57889939_A_G	57889939	A	G	20_57889939_A_G_b37	1.96583007124536	0.853345827322053	primary	1
ENSG00000101181.13	MTG2	60758084	60778624	20_60501239_G_A	60501239	G	A	20_60501239_G_A_b37	1.99030058434528	0.921546696844616	primary	1
ENSG00000101182.10	PSMA7	60711790	60718496	20_59981373_C_G	59981373	C	G	20_59981373_C_G_b37	1.91261570703523	0.767529200796652	primary	1
ENSG00000101189.5	MRGBP	61427804	61431945	20_62169564_C_T	62169564	C	TRUE	20_62169564_C_T_b37	1.75771318542797	0.622559313716971	primary	1
ENSG00000101190.8	TCFL5	61472466	61493115	20_61491494_T_C	61491494	TRUE	C	20_61491494_T_C_b37	0.759076516771984	0.265293150294186	primary	1
ENSG00000101197.8	BIRC7	61867234	61871859	20_62150058_C_T	62150058	C	TRUE	20_62150058_C_T_b37	1.99952970913432	0.982698279434391	primary	1
ENSG00000101199.8	ARFGAP1	61904136	61921142	20_60973114_ATGGTGGTGGTGACGGTGG_A	60973114	ATGGTGGTGGTGACGGTGG	A	20_60973257_GGTGATGGTGATGTGATGG_G_b37;20_60973272_ATGG_G_b37;20_60973275_G_GGTGATGGTGATGTGATGG_b37;20_60973114_ATGGTGGTGGTGACGGTGGTGGTGGTGGTGACGGTGGTGGTGGTGGTGATGGTGGTGGTGGTGGTGGTTATGACGGTGGTGATGGTGGTGGTGGTGGTGACGGTGATGGTGGTAATGGTGGTGGTGGTGATGGTGATGATGGTGGTGATGGTGATGTGATGG_*_b37;20_60973275_G_GTGATGG_b37	1.53631500356187	0.495906802123347	primary	1
ENSG00000101210.6	EEF1A2	62119365	62130505	20_62152519_C_G	62152519	C	G	20_62152519_C_G_b37	1.91167637228523	0.766319231961916	primary	1
ENSG00000101213.5	PTK6	62159777	62168723	20_62169564_C_T	62169564	C	TRUE	20_62169564_C_T_b37	1.89750560830544	0.748856554776146	primary	1
ENSG00000101220.13	C20orf27	3734154	3749034	20_3813208_A_C	3813208	A	C	20_3813208_A_C_b37	0.617842173097642	0.23973393265672	primary	1
ENSG00000101224.13	CDC25B	3767577	3786762	20_3044345_G_A	3044345	G	A	20_3044345_G_A_b37	1.83538669738209	0.684944193856945	primary	1
ENSG00000101230.5	ISM1	13202417	13281298	20_12893663_C_CA	12893663	C	CA	20_12893663_C_CA_b37	1.94861809668737	0.820675871844923	primary	1
ENSG00000101236.12	RNF24	3907955	3996229	20_3934766_C_A	3934766	C	A	20_3934766_C_A_b37	-0.787233691049323	0.0950181263174984	primary	0.966899128294322
ENSG00000101246.15	ARFRP1	62329995	62339377	20_61469894_G_A	61469894	G	A	20_61469894_G_A_b37	1.55333763200542	0.503924218891972	primary	1
ENSG00000101247.13	NDUFAF5	13765595	13799067	20_14686958_TAA_T	14686958	TAA	TRUE	20_14686958_TAA_T_b37;20_14686959_AA_A_b37;20_14686960_A_AA_b37	1.43260209624032	0.45129477675943	primary	1
ENSG00000101276.10	SLC52A3	740723	749131	20_748336_T_C	748336	TRUE	C	20_748336_T_C_b37	1.98653557203852	0.907623755632971	primary	1
ENSG00000101278.6	RPS10L	820089	820620	20_822475_G_C	822475	G	C	20_822475_G_C_b37	0.266997183214698	0.188027863972473	primary	1
ENSG00000101290.9	CDS2	5107431	5178533	20_5644716_GTCTCTCTCTCTC_G	5644716	GTCTCTCTCTCTC	G	20_5644718_CTCTCTCTCTCTC_C_b37;20_5644728_CTC_C_b37;20_5644716_GTCTCTCTCTCTCTC_G_b37;20_5644730_C_CTC_b37;20_5644726_CTCTC_C_b37;20_5644722_CTCTCTCTC_C_b37	1.91382114128396	0.769092342044027	primary	1
ENSG00000101294.12	HM13	30102230	30157370	20_30651570_A_T	30651570	A	TRUE	20_30651570_A_T_b37	1.46682697527149	0.465275900408364	primary	1
ENSG00000101307.11	SIRPB1	1544166	1600707	20_1895621_C_A	1895621	C	A	20_1895621_C_A_b37	1.97232270783593	0.867869765847323	primary	1
ENSG00000101310.10	SEC23B	18488136	18542059	20_18484193_A_AAAAT	18484193	A	AAAAT	20_18484193_A_AAAAT_b37	1.70208265109227	0.585191011269574	primary	1
ENSG00000101337.11	TM9SF4	30697308	30755061	20_31497682_G_T	31497682	G	TRUE	20_31497682_G_T_b37	1.72759361150202	0.601722095541681	primary	1
ENSG00000101346.7	POFUT1	30795682	30826470	20_31128302_G_A	31128302	G	A	20_31128302_G_A_b37	1.87785520616171	0.726719829916316	primary	1
ENSG00000101353.10	MROH8	35729628	35807991	20_35609669_C_A	35609669	C	A	20_35609669_C_A_b37	1.81336397233645	0.665731295639134	primary	1
ENSG00000101363.8	MANBAL	35918040	35945663	20_35961615_G_GT	35961615	G	GT	20_35961615_G_GT_b37;20_35961615_G_GTT_b37	1.28732122756719	0.398555956189555	primary	1
ENSG00000101367.8	MAPRE1	31407698	31438211	20_31408058_T_TGGG	31408058	TRUE	TGGG	20_31408058_T_TGGG_b37	-1.10923163635789	0.0778496784445221	primary	0.966899128294322
ENSG00000101405.3	OXT	3052265	3053163	20_3051123_A_AT	3051123	A	AT	20_3051123_A_AT_b37	1.98246599469394	0.894655235303355	primary	1
ENSG00000101413.7	RPRD1B	36661947	36720768	20_36693228_A_G	36693228	A	G	20_36693228_A_G_b37	1.09816394714744	0.342289874543197	primary	1
ENSG00000101442.8	ACTR5	37377084	37400834	20_37376984_G_C	37376984	G	C	20_37376984_G_C_b37	1.50004989346917	0.479522045763098	primary	1
ENSG00000101446.7	SPINT3	44141100	44144264	20_44141041_T_C	44141041	TRUE	C	20_44141041_T_C_b37	1.85296502633787	0.701385100990088	primary	1
ENSG00000101447.9	FAM83D	37554954	37581703	20_37598781_G_A	37598781	G	A	20_37598781_G_A_b37	1.72262367322219	0.598426044113351	primary	1
ENSG00000101474.7	APMAP	24943560	24973615	20_24941647_T_G	24941647	TRUE	G	20_24941647_T_G_b37	1.62078999858977	0.538026333710789	primary	1
ENSG00000101489.14	CELF4	34823009	35146000	18_34687830_T_TAA	34687830	TRUE	TAA	18_34687831_A_AA_b37;18_34687831_A_AAA_b37;18_34687831_A_AAAA_b37;18_34687830_TA_T_b37	1.83072664575184	0.680758409717828	primary	1
ENSG00000101596.10	SMCHD1	2655736	2805015	18_1977411_T_C	1977411	TRUE	C	18_1977411_T_C_b37	1.08427685104107	0.338600445173736	primary	1
ENSG00000101605.8	MYOM1	3066804	3220106	18_3247256_A_C	3247256	A	C	18_3247256_A_C_b37	1.67530951335584	0.568802375730327	primary	1
ENSG00000101639.14	CEP192	12991360	13125051	18_12991393_T_C	12991393	TRUE	C	18_12991393_T_C_b37	1.93042812173576	0.791961147316222	primary	1
ENSG00000101654.13	RNMT	13726658	13764557	18_14161771_AAAG_A	14161771	AAAG	A	18_14161771_AAAG_A_b37;18_14161771_AAAG_*_b37	1.9823583758448	0.894334332259194	primary	1
ENSG00000101670.7	LIPG	47087068	47119272	18_47164717_A_G	47164717	A	G	18_47164717_A_G_b37	1.9858371377386	0.905269156887417	primary	1
ENSG00000101745.11	ANKRD12	9136225	9285983	18_8510349_G_A	8510349	G	A	18_8510349_G_A_b37	1.48177730761836	0.471600817033209	primary	1
ENSG00000101751.6	POLI	51795773	51847636	18_51825773_C_G	51825773	C	G	18_51825773_C_G_b37	1.1046476251729	0.344030974732151	primary	1
ENSG00000101752.7	MIB1	19284917	19450918	18_18785191_C_CTT	18785191	C	CTT	18_18785192_TT_T_b37;18_18785193_T_TT_b37;18_18785191_CTT_C_b37;18_18785193_T_TTT_b37	1.91042469672175	0.764717765342	primary	1
ENSG00000101782.10	RIOK3	21032786	21066567	18_21757500_T_C	21757500	TRUE	C	18_21757500_T_C_b37	-5.08630146081191	0.00776753878442821	primary	0.870118966624519
ENSG00000101825.7	MXRA5	3226605	3264682	X_2677589_G_A	2677589	G	A	X_2677589_G_A_b37	1.4936738630015	0.476733582822618	primary	1
ENSG00000101843.14	PSMD10	107327436	107334848	X_106687853_C_CTCTCTCTG	106687853	C	CTCTCTCTG	X_106687859_G_GTG_b37;X_106687859_G_CTGTGTGTG_b37;X_106687857_GTG_G_b37;X_106687859_G_GTGTGTG_b37;X_106687853_CTGTGTG_*_b37;X_106687853_C_G_b37	1.2127872400838	0.374944258532185	primary	1
ENSG00000101846.6	STS	7137496	7272851	X_7110604_C_CA	7110604	C	CA	X_7110605_AA_A_b37;X_7110606_A_AA_b37;X_7110606_A_AAA_b37;X_7110604_CAA_C_b37;X_7110606_A_AAAA_b37	1.77118990342365	0.632407530919428	primary	1
ENSG00000101849.11	TBL1X	9431334	9687780	X_9066930_T_TC	9066930	TRUE	TC	X_9066930_TC_*_b37;X_9066931_C_CC_b37	1.99150888612803	0.926581055850486	primary	1
ENSG00000101850.8	GPR143	9693385	9754337	X_10005258_G_T	10005258	G	TRUE	X_10005258_G_T_b37	1.67846740078812	0.570688061461131	primary	1
ENSG00000101856.8	PGRMC1	118370215	118378429	X_117648434_C_G	117648434	C	G	X_117648434_C_G_b37	1.34146646968702	0.41707814005914	primary	1
ENSG00000101871.10	MID1	10413349	10851773	X_10084810_C_T	10084810	C	TRUE	X_10084810_C_T_b37	1.66853857365913	0.5647998118322	primary	1
ENSG00000101882.5	NKAP	119059013	119077735	X_118558175_CAA_C	118558175	CAA	C	X_118558177_AA_A_b37;X_118558178_A_AA_b37;X_118558175_CAAA_C_b37;X_118558176_AAA_A_b37	1.42889903074047	0.449821751938648	primary	1
ENSG00000101883.4	RHOXF1	119243010	119249847	X_119222604_A_G	119222604	A	G	X_119222604_A_G_b37	1.2409483040899	0.383625454990332	primary	1
ENSG00000101901.6	ALG13	110909042	111003877	X_110974967_G_A	110974967	G	A	X_110974967_G_A_b37;X_110974967_G_*_b37	1.73787228617903	0.608662140817632	primary	1
ENSG00000101935.5	AMMECR1	109437413	109683461	X_109685475_CTG_C	109685475	CTG	C	X_109685477_GTG_G_b37;X_109685475_CTGTG_C_b37;X_109685475_C_G_b37;X_109685479_G_GTG_b37;X_109685479_G_GTGTG_b37;X_109685479_G_GTGTGTG_b37	-2.32634381922799	0.0375267715983481	primary	0.966899128294322
ENSG00000101966.8	XIAP	122993573	123047829	X_122914414_G_GTCTCTC	122914414	G	GTCTCTC	X_122914414_G_C_b37;X_122914414_GTC_G_b37;X_122914416_C_CTC_b37;X_122914416_C_CTCTC_b37;X_122914416_C_CTCTCTC_b37	1.99765082172826	0.961343009858735	primary	1
ENSG00000101972.14	STAG2	123094061	123556514	X_122926624_TTTTTTTGTTTTTTG_T	122926624	TTTTTTTGTTTTTTG	TRUE	X_122926631_GTTTTTTG_G_b37;X_122926624_TTTTTTTGTTTTTTG_T_b37;X_122926624_T_G_b37;X_122926624_TTTTTTTGTTTTTTG_*_b37	1.20906888658601	0.373818725693905	primary	1
ENSG00000101974.10	ATP11C	138808504	139027435	X_140011622_T_C	140011622	TRUE	C	X_140011622_T_C_b37	1.53041514136748	0.493178214987852	primary	1
ENSG00000101986.8	ABCD1	152990322	153010216	X_152221908_A_C	152221908	A	C	X_152221908_A_C_b37	1.95903881353411	0.839612860593003	primary	1
ENSG00000102001.8	CACNA1F	49061522	49089833	X_49084492_C_T	49084492	C	TRUE	X_49084492_C_T_b37	1.46916037716733	0.466254078401286	primary	1
ENSG00000102048.11	ASB9	15253409	15288589	X_15751842_T_C	15751842	TRUE	C	X_15751842_T_C_b37	1.98784043498108	0.912194917421913	primary	1
ENSG00000102054.13	RBBP7	16857405	16888537	X_16883335_C_T	16883335	C	TRUE	X_16883335_C_T_b37	1.98381915858477	0.89877898995952	primary	1
ENSG00000102057.5	KCND1	48818638	48827976	X_48519213_CTCTG_C	48519213	CTCTG	C	X_48519213_CTCTG_C_b37	1.98675956154148	0.908391933755055	primary	1
ENSG00000102081.9	FMR1	146993468	147032645	X_148010155_C_T	148010155	C	TRUE	X_148010155_C_T_b37	1.83434211378813	0.683999970392952	primary	1
ENSG00000102109.7	PCSK1N	48689503	48694035	X_48694058_GC_G	48694058	GC	G	X_48694058_G_C_b37;X_48694058_GC_G_b37;X_48694058_GC_*_b37	1.83722721390018	0.686616404941027	primary	1
ENSG00000102172.11	SMS	21958690	22025798	X_22899391_A_T	22899391	A	TRUE	X_22899391_A_T_b37	1.94917729102463	0.821637833006404	primary	1
ENSG00000102178.8	UBL4A	153712055	153715009	X_154059677_A_G	154059677	A	G	X_154059677_A_G_b37	1.41317908484734	0.443651090848308	primary	1
ENSG00000102181.15	CD99L2	149934809	150067289	X_149880348_T_C	149880348	TRUE	C	X_149880348_T_C_b37	-2.29751313583301	0.0381681465095904	primary	0.966899128294322
ENSG00000102189.12	EEA1	93164412	93323107	12_92233623_C_T	92233623	C	TRUE	12_92233623_C_T_b37	1.75562320118615	0.621062678397567	primary	1
ENSG00000102302.7	FGD1	54471886	54522599	X_53772907_A_T	53772907	A	TRUE	X_53772907_A_T_b37	1.37632380880723	0.429684461879115	primary	1
ENSG00000102309.8	PIN4	71401202	71522776	X_71421426_T_A	71421426	TRUE	A	X_71421426_T_A_b37	1.16135354618336	0.359784172825387	primary	1
ENSG00000102383.9	ZDHHC15	74588261	74743337	X_74870704_G_A	74870704	G	A	X_74870704_G_A_b37	1.38913075654182	0.434460712234379	primary	1
ENSG00000102409.9	BEX4	102470019	102472174	X_102879621_G_GGTGTGTGTGT	102879621	G	GGTGTGTGTGT	X_102879621_G_GGTGT_b37;X_102879621_G_GGTGTGT_b37;X_102879621_G_GGTGTGTGT_b37;X_102879621_G_GGT_b37;X_102879621_G_GGTGTGTGTGT_b37;X_102879621_G_GGTGTGTGTGTGT_b37	1.08836087668578	0.339679884834778	primary	1
ENSG00000102471.9	NDFIP2	80055286	80130210	13_79829228_A_T	79829228	A	TRUE	13_79829228_A_T_b37	1.7689866946705	0.630773493699451	primary	1
ENSG00000102531.12	FNDC3A	49550047	49783915	13_49534769_CT_C	49534769	CT	C	13_49534769_CT_C_b37	-0.335207587170316	0.126478128967096	primary	0.974502319962725
ENSG00000102575.6	ACP5	11685474	11689823	19_11704929_T_C	11704929	TRUE	C	19_11704929_T_C_b37	0.790032439458628	0.271338546539459	primary	1
ENSG00000102580.10	DNAJC3	96329392	96447243	13_96562001_TATAATA_T	96562001	TATAATA	TRUE	13_96562004_AATAATA_A_b37;13_96562007_AATA_A_b37;13_96562010_A_AATAATA_b37;13_96562010_A_AATAATAATA_b37;13_96562010_A_AATA_b37;13_96562001_TATAATAATA_T_b37	1.72746025980268	0.60163315903601	primary	1
ENSG00000102595.14	UGGT2	96453833	96705736	13_96580604_CTCCCGGACAGGACGGCTGCCGGGCGGAGACGCTCCTCACT_C	96580604	CTCCCGGACAGGACGGCTGCCGGGCGGAGACGCTCCTCACT	C	13_96580604_CTCCCGGACAGGACGGCTGCCGGGCGGAGACGCTCCTCACT_C_b37;13_96580604_CTCCCGGACAGGACGGCTGCCGGGCGGAGACGCTCCTCACT_*_b37	-0.268416835951029	0.132034719857166	primary	0.974502319962725
ENSG00000102606.13	ARHGEF7	111766905	111958084	13_111925387_T_C	111925387	TRUE	C	13_111925387_T_C_b37	0.642064552575675	0.243895607240975	primary	1
ENSG00000102710.15	SUPT20H	37583448	37633850	13_37725931_C_T	37725931	C	TRUE	13_37725931_C_T_b37	1.89151551346208	0.741876167042347	primary	1
ENSG00000102738.6	MRPS31	41303431	41345309	13_42326245_TG_T	42326245	TG	TRUE	13_42326245_TG_T_b37	1.73589136790952	0.607311416441582	primary	1
ENSG00000102760.12	RGCC	42031694	42045018	13_42159202_G_C	42159202	G	C	13_42159202_G_C_b37	1.69073055130593	0.578128827131296	primary	1
ENSG00000102780.12	DGKH	42614175	42830714	13_43253205_A_G	43253205	A	G	13_43253205_A_G_b37	0.405057533247145	0.206621412078339	primary	1
ENSG00000102802.5	MEDAG	31480327	31499709	13_31469801_C_T	31469801	C	TRUE	13_31469801_C_T_b37	-0.594282348524075	0.10725000925196	primary	0.966899128294322
ENSG00000102805.9	CLN5	77564794	77576652	13_77973501_A_G	77973501	A	G	13_77973501_A_G_b37	1.18167177836358	0.365669408337024	primary	1
ENSG00000102854.10	MSLN	810761	818865	16_997141_G_A	997141	G	A	16_997141_G_A_b37	1.99422528708897	0.939425835332688	primary	1
ENSG00000102858.8	MGRN1	4666493	4740975	16_4740444_C_T	4740444	C	TRUE	16_4740444_C_T_b37	1.7961904334079	0.651663287254641	primary	1
ENSG00000102871.11	TRADD	67188082	67194201	16_67553182_C_CAA	67553182	C	CAA	16_67553182_CAA_C_b37;16_67553184_A_AA_b37;16_67553182_C_A_b37;16_67553183_AA_A_b37;16_67553184_A_AAA_b37	1.78670069887039	0.644193644766571	primary	1
ENSG00000102878.11	HSF4	67197287	67203848	16_66415442_G_A	66415442	G	A	16_66415442_G_A_b37	1.98742806983955	0.910724597458384	primary	1
ENSG00000102882.7	MAPK3	30125425	30134827	16_29775115_G_A	29775115	G	A	16_29775115_G_A_b37	1.94630989586631	0.816762291662522	primary	1
ENSG00000102886.10	GDPD3	30116130	30125177	16_30147265_C_T	30147265	C	TRUE	16_30147265_C_T_b37	1.91904273857563	0.776004327053366	primary	1
ENSG00000102890.10	ELMO3	67233013	67237932	16_67416845_G_A	67416845	G	A	16_67416845_G_A_b37	0.150083533760608	0.173793110143027	primary	1
ENSG00000102891.3	MT4	56598960	56602869	16_56598904_G_A	56598904	G	A	16_56598904_G_A_b37	1.99961246627345	0.984293957660458	primary	1
ENSG00000102900.8	NUP93	56764016	56878797	16_56741117_CT_C	56741117	CT	C	16_56741117_CT_C_b37	1.99994030504968	0.99383540516324	primary	1
ENSG00000102910.9	LONP2	48278206	48397033	16_48390512_G_T	48390512	G	TRUE	16_48390512_G_T_b37	1.24215011435263	0.384002234113505	primary	1
ENSG00000102924.7	CBLN1	49311827	49315742	16_49295607_T_C	49295607	TRUE	C	16_49295607_T_C_b37	1.54404141841542	0.499518817240594	primary	1
ENSG00000102934.5	PLLP	57290003	57318599	16_57305389_C_G	57305389	C	G	16_57305389_C_G_b37	0.853312101932715	0.284243563342998	primary	1
ENSG00000102935.7	ZNF423	49521434	49891830	16_50801778_C_A	50801778	C	A	16_50801778_C_A_b37	1.63244499168741	0.544340023712302	primary	1
ENSG00000102967.7	DHODH	72042486	72058954	16_72042682_A_C	72042682	A	C	16_72042682_A_C_b37	1.9274329086511	0.787635122995092	primary	1
ENSG00000102978.8	POLR2C	57496298	57505922	16_57398707_C_G	57398707	C	G	16_57398707_C_G_b37;16_57398707_C_T_b37	1.44735745416665	0.457239957155236	primary	1
ENSG00000102996.4	MMP15	58059469	58080805	16_59046720_CTTTTTTTTTTTTTTTTTTTT_C	59046720	CTTTTTTTTTTTTTTTTTTTT	C	16_59046720_CTTTTTTTTTTTTTTTTTTTT_C_b37;16_59046740_T_TTT_b37;16_59046736_TTTTT_T_b37;16_59046721_TTTTTTTTTTTTTTTTTTTT_T_b37;16_59046720_C_T_b37	1.97172241156295	0.866457869331346	primary	1
ENSG00000103005.7	USB1	58033449	58055522	16_58943970_C_T	58943970	C	TRUE	16_58943970_C_T_b37	1.21683103900023	0.376173707743942	primary	1
ENSG00000103035.6	PSMD7	74330672	74340186	16_73995541_C_T	73995541	C	TRUE	16_73995541_C_T_b37	1.80573653991814	0.659391614714013	primary	1
ENSG00000103042.4	SLC38A7	58699012	58719008	16_57845956_CTCT_C	57845956	CTCT	C	16_57845957_TCTT_T_b37;16_57845956_CTCTT_C_b37	1.97429537926155	0.872623801042674	primary	1
ENSG00000103043.10	VAC14	70721341	70835064	16_70708677_T_C	70708677	TRUE	C	16_70708677_T_C_b37	-0.461634636232247	0.116657322505566	primary	0.972446973097205
ENSG00000103067.7	ESRP2	68263013	68272005	16_67922342_G_A	67922342	G	A	16_67922342_G_A_b37	1.76215859934018	0.625769534360983	primary	1
ENSG00000103089.4	FA2H	74746852	74808729	16_74829765_G_C	74829765	G	C	16_74829765_G_C_b37	1.99518619785158	0.944685899188286	primary	1
ENSG00000103111.10	MON1B	77224731	77236302	16_76790405_A_G	76790405	A	G	16_76790405_A_G_b37	0.65900949316233	0.246859365866954	primary	1
ENSG00000103145.6	HCFC1R1	3072620	3074287	16_3755986_T_G	3755986	TRUE	G	16_3755986_T_G_b37	1.66964326882362	0.565449107304058	primary	1
ENSG00000103148.11	NPRL3	134272	188859	16_190968_A_G	190968	A	G	16_190968_A_G_b37	1.84558116497624	0.694347828367066	primary	1
ENSG00000103152.7	MPG	127005	135852	16_329862_A_G	329862	A	G	16_329862_A_G_b37;16_329862_A_*_b37	1.77244504887312	0.633342751825941	primary	1
ENSG00000103174.7	NAGPA	5074844	5084142	16_4533161_GGTGTGTGTGTGTGTGTGTGTGTGT_G	4533161	GGTGTGTGTGTGTGTGTGTGTGTGT	G	16_4533161_GGTGTGTGTGTGTGTGTGTGTGTGTGTGT_G_b37;16_4533167_TGTGTGTGTGTGTGTGTGTGTGT_T_b37;16_4533163_TGTGTGTGTGTGTGTGTGTGTGTGTGT_T_b37;16_4533165_TGTGTGTGTGTGTGTGTGTGTGTGT_T_b37;16_4533183_TGTGTGT_T_b37;16_4533181_TGTGTGTGT_T_b37	-0.325247227515547	0.127289995357721	primary	0.974502319962725
ENSG00000103184.7	SEC14L5	5008317	5069159	16_5006078_C_T	5006078	C	TRUE	16_5006078_C_T_b37	1.03681604894609	0.326385985193828	primary	1
ENSG00000103187.6	COTL1	84599199	84651683	16_84613869_G_T	84613869	G	TRUE	16_84613869_G_T_b37	1.99809546350116	0.965190573030071	primary	1
ENSG00000103199.9	ZNF500	4798239	4817625	16_4808523_A_C	4808523	A	C	16_4808523_A_C_b37	1.97316306939001	0.869872995129039	primary	1
ENSG00000103226.13	NOMO3	16326351	16388668	16_16326171_G_A	16326171	G	A	16_16326171_G_A_b37	0.131779351927662	0.171679010083373	primary	1
ENSG00000103245.9	NARFL	779752	791329	16_783173_T_C	783173	TRUE	C	16_783173_T_C_b37	1.31918385484914	0.40930582910221	primary	1
ENSG00000103248.13	MTHFSD	86563781	86588841	16_86565187_A_T	86565187	A	TRUE	16_86565187_A_T_b37	1.68306898673427	0.573457857157844	primary	1
ENSG00000103249.13	CLCN7	1494934	1525581	16_1510538_A_G	1510538	A	G	16_1510538_A_G_b37	0.25280926093069	0.186230285698024	primary	1
ENSG00000103253.13	HAGHL	776935	785525	16_330050_TC_T	330050	TC	TRUE	16_330050_TC_T_b37	-0.195505945266632	0.138413754435268	primary	0.977940472626051
ENSG00000103254.5	FAM173A	770580	772601	16_329862_A_G	329862	A	G	16_329862_A_G_b37;16_329862_A_*_b37	1.05090332443115	0.329949337390089	primary	1
ENSG00000103257.4	SLC7A5	87863628	87903094	16_87886385_C_G	87886385	C	G	16_87886385_C_G_b37	-1.75625007940243	0.0526104422654062	primary	0.966899128294322
ENSG00000103260.4	METRN	765114	769655	16_329862_A_G	329862	A	G	16_329862_A_G_b37;16_329862_A_*_b37	1.49529889145992	0.477441746937883	primary	1
ENSG00000103275.14	UBE2I	1355547	1377019	16_2131289_C_T	2131289	C	TRUE	16_2131289_C_T_b37	1.8631105158031	0.711393078859194	primary	1
ENSG00000103343.8	ZNF174	3451234	3459370	16_3005365_A_G	3005365	A	G	16_3005365_A_G_b37	-1.24587086941438	0.0716036287419261	primary	0.966899128294322
ENSG00000103351.8	CLUAP1	3550923	3589048	16_3589024_AC_A	3589024	AC	A	16_3589024_AC_A_b37	1.59387648637971	0.523943643418051	primary	1
ENSG00000103353.11	UBFD1	23568391	23585710	16_23878289_CCCTTCCTTCCCTTCCTTCCCTTCCTTCCCTT_C	23878289	CCCTTCCTTCCCTTCCTTCCCTTCCTTCCCTT	C	16_23878305_TTCCCTTCCTTCCCTTCCTTCCTTCCTTCCTT_T_b37;16_23878289_CCCTTCCTTCCCTTCCTTCCCTTCCTTCCCTTCCTTCCTTCCTTCCTT_*_b37;16_23878301_TTCCTTCCCTTCCTTCCCTTCCTTCCTTCCTTCCTT_T_b37;16_23878289_CCCTTCCTTCCCTTCCTTCCCTTCCTTCCCTTCCTTCCTTCCTTCCTT_C_b37	1.9998685747023	0.990853182091397	primary	1
ENSG00000103356.11	EARS2	23533334	23569052	16_22872138_C_T	22872138	C	TRUE	16_22872138_C_T_b37	1.96268367606399	0.846822437386146	primary	1
ENSG00000103381.7	CPPED1	12756918	12897874	16_12918651_T_G	12918651	TRUE	G	16_12918651_T_G_b37	-0.64306961920056	0.104002419638567	primary	0.966899128294322
ENSG00000103415.7	HMOX2	4524690	4560348	16_4254407_T_TACAGCCCCGGCCTCCA	4254407	TRUE	TACAGCCCCGGCCTCCA	16_4254407_T_TACAGCCCCGGCCTCTAAGATACAGCCCCGGCCTCCAAGATACAGCCCCGGCCTCTA_b37;16_4254407_T_TACAGCCCCGGCCTCTA_b37;16_4254407_T_TAGATACAGCCCCGGCCTCTA_b37;16_4254407_T_TACAGCCCCGGCCTCCA_b37;16_4254407_T_TAGATACAGCCCCGGCCTCCA_b37;16_4254407_T_TAGATACAGCCCCGGCCTCTAAGATACAGCCCCGGCCTCCAAGATACAGCCCCGGCCTCTA_b37	0.96032617681999	0.307897344135839	primary	1
ENSG00000103472.5	RRN3P2	29086162	29128039	16_29136933_GTT_G	29136933	GTT	G	16_29136934_TTT_T_b37;16_29136935_TT_T_b37;16_29136933_GTTT_G_b37;16_29136936_T_TT_b37	-1.5931636256164	0.0580176953009236	primary	0.966899128294322
ENSG00000103479.10	RBL2	53467888	53525561	16_53480250_A_AGT	53480250	A	AGT	16_53480250_A_AGT_b37	1.97707971716522	0.87966455854987	primary	1
ENSG00000103485.13	QPRT	29674599	29710020	16_29674033_T_C	29674033	TRUE	C	16_29674033_T_C_b37	1.56509459802305	0.509591706627027	primary	1
ENSG00000103489.7	XYLT1	17195625	17564738	16_16654899_C_CTGTGTGTGTG	16654899	C	CTGTGTGTGTG	16_16654899_C_CTGTGTGTG_b37;16_16654899_C_CTGTGTGTGTG_b37;16_16654899_C_CTG_b37;16_16654899_C_CTGTG_b37;16_16654899_C_CTGTGTG_b37;16_16654899_C_CTGTGTGTGTGTG_b37	-3.19441567326112	0.0226595718116136	primary	0.90341001575843
ENSG00000103495.9	MAZ	29817426	29823649	16_29793232_C_A	29793232	C	A	16_29793232_C_A_b37	-1.30546978473353	0.0690495991343258	primary	0.966899128294322
ENSG00000103510.15	KAT8	31127074	31142714	16_31137712_C_T	31137712	C	TRUE	16_31137712_C_T_b37	1.30051671178558	0.402957371369882	primary	1
ENSG00000103512.10	NOMO1	14927537	14990017	16_14458123_G_C	14458123	G	C	16_14458123_G_C_b37	0.444053261354611	0.212259683916599	primary	1
ENSG00000103534.12	TMC5	19421817	19510435	16_19403894_A_C	19403894	A	C	16_19403894_A_C_b37	1.43286494355561	0.451399619823237	primary	1
ENSG00000103540.12	CCP110	19535132	19564730	16_19667932_C_T	19667932	C	TRUE	16_19667932_C_T_b37	-0.192997311802173	0.138639296965149	primary	0.977940472626051
ENSG00000103544.10	C16orf62	19566561	19718115	16_19387002_C_A	19387002	C	A	16_19387002_C_A_b37	1.52458686775753	0.49050735840307	primary	1
ENSG00000103546.14	SLC6A2	55689515	55740104	16_55693855_G_C	55693855	G	C	16_55693855_G_C_b37	-0.396006142367696	0.121645462075317	primary	0.972446973097205
ENSG00000103549.17	RNF40	30773065	30787628	16_29790864_G_A	29790864	G	A	16_29790864_G_A_b37	1.91224701949204	0.767053450351592	primary	1
ENSG00000103550.9	KNOP1	19714901	19729557	16_19746982_C_T	19746982	C	TRUE	16_19746982_C_T_b37	-3.73923346995116	0.0165900311455634	primary	0.90341001575843
ENSG00000103599.15	IQCH	67547137	67794598	15_67490486_C_A	67490486	C	A	15_67490486_C_A_b37	1.49685555087081	0.478121727369933	primary	1
ENSG00000103642.7	LACTB	63413998	63434260	15_63223321_C_T	63223321	C	TRUE	15_63223321_C_T_b37	1.86893226447501	0.717327532913695	primary	1
ENSG00000103671.5	TRIP4	64679946	64747502	15_64701369_G_A	64701369	G	A	15_64701369_G_A_b37	-0.892379660080223	0.0889993809714664	primary	0.966899128294322
ENSG00000103723.8	AP3B2	83328032	83378666	15_83384133_ATGT_A	83384133	ATGT	A	15_83384133_ATGT_A_b37	-3.1762552278135	0.0228976223026229	primary	0.90341001575843
ENSG00000103811.11	CTSH	79213399	79241916	15_79229199_A_G	79229199	A	G	15_79229199_A_G_b37	1.09920503160583	0.342568640325485	primary	1
ENSG00000103852.8	TTC23	99676527	99791428	15_99776418_G_A	99776418	G	A	15_99776418_G_A_b37	1.48426000637528	0.472664558364521	primary	1
ENSG00000103855.13	CD276	73976306	74006859	15_73102791_T_C	73102791	TRUE	C	15_73102791_T_C_b37	1.16812457317064	0.36173078982381	primary	1
ENSG00000103876.7	FAH	80444831	80479288	15_80508945_T_TTTTA	80508945	TRUE	TTTTA	15_80508945_T_TTTTA_b37	1.9870600800532	0.909432987663661	primary	1
ENSG00000103932.7	RPAP1	41809373	41836467	15_41801989_G_A	41801989	G	A	15_41801989_G_A_b37	-3.61056054344363	0.0178525512346976	primary	0.90341001575843
ENSG00000103942.8	HOMER2	83509837	83654661	15_83564588_G_A	83564588	G	A	15_83564588_G_A_b37	1.20021422418313	0.371157426746344	primary	1
ENSG00000104043.10	ATP8B4	50150434	50475014	15_50067278_TCACACA_T	50067278	TCACACA	TRUE	15_50067278_TCACACACACA_T_b37;15_50067280_ACACACACA_A_b37;15_50067288_A_ACACA_b37;15_50067288_A_ACA_b37;15_50067286_ACA_A_b37;15_50067282_ACACACA_A_b37	1.99976987949685	0.987896776237738	primary	1
ENSG00000104044.11	OCA2	28000020	28344504	15_28738484_T_A	28738484	TRUE	A	15_28738484_T_A_b37	1.99399527385526	0.93823361251418	primary	1
ENSG00000104059.4	FAM189A1	29412456	29862927	15_29850850_T_C	29850850	TRUE	C	15_29850850_T_C_b37	1.16550533379359	0.360976061012598	primary	1
ENSG00000104129.5	DNAJC17	41060066	41099675	15_41060084_A_T	41060084	A	TRUE	15_41060084_A_T_b37	0.923250405727686	0.299425833546745	primary	1
ENSG00000104131.8	EIF3J	44829254	44855227	15_45539614_CAAA_C	45539614	CAAA	C	15_45539616_AAAAA_A_b37;15_45539618_AAA_A_b37;15_45539619_AA_A_b37;15_45539615_AAAAAA_A_b37;15_45539614_CAAAAAA_C_b37;15_45539617_AAAA_A_b37	1.84336069360234	0.692269664340165	primary	1
ENSG00000104140.6	RHOV	41164411	41166487	15_41978202_CAA_C	41978202	CAA	C	15_41978203_AA_A_b37;15_41978204_A_AA_b37;15_41978204_A_AAA_b37;15_41978202_CAA_C_b37	1.27987096814559	0.396101587630092	primary	1
ENSG00000104142.6	VPS18	41186627	41196173	15_40286117_T_C	40286117	TRUE	C	15_40286117_T_C_b37	-3.02200338049079	0.0250271968152194	primary	0.90341001575843
ENSG00000104164.6	BLOC1S6	45879320	45908197	15_44883942_A_G	44883942	A	G	15_44883942_A_G_b37	1.80559176505312	0.659272729651447	primary	1
ENSG00000104213.8	PDGFRL	17433941	17501580	8_18356919_G_A	18356919	G	A	8_18356919_G_A_b37	1.45625926664115	0.460886566547487	primary	1
ENSG00000104218.9	CSPP1	67974660	68108498	8_68365473_G_T	68365473	G	TRUE	8_68365473_G_T_b37	1.52128864799579	0.489006601715106	primary	1
ENSG00000104219.8	ZDHHC2	17013537	17082308	8_17013199_T_C	17013199	TRUE	C	8_17013199_T_C_b37	0.887357680878267	0.291508287458573	primary	1
ENSG00000104221.8	BRF2	37700785	37707422	8_38221795_A_AAACAACAAC	38221795	A	AAACAACAAC	8_38221804_C_CAAC_b37;8_38221804_C_CAACAAC_b37;8_38221804_C_CAACAACAAC_b37;8_38221804_C_CAACAACAACAACAAC_b37;8_38221804_C_CAACAACAACAAC_b37;8_38221795_AAACAACAAC_A_b37	-0.942769515884265	0.0862627115786668	primary	0.966899128294322
ENSG00000104231.6	ZFAND1	82613568	82645138	8_82089880_G_A	82089880	G	A	8_82089880_G_A_b37	0.984122207030396	0.313498807800893	primary	1
ENSG00000104267.5	CA2	86376080	86393722	8_86424616_G_A	86424616	G	A	8_86424616_G_A_b37	-0.0392272588578635	0.153287498920424	primary	0.983299332344912
ENSG00000104290.6	FZD3	28351728	28431775	8_28007252_G_C	28007252	G	C	8_28007252_G_C_b37	1.68101203983497	0.572216479470956	primary	1
ENSG00000104299.10	INTS9	28625177	28747759	8_27939731_G_A	27939731	G	A	8_27939731_G_A_b37	1.97494043529287	0.874218728952544	primary	1
ENSG00000104320.9	NBN	90945563	91015456	8_91025661_C_T	91025661	C	TRUE	8_91025661_C_T_b37;8_91025661_C_*_b37	1.50385127642835	0.481197245261731	primary	1
ENSG00000104324.11	CPQ	97657454	98161882	8_97985242_A_G	97985242	A	G	8_97985242_A_G_b37	-0.620166220472129	0.105513387462783	primary	0.966899128294322
ENSG00000104331.4	IMPAD1	57870491	57906403	8_58155677_GTCTATCTA_G	58155677	GTCTATCTA	G	8_58155689_ATCTATCTA_A_b37;8_58155693_ATCTA_A_b37;8_58155685_ATCTATCTATCTA_A_b37;8_58155697_A_ATCTA_b37;8_58155677_GTCTATCTATCTATCTATCTA_*_b37;8_58155681_ATCTATCTATCTATCTA_A_b37	1.02297621861817	0.322934692824714	primary	1
ENSG00000104341.12	LAPTM4B	98787284	98865241	8_98860632_A_AT	98860632	A	AT	8_98860633_T_TT_b37;8_98860632_AT_A_b37	-2.27736330183416	0.0386232186139494	primary	0.966899128294322
ENSG00000104343.15	UBE2W	74692331	74791145	8_73882861_G_T	73882861	G	TRUE	8_73882861_G_T_b37	1.99841845928268	0.968277618294484	primary	1
ENSG00000104356.6	POP1	99129524	99172062	8_98286798_T_TC	98286798	TRUE	TC	8_98286798_T_TC_b37	1.3538058731408	0.421476673970612	primary	1
ENSG00000104361.5	NIPAL2	99202060	99306621	8_98875816_C_T	98875816	C	TRUE	8_98875816_C_T_b37	0.623283891423853	0.240661306412537	primary	1
ENSG00000104368.13	PLAT	42032235	42065242	8_42065209_A_G	42065209	A	G	8_42065209_A_G_b37	-0.11891333384574	0.145489739403453	primary	0.977940472626051
ENSG00000104369.4	JPH1	75146934	75233563	8_75108730_AATTGCTAAAAG_A	75108730	AATTGCTAAAAG	A	8_75108730_AATTGCTAAAAG_A_b37	1.99876788666052	0.97199882761764	primary	1
ENSG00000104408.5	EIF3E	109213444	109447562	8_108671780_C_CT	108671780	C	CT	8_108671781_T_TTT_b37;8_108671781_T_TTTT_b37;8_108671781_T_TT_b37;8_108671780_CT_*_b37	1.8901256568779	0.740287239720056	primary	1
ENSG00000104412.3	EMC2	109455829	109499145	8_109055827_GA_G	109055827	GA	G	8_109055827_GAA_G_b37;8_109055828_AA_A_b37;8_109055829_A_AA_b37	1.7751787827176	0.635390693723638	primary	1
ENSG00000104415.9	WISP1	134203281	134242587	8_133966242_GA_G	133966242	GA	G	8_133966243_AA_A_b37;8_133966242_GAA_G_b37;8_133966244_A_AA_b37	1.53228039686519	0.494038132531327	primary	1
ENSG00000104442.5	ARMC1	66514693	66546442	8_66508794_C_T	66508794	C	TRUE	8_66508794_C_T_b37	1.91617761962652	0.772182750409106	primary	1
ENSG00000104472.5	CHRAC1	141521396	141527236	8_141525725_TA_T	141525725	TA	TRUE	8_141525725_TA_T_b37	-1.85780887818737	0.0495149524099385	primary	0.966899128294322
ENSG00000104497.9	SNX16	82711815	82755101	8_82695476_A_G	82695476	A	G	8_82695476_A_G_b37	1.55173980869267	0.503162321752627	primary	1
ENSG00000104517.8	UBR5	103265239	103425069	8_103944634_C_A	103944634	C	A	8_103944634_C_A_b37	1.95014374252833	0.823313585407297	primary	1
ENSG00000104518.6	GSDMD	144635376	144645232	8_144640506_G_C	144640506	G	C	8_144640506_G_C_b37	0.450317178542718	0.213182271121161	primary	1
ENSG00000104524.9	PYCRL	144686082	144691943	8_145479361_G_A	145479361	G	A	8_145479361_G_A_b37	-3.93538950065204	0.0148397886355895	primary	0.90341001575843
ENSG00000104611.7	SH2D4A	19171127	19253729	8_19148836_C_T	19148836	C	TRUE	8_19148836_C_T_b37	1.22098354084824	0.377442110398793	primary	1
ENSG00000104613.7	INTS10	19674650	19709594	8_19046884_G_C	19046884	G	C	8_19046884_G_C_b37	0.865017479269909	0.286715048139068	primary	1
ENSG00000104660.13	LEPROTL1	29952913	30034724	8_29965268_C_CT	29965268	C	CT	8_29965268_C_CT_b37	0.512341305382051	0.222580082199413	primary	1
ENSG00000104671.3	DCTN6	30013812	30041156	8_30126621_A_G	30126621	A	G	8_30126621_A_G_b37;8_30126621_A_*_b37	1.92622076946873	0.785911662986911	primary	1
ENSG00000104679.6	R3HCC1	23127632	23153792	8_24084913_A_G	24084913	A	G	8_24084913_A_G_b37	0.380152007584002	0.203112984166067	primary	1
ENSG00000104728.11	ARHGEF10	1772141	1906807	8_1766203_G_A	1766203	G	A	8_1766203_G_A_b37	-1.16563921909074	0.0752029909400944	primary	0.966899128294322
ENSG00000104731.9	KLHDC4	87730090	87799598	16_87741662_C_A	87741662	C	A	16_87741662_C_A_b37	1.98189432605409	0.892961883689234	primary	1
ENSG00000104756.11	KCTD9	25285365	25315992	8_25964916_A_G	25964916	A	G	8_25964916_A_G_b37	0.873019024454152	0.288420219558051	primary	1
ENSG00000104765.10	BNIP3L	26240413	26363152	8_27231216_A_T	27231216	A	TRUE	8_27231216_A_T_b37	1.38786106575662	0.433983598394216	primary	1
ENSG00000104774.8	MAN2B1	12757324	12777556	19_13302335_T_C	13302335	TRUE	C	19_13302335_T_C_b37;19_13302335_T_*_b37	1.99939496277148	0.980376009804682	primary	1
ENSG00000104833.6	TUBB4A	6494329	6502859	19_6835564_T_C	6835564	TRUE	C	19_6835564_T_C_b37	-0.577631973350435	0.108383695165963	primary	0.967696589721635
ENSG00000104835.10	SARS2	39405905	39440495	19_39423953_G_A	39423953	G	A	19_39423953_G_A_b37	-1.63162972763939	0.056691277031565	primary	0.966899128294322
ENSG00000104859.10	CLASRP	45542297	45574214	19_46488892_ATG_A	46488892	ATG	A	19_46488892_ATG_A_b37	-0.730347904363953	0.0984578349999578	primary	0.966899128294322
ENSG00000104866.6	PPP1R37	45594653	45651335	19_44684239_CAAAAAAAAAA_C	44684239	CAAAAAAAAAA	C	19_44684249_A_AAA_b37;19_44684240_AAAAAAAAAA_A_b37;19_44684249_A_AAAAA_b37;19_44684249_A_AAAA_b37;19_44684249_A_AA_b37;19_44684239_CAAAAAAAAAA_C_b37	0.915231983353351	0.297633361518643	primary	1
ENSG00000104872.6	PIH1D1	49949554	49956754	19_49946871_T_C	49946871	TRUE	C	19_49946871_T_C_b37	1.52682258800132	0.491529030746152	primary	1
ENSG00000104880.13	ARHGEF18	7459998	7537363	19_6776088_T_TATCCATCC	6776088	TRUE	TATCCATCC	19_6776108_C_CATCCATCCATCC_b37;19_6776108_C_CATCC_b37;19_6776104_CATCC_C_b37;19_6776100_CATCCATCC_C_b37;19_6776108_C_CATCCATCC_b37;19_6776088_TATCCATCCATCCATCCATCC_T_b37	1.90600502074926	0.759158506381579	primary	1
ENSG00000104884.10	ERCC2	45853094	45874176	19_45854919_T_G	45854919	TRUE	G	19_45854919_T_G_b37	1.99453358337951	0.94106193175503	primary	1
ENSG00000104889.4	RNASEH2A	12917393	12924452	19_12837303_C_T	12837303	C	TRUE	19_12837303_C_T_b37	1.46178120619788	0.463171854885216	primary	1
ENSG00000104892.12	KLC3	45836691	45854778	19_45855262_G_T	45855262	G	TRUE	19_45855262_G_T_b37	-0.864807169223241	0.0905365596771044	primary	0.966899128294322
ENSG00000104894.7	CD37	49838427	49846592	19_49863709_T_C	49863709	TRUE	C	19_49863709_T_C_b37;19_49863709_T_G_b37	1.96251866341481	0.846488336589477	primary	1
ENSG00000104899.4	AMH	2249307	2252072	19_2248683_C_T	2248683	C	TRUE	19_2248683_C_T_b37	1.97545865743677	0.875515361429039	primary	1
ENSG00000104903.4	LYL1	13209846	13213975	19_13152607_CAAAAAAA_C	13152607	CAAAAAAA	C	19_13152613_AA_A_b37;19_13152614_A_AA_b37;19_13152607_C_A_b37;19_13152612_AAA_A_b37;19_13152614_A_AAAAAA_b37;19_13152607_CAAAAAAA_C_b37	0.110711106093277	0.169282149175355	primary	1
ENSG00000104918.4	RETN	7733929	7735334	19_7733855_G_A	7733855	G	A	19_7733855_G_A_b37	1.90735677067141	0.760843352281299	primary	1
ENSG00000104921.10	FCER2	7753643	7767032	19_7766274_T_C	7766274	TRUE	C	19_7766274_T_C_b37	1.71516245623229	0.593547907414993	primary	1
ENSG00000104936.13	DMPK	46272974	46285810	19_46296230_A_T	46296230	A	TRUE	19_46296230_A_T_b37	1.987218242361	0.909985812806143	primary	1
ENSG00000104953.14	TLE6	2977443	2995177	19_2986192_T_C	2986192	TRUE	C	19_2986192_T_C_b37	0.624736859147561	0.240909657543018	primary	1
ENSG00000104969.5	SGTA	2754711	2783369	19_3134362_T_C	3134362	TRUE	C	19_3134362_T_C_b37	1.66663140967171	0.563682240245305	primary	1
ENSG00000104973.10	MED25	50321538	50342073	19_50322100_A_G	50322100	A	G	19_50322100_A_G_b37	-0.0268533175158154	0.154540287869423	primary	0.984677255798364
ENSG00000104976.7	SNAPC2	7985200	7988135	19_7783952_C_T	7783952	C	TRUE	19_7783952_C_T_b37	1.99919346243883	0.977343439281611	primary	1
ENSG00000104980.3	TIMM44	7991602	8008805	19_8013884_G_A	8013884	G	A	19_8013884_G_A_b37	1.42850048798073	0.449663664805251	primary	1
ENSG00000104983.4	CCDC61	46498338	46524576	19_47215552_C_T	47215552	C	TRUE	19_47215552_C_T_b37	1.34375029769853	0.417887069913948	primary	1
ENSG00000104998.2	IL27RA	14142559	14163743	19_14149682_A_G	14149682	A	G	19_14149682_A_G_b37	1.86621664311724	0.714541130755925	primary	1
ENSG00000105011.4	ASF1B	14230320	14247768	19_14656222_G_GCACCGCTGTCTCCTCTC	14656222	G	GCACCGCTGTCTCCTCTC	19_14656222_G_GCACCGCTGTCTCCTCTC_b37	1.99835188661837	0.967617205565063	primary	1
ENSG00000105048.12	TNNT1	55644161	55660722	19_55658387_T_C	55658387	TRUE	C	19_55658387_T_C_b37	1.79529428729325	0.650949044152128	primary	1
ENSG00000105072.4	C19orf44	16607121	16632163	19_16600823_T_C	16600823	TRUE	C	19_16600823_T_C_b37	1.91107253557789	0.765545116057607	primary	1
ENSG00000105135.11	ILVBL	15225794	15236596	19_15261722_G_A	15261722	G	A	19_15261722_G_A_b37	1.99545547439379	0.946252843251398	primary	1
ENSG00000105136.15	ZNF419	57999078	58006048	19_57964588_TCCTCTC_T	57964588	TCCTCTC	TRUE	19_57964588_TCCTCTC_T_b37;19_57964588_TCCTCTC_*_b37	1.53005466701802	0.493012319002452	primary	1
ENSG00000105143.8	SLC1A6	15060845	15133802	19_15083485_T_C	15083485	TRUE	C	19_15083485_T_C_b37	1.23893323817492	0.382994888334074	primary	1
ENSG00000105146.8	AURKC	57742376	57746916	19_57721716_G_A	57721716	G	A	19_57721716_G_A_b37	1.97207480964698	0.867284820267632	primary	1
ENSG00000105173.9	CCNE1	30302804	30315215	19_30313576_C_T	30313576	C	TRUE	19_30313576_C_T_b37	-1.06473441259914	0.0800082358092642	primary	0.966899128294322
ENSG00000105176.13	URI1	30414550	30506611	19_29858638_C_T	29858638	C	TRUE	19_29858638_C_T_b37	-2.25934477700412	0.0390349748418708	primary	0.966899128294322
ENSG00000105185.7	PDCD5	33071973	33078358	19_33618046_GA_G	33618046	GA	G	19_33618046_GA_G_b37;19_33618046_G_A_b37	1.06638645333328	0.333925704271218	primary	1
ENSG00000105186.10	ANKRD27	33087912	33167503	19_33143605_G_A	33143605	G	A	19_33143605_G_A_b37	1.99053225878015	0.922486314702475	primary	1
ENSG00000105193.4	RPS16	39923846	39926588	19_39925482_A_T	39925482	A	TRUE	19_39925482_A_T_b37	-0.751735768914841	0.0971489111162645	primary	0.966899128294322
ENSG00000105197.6	TIMM50	39971051	39984422	19_39835498_A_G	39835498	A	G	19_39835498_A_G_b37	0.83764964434522	0.28097863018345	primary	1
ENSG00000105229.2	PIAS4	4007643	4039384	19_3529723_T_C	3529723	TRUE	C	19_3529723_T_C_b37;19_3529723_T_TGGGAGAGCGGATGGGAGAGC_b37;19_3529723_T_TGGGAGAGCGGATGGGAGAGCGGATGGGAGAGC_b37;19_3529723_T_TGGGAGAGC_b37	0.317497167178772	0.194592216611541	primary	1
ENSG00000105248.11	CCDC94	4247075	4269087	19_3327687_C_G	3327687	C	G	19_3327687_C_G_b37	1.60217400000192	0.528214142020622	primary	1
ENSG00000105270.10	CLIP3	36505561	36524245	19_36293275_C_T	36293275	C	TRUE	19_36293275_C_T_b37	-1.65198133552121	0.056002552234155	primary	0.966899128294322
ENSG00000105281.8	SLC1A5	47278139	47291851	19_46488804_G_A	46488804	G	A	19_46488804_G_A_b37	0.915842791196155	0.297769418027572	primary	1
ENSG00000105290.7	APLP1	36358800	36370693	19_36358563_T_C	36358563	TRUE	C	19_36358563_T_C_b37;19_36358563_T_*_b37	1.98031088480866	0.88840881608572	primary	1
ENSG00000105298.9	CACTIN	3610638	3626813	19_3327687_C_G	3327687	C	G	19_3327687_C_G_b37	0.63624994755537	0.24288862064473	primary	1
ENSG00000105325.9	FZR1	3506270	3538328	19_2929085_C_G	2929085	C	G	19_2929085_C_G_b37	1.95310046223312	0.828548914493472	primary	1
ENSG00000105341.14	ATP5SL	41937222	41946622	19_42420995_G_GAC	42420995	G	GAC	19_42420995_G_GAC_b37	1.99908983152136	0.975932272777379	primary	1
ENSG00000105357.11	MYH14	50691442	50813802	19_50718696_C_G	50718696	C	G	19_50718696_C_G_b37;19_50718696_C_A_b37	1.88172455759081	0.730912490365499	primary	1
ENSG00000105369.5	CD79A	42381189	42385439	19_42326921_A_G	42326921	A	G	19_42326921_A_G_b37	1.6689619507174	0.56504848542913	primary	1
ENSG00000105372.2	RPS19	42363987	42376994	19_42321313_CT_C	42321313	CT	C	19_42321314_TTT_T_b37;19_42321315_TT_T_b37;19_42321316_T_TT_b37;19_42321313_CTTT_C_b37	1.78936705420529	0.646271759336002	primary	1
ENSG00000105376.4	ICAM5	10400656	10407454	19_10400110_G_C	10400110	G	C	19_10400110_G_C_b37	1.99412037855745	0.93887915783522	primary	1
ENSG00000105402.3	NAPA	47990893	48018497	19_48054608_C_T	48054608	C	TRUE	19_48054608_C_T_b37	1.88095022468906	0.73006737849661	primary	1
ENSG00000105419.13	MEIS3	47906380	47922780	19_48576770_A_C	48576770	A	C	19_48576770_A_C_b37	1.98274790976893	0.895500645099061	primary	1
ENSG00000105429.8	MEGF8	42829760	42882921	19_42098544_G_A	42098544	G	A	19_42098544_G_A_b37	1.61053852573286	0.532582609586549	primary	1
ENSG00000105438.4	KDELR1	48885826	48894810	19_49527585_G_A	49527585	G	A	19_49527585_G_A_b37	1.1730969694845	0.363169581421443	primary	1
ENSG00000105443.9	CYTH2	48972288	48985571	19_48984178_G_C	48984178	G	C	19_48984178_G_C_b37	-0.249963677412325	0.133617538855003	primary	0.974502319962725
ENSG00000105479.11	CCDC114	48799713	48825151	19_48799027_A_C	48799027	A	C	19_48799027_A_C_b37	1.79232527022418	0.648596063636116	primary	1
ENSG00000105497.3	ZNF175	52074550	52092991	19_52054601_T_C	52054601	TRUE	C	19_52054601_T_C_b37	-2.23942034895026	0.0394956494274358	primary	0.966899128294322
ENSG00000105499.9	PLA2G4C	48551099	48614074	19_48613788_T_TGCTCCGGAATCCGGTGCGGAGGCTTGGGCTCCGGAATCCGGTGCGGAGGCTTGG	48613788	TRUE	TGCTCCGGAATCCGGTGCGGAGGCTTGGGCTCCGGAATCCGGTGCGGAGGCTTGG	19_48613788_T_TGCTCCGGAATCCGGTGCGGAGGCTTGGGCTCCGGAATCCGGTGCGGAGGCTTGG_b37;19_48613788_T_TGCTCCGGAATCCGGTGCGGAGGCTTGG_b37;19_48613788_T_G_b37;19_48613788_T_TGCTCCGGAATCCGGTACGGAGGCTTGG_b37;19_48613788_T_TCCGGAATCCGGTGCGGAGGCTTGGGCTCCGGAATCCGGTGCGGAGGCTTGG_b37;19_48613788_T_TGCTCCGGAATCCGGTGCGGAGGCTTGGGCTCCGGAATCCGGTGCGGAGGCTTGGGCTCCGGAATCCGGTGCGGAGGCTTGG_b37	0.618912114447994	0.23991592776412	primary	1
ENSG00000105501.7	SIGLEC5	52114780	52150151	19_52133734_G_A	52133734	G	A	19_52133734_G_A_b37	1.92609024918647	0.785726994012046	primary	1
ENSG00000105520.6	DKFZP761J1410	11466061	11476374	19_11439759_G_A	11439759	G	A	19_11439759_G_A_b37	1.95450789834558	0.831101728169827	primary	1
ENSG00000105523.3	FAM83E	49104066	49118111	19_49157438_G_T	49157438	G	TRUE	19_49157438_G_T_b37	-1.08141852433369	0.0791914298935867	primary	0.966899128294322
ENSG00000105538.4	RASIP1	49223843	49243978	19_49213284_G_A	49213284	G	A	19_49213284_G_A_b37	-0.637578605370891	0.104362496475284	primary	0.966899128294322
ENSG00000105556.6	MIER2	305574	344798	19_473735_A_G	473735	A	G	19_473735_A_G_b37	1.9957699641518	0.948143166815405	primary	1
ENSG00000105568.13	PPP2R1A	52693291	52730687	19_53441741_T_C	53441741	TRUE	C	19_53441741_T_C_b37	1.98898255454969	0.916404359012303	primary	1
ENSG00000105583.5	WDR83OS	12778884	12782170	19_12833400_G_A	12833400	G	A	19_12833400_G_A_b37;19_12833400_GAAAGA_*_b37	1.84662806660708	0.695333621717699	primary	1
ENSG00000105607.8	GCDH	13001839	13025021	19_13010520_A_G	13010520	A	G	19_13010520_A_G_b37	1.48176999750967	0.471597690646325	primary	1
ENSG00000105612.4	DNASE2	12986024	12992282	19_13532117_C_T	13532117	C	TRUE	19_13532117_C_T_b37	0.443549043215171	0.212185625963464	primary	1
ENSG00000105617.3	LENG1	54658898	54663620	19_54802105_C_T	54802105	C	TRUE	19_54802105_C_T_b37	1.99339643874555	0.935233355757622	primary	1
ENSG00000105649.5	RAB3A	18307593	18314884	19_17839367_C_CT	17839367	C	CT	19_17839368_TT_T_b37;19_17839369_T_TT_b37;19_17839367_CTT_C_b37;19_17839369_T_TTT_b37	1.6514817954685	0.554953139423178	primary	1
ENSG00000105668.3	UPK1A	36157714	36169367	19_36157264_TCATC_T	36157264	TCATC	TRUE	19_36157264_TCATC_T_b37	1.62864691138066	0.542267641196217	primary	1
ENSG00000105669.8	COPE	19010322	19030206	19_19017572_T_C	19017572	TRUE	C	19_19017572_T_C_b37	1.74326604243856	0.612372901174979	primary	1
ENSG00000105679.4	GAPDHS	36024313	36036218	19_35729487_G_A	35729487	G	A	19_35729487_G_A_b37	1.9116734031445	0.766315418501929	primary	1
ENSG00000105708.8	ZNF14	19821279	19843906	19_19841443_C_T	19841443	C	TRUE	19_19841443_C_T_b37	1.31498154470319	0.407863974956664	primary	1
ENSG00000105711.6	SCN1B	35521587	35531352	19_34920999_C_T	34920999	C	TRUE	19_34920999_C_T_b37	1.2982469506037	0.402195270491216	primary	1
ENSG00000105738.6	SIPA1L3	38397867	38699012	19_38510742_A_C	38510742	A	C	19_38510742_A_C_b37;19_38510742_A_*_b37	-1.61900497268653	0.0571230283093055	primary	0.966899128294322
ENSG00000105750.10	ZNF85	21106027	21133503	19_21030146_ACC_A	21030146	ACC	A	19_21030146_ACC_A_b37	-2.09868892812256	0.0429164808641168	primary	0.966899128294322
ENSG00000105771.9	SMG9	44235300	44259142	19_44268006_T_C	44268006	TRUE	C	19_44268006_T_C_b37	1.61755341071557	0.536296762980194	primary	1
ENSG00000105784.11	RUNDC3B	87256863	87461611	7_87337512_C_A	87337512	C	A	7_87337512_C_A_b37	1.91270551281696	0.767645250435616	primary	1
ENSG00000105792.15	C7orf63	89874487	89940377	7_89994766_T_C	89994766	TRUE	C	7_89994766_T_C_b37	1.12759158346307	0.350289418959957	primary	1
ENSG00000105793.11	GTPBP10	89964536	90020769	7_90022304_T_C	90022304	TRUE	C	7_90022304_T_C_b37	1.27019425015624	0.392946159769872	primary	1
ENSG00000105808.13	RASA4	102220092	102257204	7_102114508_A_G	102114508	A	G	7_102114508_A_G_b37;7_102114508_A_*_b37	1.98913555562422	0.916984727746484	primary	1
ENSG00000105819.9	PMPCB	102937868	102969958	7_103049477_C_T	103049477	C	TRUE	7_103049477_C_T_b37	1.98682132523936	0.908604909975769	primary	1
ENSG00000105821.10	DNAJC2	102952920	102985320	7_102158805_TTGTGTGTG_T	102158805	TTGTGTGTG	TRUE	7_102158805_TTGTGTGTG_T_b37;7_102158809_GTGTG_G_b37;7_102158811_GTG_G_b37	-0.496759453062168	0.114080819689866	primary	0.972446973097205
ENSG00000105849.5	TWISTNB	19735084	19748710	7_20362676_T_C	20362676	TRUE	C	7_20362676_T_C_b37	1.24010069794804	0.383360037647865	primary	1
ENSG00000105852.6	PON3	94989255	95025680	7_94955528_C_T	94955528	C	TRUE	7_94955528_C_T_b37	1.04212473910957	0.327722785451837	primary	1
ENSG00000105865.6	DUS4L	107203928	107218906	7_106528244_G_T	106528244	G	TRUE	7_106528244_G_T_b37	-1.13133594788042	0.0768007803351379	primary	0.966899128294322
ENSG00000105875.9	WDR91	134868589	134896316	7_134856070_T_G	134856070	TRUE	G	7_134856070_T_G_b37	1.03266468347829	0.325345643543125	primary	1
ENSG00000105877.13	DNAH11	21582832	21941457	7_21588243_A_C	21588243	A	C	7_21588243_A_C_b37	1.78363950125868	0.641827139140332	primary	1
ENSG00000105889.10	STEAP1B	22459062	22672544	7_22800929_C_G	22800929	C	G	7_22800929_C_G_b37	0.824572534549134	0.278288842436505	primary	1
ENSG00000105926.11	MPP6	24612886	24733812	7_25378890_G_C	25378890	G	C	7_25378890_G_C_b37	1.85977446002607	0.708056897938644	primary	1
ENSG00000105953.10	OGDH	44646170	44748665	7_44588206_T_C	44588206	TRUE	C	7_44588206_T_C_b37	1.07343882675787	0.335758099194813	primary	1
ENSG00000105963.9	ADAP1	937539	995043	7_949701_A_AGT	949701	A	AGT	7_949701_A_AGT_b37	1.98090019408505	0.890080737008005	primary	1
ENSG00000105968.14	H2AFV	44866389	44887682	7_45048917_A_AAAG	45048917	A	AAAG	7_45048917_A_G_b37;7_45048917_A_AG_b37;7_45048917_A_AAG_b37;7_45048917_A_AAAG_b37;7_45048917_A_AAAAG_b37	1.01285162608201	0.320440336973605	primary	1
ENSG00000105982.12	RNF32	156432974	156469824	7_156543698_A_G	156543698	A	G	7_156543698_A_G_b37	1.56206593113211	0.508121281454953	primary	1
ENSG00000105983.15	LMBR1	156461645	156685924	7_155563307_TCC_T	155563307	TCC	TRUE	7_155563307_TCC_T_b37;7_155563307_TCC_*_b37;7_155563308_CC_C_b37	1.50823975469075	0.483143148356208	primary	1
ENSG00000105988.6	NHP2P1	93976088	93976550	10_93112342_C_T	93112342	C	TRUE	10_93112342_C_T_b37	0.892393516931861	0.292602838388068	primary	1
ENSG00000105993.10	DNAJB6	157128074	157210133	7_157193955_T_C	157193955	TRUE	C	7_157193955_T_C_b37	1.45565539452491	0.460637737417692	primary	1
ENSG00000105996.5	HOXA2	27139720	27142430	7_27145350_A_G	27145350	A	G	7_27145350_A_G_b37	1.64001219354077	0.54851300755777	primary	1
ENSG00000105997.18	HOXA3	27145802	27192200	7_26315733_A_C	26315733	A	C	7_26315733_A_C_b37	0.666899237435246	0.248254337198038	primary	1
ENSG00000106052.9	TAX1BP1	27778949	27884183	7_28311452_G_C	28311452	G	C	7_28311452_G_C_b37	1.45704910571294	0.461212346618983	primary	1
ENSG00000106066.9	CPVL	29034846	29235067	7_29194143_G_A	29194143	G	A	7_29194143_G_A_b37	1.97561876039026	0.875918782530402	primary	1
ENSG00000106069.16	CHN2	29161889	29553944	7_29590471_G_A	29590471	G	A	7_29590471_G_A_b37	1.02067513700104	0.322365543463796	primary	1
ENSG00000106077.14	ABHD11	73150423	73153197	7_73175352_A_G	73175352	A	G	7_73175352_A_G_b37	1.67813231059722	0.570487388031902	primary	1
ENSG00000106100.6	NOD1	30464142	30518400	7_30725439_G_A	30725439	G	A	7_30725439_G_A_b37	-0.590895743005149	0.107479536576076	primary	0.966899128294322
ENSG00000106113.14	CRHR2	30692199	30739745	7_30748323_T_C	30748323	TRUE	C	7_30748323_T_C_b37	0.660280659764339	0.247083469186515	primary	1
ENSG00000106125.14	FAM188B	30811032	30932002	7_30919553_CA_C	30919553	CA	C	7_30919553_CA_C_b37	1.55541952816475	0.50491990177867	primary	1
ENSG00000106133.13	NSUN5P2	72418119	72425329	7_72436652_A_G	72436652	A	G	7_72436652_A_G_b37	-1.70691929803957	0.0541873176391889	primary	0.966899128294322
ENSG00000106153.12	CHCHD2	56169261	56174269	7_56017296_G_A	56017296	G	A	7_56017296_G_A_b37	1.99997820981616	0.996275491828936	primary	1
ENSG00000106178.2	CCL24	75440982	75452674	7_75465532_G_A	75465532	G	A	7_75465532_G_A_b37	0.766352352842205	0.266698828616498	primary	1
ENSG00000106258.9	CYP3A5	99245816	99277621	7_99331042_T_G	99331042	TRUE	G	7_99331042_T_G_b37	1.88962270919137	0.7397150038249	primary	1
ENSG00000106263.13	EIF3B	2393720	2420380	7_2446834_G_C	2446834	G	C	7_2446834_G_C_b37	1.40127205874342	0.439063786111517	primary	1
ENSG00000106266.4	SNX8	2291404	2393953	7_3071724_C_T	3071724	C	TRUE	7_3071724_C_T_b37	1.92369828356436	0.78237321893953	primary	1
ENSG00000106268.11	NUDT1	2281856	2290781	7_2250921_G_A	2250921	G	A	7_2250921_G_A_b37	1.69695498925512	0.581979739894948	primary	1
ENSG00000106290.10	TAF6	99704692	99717464	7_98980659_T_G	98980659	TRUE	G	7_98980659_T_G_b37	-0.0163272135446277	0.155615142592156	primary	0.984677255798364
ENSG00000106305.5	AIMP2	6048875	6063465	7_5855349_A_T	5855349	A	TRUE	7_5855349_A_T_b37;7_5855349_AT_A_b37	1.93583418489789	0.800028884222559	primary	1
ENSG00000106330.7	MOSPD3	100209724	100213007	7_99375099_TTGTG_T	99375099	TTGTG	TRUE	7_99375103_GTGTGTGTGTG_G_b37;7_99375101_GTGTGTGTGTGTG_G_b37;7_99375099_TTGTGTGTGTGTGTG_T_b37;7_99375105_GTGTGTGTG_G_b37;7_99375111_GTG_G_b37;7_99375109_GTGTG_G_b37	-0.323750422081048	0.127412499921935	primary	0.974502319962725
ENSG00000106348.12	IMPDH1	128032330	128050306	7_128021629_T_C	128021629	TRUE	C	7_128021629_T_C_b37	1.22257446015146	0.377929659431393	primary	1
ENSG00000106367.9	AP1S1	100797677	100804877	7_100798165_C_G	100798165	C	G	7_100798165_C_G_b37	-0.489204747308577	0.114629632758722	primary	0.972446973097205
ENSG00000106392.6	C1GALT1	7196564	7288282	7_7391326_A_G	7391326	A	G	7_7391326_A_G_b37	1.28118384100503	0.396532505191676	primary	1
ENSG00000106399.7	RPA3	7676148	7758238	7_7679885_G_A	7679885	G	A	7_7679885_G_A_b37	-0.815879695849844	0.0933357161143586	primary	0.966899128294322
ENSG00000106400.7	ZNHIT1	100860948	100867471	7_100896001_G_T	100896001	G	TRUE	7_100896001_G_T_b37	-3.45163770746763	0.0195499915260148	primary	0.90341001575843
ENSG00000106404.9	CLDN15	100875372	100882101	7_100890252_A_T	100890252	A	TRUE	7_100890252_A_T_b37	0.283979391123921	0.190206086867814	primary	1
ENSG00000106460.14	TMEM106B	12250866	12282993	7_12293548_G_T	12293548	G	TRUE	7_12293548_G_T_b37	1.96633220525609	0.85441524343825	primary	1
ENSG00000106462.6	EZH2	148504474	148581413	7_148604920_T_C	148604920	TRUE	C	7_148604920_T_C_b37	1.99973352919392	0.986975963883663	primary	1
ENSG00000106477.14	CEP41	130033611	130082274	7_130701051_C_T	130701051	C	TRUE	7_130701051_C_T_b37	1.96742230682116	0.856765614298897	primary	1
ENSG00000106524.4	ANKMY2	16639400	16685442	7_16681686_T_TAA	16681686	TRUE	TAA	7_16681686_T_TAA_b37	1.49397103131651	0.476862956545083	primary	1
ENSG00000106526.6	ACTR3C	149941004	150020814	7_149991308_G_A	149991308	G	A	7_149991308_G_A_b37	1.97905399969841	0.884926159427216	primary	1
ENSG00000106537.7	TSPAN13	16793159	16824161	7_16807568_G_A	16807568	G	A	7_16807568_G_A_b37	1.96400220763235	0.849520051423501	primary	1
ENSG00000106538.5	RARRES2	150035407	150038763	7_150037927_C_T	150037927	C	TRUE	7_150037927_C_T_b37	-0.344164233025367	0.12575299003858	primary	0.974502319962725
ENSG00000106541.7	AGR2	16831434	16873057	7_16859755_C_T	16859755	C	TRUE	7_16859755_C_T_b37	1.31993033156095	0.409562735080268	primary	1
ENSG00000106560.6	GIMAP2	150382784	150390729	7_150341555_T_C	150341555	TRUE	C	7_150341555_T_C_b37	1.51456349286718	0.485970067208822	primary	1
ENSG00000106565.13	TMEM176B	150488372	150498448	7_150458525_C_G	150458525	C	G	7_150458525_C_G_b37	0.447747221280224	0.212803177651368	primary	1
ENSG00000106591.3	MRPL32	42971798	42988557	7_42967505_C_CAA	42967505	C	CAA	7_42967505_C_CAA_b37;7_42967505_C_CA_b37;7_42967505_C_CAAA_b37	1.55158107321859	0.503086738629617	primary	1
ENSG00000106603.13	COA1	43648054	43769316	7_43794217_T_C	43794217	TRUE	C	7_43794217_T_C_b37	1.71615918848829	0.594194792238438	primary	1
ENSG00000106605.6	BLVRA	43798278	43846939	7_43778495_T_C	43778495	TRUE	C	7_43778495_T_C_b37	-1.73252391769324	0.0533627028958437	primary	0.966899128294322
ENSG00000106608.12	URGCP	43915492	43966010	7_43266296_A_AGGCCAGGGAGCTGCAAG	43266296	A	AGGCCAGGGAGCTGCAAG	7_43266296_A_AGGCCAGGGAGCTGCAAG_b37	1.81572249547662	0.667722702195388	primary	1
ENSG00000106610.10	STAG3L4	66767607	66786513	7_66784699_A_G	66784699	A	G	7_66784699_A_G_b37	1.36806459458762	0.42664628203065	primary	1
ENSG00000106615.5	RHEB	151163097	151217206	7_150286361_A_G	150286361	A	G	7_150286361_A_G_b37	-2.20310501430163	0.0403500335712421	primary	0.966899128294322
ENSG00000106628.6	POLD2	44154285	44163957	7_44151986_G_A	44151986	G	A	7_44151986_G_A_b37	1.07170733565022	0.335306968501274	primary	1
ENSG00000106633.11	GCK	44183871	44237769	7_44185805_C_G	44185805	C	G	7_44185805_C_G_b37	1.88181966895581	0.731016508644727	primary	1
ENSG00000106638.11	TBL2	72983261	72993121	7_73074587_C_G	73074587	C	G	7_73074587_C_G_b37	1.99973451758069	0.987000138400162	primary	1
ENSG00000106665.11	CLIP2	73703804	73820273	7_73636406_C_CT	73636406	C	CT	7_73636406_C_CT_b37	1.96235425708005	0.846156221349006	primary	1
ENSG00000106686.12	SPATA6L	4553385	4666674	9_4666069_A_ATCTT	4666069	A	ATCTT	9_4666069_A_ATCTT_b37	-0.0373109733395722	0.153480755839365	primary	0.983299332344912
ENSG00000106688.7	SLC1A1	4490443	4587469	9_4490134_T_G	4490134	TRUE	G	9_4490134_T_G_b37	0.771304056115923	0.267660795898168	primary	1
ENSG00000106733.16	NMRK1	77675488	77703133	9_77684690_A_C	77684690	A	C	9_77684690_A_C_b37	1.04630643412133	0.328780910523241	primary	1
ENSG00000106771.8	TMEM245	111777431	111882225	9_111877963_T_C	111877963	TRUE	C	9_111877963_T_C_b37	-1.24093715479921	0.0718195460925074	primary	0.966899128294322
ENSG00000106804.6	C5	123714615	123812554	9_123190336_C_T	123190336	C	TRUE	9_123190336_C_T_b37	1.63713415916709	0.546918912850757	primary	1
ENSG00000106853.12	PTGR1	114312001	114362135	9_114376753_A_G	114376753	A	G	9_114376753_A_G_b37	1.95969837409393	0.840891990033353	primary	1
ENSG00000106868.12	SUSD1	114803064	114937688	9_114937689_T_C	114937689	TRUE	C	9_114937689_T_C_b37	1.05585737748834	0.331214737401952	primary	1
ENSG00000106993.7	CDC37L1	4679558	4708398	9_4753141_GAAAGAAAAGAAAAGAAAAGAAAAGA_G	4753141	GAAAGAAAAGAAAAGAAAAGAAAAGA	G	9_4753141_GAAAGAAAAGAAAAGAAAAGAAAAGA_G_b37;9_4753151_AAAAGAAAAGAAAAGA_A_b37;9_4753156_AAAAGAAAAGA_A_b37;9_4753166_A_AAAAGA_b37;9_4753166_A_AAAAGAAAAGAAAAGA_b37;9_4753166_A_AAAAGAAAAGA_b37	1.9993070803198	0.978999416742112	primary	1
ENSG00000107020.5	PLGRKT	5357972	5437878	9_5381870_A_G	5381870	A	G	9_5381870_A_G_b37	0.0246182237724497	0.159877773617873	primary	1
ENSG00000107021.11	TBC1D13	131549482	131572711	9_132474829_C_T	132474829	C	TRUE	9_132474829_C_T_b37	1.81933539356442	0.670802709353186	primary	1
ENSG00000107036.7	KIAA1432	5629024	5776557	9_6611333_G_A	6611333	G	A	9_6611333_G_A_b37	-0.566511983574856	0.109148157001999	primary	0.971702782490313
ENSG00000107077.13	KDM4C	6720862	7175648	9_8016743_G_C	8016743	G	C	9_8016743_G_C_b37	1.78849345848903	0.645589146223629	primary	1
ENSG00000107099.11	DOCK8	214853	465259	9_142151_A_G	142151	A	G	9_142151_A_G_b37	1.12919887618045	0.350733619167526	primary	1
ENSG00000107104.14	KANK1	470290	746105	9_988376_T_C	988376	TRUE	C	9_988376_T_C_b37	0.764200990254267	0.26628222581797	primary	1
ENSG00000107130.6	NCS1	132934856	132999583	9_132500907_C_A	132500907	C	A	9_132500907_C_A_b37;9_132500907_C_T_b37	0.875731031801934	0.289001088133581	primary	1
ENSG00000107147.7	KCNT1	138594030	138684992	9_138621779_C_T	138621779	C	TRUE	9_138621779_C_T_b37	-0.085779668423811	0.148676296615456	primary	0.977940472626051
ENSG00000107164.15	FUBP3	133454351	133513739	9_133753040_A_T	133753040	A	TRUE	9_133753040_A_T_b37	1.97707165934207	0.879643569068517	primary	1
ENSG00000107165.8	TYRP1	12685438	12710290	9_12038246_A_G	12038246	A	G	9_12038246_A_G_b37	0.453852699544541	0.213705106105804	primary	1
ENSG00000107185.8	RGP1	35749202	35758572	9_35315051_ATT_A	35315051	ATT	A	9_35315052_TT_T_b37;9_35315051_ATT_A_b37;9_35315051_A_T_b37;9_35315053_T_TT_b37	0.646202982791237	0.244615412452094	primary	1
ENSG00000107201.5	DDX58	32455299	32526322	9_32490675_G_T	32490675	G	TRUE	9_32490675_G_T_b37	1.72856788887407	0.602372714030175	primary	1
ENSG00000107290.9	SETX	135136742	135230372	9_135377650_ATATT_A	135377650	ATATT	A	9_135377652_ATTTT_T_b37;9_135377653_TTTT_T_b37;9_135377656_T_TTTT_b37;9_135377650_ATATTTT_*_b37;9_135377656_T_TTT_b37;9_135377651_TATTTT_T_b37	1.74762072671047	0.615404718354827	primary	1
ENSG00000107485.11	GATA3	8095566	8117161	10_8512212_A_T	8512212	A	TRUE	10_8512212_A_T_b37	1.74495525552402	0.613545105812119	primary	1
ENSG00000107521.14	HPS1	100175954	100206684	10_100186601_G_A	100186601	G	A	10_100186601_G_A_b37	-0.389314348847165	0.122167200698994	primary	0.972446973097205
ENSG00000107560.6	RAB11FIP2	119764426	119806114	10_119637172_C_A	119637172	C	A	10_119637172_C_A_b37	1.69251342717826	0.57922663565713	primary	1
ENSG00000107611.10	CUBN	16865962	17171830	10_17176321_GC_G	17176321	GC	G	10_17176321_GC_G_b37	1.73551032129603	0.607052327733409	primary	1
ENSG00000107614.17	TRDMT1	17184252	17244053	10_17247042_TA_T	17247042	TA	TRUE	10_17247042_TA_T_b37	0.828046652693047	0.279000243491496	primary	1
ENSG00000107623.4	GDF10	48425814	48438976	10_48426798_C_T	48426798	C	TRUE	10_48426798_C_T_b37	1.67996838989438	0.571588649058793	primary	1
ENSG00000107625.8	DDX50	70661033	70706603	10_70590946_C_T	70590946	C	TRUE	10_70590946_C_T_b37;10_70590946_C_*_b37	1.93714184633427	0.802034243048825	primary	1
ENSG00000107643.11	MAPK8	49514697	49647403	10_49651349_T_C	49651349	TRUE	C	10_49651349_T_C_b37	1.47670110688341	0.469437850508013	primary	1
ENSG00000107669.13	ATE1	123499938	123688316	10_122914748_T_TG	122914748	TRUE	TG	10_122914748_T_TG_b37	1.96932922410906	0.860976904947929	primary	1
ENSG00000107672.10	NSMCE4A	123716602	123734732	10_123662683_A_C	123662683	A	C	10_123662683_A_C_b37	1.62744181717517	0.541613130818853	primary	1
ENSG00000107679.10	PLEKHA1	124134211	124191867	10_124154626_C_T	124154626	C	TRUE	10_124154626_C_T_b37	1.87697802223306	0.725779745103007	primary	1
ENSG00000107736.15	CDH23	73156690	73575702	10_73481451_C_T	73481451	C	TRUE	10_73481451_C_T_b37	0.409067464259806	0.207192951071223	primary	1
ENSG00000107738.15	C10orf54	73507315	73533255	10_73483756_T_C	73483756	TRUE	C	10_73483756_T_C_b37	1.97642187365886	0.877963218424761	primary	1
ENSG00000107742.8	SPOCK2	73818792	73848790	10_73982229_TAA_T	73982229	TAA	TRUE	10_73982231_AA_A_b37;10_73982229_TAAA_T_b37;10_73982230_AAA_A_b37;10_73982232_A_AA_b37	1.44433397946523	0.45601175860995	primary	1
ENSG00000107745.12	MICU1	74127097	74385899	10_75005075_C_T	75005075	C	TRUE	10_75005075_C_T_b37	1.71517313228765	0.593554828525899	primary	1
ENSG00000107758.11	PPP3CB	75196185	75255782	10_75380070_C_CA	75380070	C	CA	10_75380071_AA_A_b37;10_75380072_A_AA_b37;10_75380070_CAA_C_b37	1.40105953244074	0.438982571483267	primary	1
ENSG00000107771.11	CCSER2	86088341	86278273	10_86154979_TA_T	86154979	TA	TRUE	10_86154981_AA_A_b37;10_86154982_A_AA_b37;10_86154980_AAA_A_b37;10_86154979_TAAA_T_b37	-2.51036473427985	0.0336900559057041	primary	0.959572969632639
ENSG00000107819.9	SFXN3	102790990	102800998	10_102791911_C_A	102791911	C	A	10_102791911_C_A_b37	1.85625045415918	0.704581547754812	primary	1
ENSG00000107833.6	NPM3	103541081	103543170	10_102626374_T_TGCGGGCGGGCGG	102626374	TRUE	TGCGGGCGGGCGG	10_102626374_T_TGCGGGCGGGCGG_b37;10_102626374_T_TGCGGGCGG_b37;10_102626374_T_TGCGGGCAGGCGG_b37	-1.22827898763217	0.0723767128824839	primary	0.966899128294322
ENSG00000107854.5	TNKS2	93558068	93625033	10_94133111_CCT_C	94133111	CCT	C	10_94133111_CCT_C_b37;10_94133113_T_TCT_b37;10_94133113_T_TCTCTCTCT_b37	1.43572191522298	0.452541654472183	primary	1
ENSG00000107874.6	CUEDC2	104183001	104192418	10_104637508_T_C	104637508	TRUE	C	10_104637508_T_C_b37;10_104637508_T_*_b37	1.81645946942899	0.668348055722298	primary	1
ENSG00000107890.12	ANKRD26	27280842	27389421	10_26538056_G_A	26538056	G	A	10_26538056_G_A_b37	1.13050785197538	0.351095941892569	primary	1
ENSG00000107897.14	ACBD5	27484145	27531059	10_27525836_C_G	27525836	C	G	10_27525836_C_G_b37	1.07753479127905	0.336828520424339	primary	1
ENSG00000107902.9	LHPP	126150402	126306457	10_125276566_C_T	125276566	C	TRUE	10_125276566_C_T_b37	0.76969066158108	0.267346887552355	primary	1
ENSG00000107949.12	BCCIP	127512114	127542264	10_128366670_T_C	128366670	TRUE	C	10_128366670_T_C_b37	1.99506549100715	0.943997813999308	primary	1
ENSG00000107959.11	PITRM1	3179919	3215003	10_3179738_G_A	3179738	G	A	10_3179738_G_A_b37	-0.490195410202887	0.114557500263928	primary	0.972446973097205
ENSG00000107968.5	MAP3K8	30722865	30750762	10_30694453_T_A	30694453	TRUE	A	10_30694453_T_A_b37;10_30694453_T_*_b37	-1.23921497692345	0.0718950791240925	primary	0.966899128294322
ENSG00000108018.11	SORCS1	108333420	108924292	10_108996036_G_A	108996036	G	A	10_108996036_G_A_b37	1.22292253739761	0.378036448525025	primary	1
ENSG00000108039.13	XPNPEP1	111624523	111683311	10_112289493_A_G	112289493	A	G	10_112289493_A_G_b37	1.83399125352298	0.683683598290194	primary	1
ENSG00000108061.7	SHOC2	112679300	112773425	10_112431780_G_A	112431780	G	A	10_112431780_G_A_b37	1.63732831806556	0.547026182829115	primary	1
ENSG00000108064.6	TFAM	60144781	60158981	10_60849649_A_AC	60849649	A	AC	10_60849649_A_AC_b37	1.5645546246642	0.50932901082699	primary	1
ENSG00000108094.10	CUL2	35297478	35379570	10_35780430_C_T	35780430	C	TRUE	10_35780430_C_T_b37	0.616829933958343	0.239561906997906	primary	1
ENSG00000108106.9	UBE2S	55912651	55919145	19_55682054_G_A	55682054	G	A	19_55682054_G_A_b37	0.306515079136716	0.193142216262147	primary	1
ENSG00000108107.8	RPL28	55896712	55914612	19_55897327_A_G	55897327	A	G	19_55897327_A_G_b37	1.78583340865657	0.643521090217172	primary	1
ENSG00000108176.10	DNAJC12	69556426	69597924	10_69428690_C_G	69428690	C	G	10_69428690_C_G_b37	1.87874715011958	0.727679625340498	primary	1
ENSG00000108187.11	PBLD	70042416	70092806	10_70077356_G_C	70077356	G	C	10_70077356_G_C_b37	1.98359745345533	0.898091656430871	primary	1
ENSG00000108219.10	TSPAN14	82213921	82292879	10_82222097_C_G	82222097	C	G	10_82222097_C_G_b37	1.06423562608416	0.333369522119563	primary	1
ENSG00000108256.4	NUFIP2	27582853	27621136	17_26613239_C_G	26613239	C	G	17_26613239_C_G_b37	1.99584987461685	0.948634637502651	primary	1
ENSG00000108264.12	TADA2A	35766964	35839835	17_35816318_C_G	35816318	C	G	17_35816318_C_G_b37	1.97574531953387	0.876238642446295	primary	1
ENSG00000108296.7	CWC25	36956686	36981734	17_37372024_C_T	37372024	C	TRUE	17_37372024_C_T_b37	1.01043948532697	0.319849812267254	primary	1
ENSG00000108298.5	RPL19	37356535	37360980	17_36533794_G_C	36533794	G	C	17_36533794_G_C_b37	-1.04292861323074	0.0810895022052385	primary	0.966899128294322
ENSG00000108370.11	RGS9	63133548	63223821	17_63160174_C_A	63160174	C	A	17_63160174_C_A_b37	1.09282254704294	0.340864434313613	primary	1
ENSG00000108381.6	ASPA	3375667	3406713	17_3429686_C_T	3429686	C	TRUE	17_3429686_C_T_b37	1.08119228594001	0.337788222468538	primary	1
ENSG00000108384.10	RAD51C	56769933	56811703	17_57102742_T_G	57102742	TRUE	G	17_57102742_T_G_b37	1.95284095473312	0.828082616112918	primary	1
ENSG00000108395.9	TRIM37	57059998	57184282	17_56862819_TTATATATATATATA_T	56862819	TTATATATATATATA	TRUE	17_56862821_ATATATATATATATA_A_b37;17_56862835_A_ATA_b37;17_56862835_A_ATATA_b37;17_56862835_A_ATATATA_b37;17_56862823_ATATATATATATA_A_b37;17_56862819_TTATATATATATATATA_T_b37	1.49498174537439	0.477303404572285	primary	1
ENSG00000108423.10	TUBD1	57936850	57970304	17_57529534_G_T	57529534	G	TRUE	17_57529534_G_T_b37	1.70321276079767	0.585903578808616	primary	1
ENSG00000108433.11	GOSR2	45000482	45105003	17_45029668_G_T	45029668	G	TRUE	17_45029668_G_T_b37	1.99123033001297	0.925389957401896	primary	1
ENSG00000108443.9	RPS6KB1	57970446	58027925	17_58253202_G_T	58253202	G	TRUE	17_58253202_G_*_b37;17_58253202_G_T_b37	1.89458020969096	0.74542013987086	primary	1
ENSG00000108448.16	TRIM16L	18601310	18639431	17_18631714_A_G	18631714	A	G	17_18631714_A_G_b37	1.37805988360878	0.430327239051952	primary	1
ENSG00000108474.12	PIGL	16120504	16252115	17_16322676_T_C	16322676	TRUE	C	17_16322676_T_C_b37	1.99847380330175	0.968837315857742	primary	1
ENSG00000108506.7	INTS2	59942730	60005377	17_60536974_G_A	60536974	G	A	17_60536974_G_A_b37	0.489187684608623	0.219015176087696	primary	1
ENSG00000108510.5	MED13	60019965	60142643	17_61142240_C_T	61142240	C	TRUE	17_61142240_C_T_b37;17_61142240_C_CTTT_b37	-0.247896764728921	0.133796144532966	primary	0.974502319962725
ENSG00000108518.7	PFN1	4848946	4852356	17_4707619_C_A	4707619	C	A	17_4707619_C_A_b37	0.524572827724796	0.224491356469545	primary	1
ENSG00000108556.7	CHRNE	4801068	4806369	17_4805389_G_A	4805389	G	A	17_4805389_G_A_b37	1.9957727299045	0.948160098655291	primary	1
ENSG00000108559.7	NUP88	5264257	5323480	17_5322106_C_T	5322106	C	TRUE	17_5322106_C_T_b37	0.534812485823977	0.226106533215725	primary	1
ENSG00000108576.5	SLC6A4	28521336	28563020	17_28554068_C_T	28554068	C	TRUE	17_28554068_C_T_b37	1.3275590090866	0.412201858875415	primary	1
ENSG00000108587.10	GOSR1	28804379	28854610	17_27843551_G_A	27843551	G	A	17_27843551_G_A_b37	1.68844444372144	0.576727198948238	primary	1
ENSG00000108590.6	MED31	6546634	6554954	17_6527874_A_ACG	6527874	A	ACG	17_6527874_A_ACG_b37;17_6527874_A_G_b37	1.86599237686096	0.714312457155027	primary	1
ENSG00000108592.12	FTSJ3	61896792	61907372	17_61920497_T_C	61920497	TRUE	C	17_61920497_T_C_b37	-2.86020835115414	0.0274830169760667	primary	0.932153006529191
ENSG00000108599.10	AKAP10	19807614	19881656	17_19135832_C_T	19135832	C	TRUE	17_19135832_C_T_b37	0.0676030513845944	0.16449644507689	primary	1
ENSG00000108602.13	ALDH3A1	19641296	19652256	17_19653310_A_G	19653310	A	G	17_19653310_A_G_b37	0.983768803888324	0.313414651130452	primary	1
ENSG00000108622.6	ICAM2	62079953	62097994	17_62152418_C_T	62152418	C	TRUE	17_62152418_C_T_b37	0.264049748796424	0.18765277583258	primary	1
ENSG00000108641.10	B9D1	19240866	19281495	17_19341494_C_G	19341494	C	G	17_19341494_C_G_b37	0.171232793646141	0.176273226338619	primary	1
ENSG00000108654.7	DDX5	62495733	62504317	17_62178896_G_T	62178896	G	TRUE	17_62178896_G_C_b37;17_62178896_G_T_b37	1.98301131173957	0.89629691055015	primary	1
ENSG00000108666.5	C17orf75	30651583	30677042	17_30659006_T_A	30659006	TRUE	A	17_30659006_T_A_b37	1.56924765083636	0.511620012735228	primary	1
ENSG00000108671.5	PSMD11	30771278	30810336	17_31159326_G_T	31159326	G	TRUE	17_31159326_G_T_b37	1.99533815634777	0.945564579394303	primary	1
ENSG00000108771.8	DHX58	40253421	40264751	17_40264661_C_G	40264661	C	G	17_40264661_C_G_b37	1.32845705594059	0.412514183234732	primary	1
ENSG00000108774.10	RAB5C	40276993	40307035	17_40930095_A_G	40930095	A	G	17_40930095_A_G_b37	1.97312105229094	0.869772077347129	primary	1
ENSG00000108784.5	NAGLU	40688189	40696467	17_40615169_CACCGCCGAGCCCGGCTAATTTTTTTTTTCT_C	40615169	CACCGCCGAGCCCGGCTAATTTTTTTTTTCT	C	17_40615169_CACCGCCGAGCCCGGCTAATTTTTTTTTTCT_C_b37	0.968617714660468	0.309834229601607	primary	1
ENSG00000108785.7	HSD17B1P1	40698781	40700724	17_40704563_G_A	40704563	G	A	17_40704563_G_A_b37	1.99252170949876	0.931087151712208	primary	1
ENSG00000108819.9	PPP1R9B	48211103	48227991	17_48867345_T_C	48867345	TRUE	C	17_48867345_T_C_b37	1.98868924079989	0.915303033325747	primary	1
ENSG00000108823.11	SGCA	48241574	48253292	17_48243736_G_A	48243736	G	A	17_48243736_G_A_b37	1.84905513389344	0.697634040843725	primary	1
ENSG00000108828.11	VAT1	41166621	41177140	17_41225781_A_T	41225781	A	TRUE	17_41225781_A_T_b37;17_41225781_A_*_b37	1.78485169106261	0.642761793166682	primary	1
ENSG00000108830.7	RND2	41177257	41184057	17_41334016_C_A	41334016	C	A	17_41334016_C_A_b37;17_41334016_C_T_b37	1.38523793760442	0.433000422753065	primary	1
ENSG00000108840.11	HDAC5	42154113	42201070	17_42609514_GAA_G	42609514	GAA	G	17_42609515_AA_A_b37;17_42609516_A_AA_b37;17_42609514_GAA_G_b37;17_42609516_A_AAA_b37	1.77456258255097	0.634927748339045	primary	1
ENSG00000108846.11	ABCC3	48712137	48769613	17_48712087_C_T	48712087	C	TRUE	17_48712087_C_T_b37	1.06039936793718	0.332380570033722	primary	1
ENSG00000108848.11	LUC7L3	48796904	48833574	17_47938698_T_TC	47938698	TRUE	TC	17_47938698_TC_T_b37;17_47938699_C_CC_b37;17_47938699_C_CCCCCCCCCC_b37;17_47938699_C_CCC_b37;17_47938698_T_C_b37;17_47938699_C_CCCC_b37	-0.58311970320301	0.1080086011672	primary	0.966899128294322
ENSG00000108852.10	MPP2	41952724	41987068	17_41980300_T_C	41980300	TRUE	C	17_41980300_T_C_b37	1.74864617976527	0.616123420178559	primary	1
ENSG00000108854.11	SMURF2	62538412	62658186	17_61940754_C_T	61940754	C	TRUE	17_61940754_C_T_b37	1.99985186832691	0.990289238149674	primary	1
ENSG00000108932.7	SLC16A6	66263166	66287408	17_66289041_T_G	66289041	TRUE	G	17_66289041_T_G_b37	1.02871212008722	0.324359195290134	primary	1
ENSG00000108947.4	EFNB3	7608519	7614696	17_7693455_G_A	7693455	G	A	17_7693455_G_A_b37	-0.071824583541229	0.150041923840342	primary	0.980004794203648
ENSG00000108950.7	FAM20A	66531253	66597530	17_66587234_C_CT	66587234	C	CT	17_66587239_T_TTGTTT_b37;17_66587239_T_TT_b37;17_66587234_CTGTTT_C_b37;17_66587239_T_TTGTTTTGTTT_b37;17_66587239_T_TTGTTTTGTTTTGTTT_b37;17_66587239_T_TTTGTTTTGTTT_b37	1.98987435196045	0.91984713490278	primary	1
ENSG00000108958.4	AC016292.3	1761332	1761740	17_1764610_T_C	1764610	TRUE	C	17_1764610_T_C_b37	0.364681733541602	0.200969032766423	primary	1
ENSG00000108963.13	DPH1	1933403	1946724	17_1933381_G_A	1933381	G	A	17_1933381_G_A_b37	1.7099291557829	0.590175135218201	primary	1
ENSG00000109046.10	WSB1	25621101	25640657	17_25772929_T_C	25772929	TRUE	C	17_25772929_T_C_b37	1.48670109915975	0.473714263723758	primary	1
ENSG00000109047.7	RCVRN	9799636	9808938	17_9814423_T_C	9814423	TRUE	C	17_9814423_T_C_b37	-1.22138616877692	0.0726820574925134	primary	0.966899128294322
ENSG00000109062.5	SLC9A3R1	72744790	72765492	17_72750455_A_C	72750455	A	C	17_72750455_A_C_b37	0.105107391668753	0.168651114529349	primary	1
ENSG00000109063.10	MYH3	10531842	10560626	17_11126761_AT_A	11126761	AT	A	17_11126761_ATT_A_b37;17_11126762_TT_T_b37;17_11126763_T_TT_b37	1.75740738966442	0.622339833914322	primary	1
ENSG00000109066.9	TMEM104	72772621	72835918	17_73432164_C_T	73432164	C	TRUE	17_73432164_C_T_b37	1.99751364492067	0.960231272180792	primary	1
ENSG00000109083.9	IFT20	26655351	26662515	17_25772929_T_C	25772929	TRUE	C	17_25772929_T_C_b37	1.73548298585411	0.607033750355831	primary	1
ENSG00000109084.9	TMEM97	26646120	26655707	17_26645992_C_T	26645992	C	TRUE	17_26645992_C_T_b37	0.0629950798397658	0.163994104527687	primary	1
ENSG00000109089.7	CDR2L	72983726	73001895	17_73109102_TTTTTA_T	73109102	TTTTTA	TRUE	17_73109102_TTTTTA_T_b37;17_73109107_A_ATTTTA_b37;17_73109107_A_ATTTTATTTTATTTTA_b37;17_73109107_A_ATTTTATTTTA_b37;17_73109107_A_ATTTTATTTTATTTTATTTTA_b37	-1.41178855151884	0.0647322507049689	primary	0.966899128294322
ENSG00000109133.8	TMEM33	41937136	41962589	4_41308500_T_TA	41308500	TRUE	TA	4_41308500_T_TA_b37	-1.93323613335542	0.047340761947313	primary	0.966899128294322
ENSG00000109158.6	GABRA4	46920916	46996424	4_46995050_G_C	46995050	G	C	4_46995050_G_C_b37	1.94029525608903	0.806963214717322	primary	1
ENSG00000109182.7	CWH43	48988263	49064098	4_49326442_C_T	49326442	C	TRUE	4_49326442_C_T_b37	1.29160246168249	0.399976304144192	primary	1
ENSG00000109184.10	DCUN1D4	52709165	52783003	4_53096418_G_A	53096418	G	A	4_53096418_G_A_b37	1.9765824638107	0.878376278517501	primary	1
ENSG00000109193.6	SULT1E1	70676497	70725870	4_70963781_C_T	70963781	C	TRUE	4_70963781_C_T_b37	1.75924709210813	0.623662853143832	primary	1
ENSG00000109220.6	CHIC2	54875955	54930857	4_53949138_GTCTCTCTT_G	53949138	GTCTCTCTT	G	4_53949138_GTCTCTCTT_G_b37	1.4873233631215	0.473982450500224	primary	1
ENSG00000109321.6	AREG	75310850	75320726	4_75326638_T_C	75326638	TRUE	C	4_75326638_T_C_b37	1.39075279631697	0.435071392111355	primary	1
ENSG00000109332.15	UBE2D3	103715539	103790053	4_103706139_AT_A	103706139	AT	A	4_103706139_AT_A_b37	1.9637212734599	0.848941043460687	primary	1
ENSG00000109339.14	MAPK10	86936275	87515284	4_87429395_T_C	87429395	TRUE	C	4_87429395_T_C_b37	1.12430317072949	0.349382998219631	primary	1
ENSG00000109381.15	ELF2	139949265	140098372	4_139129299_C_T	139129299	C	TRUE	4_139129299_C_T_b37	1.22157914747822	0.377624534706045	primary	1
ENSG00000109390.7	NDUFC1	140188033	140223705	4_140194672_T_C	140194672	TRUE	C	4_140194672_T_C_b37	1.05127093324336	0.330043013533606	primary	1
ENSG00000109458.4	GAB1	144257914	144395721	4_144488675_A_T	144488675	A	TRUE	4_144488675_A_*_b37;4_144488675_A_T_b37;4_144488675_A_G_b37	1.71623470534587	0.59424386250266	primary	1
ENSG00000109466.9	KLHL2	166128769	166244308	4_165325484_T_C	165325484	TRUE	C	4_165325484_T_C_b37	1.7732832541501	0.633969071289107	primary	1
ENSG00000109475.12	RPL34	109541721	109551568	4_110216053_C_T	110216053	C	TRUE	4_110216053_C_T_b37	1.7626726937408	0.626143174314553	primary	1
ENSG00000109501.9	WFS1	6271575	6304992	4_6275294_GC_G	6275294	GC	G	4_6275294_GC_G_b37	1.86063810436053	0.708916200123587	primary	1
ENSG00000109534.12	GAR1	110736665	110745893	4_110760941_A_G	110760941	A	G	4_110760941_A_G_b37	1.99710173866561	0.957066223580422	primary	1
ENSG00000109606.8	DHX15	24519063	24586173	4_24151705_A_G	24151705	A	G	4_24151705_A_G_b37	1.9979284993226	0.963697822010475	primary	1
ENSG00000109618.7	SEPSECS	25121626	25162204	4_25954027_T_G	25954027	TRUE	G	4_25954027_T_G_b37	-2.14805627952683	0.0416823451026328	primary	0.966899128294322
ENSG00000109625.14	CPZ	8594386	8621488	4_8484106_C_A	8484106	C	A	4_8484106_C_A_b37	1.90148764047899	0.753622217278491	primary	1
ENSG00000109654.10	TRIM2	154073493	154260472	4_153735249_CT_C	153735249	CT	C	4_153735249_CTTTT_C_b37;4_153735252_TT_T_b37;4_153735251_TTT_T_b37;4_153735253_T_TT_b37;4_153735250_TTTT_T_b37	0.270396592711222	0.188461554029327	primary	1
ENSG00000109667.7	SLC2A9	9772776	10056560	4_9996509_G_A	9996509	G	A	4_9996509_G_A_b37	0.158016201362898	0.174718611810943	primary	1
ENSG00000109686.12	SH3D19	152023902	152246784	4_153003871_G_A	153003871	G	A	4_153003871_G_A_b37	-5.70151672663678	0.00551744431731818	primary	0.795891342773148
ENSG00000109762.11	SNX25	186125390	186291339	4_187089133_G_A	187089133	G	A	4_187089133_G_A_b37	1.97274379701366	0.868869580387284	primary	1
ENSG00000109775.6	UFSP2	186320693	186347139	4_186347073_G_C	186347073	G	C	4_186347073_G_C_b37	1.77940013430407	0.638583230471717	primary	1
ENSG00000109794.9	FAM149A	187025572	187093821	4_187114479_T_C	187114479	TRUE	C	4_187114479_T_C_b37	1.9998931590394	0.991752900768187	primary	1
ENSG00000109832.8	DDX25	125773270	125793158	11_125773446_AGAATTCAAATTAAAAGCT_A	125773446	AGAATTCAAATTAAAAGCT	A	11_125773446_AGAATTCAAATTAAAAGCT_A_b37	-4.39578817946722	0.0114391430742956	primary	0.90341001575843
ENSG00000109846.3	CRYAB	111779288	111794446	11_111755862_C_T	111755862	C	TRUE	11_111755862_C_T_b37	1.99529205088174	0.945296479592364	primary	1
ENSG00000109920.8	FNBP4	47738071	47788995	11_46919077_C_T	46919077	C	TRUE	11_46919077_C_T_b37	1.99992538209972	0.993107826962269	primary	1
ENSG00000109956.8	B3GAT1	134248397	134281812	11_134246900_C_T	134246900	C	TRUE	11_134246900_C_T_b37	0.752758349909527	0.264079961810346	primary	1
ENSG00000110025.8	SNX15	64794879	64808044	11_64819218_A_G	64819218	A	G	11_64819218_A_G_b37	1.70109042000354	0.584566824997781	primary	1
ENSG00000110047.13	EHD1	64619113	64655768	11_64616209_A_G	64616209	A	G	11_64616209_A_G_b37	1.9043308543437	0.757090065655626	primary	1
ENSG00000110063.4	DCPS	126173646	126215644	11_126479796_C_A	126479796	C	A	11_126479796_C_A_b37	0.866182904934021	0.286962607762903	primary	1
ENSG00000110074.6	FOXRED1	126138949	126148026	11_126153179_T_C	126153179	TRUE	C	11_126153179_T_C_b37	1.65420504189797	0.556503209296177	primary	1
ENSG00000110075.10	PPP6R3	68228185	68382802	11_69364772_AT_A	69364772	AT	A	11_69364773_TTT_T_b37;11_69364774_TT_T_b37;11_69364772_ATTT_A_b37	0.960902178692322	0.308031387652047	primary	1
ENSG00000110076.14	NRXN2	64373645	64490660	11_64412086_G_C	64412086	G	C	11_64412086_G_C_b37	1.67778702735495	0.5702807547446	primary	1
ENSG00000110077.10	MS4A6A	59939080	59952139	11_60236246_A_AT	60236246	A	AT	11_60236247_T_TT_b37;11_60236246_AT_A_b37	1.22617131943389	0.379035219228392	primary	1
ENSG00000110107.4	PRPF19	60658201	60674060	11_60571410_TTTTG_T	60571410	TTTTG	TRUE	11_60571410_TTTTG_T_b37	1.67732161030563	0.570002459415368	primary	1
ENSG00000110108.5	TMEM109	60681345	60690915	11_61018855_A_G	61018855	A	G	11_61018855_A_G_b37	0.19814385359814	0.179488257713667	primary	1
ENSG00000110148.5	CCKBR	6280965	6293357	11_6281108_T_G	6281108	TRUE	G	11_6281108_T_G_b37	1.13433078624757	0.352157050143691	primary	1
ENSG00000110169.6	HPX	6452278	6463847	11_6468149_A_G	6468149	A	G	11_6468149_A_G_b37	1.04942730556286	0.329573565711476	primary	1
ENSG00000110195.7	FOLR1	71900601	71907345	11_71600123_A_G	71600123	A	G	11_71600123_A_G_b37	0.511494889658934	0.22244854532947	primary	1
ENSG00000110203.4	FOLR3	71825914	71850936	11_72238511_A_G	72238511	A	G	11_72238511_A_G_b37	-0.782926038503319	0.0952739611493609	primary	0.966899128294322
ENSG00000110321.11	EIF4G2	10818596	10830657	11_10684196_T_C	10684196	TRUE	C	11_10684196_T_C_b37	-3.62081235731262	0.0177484204301025	primary	0.90341001575843
ENSG00000110328.5	GALNT18	11292422	11643552	11_11644600_G_A	11644600	G	A	11_11644600_G_A_b37	0.969064203763537	0.309938977367093	primary	1
ENSG00000110330.4	BIRC2	102217941	102249401	11_103129301_GT_G	103129301	GT	G	11_103129301_GT_G_b37	-2.54075174238096	0.0330970540145825	primary	0.959572969632639
ENSG00000110344.5	UBE4A	118230299	118269926	11_118293285_T_C	118293285	TRUE	C	11_118293285_T_C_b37	1.83558464310727	0.68512351459429	primary	1
ENSG00000110427.10	KIAA1549L	33563617	33695648	11_33486070_G_GC	33486070	G	GC	11_33486071_C_CC_b37;11_33486070_GC_G_b37;11_33486071_C_CCC_b37	1.99359686755588	0.936221686990699	primary	1
ENSG00000110429.9	FBXO3	33762484	33796089	11_33958134_A_C	33958134	A	C	11_33958134_A_C_b37;11_33958134_A_*_b37	1.97479330627152	0.87385311057766	primary	1
ENSG00000110435.7	PDHX	34937375	35042138	11_34891379_A_G	34891379	A	G	11_34891379_A_G_b37	1.58698579146267	0.520443563345742	primary	1
ENSG00000110442.7	COMMD9	36295050	36310999	11_35417144_C_T	35417144	C	TRUE	11_35417144_C_T_b37	-1.39599769471397	0.0653548145361926	primary	0.966899128294322
ENSG00000110446.5	SLC15A3	60704555	60720002	11_60495877_A_ATG	60495877	A	ATG	11_60495883_GTG_G_b37;11_60495881_GTGTG_G_b37;11_60495879_GTGTGTG_G_b37;11_60495885_G_GTG_b37;11_60495877_ATGTGTGTG_*_b37	1.83067015808456	0.680708086337689	primary	1
ENSG00000110448.6	CD5	60869866	60895324	11_60922561_G_C	60922561	G	C	11_60922561_G_C_b37	1.85485658694051	0.703220375057737	primary	1
ENSG00000110455.9	ACCS	44087474	44105772	11_44087989_G_T	44087989	G	TRUE	11_44087989_G_T_b37	1.5743060713653	0.514109471912053	primary	1
ENSG00000110497.10	AMBRA1	46417963	46615675	11_45663235_A_T	45663235	A	TRUE	11_45663235_A_T_b37	-1.19183998845938	0.0740066689641471	primary	0.966899128294322
ENSG00000110628.9	SLC22A18	2920950	2946476	11_2926627_G_T	2926627	G	TRUE	11_2926627_G_T_b37	1.79445224110441	0.650279633830789	primary	1
ENSG00000110651.7	CD81	2397406	2418649	11_2400599_G_T	2400599	G	TRUE	11_2400599_G_T_b37;11_2400599_G_*_b37	1.16093189985622	0.35966343070115	primary	1
ENSG00000110665.7	C11orf21	2316874	2324279	11_2321095_C_A	2321095	C	A	11_2321095_C_A_b37;11_2321095_C_*_b37	1.69088281378254	0.578222421007368	primary	1
ENSG00000110696.5	C11orf58	16634678	16778428	11_16321828_G_A	16321828	G	A	11_16321828_G_A_b37	1.65586040611061	0.557449460364154	primary	1
ENSG00000110700.2	RPS13	17095935	17099334	11_17066403_A_G	17066403	A	G	11_17066403_A_G_b37	-2.75482619188324	0.0292162433190771	primary	0.93761957313705
ENSG00000110717.6	NDUFS8	67798083	67804111	11_67798361_G_GCC	67798361	G	GCC	11_67798361_G_GCC_b37	-0.675746509162991	0.101887539885547	primary	0.966899128294322
ENSG00000110768.7	GTF2H1	18343841	18388591	11_18356466_C_T	18356466	C	TRUE	11_18356466_C_T_b37	1.79117385451764	0.647689018864349	primary	1
ENSG00000110786.13	PTPN5	18749474	18814268	11_18797650_T_C	18797650	TRUE	C	11_18797650_T_C_b37	-1.49466703027565	0.0615667878285877	primary	0.966899128294322
ENSG00000110852.4	CLEC2B	10005582	10022735	12_10596623_C_T	10596623	C	TRUE	12_10596623_C_T_b37	1.78412551423753	0.642201494224434	primary	1
ENSG00000110871.10	COQ5	120941076	120972237	12_120945234_C_T	120945234	C	TRUE	12_120945234_C_T_b37	0.512849391150439	0.222659085769408	primary	1
ENSG00000110900.10	TSPAN11	31079361	31149534	12_30707035_T_C	30707035	TRUE	C	12_30707035_T_C_b37	1.910371427055	0.76464988023055	primary	1
ENSG00000110911.10	SLC11A2	51373183	51422349	12_51593267_G_A	51593267	G	A	12_51593267_G_A_b37	0.738372848380095	0.261343317590463	primary	1
ENSG00000110921.7	MVK	110011059	110035067	12_110052736_CTGTGTGTGTGTGTGTG_C	110052736	CTGTGTGTGTGTGTGTG	C	12_110052736_CTGTGTGTGTGTGTGTG_C_b37;12_110052746_GTGTGTG_G_b37;12_110052744_GTGTGTGTG_G_b37;12_110052752_G_GTGTGTGTGTG_b37;12_110052748_GTGTG_G_b37;12_110052752_G_GTG_b37	1.57414912059994	0.514031913403594	primary	1
ENSG00000110925.2	CSRNP2	51454989	51477447	12_51503498_AT_A	51503498	AT	A	12_51503501_TTTT_T_b37;12_51503502_TTT_T_b37;12_51503503_TT_T_b37;12_51503500_TTTTT_T_b37;12_51503498_ATTTTTT_*_b37;12_51503498_A_G_b37	1.87139347265384	0.719881236645625	primary	1
ENSG00000110944.4	IL23A	56732662	56734193	12_56635080_G_C	56635080	G	C	12_56635080_G_C_b37	1.94031508760054	0.806994644035767	primary	1
ENSG00000110955.4	ATP5B	57031958	57039798	12_56308997_T_TA	56308997	TRUE	TA	12_56308997_T_TAAAAAAAA_b37;12_56308997_T_TA_b37;12_56308997_T_TAA_b37;12_56308997_T_TAAA_b37;12_56308997_T_TAAAA_b37;12_56308997_T_TAAAAAAAAA_b37	1.98947246596117	0.918277448980609	primary	1
ENSG00000111011.13	RSRC2	122989189	123011547	12_122005784_C_T	122005784	C	TRUE	12_122005784_C_T_b37	0.348568316047249	0.198764183228246	primary	1
ENSG00000111058.3	ACSS3	81331593	81650533	12_81518745_G_A	81518745	G	A	12_81518745_G_A_b37	1.62176020899096	0.538546779038253	primary	1
ENSG00000111142.9	METAP2	95867295	95909615	12_95731701_C_T	95731701	C	TRUE	12_95731701_C_T_b37	1.81180508500574	0.664423239485156	primary	1
ENSG00000111186.8	WNT5B	1639056	1756409	12_2136702_C_T	2136702	C	TRUE	12_2136702_C_T_b37	0.581921489608249	0.233719929888937	primary	1
ENSG00000111196.5	MAGOHB	10758611	10766222	12_10904857_GT_G	10904857	GT	G	12_10904857_GT_G_b37;12_10904858_T_TT_b37	1.77794420139958	0.637477947784433	primary	1
ENSG00000111199.6	TRPV4	110220889	110271212	12_110276914_C_T	110276914	C	TRUE	12_110276914_C_T_b37	1.97180518685946	0.86665163480126	primary	1
ENSG00000111206.8	FOXM1	2966846	2986206	12_3067585_A_G	3067585	A	G	12_3067585_A_G_b37	-2.21973390075891	0.0399564264700953	primary	0.966899128294322
ENSG00000111224.9	PARP11	3900212	3982608	12_3970007_C_T	3970007	C	TRUE	12_3970007_C_T_b37	1.49306851236452	0.47647021718754	primary	1
ENSG00000111231.4	GPN3	110890288	110907073	12_111567861_A_C	111567861	A	C	12_111567861_A_C_b37	-7.85354782844661	0.00169504546813882	primary	0.648442311298726
ENSG00000111249.9	CUX2	111471827	111788358	12_111717899_C_T	111717899	C	TRUE	12_111717899_C_T_b37	1.62071273188644	0.537984925387715	primary	1
ENSG00000111254.3	AKAP3	4724673	4758213	12_4757896_T_C	4757896	TRUE	C	12_4757896_T_C_b37	1.23923811454847	0.38309019768533	primary	1
ENSG00000111261.9	MANSC1	12482197	12503475	12_11813277_G_A	11813277	G	A	12_11813277_G_A_b37	1.94537832588549	0.815207947921198	primary	1
ENSG00000111275.8	ALDH2	112204690	112247782	12_112141570_G_A	112141570	G	A	12_112141570_G_A_b37	1.87821357223743	0.727104983453476	primary	1
ENSG00000111291.4	GPRC5D	13093708	13105081	12_13034760_AGT_A	13034760	AGT	A	12_13034760_AGT_A_b37	-0.553698634450029	0.11003638747522	primary	0.972446973097205
ENSG00000111300.5	NAA25	112464499	112546826	12_111572093_G_A	111572093	G	A	12_111572093_G_A_b37	-0.413009854318261	0.120330808009278	primary	0.972446973097205
ENSG00000111321.6	LTBR	6484210	6500733	12_6493351_A_G	6493351	A	G	12_6493351_A_G_b37	1.0184731832901	0.321822150206072	primary	1
ENSG00000111328.2	CDK2AP1	123745527	123756881	12_123739111_G_A	123739111	G	A	12_123739111_G_A_b37	1.89182200895948	0.742228078654193	primary	1
ENSG00000111335.8	OAS2	113416199	113449528	12_114316437_GACAC_G	114316437	GACAC	G	12_114316451_CACAC_C_b37;12_114316455_C_CACAC_b37;12_114316455_C_CAC_b37;12_114316453_CAC_C_b37;12_114316455_C_CACACAC_b37;12_114316437_GACACACACACACACACAC_G_b37	-0.880772753493147	0.0896429931204565	primary	0.966899128294322
ENSG00000111344.7	RASAL1	113536623	113574044	12_113579006_T_G	113579006	TRUE	G	12_113579006_T_G_b37	1.93270031666316	0.795309791983623	primary	1
ENSG00000111358.9	GTF2H3	124118374	124147153	12_123184963_T_A	123184963	TRUE	A	12_123184963_T_A_b37	1.02616779104801	0.32372629312568	primary	1
ENSG00000111361.8	EIF2B1	124104952	124118313	12_123184963_T_A	123184963	TRUE	A	12_123184963_T_A_b37	0.687469481909829	0.251937001926015	primary	1
ENSG00000111364.11	DDX55	124086623	124105488	12_124097766_A_G	124097766	A	G	12_124097766_A_G_b37	1.85196437595209	0.700419698822134	primary	1
ENSG00000111450.9	STX2	131274144	131323811	12_131280130_T_A	131280130	TRUE	A	12_131280130_T_A_b37	1.6346629672214	0.545557021281546	primary	1
ENSG00000111481.5	COPZ1	54694985	54745633	12_54446495_A_C	54446495	A	C	12_54446495_A_C_b37	1.46685971456964	0.465289602236534	primary	1
ENSG00000111530.8	CAND1	67663060	67713731	12_67705912_T_G	67705912	TRUE	G	12_67705912_T_G_b37	1.64593407001098	0.551820480814766	primary	1
ENSG00000111554.10	MDM1	68666222	68726161	12_68726303_C_T	68726303	C	TRUE	12_68726303_C_T_b37	-6.32114980700499	0.00391861076072597	primary	0.753577875829808
ENSG00000111581.5	NUP107	69080513	69136785	12_69079909_T_C	69079909	TRUE	C	12_69079909_T_C_b37	1.92206529804571	0.780115996622764	primary	1
ENSG00000111615.8	KRR1	75890683	75905416	12_75927767_G_A	75927767	G	A	12_75927767_G_A_b37	0.461769964720588	0.214881453237851	primary	1
ENSG00000111647.8	UHRF1BP1L	100422232	100536626	12_99633210_A_C	99633210	A	C	12_99633210_A_C_b37	1.92672434785072	0.786625808652747	primary	1
ENSG00000111664.6	GNB3	6949117	6956557	12_6948468_T_C	6948468	TRUE	C	12_6948468_T_C_b37	1.85604444871115	0.704379900256619	primary	1
ENSG00000111665.7	CDCA3	6953956	6961230	12_6949026_A_G	6949026	A	G	12_6949026_A_G_b37	1.99082943563053	0.923708753388349	primary	1
ENSG00000111666.6	CHPT1	102090724	102137918	12_102092989_C_A	102092989	C	A	12_102092989_C_A_b37	1.98432781904535	0.900374256718061	primary	1
ENSG00000111670.10	GNPTAB	102139274	102224716	12_102207856_CAA_C	102207856	CAA	C	12_102207857_AAA_A_b37;12_102207856_CAAA_C_b37;12_102207858_AA_A_b37;12_102207859_A_AA_b37	0.594398035015729	0.235787866342971	primary	1
ENSG00000111671.5	SPSB2	6980098	6998522	12_6982347_A_C	6982347	A	C	12_6982347_A_C_b37	0.407803070317186	0.207012534488226	primary	1
ENSG00000111678.6	C12orf57	7052140	7055166	12_6956462_C_T	6956462	C	TRUE	12_6956462_C_T_b37	1.54481733409921	0.499884008933797	primary	1
ENSG00000111696.7	NT5DC3	104164230	104234975	12_104180872_G_A	104180872	G	A	12_104180872_G_A_b37	1.98729280007274	0.910247615817184	primary	1
ENSG00000111711.5	GOLT1B	21654714	21671342	12_22198448_G_C	22198448	G	C	12_22198448_G_C_b37	1.9954859855427	0.946433299373184	primary	1
ENSG00000111725.6	PRKAB1	120105557	120119435	12_120146925_G_A	120146925	G	A	12_120146925_G_A_b37	1.98062812072567	0.88930562187253	primary	1
ENSG00000111726.8	CMAS	22199107	22218608	12_21363376_A_G	21363376	A	G	12_21363376_A_G_b37	1.2913801124389	0.399902356828354	primary	1
ENSG00000111727.7	HCFC2	104458234	104498639	12_105047218_A_T	105047218	A	TRUE	12_105047218_A_T_b37	0.120386451057129	0.170378076918679	primary	1
ENSG00000111728.6	ST8SIA1	22216706	22589975	12_22435769_G_A	22435769	G	A	12_22435769_G_A_b37	-1.34459087544769	0.0674262384655815	primary	0.966899128294322
ENSG00000111731.8	C2CD5	22601516	22697480	12_22946369_C_T	22946369	C	TRUE	12_22946369_C_T_b37	1.9272284519875	0.78734334270032	primary	1
ENSG00000111788.9	RP11-22B23.1	9429830	9466684	12_9434815_T_G	9434815	TRUE	G	12_9434815_T_G_b37	0.391357055965955	0.204682667293247	primary	1
ENSG00000111790.9	FGFR1OP2	27091315	27119583	12_26279729_G_C	26279729	G	C	12_26279729_G_C_b37	1.19633839936159	0.370000861027592	primary	1
ENSG00000111801.11	BTN3A3	26440699	26453643	6_26453535_G_GA	26453535	G	GA	6_26453535_G_GA_b37	-0.118423257696577	0.145536306501742	primary	0.977940472626051
ENSG00000111802.9	TDP2	24650204	24667261	6_24803317_T_C	24803317	TRUE	C	6_24803317_T_C_b37	1.47258631551131	0.467696234327728	primary	1
ENSG00000111843.9	TMEM14C	10723147	10731362	6_10723449_A_C	10723449	A	C	6_10723449_A_C_b37	1.97783369524768	0.881645539511172	primary	1
ENSG00000111850.6	SMIM8	88032300	88052043	6_88049150_GTGTT_G	88049150	GTGTT	G	6_88049150_GTGTT_G_b37;6_88049150_GTGTT_*_b37	1.93989837578579	0.806335391362692	primary	1
ENSG00000111863.8	ADTRP	11712286	11807279	6_11826486_C_A	11826486	C	A	6_11826486_C_A_b37	0.86429391916181	0.286561486047653	primary	1
ENSG00000111879.14	FAM184A	119280927	119470552	6_119424984_T_C	119424984	TRUE	C	6_119424984_T_C_b37	-0.962348774807197	0.0852240586594888	primary	0.966899128294322
ENSG00000111880.11	RNGTT	89319984	89673348	6_89672913_C_CCAAA	89672913	C	CCAAA	6_89672913_C_CCAAA_b37	-0.821427551567467	0.0930136449808255	primary	0.966899128294322
ENSG00000111886.9	GABRR2	89966926	90025018	6_89349438_T_C	89349438	TRUE	C	6_89349438_T_C_b37	0.592390831850935	0.235453690704224	primary	1
ENSG00000111897.6	SERINC1	122764498	122792967	6_123532204_T_C	123532204	TRUE	C	6_123532204_T_C_b37	-1.12688032274764	0.0770109797009923	primary	0.966899128294322
ENSG00000111906.13	HDDC2	125541107	125623282	6_125623268_C_CTCCTCT	125623268	C	CTCCTCT	6_125623268_C_CTCCTCT_b37;6_125623268_C_CTCT_b37	1.58698399341915	0.520442655436989	primary	1
ENSG00000111911.5	HINT3	126277926	126301387	6_126442886_A_G	126442886	A	G	6_126442886_A_G_b37	1.98977007224244	0.919436860358478	primary	1
ENSG00000111962.7	UST	149068463	149398126	6_148919560_T_A	148919560	TRUE	A	6_148919560_T_A_b37	1.31180480578632	0.406778941267415	primary	1
ENSG00000112031.11	MTRF1L	153308496	153323820	6_153308367_C_CCTT	153308367	C	CCTT	6_153308367_C_CCTT_b37	1.35300175624047	0.421187934509249	primary	1
ENSG00000112081.12	SRSF3	36562144	36573377	6_37327999_C_T	37327999	C	TRUE	6_37327999_C_T_b37	1.38068155010978	0.431300667011157	primary	1
ENSG00000112110.5	MRPL18	160210843	160219468	6_160223181_G_A	160223181	G	A	6_160223181_G_A_b37	1.83459529937477	0.684228511518524	primary	1
ENSG00000112130.12	RNF8	37321747	37362514	6_37321807_C_G	37321807	C	G	6_37321807_C_G_b37	1.17931028614362	0.364978586880617	primary	1
ENSG00000112139.10	MDGA1	37600283	37667082	6_37604608_G_T	37604608	G	TRUE	6_37604608_G_T_b37	-0.911441017754214	0.0879532563105182	primary	0.966899128294322
ENSG00000112144.11	ICK	52866076	52926600	6_52479241_C_T	52479241	C	TRUE	6_52479241_C_T_b37	-5.75686880737499	0.00535086456715334	primary	0.795891342773148
ENSG00000112146.12	FBXO9	52916788	52965671	6_53270250_C_T	53270250	C	TRUE	6_53270250_C_T_b37	1.17894570939779	0.364872096293214	primary	1
ENSG00000112159.7	MDN1	90352217	90529442	6_90275493_T_C	90275493	TRUE	C	6_90275493_T_C_b37	1.98427449012934	0.900205783774966	primary	1
ENSG00000112164.5	GLP1R	39016573	39055519	6_38250780_A_G	38250780	A	G	6_38250780_A_G_b37	-0.582973703429616	0.108018561977142	primary	0.966899128294322
ENSG00000112186.7	CAP2	17393446	17558023	6_16562684_AAGGAG_A	16562684	AAGGAG	A	6_16562684_AAGGAG_A_b37;6_16562689_G_AAGGAAACGAAAGGAGAGGAGAGGAG_b37;6_16562689_G_AAGGAAACGAAAGGAGAGGAG_b37;6_16562689_G_AAGGAGAGGAG_b37;6_16562689_G_AAGGAGAGGAGAGGAGAGGAG_b37;6_16562689_G_AAGGAAACGAAAGGAGAGGAGAGGAGAGGAG_b37	1.94859890766884	0.820642959587567	primary	1
ENSG00000112200.12	ZNF451	56951641	57035105	6_56678195_A_AT	56678195	A	AT	6_56678195_A_T_b37;6_56678195_A_AT_b37	1.47756191971598	0.469803515318489	primary	1
ENSG00000112218.7	GPR63	97242001	97285353	6_97285511_GGGCAAGTAAAGAGGGAGGA_G	97285511	GGGCAAGTAAAGAGGGAGGA	G	6_97285511_GGGCAAGTAAAGAGGGAGGA_G_b37	1.54478506166197	0.499868810595346	primary	1
ENSG00000112234.4	FBXL4	99316419	99395849	6_98793259_C_G	98793259	C	G	6_98793259_C_G_b37	0.515073148520059	0.223005258835491	primary	1
ENSG00000112237.8	CCNC	99990255	100016849	6_99970956_CA_C	99970956	CA	C	6_99970956_CA_C_b37	1.966314645686	0.854377707504979	primary	1
ENSG00000112249.9	ASCC3	100956069	101329248	6_101328496_C_CA	101328496	C	CA	6_101328496_C_CA_b37	1.42255350598202	0.447314957916855	primary	1
ENSG00000112293.10	GPLD1	24424792	24495433	6_24443473_G_C	24443473	G	C	6_24443473_G_C_b37;6_24443473_G_T_b37	1.0576138096535	0.331664929171883	primary	1
ENSG00000112294.8	ALDH5A1	24495079	24537435	6_24469912_C_T	24469912	C	TRUE	6_24469912_C_T_b37	1.30422545437909	0.404207161096903	primary	1
ENSG00000112297.10	AIM1	106959729	107018326	6_106951590_T_G	106951590	TRUE	G	6_106951590_T_G_b37	1.9921296257412	0.929308308091568	primary	1
ENSG00000112304.6	ACOT13	24667262	24705293	6_24710920_A_G	24710920	A	G	6_24710920_A_G_b37	1.34580805702626	0.418617925578136	primary	1
ENSG00000112306.7	RPS12	133135579	133138703	6_132849074_C_CCTCTTTTTATGACTCCCATGGGAGATCGGTTGAGTCA	132849074	C	CCTCTTTTTATGACTCCCATGGGAGATCGGTTGAGTCA	6_132849074_C_CCTCTTTTTATGACTCCCATGGGAGATCGGTTGAGTCA_b37;6_132849074_C_*_b37	0.616444243800743	0.23949640008673	primary	1
ENSG00000112309.6	B3GAT2	71566381	71666741	6_71588660_G_C	71588660	G	C	6_71588660_G_C_b37	1.75126640673761	0.617968208256502	primary	1
ENSG00000112339.10	HBS1L	135281515	135424194	6_135293365_G_A	135293365	G	A	6_135293365_G_A_b37	1.47678803001145	0.469474753796398	primary	1
ENSG00000112357.8	PEX7	137143716	137235075	6_137191825_C_G	137191825	C	G	6_137191825_C_G_b37	-0.242182675703134	0.134291299613892	primary	0.974667671411518
ENSG00000112379.8	KIAA1244	138483057	138665800	6_138607543_T_C	138607543	TRUE	C	6_138607543_T_C_b37	1.55336268657356	0.503936181465355	primary	1
ENSG00000112406.4	HECA	139456248	139501939	6_140156939_G_T	140156939	G	TRUE	6_140156939_G_T_b37	1.76839008425532	0.630332661196177	primary	1
ENSG00000112414.10	GPR126	142622990	142767403	6_142618616_C_A	142618616	C	A	6_142618616_C_A_b37	1.98249296018639	0.894735799187004	primary	1
ENSG00000112425.9	EPM2A	145822718	146057160	6_146055190_T_TA	146055190	TRUE	TA	6_146055190_T_TA_b37	1.80634579865409	0.659892501506477	primary	1
ENSG00000112494.5	UNC93A	167684656	167729507	6_167683260_T_C	167683260	TRUE	C	6_167683260_T_C_b37	1.99563973969043	0.947352136007577	primary	1
ENSG00000112514.11	CUTA	33384218	33386094	6_33457561_G_T	33457561	G	TRUE	6_33457561_G_T_b37	1.02792450762945	0.324163102035624	primary	1
ENSG00000112530.7	PACRG	163148163	163736524	6_163122896_TAC_T	163122896	TAC	TRUE	6_163122898_CAC_C_b37;6_163122896_TACAC_T_b37	1.55723580956601	0.505791306915843	primary	1
ENSG00000112531.12	QKI	163835031	163999628	6_163746853_A_G	163746853	A	G	6_163746853_A_G_b37	1.99972522344387	0.986774563609118	primary	1
ENSG00000112562.14	SMOC2	168841830	169073984	6_168838791_G_A	168838791	G	A	6_168838791_G_A_b37	1.17495270323434	0.363708575670837	primary	1
ENSG00000112576.8	CCND3	41902670	42018095	6_41338997_A_AC	41338997	A	AC	6_41338999_CCCC_C_b37;6_41339001_CC_C_b37;6_41338997_A_C_b37;6_41339002_C_CC_b37;6_41338997_ACCCCC_A_b37;6_41339002_C_CCCC_b37	1.98024381545224	0.88822016078494	primary	1
ENSG00000112578.5	BYSL	41888925	41900784	6_40934348_ATGTGTGTGTG_A	40934348	ATGTGTGTGTG	A	6_40934348_ATGTGTGTGTG_A_b37;6_40934358_G_GTG_b37;6_40934358_G_GTGTG_b37;6_40934358_G_GTGTGTG_b37;6_40934356_GTG_G_b37;6_40934350_GTGTGTGTG_G_b37	1.37899913410183	0.43067560098093	primary	1
ENSG00000112584.9	FAM120B	170599790	170716153	6_170699567_A_G	170699567	A	G	6_170699567_A_G_b37;6_170699567_A_*_b37	1.20948865704759	0.373945551407657	primary	1
ENSG00000112599.8	GUCA1B	42152138	42162654	6_42189848_G_T	42189848	G	TRUE	6_42189848_G_T_b37	1.86061837813668	0.708896539266778	primary	1
ENSG00000112619.6	PRPH2	42664339	42690312	6_42672407_T_C	42672407	TRUE	C	6_42672407_T_C_b37	1.74505355866336	0.613613471711084	primary	1
ENSG00000112667.8	DNPH1	43193366	43197222	6_43038668_G_GA	43038668	G	GA	6_43038668_G_GA_b37;6_43038668_G_A_b37	1.93912014343414	0.805110657181372	primary	1
ENSG00000112685.9	EXOC2	485132	693117	6_692827_G_GGCGGGGATGGGGGCT	692827	G	GGCGGGGATGGGGGCT	6_692827_G_GGCGGGGATGGGGGCT_b37;6_692827_G_GGCGGGGGTGGGGGCT_b37;6_692827_G_GCGGGGATGGGGGCT_b37	1.97803468611801	0.882179410202977	primary	1
ENSG00000112697.11	TMEM30A	75962639	75994684	6_76202185_G_C	76202185	G	C	6_76202185_G_C_b37	1.06456823837902	0.333455451399121	primary	1
ENSG00000112701.13	SENP6	76311224	76427997	6_76368690_C_A	76368690	C	A	6_76368702_AAA_A_b37;6_76368690_C_A_b37;6_76368690_CAAAAAAAAAAAAAA_C_b37;6_76368704_A_AA_b37	1.88178530408322	0.730978920198999	primary	1
ENSG00000112706.7	IMPG1	76630831	76782395	6_76648290_G_A	76648290	G	A	6_76648290_G_A_b37	1.96255055026495	0.846552838271894	primary	1
ENSG00000112739.12	PRPF4B	4021500	4065217	6_3295190_A_G	3295190	A	G	6_3295190_A_G_b37	1.99186791086254	0.92814568964361	primary	1
ENSG00000112742.5	TTK	80713603	80752244	6_81668630_G_GTATGTGTATATATATATATA	81668630	G	GTATGTGTATATATATATATA	6_81668632_ATA_A_b37;6_81668634_A_GTGTATATATATATATATATA_b37;6_81668630_GTATA_G_b37;6_81668634_A_GTGTATATATATATA_b37;6_81668634_A_ATATATA_b37;6_81668634_A_GTGTATATATATATATATATATA_b37	1.95496862956497	0.83194635542569	primary	1
ENSG00000112761.14	WISP3	112375274	112392171	6_112375307_A_G	112375307	A	G	6_112375307_A_G_b37	1.17823447617593	0.364664473392214	primary	1
ENSG00000112763.11	BTN2A1	26458149	26476849	6_26383459_G_A	26383459	G	A	6_26383459_G_A_b37	1.27672090970486	0.395070409996623	primary	1
ENSG00000112799.4	LY86	6588340	6655216	6_6573494_A_G	6573494	A	G	6_6573494_A_G_b37	1.48691613656501	0.47380691391278	primary	1
ENSG00000112851.10	ERBB2IP	65222302	65378377	5_64447660_G_A	64447660	G	A	5_64447660_G_A_b37	1.98346011937065	0.897668257381016	primary	1
ENSG00000112852.4	PCDHB2	140474226	140476962	5_140476905_A_G	140476905	A	G	5_140476905_A_G_b37	1.09888775586433	0.342483652614322	primary	1
ENSG00000112874.5	NUDT12	102884555	102898494	5_102894977_T_C	102894977	TRUE	C	5_102894977_T_C_b37	1.99861951045864	0.970361466723039	primary	1
ENSG00000112941.8	PAPD7	6714717	6757161	5_6488037_C_T	6488037	C	TRUE	5_6488037_C_T_b37	-0.205727661513265	0.137498998992774	primary	0.977940472626051
ENSG00000112972.10	HMGCS1	43289496	43313614	5_43510797_G_A	43510797	G	A	5_43510797_G_A_b37	1.26714415758943	0.391959062198445	primary	1
ENSG00000112977.11	DAP	10679341	10761384	5_10680997_G_A	10680997	G	A	5_10680997_G_A_b37	1.86467594423675	0.712974509611132	primary	1
ENSG00000112992.12	NNT	43602793	43707507	5_43346070_GTA_G	43346070	GTA	G	5_43346070_GTA_G_b37	1.71778553492095	0.595253437791084	primary	1
ENSG00000112996.5	MRPS30	44809026	44820530	5_44474876_G_A	44474876	G	A	5_44474876_GA_G_b37;5_44474876_G_A_b37;5_44474877_A_AA_b37	1.29011759462173	0.399482853221403	primary	1
ENSG00000113068.5	PFDN1	139624623	139682706	5_140229526_T_G	140229526	TRUE	G	5_140229526_T_G_b37;5_140229526_T_A_b37	-0.713629709610814	0.0994943763325963	primary	0.966899128294322
ENSG00000113141.11	IK	140026642	140042064	5_139877462_CCACACACACA_C	139877462	CCACACACACA	C	5_139877462_CCACACACACACA_C_b37;5_139877464_ACACACACACA_A_b37;5_139877470_ACACA_A_b37;5_139877472_ACA_A_b37;5_139877474_A_ACA_b37;5_139877466_ACACACACA_A_b37	1.99566921204178	0.94753011173475	primary	1
ENSG00000113205.2	PCDHB3	140480233	140483406	5_140091984_TGAGACAGA_T	140091984	TGAGACAGA	TRUE	5_140091984_TGAGACAGAG_T_b37;5_140091985_GAGACAGAG_G_b37	1.98785660926205	0.912253098514036	primary	1
ENSG00000113231.9	PDE8B	76506273	76725632	5_76798759_A_G	76798759	A	G	5_76798759_A_G_b37	1.85895028110986	0.707239671821828	primary	1
ENSG00000113248.3	PCDHB15	140625146	140627799	5_140685264_C_T	140685264	C	TRUE	5_140685264_C_T_b37	0.943143432563375	0.303933225489402	primary	1
ENSG00000113269.9	RNF130	179338650	179499118	5_179364933_T_A	179364933	TRUE	A	5_179364939_AGA_A_b37;5_179364933_TGAGAGAGA_T_b37;5_179364937_AGAGA_A_b37;5_179364941_A_AGA_b37;5_179364935_AGAGAGA_A_b37;5_179364933_T_A_b37	1.97728674241898	0.880205129673832	primary	1
ENSG00000113272.9	THG1L	157158204	157168456	5_157159678_C_A	157159678	C	A	5_157159678_C_A_b37	1.98713459913347	0.909693025532432	primary	1
ENSG00000113273.11	ARSB	78073031	78281910	5_78279840_T_C	78279840	TRUE	C	5_78279840_T_C_b37	1.99698299557849	0.95619641047032	primary	1
ENSG00000113282.9	CLINT1	157212750	157286183	5_157199547_G_A	157199547	G	A	5_157199547_G_A_b37	1.51782983794419	0.487440963350036	primary	1
ENSG00000113300.7	CNOT6	179921411	180005405	5_180245821_A_G	180245821	A	G	5_180245821_A_G_b37	1.24496725775771	0.384887497648376	primary	1
ENSG00000113318.9	MSH3	79950466	80172279	5_79950781_A_G	79950781	A	G	5_79950781_A_G_b37	-0.181137626543432	0.13971115702781	primary	0.977940472626051
ENSG00000113328.14	CCNG1	162864574	162873157	5_162128483_G_A	162128483	G	A	5_162128483_G_A_b37	1.69457151826282	0.580499094840664	primary	1
ENSG00000113361.8	CDH6	31193856	31329253	5_31666904_G_A	31666904	G	A	5_31666904_G_A_b37	1.91942592659325	0.776520946647138	primary	1
ENSG00000113384.9	GOLPH3	32124809	32174456	5_31258746_A_T	31258746	A	TRUE	5_31258746_A_T_b37	1.76688735666039	0.629225393823963	primary	1
ENSG00000113389.11	NPR3	32689175	32791819	5_33308644_C_T	33308644	C	TRUE	5_33308644_C_T_b37	1.86546226095652	0.713772784567487	primary	1
ENSG00000113407.9	TARS	33440801	33469644	5_33460279_G_A	33460279	G	A	5_33460279_G_A_b37	1.36884026973598	0.426930236121415	primary	1
ENSG00000113460.8	BRIX1	34915480	34926101	5_33948589_T_C	33948589	TRUE	C	5_33948589_T_C_b37	1.99837106794621	0.96780609538899	primary	1
ENSG00000113522.9	RAD50	131891710	131980313	5_132123536_G_A	132123536	G	A	5_132123536_G_A_b37	0.89352065288449	0.292848542743962	primary	1
ENSG00000113552.11	GNPDA1	141371313	141392606	5_142133414_C_T	142133414	C	TRUE	5_142133414_C_T_b37	-5.11755828730793	0.00763325975058352	primary	0.870118966624519
ENSG00000113575.5	PPP2CA	133530024	133561833	5_133748266_A_T	133748266	A	TRUE	5_133748266_A_T_b37	1.99939009837317	0.980297296899526	primary	1
ENSG00000113593.7	PPWD1	64859062	64883376	5_64906617_T_A	64906617	TRUE	A	5_64906617_T_A_b37	1.7357150533287	0.607191503811177	primary	1
ENSG00000113594.5	LIFR	38475064	38608456	5_38591388_A_G	38591388	A	G	5_38591388_A_G_b37	0.880206592129525	0.289962942915216	primary	1
ENSG00000113595.10	TRIM23	64885506	64921802	5_64768677_T_C	64768677	TRUE	C	5_64768677_T_C_b37	1.45352631365859	0.459762134447793	primary	1
ENSG00000113597.13	TRAPPC13	64920542	64962060	5_64064590_G_A	64064590	G	A	5_64064590_G_A_b37	1.95187029689123	0.826350287048091	primary	1
ENSG00000113621.10	TXNDC15	134209492	134237215	5_134223593_A_G	134223593	A	G	5_134223593_A_G_b37	1.45930687684313	0.4621456156396	primary	1
ENSG00000113638.8	TTC33	40714576	40756077	5_41449814_C_T	41449814	C	TRUE	5_41449814_C_T_b37	1.71235571623765	0.591734098387634	primary	1
ENSG00000113643.4	RARS	167913449	167946304	5_167722488_C_CGTGTGTGTGTGT	167722488	C	CGTGTGTGTGTGT	5_167722488_C_CGT_b37;5_167722488_C_CGTGT_b37;5_167722488_C_CGTGTGTGT_b37;5_167722488_C_CGTGTGT_b37;5_167722488_C_CGTGTGTGTGT_b37;5_167722488_C_CGTGTGTGTGTGT_b37	1.67576501953317	0.569073623247193	primary	1
ENSG00000113648.12	H2AFY	134669589	134735604	5_134739761_TCTCACA_T	134739761	TCTCACA	TRUE	5_134739767_ACACACA_A_b37;5_134739761_TCTCACACACACA_*_b37;5_134739769_ACACA_A_b37;5_134739765_ACACACACA_A_b37;5_134739763_TCACACACACA_A_b37;5_134739761_TCTCACACACACA_T_b37	0.337870220142122	0.197316010452222	primary	1
ENSG00000113649.7	TCERG1	145826873	145891524	5_144943239_G_A	144943239	G	A	5_144943239_G_A_b37	1.76792893827587	0.62999240159329	primary	1
ENSG00000113658.12	SMAD5	135468533	135524435	5_134528181_G_A	134528181	G	A	5_134528181_G_A_b37	1.91453647571234	0.770025568599007	primary	1
ENSG00000113712.12	CSNK1A1	148871759	148931007	5_149050956_A_AGGGAGAGGGAGACCGTG	149050956	A	AGGGAGAGGGAGACCGTG	5_149050956_A_AGGGAGAGGGAGACCGTGGGGAGAGGGAGACCGTG_b37;5_149050956_A_AGGGAGAGGGAGACCGTG_b37;5_149050956_A_AGGGAGAGGGAGACCGTGGGGAGAGGGAGACCGTGGGGAGAGGGAGACCGTG_b37;5_149050956_A_AGGGAGAGGGAGACCGTGGGGAGAGGGAGACAGTG_b37	-1.37820476563616	0.0660639780621561	primary	0.966899128294322
ENSG00000113719.11	ERGIC1	172261277	172379688	5_172260089_C_CTGAATGAATGAA	172260089	C	CTGAATGAATGAA	5_172260089_C_CTGAATGAA_b37;5_172260089_C_CTGAATGAATGAA_b37;5_172260089_C_CTGAATGAATGAATGAA_b37;5_172260089_C_CTGAA_b37	1.4743675712848	0.468448887417955	primary	1
ENSG00000113734.13	BNIP1	172571444	172591390	5_172484041_C_T	172484041	C	TRUE	5_172484041_C_T_b37	0.240173341408081	0.184646138149115	primary	1
ENSG00000113742.8	CPEB4	173315282	173388979	5_174376176_C_G	174376176	C	G	5_174376176_C_G_b37	1.54694713056961	0.500888749438857	primary	1
ENSG00000113761.7	ZNF346	176449696	176508190	5_176429119_CA_C	176429119	CA	C	5_176429119_CA_C_b37;5_176429120_A_AA_b37;5_176429120_A_AAA_b37;5_176429120_A_AAAA_b37	-1.53293134037949	0.060161336891826	primary	0.966899128294322
ENSG00000113811.6	SELK	53918436	53926015	3_54007470_C_CGATG	54007470	C	CGATG	3_54007474_G_GGATG_b37;3_54007474_G_GGATGGATGGATG_b37;3_54007470_CGATG_C_b37;3_54007470_C_G_b37;3_54007474_G_GGATGGATG_b37;3_54007474_G_GGATGGATGGATGGATG_b37	0.662597182164973	0.247492506313661	primary	1
ENSG00000113812.9	ACTR8	53901092	53916229	3_53915858_C_G	53915858	C	G	3_53915858_C_G_b37	-0.199442240435928	0.138060684626499	primary	0.977940472626051
ENSG00000113851.9	CRBN	3190675	3221394	3_3883040_G_GT	3883040	G	GT	3_3883040_G_GT_b37	1.34862477852766	0.419621430733428	primary	1
ENSG00000113916.13	BCL6	187439164	187463515	3_186862474_A_T	186862474	A	TRUE	3_186862474_A_T_b37	1.79432635166927	0.650179696280431	primary	1
ENSG00000113946.3	CLDN16	190040329	190129932	3_190055032_C_G	190055032	C	G	3_190055032_C_G_b37	0.786895781962585	0.270718209724066	primary	1
ENSG00000113971.14	NPHP3	132276985	132441303	3_132439495_A_T	132439495	A	TRUE	3_132439495_A_T_b37	1.79531230313614	0.650963384507096	primary	1
ENSG00000114054.9	PCCB	135969147	136056738	3_135367401_A_G	135367401	A	G	3_135367401_A_G_b37	1.9867576476845	0.908385342360082	primary	1
ENSG00000114062.13	UBE3A	25582380	25684128	15_25813434_C_A	25813434	C	A	15_25813434_C_A_b37	1.9208021613706	0.778387432110024	primary	1
ENSG00000114107.4	CEP70	138213185	138313380	3_138525743_A_C	138525743	A	C	3_138525743_A_C_b37	1.90735195929437	0.760837331550186	primary	1
ENSG00000114115.5	RBP1	139236275	139258671	3_139271857_A_T	139271857	A	TRUE	3_139271857_A_T_b37	0.453462068063573	0.213647264490426	primary	1
ENSG00000114120.7	SLC25A36	140660671	140698775	3_139884149_T_A	139884149	TRUE	A	3_139884149_T_A_b37	1.99998503448296	0.996913368093917	primary	1
ENSG00000114126.13	TFDP2	141663276	141868386	3_141397880_AT_A	141397880	AT	A	3_141397881_T_TT_b37;3_141397880_AT_A_b37;3_141397881_T_TTT_b37;3_141397881_T_TTTT_b37	1.98908561675398	0.916794846439963	primary	1
ENSG00000114127.6	XRN1	142025448	142166904	3_142693229_T_C	142693229	TRUE	C	3_142693229_T_C_b37	1.38841860954881	0.4341930092698	primary	1
ENSG00000114200.5	BCHE	165490691	165555260	3_165552001_CACTTA_C	165552001	CACTTA	C	3_165552001_CACTTA_C_b37	-1.8883835118113	0.0486211998650422	primary	0.966899128294322
ENSG00000114209.10	PDCD10	167401085	167452727	3_167931492_A_ATT	167931492	A	ATT	3_167931492_AT_A_b37;3_167931493_T_TT_b37;3_167931493_T_TTT_b37	1.37770527639577	0.430195828458834	primary	1
ENSG00000114302.11	PRKAR2A	48782029	48885279	3_47853553_C_CA	47853553	C	CA	3_47853553_C_CA_b37;3_47853553_C_CAA_b37	1.96042750467268	0.842318779037124	primary	1
ENSG00000114331.8	ACAP2	194995464	195163807	3_195645503_T_C	195645503	TRUE	C	3_195645503_T_C_b37	1.25145564699778	0.38693748889963	primary	1
ENSG00000114378.12	HYAL1	50337319	50349812	3_50391468_T_C	50391468	TRUE	C	3_50391468_T_C_b37	1.89922984009399	0.750907362311067	primary	1
ENSG00000114446.4	IFT57	107879658	107941417	3_107334894_T_C	107334894	TRUE	C	3_107334894_T_*_b37;3_107334894_T_C_b37	0.973948864143722	0.311087950243118	primary	1
ENSG00000114473.9	IQCG	197615945	197687013	3_197639827_C_G	197639827	C	G	3_197639827_C_G_b37	-1.50569175241344	0.0611582998617766	primary	0.966899128294322
ENSG00000114503.6	NCBP2	196662272	196669468	3_196689660_A_G	196689660	A	G	3_196689660_A_G_b37	-1.8521488724391	0.0496822994978931	primary	0.966899128294322
ENSG00000114544.11	SLC41A3	125725197	125820404	3_125740072_GCTTT_G	125740072	GCTTT	G	3_125740072_GCTTT_G_b37	1.71318924752427	0.592271561205782	primary	1
ENSG00000114631.10	PODXL2	127348023	127391652	3_127352970_A_G	127352970	A	G	3_127352970_A_G_b37	1.61899114810194	0.537063809867635	primary	1
ENSG00000114638.3	UPK1B	118892363	118924000	3_118891941_A_G	118891941	A	G	3_118891941_A_G_b37	1.78195925121054	0.640536841584339	primary	1
ENSG00000114646.5	CSPG5	47603728	47622282	3_47966306_A_AT	47966306	A	AT	3_47966306_AT_A_b37;3_47966307_T_TT_b37;3_47966307_T_TTT_b37	1.89119621302143	0.741510138638022	primary	1
ENSG00000114670.9	NEK11	130745693	131069309	3_130596456_C_T	130596456	C	TRUE	3_130596456_C_T_b37	1.57801945306505	0.515950440655825	primary	1
ENSG00000114737.11	CISH	50643920	50649262	3_50397897_A_T	50397897	A	TRUE	3_50397897_A_T_b37	0.742035877873604	0.262036806557976	primary	1
ENSG00000114744.4	COMMD2	149456256	149470286	3_149475345_T_C	149475345	TRUE	C	3_149475345_T_C_b37	1.80360005439661	0.657642534338189	primary	1
ENSG00000114770.12	ABCC5	183637721	183735803	3_183609380_C_T	183609380	C	TRUE	3_183609380_C_T_b37	1.91907448408256	0.776047076530748	primary	1
ENSG00000114771.9	AADAC	151531824	151546276	3_151519103_T_G	151519103	TRUE	G	3_151519103_T_C_b37;3_151519103_T_G_b37	1.11107034352608	0.345767525717958	primary	1
ENSG00000114779.15	ABHD14B	52002525	52017425	3_52025194_T_C	52025194	TRUE	C	3_52025194_T_C_b37	0.742830082516321	0.262187467168093	primary	1
ENSG00000114790.8	ARHGEF26	153838791	153975616	3_153846481_A_G	153846481	A	G	3_153846481_A_G_b37	1.66351871658094	0.561867367924007	primary	1
ENSG00000114796.11	KLHL24	183353355	183402265	3_182787052_T_C	182787052	TRUE	C	3_182787052_T_C_b37	1.70517551603029	0.587145345847758	primary	1
ENSG00000114850.2	SSR3	156257928	156272973	3_157165383_CTT_C	157165383	CTT	C	3_157165383_CTT_C_b37;3_157165384_TT_T_b37;3_157165385_T_TT_b37;3_157165385_T_TTT_b37	-1.31520927570136	0.0686415807186382	primary	0.966899128294322
ENSG00000114857.13	NKTR	42642105	42690227	3_42560234_T_TAAGTAAATAAATAATA	42560234	TRUE	TAAGTAAATAAATAATA	3_42560234_T_TAAGTAAATAAATAATA_b37	1.39209501810228	0.435577713631996	primary	1
ENSG00000114861.14	FOXP1	71003843	71633140	3_71464478_AT_A	71464478	AT	A	3_71464478_AT_A_b37	1.83674593303067	0.686178076961874	primary	1
ENSG00000114904.8	NEK4	52744799	52804965	3_52825585_T_C	52825585	TRUE	C	3_52825585_T_C_b37	1.31506034384347	0.407890943133409	primary	1
ENSG00000114923.12	SLC4A3	220492048	220506702	2_220820161_G_T	220820161	G	TRUE	2_220820161_G_T_b37	1.83646632729324	0.685923770273998	primary	1
ENSG00000114942.9	EEF1B2	207024308	207027652	2_206450530_T_C	206450530	TRUE	C	2_206450530_T_C_b37	-0.0749938517660667	0.149730543219821	primary	0.980004794203648
ENSG00000114948.8	ADAM23	207308262	207485851	2_207311349_T_A	207311349	TRUE	A	2_207311349_T_A_b37	-1.19123391865196	0.0740341099263619	primary	0.966899128294322
ENSG00000114956.15	DGUOK	74153952	74186088	2_75020803_AAAAC_A	75020803	AAAAC	A	2_75020803_AAAACAAAC_A_b37;2_75020807_CAAAC_C_b37;2_75020811_C_CAAAC_b37	1.4802382440671	0.470943327815405	primary	1
ENSG00000114978.13	MOB1A	74379654	74406025	2_74380396_G_A	74380396	G	A	2_74380396_G_A_b37	1.1924774957638	0.368853738279084	primary	1
ENSG00000114999.7	TTL	113239730	113299316	2_113271946_A_G	113271946	A	G	2_113271946_A_G_b37	1.09958034780061	0.342669211899669	primary	1
ENSG00000115008.5	IL1A	113531491	113542167	2_113642532_G_T	113642532	G	TRUE	2_113642532_G_T_b37	1.9728992893256	0.869240778120176	primary	1
ENSG00000115020.12	PIKFYVE	209130990	209223475	2_208840623_A_ATT	208840623	A	ATT	2_208840624_T_TT_b37;2_208840623_AT_A_b37;2_208840624_T_TTT_b37;2_208840624_T_TTTT_b37	1.29564993494387	0.401325858464651	primary	1
ENSG00000115073.6	ACTR1B	98272430	98280570	2_97938634_A_G	97938634	A	G	2_97938634_A_G_b37	1.01022605132334	0.319797629684097	primary	1
ENSG00000115084.8	SLC35F5	114462587	114514400	2_114598028_T_C	114598028	TRUE	C	2_114598028_T_C_b37	1.80048844243242	0.65511539184344	primary	1
ENSG00000115091.7	ACTR3	114647536	114720173	2_114598028_T_C	114598028	TRUE	C	2_114598028_T_C_b37	1.36752915771649	0.426450438661269	primary	1
ENSG00000115107.15	STEAP3	119981383	120023228	2_119967746_T_C	119967746	TRUE	C	2_119967746_T_C_b37	1.9932480697687	0.934511426065802	primary	1
ENSG00000115109.9	EPB41L5	120770580	120936695	2_121283724_A_G	121283724	A	G	2_121283724_A_G_b37	0.644314589736268	0.244286639532453	primary	1
ENSG00000115128.6	SF3B14	24290453	24299313	2_24041232_CAAAAAAAA_C	24041232	CAAAAAAAA	C	2_24041234_AAAAAAAAA_A_b37;2_24041232_CAAAAAAAAAA_C_b37;2_24041233_AAAAAAAAAA_A_b37;2_24041235_AAAAAAAA_A_b37	1.50125083523471	0.480050244503575	primary	1
ENSG00000115129.9	TP53I3	24300302	24308731	2_24375030_C_T	24375030	C	TRUE	2_24375030_C_T_b37	1.53277874081368	0.494268304423989	primary	1
ENSG00000115138.6	POMC	25383721	25391772	2_25343514_A_AAACAAC	25343514	A	AAACAAC	2_25343514_AAAC_A_b37;2_25343517_C_CAACAAC_b37	1.9237424343255	0.78243460645148	primary	1
ENSG00000115145.5	STAM2	152973314	153032506	2_152216720_A_G	152216720	A	G	2_152216720_A_G_b37	1.88446266469327	0.7339259372045	primary	1
ENSG00000115170.9	ACVR1	158592957	158732374	2_159516667_G_A	159516667	G	A	2_159516667_G_A_b37	-1.35078897240328	0.0671728105145089	primary	0.966899128294322
ENSG00000115183.9	TANC1	159825145	160089170	2_160270133_T_G	160270133	TRUE	G	2_160270133_T_G_b37	1.2645555718068	0.391124109656751	primary	1
ENSG00000115216.9	NRBP1	27650656	27665126	2_27651054_A_T	27651054	A	TRUE	2_27651054_A_T_b37	1.99993525012746	0.99357970721524	primary	1
ENSG00000115234.6	SNX17	27593388	27599995	2_28362213_G_A	28362213	G	A	2_28362213_G_A_b37;2_28362213_GA_*_b37	0.632114222716154	0.242175468778685	primary	1
ENSG00000115239.17	GPR75-ASB3	53759809	54087170	2_53178787_T_C	53178787	TRUE	C	2_53178787_T_C_b37	1.6525327727868	0.555550384848835	primary	1
ENSG00000115255.6	REEP6	1491164	1497926	19_1255218_G_T	1255218	G	TRUE	19_1255218_G_T_b37	1.78501997238777	0.642891798562697	primary	1
ENSG00000115257.11	PCSK4	1481426	1490751	19_1490420_A_C	1490420	A	C	19_1490420_A_C_b37	1.21379868376448	0.375251241322646	primary	1
ENSG00000115274.10	INO80B	74682149	74688011	2_74693166_GGA_G	74693166	GGA	G	2_74693174_AGA_A_b37;2_74693166_GGAGAGAGAGA_G_b37;2_74693176_A_AGA_b37;2_74693172_AGAGA_A_b37	0.257260793887326	0.186792125177893	primary	1
ENSG00000115286.15	NDUFS7	1383525	1395583	19_1530532_C_A	1530532	C	A	19_1530532_C_A_b37	1.10805833387167	0.344951676701349	primary	1
ENSG00000115289.8	PCGF1	74732169	74735707	2_75166499_A_AAAAAAAAG	75166499	A	AAAAAAAAG	2_75166499_A_AG_b37;2_75166499_A_G_b37;2_75166499_A_AAAAAAAG_b37;2_75166499_A_AAAAAAAAG_b37;2_75166499_A_AAG_b37;2_75166499_A_AAAAAAAAAG_b37	1.85200183454617	0.700455770341243	primary	1
ENSG00000115295.15	CLIP4	29320570	29412509	2_28864021_C_T	28864021	C	TRUE	2_28864021_C_T_b37	1.52358807201199	0.490052076728333	primary	1
ENSG00000115325.9	DOK1	74776152	74784681	2_74920971_G_A	74920971	G	A	2_74920971_G_A_b37	1.9288027601192	0.789601510602999	primary	1
ENSG00000115339.9	GALNT3	166604100	166651192	2_166653387_C_A	166653387	C	A	2_166653387_C_A_b37	1.34372844289874	0.417879317917987	primary	1
ENSG00000115353.6	TACR1	75273589	75426826	2_75381534_A_G	75381534	A	G	2_75381534_A_G_b37;2_75381534_A_T_b37;2_75381534_A_ACGCGCGCG_b37	1.99697713838395	0.956153953856149	primary	1
ENSG00000115355.11	CCDC88A	55514977	55647057	2_55513871_G_C	55513871	G	C	2_55513871_G_C_b37	1.99404020784777	0.938464688173492	primary	1
ENSG00000115361.3	ACADL	211052662	211090215	2_210479352_C_T	210479352	C	TRUE	2_210479352_C_T_b37	1.65939628569004	0.559480953717283	primary	1
ENSG00000115363.9	EVA1A	75696427	75796848	2_75162383_T_TTC	75162383	TRUE	TTC	2_75162387_CTC_C_b37;2_75162389_C_CTC_b37;2_75162385_CTCTC_C_b37;2_75162389_C_CTCTC_b37;2_75162383_TTCTCTC_T_b37	1.98697496068053	0.909136885804716	primary	1
ENSG00000115364.9	MRPL19	75873908	75917977	2_75915920_TA_T	75915920	TA	TRUE	2_75915920_TA_T_b37	1.04760271098621	0.329109837806839	primary	1
ENSG00000115365.7	LANCL1	211295972	211342376	2_211220463_A_G	211220463	A	G	2_211220463_A_G_b37	1.60874622194137	0.531641098043644	primary	1
ENSG00000115368.5	WDR75	190306158	190340291	2_189883166_A_C	189883166	A	C	2_189883166_A_C_b37	1.62575655470346	0.540700264072686	primary	1
ENSG00000115419.8	GLS	191745552	191830278	2_191736711_G_T	191736711	G	TRUE	2_191736711_G_T_b37	1.93869796254057	0.804449727650992	primary	1
ENSG00000115446.7	UNC50	99225041	99234978	2_99184019_A_G	99184019	A	G	2_99184019_A_G_b37	-0.872140031763593	0.0901249576030175	primary	0.966899128294322
ENSG00000115459.13	ELMOD3	85581516	85618875	2_85992648_C_T	85992648	C	TRUE	2_85992648_C_T_b37	1.06315356568302	0.333090179819826	primary	1
ENSG00000115461.4	IGFBP5	217536827	217560248	2_218323314_T_G	218323314	TRUE	G	2_218323314_T_G_b37	0.851496466685148	0.283862631705625	primary	1
ENSG00000115486.7	GGCX	85771845	85788670	2_85796101_G_C	85796101	G	C	2_85796101_G_C_b37	1.68398837462496	0.574014428620869	primary	1
ENSG00000115514.7	TXNDC9	99935444	99957165	2_100484038_T_TAAA	100484038	TRUE	TAAA	2_100484039_AA_A_b37;2_100484038_TAA_T_b37;2_100484038_T_A_b37;2_100484040_A_AAA_b37;2_100484040_A_AA_b37;2_100484040_A_AAAA_b37	1.44362719669971	0.455725398189869	primary	1
ENSG00000115520.4	COQ10B	198318146	198340032	2_199089816_C_T	199089816	C	TRUE	2_199089816_C_T_b37	1.76348952555168	0.626737872714474	primary	1
ENSG00000115523.12	GNLY	85912297	85925977	2_85907924_G_A	85907924	G	A	2_85907924_G_A_b37	-2.18041027838467	0.0408937999464425	primary	0.966899128294322
ENSG00000115524.11	SF3B1	198254507	198299815	2_198172876_GAC_G	198172876	GAC	G	2_198172876_GACAC_G_b37;2_198172878_CAC_C_b37	1.9484101851167	0.820319613570451	primary	1
ENSG00000115540.10	MOB4	198380294	198418423	2_199413785_A_C	199413785	A	C	2_199413785_A_C_b37	1.82558749255691	0.676219681003127	primary	1
ENSG00000115548.12	KDM3A	86667769	86719839	2_86555663_G_A	86555663	G	A	2_86555663_G_A_b37	1.68848450320252	0.576751701567719	primary	1
ENSG00000115561.10	CHMP3	86730553	86948245	2_86776683_G_T	86776683	G	TRUE	2_86776683_G_T_b37	1.77454578367406	0.634915138362459	primary	1
ENSG00000115568.11	ZNF142	219502638	219524378	2_219527866_T_C	219527866	TRUE	C	2_219527866_T_C_b37	1.04331749792732	0.328024136728557	primary	1
ENSG00000115590.9	IL1R2	102608305	102645006	2_102613581_A_C	102613581	A	C	2_102613581_A_C_b37	-2.86219394838326	0.0274514063543216	primary	0.932153006529191
ENSG00000115596.3	WNT6	219724543	219738955	2_219699999_G_A	219699999	G	A	2_219699999_G_A_b37	1.98364562412712	0.898240592470623	primary	1
ENSG00000115604.6	IL18R1	102927988	103015218	2_103028035_AG_A	103028035	AG	A	2_103028037_GG_G_b37;2_103028035_AGGG_A_b37	1.39429686066524	0.436410256365491	primary	1
ENSG00000115652.10	UXS1	106709758	106810795	2_106602886_G_A	106602886	G	A	2_106602886_G_A_b37	1.51581338728647	0.486532048095484	primary	1
ENSG00000115661.9	STK16	220110176	220115059	2_219674150_A_C	219674150	A	C	2_219674150_A_C_b37	1.94708721419647	0.818070172610227	primary	1
ENSG00000115677.12	HDLBP	242166678	242256476	2_242235710_C_A	242235710	C	A	2_242235710_C_A_b37	1.14305351480402	0.354594609126775	primary	1
ENSG00000115685.10	PPP1R7	242088990	242123067	2_242974077_T_C	242974077	TRUE	C	2_242974077_T_C_b37	1.69111722418847	0.578366569213843	primary	1
ENSG00000115687.9	PASK	242045513	242089679	2_242072280_G_A	242072280	G	A	2_242072280_G_A_b37	1.26236617821041	0.390419905214735	primary	1
ENSG00000115750.12	TAF1B	9983482	10074545	2_9985670_T_C	9985670	TRUE	C	2_9985670_T_C_b37	1.66355568307699	0.561888855521335	primary	1
ENSG00000115756.8	HPCAL1	10443014	10567743	2_9798943_C_T	9798943	C	TRUE	2_9798943_C_T_b37	1.80706131581201	0.660481948301175	primary	1
ENSG00000115762.12	PLEKHB2	131862419	132111282	2_132906773_C_T	132906773	C	TRUE	2_132906773_C_T_b37	-0.616460152547916	0.10576013526693	primary	0.966899128294322
ENSG00000115806.8	GORASP2	171784973	171823639	2_171470196_G_C	171470196	G	C	2_171470196_G_C_b37	0.65096476537019	0.245446849206467	primary	1
ENSG00000115816.9	CEBPZ	37428754	37458856	2_37834116_C_T	37834116	C	TRUE	2_37834116_C_T_b37	1.250657371123	0.38668443819087	primary	1
ENSG00000115839.13	RAB3GAP1	135809834	135933964	2_136483948_C_T	136483948	C	TRUE	2_136483948_C_T_b37	1.93118819192387	0.793074706265933	primary	1
ENSG00000115841.15	RMDN2	38150329	38294285	2_38153486_T_A	38153486	TRUE	A	2_38153486_T_A_b37	0.607149806807456	0.23792435939089	primary	1
ENSG00000115866.6	DARS	136664246	136743670	2_136818059_C_A	136818059	C	A	2_136818059_C_CA_b37;2_136818059_C_A_b37	0.132748413398531	0.17179019091076	primary	1
ENSG00000115904.8	SOS1	39208536	39351486	2_40211723_C_T	40211723	C	TRUE	2_40211723_C_T_b37	1.99585861244759	0.948688664598215	primary	1
ENSG00000115935.12	WIPF1	175424299	175547644	2_175483189_A_G	175483189	A	G	2_175483189_A_G_b37	-0.156699054265118	0.141949345108684	primary	0.977940472626051
ENSG00000115942.4	ORC2	201773695	201828403	2_200945918_AT_A	200945918	AT	A	2_200945918_AT_A_b37	-0.118648076340378	0.145514942120235	primary	0.977940472626051
ENSG00000115944.10	COX7A2L	42560685	42652228	2_42667585_T_G	42667585	TRUE	G	2_42667585_T_G_b37	0.390084821451183	0.204503725792311	primary	1
ENSG00000115947.9	ORC4	148687967	148779147	2_148758479_A_G	148758479	A	G	2_148758479_A_G_b37	-0.155520889419449	0.142058260023552	primary	0.977940472626051
ENSG00000115966.12	ATF2	175936977	176033110	2_175571172_C_T	175571172	C	TRUE	2_175571172_C_T_b37	1.72654121676624	0.601020971719398	primary	1
ENSG00000116031.7	CD207	71057346	71062952	2_71069684_G_A	71069684	G	A	2_71069684_G_A_b37	1.10762782501774	0.344835279611778	primary	1
ENSG00000116032.5	GRIN3B	1000417	1009731	19_1009550_GGCCCCCGCGGAGGCCCCACCACACTCT_G	1009550	GGCCCCCGCGGAGGCCCCACCACACTCT	G	19_1009550_GGCCCCCGCGGAGGCCCCACCACACTCT_G_b37	-2.11283843226738	0.0425588783485588	primary	0.966899128294322
ENSG00000116035.2	VAX2	71127719	71160576	2_71145958_A_AGAGCTGAAATT	71145958	A	AGAGCTGAAATT	2_71145958_A_AGAGCTGAAATT_b37	-1.34478689982552	0.0674182077855446	primary	0.966899128294322
ENSG00000116062.10	MSH6	47922668	48037240	2_48116772_GTT_G	48116772	GTT	G	2_48116774_TTT_T_b37;2_48116775_TT_T_b37;2_48116776_T_TT_b37;2_48116772_GTTTT_G_b37	-7.31438657167746	0.0022736148732382	primary	0.742064706115597
ENSG00000116096.5	SPR	73114488	73119287	2_72176656_G_C	72176656	G	C	2_72176656_G_C_b37	0.611523709570974	0.238662586282435	primary	1
ENSG00000116127.13	ALMS1	73612885	73837920	2_73601606_G_A	73601606	G	A	2_73601606_G_A_b37	1.97815690950665	0.882505280410602	primary	1
ENSG00000116128.5	BCL9	147013181	147098017	1_147768712_T_G	147768712	TRUE	G	1_147768712_T_G_b37	-0.603339437453542	0.106638803313815	primary	0.966899128294322
ENSG00000116151.9	MORN1	2252691	2323146	1_2298395_CAAAATACATAGA_C	2298395	CAAAATACATAGA	C	1_2298395_CAAAATACATAGA_C_b37	1.99942920147646	0.980939241985179	primary	1
ENSG00000116157.5	GPX7	53068043	53074723	1_53068430_G_A	53068430	G	A	1_53068430_G_A_b37	1.02187912215004	0.322663171882464	primary	1
ENSG00000116176.6	TPSG1	1271650	1275257	16_1271597_A_T	1271597	A	TRUE	16_1271597_A_T_b37	0.0748408786535038	0.165289035826936	primary	1
ENSG00000116198.8	CEP104	3728644	3773778	1_3773252_C_A	3773252	C	A	1_3773252_C_A_b37	1.94568971806984	0.815725946351719	primary	1
ENSG00000116209.7	TMEM59	54497346	54519177	1_55094726_C_T	55094726	C	TRUE	1_55094726_C_T_b37	1.49140845261809	0.475749200880671	primary	1
ENSG00000116213.11	WRAP73	3547330	3569325	1_3566625_AGCAGGCTG_A	3566625	AGCAGGCTG	A	1_3566625_AGCAGGCTG_A_b37	0.249528093499293	0.185817418146343	primary	1
ENSG00000116221.11	MRPL37	54649713	54691137	1_54310546_G_A	54310546	G	A	1_54310546_G_A_b37	1.4958969169918	0.477702789819124	primary	1
ENSG00000116254.13	CHD5	6161852	6240183	1_5728946_C_G	5728946	C	G	1_5728946_C_G_b37	1.97666330083348	0.878584751022003	primary	1
ENSG00000116285.8	ERRFI1	8064463	8086368	1_7281966_T_TACACACACAC	7281966	TRUE	TACACACACAC	1_7281968_C_CACACACAC_b37;1_7281968_C_CACACACACAC_b37;1_7281968_C_CAC_b37;1_7281966_TAC_T_b37;1_7281968_C_CACACACACACAC_b37;1_7281968_C_CACACACACACACAC_b37	1.74479000573615	0.613430218451192	primary	1
ENSG00000116288.8	PARK7	8014350	8045565	1_8029510_G_A	8029510	G	A	1_8029510_G_A_b37;1_8029511_A_AAA_b37;1_8029510_GA_G_b37;1_8029511_A_GAA_b37	1.92705432754519	0.787095196060886	primary	1
ENSG00000116406.14	EDEM3	184659364	184724047	1_184677464_G_A	184677464	G	A	1_184677464_G_A_b37	1.31110439614531	0.406540280968708	primary	1
ENSG00000116473.10	RAP1A	112084839	112259313	1_112929733_TAG_T	112929733	TAG	TRUE	1_112929733_TAG_T_b37	1.92980027154499	0.791046197542111	primary	1
ENSG00000116489.8	CAPZA1	113161794	113214241	1_113258847_G_A	113258847	G	A	1_113258847_G_A_b37	1.28770614824316	0.398683358883875	primary	1
ENSG00000116521.6	SCAMP3	155225769	155232221	1_154534766_G_A	154534766	G	A	1_154534766_G_A_b37	1.30239040348124	0.40358807202422	primary	1
ENSG00000116539.6	ASH1L	155305058	155532598	1_156069679_G_A	156069679	G	A	1_156069679_G_A_b37;1_156069679_G_*_b37	1.58067649638997	0.517274795938557	primary	1
ENSG00000116560.6	SFPQ	35641978	35658749	1_35634717_G_A	35634717	G	A	1_35634717_G_A_b37	1.86430578747104	0.712599634895629	primary	1
ENSG00000116661.9	FBXO2	11708423	11715842	1_11709052_C_G	11709052	C	G	1_11709052_C_CCCAG_b37;1_11709052_C_G_b37;1_11709052_C_CCCAGCCCAGCCCAG_b37;1_11709052_C_CCCAGCCCAGCCCAGCCCAGCCCAG_b37;1_11709052_C_CCCAGCCCAG_b37;1_11709052_C_CCCAGCCCAGCCCAGCCCAGCCCAGCCCAGCCCAGCCCAG_b37	1.99214982194962	0.929398830117532	primary	1
ENSG00000116679.11	IVNS1ABP	185265519	185286461	1_185978508_T_C	185978508	TRUE	C	1_185978508_T_C_b37	0.960922451125953	0.308036106704832	primary	1
ENSG00000116685.11	KIAA2013	11979647	11986485	1_11711204_C_T	11711204	C	TRUE	1_11711204_C_T_b37	1.08028017028664	0.337548546585636	primary	1
ENSG00000116688.12	MFN2	12040237	12073571	1_12030995_A_G	12030995	A	G	1_12030995_A_G_b37	0.636519873426096	0.242935254725928	primary	1
ENSG00000116701.10	NCF2	183524697	183560011	1_183558996_G_A	183558996	G	A	1_183558996_G_A_b37	0.971013054722334	0.310396723889765	primary	1
ENSG00000116729.9	WLS	68564141	68698803	1_68047884_A_ATTT	68047884	A	ATTT	1_68047886_T_TTTT_b37;1_68047886_T_TTT_b37;1_68047886_T_TT_b37;1_68047885_TT_T_b37;1_68047886_T_TTTTT_b37;1_68047884_ATT_A_b37	1.24883280661015	0.386106941875491	primary	1
ENSG00000116741.6	RGS2	192778168	192781403	1_192661943_G_A	192661943	G	A	1_192661943_G_A_b37	1.99330378230388	0.934781565241162	primary	1
ENSG00000116747.8	TROVE2	193028551	193060907	1_193782774_T_A	193782774	TRUE	A	1_193782774_T_A_b37	1.99981261866265	0.989078314520618	primary	1
ENSG00000116750.9	UCHL5	192981379	193029237	1_193682018_T_A	193682018	TRUE	A	1_193682018_T_A_b37	1.69174479474668	0.578752839811381	primary	1
ENSG00000116754.9	SRSF11	70671364	70718735	1_70194248_A_G	70194248	A	G	1_70194248_A_G_b37	1.23988634671969	0.383292957488208	primary	1
ENSG00000116783.10	TNNI3K	74663946	75010112	1_74686892_C_T	74686892	C	TRUE	1_74686892_C_T_b37	-0.810447580068058	0.0936522433922935	primary	0.966899128294322
ENSG00000116791.9	CRYZ	75171169	75199092	1_75213088_G_A	75213088	G	A	1_75213088_G_A_b37	1.98102886442825	0.890449267852727	primary	1
ENSG00000116815.11	CD58	117057156	117113661	1_117394522_A_G	117394522	A	G	1_117394522_A_G_b37	0.41083216593438	0.207445067406516	primary	1
ENSG00000116830.7	TTF2	117602924	117650075	1_117597805_CAAAAAAAA_C	117597805	CAAAAAAAA	C	1_117597807_AAAAAAA_A_b37;1_117597811_AAA_A_b37;1_117597812_AA_A_b37;1_117597805_CAAAAAAAA_C_b37;1_117597806_AAAAAAAA_A_b37;1_117597808_AAAAAA_A_b37	1.57435420759975	0.514133262911863	primary	1
ENSG00000116874.7	WARS2	119573838	119683294	1_119573860_T_C	119573860	TRUE	C	1_119573860_T_C_b37	1.04473833481416	0.328383592153172	primary	1
ENSG00000116882.10	HAO2	119911401	119936753	1_119566217_A_C	119566217	A	C	1_119566217_A_C_b37	1.99999283681245	0.997864533789285	primary	1
ENSG00000116883.8	RP11-268J15.5	36789334	36794822	1_36789546_A_G	36789546	A	G	1_36789546_A_G_b37	0.18310042134226	0.177682772038297	primary	1
ENSG00000116885.14	OSCP1	36881427	36916086	1_36875135_A_G	36875135	A	G	1_36875135_A_G_b37	1.94536459912661	0.815185149443529	primary	1
ENSG00000116906.7	GNPAT	231376952	231413719	1_231390902_A_G	231390902	A	G	1_231390902_A_G_b37	1.65272845277786	0.55566171951593	primary	1
ENSG00000116918.9	TSNAX	231664398	231702270	1_232207075_G_A	232207075	G	A	1_232207075_G_A_b37	1.35184484136335	0.420773031639991	primary	1
ENSG00000116922.10	C1orf109	38147241	38157914	1_38571464_A_T	38571464	A	TRUE	1_38571464_A_T_b37	0.14845942613556	0.173604322764609	primary	1
ENSG00000116977.14	LGALS8	236681299	236716281	1_236699354_G_A	236699354	G	A	1_236699354_G_A_b37	1.99769034441078	0.961669320286409	primary	1
ENSG00000116984.8	MTR	236958609	237067281	1_237445099_T_C	237445099	TRUE	C	1_237445099_T_C_b37	1.0726400222452	0.335549874117833	primary	1
ENSG00000116985.6	BMP8B	40222853	40254533	1_40213670_A_T	40213670	A	TRUE	1_40213670_A_T_b37	1.83510135960023	0.684685924723503	primary	1
ENSG00000117000.8	RLF	40627044	40706593	1_39976974_C_T	39976974	C	TRUE	1_39976974_C_T_b37	-0.46797561664107	0.116187482525355	primary	0.972446973097205
ENSG00000117016.5	RIMS3	41086350	41131329	1_41116680_T_G	41116680	TRUE	G	1_41116680_T_G_b37	1.60616128083393	0.530288478241504	primary	1
ENSG00000117054.9	ACADM	76190035	76253260	1_76340726_C_T	76340726	C	TRUE	1_76340726_C_T_b37	1.99995286426338	0.994522129022313	primary	1
ENSG00000117069.10	ST6GALNAC5	77333125	77531396	1_76729517_T_C	76729517	TRUE	C	1_76729517_T_C_b37	1.93022743863594	0.791668218544657	primary	1
ENSG00000117118.5	SDHB	17345216	17380665	1_17380653_C_A	17380653	C	A	1_17380653_C_A_b37	1.75278612910688	0.619043745058556	primary	1
ENSG00000117139.12	KDM5B	202696525	202778598	1_202740428_C_T	202740428	C	TRUE	1_202740428_C_T_b37	1.67101786123749	0.566259057201686	primary	1
ENSG00000117153.11	KLHL12	202860227	202897764	1_202886103_G_GA	202886103	G	GA	1_202886104_A_AA_b37;1_202886103_GA_G_b37;1_202886104_A_AAA_b37;1_202886103_G_A_b37	1.49630065883503	0.477879158058967	primary	1
ENSG00000117154.7	IGSF21	18434239	18704977	1_18435748_G_A	18435748	G	A	1_18435748_G_A_b37	-2.38896423486153	0.0361722816912158	primary	0.966899128294322
ENSG00000117174.6	ZNHIT6	86115105	86174116	1_86173298_C_T	86173298	C	TRUE	1_86173298_C_T_b37	1.86086088898492	0.7091383566463	primary	1
ENSG00000117222.9	RBBP5	205055269	205091143	1_204491530_ATT_A	204491530	ATT	A	1_204491531_TT_T_b37;1_204491530_ATT_A_b37;1_204491532_T_TT_b37;1_204491530_A_T_b37	1.89445105169852	0.745269641541372	primary	1
ENSG00000117226.7	GBP3	89472348	89488577	1_89471892_C_T	89471892	C	TRUE	1_89471892_C_T_b37	-1.10283501878871	0.0781560801590796	primary	0.966899128294322
ENSG00000117262.14	GPR89A	145764410	145827103	1_145827151_C_T	145827151	C	TRUE	1_145827151_C_T_b37	0.952730682285164	0.306136826748531	primary	1
ENSG00000117280.8	RAB7L1	205737113	205744588	1_205757800_C_T	205757800	C	TRUE	1_205757800_C_T_b37;1_205757801_T_TT_b37;1_205757800_CT_C_b37	1.31953407704214	0.409426331405492	primary	1
ENSG00000117335.14	CD46	207925401	207968858	1_208446005_G_C	208446005	G	C	1_208446005_G_C_b37;1_208446005_G_*_b37	1.7009091950049	0.584452966518914	primary	1
ENSG00000117399.9	CDC20	43824625	43828874	1_43898403_T_G	43898403	TRUE	G	1_43898403_T_G_b37	-7.91336859035619	0.00164082517996517	primary	0.648442311298726
ENSG00000117407.12	ARTN	44398991	44402913	1_44327106_GCTGTCAGGACTTGTATAGA_G	44327106	GCTGTCAGGACTTGTATAGA	G	1_44327106_GCTGTCAGGACTTGTATAGA_G_b37	1.68855293437218	0.57679356267882	primary	1
ENSG00000117408.6	IPO13	44412610	44433694	1_43921636_C_CTTTTTTT	43921636	C	CTTTTTTT	1_43921636_C_CTTTTTT_b37;1_43921636_C_CTTTTTTT_b37;1_43921636_C_CTTTTT_b37;1_43921636_C_CTTTT_b37;1_43921636_C_CTTT_b37	1.85619893662215	0.704531104558138	primary	1
ENSG00000117410.9	ATP6V0B	44440158	44443967	1_44407322_C_A	44407322	C	A	1_44407322_C_A_b37	1.53407702006007	0.494868792082067	primary	1
ENSG00000117419.10	ERI3	44686741	44820932	1_44095364_C_CAA	44095364	C	CAA	1_44095364_CAAAA_C_b37;1_44095368_A_AAAAA_b37;1_44095365_AAAA_A_b37;1_44095368_A_AAAA_b37;1_44095368_A_AAA_b37;1_44095368_A_AAAAAA_b37	-3.66338506610873	0.0173226586040146	primary	0.90341001575843
ENSG00000117450.9	PRDX1	45976707	45988719	1_45987574_C_A	45987574	C	A	1_45987574_C_A_b37	1.32265140383925	0.410501223314085	primary	1
ENSG00000117472.5	TSPAN1	46640744	46651630	1_46786874_A_G	46786874	A	G	1_46786874_A_G_b37	1.45170428286497	0.459014900501776	primary	1
ENSG00000117475.9	BLZF1	169337207	169365778	1_168615643_C_G	168615643	C	G	1_168615643_C_G_b37	1.99789712702704	0.963424153048497	primary	1
ENSG00000117480.11	FAAH	46859936	46879520	1_46864511_G_A	46864511	G	A	1_46864511_G_A_b37	1.88841914631712	0.738351484726993	primary	1
ENSG00000117500.8	TMED5	93615298	93646285	1_93858125_C_CA	93858125	C	CA	1_93858126_A_AA_b37;1_93858126_A_AAA_b37;1_93858125_CA_C_b37	0.7392142913111	0.261502419049207	primary	1
ENSG00000117505.8	DR1	93811444	93835055	1_93924658_A_C	93924658	A	C	1_93924658_A_C_b37	1.97471902671077	0.873668940007555	primary	1
ENSG00000117523.11	PRRC2C	171454650	171562650	1_170939843_CTGTG_C	170939843	CTGTG	C	1_170939843_CTGTGTG_C_b37;1_170939845_GTGTG_G_b37;1_170939847_GTG_G_b37;1_170939849_G_GTGTG_b37;1_170939849_G_GTG_b37;1_170939849_G_GTGTGTGTGTGTGTGTGTG_b37	1.89046177679938	0.740670475711623	primary	1
ENSG00000117528.7	ABCD3	94883932	94984222	1_93924658_A_C	93924658	A	C	1_93924658_A_C_b37	1.87819786014234	0.727088083581321	primary	1
ENSG00000117533.10	VAMP4	171669299	171711387	1_172374645_C_A	172374645	C	A	1_172374645_C_A_b37	1.98041219464358	0.888694406669847	primary	1
ENSG00000117595.6	IRF6	209959035	209979465	1_209966396_T_TA	209966396	TRUE	TA	1_209966396_T_TA_b37;1_209966396_T_TAA_b37;1_209966396_T_TAAA_b37	-2.30577150768977	0.0379832630359156	primary	0.966899128294322
ENSG00000117601.9	SERPINC1	173872946	173886516	1_173998613_T_*	173998613	TRUE	*	1_173998613_T_*_b37	1.9659880188251	0.853681333868885	primary	1
ENSG00000117614.5	SYF2	25549169	25558993	1_25242193_C_T	25242193	C	TRUE	1_25242193_C_T_b37	1.99713925535684	0.95734474131895	primary	1
ENSG00000117616.13	C1orf63	25568727	25664704	1_25439833_T_C	25439833	TRUE	C	1_25439833_T_C_b37	1.99005222527148	0.92055190908201	primary	1
ENSG00000117620.8	SLC35A3	100435344	100492535	1_100459463_C_CATTTT	100459463	C	CATTTT	1_100459463_C_CATTTT_b37	1.15883618152952	0.359064130189324	primary	1
ENSG00000117625.9	RCOR3	211431718	211489727	1_212448033_CT_C	212448033	CT	C	1_212448033_CT_C_b37	-1.24106776161807	0.0718138212769951	primary	0.966899128294322
ENSG00000117632.16	STMN1	26210671	26233482	1_25472548_G_C	25472548	G	C	1_25472548_G_C_b37	1.8236441289946	0.674523834316869	primary	1
ENSG00000117640.13	MTFR1L	26145130	26159432	1_26146514_G_C	26146514	G	C	1_26146514_G_C_b37	1.95402043675631	0.830212952102421	primary	1
ENSG00000117643.10	MAN1C1	25943958	26112698	1_25220269_G_GAAAAC	25220269	G	GAAAAC	1_25220269_G_GAAAACAAAAC_b37;1_25220269_G_GAAAACAAAACAAAACAAAACAAAAC_b37;1_25220269_G_GAAAACAAAACAAAAC_b37;1_25220269_G_GAAAACAAAACAAAACAAAAC_b37;1_25220269_G_GAAAAC_b37	-1.39073619494957	0.0655636691966312	primary	0.966899128294322
ENSG00000117650.8	NEK2	211836113	211848960	1_212147614_A_AT	212147614	A	AT	1_212147614_A_ATAT_b37;1_212147614_A_AT_b37;1_212147614_A_T_b37;1_212147614_A_ATATAT_b37;1_212147614_A_*_b37;1_212147614_A_ATATATATAT_b37	1.94122898431851	0.808449051032738	primary	1
ENSG00000117682.12	DHDDS	26758772	26797785	1_26812192_C_G	26812192	C	G	1_26812192_C_G_b37	-0.0291758451353417	0.154304263029467	primary	0.984677255798364
ENSG00000117691.5	NENF	212606228	212619714	1_211773533_G_C	211773533	G	C	1_211773533_G_C_b37	1.98858600306767	0.914918841849893	primary	1
ENSG00000117697.10	NSL1	212899494	212965124	1_212897734_C_T	212897734	C	TRUE	1_212897734_C_T_b37	1.94050495792044	0.807295834267369	primary	1
ENSG00000117748.5	RPA2	28218034	28241257	1_28241083_G_A	28241083	G	A	1_28241083_G_A_b37	1.99320232888454	0.934290475126499	primary	1
ENSG00000117758.9	STX12	28099693	28150963	1_28047636_A_G	28047636	A	G	1_28047636_A_G_b37;1_28047636_A_*_b37	1.99616438073463	0.950616684217697	primary	1
ENSG00000117791.11	MARC2	220921566	220958150	1_220938395_A_G	220938395	A	G	1_220938395_A_G_b37	1.99639368104772	0.952113713750576	primary	1
ENSG00000117834.8	SLC5A9	48688356	48714316	1_48674712_T_C	48674712	TRUE	C	1_48674712_T_C_b37	1.81759444429917	0.669314042665447	primary	1
ENSG00000117906.9	RCN2	77223959	77242601	15_76413945_G_A	76413945	G	A	15_76413945_G_A_b37	-1.76465609471074	0.0523466216678021	primary	0.966899128294322
ENSG00000117983.13	MUC5B	1244295	1283406	11_1245107_G_A	1245107	G	A	11_1245107_G_A_b37	1.32480719825662	0.411246996952687	primary	1
ENSG00000117984.8	CTSD	1773981	1785222	11_1228108_A_G	1228108	A	G	11_1228108_A_G_b37	0.472109931839441	0.216429384286965	primary	1
ENSG00000118004.13	COLEC11	3642425	3692048	2_3628383_C_A	3628383	C	A	2_3628383_C_A_b37	-2.99374099198531	0.0254391540843211	primary	0.90341001575843
ENSG00000118007.8	STAG1	136055076	136471220	3_136035069_G_GA	136035069	G	GA	3_136035070_A_AA_b37;3_136035069_G_A_b37;3_136035069_GA_G_b37	1.95330624008011	0.828919629200257	primary	1
ENSG00000118017.3	A4GNT	137842559	137851229	3_137865211_A_G	137865211	A	G	3_137865211_A_G_b37	1.5574909788586	0.505913937133866	primary	1
ENSG00000118156.8	ZNF541	48023941	48059113	19_48167050_T_TAC	48167050	TRUE	TAC	19_48167052_CAC_C_b37;19_48167054_C_CAC_b37;19_48167054_C_CACACAC_b37;19_48167054_C_CACAC_b37;19_48167050_TACAC_T_b37;19_48167054_C_CACACACAC_b37	1.90800641577152	0.761657861699762	primary	1
ENSG00000118181.6	RPS25	118886421	118889401	11_118035087_A_G	118035087	A	G	11_118035087_A_G_b37	1.30413371397617	0.404176177870369	primary	1
ENSG00000118200.10	CAMSAP2	200708685	200829832	1_200642094_G_C	200642094	G	C	1_200642094_G_C_b37;1_200642094_G_A_b37	-0.359065656429038	0.124556771794748	primary	0.974502319962725
ENSG00000118245.2	TNP1	217724180	217724787	2_216813800_ACT_A	216813800	ACT	A	2_216813809_AC_C_b37;2_216813808_TAC_C_b37;2_216813803_ACTACTAC_C_b37;2_216813800_ACTACTACTAC_*_b37;2_216813800_ACTACTACTAC_A_b37;2_216813806_ACTAC_C_b37	1.3738544919147	0.428772701907555	primary	1
ENSG00000118260.10	CREB1	208394460	208468155	2_208964311_T_C	208964311	TRUE	C	2_208964311_T_C_b37	1.75538132890779	0.620889988572944	primary	1
ENSG00000118276.7	B4GALT6	29202209	29265799	18_29265177_G_T	29265177	G	TRUE	18_29265177_G_T_b37	1.02019269560969	0.322246384233049	primary	1
ENSG00000118307.14	CASC1	25261353	25348096	12_25335906_A_AAGAAG	25335906	A	AAGAAG	12_25335906_A_AAGAAG_b37	1.69964429421339	0.583659511103092	primary	1
ENSG00000118308.10	LRMP	25173935	25261268	12_25154734_C_G	25154734	C	G	12_25154734_C_G_b37	1.55699581339195	0.505676015168389	primary	1
ENSG00000118412.8	CASP8AP2	90539612	90584155	6_90846561_CT_C	90846561	CT	C	6_90846562_TT_T_b37;6_90846561_CTT_C_b37;6_90846563_T_TT_b37	1.9846724083468	0.901469949044069	primary	1
ENSG00000118454.8	ANKRD13C	70726270	70820417	1_71089751_C_CAT	71089751	C	CAT	1_71089753_TAT_T_b37;1_71089755_T_TATATAT_b37;1_71089755_T_TATAT_b37;1_71089751_CATAT_C_b37;1_71089755_T_TATATATATAT_b37;1_71089755_T_TAT_b37	-2.90348136141847	0.0268026095364815	primary	0.919857588255752
ENSG00000118496.4	FBXO30	146114637	146135889	6_145572686_G_T	145572686	G	TRUE	6_145572686_G_T_b37	1.70419786290586	0.586526151391997	primary	1
ENSG00000118507.11	AKAP7	131456805	131604675	6_131442685_T_C	131442685	TRUE	C	6_131442685_T_C_b37	0.502788900802443	0.221100978994501	primary	1
ENSG00000118514.9	ALDH8A1	135238527	135271260	6_135293512_C_G	135293512	C	G	6_135293512_C_G_b37	-1.3856288472291	0.065767086468677	primary	0.966899128294322
ENSG00000118520.9	ARG1	131894283	131905472	6_131897278_C_T	131897278	C	TRUE	6_131897278_C_T_b37	-0.390175934734543	0.122099886560392	primary	0.972446973097205
ENSG00000118557.11	PMFBP1	72146055	72210777	16_72687065_C_T	72687065	C	TRUE	16_72687065_C_T_b37	-0.953590205135697	0.0856870066430979	primary	0.966899128294322
ENSG00000118564.10	FBXL5	15606161	15683302	4_16462250_A_G	16462250	A	G	4_16462250_A_G_b37	1.96446397850627	0.850476874281628	primary	1
ENSG00000118579.7	MED28	17616253	17635728	4_17660082_C_T	17660082	C	TRUE	4_17660082_C_T_b37	1.95432500933453	0.830767690452412	primary	1
ENSG00000118596.7	SLC16A7	59989847	60176395	12_59996906_A_C	59996906	A	C	12_59996906_A_C_b37	-0.119956882421775	0.145390637225198	primary	0.977940472626051
ENSG00000118600.7	TMEM5	64173582	64203338	12_63988361_A_ATG	63988361	A	ATG	12_63988361_ATG_A_b37;12_63988363_G_GTGTG_b37;12_63988363_G_GTG_b37;12_63988361_A_G_b37	1.21210735041041	0.374738103558305	primary	1
ENSG00000118620.8	ZNF430	21203425	21242856	19_20648705_T_TAA	20648705	TRUE	TAA	19_20648706_A_AA_b37;19_20648706_A_AAA_b37;19_20648705_TA_T_b37	1.34125932764073	0.417004885610275	primary	1
ENSG00000118640.6	VAMP8	85788684	85809154	2_86389464_G_GTT	86389464	G	GTT	2_86389465_T_TT_b37;2_86389465_T_TTT_b37;2_86389464_GT_G_b37	1.76110705563906	0.625006834430431	primary	1
ENSG00000118655.4	DCLRE1B	114447762	114456708	1_114961840_A_AAAAG	114961840	A	AAAAG	1_114961840_A_AAAAG_b37;1_114961840_A_G_b37	-1.57638759029533	0.0586064665004495	primary	0.966899128294322
ENSG00000118680.8	MYL12B	3261906	3278282	18_3685612_A_ATTAT	3685612	A	ATTAT	18_3685612_A_ATTAT_b37	-4.26892177731861	0.0122873892395863	primary	0.90341001575843
ENSG00000118690.8	ARMC2	109169618	109295186	6_109239072_T_C	109239072	TRUE	C	6_109239072_T_C_b37	1.86125969305249	0.709536542843075	primary	1
ENSG00000118705.12	RPN2	35806812	35870022	20_35753771_C_T	35753771	C	TRUE	20_35753771_C_T_b37;20_35753771_C_G_b37	1.92546404160794	0.784843419283756	primary	1
ENSG00000118762.3	PKD2	88928819	88998929	4_88501530_C_T	88501530	C	TRUE	4_88501530_C_T_b37	1.61368577836674	0.534243194078897	primary	1
ENSG00000118777.6	ABCG2	89011415	89152474	4_89182518_T_C	89182518	TRUE	C	4_89182518_T_C_b37	-0.00821982169691182	0.156448802459005	primary	0.985673560578157
ENSG00000118849.5	RARRES1	158414680	158450485	3_158453442_C_T	158453442	C	TRUE	3_158453442_C_T_b37	1.5058443305968	0.482079388664154	primary	1
ENSG00000118855.14	MFSD1	158449986	158547508	3_158539739_A_G	158539739	A	G	3_158539739_A_G_b37	1.94926096393829	0.821782249897934	primary	1
ENSG00000118873.11	RAB3GAP2	220321634	220445796	1_220332108_CT_C	220332108	CT	C	1_220332108_CT_C_b37	1.99922671708282	0.977815313279475	primary	1
ENSG00000118894.10	FAM86A	5134304	5147809	16_4844403_C_T	4844403	C	TRUE	16_4844403_C_T_b37	1.89249300648271	0.743000437083174	primary	1
ENSG00000118960.8	HS1BP3	20760207	20850849	2_21680458_C_T	21680458	C	TRUE	2_21680458_C_T_b37	1.55921739103496	0.506744965040757	primary	1
ENSG00000118961.10	C2orf43	20883787	21022882	2_20883618_T_TA	20883618	TRUE	TA	2_20883619_A_AA_b37;2_20883618_TA_T_b37;2_20883619_A_AAA_b37	-0.708704265051892	0.0998020250943239	primary	0.966899128294322
ENSG00000118985.10	ELL2	95220801	95297775	5_95151906_T_C	95151906	TRUE	C	5_95151906_T_C_b37	1.78458801776742	0.642558217081739	primary	1
ENSG00000119042.12	SATB2	200134222	200335989	2_199826222_C_T	199826222	C	TRUE	2_199826222_C_T_b37	0.200017121117526	0.179714564752382	primary	1
ENSG00000119048.3	UBE2B	133706869	133727683	5_134715414_T_A	134715414	TRUE	A	5_134715414_T_A_b37	1.99573216006161	0.947912286398872	primary	1
ENSG00000119125.12	GDA	74729510	74872109	9_74825707_T_C	74825707	TRUE	C	9_74825707_T_C_b37	1.46696421038018	0.465333339426859	primary	1
ENSG00000119147.5	C2orf40	106679701	106694615	2_106687456_G_C	106687456	G	C	2_106687456_G_C_b37	1.85668967825245	0.705012032721317	primary	1
ENSG00000119203.9	CPSF3	9563696	9613230	2_9617647_G_A	9617647	G	A	2_9617647_G_A_b37	1.48145038834764	0.471461032932649	primary	1
ENSG00000119227.3	PIGZ	196673213	196695931	3_196674916_A_C	196674916	A	C	3_196674916_A_C_b37	1.58839492822403	0.521155956563942	primary	1
ENSG00000119231.6	SENP5	196594726	196661585	3_196700148_T_C	196700148	TRUE	C	3_196700148_T_C_b37	1.95184922373937	0.826312881853282	primary	1
ENSG00000119242.4	CCDC92	124403206	124457378	12_124721966_T_C	124721966	TRUE	C	12_124721966_T_C_b37	1.98788227065188	0.91234548655488	primary	1
ENSG00000119314.11	PTBP3	114980714	115095947	9_114032500_AATGATGATGATGATGATGATG_A	114032500	AATGATGATGATGATGATGATG	A	9_114032506_GATGATGATGATGATG_G_b37;9_114032509_GATGATGATGATG_G_b37;9_114032518_GATG_G_b37;9_114032500_AATGATGATGATGATGATGATG_A_b37;9_114032503_GATGATGATGATGATGATG_G_b37;9_114032515_GATGATG_G_b37	1.69354666538925	0.579864759690842	primary	1
ENSG00000119326.10	CTNNAL1	111704850	111775809	9_111822067_T_C	111822067	TRUE	C	9_111822067_T_C_b37	1.98572949241247	0.904911538577818	primary	1
ENSG00000119328.7	FAM206A	111696460	111713024	9_111097379_C_A	111097379	C	A	9_111097379_C_A_b37	1.36886257219976	0.426938404670743	primary	1
ENSG00000119383.15	PPP2R4	131873228	131911225	9_131862705_AGG_A	131862705	AGG	A	9_131862705_AGG_A_b37	0.715119901456546	0.256993631570481	primary	1
ENSG00000119392.10	GLE1	131266978	131304567	9_131267212_C_G	131267212	C	G	9_131267212_C_G_b37	0.694403825944846	0.253193542613747	primary	1
ENSG00000119401.10	TRIM32	119449580	119463579	9_119039463_A_G	119039463	A	G	9_119039463_A_G_b37	0.877018584507823	0.289277382656857	primary	1
ENSG00000119403.9	PHF19	123617976	123639606	9_123916503_T_TA	123916503	TRUE	TA	9_123916503_T_TA_b37	1.95116895644651	0.825109973385961	primary	1
ENSG00000119411.10	BSPRY	116111820	116133513	9_116145512_G_A	116145512	G	A	9_116145512_G_A_b37	1.19290817845331	0.3689814537659	primary	1
ENSG00000119414.7	PPP6C	127908851	127952218	9_127719803_G_A	127719803	G	A	9_127719803_G_A_b37	1.73942800514851	0.609727458799626	primary	1
ENSG00000119421.5	NDUFA8	124894744	124922098	9_124880990_C_CT	124880990	C	CT	9_124880991_TT_T_b37;9_124880992_T_TT_b37;9_124880990_CTT_C_b37	1.37173787110714	0.427993493839082	primary	1
ENSG00000119431.5	HDHD3	116135698	116139279	9_116141399_CTG_C	116141399	CTG	C	9_116141399_CTG_C_b37	1.58553022934234	0.519709500397127	primary	1
ENSG00000119440.7	LCN1P1	136100291	136103993	9_136125329_A_T	136125329	A	TRUE	9_136125329_A_T_b37	0.966277642775822	0.309285993683099	primary	1
ENSG00000119471.10	HSDL2	115142216	115234690	9_115237802_AT_A	115237802	AT	A	9_115237802_AT_A_b37	1.89310696616212	0.743709483697421	primary	1
ENSG00000119509.8	INVS	102861537	103063282	9_103035809_CTTTTTTTTTTTTTTT_C	103035809	CTTTTTTTTTTTTTTT	C	9_103035810_TTTTTTTTTTTTTTTT_T_b37;9_103035809_CTTTTTTTTTTTTTTTT_C_b37;9_103035811_TTTTTTTTTTTTTTT_T_b37	1.44019724590089	0.454339726847419	primary	1
ENSG00000119522.11	DENND1A	126141932	126692431	9_125919800_T_C	125919800	TRUE	C	9_125919800_T_C_b37	0.937948512828825	0.302747754284538	primary	1
ENSG00000119574.8	ZBTB45	59024896	59050278	19_58126551_G_A	58126551	G	A	19_58126551_G_A_b37	1.85566387576227	0.704007811830816	primary	1
ENSG00000119599.12	DCAF4	73393039	73426411	14_73331795_C_A	73331795	C	A	14_73331795_C_A_b37	0.363287357567515	0.200777104012711	primary	1
ENSG00000119632.3	IFI27L2	94594115	94596590	14_94595989_T_C	94595989	TRUE	C	14_94595989_T_C_b37	1.57588847572924	0.514892570745507	primary	1
ENSG00000119655.4	NPC2	74942894	74960880	14_74803420_C_G	74803420	C	G	14_74803420_C_G_b37	0.242023864042039	0.184877154746471	primary	1
ENSG00000119673.10	ACOT2	74034323	74042357	14_74056994_G_T	74056994	G	TRUE	14_74056994_G_T_b37	1.25170043012395	0.38701513158003	primary	1
ENSG00000119685.15	TTLL5	76099967	76421421	14_75898866_A_C	75898866	A	C	14_75898866_A_C_b37	1.89604793047602	0.747137573472177	primary	1
ENSG00000119688.16	ABCD4	74752125	74769759	14_74673094_G_GCCTC	74673094	G	GCCTC	14_74673094_G_GCCTC_b37	-2.77754145002518	0.0288332578436533	primary	0.93761957313705
ENSG00000119707.9	RBM25	73525143	73588122	14_73518087_C_T	73518087	C	TRUE	14_73518087_C_T_b37	1.99931884611715	0.979178434551451	primary	1
ENSG00000119718.6	EIF2B2	75469613	75476292	14_75652932_AAAAAAAAAAAAACAAAAAAAAC_A	75652932	AAAAAAAAAAAAACAAAAAAAAC	A	14_75652932_AAAAAAAAAAAAACAAAAAAAAC_A_b37;14_75652932_AAAAAAAAAAAAACAAAAAAAAC_*_b37	0.0238862058790801	0.159800409810067	primary	1
ENSG00000119720.13	NRDE2	90742579	90798481	14_90876594_A_G	90876594	A	G	14_90876594_A_G_b37	1.99912420197461	0.976390942296262	primary	1
ENSG00000119723.11	COQ6	74416628	74430373	14_74282511_T_C	74282511	TRUE	C	14_74282511_T_C_b37	-2.14357133961585	0.0417929081290963	primary	0.966899128294322
ENSG00000119777.14	TMEM214	27255777	27264563	2_27365034_T_G	27365034	TRUE	G	2_27365034_T_G_b37	1.90953832483137	0.763591049728962	primary	1
ENSG00000119787.9	ATL2	38522021	38604427	2_37710795_T_A	37710795	TRUE	A	2_37710795_T_A_b37	0.883699795644588	0.290716512686557	primary	1
ENSG00000119801.8	YPEL5	30369806	30383399	2_30564859_G_A	30564859	G	A	2_30564859_G_A_b37	1.11999804985339	0.348201145284361	primary	1
ENSG00000119820.6	YIPF4	32502978	32541663	2_32308724_CTA_C	32308724	CTA	C	2_32308728_ATA_A_b37;2_32308726_ATATA_A_b37;2_32308724_CTATATA_C_b37;2_32308730_A_ATATA_b37	1.9998417419597	0.989962824951956	primary	1
ENSG00000119878.5	CRIPT	46843554	46852881	2_46838247_C_G	46838247	C	G	2_46838247_C_G_b37	1.29093311772976	0.39975375849907	primary	1
ENSG00000119906.7	FAM178A	102672325	102724893	10_103109002_CT_C	103109002	CT	C	10_103109003_TT_T_b37;10_103109004_T_TT_b37;10_103109002_CTT_C_b37	1.63921711535158	0.54807176261025	primary	1
ENSG00000119929.8	CUTC	101462314	101515891	10_102509988_G_A	102509988	G	A	10_102509988_G_A_b37	1.99908799535206	0.975908015325252	primary	1
ENSG00000119943.6	PYROXD2	100143321	100174941	10_100172479_A_G	100172479	A	G	10_100172479_A_G_b37	1.95547378772517	0.832877633641221	primary	1
ENSG00000119950.16	MXI1	111967362	112047123	10_111755127_G_C	111755127	G	C	10_111755127_G_C_b37	1.83210779116325	0.681991902462223	primary	1
ENSG00000119977.16	TCTN3	97423157	97453900	10_97335852_C_T	97335852	C	TRUE	10_97335852_C_T_b37	0.762226022731966	0.265900494349382	primary	1
ENSG00000120008.11	WDR11	122610686	122669036	10_122616569_C_T	122616569	C	TRUE	10_122616569_C_T_b37	1.99018182615919	0.921069433085944	primary	1
ENSG00000120071.8	KANSL1	44107281	44302733	17_44814938_CGTGT_C	44814938	CGTGT	C	17_44814938_CGTGTGT_C_b37;17_44814940_TGTGT_T_b37;17_44814944_T_TGT_b37;17_44814942_TGT_T_b37;17_44814944_T_TGTGT_b37;17_44814944_T_TGTGTGT_b37	1.98205795760123	0.89344376548813	primary	1
ENSG00000120129.5	DUSP1	172195092	172198198	5_171780628_C_T	171780628	C	TRUE	5_171780628_C_T_b37	1.28227380091084	0.396890771373307	primary	1
ENSG00000120137.6	PANK3	167975499	168006605	5_167590415_G_A	167590415	G	A	5_167590415_G_A_b37	1.78803860027119	0.645234403525249	primary	1
ENSG00000120159.7	CAAP1	26840682	26892802	9_27336328_AG_A	27336328	AG	A	9_27336329_G_GG_b37;9_27336328_AG_A_b37	1.03849629550086	0.326808311097971	primary	1
ENSG00000120160.6	EQTN	27284655	27297137	9_27459874_C_CA	27459874	C	CA	9_27459874_C_A_b37;9_27459876_A_AAA_b37;9_27459875_AA_A_b37;9_27459876_A_AA_b37;9_27459874_CAA_C_b37;9_27459876_A_AAAA_b37	1.59124680375817	0.522603012957303	primary	1
ENSG00000120253.9	NUP43	150045450	150070801	6_149887713_T_C	149887713	TRUE	C	6_149887713_T_C_b37	1.96457651333549	0.850711028794508	primary	1
ENSG00000120256.5	LRP11	150139933	150186199	6_150208274_G_A	150208274	G	A	6_150208274_G_A_b37	1.00710707946928	0.319036345878301	primary	1
ENSG00000120262.8	CCDC170	151815164	151942328	6_152940913_G_C	152940913	G	C	6_152940913_G_C_b37	-0.368733674682062	0.123787429293208	primary	0.973638171684649
ENSG00000120322.2	PCDHB8	140557370	140560081	5_140557365_C_G	140557365	C	G	5_140557365_C_G_b37	1.45267203398362	0.459411545764785	primary	1
ENSG00000120324.4	PCDHB10	140571941	140575215	5_140554481_G_T	140554481	G	TRUE	5_140554481_G_T_b37	1.21790972563258	0.376502621021478	primary	1
ENSG00000120328.4	PCDHB12	140588268	140591696	5_140565046_C_T	140565046	C	TRUE	5_140565046_C_T_b37	1.21762156562568	0.376414715672922	primary	1
ENSG00000120334.11	CENPL	173768687	173793858	1_173949416_T_G	173949416	TRUE	G	1_173949416_T_G_b37	1.47953550805823	0.470643610196886	primary	1
ENSG00000120438.7	TCP1	160199529	160210781	6_159340336_ATTTTTT_A	159340336	ATTTTTT	A	6_159340338_TTTTT_T_b37;6_159340339_TTTT_T_b37;6_159340340_TTT_T_b37;6_159340341_TT_T_b37;6_159340336_ATTTTTT_A_b37;6_159340337_TTTTTT_T_b37	1.98400145658616	0.899347746011647	primary	1
ENSG00000120451.6	SNX19	130745330	130786404	11_130765031_G_A	130765031	G	A	11_130765031_G_A_b37	0.749875506503486	0.263528701033809	primary	1
ENSG00000120500.13	ARR3	69488154	69501690	X_69515799_CAG_C	69515799	CAG	C	X_69515799_CAG_C_b37	0.593594612209017	0.2356540370493	primary	1
ENSG00000120509.6	PDZD11	69506444	69510364	X_68768985_T_A	68768985	TRUE	A	X_68768985_T_A_b37	1.78169945653781	0.640337881014228	primary	1
ENSG00000120519.10	SLC10A7	147175126	147443123	4_146266224_GA_G	146266224	GA	G	4_146266224_G_A_b37;4_146266224_GA_G_b37	1.92679262477441	0.786722837568076	primary	1
ENSG00000120526.6	NUDCD1	110253147	110346614	8_110901401_T_G	110901401	TRUE	G	8_110901401_T_G_b37	1.63162858216242	0.543893325908629	primary	1
ENSG00000120539.10	MASTL	27443752	27475853	10_27476093_T_G	27476093	TRUE	G	10_27476093_T_G_b37	-1.03486975978558	0.0814930892214043	primary	0.966899128294322
ENSG00000120555.9	SEPT7P9	38671996	38691844	10_38655884_C_T	38655884	C	TRUE	10_38655884_C_T_b37	1.83899865739795	0.688236273521703	primary	1
ENSG00000120586.4	MRC1	18098351	18200091	10_18239619_A_G	18239619	A	G	10_18239619_A_G_b37	1.71691500429324	0.594686293740307	primary	1
ENSG00000120645.7	IQSEC3	175930	287626	12_248202_C_G	248202	C	G	12_248202_C_G_b37	1.92778943022654	0.788144971808966	primary	1
ENSG00000120647.5	CCDC77	498438	551811	12_367902_C_T	367902	C	TRUE	12_367902_C_T_b37	1.91327728431952	0.768385636816959	primary	1
ENSG00000120662.11	MTRF1	41790504	41837742	13_41501981_G_A	41501981	G	A	13_41501981_G_A_b37	-4.9154391671741	0.00854546513428272	primary	0.87869808644528
ENSG00000120664.6	SPG20OS	36920567	36943738	13_36787789_G_A	36787789	G	A	13_36787789_G_A_b37	1.17285613044032	0.363099711188619	primary	1
ENSG00000120675.4	DNAJC15	43597338	43683045	13_43597706_C_T	43597706	C	TRUE	13_43597706_C_T_b37	1.964779020685	0.851133363829738	primary	1
ENSG00000120686.7	UFM1	38923985	38937140	13_39161525_TTTTTTTA_T	39161525	TTTTTTTA	TRUE	13_39161525_TTTTTTTA_T_b37	1.61144738678422	0.533061192419683	primary	1
ENSG00000120688.7	WBP4	41635409	41658137	13_41771206_G_A	41771206	G	A	13_41771206_G_A_b37	1.75216094793473	0.618600794193693	primary	1
ENSG00000120690.9	ELF1	41506055	41635576	13_40962373_A_T	40962373	A	TRUE	13_40962373_A_T_b37	1.58616527236518	0.520029538160664	primary	1
ENSG00000120693.9	SMAD9	37418967	37494902	13_37446509_T_TA	37446509	TRUE	TA	13_37446512_A_AA_b37;13_37446511_AA_A_b37;13_37446512_A_AAA_b37;13_37446509_TAAA_T_b37	0.964942323918422	0.308973718122997	primary	1
ENSG00000120699.8	EXOSC8	37572952	37583750	13_37161000_G_A	37161000	G	A	13_37161000_G_A_b37	1.19737304803994	0.370309112858303	primary	1
ENSG00000120705.8	ETF1	137841783	137878989	5_138567178_C_T	138567178	C	TRUE	5_138567178_C_T_b37	1.55441666660454	0.504439855762713	primary	1
ENSG00000120725.8	SIL1	138282408	138629246	5_138352555_T_C	138352555	TRUE	C	5_138352555_T_C_b37	-0.0502946409073957	0.152176736976773	primary	0.981971563473596
ENSG00000120784.11	ZFP30	38104649	38183238	19_37736404_G_GT	37736404	G	GT	19_37736404_G_GT_b37	1.98053625482225	0.8890451576649	primary	1
ENSG00000120798.12	NR2C1	95414004	95467479	12_94959245_T_C	94959245	TRUE	C	12_94959245_T_C_b37	1.04246854435678	0.327809610378095	primary	1
ENSG00000120805.9	ARL1	101786897	101801598	12_101814481_A_C	101814481	A	C	12_101814481_A_C_b37	1.99235622742731	0.930330780194207	primary	1
ENSG00000120860.6	CCDC53	102406704	102455927	12_102550192_A_G	102550192	A	G	12_102550192_A_G_b37	0.882086324719921	0.290368137506701	primary	1
ENSG00000120868.9	APAF1	99038918	99129204	12_99351289_T_C	99351289	TRUE	C	12_99351289_T_C_b37	1.90931396955057	0.763306814982555	primary	1
ENSG00000120885.15	CLU	27454433	27472548	8_27344360_T_G	27344360	TRUE	G	8_27344360_T_G_b37	1.99665954065949	0.953910561224753	primary	1
ENSG00000120903.6	CHRNA2	27317278	27337400	8_27821482_G_A	27821482	G	A	8_27821482_G_A_b37	0.811212807251877	0.275574330434967	primary	1
ENSG00000120910.10	PPP3CC	22298331	22398652	8_22843690_T_C	22843690	TRUE	C	8_22843690_T_C_b37	1.96460601843955	0.850772484627594	primary	1
ENSG00000120915.9	EPHX2	27348295	27403081	8_27402132_T_C	27402132	TRUE	C	8_27402132_T_C_b37	1.97450070036712	0.873129216527868	primary	1
ENSG00000120948.11	TARDBP	11072413	11085796	1_10941899_T_C	10941899	TRUE	C	1_10941899_T_C_b37	1.89411149385705	0.74487446469855	primary	1
ENSG00000120992.13	LYPLA1	54958937	55014577	8_54812468_C_T	54812468	C	TRUE	8_54812468_C_T_b37	1.57453260051784	0.514221449100749	primary	1
ENSG00000121022.9	COPS5	67955313	67996018	8_67212701_G_T	67212701	G	TRUE	8_67212701_G_T_b37	-1.23139106936742	0.0722393019746937	primary	0.966899128294322
ENSG00000121039.5	RDH10	74206846	74237516	8_74198971_AT_A	74198971	AT	A	8_74198971_AT_A_b37	1.05250970068528	0.330358943775576	primary	1
ENSG00000121053.5	EPX	56270097	56282535	17_56282968_G_C	56282968	G	C	17_56282968_G_C_b37	-0.0181269417821568	0.155430766609616	primary	0.984677255798364
ENSG00000121058.4	COIL	55015547	55038415	17_55584584_CTCTGTGTGTG_C	55584584	CTCTGTGTGTG	C	17_55584584_CTCTGTGTGTGTGTG_C_b37;17_55584586_CTGTGTGTGTGTG_G_b37;17_55584590_GTGTGTGTG_G_b37;17_55584588_GTGTGTGTGTG_G_b37;17_55584592_GTGTGTG_G_b37;17_55584594_GTGTG_G_b37	-0.104738821495175	0.146843414044891	primary	0.977940472626051
ENSG00000121064.8	SCPEP1	55055465	55084129	17_55053384_G_GCT	55053384	G	GCT	17_55053384_G_GCT_b37	0.214165040512853	0.181434456309128	primary	1
ENSG00000121075.5	TBX4	59529764	59562471	17_59574831_G_T	59574831	G	TRUE	17_59574831_G_T_b37	-4.79958395770154	0.00911791168861099	primary	0.87869808644528
ENSG00000121210.11	KIAA0922	154387497	154557863	4_154409689_G_A	154409689	G	A	4_154409689_G_A_b37	1.99998642120681	0.997059848796358	primary	1
ENSG00000121236.15	TRIM6	5617338	5634188	11_5617896_A_G	5617896	A	G	11_5617896_A_G_b37	1.74249206747663	0.611837430992437	primary	1
ENSG00000121281.8	ADCY7	50280047	50352046	16_49433465_T_TAA	49433465	TRUE	TAA	16_49433466_AAA_A_b37;16_49433468_A_AAA_b37;16_49433467_AA_A_b37;16_49433468_A_AA_b37;16_49433465_TAAA_T_b37	1.00541359318549	0.318623994273158	primary	1
ENSG00000121289.13	CEP89	33369901	33462897	19_33369028_G_A	33369028	G	A	19_33369028_G_A_b37	1.9854626408146	0.904030862397162	primary	1
ENSG00000121318.2	TAS2R10	10977915	10978957	12_11323939_G_C	11323939	G	C	12_11323939_G_C_b37	1.99778833852861	0.962490668351207	primary	1
ENSG00000121350.11	PYROXD1	21590548	21623300	12_21619176_A_G	21619176	A	G	12_21619176_A_G_b37	0.549976292164274	0.228524148424159	primary	1
ENSG00000121410.7	A1BG	58856543	58864865	19_58858676_A_G	58858676	A	G	19_58858676_A_G_b37	1.55468092067713	0.504566272096573	primary	1
ENSG00000121417.9	ZNF211	58141760	58154147	19_58154807_T_C	58154807	TRUE	C	19_58154807_T_C_b37	0.922146754900041	0.299178296536017	primary	1
ENSG00000121542.7	SEC22A	122920773	122992977	3_123367605_G_A	123367605	G	A	3_123367605_G_A_b37	1.95431923591377	0.830757156981681	primary	1
ENSG00000121552.3	CSTA	122044090	122060819	3_122061209_A_C	122061209	A	C	3_122061209_A_C_b37	-2.85508535300937	0.0275647498681184	primary	0.932153006529191
ENSG00000121644.14	DESI2	244816236	244872335	1_244984798_A_G	244984798	A	G	1_244984798_A_G_b37	1.90234160747877	0.754657958245327	primary	1
ENSG00000121653.7	MAPK8IP1	45907201	45928016	11_45897077_A_G	45897077	A	G	11_45897077_A_G_b37	1.95195439317854	0.826499644890277	primary	1
ENSG00000121690.5	DEPDC7	33037409	33055128	11_32462923_T_A	32462923	TRUE	A	11_32462923_T_A_b37	1.35860701832053	0.423206828051024	primary	1
ENSG00000121691.4	CAT	34460471	34493609	11_34467646_A_G	34467646	A	G	11_34467646_A_G_b37	-0.104025765326014	0.146911885677812	primary	0.977940472626051
ENSG00000121716.14	PILRB	99933736	99965356	7_99913146_G_T	99913146	G	TRUE	7_99913146_G_T_b37	1.75244870965093	0.618804591298206	primary	1
ENSG00000121741.12	ZMYM2	20532809	20665968	13_20834755_C_T	20834755	C	TRUE	13_20834755_C_T_b37	0.805970172632442	0.274518196899605	primary	1
ENSG00000121742.11	GJB6	20796109	20806534	13_20806445_T_C	20806445	TRUE	C	13_20806445_T_C_b37	-3.48908838523948	0.0191355180616336	primary	0.90341001575843
ENSG00000121749.11	TBC1D15	72233486	72320629	12_71748627_A_AGGTTCTGCTCGTGATTGGAT	71748627	A	AGGTTCTGCTCGTGATTGGAT	12_71748627_A_AGGTTCTGCTCGTGATTGGAT_b37;12_71748627_A_AGGTTCTGCTCATGATTGGAT_b37	1.57428331650567	0.514098226148132	primary	1
ENSG00000121766.10	ZCCHC17	31769841	31837783	1_32820208_T_C	32820208	TRUE	C	1_32820208_T_*_b37;1_32820208_T_C_b37	1.76959916693613	0.631226775988749	primary	1
ENSG00000121775.13	TMEM39B	32537631	32568467	1_31628365_CCCACCCGCTTTGGGCCGCGCT_C	31628365	CCCACCCGCTTTGGGCCGCGCT	C	1_31628365_CCCACCCGCTTTGGGCCGCGCT_C_b37	1.34327511867787	0.417718569966593	primary	1
ENSG00000121807.5	CCR2	46395224	46402419	3_46284093_G_A	46284093	G	A	3_46284093_G_A_b37	1.90837430356805	0.762120503987254	primary	1
ENSG00000121864.5	ZNF639	179040778	179053323	3_179146844_A_G	179146844	A	G	3_179146844_A_G_b37	1.78304532376706	0.641370163730035	primary	1
ENSG00000121879.3	PIK3CA	178865901	178957881	3_178990462_C_T	178990462	C	TRUE	3_178990462_C_T_b37	1.99786386694564	0.963136241253524	primary	1
ENSG00000121898.8	CPXM2	125465722	125699783	10_125651900_A_T	125651900	A	TRUE	10_125651900_A_T_b37;10_125651900_A_AC_b37	-2.92738162872865	0.026434341887392	primary	0.91060389665822
ENSG00000121903.10	ZSCAN20	33938245	33962107	1_33941426_ATT_A	33941426	ATT	A	1_33941426_ATTT_A_b37;1_33941427_TTT_T_b37;1_33941428_TT_T_b37	1.94412606652509	0.813140392442568	primary	1
ENSG00000122008.11	POLK	74807580	74896969	5_75395190_C_CGTGT	75395190	C	CGTGT	5_75395192_TGT_T_b37;5_75395194_T_TGT_b37;5_75395190_CGTGT_C_b37;5_75395194_T_TGTGTGTGT_b37;5_75395194_T_TGTGTGT_b37;5_75395194_T_TGTGT_b37	1.82832262727106	0.678625355805693	primary	1
ENSG00000122026.6	RPL21	27825445	27830828	13_28412797_G_A	28412797	G	A	13_28412797_G_A_b37	1.18739520882082	0.367351262328955	primary	1
ENSG00000122033.10	MTIF3	28009775	28024739	13_28876949_TG_T	28876949	TG	TRUE	13_28876949_TG_T_b37	-0.47464585324542	0.115695499880655	primary	0.972446973097205
ENSG00000122034.8	GTF3A	27998680	28009958	13_28562901_G_A	28562901	G	A	13_28562901_G_A_b37	1.96146488125078	0.844372513166328	primary	1
ENSG00000122042.9	UBL3	30338507	30424821	13_31157962_CA_C	31157962	CA	C	13_31157963_A_AA_b37;13_31157962_CA_C_b37;13_31157963_A_AAAA_b37	1.91770340019366	0.774208921990208	primary	1
ENSG00000122068.8	FYTTD1	197464049	197514467	3_197328728_A_G	197328728	A	G	3_197328728_A_G_b37	1.9999923275634	0.997789929334372	primary	1
ENSG00000122085.12	MTERFD2	242011583	242041747	2_242065624_A_G	242065624	A	G	2_242065624_A_G_b37	-0.25768377026634	0.132952783749369	primary	0.974502319962725
ENSG00000122133.12	PAEP	138453601	138458801	9_138441760_C_A	138441760	C	A	9_138441760_C_A_b37	-5.92745539987118	0.00486902238414985	primary	0.795891342773148
ENSG00000122136.9	OBP2A	138437984	138441815	9_138427326_C_T	138427326	C	TRUE	9_138427326_C_T_b37	-0.11879035335869	0.145501423446479	primary	0.977940472626051
ENSG00000122140.6	MRPS2	138391829	138396519	9_137496040_G_C	137496040	G	C	9_137496040_G_C_b37	1.96185524773909	0.845152761656705	primary	1
ENSG00000122223.8	CD244	160799949	160832692	1_160835351_T_G	160835351	TRUE	G	1_160835351_T_G_b37	-0.486339679720231	0.11483852718091	primary	0.972446973097205
ENSG00000122299.7	ZC3H7A	11844441	11891123	16_12777311_T_G	12777311	TRUE	G	16_12777311_T_G_b37	-0.321904816640654	0.12756373232925	primary	0.974502319962725
ENSG00000122335.9	SERAC1	158530535	158589312	6_158571611_A_T	158571611	A	TRUE	6_158571611_A_T_b37	1.2757310643633	0.394747180914793	primary	1
ENSG00000122359.13	ANXA11	81910644	81965328	10_82431413_A_G	82431413	A	G	10_82431413_A_G_b37	-0.889700437540341	0.0891474998777811	primary	0.966899128294322
ENSG00000122367.15	LDB3	88428205	88495825	10_88428167_G_T	88428167	G	TRUE	10_88428167_G_T_b37;10_88428167_G_A_b37	1.87372804862616	0.722329163174856	primary	1
ENSG00000122375.7	OPN4	88414313	88426605	10_88404726_G_A	88404726	G	A	10_88404726_G_A_b37	1.99820002375805	0.966159000858725	primary	1
ENSG00000122376.7	FAM35A	88853917	88951225	10_88849769_C_T	88849769	C	TRUE	10_88849769_C_T_b37	0.198149676874891	0.179488960705583	primary	1
ENSG00000122378.9	FAM213A	82167584	82192753	10_82182405_C_CT	82182405	C	CT	10_82182405_C_CT_b37	1.22104802247077	0.377461854047769	primary	1
ENSG00000122390.13	NAA60	3493610	3536963	16_3540273_G_A	3540273	G	A	16_3540273_G_A_b37	1.98681845723513	0.908595009220336	primary	1
ENSG00000122406.8	RPL5	93297581	93307481	1_93907207_T_C	93907207	TRUE	C	1_93907207_T_C_b37	1.55710394007292	0.505727952559142	primary	1
ENSG00000122417.11	ODF2L	86814343	86862023	1_86896541_G_A	86896541	G	A	1_86896541_G_A_b37	0.886313792333112	0.291282050242827	primary	1
ENSG00000122432.12	SPATA1	84971973	85031877	1_84929313_G_A	84929313	G	A	1_84929313_G_A_b37	1.75963824174596	0.623944955932652	primary	1
ENSG00000122435.5	TRMT13	100598705	100616053	1_100963376_T_C	100963376	TRUE	C	1_100963376_T_C_b37	1.13491023195502	0.352318264887954	primary	1
ENSG00000122481.12	RWDD3	95699710	95712781	1_95712050_TGAGACTCA_T	95712050	TGAGACTCA	TRUE	1_95712050_TGAGACTCA_T_b37	1.91476674352475	0.770326877922055	primary	1
ENSG00000122482.16	ZNF644	91380858	91487829	1_91037400_C_T	91037400	C	TRUE	1_91037400_C_T_b37	1.28409778913692	0.397491356693749	primary	1
ENSG00000122483.13	CCDC18	93645475	93744287	1_94059285_A_AAACAAC	94059285	A	AAACAAC	1_94059291_C_CAACAAC_b37;1_94059285_AAACAAC_A_b37;1_94059291_C_CAACAACAACAAC_b37;1_94059291_C_CAACAACAAC_b37;1_94059291_C_CAAC_b37;1_94059291_C_CAACAACAACAACAAC_b37	1.3574236921836	0.422779415687551	primary	1
ENSG00000122497.13	NBPF14	148003641	148025863	1_148000672_A_G	148000672	A	G	1_148000672_A_G_b37	-0.978110391838072	0.0843977526125863	primary	0.966899128294322
ENSG00000122512.10	PMS2	6012869	6048756	7_6048973_C_A	6048973	C	A	7_6048973_C_A_b37	0.901633667266651	0.294624905690121	primary	1
ENSG00000122515.10	ZMIZ2	44788179	44809477	7_44941538_A_G	44941538	A	G	7_44941538_A_G_b37	1.4824553420849	0.471890944434792	primary	1
ENSG00000122547.6	EEPD1	36192757	36341152	7_36137148_A_C	36137148	A	C	7_36137148_A_C_b37	1.99354662412134	0.935972487114491	primary	1
ENSG00000122550.13	KLHL7	23145352	23217533	7_23989782_C_T	23989782	C	TRUE	7_23989782_C_T_b37	1.93765564753357	0.802828243831058	primary	1
ENSG00000122565.14	CBX3	26240781	26252976	7_26127564_A_G	26127564	A	G	7_26127564_A_G_b37	1.98588513601453	0.905429060546406	primary	1
ENSG00000122574.6	WIPF3	29846101	29956682	7_29625129_T_C	29625129	TRUE	C	7_29625129_T_C_b37	0.715818083157046	0.257122924232344	primary	1
ENSG00000122644.8	ARL4A	12726480	12730559	7_12147468_T_C	12147468	TRUE	C	7_12147468_T_C_b37	1.25531142820728	0.388163088391103	primary	1
ENSG00000122674.8	CCZ1	5938355	5965605	7_6870931_T_TTTCTC	6870931	TRUE	TTTCTC	7_6870931_T_TTTCTC_b37	1.95855101565098	0.838673723590037	primary	1
ENSG00000122678.10	POLM	44111845	44122139	7_44110553_TAAA_T	44110553	TAAA	TRUE	7_44110553_TAAA_T_b37	1.77798617692497	0.637509751761096	primary	1
ENSG00000122687.13	FTSJ2	2273865	2281840	7_2269835_G_A	2269835	G	A	7_2269835_G_A_b37	1.99337370854118	0.935122230022384	primary	1
ENSG00000122696.8	SLC25A51	37879399	37904350	9_37886511_A_G	37886511	A	G	9_37886511_A_G_b37	1.29510985622233	0.401145397481386	primary	1
ENSG00000122729.14	ACO1	32384617	32454767	9_32472895_A_G	32472895	A	G	9_32472895_A_G_b37	1.86111197097898	0.709388973730043	primary	1
ENSG00000122778.5	KIAA1549	138516125	138666064	7_137915407_T_TTTTATTTTA	137915407	TRUE	TTTTATTTTA	7_137915411_A_ATTTTATTTATTTA_b37;7_137915407_TTTTA_T_b37;7_137915411_A_ATTTA_b37;7_137915411_A_ATTTTATTTA_b37;7_137915411_A_ATTTTATTTATTTATTTA_b37	1.15287167956194	0.357365993362098	primary	1
ENSG00000122783.12	C7orf49	134777114	134855547	7_134937690_A_T	134937690	A	TRUE	7_134937690_AT_A_b37;7_134937691_T_TT_b37;7_134937690_A_T_b37	1.1998479938859	0.371047926082158	primary	1
ENSG00000122870.7	BICC1	60272899	60591195	10_60382494_G_C	60382494	G	C	10_60382494_G_C_b37	-4.72596858274483	0.00950191171135863	primary	0.87869808644528
ENSG00000122912.10	SLC25A16	70237755	70287231	10_70239328_C_CG	70239328	C	CG	10_70239328_C_CG_b37;10_70239328_C_CGGG_b37;10_70239328_C_CGG_b37	-0.0772658664886876	0.14950776735353	primary	0.980004794203648
ENSG00000122958.10	VPS26A	70883267	70932617	10_71149710_C_T	71149710	C	TRUE	10_71149710_C_T_b37	1.93396781521778	0.79720402918714	primary	1
ENSG00000122965.6	RBM19	114254542	114404176	12_114256942_A_G	114256942	A	G	12_114256942_A_G_b37	1.89187046932147	0.742283770372658	primary	1
ENSG00000122986.9	HVCN1	111065645	111142755	12_111771699_TA_T	111771699	TA	TRUE	12_111771699_TA_T_b37	1.9504621938745	0.823869485737917	primary	1
ENSG00000123064.8	DDX54	113594978	113623284	12_113199343_A_G	113199343	A	G	12_113199343_A_G_b37	-0.832633279800575	0.0923667940027538	primary	0.966899128294322
ENSG00000123066.3	MED13L	116395710	116715143	12_117232477_A_G	117232477	A	G	12_117232477_A_AAGGGAGGGAGGGAGGG_b37;12_117232477_A_AGGAAGGGAGGGAGGGAGGG_b37;12_117232477_A_G_b37;12_117232477_A_AAGGGAGGGAGGGAGGGAGGG_b37;12_117232477_A_AGGAAGGGAGGGAGGGAGGGAGGG_b37;12_117232477_A_AGGAAGGGAGGGAGGG_b37	1.1833331911148	0.366156518458437	primary	1
ENSG00000123080.6	CDKN2C	51426416	51440305	1_51826921_T_C	51826921	TRUE	C	1_51826921_T_C_b37	1.74216718866546	0.61161296692604	primary	1
ENSG00000123091.4	RNF11	51701942	51739127	1_52268334_C_T	52268334	C	TRUE	1_52268334_C_T_b37	1.80105168497039	0.655571078286074	primary	1
ENSG00000123094.11	RASSF8	26111961	26232825	12_26175917_T_C	26175917	TRUE	C	12_26175917_T_C_b37	0.75770009478947	0.265028265972239	primary	1
ENSG00000123095.5	BHLHE41	26272958	26278060	12_26465884_CT_C	26465884	CT	C	12_26465884_CT_C_b37	0.908971779403601	0.296243500696865	primary	1
ENSG00000123106.6	CCDC91	28286181	28732883	12_28320542_C_T	28320542	C	TRUE	12_28320542_C_T_b37	1.99997424716025	0.995950972185686	primary	1
ENSG00000123124.9	WWP1	87354966	87490649	8_86564751_C_T	86564751	C	TRUE	8_86564751_C_T_b37	1.90103119851938	0.753070639382378	primary	1
ENSG00000123143.8	PKN1	14543864	14582679	19_14571160_A_G	14571160	A	G	19_14571160_A_G_b37	1.50641317714735	0.482331652834345	primary	1
ENSG00000123179.9	EBPL	50234858	50265611	13_50265748_G_C	50265748	G	C	13_50265748_G_C_b37	1.50862247918712	0.483313466658359	primary	1
ENSG00000123191.9	ATP7B	52506808	52585630	13_52584778_T_C	52584778	TRUE	C	13_52584778_T_C_b37	-2.97335544516886	0.0257406644272109	primary	0.90341001575843
ENSG00000123201.10	GUCY1B2	51568646	51654998	13_51663251_G_A	51663251	G	A	13_51663251_G_A_b37	1.20322414637349	0.372059087878215	primary	1
ENSG00000123240.12	OPTN	13141448	13180291	10_13429804_G_T	13429804	G	TRUE	10_13429804_G_T_b37	-0.734036572734567	0.0982307250424921	primary	0.966899128294322
ENSG00000123297.12	TSFM	58176371	58201854	12_58292428_ATTG_A	58292428	ATTG	A	12_58292428_ATTG_A_b37	1.68929180521945	0.577245933570834	primary	1
ENSG00000123352.13	SPATS2	49760366	49921205	12_49858241_T_TA	49858241	TRUE	TA	12_49858242_AA_A_b37;12_49858243_A_AA_b37;12_49858243_A_AAA_b37;12_49858241_TAA_T_b37	1.93486831066775	0.79856159597985	primary	1
ENSG00000123407.3	HOXC12	54348617	54352740	12_54060837_C_T	54060837	C	TRUE	12_54060837_C_T_b37	1.9310753236141	0.792908931632036	primary	1
ENSG00000123411.10	IKZF4	56401442	56432219	12_56408569_A_C	56408569	A	C	12_56408569_A_C_b37;12_56408569_A_AAAAAC_b37	-1.02224647012645	0.0821296253402124	primary	0.966899128294322
ENSG00000123415.10	SMUG1	54558528	54582778	12_54575800_C_A	54575800	C	A	12_54575800_C_A_b37	1.85355822837937	0.701959187399758	primary	1
ENSG00000123427.11	METTL21B	58165274	58176324	12_58196447_G_A	58196447	G	A	12_58196447_G_A_b37	-0.624494067124488	0.105226040456335	primary	0.966899128294322
ENSG00000123453.12	SARDH	136528681	136605077	9_136610395_C_T	136610395	C	TRUE	9_136610395_C_T_b37	1.99969606088894	0.986090505197535	primary	1
ENSG00000123496.3	IL13RA2	114238537	114254540	X_114832604_CAA_C	114832604	CAA	C	X_114832605_AA_A_b37;X_114832606_A_AA_b37;X_114832604_CAA_C_b37;X_114832604_C_A_b37	0.416880601945195	0.208311940980467	primary	1
ENSG00000123552.13	USP45	99880189	99969604	6_100785398_T_A	100785398	TRUE	A	6_100785398_T_A_b37	1.01416124944035	0.320761551400444	primary	1
ENSG00000123562.12	MORF4L2	102930423	102943086	X_102739720_A_G	102739720	A	G	X_102739720_A_G_b37	0.870946013951198	0.287977215331838	primary	1
ENSG00000123607.10	TTC21B	166713984	166810353	2_166697646_T_TACACACACACAC	166697646	TRUE	TACACACACACAC	2_166697646_T_TACACACACAC_b37;2_166697646_T_TACACACACACAC_b37;2_166697646_T_TACACACAC_b37;2_166697646_T_TAC_b37;2_166697646_T_TACAC_b37;2_166697646_T_TACACAC_b37	1.708126032265	0.589022142875776	primary	1
ENSG00000123636.13	BAZ2B	160175489	160473203	2_160121804_CCA_C	160121804	CCA	C	2_160121810_A_ACA_b37;2_160121806_ACACA_A_b37;2_160121808_ACA_A_b37;2_160121810_A_ACACACACACACA_b37;2_160121804_CCACACA_C_b37;2_160121810_A_ACACA_b37	1.43906618070969	0.453884237124282	primary	1
ENSG00000123643.8	SLC36A1	150816606	150871942	5_150847783_G_A	150847783	G	A	5_150847783_G_A_b37	1.82138933981582	0.672569945831754	primary	1
ENSG00000123728.5	RAP2C	131337052	131353471	X_131739573_C_T	131739573	C	TRUE	X_131739573_C_T_b37	1.91140565626756	0.765971820173303	primary	1
ENSG00000123810.3	B9D2	41860325	41870078	19_41472213_A_C	41472213	A	C	19_41472213_A_C_b37;19_41472213_A_*_b37	0.914641009877869	0.297501799072582	primary	1
ENSG00000123815.7	ADCK4	41197433	41224112	19_41227355_A_C	41227355	A	C	19_41227355_A_C_b37	-5.15916483499359	0.00745819147848724	primary	0.870118966624519
ENSG00000123836.10	PFKFB2	207222800	207254369	1_207852498_A_ATT	207852498	A	ATT	1_207852511_T_TT_b37;1_207852511_T_TTTTTTTTTTT_b37;1_207852511_T_TTTTTTTTTT_b37;1_207852511_T_TTTTTT_b37;1_207852511_T_TTT_b37;1_207852498_ATTTTTTTTTTTTT_A_b37	0.193423534899011	0.178919461367009	primary	1
ENSG00000123892.7	RAB38	87846409	87908635	11_87919524_C_G	87919524	C	G	11_87919524_C_G_b37	-0.999575844745323	0.0832863185449089	primary	0.966899128294322
ENSG00000123933.10	MXD4	2249158	2264021	4_1500524_C_G	1500524	C	G	4_1500524_C_G_b37	1.63712612131303	0.546914472895996	primary	1
ENSG00000123965.12	PMS2P5	74306893	74366314	7_74297908_C_G	74297908	C	G	7_74297908_C_G_b37	1.95998856716437	0.841458229148519	primary	1
ENSG00000123983.9	ACSL3	223725651	223809357	2_224282330_CTT_C	224282330	CTT	C	2_224282331_TT_T_b37;2_224282330_CTT_C_b37;2_224282332_T_TT_b37	1.89063499407348	0.740868228720678	primary	1
ENSG00000123992.14	DNPEP	220238267	220264744	2_220250800_C_T	220250800	C	TRUE	2_220250800_C_T_b37	1.97848570151837	0.883386553400342	primary	1
ENSG00000124019.9	FAM124B	225243414	225266802	2_225285206_T_TACACACACACAC	225285206	TRUE	TACACACACACAC	2_225285206_T_TACACACACACAC_b37;2_225285206_T_TACACACACAC_b37;2_225285206_T_TACACACAC_b37;2_225285206_T_TACACACACACACAC_b37;2_225285206_T_TAC_b37;2_225285206_T_TACAC_b37	-0.184975343165888	0.139363295852726	primary	0.977940472626051
ENSG00000124107.5	SLPI	43880879	43883205	20_43882006_A_G	43882006	A	G	20_43882006_A_G_b37	0.801240437076558	0.273569742705386	primary	1
ENSG00000124116.14	WFDC3	44376582	44420571	20_44403710_A_G	44403710	A	G	20_44403710_A_G_b37	1.75307897889115	0.619251474101258	primary	1
ENSG00000124134.4	KCNS1	43720950	43729753	20_42886636_G_T	42886636	G	TRUE	20_42886636_G_T_b37	1.46922587083645	0.466281581261971	primary	1
ENSG00000124143.6	ARHGAP40	37230576	37279678	20_37257590_C_G	37257590	C	G	20_37257590_C_G_b37;20_37257590_C_*_b37	-0.163230199085092	0.141347276205233	primary	0.977940472626051
ENSG00000124164.11	VAPB	56964177	57026157	20_56997356_G_C	56997356	G	C	20_56997356_G_C_b37	0.121212822995176	0.17047205702196	primary	1
ENSG00000124191.13	TOX2	42543503	42698256	20_42473719_C_A	42473719	C	A	20_42473719_C_A_b37	1.99936181433736	0.979845715183979	primary	1
ENSG00000124198.8	ARFGEF2	47538426	47653230	20_48599561_G_C	48599561	G	C	20_48599561_G_C_b37	1.3677844399499	0.426543794750879	primary	1
ENSG00000124201.10	ZNFX1	47854482	47894963	20_48694928_G_A	48694928	G	A	20_48694928_G_A_b37	-0.592776392984888	0.107352008954756	primary	0.966899128294322
ENSG00000124207.12	CSE1L	47662848	47713489	20_46700754_G_T	46700754	G	TRUE	20_46700754_G_T_b37	-0.153305383476436	0.142263326032734	primary	0.977940472626051
ENSG00000124215.12	CDH26	58533470	58609066	20_58278759_A_AGT	58278759	A	AGT	20_58278761_T_TGT_b37;20_58278759_AGT_A_b37;20_58278761_T_TGTGT_b37	1.29331013097794	0.400544890150204	primary	1
ENSG00000124217.3	MOCS3	49575362	49577820	20_48610300_T_C	48610300	TRUE	C	20_48610300_T_C_b37	1.79848610399722	0.653501637793613	primary	1
ENSG00000124222.17	STX16	57226327	57254582	20_57883815_C_T	57883815	C	TRUE	20_57883815_C_T_b37	-1.87841682573253	0.0489106581008229	primary	0.966899128294322
ENSG00000124226.7	RNF114	48552947	48570429	20_48586860_T_TGTTA	48586860	TRUE	TGTTA	20_48586860_T_TGTTA_b37	1.9925098147628	0.931032504761462	primary	1
ENSG00000124228.10	DDX27	47835883	47860614	20_47120620_T_C	47120620	TRUE	C	20_47120620_T_C_b37	1.45937316491199	0.462173061730499	primary	1
ENSG00000124249.5	KCNK15	43374420	43379675	20_42631393_G_A	42631393	G	A	20_42631393_G_A_b37	0.923548198461958	0.29949267039554	primary	1
ENSG00000124256.10	ZBP1	56178901	56195632	20_55757533_G_C	55757533	G	C	20_55757533_G_C_b37	1.95532672644276	0.832605953635402	primary	1
ENSG00000124257.6	NEURL2	44517263	44519926	20_44625817_A_G	44625817	A	G	20_44625817_A_G_b37	1.99985035495547	0.990239762181545	primary	1
ENSG00000124275.10	MTRR	7851298	7906138	5_7268859_C_G	7268859	C	G	5_7268859_C_G_b37	0.370926103761576	0.201831189569947	primary	1
ENSG00000124299.9	PEPD	33877855	34012700	19_33662677_T_TTTTG	33662677	TRUE	TTTTG	19_33662677_TTTTG_T_b37;19_33662681_G_GTTTG_b37	1.40256747772787	0.439559315280088	primary	1
ENSG00000124302.8	CHST8	34112860	34264414	19_34111887_G_A	34111887	G	A	19_34111887_G_A_b37	1.51827788154878	0.487643301528927	primary	1
ENSG00000124313.8	IQSEC2	53262057	53350522	X_53605001_G_C	53605001	G	C	X_53605001_G_C_b37	1.70255339277855	0.585487614361896	primary	1
ENSG00000124343.8	XG	2670090	2734539	X_3196029_C_A	3196029	C	A	X_3196029_C_A_b37	-3.45674181788945	0.019492961585375	primary	0.90341001575843
ENSG00000124370.6	MCEE	71336813	71357369	2_70561083_A_G	70561083	A	G	2_70561083_A_G_b37	1.72134141667175	0.597581779499793	primary	1
ENSG00000124383.4	MPHOSPH10	71357443	71377231	2_72035021_A_G	72035021	A	G	2_72035021_A_G_b37	1.68693101695771	0.575803012491074	primary	1
ENSG00000124406.12	ATP8A1	42410389	42659122	4_42658144_C_T	42658144	C	TRUE	4_42658144_C_T_b37	1.98480341837603	0.901889799415392	primary	1
ENSG00000124486.8	USP9X	40944887	41095832	X_41969935_CA_C	41969935	CA	C	X_41969935_CA_*_b37;X_41969935_CA_C_b37	-0.647484924528271	0.103713869864596	primary	0.966899128294322
ENSG00000124496.8	TRERF1	42192668	42419789	6_42202573_A_G	42202573	A	G	6_42202573_A_G_b37	-0.436859751475822	0.118513265195977	primary	0.972446973097205
ENSG00000124508.12	BTN2A2	26383323	26395102	6_26383459_G_A	26383459	G	A	6_26383459_G_A_b37	1.37531459186948	0.429311469197918	primary	1
ENSG00000124532.10	MRS2	24403152	24425810	6_24403039_G_A	24403039	G	A	6_24403039_G_A_b37	1.55265517140197	0.503598557265787	primary	1
ENSG00000124549.10	BTN2A3P	26421618	26432611	6_26422260_G_A	26422260	G	A	6_26422260_G_A_b37	0.986352583907319	0.31403061391393	primary	1
ENSG00000124574.10	ABCC10	43395103	43418168	6_43991427_C_T	43991427	C	TRUE	6_43991427_C_T_b37	0.950173672456458	0.305547088573044	primary	1
ENSG00000124587.9	PEX6	42931607	42946958	6_42919222_T_C	42919222	TRUE	C	6_42919222_T_C_b37	0.232741861610748	0.183721770319054	primary	1
[truncated: 7,233 more rows]
