# Supplementary material for: Cellular deconvolution of GTEx tissues powers discovery of disease and cell-type associated regulatory variants
Source: Nat Commun. 2020 Feb 19;11:955. doi: 10.1038/s41467-020-14561-0 (PMC7031340; doi:10.1038/s41467-020-14561-0)
Supplement: Supplementary file 24 — Supplementary Data 23 [file 41467_2020_14561_MOESM24_ESM.txt]

gene_id	gene_name	start	end	id	pos	ref	alt	rsid	gt.epidermis.delta_aic	gt.epidermis.pval	gt.outer_bulge.delta_aic	gt.outer_bulge.pval	gt.inner_bulge.delta_aic	gt.inner_bulge.pval	gt.leukocyte.delta_aic	gt.leukocyte.pval	gt.epidermis_stem_cell.delta_aic	gt.epidermis_stem_cell.pval	gt.epidermis_basal.delta_aic	gt.epidermis_basal.pval	gt.epidermis.qval	gt.outer_bulge.qval	gt.inner_bulge.qval	gt.leukocyte.qval	gt.epidermis_stem_cell.qval	gt.epidermis_basal.qval	n_signif
ENSG00000000419.8	DPM1	49551403	49575092	20_49500894_T_C	49500894	TRUE	C	20_49500894_T_C_b37	1.93087253735007	0.792611454675279	1.81241080589211	0.664930730463808	1.99646166050684	0.952566654336447	1.32869275019129	0.412596211242678	1.73538776092755	0.606969044237563	0	1	0.939521979376369	1	0.891296295075798	0.620774495570581	0.99709136628244	1	0
ENSG00000001036.9	FUCA2	143815947	143832827	6_144778199_T_G	144778199	TRUE	G	6_144778199_T_G_b37	0.268953647894477	0.188277323873998	0	1	1.52254017296173	0.489575169069018	0.385040514880529	0.203796050244708	-0.619456000798436	0.10556062454077	0	1	0.804806543475014	1	0.841260244281949	0.492117242322163	0.977298867161477	1	0
ENSG00000001084.6	GCLC	53362138	53481768	6_53038648_G_A	53038648	G	A	6_53038648_G_A_b37;6_53038648_GAAAAGA_*_b37;6_53038648_GAAAAGA_G_b37	1.37469393023412	0.429082324211581	0	1	-4.45232461002934	0.0110807268419204	1.72788884937563	0.601919097695569	1.89394337139811	0.744679063394468	1.33177377617631	0.413670710448496	0.881237348361719	1	0.425006568176352	0.692266947012382	0.99709136628244	1	0
ENSG00000001460.13	STPG1	24683488	24743424	1_24665771_CT_C	24665771	CT	C	1_24665772_TT_T_b37;1_24665773_T_TT_b37;1_24665771_CTT_C_b37;1_24665771_C_T_b37	0.711891792028382	0.256396876722775	1.87957690550206	0.728576061759606	0.965411964506302	0.309083500785783	1.86614248209344	0.714465488264313	1.29763332952916	0.401989599559028	0	1	0.831072951799065	1	0.791660896575221	0.726695066846609	0.993658267907304	1	0
ENSG00000001461.12	NIPAL3	24742283	24799466	1_24179525_A_G	24179525	A	G	1_24179525_A_G_b37	1.81819147360238	0.669823606348697	0	1	1.54066361253649	0.497934276750844	1.97707590912819	0.879654638685919	1.92311086401173	0.781558279379432	-0.740290672469428	0.0978469671351874	0.92427326533496	1	0.843415539372466	0.764318582597849	0.997170459657369	1	0
ENSG00000001617.7	SEMA3F	50192477	50226508	3_49390793_AT_A	49390793	AT	A	3_49390793_AT_A_b37;3_49390794_T_TT_b37	1.21896019573319	0.37682331924162	1.24868831980211	0.386061262568836	1.99843344767419	0.96842821509481	-0.157896634649433	0.141838731534199	-0.666894475296203	0.102455765790684	1.32728828583004	0.412107774666241	0.866178263886993	1	0.893709367822497	0.433780467748866	0.974716545989518	1	0
ENSG00000001629.5	ANKIB1	91875547	92030698	7_91757742_C_CTCTGTGTG	91757742	C	CTCTGTGTG	7_91757746_G_GTGTGTG_b37;7_91757742_CTGTG_C_b37;7_91757746_G_GTGTG_b37;7_91757746_G_GTG_b37;7_91757746_G_GTGTGTGTG_b37;7_91757746_G_GTGTGTGTGTG_b37	1.94166606603039	0.809148871035207	0	1	1.79892390986583	0.653853655557361	-3.65107720814308	0.0174446528758273	1.85445739529473	0.702831926318708	0	1	0.939521979376369	1	0.860877019830621	0.198066337413128	0.99709136628244	1	0
ENSG00000001630.11	CYP51A1	91741464	91772266	7_91536906_T_G	91536906	TRUE	G	7_91536906_T_G_b37	0.926211363948596	0.300091248037338	0.863966390610585	0.286492008585798	1.36635293636596	0.426020694371692	0.947878246211758	0.305018933525271	1.42759759353476	0.449305840259483	1.90993241452179	0.764091252271684	0.838907804289786	1	0.82915612071027	0.564827680421616	0.996097632301494	1	0
ENSG00000002016.12	RAD52	1021242	1099219	12_1074131_G_GGCTTCCTT	1074131	G	GGCTTCCTT	12_1074131_G_T_b37;12_1074131_G_GCCTT_b37;12_1074131_G_GGCTTCCTT_b37	1.57051223605367	0.512240401742809	0	1	0.539260536352231	0.226812501004932	0.959546193600545	0.307715952039643	1.96761175767188	0.857178210913872	0.406722998083751	0.206858565797173	0.894870652201083	1	0.762800001896047	0.566400718810389	0.998386556283086	1	0
ENSG00000002330.9	BAD	64037301	64052176	11_64213512_CAT_C	64213512	CAT	C	11_64213512_CAT_C_b37	1.99947764326953	0.981765836242243	0	1	1.8990338506394	0.750673283261309	1.29184868345283	0.400058213950599	1.87783465523944	0.726697762067529	0	1	0.948435370264385	1	0.873901470382748	0.613865937624213	0.99709136628244	1	0
ENSG00000002586.13	CD99	2609219	2659350	X_2835100_A_C	2835100	A	C	X_2835100_A_C_b37	1.59346635799352	0.523734155924965	0	1	1.86471051950957	0.713009555286022	-5.0022364998581	0.00814079454713537	1.90619896889984	0.759399429177462	0	1	0.896107747437976	1	0.86744807623294	0.138477025330829	0.99709136628244	1	0
ENSG00000002745.8	WNT16	120965420	120981158	7_120942043_G_A	120942043	G	A	7_120942043_G_A_b37	0.144876652899484	0.173188692628687	1.30592044652167	0.404780229925919	1.00753394661751	0.319140395538865	0.179981194303991	0.177311038274612	1.44753716595005	0.457313124025963	1.10952968052834	0.345349887625398	0.802575108082933	1	0.792599748465446	0.467470426530099	0.996333744363476	1	0
ENSG00000002822.11	MAD1L1	1855428	2272878	7_1001882_C_T	1001882	C	TRUE	7_1001882_C_*_b37;7_1001882_C_T_b37	-0.516112044087322	0.112688114658565	0	1	1.9260020072411	0.785602242498649	1.70715430940163	0.5884026894052	-0.861276640545611	0.0907354595122303	0	1	0.753783750797885	1	0.877326323642774	0.688597054929339	0.961936814678256	1	0
ENSG00000002834.13	LASP1	37026111	37078023	17_37365553_T_C	37365553	TRUE	C	17_37365553_T_C_b37	0.597832373156734	0.23636097620805	0	1	-4.87150015838188	0.00875811018966337	-5.05276253969851	0.00791431013367931	1.87316438568996	0.72173581246344	0	1	0.821211834054093	1	0.398679611810215	0.136677618660655	0.99709136628244	1	0
ENSG00000002919.10	SNX11	46180718	46200436	17_46193967_C_T	46193967	C	TRUE	17_46193967_C_T_b37	1.23539936241741	0.381892588683063	1.13737356000138	0.353004743338978	-0.734617422658175	0.0981950144367503	0.126791433435983	0.171108050378993	-0.95559014626906	0.0855810574665592	1.98690847530702	0.908906286527327	0.867454171544843	1	0.648428399046636	0.462772374511079	0.959297686270355	1	0
ENSG00000002933.3	TMEM176A	150497490	150502208	7_150458525_C_G	150458525	C	G	7_150458525_C_G_b37	-7.51712040985171	0.00203563754792438	1.97853885558288	0.883529668496631	1.91415387218922	0.76952589812171	0.123006974662303	0.170676303944059	-5.66811043217604	0.0056205285530258	1.01513848176478	0.321001515660412	0.340715052485059	1	0.875797958224927	0.462772374511079	0.951838376779195	1	0
ENSG00000003056.3	M6PR	9092958	9102551	12_9082581_A_G	9082581	A	G	12_9082581_A_G_b37	0.387592123831382	0.204153658981236	1.30845799933559	0.405640383869853	-5.13610473847029	0.00755470853228336	1.64221743924145	0.549740330959122	1.53950903408122	0.497394608977728	1.95752008013915	0.836707663681839	0.812195830762731	1	0.382269355883049	0.670980277973613	0.99709136628244	1	0
ENSG00000003137.4	CYP26B1	72356366	72375167	2_72019313_G_T	72019313	G	TRUE	2_72019313_G_T_b37	1.2086218314771	0.373683722700487	0	1	1.21098047956161	0.374396765715063	1.46733904208259	0.465490281004648	0.800786671912874	0.27347896535837	1.90351335013861	0.756087237974302	0.865252824344158	1	0.812663020288437	0.642592202614507	0.990507903593063	1	0
ENSG00000003249.9	DBNDD1	90071272	90086536	16_90062323_ACT_A	90062323	ACT	A	16_90062323_ACT_A_b37	1.9992315516804	0.977884753990604	0.829508591624744	0.279300292334223	0.725066323447209	0.258843161978043	-0.558592904850229	0.109696178741311	1.83765700793379	0.687008478478856	1.71899661296084	0.596044314326029	0.948332574648269	1	0.775058354747689	0.396986715076996	0.99709136628244	1	0
ENSG00000003393.10	ALS2	202565276	202645912	2_202639198_A_G	202639198	A	G	2_202639198_A_G_b37	1.68351583300614	0.573728232338792	0	1	1.99927457905324	0.978512662653382	0.355000283900154	0.199640865121388	1.0926662885222	0.340822854656442	1.56312126419721	0.508632816694011	0.908259649614827	1	0.894202769747849	0.486561049835158	0.993658267907304	1	0
ENSG00000003400.10	CASP10	202047603	202094129	2_202044232_G_A	202044232	G	A	2_202044232_G_A_b37	-0.156126641852552	0.1420022497844	1.98670684500439	0.908210552137658	-1.28478133442968	0.0699249421381908	0.672439692479657	0.249239705753483	1.30666017178964	0.405030699235471	1.99989085073321	0.991664290473719	0.779760683954608	1	0.61459306951323	0.526173567817215	0.993658267907304	1	0
ENSG00000003436.10	TFPI	188328956	188430487	2_188005569_T_TA	188005569	TRUE	TA	2_188005569_TA_T_b37;2_188005570_A_AA_b37;2_188005570_A_AAA_b37	-0.543784274804239	0.110729112166314	0.741994605331456	0.262028980092452	-0.764393419467751	0.0963832151307181	0.721251007424598	0.258131768576296	0.0330639283176879	0.160773456568546	-6.14285838428782	0.00432310826584972	0.752166049896301	1	0.646544319698541	0.532411765337535	0.982559885621293	0.596837395185299	0
ENSG00000003987.9	MTMR7	17155538	17271037	8_17150772_C_CT	17150772	C	CT	8_17150772_C_CT_b37	-1.26594984453777	0.0707320494615015	0	1	1.8644168940782	0.71271209659872	1.62210727683123	0.538733178412671	-2.18395136727531	0.0408084513156564	0	1	0.690183276603201	1	0.86744807623294	0.66692202510985	0.951838376779195	1	0
ENSG00000004142.7	POLDIP2	26673658	26684545	17_27117306_G_T	27117306	G	TRUE	17_27117306_G_T_b37	1.80632043598439	0.659871631474151	0	1	-1.79253588559004	0.0514815964460548	-0.51673299034519	0.112643739686166	0.807267534055427	0.274779077672663	0	1	0.924064861843574	1	0.580366098911842	0.399085741036257	0.990507903593063	1	0
ENSG00000004399.8	PLXND1	129274017	129325661	3_128562299_A_G	128562299	A	G	3_128562299_A_G_b37	1.4849468899431	0.472959547168969	0	1	0.573669625562388	0.232364258152226	1.93654885200999	0.801122137025361	1.63832776753884	0.547578984046667	1.99855576217442	0.969685187127079	0.888477493773404	1	0.762800001896047	0.748255729679839	0.99709136628244	1	0
ENSG00000004534.10	RBM6	49977439	50137478	3_49990497_C_CT	49990497	C	CT	3_49990497_C_CT_b37	1.70851581211377	0.589270993957055	1.35291226723757	0.421155819387849	1.86127818972614	0.70955502666532	1.98840954916545	0.914266228479565	1.67394383418696	0.567990640946045	1.88047303951703	0.729548106320022	0.912046700069015	1	0.867417890303049	0.772560945538695	0.99709136628244	1	0
ENSG00000004776.7	HSPB6	36245468	36248980	19_35929300_G_A	35929300	G	A	19_35929300_G_A_b37	0.350756875219531	0.199061977161085	1.74990096893384	0.617005355272913	0.304294858934327	0.192850610173262	1.84866522808329	0.697263052017646	0.726025640336047	0.259022414764459	-1.32145346515313	0.0683813490839277	0.810071950669196	1	0.743061831608694	0.721435551583553	0.985425722486974	1	0
ENSG00000004777.14	ARHGAP33	36265433	36279724	19_36257316_A_G	36257316	A	G	19_36257316_A_G_b37	1.88407292955844	0.733494595198874	1.11766637848223	0.347563315019836	-1.43640881496503	0.0637741722168727	1.38180242720409	0.431717868756075	1.95014788784101	0.823320809625467	1.96697808541921	0.855802996076599	0.934782916517033	1	0.608342216297758	0.629842434004417	0.998386556283086	1	0
ENSG00000004846.12	ABCB5	20654829	20816658	7_20273923_C_T	20273923	C	TRUE	7_20273923_C_T_b37	-2.38106044630467	0.0363403814512961	0	1	1.85623538613208	0.704566792884926	-0.786284509113102	0.095074434664104	0.613841356278272	0.239054885380957	-0.180995800076062	0.139724031227988	0.612612477039177	1	0.866031747055524	0.380238005696061	0.982559885621293	1	0
ENSG00000004897.7	CDC27	45195068	45266788	17_45711027_C_CT	45711027	C	CT	17_45711027_CT_C_b37;17_45711028_T_TT_b37;17_45711028_T_TTT_b37	1.97250092319655	0.868291951545862	1.91317978100165	0.768259192643251	1.9815765861365	0.892032456247255	1.90917306676693	0.763128501850718	1.99618542881444	0.950752194180234	0	1	0.941158279356373	1	0.890010848693531	0.740154952454854	0.998386556283086	1	0
ENSG00000004975.7	DVL2	7128659	7137864	17_7132192_C_T	7132192	C	TRUE	17_7132192_C_T_b37	-1.05121326344715	0.0806768534612032	0.881491044988934	0.290239741142427	-4.29165973580712	0.0121307404255316	-3.75583960587574	0.0164339401404193	1.70297165358943	0.585751406102103	1.78114251580382	0.639911840313688	0.70482012257697	1	0.43624254953177	0.193721945842535	0.99709136628244	1	0
ENSG00000005001.5	PRSS22	2902727	2908171	16_2975413_TCACCCGGTCC_T	2975413	TCACCCGGTCC	TRUE	16_2975413_TCACCCGGTCC_T_b37	-2.74544197621253	0.0293760066918277	0	1	0.075755994896781	0.165389557800623	1.74828381603174	0.615869243629184	-1.47896764566485	0.062153503058305	0	1	0.582514247769007	1	0.724031762200151	0.695744878220586	0.951838376779195	1	0
ENSG00000005073.5	HOXA11	27221128	27224842	7_26707136_A_G	26707136	A	G	7_26707136_A_G_b37	-3.84896644651758	0.0155862025629597	0	1	-1.38174957200522	0.0659220418900446	-3.8880590534784	0.0152438928735214	0.577972247211164	0.233069933094331	0	1	0.529058436565067	1	0.608342216297758	0.187991746900524	0.982559885621293	1	0
ENSG00000005075.11	POLR2J	102113564	102119354	7_102305078_C_T	102305078	C	TRUE	7_102305078_C_T_b37	1.99979256719234	0.98850884268971	0	1	1.50201036559019	0.480384793723766	1.41333793226249	0.443712786921517	1.99338413491887	0.935173179701371	0	1	0.948965459134452	1	0.83957701469106	0.633814368903922	0.998386556283086	1	0
ENSG00000005102.8	MEOX1	41717755	41739322	17_41729299_C_T	41729299	C	TRUE	17_41729299_C_T_b37	-2.43692846927365	0.0351694665986987	0.0964778078041491	0.167684602981133	1.61154621353285	0.533113278883797	0.769791535153672	0.267366500455522	-1.1360119108756	0.0765808496771285	0.0964778078041491	0.167684602981133	0.607677921650015	1	0.847626657722907	0.541410917002386	0.958006862945737	1	0
ENSG00000005108.11	THSD7A	11409983	11871824	7_10834839_A_G	10834839	A	G	7_10834839_A_G_b37;7_10834839_A_*_b37;7_10834839_A_ATATACGTATATACATATATGTATATACATGTATATATGTATATACACG_b37	1.7341151200053	0.606105684453702	1.38657502926594	0.433501154787188	-2.33412130605734	0.0373556928242529	-4.96470008769916	0.00831333660024116	1.25027890898104	0.386564549369528	1.79950329564349	0.654320218960375	0.914614448827123	1	0.542512261615534	0.138569315089674	0.993658267907304	1	0
ENSG00000005156.7	LIG3	33307512	33332083	17_33324382_C_T	33324382	C	TRUE	17_33324382_C_T_b37	-0.562275440890517	0.109440961984613	1.81349647450588	0.665842776240965	-1.95083118523439	0.0468482224055153	1.90036307947321	0.752265779367288	0.131115358065699	0.171602877526462	1.99632384527149	0.951652844336847	0.750758540881586	1	0.568529917902766	0.736174322035545	0.982559885621293	1	0
ENSG00000005187.7	ACSM3	20621564	20808903	16_20740321_C_T	20740321	C	TRUE	16_20740321_C_T_b37	1.60745648898774	0.530965445423646	1.43320753144894	0.451536326528607	1.91502343470097	0.770663283764247	1.87555830871588	0.724266170005041	1.78171070297185	0.640346490970621	1.23217362460264	0.380890321544902	0.896768275833916	1	0.875797958224927	0.728942400883484	0.99709136628244	1	0
ENSG00000005189.15	AC004381.6	20817750	20860987	16_20677143_T_C	20677143	TRUE	C	16_20677143_T_C_b37	1.96926589041959	0.860834903917002	1.21684725638806	0.376178649761287	1.98963375506037	0.918903711363817	-4.80839840678527	0.00907301069691106	0.973233734172027	0.310919390803212	1.21684725638806	0.376178649761287	0.940659198945272	1	0.890477618219832	0.145515009901336	0.991655555358937	1	0
ENSG00000005238.15	FAM214B	35104108	35116338	9_35017427_C_T	35017427	C	TRUE	9_35017427_C_T_b37	1.47886674104552	0.470358665956234	0	1	0.476516374430275	0.217093077089454	1.9622824924038	0.846011486346756	1.02992798472883	0.324662219156328	1.99989074801192	0.99166036913595	0.888477493773404	1	0.758113996978653	0.758566066887138	0.991655555358937	1	0
ENSG00000005243.5	COPZ2	46103532	46115392	17_46411500_A_G	46411500	A	G	17_46411500_A_G_b37	1.99601432778309	0.949661249054286	-0.201025481754414	0.137918959101196	1.99997311682091	0.995863067562756	1.75487277505817	0.620527242105906	1.94309833454076	0.811461752345253	1.99885653402271	0.973024535944557	0.946636691785053	1	0.897461547784788	0.697780802712628	0.998386556283086	1	0
ENSG00000005302.13	MSL3	11776277	11793870	X_12731549_C_T	12731549	C	TRUE	X_12731549_C_T_b37	1.57468840428555	0.514298490202678	0	1	-1.32548000217957	0.0682140996715141	1.87288360100638	0.721440793297638	1.59815239845011	0.526136617885725	0	1	0.895167772880178	1	0.609657361602263	0.728031407553735	0.99709136628244	1	0
ENSG00000005379.11	BZRAP1	56378591	56406152	17_56423114_C_T	56423114	C	TRUE	17_56423114_C_T_b37	1.9043371888929	0.757097854506453	0.806279168357833	0.274580303293955	1.0428111127776	0.327896153308486	-2.18654435488861	0.0407460728136886	0.430324875886981	0.210254199832582	1.82048452120398	0.671789961427602	0.936560876308235	1	0.797497010109218	0.28286867897109	0.982559885621293	1	0
ENSG00000005436.9	GCFC2	75879125	75938115	2_75900915_T_C	75900915	TRUE	C	2_75900915_T_C_b37	-3.53918295502808	0.018595262512135	0.588176681076675	0.234753947633664	1.64430780978819	0.550908471500049	1.63677123772868	0.546718508853209	-2.01504205146421	0.0450960987833429	1.11734457451257	0.347475409892749	0.531587995837468	1	0.8495557272922	0.669437902132136	0.951838376779195	1	0
ENSG00000005469.7	CROT	86974996	87029111	7_86785942_A_G	86785942	A	G	7_86785942_A_G_b37	1.92768481252938	0.787995222116848	0	1	1.97522606670236	0.874931683018208	1.93105144571769	0.792873879716443	1.89942464876162	0.751140279536001	0	1	0.939521979376369	1	0.889317888102973	0.747583693418271	0.99709136628244	1	0
ENSG00000005483.15	KMT2E	104654625	104754808	7_104117173_G_T	104117173	G	TRUE	7_104117173_G_T_b37	1.67220422263654	0.566959905892681	0	1	1.99990102095899	0.992062120213437	1.9344545315862	0.797936558253659	1.56283015698864	0.508491624194201	0	1	0.904683948986858	1	0.897053649243551	0.748255729679839	0.99709136628244	1	0
ENSG00000005486.12	RHBDD2	75471919	75518244	7_75794342_G_C	75794342	G	C	7_75794342_G_C_b37	0.961066129840674	0.308069555178896	0	1	0.855675910119317	0.284740476248765	1.71809351630782	0.595454353912623	0.555995504519615	0.229492423727362	0	1	0.843095380601552	1	0.782224776863328	0.691301371436392	0.982559885621293	1	0
ENSG00000005801.12	ZNF195	3360490	3400448	11_3384965_T_C	3384965	TRUE	C	11_3384965_T_C_b37	1.90844906755638	0.762214648357223	-0.0403674162034804	0.153172645218689	1.80821323326518	0.661433649208943	1.99402107717333	0.938366200822122	1.90461760365497	0.757442931112223	1.91034102924687	0.764611152113552	0.936560876308235	1	0.862033148483622	0.775472438366776	0.99709136628244	1	0
ENSG00000005812.6	FBXL3	77566739	77601330	13_77973501_A_G	77973501	A	G	13_77973501_A_G_b37	1.80759460396189	0.660922122485311	1.3284484221615	0.412511178901704	1.48935140030994	0.474858216972162	1.78971575842229	0.646544709571509	1.51003838206952	0.483944426305992	1.79788195641959	0.653016626670913	0.924064861843574	1	0.838302133400141	0.706815756498339	0.99709136628244	1	0
ENSG00000005884.13	ITGA3	48133331	48167845	17_48440316_T_TTTATTTATTTATTTTA	48440316	TRUE	TTTATTTATTTATTTTA	17_48440320_A_TTTATTTTATTTA_b37;17_48440320_A_TTTATTTATTTATTTTATTTA_b37;17_48440320_A_TTTTATTTA_b37;17_48440320_A_TTTATTTATTTTATTTA_b37;17_48440320_A_TTTATTTATTTATTTATTTTATTTA_b37;17_48440316_TTTTA_T_b37	1.93342755543108	0.79639427735213	1.66521957441046	0.562857666753244	0.998205644167911	0.316876715471184	1.84511473550242	0.69390986671773	1.84453590473709	0.693367421731734	0.0223635856641522	0.159639627192166	0.939521979376369	1	0.792002453792857	0.720808298584626	0.99709136628244	1	0
ENSG00000005889.11	ZFX	24167289	24234372	X_23292950_CACACACACACACACACACACACA_C	23292950	CACACACACACACACACACACACA	C	X_23292950_CACACACACACACACACACACACA_*_b37;X_23292950_CACACACACACACACACACACACA_C_b37	1.69195898583621	0.578884792489192	0	1	0.973791662162512	0.311050886804973	1.59625021565125	0.525159038432408	1.94754987438296	0.818853430472586	0	1	0.909630767519359	1	0.791660896575221	0.663618933226362	0.998386556283086	1	0
ENSG00000005955.8	GGNBP2	34900736	34946278	17_34636764_C_T	34636764	C	TRUE	17_34636764_C_T_b37	-1.27902018598775	0.0701708095657263	0	1	1.23072754579653	0.380442218571212	-3.50179958228568	0.0189969140836277	1.57428361044435	0.514098371413931	1.24802818208445	0.385852658751455	0.690183276603201	1	0.81481764396733	0.205792343648369	0.99709136628244	1	0
ENSG00000006007.7	GDE1	19513014	19533467	16_19594467_AT_A	19594467	AT	A	16_19594467_AT_A_b37	1.90489659712193	0.757786810533262	0.117663847314134	0.170068866152374	1.7891489146939	0.646101148423122	-1.59626283515604	0.0579096149120342	1.22477577478821	0.378605732778657	1.78217302967096	0.640700669510852	0.936560876308235	1	0.860344917787866	0.320607462056094	0.993658267907304	1	0
ENSG00000006042.7	TMEM98	31254927	31272124	17_31255616_G_A	31255616	G	A	17_31255616_G_A_b37	-2.51520709956276	0.0335948187524818	1.99786735261205	0.963166308629994	1.94225675430107	0.810099056820591	0.192067352091044	0.178756427315658	-0.786066033720999	0.0950874004278548	1.98180338849011	0.89269503795144	0.602927327599073	1	0.88082821434655	0.469124038648454	0.969803222423206	1	0
ENSG00000006071.7	ABCC8	17414431	17498449	11_17498057_G_A	17498057	G	A	11_17498057_G_A_b37	1.44745971702514	0.457281589629965	0	1	-3.04474425636522	0.0247007533573753	1.18730537312513	0.367324780823654	1.40605662754251	0.440898279549608	1.87413782796853	0.722761462296574	0.887907234162782	1	0.497763091718998	0.596817270284391	0.996097632301494	1	0
ENSG00000006074.4	CCL18	34391639	34399392	17_34436738_T_C	34436738	TRUE	C	17_34436738_T_C_b37	1.49901175747891	0.479066218571097	0	1	0.471598108401849	0.216352450850012	0.0957337369436573	0.167601564846854	1.83055659492129	0.680606945589472	1.89700514709057	0.748264869753916	0.888819168384303	1	0.757579519193294	0.459312696861493	0.99709136628244	1	0
ENSG00000006114.11	SYNRG	35874899	35969544	17_35899141_T_A	35899141	TRUE	A	17_35899141_T_A_b37	0.360424595915902	0.200383734330614	1.99756996605515	0.96068390567077	1.61626000380625	0.535608419000365	1.46583480043114	0.464860967829837	0.547711699090087	0.22816112992685	1.57504297589321	0.514473892071139	0.810071950669196	1	0.848644944665295	0.642592202614507	0.982559885621293	1	0
ENSG00000006118.10	TMEM132A	60691934	60704631	11_59932149_CA_C	59932149	CA	C	11_59932149_CAA_C_b37;11_59932150_AA_A_b37;11_59932149_C_A_b37;11_59932151_A_AAA_b37;11_59932151_A_AA_b37;11_59932151_A_AAAAAAA_b37	0.975033392643581	0.311343805846619	0	1	1.41267566125885	0.443455649466242	1.98258886751705	0.895022851028624	0.732130526220544	0.260166745969557	0	1	0.843596710339063	1	0.83241099807374	0.767179261643944	0.985751228603257	1	0
ENSG00000006125.12	AP2B1	33905064	34053436	17_34789236_C_T	34789236	C	TRUE	17_34789236_C_T_b37	1.99899345959716	0.974690543642398	1.97530127611026	0.875120110097665	-0.278480391262065	0.131180347938155	0.650329011678195	0.245335643300728	1.54994549321668	0.502309071096905	0	1	0.948332574648269	1	0.694748168212187	0.523571527750906	0.99709136628244	1	0
ENSG00000006282.15	SPATA20	48620418	48633213	17_48624523_A_C	48624523	A	C	17_48624523_A_C_b37	-7.33190667728149	0.00225197913611036	1.23078162196748	0.380458961985376	1.52000897358948	0.488426381317689	-9.00802430495082	0.000907182910292112	-0.907960612105398	0.0881432688974736	0.780825282005708	0.269522674755153	0.351117482031548	1	0.840803908473296	0.0538975967832329	0.959297686270355	1	1
ENSG00000006377.9	DLX6	96634859	96640351	7_96718371_G_GT	96718371	G	GT	7_96718371_G_GT_b37	0.276805845860281	0.189282405890287	-2.61514704239084	0.0316907780547737	1.99700563404235	0.956360898148244	1.839683431514	0.688865227050808	0.494118336590191	0.219768585079448	1.9512816636045	0.825308662050804	0.804822233418246	1	0.891842075901638	0.71944459899797	0.982559885621293	1	0
ENSG00000006432.11	MAP3K9	71189242	71276251	14_70850677_ATT_A	70850677	ATT	A	14_70850677_ATT_A_b37;14_70850678_TT_T_b37;14_70850679_T_TT_b37;14_70850679_T_TTT_b37	0.732316588693038	0.26020172061809	0	1	1.14624041334014	0.355490940075137	1.75920316240104	0.623631188165617	0.808154269248007	0.274957566465875	0	1	0.831773115350712	1	0.809053188267133	0.698532843656504	0.990507903593063	1	0
ENSG00000006453.9	BAIAP2L1	97920962	98030380	7_97933911_G_C	97933911	G	C	7_97933911_G_C_b37	1.60017881362683	0.527181618103486	1.94550332915105	0.81541570232447	1.94654294819929	0.817153362207134	1.26227657579011	0.390391123853517	1.26999482819838	0.392881512114394	1.09831822646947	0.342331165800431	0.896107747437976	1	0.88082821434655	0.609535987892261	0.993658267907304	1	0
ENSG00000006459.6	JHDM1D	139784545	139876835	7_139133708_C_A	139133708	C	A	7_139133708_C_A_b37	1.00075348047903	0.317492896793588	1.85184762497215	0.70030730468044	1.55704531093374	0.505699789600313	1.91977206920978	0.776988763450459	0.544119981249878	0.2275867921749	0	1	0.843596710339063	1	0.845599212608737	0.743380621421807	0.982559885621293	1	0
ENSG00000006530.11	AGK	141250988	141355044	7_141362693_A_T	141362693	A	TRUE	7_141362693_A_T_b37	1.670032237947	0.565678071561097	0.967296929953136	0.309524638767211	1.99943597810807	0.981052704941662	0.659303250072753	0.246911132342614	0.774607991743778	0.268305058012432	1.7847107418479	0.642652950673526	0.904215578134163	1	0.8945968118411	0.524761925285069	0.989795714923875	1	0
ENSG00000006534.11	ALDH3B1	67776047	67796744	11_67063809_AGT_A	67063809	AGT	A	11_67063811_T_TGTGT_b37;11_67063811_T_TGTGTGT_b37;11_67063809_AGT_A_b37;11_67063811_T_TGT_b37;11_67063811_T_TGTGTGTGT_b37	1.99750842386447	0.960189573859264	0	1	-3.77942676106795	0.0162148288288803	1.92722946931167	0.787344793435383	1.7608682251921	0.624833897112574	0	1	0.94707994216632	1	0.474529655514569	0.746013257124525	0.99709136628244	1	0
ENSG00000006555.6	TTC22	55245384	55266940	1_56124629_GGA_G	56124629	GGA	G	1_56124629_GGA_G_b37	1.47055779788798	0.466841463715066	0	1	1.60125592810437	0.527738584161718	1.78490347368893	0.642801791147291	1.81232240584745	0.664856605684646	0	1	0.888477493773404	1	0.846526486267799	0.705745863909053	0.99709136628244	1	0
ENSG00000006576.12	PHTF2	77428121	77586818	7_76836003_C_CAT	76836003	C	CAT	7_76836003_C_CAT_b37	1.78915285788639	0.646104231517727	0	1	1.74576558725835	0.614109153523364	1.90783032291006	0.761436771192295	1.94833962281291	0.820198876075679	0	1	0.922386142372886	1	0.856760682964957	0.73978449570467	0.998386556283086	1	0
ENSG00000006606.4	CCL26	75398850	75419214	7_75408281_G_A	75408281	G	A	7_75408281_G_A_b37	0.205122006751481	0.180332956002034	1.06672045256323	0.334012184228345	1.891804291771	0.742207721120675	-1.84239111143029	0.0499722077571678	1.58508453878244	0.519485096180275	1.63150401188727	0.543825226952507	0.804351869407028	1	0.873104367881491	0.305166100928504	0.99709136628244	1	0
ENSG00000006607.9	FARP2	242295657	242434256	2_242320105_ATATAT_A	242320105	ATATAT	A	2_242320105_ATATAT_A_b37	1.6313104274443	0.543719431206371	0.868632091876634	0.28748374962677	-0.930826165638564	0.0869030107931445	-1.1137391081138	0.077634544513093	1.83049178487295	0.680549242728491	0.753069497500292	0.264139545445338	0.899674281205728	1	0.639257113282646	0.354802113150757	0.99709136628244	1	0
ENSG00000006625.13	GGCT	30536236	30591095	7_30581434_T_C	30581434	TRUE	C	7_30581434_T_C_b37	1.98488802547695	0.902161918481328	0	1	1.20520836892319	0.372655162755994	1.73038150587308	0.60358780448598	1.95780775702315	0.83725375740409	-0.190744576078259	0.138842183933362	0.944235111094742	1	0.812663020288437	0.692838530029779	0.998386556283086	1	0
ENSG00000006634.3	DBF4	87505530	87538856	7_86510804_C_T	86510804	C	TRUE	7_86510804_C_T_b37	1.53434680246892	0.494993727309769	0	1	1.59742408120633	0.52576193473748	1.59166734556311	0.522816999490638	1.86406834629202	0.71235947295547	0	1	0.89200521583939	1	0.846526486267799	0.663534574894276	0.99709136628244	1	0
ENSG00000006652.9	IFRD1	112063022	112121072	7_112862789_T_C	112862789	TRUE	C	7_112862789_T_C_b37	0.177328153052258	0.176995568392148	0	1	1.99528554202675	0.945258737521195	1.91310851326625	0.76816682008299	-0.0166981494971878	0.155577121170413	0	1	0.803725777890012	1	0.891296295075798	0.741366996970658	0.982559885621293	1	0
ENSG00000006715.11	VPS41	38762562	38971994	7_38742447_C_T	38742447	C	TRUE	7_38742447_C_T_b37	0.902702480839025	0.294859951736968	1.93209360015885	0.794409809437601	1.06470367342104	0.333490449063015	1.54380731246761	0.499408722007007	1.58363488000555	0.518756373790598	0	1	0.838829067741104	1	0.801223236572737	0.655404331790167	0.99709136628244	1	0
ENSG00000006740.12	ARHGAP44	12692855	12894960	17_12940549_G_A	12940549	G	A	17_12940549_G_A_b37	1.67775443967912	0.570261260349403	0	1	1.89297361226113	0.743555285357909	1.92536376299745	0.784702297748675	1.83735301760635	0.686731105237374	0	1	0.906219762313619	1	0.873104367881491	0.745625082779449	0.99709136628244	1	0
ENSG00000006744.14	ELAC2	12895707	12921504	17_12896553_C_T	12896553	C	TRUE	17_12896553_C_T_b37	0.0346207392849465	0.160939182739359	1.70145221235816	0.584794262932606	1.89319844116017	0.743815318650391	1.17047287043829	0.362409300057137	1.32866893195614	0.412587920756103	-1.41875117846007	0.0644597581413052	0.79109036218988	1	0.873104367881491	0.593946088852509	0.993658267907304	1	0
ENSG00000006747.10	SCIN	12610202	12693228	7_12752190_C_T	12752190	C	TRUE	7_12752190_C_T_b37	1.88078154244135	0.729883685856562	1.24775128597275	0.385765207204007	1.92954409545837	0.790674136855305	1.93309762897889	0.795901499660483	1.90646117688834	0.75972557801928	0.597526654469675	0.236309890620878	0.93470285920091	1	0.878433436938059	0.748255729679839	0.99709136628244	1	0
ENSG00000006756.11	ARSD	2822010	2847392	X_2835383_A_G	2835383	A	G	X_2835383_A_G_b37	0.963103476761489	0.308544358560789	0	1	1.77128924051453	0.632481432948084	-0.71693365672445	0.0992885884077767	1.84423605329903	0.693086877889818	0	1	0.843095380601552	1	0.85886159843263	0.385331500559564	0.99709136628244	1	0
ENSG00000006757.7	PNPLA4	7866287	7895780	X_7547518_C_CAG	7547518	C	CAG	X_7547518_C_*_b37;X_7547518_C_CAG_b37	1.99442343474607	0.940472182442892	0	1	0.499875895138985	0.220652267348633	1.99156836101747	0.926837909955445	1.99893982805929	0.974025243680257	0	1	0.946636691785053	1	0.760779525297873	0.77405969035307	0.998386556283086	1	0
ENSG00000007038.6	PRSS21	2867163	2876305	16_2417351_C_CAGG	2417351	C	CAGG	16_2417351_C_CAGG_b37	1.75105664835587	0.617820080634782	0	1	1.84982010154727	0.698363500169203	1.99542724277671	0.946086410522546	1.75162948014508	0.618224788650399	0.490762790139343	0.2192555182796	0.916730280567857	1	0.865795491782585	0.77721718639981	0.99709136628244	1	0
ENSG00000007129.13	CEACAM21	42055885	42093197	19_42073433_A_G	42073433	A	G	19_42073433_A_G_b37	0.745370515518516	0.262670109387584	-0.51521465456517	0.112752279252733	-0.952751246514708	0.0857314936780254	0.692733682159542	0.252890200462905	1.03702463796776	0.326438374219241	1.49021355856416	0.475231318562934	0.831804177375713	1	0.639257113282646	0.528615197599858	0.991655555358937	1	0
ENSG00000007168.8	PAFAH1B1	2496503	2588909	17_3415982_C_G	3415982	C	G	17_3415982_C_G_b37	0.935114844707641	0.302103632836476	0	1	1.83082036449105	0.680841922944151	0.69691987445708	0.253651368843339	1.60537095853624	0.529876161849684	0	1	0.840583062529967	1	0.864791705194589	0.528615197599858	0.99709136628244	1	0
ENSG00000007171.12	NOS2	26083791	26127525	17_26206414_C_A	26206414	C	A	17_26206414_C_A_b37	1.95654329932768	0.834867697602301	1.56208002359722	0.50812810643706	1.93561855639177	0.799700302693615	-3.09169085619646	0.024040740804637	0.783216170499145	0.269992751449956	1.47901605850211	0.470422262121537	0.940429997392621	1	0.878751744978557	0.228464752707921	0.990421358208019	1	0
ENSG00000007264.9	MATK	3777970	3802127	19_4286227_CTTTT_C	4286227	CTTTT	C	19_4286230_TT_T_b37;19_4286227_CTTTT_*_b37;19_4286227_CTTTT_C_b37	0.605492830310595	0.237645418839795	0	1	1.91503690356922	0.770680950561984	1.32673095254177	0.411914184794902	-0.156085550621356	0.142006048455267	0	1	0.821575038614667	1	0.875797958224927	0.620650983088473	0.982559885621293	1	0
ENSG00000007306.10	CEACAM7	42177234	42210895	19_42156987_A_G	42156987	A	G	19_42156987_A_G_b37	-1.88648469172199	0.0486762067183929	1.53408808613881	0.49487391569894	-9.77432744326074	0.000600532061085569	0.60816782001757	0.238095931865785	1.27187124454099	0.393490404906162	-1.07233922119099	0.0796348060744798	0.650834102464842	1	0.161971339885498	0.518721640436339	0.993658267907304	1	0
ENSG00000007341.14	ST7L	113066139	113163447	1_113223094_C_T	113223094	C	TRUE	1_113223094_C_T_b37	1.96180263253086	0.845047355607377	1.15783166201663	0.358777360596819	-0.949071689708944	0.085926903022589	1.89932041516363	0.751015624863801	1.95901206563644	0.839561213597694	1.99123806910916	0.925422789683345	0.940429997392621	1	0.639257113282646	0.736153965003921	0.998386556283086	1	0
ENSG00000007372.16	PAX6	31806339	31839509	11_32382957_CAT_C	32382957	CAT	C	11_32382959_T_TAT_b37;11_32382957_CAT_C_b37;11_32382959_T_TATAT_b37	-0.00988121600903469	0.156277553628844	0	1	1.98703935005096	0.909360784260283	1.7854289064403	0.64320797758208	0.296492533898117	0.1918299151346	0	1	0.788370967341944	1	0.890477618219832	0.705875362664091	0.982559885621293	1	0
ENSG00000007392.12	LUC7L	238967	279462	16_1012393_T_C	1012393	TRUE	C	16_1012393_T_C_b37	0.546834188899993	0.228020649906008	0.755724286098484	0.264648607861436	0.432598401597716	0.21058476620169	1.72327352318644	0.59885487112355	-0.319171007635305	0.127788113070355	1.44566798127107	0.456553016181665	0.814941486879679	1	0.755394181339967	0.691784015192703	0.982559885621293	1	0
ENSG00000007402.7	CACNA2D2	50400232	50541675	3_49783939_C_A	49783939	C	A	3_49783939_C_A_b37	1.77289592665625	0.633679478156661	1.86169048216038	0.709967397388924	0.0998875557127121	0.168065733482927	1.25968515988802	0.389560042270583	1.99638658464073	0.952066678966933	0	1	0.918751229349213	1	0.724807367025635	0.609214020539662	0.998386556283086	1	0
ENSG00000007516.9	BAIAP3	1383601	1399439	16_1397698_G_A	1397698	G	A	16_1397698_G_A_b37	1.37143508164036	0.427882200336707	0	1	1.91108962394833	0.765566983859361	1.03220429843441	0.32523054047273	1.8816108690487	0.730788216553682	1.21812467385007	0.376568211365321	0.881237348361719	1	0.875207858135934	0.57595545653758	0.99709136628244	1	0
ENSG00000007520.3	TSR3	1399240	1401912	16_1536506_C_T	1536506	C	TRUE	16_1536506_C_T_b37	1.29781857994749	0.402051674895804	0	1	-0.332927741819731	0.126663449028843	1.6383049493129	0.547566351558392	0.757696160393152	0.265027509292375	0	1	0.872427053887613	1	0.687725947474599	0.66976489809908	0.988146937380926	1	0
ENSG00000007541.10	PIGQ	616994	634136	16_581721_T_C	581721	TRUE	C	16_581721_T_C_b37;16_581721_T_*_b37	-4.83066563037642	0.00896058661941194	0	1	1.64962401989851	0.55390037399582	0.305550983697685	0.193015527706343	-1.13217919061026	0.0767610688531967	0	1	0.48479916444165	1	0.849984262053685	0.480707691320913	0.958006862945737	1	0
ENSG00000007933.8	FMO3	171060017	171086959	1_171102044_G_A	171102044	G	A	1_171102044_G_A_b37;1_171102044_GA_*_b37	1.9633291319094	0.848136707122217	1.50988181833736	0.483874591054761	1.63094354893769	0.543519032850047	0.486548267746002	0.218613137244312	1.64393737852697	0.550701128341624	1.22360440893613	0.378245767977091	0.940429997392621	1	0.848829653607309	0.501319036517209	0.99709136628244	1	0
ENSG00000007944.10	MYLIP	16129355	16148479	6_16131297_G_C	16131297	G	C	6_16131297_G_C_b37	-0.263838939192965	0.132425426385289	1.99993477786984	0.993556336836956	1.99107854814292	0.924748968504132	1.42216821797365	0.447163450282739	0.419232359277657	0.208650155697741	1.94483729351487	0.814311634878144	0.767304702086111	1	0.890477618219832	0.635081708287348	0.982559885621293	1	0
ENSG00000007968.6	E2F2	23832921	23857712	1_23802461_T_TA	23802461	TRUE	TA	1_23802462_A_AA_b37;1_23802461_TA_T_b37	1.37469921766751	0.429084275523323	0	1	1.62030737113059	0.537767782077981	1.84535934452992	0.694139451300702	1.21262746186335	0.374895796555776	0	1	0.881237348361719	1	0.848829653607309	0.720888126318688	0.993658267907304	1	0
ENSG00000008086.6	CDKL5	18443702	18671749	X_19363876_G_C	19363876	G	C	X_19363876_G_C_b37	1.97794493460788	0.881940705642459	0.845375231693652	0.282583112175985	1.58765917779783	0.520783781297642	1.43379560727863	0.451771144045234	1.89393414186634	0.744668341279469	0	1	0.941883756629542	1	0.846526486267799	0.636774596583853	0.99709136628244	1	0
ENSG00000008128.18	CDK11A	1634168	1655766	1_1620759_C_G	1620759	C	G	1_1620759_C_G_b37	1.9993566317255	0.979764063142282	0	1	1.76597642047886	0.628556321886801	1.73333680275005	0.605578962065357	1.93934567814927	0.80546473118154	0	1	0.948332574648269	1	0.858396672820992	0.693154375520805	0.998386556283086	1	0
ENSG00000008277.10	ADAM22	87563457	87832204	7_87580669_A_G	87580669	A	G	7_87580669_A_G_b37	1.77459647907017	0.634953194312199	1.95421839115511	0.830573280227304	1.54809137927464	0.501429971657776	1.14451747362205	0.355005970102626	1.55116979265904	0.502890994317961	1.88076920077242	0.729870251660864	0.919145376043974	1	0.845082152912767	0.59041717978577	0.99709136628244	1	0
ENSG00000008282.3	SYPL1	105730948	105753022	7_105279742_C_T	105279742	C	TRUE	7_105279742_C_T_b37;7_105279742_C_*_b37	1.94713429801004	0.81814971768236	0	1	1.93357042341904	0.796608068848177	1.64025352128601	0.548647068440289	1.69482387704784	0.580655506064142	1.42282842016812	0.447423111765611	0.940429997392621	1	0.878433436938059	0.670565832235638	0.99709136628244	1	0
ENSG00000008283.11	CYB561	61509664	61523739	17_60606394_C_T	60606394	C	TRUE	17_60606394_C_T_b37	1.94349127627743	0.812101655283001	0	1	1.8382908272547	0.687587773490909	1.45116365061313	0.458793551290723	1.78417790586695	0.642241879849175	0	1	0.940302761202341	1	0.865060543495112	0.639893788394697	0.99709136628244	1	0
ENSG00000008294.16	SPAG9	49039534	49198226	17_48531310_T_TA	48531310	TRUE	TA	17_48531310_TA_T_b37;17_48531311_A_AA_b37;17_48531310_T_A_b37	1.73650507019374	0.60772919409222	0	1	1.85722786318775	0.705540539046568	1.95398632380352	0.830150939723479	1.85753922551271	0.705846821846942	0	1	0.914638082025609	1	0.866348726670355	0.75587883991164	0.99709136628244	1	0
ENSG00000008311.10	AASS	121715700	121784334	7_122210255_G_C	122210255	G	C	7_122210255_G_C_b37	0.157036581513694	0.174604013304803	-1.24539982393435	0.071624213334981	1.14807648449596	0.35600875351967	1.92498941975464	0.784176384659209	-0.0978257590907106	0.147508765728332	0	1	0.803725777890012	1	0.809053188267133	0.745625082779449	0.982559885621293	1	0
ENSG00000008382.11	MPND	4343523	4360083	19_4166560_A_AT	4166560	A	AT	19_4166561_T_TT_b37;19_4166560_AT_A_b37	0.485484466848902	0.218451346945217	0	1	1.12077370148154	0.348413677571735	1.99996857559722	0.995527284203963	0.691151134119536	0.25260318024702	0	1	0.813119702501962	1	0.807797797409478	0.785134599146258	0.984142716549741	1	0
ENSG00000008394.8	MGST1	16500075	16762193	12_16514367_A_G	16514367	A	G	12_16514367_A_G_b37	1.52273541227714	0.489663965486087	0	1	-0.414359727727515	0.12022711777455	-1.69947357663841	0.0544296380658161	1.95045305012741	0.823853497969211	0	1	0.89200521583939	1	0.680828167871699	0.314854972091173	0.998386556283086	1	0
ENSG00000008513.10	ST3GAL1	134467090	134584183	8_135285957_C_T	135285957	C	TRUE	8_135285957_C_T_b37	1.57699375023526	0.515440783076262	1.80865407252782	0.661798766753534	1.10658767060227	0.344554271212664	1.14802975997668	0.355995563339251	1.97045709237432	0.863531474095662	0	1	0.895575754053597	1	0.806355872108176	0.5906780575029	0.998386556283086	1	0
ENSG00000008516.12	MMP25	3096681	3110727	16_3105807_G_A	3105807	G	A	16_3105807_G_A_b37	0.581334590838424	0.233623195109692	1.82180621614089	0.672930091090133	0.595933510171108	0.23604389258716	1.73306755069711	0.605396973729589	0.531736887777242	0.225619935512784	1.22206475954181	0.377773361401507	0.819931381321035	1	0.762800001896047	0.693154375520805	0.982559885621293	1	0
ENSG00000008517.12	IL32	3115297	3131908	16_3635586_C_CA	3635586	C	CA	16_3635587_AAA_A_b37;16_3635588_AA_A_b37;16_3635589_A_AA_b37;16_3635586_C_A_b37;16_3635589_A_AAA_b37;16_3635586_CAAA_C_b37	1.9994175441725	0.980745626107388	0	1	1.6736281302251	0.567803313104002	-0.782714448687557	0.0952865469402488	1.84676110247324	0.695459169840203	0	1	0.948332574648269	1	0.850348754071836	0.380524600035447	0.99709136628244	1	0
ENSG00000008735.10	MAPK8IP2	51039113	51052409	22_51039713_C_T	51039713	C	TRUE	22_51039713_C_T_b37	1.44071482855543	0.454548401289857	0	1	1.7488286468963	0.616251496789546	0.389648145197725	0.204442349217514	0.167242346446983	0.175802172178654	0	1	0.887555529112018	1	0.856842116943751	0.492589223437358	0.982559885621293	1	0
ENSG00000008838.13	MED24	38175349	38217468	17_38171668_C_G	38171668	C	G	17_38171668_C_G_b37	1.60140825964891	0.527817438327312	1.98129513291087	0.891215966228929	0.232012617852433	0.183631352589806	0.600764134122073	0.236851553479269	1.99885080932472	0.972957120477108	1.87238141791977	0.720914066296099	0.896107747437976	1	0.734764758202821	0.517765582414635	0.998386556283086	1	0
ENSG00000008952.12	SEC62	169684422	169716161	3_169294624_C_G	169294624	C	G	3_169294630_G_CAGAG_b37;3_169294630_G_GAGACAGAG_b37;3_169294624_C_G_b37;3_169294624_CACAGAG_*_b37	1.85097784844288	0.69947158205816	-0.51466506465249	0.112791595564311	-2.80899329796307	0.028311579814052	1.77442659801886	0.634825688889362	1.99571874965523	0.947830632114141	1.81423985593119	0.666469092481737	0.928816832853961	1	0.510454867395729	0.701440630265852	0.998386556283086	1	0
ENSG00000008988.5	RPS20	56979853	56987069	8_56868878_T_G	56868878	TRUE	G	8_56868878_T_G_b37	0.78816728805532	0.27096946149863	0	1	1.4734403980342	0.468056876452203	1.97296811495062	0.869405430692077	0.242429464376528	0.184927834128014	0	1	0.833401168852408	1	0.837017243100327	0.763600522888646	0.982559885621293	1	0
ENSG00000009413.11	REV3L	111620233	111804918	6_111555823_G_GA	111555823	G	GA	6_111555824_A_AA_b37;6_111555823_GA_G_b37;6_111555824_A_AAAA_b37	-12.8102491521586	0.000118887612873746	1.98669613446009	0.908173744971192	0.850418582246903	0.283636790673864	-5.87486454814393	0.00501266259521894	-5.56220276342219	0.00596050943986307	0	1	0.150659562863682	1	0.781792045518614	0.111819482502118	0.951838376779195	1	0
ENSG00000009694.9	TENM1	123509752	124097666	X_124410826_A_G	124410826	A	G	X_124410826_A_G_b37	1.02130667621259	0.322521616511529	0	1	1.73852951985123	0.609111710431827	1.97599734291157	0.876878150832049	1.26529301703749	0.39136171388445	0	1	0.844190543937027	1	0.855313677863195	0.76423428716697	0.993658267907304	1	0
ENSG00000009724.12	MASP2	11086579	11107290	1_10964170_A_G	10964170	A	G	1_10964170_A_G_b37	0.212483114643419	0.18122899865933	1.98017594754401	0.888029591403433	1.46941767264843	0.46636213984631	0.902972657474038	0.294919405123446	-1.64843061197644	0.0561220710234163	1.96355515789173	0.848599770219119	0.804351869407028	1	0.837017243100327	0.55937370466324	0.951838376779195	1	0
ENSG00000009950.11	MLXIPL	73007523	73038873	7_73030175_G_A	73030175	G	A	7_73030175_G_A_b37	1.98288041380579	0.895900426674135	1.60934691112743	0.531956310191478	1.92015108862597	0.777502265837416	-2.6959393749089	0.0302339678647429	1.24671588395427	0.385438447985206	1.92512790784031	0.784370781188135	0.943264501070163	1	0.87634631719745	0.252524899701277	0.993658267907304	1	0
ENSG00000010017.9	RANBP9	13621729	13711796	6_14456971_G_A	14456971	G	A	6_14456971_G_A_b37	1.15455605917168	0.357844428235491	0	1	-2.54502321189921	0.0330145745113311	1.9811277934914	0.890733482074184	0.831392928138484	0.279687634665534	0	1	0.857502430804106	1	0.531609666833297	0.7659137175927	0.990507903593063	1	0
ENSG00000010072.11	SPRTN	231472849	231490769	1_232021625_T_C	232021625	TRUE	C	1_232021625_T_C_b37	1.90854700111458	0.76233803183404	0	1	0.82647011957738	0.278677130481793	1.6486033268111	0.553323570125787	1.92499791284172	0.784188300899595	0	1	0.936560876308235	1	0.779899630182103	0.672593722635291	0.997545684849072	1	0
ENSG00000010165.15	METTL13	171750787	171783163	1_172706027_TG_T	172706027	TG	TRUE	1_172706027_TG_T_b37	0.628955142341283	0.241632443820969	0	1	1.72073605101286	0.597184056870398	-0.131414407913553	0.144307543219984	-0.124272347364922	0.144981619502106	0	1	0.824647211745752	1	0.854158588015078	0.436158903338446	0.982559885621293	1	0
ENSG00000010270.9	STARD3NL	38217823	38270272	7_37493882_A_G	37493882	A	G	7_37493882_A_G_b37	-3.49064096876282	0.0191185326816469	0	1	-2.95120226194831	0.0260725312564583	0.949809921069118	0.305463314043573	-2.71320411799661	0.0299318144771121	0	1	0.531587995837468	1	0.501397660593005	0.564827680421616	0.951838376779195	1	0
ENSG00000010282.10	HHATL	42734154	42744319	3_42776521_C_T	42776521	C	TRUE	3_42776521_C_T_b37	-1.70586862047639	0.0542214424711071	1.12218597982906	0.348801101407507	1.65420326439698	0.55650219486774	-0.690517941495273	0.100946996113893	0.126424880523246	0.17106617771809	-1.49906514627673	0.0614034816633291	0.663309334621903	1	0.849984262053685	0.386928536721983	0.982559885621293	1	0
ENSG00000010292.8	NCAPD2	6602521	6641121	12_7059225_G_A	7059225	G	A	12_7059225_G_A_b37	1.26198633950753	0.390297917362904	0	1	0.825202094536962	0.278417588796181	-0.951219459979939	0.0858127834229586	0.920122129774199	0.2987248788615	0	1	0.869305683808834	1	0.779899630182103	0.368250574667561	0.991655555358937	1	0
ENSG00000010295.15	IFFO1	6647540	6665239	12_6037930_G_A	6037930	G	A	12_6037930_G_A_b37	1.13908185705509	0.353481883328153	0	1	1.95225104708447	0.827027609104958	0.08741659920247	0.16667657249429	1.92661931060888	0.786476634023323	0	1	0.857014322440077	1	0.882528582541936	0.458140024745476	0.998137241256777	1	0
ENSG00000010327.6	STAB1	52529353	52558511	3_52264660_A_C	52264660	A	C	3_52264660_A_C_b37	0.166819735753506	0.17575236994255	0	1	-0.848818399025049	0.091441120164871	1.46321658299871	0.463768848335437	-0.274238060314929	0.131539757218408	1.98225478068912	0.894026366812743	0.803725777890012	1	0.643830805535087	0.642281168743319	0.982559885621293	1	0
ENSG00000010404.13	IDS	148558520	148615470	X_148614993_A_G	148614993	A	G	X_148614993_A_G_b37	0.126182201671782	0.171038462113126	1.96435366829337	0.850247720924765	1.18430966305732	0.366443230774749	1.92877366992434	0.789559542695118	-0.0257914532048744	0.154648335318508	0.969259584392148	0.309984828776168	0.802107944359961	1	0.811615659166735	0.746530563813412	0.982559885621293	1	0
ENSG00000010438.12	PRSS3	33750514	33799230	9_34690421_CTGTG_C	34690421	CTGTG	C	9_34690425_GTGTG_G_b37;9_34690429_G_GTG_b37;9_34690421_CTGTGTGTG_C_b37;9_34690429_G_GTGTG_b37;9_34690427_GTG_G_b37;9_34690429_G_GTGTGTG_b37	1.53940087698606	0.497344105307579	1.62053123104965	0.537887679391537	-1.20960206798873	0.0732072858664013	0.301863310127828	0.192531837821138	1.37012706123846	0.427401924617473	0	1	0.89200521583939	1	0.62286943510663	0.480516536046089	0.993906005146267	1	0
ENSG00000010610.5	CD4	6896023	6929974	12_7595836_C_T	7595836	C	TRUE	12_7595836_C_T_b37	1.66929107763326	0.565241946788428	1.94629985939309	0.816745470189235	1.94480132266585	0.814252207734781	1.99991814387226	0.992781287680022	1.68103484603216	0.572230214155309	1.98509131845822	0.902818941253329	0.904215578134163	1	0.88082821434655	0.784288389689557	0.99709136628244	1	0
ENSG00000010626.10	LRRC23	6982732	7023407	12_7005225_C_A	7005225	C	A	12_7005225_C_A_b37;12_7005225_C_*_b37;12_7005225_C_CTAA_b37	1.98257859446676	0.894992065258085	0.65456996035914	0.246078635093283	1.58406875860328	0.518974289672899	1.85068671563636	0.699192473927024	1.96160383668007	0.844649779138069	1.99919144201021	0.977315086596722	0.943264501070163	1	0.846526486267799	0.722028281977125	0.998386556283086	1	0
ENSG00000010671.11	BTK	100604434	100641183	X_100392992_TAA_T	100392992	TAA	TRUE	X_100392992_TAA_T_b37;X_100392992_TAA_*_b37	1.41381827453506	0.443899431724605	1.56313325372594	0.508638633291272	1.2193840052671	0.376952812902737	1.96871464504261	0.859605267494612	1.70555093193184	0.587383467954978	0	1	0.884889777598938	1	0.8139085032203	0.760685523746039	0.99709136628244	1	0
ENSG00000010803.12	SCMH1	41492871	41707826	1_40922377_C_T	40922377	C	TRUE	1_40922377_C_T_b37	-3.33707331308551	0.0208764939297245	0	1	1.49341478041833	0.476620836570568	-13.2165743828264	9.58583926297369e-05	-13.0330462428051	0.000105644983711399	0	1	0.548768554380936	1	0.839390198792761	0.0165871842602268	0.634450949678807	1	1
ENSG00000010810.13	FYN	111981534	112194655	6_112459550_T_C	112459550	TRUE	C	6_112459550_T_C_b37	1.91594533015632	0.771876037529668	1.78152616198054	0.64020524567825	1.99528680663298	0.945266068382949	1.1601688122264	0.359445055659603	1.99989973653601	0.992010784117906	1.85541608336757	0.703765845381141	0.937302149550834	1	0.891296295075798	0.592378696199742	0.999133861228323	1	0
ENSG00000010932.11	FMO1	171217637	171255117	1_171242227_T_C	171242227	TRUE	C	1_171242227_T_C_b37	1.91279474079147	0.767760617713099	0	1	1.22920988969463	0.379972736322909	0.335705967372178	0.19702454811152	1.71883707187408	0.595940003646832	0	1	0.936560876308235	1	0.81481764396733	0.484056059462424	0.99709136628244	1	0
ENSG00000011258.11	MBTD1	49254785	49337524	17_48428160_GGT_G	48428160	GGT	G	17_48428160_GGT_G_b37	-0.456626812939248	0.117029864352864	0	1	-5.01239281453786	0.00809474217678811	-4.85917322933278	0.00881873439400268	1.999206182531	0.977522762625018	0	1	0.758000398617278	1	0.391790723780986	0.143384364311204	0.998386556283086	1	0
ENSG00000011275.14	RNF216	5659677	5821370	7_6419793_C_T	6419793	C	TRUE	7_6419793_C_T_b37	1.95137822230663	0.825479074785347	1.66468032301373	0.562543332759819	-2.32743325986758	0.0375027581856929	1.97040153849139	0.863404483180757	1.94555421099722	0.815500339482981	0	1	0.940429997392621	1	0.542512261615534	0.761759995873281	0.998386556283086	1	0
ENSG00000011295.11	TTC19	15902693	15948329	17_16054523_T_TA	16054523	TRUE	TA	17_16054523_T_TA_b37;17_16054523_T_A_b37;17_16054523_T_TAA_b37	1.93237357495286	0.794824578834579	1.99676474077046	0.954641312581333	1.41679150830282	0.445057435539575	1.98660370329117	0.907856723788451	1.99001797704136	0.92041571819054	1.99213931747227	0.929351733060024	0.939521979376369	1	0.83241099807374	0.770892258059601	0.998386556283086	1	0
ENSG00000011332.15	DPF1	38701645	38720354	19_38687646_T_C	38687646	TRUE	C	19_38687646_T_C_b37	1.89601832139761	0.747102794932367	-0.877888681385684	0.0898036989982493	1.74720709949179	0.615115339939172	1.97284055475075	0.869100436263566	1.97100249352366	0.864784794407843	1.9873452774375	0.910432352267696	0.9352665084764	1	0.856842116943751	0.763505178817041	0.998386556283086	1	0
ENSG00000011376.5	LARS2	45429997	45590913	3_45503903_A_G	45503903	A	G	3_45503903_A_G_b37	1.72691767743413	0.60127157880227	0.469482092678845	0.216034732729948	-2.52273014803018	0.0334474168458941	0.903428649388843	0.295019782691541	1.94285229980073	0.811062274618101	-2.159118505072	0.0414109501461297	0.914360520814578	1	0.533446550803536	0.55937370466324	0.998386556283086	1	0
ENSG00000011405.9	PIK3C2A	17099276	17229530	11_16930048_C_CTT	16930048	C	CTT	11_16930049_T_TT_b37;11_16930049_T_TTT_b37;11_16930048_CT_C_b37	1.65736668840464	0.558313154097686	0	1	1.6126197540641	0.533679680028681	1.53832577900312	0.496842561551537	1.39219841510953	0.435616754996435	0	1	0.902709831093321	1	0.847626657722907	0.654373247304917	0.996097632301494	1	0
ENSG00000011426.6	ANLN	36429414	36493400	7_36762307_A_AG	36762307	A	AG	7_36762307_A_AG_b37;7_36762307_A_AGG_b37	0.9626313268177	0.308434239527721	0	1	1.89723681892383	0.748538573081944	-0.806423534650321	0.0938874756239335	-0.40250175610322	0.121141380037626	0	1	0.843095380601552	1	0.873891222820309	0.377729787851231	0.97984565958812	1	0
ENSG00000011451.13	WIZ	15532318	15560762	19_16181436_C_T	16181436	C	TRUE	19_16181436_C_T_b37	1.99312810723222	0.933933534644097	0	1	1.92439272601132	0.783341000779925	-0.896547860994588	0.0887694751366088	1.23153322655685	0.380691786525995	0	1	0.946409098520558	1	0.87709941183495	0.372854210660968	0.993658267907304	1	0
ENSG00000011465.12	DCN	91539024	91576900	12_91828405_TACAC_T	91828405	TACAC	TRUE	12_91828409_CACACAC_C_b37;12_91828411_CACAC_C_b37;12_91828413_CAC_C_b37;12_91828407_CACACACAC_C_b37;12_91828415_C_CAC_b37;12_91828405_TACACACACAC_T_b37	1.993216407614	0.934358402360621	1.91564258961671	0.771476990483336	1.63160689200981	0.543881467398584	0.869988325168151	0.287772848637162	1.93414522153876	0.797470699012914	0	1	0.946409098520558	1	0.848829653607309	0.555564878491063	0.998386556283086	1	0
ENSG00000011523.9	CEP68	65283499	65314138	2_65265995_T_C	65265995	TRUE	C	2_65265995_T_C_b37	-0.749450406375217	0.0972878642503864	1.97905902318917	0.884939863298872	1.68393328722959	0.573981050274465	1.23685945367697	0.38234748022797	0.237320985445876	0.184290709970632	1.50360070460101	0.481086527572444	0.732588325828763	1	0.850348754071836	0.603889610163785	0.982559885621293	1	0
ENSG00000011566.10	MAP4K3	39476406	39664453	2_40114719_T_A	40114719	TRUE	A	2_40114719_T_A_b37	1.16672997109436	0.361328667225465	0	1	-0.647370993478489	0.103721304478381	0.849802448956325	0.283507799091825	-0.0533915626547241	0.151867553503552	0	1	0.859262483102549	1	0.659215290738415	0.553167204511854	0.982559885621293	1	0
ENSG00000011600.7	TYROBP	36395302	36399197	19_36662233_TGTA_T	36662233	TGTA	TRUE	19_36662233_TGTA_T_b37;19_36662233_TGTA_*_b37	1.95248618447908	0.827447312501703	0	1	1.73217745439638	0.604796181191863	1.6730132823966	0.567438828273303	1.99362593300407	0.936366296637784	0	1	0.940429997392621	1	0.854264973223557	0.677639072872859	0.998386556283086	1	0
ENSG00000012061.11	ERCC1	45910590	45982086	19_45926916_C_A	45926916	C	A	19_45926916_C_A_b37	1.69931870047049	0.583455622117977	0.869979475158743	0.287770960943075	1.28189262887327	0.396765428281456	1.819971062273	0.671348373097773	1.74552052265153	0.613938452562571	1.25706117129175	0.388721089803513	0.911204495018683	1	0.815080975224945	0.714701332685526	0.99709136628244	1	0
ENSG00000012171.13	SEMA3B	50304989	50314977	3_50629096_T_C	50629096	TRUE	C	3_50629096_T_*_b37;3_50629096_T_C_b37	1.59202647388611	0.522999859557964	0.983598997150466	0.313374225170087	1.48112762937535	0.471323093317024	1.37837217179163	0.430443017356667	1.81885754347059	0.670393264304781	0.983598997149102	0.313374225169762	0.896107747437976	1	0.837017243100327	0.628766633888841	0.99709136628244	1	0
ENSG00000012223.8	LTF	46477135	46526724	3_46508547_T_C	46508547	TRUE	C	3_46508547_T_C_b37	-0.210776607157186	0.137049663355824	0	1	-0.240240234996463	0.134460088395541	1.78067601885118	0.639555494224862	-0.0768353007938458	0.149549956442998	-0.0465020467584054	0.152556344975525	0.769609916717913	1	0.698620471375204	0.704565886764706	0.982559885621293	1	0
ENSG00000012232.4	EXTL3	28457985	28613116	8_28040242_G_A	28040242	G	A	8_28040242_G_A_b37	1.18340991528794	0.366179034986046	0	1	-2.17397205923339	0.0410494568612011	1.99990132252265	0.992074221368797	1.68899067739903	0.57706148415407	0	1	0.860317964678817	1	0.545675579202902	0.784288389689557	0.99709136628244	1	0
ENSG00000012779.6	ALOX5	45869660	45941561	10_45871432_G_A	45871432	G	A	10_45871432_G_A_b37	0.82538900150098	0.278455826113203	1.97516980315277	0.874790913817947	1.31885414228168	0.40919243122397	1.88960638393633	0.739696453811767	0.991629265414304	0.31529347718917	0.711429355322025	0.256311529799654	0.836473047397094	1	0.820817723553569	0.731834352270621	0.991655555358937	1	0
ENSG00000012983.7	MAP4K5	50885218	51027844	14_50211578_T_C	50211578	TRUE	C	14_50211578_T_C_b37	1.14505062678245	0.355155944243747	0	1	1.51280515707458	0.485181296289739	-1.62395388933601	0.0569533668787723	1.69297344902839	0.579510570091905	0	1	0.857502430804106	1	0.840803908473296	0.318548570427209	0.99709136628244	1	0
ENSG00000013288.4	MAN2B2	6576901	6625089	4_6610622_C_T	6610622	C	TRUE	4_6610622_C_T_b37	1.00033696792889	0.317392057976693	1.26283636807443	0.390570985587262	-1.98394035327192	0.0459359854771709	1.92620652113465	0.785891494949798	0.744765611777439	0.262555087298729	-1.86717416922693	0.0492393589679992	0.843596710339063	1	0.563801374830763	0.745974335942347	0.988146937380926	1	0
ENSG00000013297.6	CLDN11	170136652	170578169	3_169349312_A_G	169349312	A	G	3_169349312_A_G_b37	1.71542557528392	0.593718531744689	0	1	1.97194348094581	0.866976015638627	1.98417336262628	0.899887103839479	1.72547999942481	0.600315707688384	0	1	0.91395247955869	1	0.888103202973215	0.768468444770709	0.99709136628244	1	0
ENSG00000013364.14	MVP	29831714	29859355	16_29417747_C_T	29417747	C	TRUE	16_29417747_C_T_b37	1.58924280664564	0.521585433936551	1.9991774006694	0.977119015921627	-2.30558878818829	0.0379873434808447	-0.0419684392261388	0.153011530831961	1.93338716681706	0.796333883114856	1.58498544311465	0.519435224903144	0.896107747437976	1	0.542512261615534	0.443037765221013	0.998386556283086	1	0
ENSG00000013374.11	NUB1	151038784	151075535	7_151232822_A_T	151232822	A	TRUE	7_151232822_A_T_b37	1.93623273384969	0.80063775579415	0	1	1.86781415239307	0.716176356362376	0.347140765561562	0.198570220357261	1.74389814599226	0.612810971445485	0	1	0.939521979376369	1	0.867641568288339	0.485957711464461	0.99709136628244	1	0
ENSG00000013375.11	PGM3	83870868	83903655	6_83007196_C_T	83007196	C	TRUE	6_83007196_C_T_b37	-1.97699502551768	0.0461257821313628	0	1	1.12626487196439	0.349923338526892	0.634990456351034	0.242671167203355	-0.436653044470631	0.118528886751437	0	1	0.636822103346752	1	0.807797797409478	0.521312639548533	0.97984565958812	1	0
ENSG00000013392.6	RWDD2A	83903097	83908651	6_83903626_G_C	83903626	G	C	6_83903626_G_C_b37	1.99988728025801	0.991529054334843	0.452531577524496	0.21350955972586	-2.36122719175501	0.0367658109076567	-3.79774523056312	0.016046739668777	0.72895039423156	0.259569866905585	1.43597069822772	0.45264131602316	0.94918307784513	1	0.542512261615534	0.190789494413604	0.985425722486974	1	0
ENSG00000013503.5	POLR3B	106751435	106903976	12_105856998_T_C	105856998	TRUE	C	12_105856998_T_C_b37	-0.0631545663854922	0.150897501841313	0	1	1.9549780462437	0.831963665364308	1.66201094786811	0.560992285380417	-0.71025772849157	0.0997048820413127	0	1	0.786429116308348	1	0.882633050734805	0.675257722585955	0.97144226113152	1	0
ENSG00000013523.5	ANGEL1	77253587	77292589	14_77278030_C_T	77278030	C	TRUE	14_77278030_C_T_b37	1.74264662601149	0.611944280512982	0	1	1.49545419390074	0.47750951530793	0.425164547677696	0.209506176094027	0.642205277667017	0.243920041357348	1.78834870558308	0.645476203725351	0.915665174548196	1	0.839528250233072	0.494757362155777	0.982559885621293	1	0
ENSG00000013561.13	RNF14	141337892	141369856	5_141348634_G_A	141348634	G	A	5_141348634_G_A_b37	1.90834735346539	0.762086578138282	1.73665664270698	0.607832471687205	1.51567067189603	0.486467825595615	0.809336919087855	0.275195845815493	1.95505415859634	0.832103646200028	1.15205470126034	0.357134253338815	0.936560876308235	1	0.840803908473296	0.547628782369929	0.998386556283086	1	0
ENSG00000013563.9	DNASE1L1	153629578	153640449	X_154603139_T_C	154603139	TRUE	C	X_154603139_T_C_b37	1.48727068619746	0.473959737970015	0	1	1.74221352193058	0.611644968455643	1.99739425539678	0.95928847154424	1.70487476682706	0.58695472557305	0	1	0.888477493773404	1	0.856268247334382	0.779320081463163	0.99709136628244	1	0
ENSG00000013573.12	DDX11	31226778	31257725	12_31226835_T_A	31226835	TRUE	A	12_31226835_T_A_b37	1.72847621754363	0.602311433059335	1.97957625709591	0.886359948812502	1.1134241249988	0.346406903148663	1.99954379042902	0.982959229126145	1.92254906867561	0.780782019128542	0.706978170172761	0.255491811881968	0.914360520814578	1	0.806573033626933	0.783096131940386	0.997170459657369	1	0
ENSG00000013583.4	HEBP1	13127797	13153207	12_12519950_T_C	12519950	TRUE	C	12_12519950_T_C_b37	1.17422511891118	0.363497118446466	0	1	1.97212289079471	0.867398064274915	0.971933349563187	0.310613188803756	1.72265035257624	0.598443636814426	0	1	0.860317964678817	1	0.888103202973215	0.568374614007795	0.99709136628244	1	0
ENSG00000013588.5	GPRC5A	13043715	13070871	12_12678665_TACACAC_T	12678665	TACACAC	TRUE	12_12678669_CAC_C_b37;12_12678671_C_CACAC_b37;12_12678671_C_CACACAC_b37;12_12678671_C_CACACACACAC_b37;12_12678665_TACACAC_T_b37;12_12678671_C_CACACACAC_b37	1.59752538424414	0.52581402166151	0	1	1.48742856599824	0.474027815749829	1.14024403023222	0.353806990706497	0.595452517360854	0.23596365529958	0	1	0.896107747437976	1	0.837612553573876	0.589877642951303	0.982559885621293	1	0
ENSG00000013619.9	MAMLD1	149529688	149682448	X_150241442_GTGTATATA_G	150241442	GTGTATATA	G	X_150241442_GTGTATATA_G_b37	1.46136064047232	0.462997167592809	0	1	1.94659739075178	0.817244848182008	0.0484989110332208	0.162425185892443	0.906519452885959	0.295701316841467	0	1	0.888477493773404	1	0.88082821434655	0.453145930124291	0.991655555358937	1	0
ENSG00000013810.14	TACC3	1723226	1746898	4_942892_A_G	942892	A	G	4_942892_A_G_b37	1.87485604797212	0.723521068043811	0	1	1.99928510923314	0.978669149965752	1.95151935982472	0.825728482495124	1.94485125317919	0.814334703031134	0	1	0.933330197256148	1	0.894202769747849	0.755107195744763	0.998386556283086	1	0
ENSG00000014123.9	UFL1	96969470	97003152	6_97081506_C_T	97081506	C	TRUE	6_97081506_C_T_b37	1.94300391096203	0.811308332448791	0	1	1.21537740358281	0.375731103398194	1.19810394197702	0.370527083295717	1.88799540378113	0.737873372242461	0	1	0.940064687918971	1	0.81283004350107	0.598259404288721	0.99709136628244	1	0
ENSG00000014164.6	ZC3H3	144519824	144623623	8_144579215_G_C	144579215	G	C	8_144579215_G_C_b37	-0.844887952691124	0.0916649836364317	-1.46994520407566	0.0624933808247834	1.50376811762635	0.481160496069375	-0.696010044486457	0.100599720150214	0.941714981629048	0.303606658606599	1.78822414743536	0.645379055506417	0.724437949790071	1	0.83957701469106	0.386485174952354	0.991655555358937	1	0
ENSG00000014216.11	CAPN1	64948036	64979477	11_64576426_GA_G	64576426	GA	G	11_64576427_AA_A_b37;11_64576426_GAA_G_b37;11_64576428_A_AA_b37	1.93970361478341	0.806028103425875	1.71309278535068	0.592209310791373	1.30171980466366	0.40336217760939	1.83473414603736	0.684353929745937	1.94317562485071	0.811587434185462	1.89195733512565	0.742383633095434	0.939521979376369	1	0.818207435767881	0.717987562997029	0.998386556283086	1	0
ENSG00000014824.9	SLC30A9	41992488	42092474	4_41453389_T_C	41453389	TRUE	C	4_41453389_T_C_b37	1.71740762771151	0.595007096522049	-0.489555590284681	0.114604081329035	1.97604289312039	0.876994100578154	-0.397077284494344	0.121562177943904	1.99036886381964	0.921822433815545	1.91664470671185	0.7728008851423	0.914360520814578	1	0.889774101615501	0.409682147872764	0.998386556283086	1	0
ENSG00000014919.8	COX15	101471600	101491857	10_101366816_G_A	101366816	G	A	10_101366816_G_A_b37	0.390217152739297	0.204522329767931	0.453593399445708	0.213666708925373	0.324864981930205	0.195572150410774	1.7222584956744	0.598185350028063	-0.745711429311541	0.0975156665688905	1.37552556295805	0.42938940072659	0.812195830762731	1	0.744770394045352	0.69139452925614	0.97144226113152	1	0
ENSG00000015153.10	YAF2	42550905	42632151	12_42915731_G_GGT	42915731	G	GGT	12_42915731_GGTGTGTGTGTGTGTGTGTGTGT_G_b37;12_42915747_TGTGTGT_T_b37;12_42915749_TGTGT_T_b37;12_42915753_T_TGT_b37;12_42915751_TGT_T_b37;12_42915745_TGTGTGTGT_T_b37	1.56985876183808	0.511919652972863	0	1	0.411505790425963	0.207541401233545	1.19886115469171	0.370753091492382	1.48095555151667	0.471249577904719	0	1	0.894870652201083	1	0.755394181339967	0.598259404288721	0.99709136628244	1	0
ENSG00000015171.14	ZMYND11	180404	300577	10_727065_A_G	727065	A	G	10_727065_A_G_b37	1.47600435240543	0.469142211397458	0	1	1.76997306160956	0.631503854801559	-1.50289302869055	0.0612617241563324	1.98565145048019	0.90465312308362	0	1	0.888477493773404	1	0.858396672820992	0.326125618409651	0.998386556283086	1	0
ENSG00000015285.6	WAS	48534984	48549818	X_48081272_G_A	48081272	G	A	X_48081272_G_A_b37	1.98468642390981	0.901514777743325	0	1	1.32931821852662	0.412814007955062	1.89182253935405	0.742228688120525	1.78058976709008	0.639489659151537	0	1	0.944094636120337	1	0.821593273842155	0.732550482317505	0.99709136628244	1	0
ENSG00000015475.14	BID	18216905	18257536	22_17369754_C_T	17369754	C	TRUE	22_17369754_C_T_b37	1.96873733130678	0.859655651210543	1.06412745944363	0.333341583997637	1.58037031659705	0.517121882889095	1.9600998386818	0.841675913892825	1.88875518851842	0.738731362097125	1.06412745944203	0.333341583997226	0.940659198945272	1	0.846526486267799	0.757463704370757	0.99709136628244	1	0
ENSG00000015479.13	MATR3	138609440	138667360	5_138428642_A_G	138428642	A	G	5_138428642_A_G_b37	1.99770071565263	0.961755410773879	0	1	1.57205883366896	0.513000919586277	0.644189590709857	0.244264895989697	1.88180045406057	0.730995490556541	0	1	0.94707994216632	1	0.846526486267799	0.522757646422825	0.99709136628244	1	0
ENSG00000015532.5	XYLT2	48423452	48440499	17_48432681_G_A	48432681	G	A	17_48432681_G_A_b37	0.491846270167343	0.219421027100071	-1.32363379235926	0.0682907309213538	1.73885683086542	0.609335867934152	1.91652931236877	0.772648000146387	0.64351326371866	0.244147290055081	1.83272310713119	0.682543345862702	0.813119702501962	1	0.855313677863195	0.742203752854742	0.982559885621293	1	0
ENSG00000015676.13	NUDCD3	44418719	44530479	7_44376326_A_C	44376326	A	C	7_44376326_A_C_b37	1.96418582604201	0.849899756457036	0	1	-3.58819217147311	0.0180819487839539	-0.597550479547635	0.107029021505483	1.85262115819614	0.701052921800995	1.80771649072449	0.661022829498139	0.940429997392621	1	0.480684065359399	0.395869759387843	0.99709136628244	1	0
ENSG00000016402.8	IL20RA	137321107	137366298	6_138068063_C_T	138068063	C	TRUE	6_138068063_C_T_b37	-1.23256248359576	0.0721876518211442	1.72394142534631	0.599296280940937	1.99879939589277	0.972359042819033	1.96185303351285	0.845148324292357	-1.14710685623186	0.0760617117902588	0.333063624688066	0.196669384694574	0.690183276603201	1	0.893709367822497	0.75840288577423	0.957261098315708	1	0
ENSG00000017260.15	ATP2C1	130569438	130735556	3_129807506_G_C	129807506	G	C	3_129807506_G_C_b37	0.263600675082671	0.187595703527278	0	1	1.41552268518103	0.44456268831345	1.97764891651195	0.881156909933935	0.143715649364822	0.17305425268537	0	1	0.804806543475014	1	0.83241099807374	0.764709495581409	0.982559885621293	1	0
ENSG00000017373.11	SRCIN1	36686250	36762183	17_37104460_ATT_A	37104460	ATT	A	17_37104466_T_TT_b37;17_37104466_T_TTT_b37;17_37104465_TT_T_b37;17_37104464_TTT_T_b37;17_37104460_ATTTTTT_A_b37	1.93591591170775	0.800153575637736	0	1	0.510139681142391	0.222238133424771	-5.15670289472155	0.0074684354458144	0.969874748137727	0.310129251428686	0	1	0.939521979376369	1	0.761203907104471	0.132881177426054	0.991655555358937	1	0
ENSG00000017797.7	RALBP1	9475006	9538114	18_8520053_C_CA	8520053	C	CA	18_8520054_AA_A_b37;18_8520055_A_AA_b37;18_8520053_CAA_C_b37	1.92644562313194	0.786230213059925	0	1	0.733889041150405	0.260497531213245	-5.22293912079363	0.00719777591072324	-0.26846104932315	0.132030952689928	0	1	0.939521979376369	1	0.776509488009028	0.131262365630438	0.982559885621293	1	0
ENSG00000018189.8	RUFY3	71569920	71673032	4_71476912_A_T	71476912	A	TRUE	4_71476912_A_T_b37	1.99023320639049	0.921275559504212	0	1	0.437289259179352	0.21126875669965	-8.14951021597881	0.00144339586378233	-0.338132471470772	0.126240817509785	0	1	0.946041987623378	1	0.755394181339967	0.0660482181225681	0.982559885621293	1	1
ENSG00000018236.10	CNTN1	41086243	41466220	12_41103526_A_G	41103526	A	G	12_41103526_A_G_b37	-6.01263327670267	0.00464521419296972	1.42844681844622	0.449642382709278	-0.249981308073302	0.133616016504212	-33.8002944409088	2.18614854334711e-09	1.90493697448596	0.757836624261492	0.577402743438824	0.232976380049605	0.425569638588081	1	0.698282465755018	6.88382907363257e-06	0.99709136628244	1	1
ENSG00000018408.10	WWTR1	149235021	149454501	3_149104681_G_GTTGTTTGTGCATGTGTGTCTCTATGTTTTTATAAATATCCCCTAAAT	149104681	G	GTTGTTTGTGCATGTGTGTCTCTATGTTTTTATAAATATCCCCTAAAT	3_149104681_G_*_b37;3_149104681_G_GTTGTTTGTGCATGTGTGTCTCTATGTTTTTATAAATATCCCCTAAAT_b37	1.31398780877475	0.407524103448049	0	1	-7.71414683403646	0.00182854946954021	0.949202042548222	0.305323381669067	1.99706491869028	0.956794630542394	0	1	0.874136311115016	1	0.245411544347788	0.564827680421616	0.998386556283086	1	0
ENSG00000018510.8	AGPS	178257371	178408564	2_177864040_AG_A	177864040	AG	A	2_177864040_AG_A_b37	1.78722650339159	0.644602196733254	0	1	1.68563135253225	0.575011699805082	1.70088406437844	0.584437181204377	1.87177006767433	0.720274411525574	0	1	0.922367879402761	1	0.850348754071836	0.686507733234519	0.99709136628244	1	0
ENSG00000018610.9	CXorf56	118672111	118699397	X_118659116_G_A	118659116	G	A	X_118659116_G_A_b37	1.91729617124793	0.773666163253172	0	1	0.535480144172652	0.226212331420217	1.97637114276085	0.877833030975265	1.75484282915795	0.620505896600138	0	1	0.937302149550834	1	0.762800001896047	0.76423428716697	0.99709136628244	1	0
ENSG00000019102.7	VSIG2	124617367	124622134	11_124640271_T_C	124640271	TRUE	C	11_124640271_T_C_b37	0.938126654423513	0.302788306876714	1.61542739166316	0.535166156184013	1.5004062003602	0.47967865748213	-2.35357039520409	0.0369314438901613	1.92602223079643	0.785630826367844	0	1	0.84105182958605	1	0.83957701469106	0.271708314704845	0.997545684849072	1	0
ENSG00000019169.9	MARCO	119699741	119752236	2_119728472_C_T	119728472	C	TRUE	2_119728472_C_T_b37	0.880551064684596	0.29003714335772	1.78686534640087	0.644321510721637	-2.75263580854471	0.0292534527779791	1.48337509406565	0.47228496278407	1.79379935131783	0.649761735971156	1.98979737072864	0.919544057678807	0.838829067741104	1	0.516608389313694	0.645955575904331	0.99709136628244	1	0
ENSG00000019485.8	PRDM11	45115563	45247734	11_44117236_C_G	44117236	C	G	11_44117236_C_G_b37;11_44117236_C_T_b37	1.91577784619858	0.771655178195445	0	1	1.59516365020409	0.524602074830058	0.948063453703071	0.305061504098848	1.89071109504312	0.740955164106973	0	1	0.937272494807118	1	0.846526486267799	0.564827680421616	0.99709136628244	1	0
ENSG00000019505.3	SYT13	45261851	45307870	11_45281309_G_T	45281309	G	TRUE	11_45281309_G_T_b37	-4.40445736743823	0.0113834211889781	1.80740223785733	0.660763260386166	-3.60829529451416	0.0178756450108331	1.96780239720965	0.857594655797127	-2.76029060069322	0.0291236305829291	1.78250435709538	0.640954773988938	0.49899552578732	1	0.480684065359399	0.760685523746039	0.951838376779195	1	0
ENSG00000019582.10	CD74	149781199	149792492	5_150080999_GTCTC_G	150080999	GTCTC	G	5_150081003_CTCTCTCTC_C_b37;5_150081007_CTCTC_C_b37;5_150080999_GTCTCTCTCTCTC_G_b37;5_150081005_CTCTCTC_C_b37;5_150081009_CTC_C_b37;5_150081011_C_CTCTC_b37	1.86758730481552	0.715943473726826	1.97508548708879	0.874580263978202	1.91612359137616	0.77211137093476	1.99848194916308	0.968920548172132	1.96931410769389	0.860942998579881	-0.407646985457632	0.120743735000165	0.930892712277335	1	0.875797958224927	0.781232799023107	0.998386556283086	1	0
ENSG00000020129.11	NCDN	36023073	36032875	1_36112788_A_C	36112788	A	C	1_36112788_A_C_b37	1.88421067749823	0.73364695609878	0	1	1.52558262173557	0.490961956487593	1.30460555615241	0.404335568708468	1.53440891478249	0.495022498802665	0	1	0.934782916517033	1	0.841260244281949	0.615952601533043	0.99709136628244	1	0
ENSG00000020181.13	GPR124	37641708	37702414	8_37666076_CTG_C	37666076	CTG	C	8_37666082_G_GTG_b37;8_37666080_GTG_G_b37;8_37666082_G_GTGTG_b37;8_37666078_GTGTG_G_b37;8_37666082_G_GTGTGTG_b37;8_37666076_CTGTGTG_C_b37	1.12526690671962	0.349648312296559	0	1	0.728506785183527	0.259486740644714	1.97327442043661	0.870140834038766	1.01591001928659	0.321191137532508	0	1	0.856417198966381	1	0.775708779069651	0.763600522888646	0.991655555358937	1	0
ENSG00000020256.15	ZFP64	50668201	50820847	20_51804970_C_T	51804970	C	TRUE	20_51804970_C_T_b37	0.856868314301892	0.284991557843492	0	1	1.27961420034467	0.396017389033959	1.42904831430633	0.449880989505422	0.862818499406103	0.286248679311738	0	1	0.83882181623499	1	0.81481764396733	0.635939422710014	0.990813541354	1	0
ENSG00000020426.6	MNAT1	61201459	61436671	14_61676028_TAAAAAAAA_T	61676028	TAAAAAAAA	TRUE	14_61676037_AA_A_b37;14_61676029_AAAAAAAAAA_A_b37;14_61676030_AAAAAAAAA_A_b37;14_61676036_AAA_A_b37;14_61676028_TAAAAAAAAAA_T_b37	1.06235646135565	0.332884600925655	1.38479323937418	0.43283408100701	1.97338907585754	0.870417220460328	1.55147968463507	0.503038471811742	0.537922537857867	0.226599863877502	0	1	0.849544154861109	1	0.888601955819277	0.656711025287494	0.982559885621293	1	0
ENSG00000020922.8	MRE11A	94152894	94227074	11_94186521_T_C	94186521	TRUE	C	11_94186521_T_C_b37	-3.03379721847136	0.0248573418796558	-2.36521698300476	0.0366798115795498	0.975891524519284	0.311546445615222	-5.8689207456182	0.00502916606626006	0.946020815890734	0.304592421689691	0.557086745387778	0.229668493737466	0.56143597298739	1	0.791660896575221	0.111819482502118	0.991655555358937	1	0
ENSG00000021300.9	PLEKHB1	73357222	73373864	11_73351846_T_C	73351846	TRUE	C	11_73351846_T_C_b37	-2.96491238136969	0.0258666255603102	1.97588414570623	0.876590490100063	0.631506028529884	0.242070808835484	1.88175924165739	0.73095041707856	-4.62468627149974	0.010057485672813	0	1	0.566040089107002	1	0.765187912249472	0.730548943713167	0.951838376779195	1	0
ENSG00000021488.8	SLC7A9	33321414	33360672	19_33356962_C_T	33356962	C	TRUE	19_33356962_C_T_b37	1.05896116887379	0.332010824004783	-0.75498278072314	0.0969518603069442	1.92910702485165	0.790041019434118	-0.465095687312441	0.116400613648086	-0.862597498795594	0.0906609906845934	0.964700461674283	0.308917200443419	0.84920592889623	1	0.878433436938059	0.402694342724806	0.961936814678256	1	0
ENSG00000021574.7	SPAST	32288679	32382706	2_31482895_T_C	31482895	TRUE	C	2_31482895_T_C_b37	-8.54790487484479	0.00116319864373508	0	1	-11.3621185055404	0.000256758103522957	-16.5621559002425	1.644531366716e-05	1.35971117161921	0.423606227587152	0	1	0.276889679056418	1	0.138502027614965	0.00621403675563661	0.993658267907304	1	1
ENSG00000021645.13	NRXN3	78708733	80330762	14_79424377_T_C	79424377	TRUE	C	14_79424377_T_C_b37	1.99988909642889	0.991597572005232	1.54157691229602	0.498361868753104	-0.179045249272349	0.139901226301283	-5.33857011807959	0.00674905027060292	0.143112460931206	0.172984453069726	0.926295696518537	0.300110227916508	0.94918307784513	1	0.703321302104673	0.128313507715286	0.982559885621293	1	0
ENSG00000021762.15	OSBPL5	3108345	3187969	11_3186197_T_C	3186197	TRUE	C	11_3186197_T_C_b37	1.56660745076897	0.510328954119344	1.43665584459632	0.452915960919602	1.94579667741368	0.815904233500046	-0.502373340481654	0.113674874121565	1.99242138101818	0.930627584519129	1.16820892380088	0.361755131471031	0.894870652201083	1	0.88082821434655	0.400235377798174	0.998386556283086	1	0
ENSG00000021826.10	CPS1	211342405	211543831	2_211523163_A_G	211523163	A	G	2_211523163_A_G_b37	1.63580918114303	0.546187924142283	0.920469568212184	0.298802625347653	-3.85133113519942	0.0155652731547006	0.514319143521107	0.222887810460348	1.91195189019072	0.766673401510343	1.06503684512359	0.333576564577269	0.900122034994634	1	0.474529655514569	0.505451621882179	0.99709136628244	1	0
ENSG00000022267.12	FHL1	135229558	135293518	X_134528436_C_CA	134528436	C	CA	X_134528438_AA_A_b37;X_134528439_A_AA_b37;X_134528437_AAA_A_b37;X_134528436_CAAA_C_b37;X_134528439_A_AAA_b37	1.90028178170382	0.752168045456702	0	1	1.96748587432717	0.85690391673542	1.2709248514202	0.393183133173154	1.54026958502413	0.497749991034821	0.831449688768771	0.279699312831825	0.936371109572704	1	0.88696063840965	0.610905587939145	0.99709136628244	1	0
ENSG00000022277.8	RTFDC1	55043646	55093943	20_55101317_A_G	55101317	A	G	20_55101317_A_G_b37	0.844989086951045	0.282502641445175	1.91367642075147	0.768904051537791	0.871700499103554	0.288138349242603	1.80194374446569	0.65629437621413	0.540549215500505	0.227017526888595	1.35649296968859	0.422443696596395	0.836651288637351	1	0.783652317528744	0.71010919988579	0.982559885621293	1	0
ENSG00000022556.11	NLRP2	55464497	55512510	19_55474210_G_A	55474210	G	A	19_55474210_G_A_b37	0.0462566219161999	0.162184036543828	1.9993016848789	0.978917833388825	-3.13204330602048	0.0234880611762288	1.34850191025407	0.419577582100875	-3.03674954438065	0.02481501003694	0.572557298210995	0.232182244690905	0.792859020974705	1	0.496411470809045	0.624161469843713	0.951838376779195	1	0
ENSG00000022567.5	SLC45A4	142217264	142318404	8_142328020_G_A	142328020	G	A	8_142328020_G_A_b37	1.60148591641132	0.527857645329026	1.89368775999992	0.744382305500399	1.2262472870882	0.379058618401799	-1.85761486084652	0.0495206789754262	-0.335004627836952	0.126494614535873	1.99995728070894	0.994785063941919	0.896107747437976	1	0.81481764396733	0.304426665575336	0.982559885621293	1	0
ENSG00000023041.7	ZDHHC6	114190057	114206672	10_114879441_A_T	114879441	A	TRUE	10_114879441_A_T_b37	-0.131503912250082	0.144299118118131	0	1	1.99998988563721	0.997462485146631	-2.71771311996713	0.0298534210165085	-1.92368890833018	0.0476103010774555	0	1	0.779991324561742	1	0.897575518577949	0.250496100742586	0.951838376779195	1	0
ENSG00000023171.10	GRAMD1B	123396343	123498482	11_123235169_A_G	123235169	A	G	11_123235169_A_G_b37	1.0996716241134	0.342693676771504	1.99919258649948	0.977331142861215	-2.53648923175751	0.0331795750786825	1.41767979113024	0.445404307520368	1.99585083169768	0.948640552465626	0.636931752201917	0.243006434507012	0.855642442836792	1	0.53267647186886	0.634927848369244	0.998386556283086	1	0
ENSG00000023191.12	RNH1	494511	507300	11_505851_G_GCAC	505851	G	GCAC	11_505851_G_GCAC_b37	1.99317570274457	0.934162202330136	-0.285684488055267	0.130572525664229	1.26690063252408	0.391880403941284	1.82908433702505	0.679299307936645	1.99209194186824	0.929139716520479	1.97200962537408	0.867131453717415	0.946409098520558	1	0.81481764396733	0.716392226054029	0.998386556283086	1	0
ENSG00000023287.8	RB1CC1	53535015	53658403	8_52750911_C_T	52750911	C	TRUE	8_52750911_C_T_b37	1.59536878740914	0.524707145851296	1.92441420682599	0.783371012735541	0.70139872298023	0.25446887457075	1.01383790594991	0.320682204791892	1.99531260142771	0.945415815783782	0	1	0.896107747437976	1	0.772638192516716	0.574776955556886	0.998386556283086	1	0
ENSG00000023445.9	BIRC3	102188214	102210134	11_102168160_A_G	102168160	A	G	11_102168160_A_G_b37	-1.16128751395013	0.0754036925914054	1.40731306056114	0.441381972801609	1.81148646459974	0.664156679219253	1.69549115346535	0.58106948902997	-0.56063270960999	0.109554730122025	1.6704705949378	0.56593632289205	0.697614073456844	1	0.862033148483622	0.685166756253543	0.977298867161477	1	0
ENSG00000023572.4	GLRX2	193065597	193075244	1_193391884_ATG_A	193391884	ATG	A	1_193391888_G_GTG_b37;1_193391884_ATGTG_A_b37;1_193391886_GTG_G_b37;1_193391888_G_GTGTG_b37;1_193391888_G_GTGTGTGTGTG_b37;1_193391888_G_GTGTGTG_b37	1.09474971418672	0.341377806540692	0	1	-0.5441172054243	0.110705772342495	1.94097764977687	0.808047881602411	1.06554327019853	0.333707518091737	1.11646315185453	0.347234791723	0.854395319255436	1	0.663897557078101	0.749679557316441	0.991655555358937	1	0
ENSG00000023608.4	SNAPC1	62229074	62263146	14_62270819_C_T	62270819	C	TRUE	14_62270819_C_T_b37	1.86327521027374	0.711558971620691	1.36693135723112	0.426231944773591	0.592926041647388	0.235542740726113	-0.45878685355683	0.116869013734085	1.84789999716463	0.69653654424005	1.11383062933965	0.346517487512103	0.930463009979972	1	0.762800001896047	0.402774538354254	0.99709136628244	1	0
ENSG00000023839.6	ABCC2	101542488	101611949	10_100647892_AAC_A	100647892	AAC	A	10_100647896_CAC_C_b37;10_100647898_C_CACACAC_b37;10_100647898_C_CAC_b37;10_100647894_CACAC_C_b37;10_100647892_AACACAC_A_b37;10_100647898_C_CACAC_b37	1.98557803556173	0.904410678652832	1.91452622074917	0.770012160059318	1.73378615055685	0.605882937045843	1.57940089832505	0.516638255483971	1.96251448437215	0.846479885205998	0.409084790328507	0.207195424621083	0.944576315330078	1	0.854264973223557	0.660682872731734	0.998386556283086	1	0
ENSG00000023902.9	PLEKHO1	150121372	150136916	1_149227217_T_A	149227217	TRUE	A	1_149227217_T_A_b37	0.939949436668485	0.30320365291504	0	1	1.86508787729667	0.713392378062841	1.99150043908526	0.926544649284389	0.705498495834945	0.255220035110887	1.34702902653021	0.419052477510445	0.841590633644346	1	0.86744807623294	0.77405969035307	0.984142716549741	1	0
ENSG00000023909.5	GCLM	94350760	94374966	1_94256298_T_C	94256298	TRUE	C	1_94256298_T_C_b37	0.778476416370495	0.269061855249944	0	1	1.26435648251254	0.39105999869238	1.9514290100351	0.825568779304121	0.96929358017951	0.309992807718974	0	1	0.833401168852408	1	0.81481764396733	0.755034242742987	0.991655555358937	1	0
ENSG00000024422.7	EHD2	48216599	48246391	19_48743552_G_A	48743552	G	A	19_48743552_G_A_b37	0.301505696607364	0.192485007160207	0	1	-0.31817226652538	0.127870195505092	1.27817038368357	0.395544416864519	0.539388859657265	0.226832906970353	0	1	0.807366993388287	1	0.689000661618325	0.612142311213943	0.982559885621293	1	0
ENSG00000025708.8	TYMP	50964180	50968485	22_50962208_T_G	50962208	TRUE	G	22_50962208_T_G_b37	1.98564305519722	0.904625366805331	1.90824485247094	0.761957595570501	-0.81563014335461	0.093350231920023	1.98909809254496	0.916842241606085	1.97499828477112	0.874362787248427	1.93635026028869	0.800817689641392	0.944576315330078	1	0.644757406209913	0.772818568801945	0.998386556283086	1	0
ENSG00000025772.7	TOMM34	43570770	43589127	20_43589041_G_A	43589041	G	A	20_43589041_G_A_b37	1.18852086279662	0.367683304398997	1.97376907260696	0.871337630947411	1.9621823030875	0.84580966330875	-7.52794967841214	0.00202366073273974	1.98235793436106	0.894333017876307	1.9406369188257	0.807505463154339	0.862254536012738	1	0.885056711995297	0.0724575321389227	0.998386556283086	1	1
ENSG00000026103.15	FAS	90750413	90775542	10_90759724_A_G	90759724	A	G	10_90759724_A_G_b37	1.15387963411126	0.357652189345099	1.97774110666705	0.881400438762183	1.61563419185109	0.535275941382289	-0.0761380009325876	0.149618310096351	1.82339320101528	0.674305668170237	1.37112901883438	0.427769748040357	0.857502430804106	1	0.848491990301867	0.441150214218297	0.99709136628244	1	0
ENSG00000026297.11	RNASET2	167342991	167370679	6_167386592_C_T	167386592	C	TRUE	6_167386592_C_T_b37	0.55042143850028	0.228595587912976	1.37387574454783	0.428780536662186	-4.62653512127758	0.0100470513162595	-1.73763800857978	0.0531995983073384	1.98743681710084	0.910755530864127	-4.83902668541555	0.00891874203876312	0.814941486879679	1	0.412320262572616	0.312531627661799	0.998386556283086	0.743909796024888	0
ENSG00000026652.9	AGPAT4	161551010	161695093	6_161384429_G_A	161384429	G	A	6_161384429_G_A_b37	1.869309791354	0.717717477703204	1.21619929263488	0.375981263039213	1.90007577657934	0.751920587848938	0.568698995271234	0.231552231151283	1.99990552192662	0.992244697592526	-0.53265630556939	0.111512352521921	0.93157001509682	1	0.87420433238848	0.512741545265176	0.999149150132783	1	0
ENSG00000026950.12	BTN3A1	26402464	26415444	6_26422336_T_C	26422336	TRUE	C	6_26422336_T_C_b37	-5.07078139233272	0.00783510779072249	1.80813255116573	0.661366879798353	1.38925923443639	0.434509035086808	-2.66073752837656	0.0308599330452605	-9.54696416773186	0.000678599712439772	1.808132551163	0.661366879795907	0.470320577111716	1	0.832144390263975	0.25487018943126	0.81506611461141	1	0
ENSG00000027001.7	MIPEP	24304327	24463558	13_24445928_TTTGC_T	24445928	TTTGC	TRUE	13_24445928_TTTGC_T_b37	1.8746564150731	0.723309686135277	0	1	1.99420566673211	0.939323216457063	1.99919121543371	0.977311909259378	1.86557854904822	0.713891065639349	1.90199937726311	0.754242286741476	0.933330197256148	1	0.891296295075798	0.782521834229009	0.99709136628244	1	0
ENSG00000027075.9	PRKCH	61654276	62017694	14_61705827_G_A	61705827	G	A	14_61705827_G_A_b37	1.96814265944181	0.858341120665023	0	1	1.90011469262754	0.751967313101153	1.11617945425064	0.347157393649212	1.66901285002382	0.565078395758495	0	1	0.940659198945272	1	0.87420433238848	0.58720794854084	0.99709136628244	1	0
ENSG00000027697.8	IFNGR1	137518620	137540586	6_137020006_T_A	137020006	TRUE	A	6_137020006_T_A_b37	1.97667865054382	0.87862437847277	0	1	0.518738182469633	0.223577203565317	1.99986487582714	0.990725365467856	1.9159910991682	0.771936434136609	0	1	0.941539814379224	1	0.761248474101666	0.784288389689557	0.99709136628244	1	0
ENSG00000028116.12	VRK2	58134785	58387055	2_58360365_T_TTATC	58360365	TRUE	TTATC	2_58360365_T_TTATC_b37	1.41326040334798	0.443682673163896	0	1	1.90134922842662	0.753454808036372	-1.25106659800622	0.0713769966610888	1.97716861925892	0.879896386818605	0	1	0.884889777598938	1	0.87468408555253	0.342907230938209	0.998386556283086	1	0
ENSG00000028137.12	TNFRSF1B	12227059	12269285	1_12995797_T_C	12995797	TRUE	C	1_12995797_T_C_b37	1.58515419525042	0.519520156813035	1.06689730656194	0.334057987845349	1.75176342932832	0.618319508336543	0.174909418439483	0.176708523835136	1.9900257135846	0.920446462531382	1.92870027479853	0.789453697634601	0.896107747437976	1	0.856919954873394	0.467312066848741	0.998386556283086	1	0
ENSG00000028203.13	VEZT	95611521	95696566	12_94992458_C_T	94992458	C	TRUE	12_94992458_C_T_b37	-3.67229706219632	0.0172348735275626	1.99999866281246	0.99907735182837	-0.704661465753588	0.100055319153097	1.24511567768263	0.384934217726943	-1.33667194157215	0.0677515160519621	1.99972267288535	0.986713329808629	0.531587995837468	1	0.652629414954986	0.606249958585983	0.951838376779195	1	0
ENSG00000028839.5	TBPL1	134273307	134311570	6_134330805_T_TAAATAAAATAAAATA	134330805	TRUE	TAAATAAAATAAAATA	6_134330815_A_AAAATA_b37;6_134330815_A_AAAATAAAATAAAATAAAATA_b37;6_134330815_A_AAAATAAAATA_b37;6_134330805_TAAATAAAATA_T_b37;6_134330815_A_AAAATAAAATAAAATA_b37	1.80529580762482	0.659029862125499	0	1	1.72045509312079	0.596999656081168	1.8917203602366	0.7421113065882	1.38594171809723	0.433263874235004	1.98119809698846	0.890935919250561	0.924064861843574	1	0.854158588015078	0.732550482317505	0.995586836318468	1	0
ENSG00000029153.10	ARNTL2	27485786	27576241	12_28218553_T_C	28218553	TRUE	C	12_28218553_T_C_b37	0.646300794022409	0.244632456282033	1.9478956323378	0.819441156127529	0.226174289825394	0.182909325085121	1.12329275672596	0.349105127700888	1.07807306895802	0.336969531257935	0.730235223227055	0.259810812250345	0.826690418731509	1	0.734251880562469	0.588162507391949	0.991655555358937	1	0
ENSG00000029363.11	BCLAF1	136578000	136610989	6_136505191_A_G	136505191	A	G	6_136505191_A_G_b37	1.66152873869328	0.560712970764981	0	1	1.32978134292011	0.412975383621517	1.34505130013963	0.418348926877725	1.85689399555349	0.705212541824615	0	1	0.903277341138352	1	0.821593273842155	0.623564953906759	0.99709136628244	1	0
ENSG00000029364.7	SLC39A9	69864731	69929105	14_70109029_A_C	70109029	A	C	14_70109029_A_C_b37	-0.537129003713289	0.111196812009347	0	1	1.79378859411713	0.64975321122237	1.35029540984738	0.420218316068528	0.661801986490445	0.247352002292351	0	1	0.752880964436144	1	0.860735315189321	0.624272240973495	0.982559885621293	1	0
ENSG00000029725.12	RABEP1	5185557	5289129	17_5270414_T_C	5270414	TRUE	C	17_5270414_T_C_b37	-0.672146637013839	0.102118204399278	1.45240688455647	0.459302816911764	-0.87507458422283	0.0899608070253723	-0.727569111134017	0.0986293026104195	1.36903725613001	0.427002392933782	1.80474647524579	0.658579654855151	0.739025023545511	1	0.642870706189895	0.384407780381197	0.993906005146267	1	0
ENSG00000030110.8	BAK1	33540328	33548019	6_33546837_T_C	33546837	TRUE	C	6_33546837_T_C_b37	1.99612492606343	0.950363672271363	1.07717568047065	0.336734489323471	1.21810267735145	0.376561498508952	-1.80757096718389	0.0510213910992066	1.75553249788163	0.620997906398388	1.60939118495594	0.531979556253121	0.946636691785053	1	0.813639153814977	0.308360446137958	0.99709136628244	1	0
ENSG00000030419.12	IKZF2	213864428	214017151	2_214404753_A_AT	214404753	A	AT	2_214404761_T_TTT_b37;2_214404761_T_TT_b37;2_214404761_T_TTTT_b37;2_214404753_ATTTTTTTT_A_b37;2_214404761_T_TTTTT_b37	0.768127091319684	0.267043110909942	0	1	1.99419254673535	0.939254693392431	0.490760025046256	0.219255096083833	-0.714648285508019	0.0994308842410776	1.88019226387587	0.729243108801333	0.833109647552912	1	0.891296295075798	0.501743405044782	0.97144226113152	1	0
ENSG00000031081.6	ARHGAP31	119013219	119139561	3_119014537_C_G	119014537	C	G	3_119014537_C_G_b37	-1.8057365017612	0.0510773080627404	-1.4070589195353	0.0649180526064558	-5.73847519927585	0.00540564277055958	-2.19054683238664	0.0406499832234536	1.31618435416203	0.408275908619606	1.92078592723419	0.778365313339483	0.654131168295487	1	0.346975469320176	0.282822896829832	0.993658267907304	1	0
ENSG00000031691.6	CENPQ	49431090	49460820	6_49457835_A_G	49457835	A	G	6_49457835_A_G_b37	1.67939739219128	0.571245724620121	1.55430288265757	0.504385439423272	1.71750773056397	0.595072328640293	-2.63767012282301	0.0312774378878368	-0.275225532612922	0.131456000787028	1.28924369000811	0.399192849602221	0.906977258397722	1	0.853569593450384	0.256478140489659	0.982559885621293	1	0
ENSG00000031823.10	RANBP3	5916149	5978153	19_5486946_T_C	5486946	TRUE	C	19_5486946_T_C_b37	1.99990343374998	0.992159463964948	0	1	1.75907874021232	0.623541522836762	1.99090378272876	0.924017694483601	1.98903956848585	0.916620147051361	0	1	0.949216022737795	1	0.858361215639817	0.773982570590017	0.998386556283086	1	0
ENSG00000032219.14	ARID4A	58765102	58840605	14_58238687_G_T	58238687	G	TRUE	14_58238687_G_T_b37	1.16297556658151	0.360249173356769	1.91693147872707	0.773181324141237	1.58222796416158	0.518050853731381	-4.86672343659234	0.0087815514623041	1.9495046349582	0.82220353279171	0.760278729051379	0.265524778468283	0.858310902334845	1	0.846526486267799	0.143272999145283	0.998386556283086	1	0
ENSG00000032444.11	PNPLA6	7598889	7626650	19_7696292_GGGT_G	7696292	GGGT	G	19_7696292_GGGT_G_b37	1.80570725475536	0.659367562291297	0	1	1.01425187407062	0.320783794793087	0.710693782272301	0.256175845257064	1.13072965417996	0.351157386963848	0	1	0.924064861843574	1	0.794645490337156	0.530480575662681	0.993658267907304	1	0
ENSG00000032742.13	IFT88	21140584	21265503	13_21444538_A_T	21444538	A	TRUE	13_21444538_A_T_b37	1.93400100779172	0.79725389382258	1.36789465908851	0.426584111129996	1.73600870565133	0.607391246605147	1.15441900340602	0.35780546574865	1.86359357029824	0.711879970234398	-3.78367650341306	0.0161756724435386	0.939521979376369	1	0.85448035060274	0.59146629570899	0.99709136628244	0.871237675871489	0
ENSG00000033011.7	ALG1	5083702	5137380	16_5427091_A_G	5427091	A	G	16_5427091_A_G_b37	1.90057678178346	0.752522895612093	0	1	1.83801114847256	0.68733199175058	1.9370343232481	0.801868519499057	1.89413301540208	0.744899490621619	0	1	0.936371109572704	1	0.864963822347968	0.748255729679839	0.99709136628244	1	0
ENSG00000033030.9	ZCCHC8	122957416	122985518	12_122683279_T_C	122683279	TRUE	C	12_122683279_T_C_b37	1.99999733182904	0.998696693097877	0	1	1.9743378423691	0.872728157333339	1.91926870180509	0.776308813657241	1.98694091156653	0.909018714844383	0	1	0.949492573715021	1	0.888897093689818	0.743380621421807	0.998386556283086	1	0
ENSG00000033178.8	UBA6	68478369	68566897	4_68209781_T_C	68209781	TRUE	C	4_68209781_T_C_b37	0.208357875288129	0.180726214365466	0	1	0.882114041854038	0.290374117601736	1.70076123532658	0.584360040912472	0.212170399270462	0.181190828241295	1.23103545942558	0.380537570700153	0.804351869407028	1	0.784940370537067	0.6865024852219	0.982559885621293	1	0
ENSG00000033627.10	ATP6V0A1	40610861	40674629	17_39747572_CAA_C	39747572	CAA	C	17_39747573_AA_A_b37;17_39747572_C_A_b37;17_39747572_CAA_C_b37;17_39747574_A_AA_b37	1.57949489225371	0.51668511288907	0	1	0.170159407060282	0.176146375010022	0.152630442789587	0.174089640615456	1.97225502188167	0.867709786415598	0	1	0.896062320666619	1	0.72894480751894	0.464532104309091	0.998386556283086	1	0
ENSG00000033867.12	SLC4A7	27414213	27525911	3_27534687_CA_C	27534687	CA	C	3_27534687_CA_C_b37;3_27534688_A_AA_b37;3_27534688_A_AAA_b37	1.95668122727784	0.835126195766797	-0.441610968049645	0.1181548263681	-2.66114356371145	0.0308526363411595	-1.47258400175019	0.0623937722273391	1.48277952265721	0.472029761534063	-3.50423071173827	0.0189705232396308	0.940429997392621	1	0.523355909423065	0.328732781238785	0.99709136628244	0.928461413483449	0
ENSG00000034152.14	MAP2K3	21187983	21218552	17_21072363_G_A	21072363	G	A	17_21072363_G_A_b37	1.82480836466198	0.675538459970452	0.574388133497905	0.232481921332991	1.61235489825731	0.53353984070667	-6.12958626495401	0.00435486835694418	1.52687302059326	0.491552118263307	1.09855655265869	0.342394964533839	0.924927481619283	1	0.847626657722907	0.104677693809492	0.99709136628244	1	0
ENSG00000034239.6	EFCAB1	49623347	49647870	8_49647910_C_A	49647910	C	A	8_49647910_C_A_b37	1.92980959539136	0.791059752844652	1.88653046603531	0.736228175640343	1.6159631850303	0.535450680161241	1.53187828509226	0.49385253889624	1.75589278401139	0.621255278115789	1.40667309927539	0.441135502784776	0.939521979376369	1	0.848616498885263	0.65308751475347	0.99709136628244	1	0
ENSG00000034510.4	TMSB10	85132748	85133795	2_85056490_A_C	85056490	A	C	2_85056490_A_*_b37;2_85056490_A_C_b37	1.92545021798992	0.78482395932282	0	1	1.49918132396328	0.479140623766984	1.99794539932395	0.963846106178025	1.94428665531996	0.813404157731404	0.398948837751277	0.205754309320684	0.939521979376369	1	0.83957701469106	0.780311886417984	0.998386556283086	1	0
ENSG00000034533.7	ASTE1	130732718	130746493	3_131290035_C_A	131290035	C	A	3_131290035_C_A_b37	1.91992349958036	0.777193766586327	0	1	1.99660794417196	0.953556377375704	-7.2937054793706	0.00229942571138965	1.56759196948678	0.510809723827438	0	1	0.937950544834818	1	0.89130101984596	0.0775396792256578	0.99709136628244	1	1
ENSG00000034677.7	RNF19A	101269287	101348446	8_101122376_A_G	101122376	A	G	8_101122376_A_G_b37	-1.59300312995401	0.0580232981842123	0	1	1.9810039714514	0.890377871568417	-0.31235156580783	0.128349744412483	1.04590990543693	0.328680379492405	0	1	0.663309334621903	1	0.890010848693531	0.420117087948768	0.991655555358937	1	0
ENSG00000034693.10	PEX3	143771943	143811147	6_143429476_A_G	143429476	A	G	6_143429476_A_G_b37	1.76427652016537	0.627312050314535	1.9948759735903	0.94293432239527	1.13010383577239	0.35098405637073	-4.05945249066463	0.0138320561131633	1.65567599356268	0.557343893879615	0	1	0.918298208550926	1	0.807797797409478	0.181478804946864	0.99709136628244	1	0
ENSG00000034713.3	GABARAPL2	75600248	75611779	16_75232041_T_TA	75232041	TRUE	TA	16_75232041_T_TA_b37	1.83853291504988	0.687809383745475	0	1	0.541726908522833	0.227205089922887	-1.94925778531274	0.0468920458948401	1.80389953695317	0.657887024497934	0	1	0.926381455486475	1	0.762800001896047	0.297638882010447	0.99709136628244	1	0
ENSG00000035115.17	SH3YL1	217729	266398	2_264019_C_A	264019	C	A	2_264019_C_A_b37	1.19090213031495	0.368387100260231	1.98609524077051	0.906132279699363	0.718128410013378	0.257551334649463	-12.3369709455387	0.000152833713499935	1.80009165492243	0.654794837399163	-4.84844988439318	0.00887182145687557	0.862794679944259	1	0.773816582083917	0.0218749412402959	0.99709136628244	0.743909796024888	1
ENSG00000035664.7	DAPK2	64199234	64364232	15_64287359_T_G	64287359	TRUE	G	15_64287359_T_G_b37	0.223869467840814	0.182625193559157	0.607377623857701	0.237962741868421	0.953809181992938	0.306386009645864	1.27345569797353	0.394005613184099	0.454312457536162	0.213773207265516	1.73848964912486	0.609084417235192	0.804351869407028	1	0.791660896575221	0.611259667723279	0.982559885621293	1	0
ENSG00000035687.9	ADSS	244571795	244615436	1_244532816_C_T	244532816	C	TRUE	1_244532816_C_T_b37	0.876524446970734	0.289171306470577	1.98810184503941	0.913140097486478	1.98635862736796	0.907021486244027	1.99997818379757	0.996273268881595	0.811664814144024	0.275665626397507	1.99990178224039	0.992092704589072	0.838829067741104	1	0.890477618219832	0.785134599146258	0.990507903593063	1	0
ENSG00000035720.3	STAP1	68424445	68473055	4_67487553_G_GT	67487553	G	GT	4_67487553_GT_G_b37;4_67487554_T_TT_b37	1.66652508431207	0.563620060584455	1.78367051407804	0.641851011710248	1.99988178592844	0.991325067728474	1.55886812893596	0.506576654757856	1.84457933989165	0.693408085988551	0	1	0.904175121917743	1	0.896931710811901	0.657074754618756	0.99709136628244	1	0
ENSG00000035862.8	TIMP2	76849058	76921469	17_76488794_G_A	76488794	G	A	17_76488794_G_A_b37	0.965435318635855	0.309088961344408	0	1	1.98771166468646	0.911733103426285	-0.489425947198697	0.114613522331572	-0.208332042922166	0.137267013844115	0	1	0.843095380601552	1	0.890477618219832	0.401040848175775	0.982559885621293	1	0
ENSG00000036054.8	TBC1D23	99979843	100044095	3_100474649_A_G	100474649	A	G	3_100474649_A_G_b37	1.98986251084307	0.919800440547421	0	1	-1.01486552829283	0.082504297664152	-1.86642519801035	0.0492613393116548	0.620172220529639	0.240130484928152	0	1	0.945816368095754	1	0.636212743632096	0.304347959852999	0.982559885621293	1	0
ENSG00000036448.5	MYOM2	1993154	2113475	8_2076367_G_A	2076367	G	A	8_2076367_G_A_b37	1.41411120763473	0.444013315198234	1.22061971826656	0.377330738678478	0.23156201328743	0.183575508669435	-0.535951173389549	0.111279810322164	1.9280156696509	0.788469208962746	-3.78521824282507	0.0161614912321336	0.884889777598938	1	0.734764758202821	0.398046787006538	0.998386556283086	0.871237675871489	0
ENSG00000036530.4	CYP46A1	100150640	100193638	14_100167890_A_T	100167890	A	TRUE	14_100167890_A_T_b37	1.70283313733171	0.585664019003761	1.99700303030613	0.956341948125648	1.79538997640248	0.651025220029783	1.49795747059511	0.478604024743393	1.91288823335344	0.767881567750434	1.01964240038319	0.322110536525777	0.911643326844474	1	0.860735315189321	0.647264220971705	0.99709136628244	1	0
ENSG00000036549.8	ZZZ3	78028100	78149104	1_77039349_C_CT	77039349	C	CT	1_77039350_T_TT_b37;1_77039350_T_TTT_b37;1_77039350_T_TTTT_b37;1_77039349_CT_C_b37	1.96045334230735	0.84236958875169	0	1	1.7820844138962	0.640632747432003	-2.52009463402374	0.0334989784189382	0.269910858939511	0.188399513818063	0.948425119323019	0.305144656348692	0.940429997392621	1	0.859714825189047	0.262395220600354	0.982559885621293	1	0
ENSG00000037042.8	TUBG2	40811322	40819024	17_40795112_GT_G	40795112	GT	G	17_40795113_TT_T_b37;17_40795114_T_TT_b37;17_40795112_GTT_G_b37	-0.793674447009607	0.0946369986622066	1.04642212524709	0.328810249130449	0.580020839053532	0.233406833110225	0.836141814314715	0.28066682143452	1.01325410682421	0.320539009303584	-0.46934449063906	0.116086329192874	0.728496721573431	1	0.762800001896047	0.550981157453712	0.991655555358937	1	0
ENSG00000037280.11	FLT4	180028505	180076624	5_179287207_CGT_C	179287207	CGT	C	5_179287209_TGT_T_b37;5_179287207_CGTGT_C_b37;5_179287211_T_TGT_b37;5_179287211_T_TGTGT_b37;5_179287211_T_TGTGTGT_b37	-1.05454885224299	0.0805113515432978	0	1	1.21292901756806	0.374987268106031	-5.84639635424492	0.0050922110693962	1.67144426870664	0.566510765911322	-1.40774536446315	0.0648910505960516	0.70482012257697	1	0.812663020288437	0.112129728221831	0.99709136628244	1	0
ENSG00000037474.10	NSUN2	6599351	6633404	5_6605532_C_A	6605532	C	A	5_6605532_C_A_b37	-2.71292869543709	0.0299366099167655	1.99165330724554	0.927206356501501	1.37648264129734	0.429743208807262	-3.00810667821588	0.0252288847556131	0.293791989389774	0.191478101809726	1.99228107826366	0.929990020010954	0.584828221235892	1	0.831124833693673	0.234421526797543	0.982559885621293	1	0
ENSG00000037757.9	MRI1	13875345	13885096	19_13870400_C_G	13870400	C	G	19_13870400_C_G_b37	-2.14624479399299	0.0417269649174759	1.95117565817986	0.825121780977209	1.74997542456686	0.617057773667725	-3.90426060981099	0.0151043045696459	0.616589630113367	0.239521090430417	0.862433485861857	0.286167123146003	0.62727914979806	1	0.856842116943751	0.187463668236558	0.982559885621293	1	0
ENSG00000037965.4	HOXC8	54402831	54407570	12_54102235_G_A	54102235	G	A	12_54102235_G_A_b37	1.06120423843458	0.332587733501092	0	1	0.55062679243747	0.228628553279907	0.527164630457492	0.224898868566292	1.62710357685341	0.541429686971655	0	1	0.849496873178671	1	0.762800001896047	0.506985820947525	0.99709136628244	1	0
ENSG00000038002.4	AGA	178351923	178363657	4_178363378_G_A	178363378	G	A	4_178363378_G_A_b37	-0.338155923908062	0.126238916690446	1.9738833439294	0.871615749970149	-6.128810722239	0.00435673155449223	1.53911271285756	0.497209590094022	-0.0118567032488954	0.156074206609308	-2.00374691923571	0.0453992323387405	0.766670561228019	1	0.33069396952402	0.654373247304917	0.982559885621293	1	0
ENSG00000038210.9	PI4K2B	25162262	25280714	4_25552390_A_C	25552390	A	C	4_25552390_A_C_b37	1.91307770968797	0.768126907250913	0	1	0.250833996194388	0.185981611658025	0.604284735460169	0.237442294410385	1.9699671907224	0.862415806748139	0	1	0.936560876308235	1	0.735856360966032	0.518006144251723	0.998386556283086	1	0
ENSG00000038219.8	BOD1L1	13570361	13629347	4_13580532_A_G	13580532	A	G	4_13580532_A_G_b37	1.99997748336364	0.996213916492175	0	1	1.81983511962062	0.671231583238324	0.840583774632705	0.281586643049383	1.74256101220226	0.61188508892813	1.78708377698149	0.644491237318347	0.949216022737795	1	0.864110982026415	0.551693542498686	0.99709136628244	1	0
ENSG00000038274.12	MAT2B	162930119	162946342	5_162936464_A_G	162936464	A	G	5_162936464_A_G_b37	1.99941254038959	0.980663113513555	1.8609011862377	0.709178561921622	1.99836746858637	0.967770565812653	1.41274673627458	0.443483234468768	1.91319509895993	0.768279052154938	1.99600180054858	0.949582307296364	0.948332574648269	1	0.893599317984184	0.633814368903922	0.99709136628244	1	0
ENSG00000038427.11	VCAN	82767283	82878122	5_82981961_C_CAAAA	82981961	C	CAAAA	5_82981965_AA_A_b37;5_82981966_A_AA_b37;5_82981966_A_AAAA_b37;5_82981961_CAAAAA_C_b37;5_82981966_A_AAA_b37;5_82981966_A_AAAAA_b37	-0.769301339595131	0.0960880929128431	0	1	1.62247849629921	0.538932679463343	1.82131355673027	0.672504528991609	-0.331968389352824	0.126741521444853	0	1	0.73060210688362	1	0.848829653607309	0.714701332685526	0.982559885621293	1	0
ENSG00000038945.10	MSR1	15965386	16424999	8_15790085_GTT_G	15790085	GTT	G	8_15790087_TT_T_b37;8_15790085_GTTT_G_b37;8_15790086_TTT_T_b37;8_15790088_T_TTT_b37;8_15790088_T_TT_b37;8_15790088_T_TTTT_b37	1.84884894739002	0.697437789224445	0	1	1.92192355326529	0.779921274330293	0.768956175972789	0.267204135166558	1.99932897370559	0.979333769812456	0	1	0.928550128278961	1	0.876896944240543	0.541410917002386	0.998595810329888	1	0
ENSG00000039319.12	ZFYVE16	79703831	79775169	5_80243011_T_C	80243011	TRUE	C	5_80243011_T_C_b37	1.82069017927188	0.671967041767236	0	1	1.65621339074778	0.557651631579299	0.944708912550595	0.304291641160415	1.62531697308941	0.540462617608112	0	1	0.92427326533496	1	0.850172819717958	0.564512148616768	0.99709136628244	1	0
ENSG00000039523.13	FAM65A	67552320	67580691	16_67422078_AT_A	67422078	AT	A	16_67422079_T_TT_b37;16_67422078_AT_A_b37;16_67422078_A_T_b37	1.26801255738496	0.392239738591503	0.43861684541389	0.211462814725165	1.96183831477651	0.845118830976984	0.261329160318155	0.187307328291243	1.76099579579727	0.624926257770338	0.438616845415481	0.211462814725398	0.869992499986849	1	0.884934384072129	0.475089618575777	0.99709136628244	1	0
ENSG00000039537.9	C6	41142335	41261540	5_41492406_G_C	41492406	G	C	5_41492406_G_C_b37	0.411017333439304	0.207471542609767	1.76346224030408	0.626717987069079	0.968207189855093	0.309737959808393	1.55391332114391	0.50419921049733	0.154932160435465	0.174358125175182	1.87026575551386	0.718707742560573	0.812628566364697	1	0.791660896575221	0.657074754618756	0.982559885621293	1	0
ENSG00000039560.9	RAI14	34656341	34832732	5_34656290_A_C	34656290	A	C	5_34656290_A_C_b37	-0.200924926916969	0.137927955522105	1.83514462643961	0.684725070291913	0.771001194313385	0.267601834906336	1.8179951468328	0.669655932731619	0.615523981110755	0.239340187463018	1.84538405476587	0.694162655434373	0.770593702778707	1	0.779364927975377	0.714701332685526	0.982559885621293	1	0
ENSG00000040199.14	PHLPP2	71671737	71758604	16_71534130_T_A	71534130	TRUE	A	16_71534130_T_A_b37	-0.410981055195634	0.120486836086716	1.85659647320131	0.704920619161114	1.83798925046904	0.68731197564709	1.34549821430437	0.418507757000907	0.638853073319524	0.243338808075422	1.04264423329141	0.327853990821271	0.76210645146168	1	0.864963822347968	0.623564953906759	0.982559885621293	1	0
ENSG00000040275.12	SPDL1	169010637	169031782	5_169014301_C_T	169014301	C	TRUE	5_169014301_C_T_b37	-0.711654537871482	0.0996176232209028	1.71170709416947	0.591316558739361	1.52275035230923	0.489670761438399	0.910165692518376	0.296507923883889	-0.120340108316896	0.145354262696185	1.94534785599808	0.815157345231177	0.737617086205952	1	0.841260244281949	0.559718487143527	0.982559885621293	1	0
ENSG00000040487.8	PQLC2	19638819	19655794	1_19750010_CTTTTTT_C	19750010	CTTTTTT	C	1_19750010_CTTTTTTT_C_b37;1_19750011_TTTTTTT_T_b37;1_19750017_T_TTTT_b37;1_19750016_TT_T_b37;1_19750017_T_TTT_b37;1_19750017_T_TT_b37	1.97889040604468	0.884480796220935	0.866201223422422	0.28696650114196	1.98660681358388	0.907867373443194	1.7453039193249	0.613787662268069	1.75895689159393	0.623453740003364	1.41559534162138	0.444590995982041	0.941965796870873	1	0.890477618219832	0.694972429584202	0.99709136628244	1	0
ENSG00000040531.10	CTNS	3539761	3564836	17_3561956_C_T	3561956	C	TRUE	17_3561956_C_T_b37	1.75602667274393	0.621350982245743	1.58231955270981	0.51809673096917	1.96934028965211	0.861001730603721	1.24716260818354	0.385579379951007	1.95516041512974	0.832299273531943	1.81889644449461	0.670426572716989	0.918060866658713	1	0.887621438327519	0.606861344031846	0.998386556283086	1	0
ENSG00000040608.9	RTN4R	20228937	20270769	22_19702781_T_C	19702781	TRUE	C	22_19702781_T_C_b37	-1.79376478088489	0.0514438172421545	0	1	1.92614077291887	0.785798457638176	0.227224797770077	0.183038998503033	-2.63475344124049	0.0313306458854657	0	1	0.654131168295487	1	0.877326323642774	0.472879584044121	0.951838376779195	1	0
ENSG00000041357.11	PSMA4	78832746	78841604	15_79113101_T_C	79113101	TRUE	C	15_79113101_T_C_b37	1.4739440152307	0.468269741545358	0	1	1.69164649337495	0.578692301211144	-3.9648186494494	0.0145941015269911	1.99729120852726	0.958491999353172	0	1	0.888477493773404	1	0.850348754071836	0.186040852193021	0.998386556283086	1	0
ENSG00000041802.6	LSG1	194361516	194393206	3_194377712_C_T	194377712	C	TRUE	3_194377712_C_T_b37	-0.0717535096514439	0.150048915239675	0.167969086364792	0.175887852337157	-8.27123512333333	0.00135120315960077	1.99677733629869	0.954729599034008	1.20789394538338	0.373464059644937	1.18833322166915	0.367627925605667	0.785605251186147	1	0.211267906664984	0.77861795490874	0.993658267907304	1	0
ENSG00000041982.10	TNC	117782805	117880536	9_117030261_G_A	117030261	G	A	9_117030261_G_A_b37	0.463579356324772	0.215151372476754	1.88632219506735	0.735995238997067	0.885892459563138	0.291190800177759	1.54375017010943	0.499381855371811	0.37781848467489	0.202787874521951	1.87191295480716	0.720423759815524	0.813119702501962	1	0.785001717617544	0.655404331790167	0.982559885621293	1	0
ENSG00000042088.9	TDP1	90421282	90511106	14_90417508_G_A	90417508	G	A	14_90417508_G_A_b37	1.68058806057138	0.571961262284859	1.97543992008968	0.875468236032536	-4.26384721243971	0.0123226322026335	-0.447325799430246	0.117725278021173	1.69108031190626	0.578343865646956	1.86229199131481	0.710570277610079	0.907025595495941	1	0.437701842979289	0.403663783639964	0.99709136628244	1	0
ENSG00000042286.10	AIFM2	71857978	71892690	10_71695880_GGAAA_G	71695880	GGAAA	G	10_71695880_GGAAA_G_b37;10_71695880_GGAAA_*_b37	-2.34308631450813	0.0371595056939745	0	1	-1.76152253504006	0.052444803557606	-0.0774283045279844	0.149491854316105	0.447207881798249	0.212723721527723	-4.65551345703921	0.00988494830907878	0.612612477039177	1	0.583902928959154	0.441150214218297	0.982559885621293	0.755716584178645	0
ENSG00000042317.12	SPATA7	88851267	88936694	14_88880128_G_C	88880128	G	C	14_88880128_G_C_b37	1.31528641437649	0.407968327903849	0.308424141114756	0.193393366506528	1.47171692165284	0.467329584681578	1.74462025602088	0.613312251186988	0.623156747568601	0.240639588938629	1.99891474910396	0.97371992558567	0.874579701589482	1	0.837017243100327	0.694971946377612	0.982559885621293	1	0
ENSG00000042429.6	MED17	93517392	93547861	11_93826922_C_A	93826922	C	A	11_93826922_C_A_b37	1.92590076187048	0.785459205844359	0	1	1.42213610069916	0.447150824336446	-0.541285537655767	0.110904456929937	1.78461108432725	0.642576020196345	0	1	0.939521979376369	1	0.83241099807374	0.397860852749933	0.99709136628244	1	0
ENSG00000042493.11	CAPG	85621870	85645555	2_85622059_T_C	85622059	TRUE	C	2_85622059_T_C_b37	-0.683927283281037	0.101365466260873	1.84850067268076	0.697106645428775	1.8663897149786	0.714717752479699	0.331930138904681	0.19651726020518	0.664743987159454	0.247872315741021	1.98639901437969	0.907158601807625	0.73824560489158	1	0.867638443125346	0.483438397214251	0.982559885621293	1	0
ENSG00000043093.9	DCUN1D1	182655861	182703741	3_182198652_C_G	182198652	C	G	3_182198652_C_G_b37	-0.0398241894415605	0.15322735497377	0	1	0.609907983650828	0.238389560887916	-11.6460570316101	0.000220704305265588	1.97150806861441	0.865957473399425	0	1	0.787331866995444	1	0.762800001896047	0.0259915084055166	0.998386556283086	1	1
ENSG00000043462.7	LCP2	169673240	169725231	5_170638005_CA_C	170638005	CA	C	5_170638007_AA_A_b37;5_170638008_A_AAA_b37;5_170638006_AAA_A_b37;5_170638008_A_AA_b37;5_170638005_CAAA_C_b37;5_170638008_A_AAAAAAA_b37	1.39160171595472	0.435391522626182	0	1	1.96939459165264	0.8611236246578	1.99562208153566	0.947245792395732	1.43660011380462	0.452893611154581	0	1	0.884012568500239	1	0.887621438327519	0.777383075172856	0.996097632301494	1	0
ENSG00000043514.11	TRIT1	40306722	40349183	1_39995110_C_T	39995110	C	TRUE	1_39995110_C_T_b37	0.525998801847663	0.224715454324362	0	1	1.7861294534282	0.643750476910913	-0.459849875233886	0.116789943936961	-1.26494196410204	0.0707755270326329	0	1	0.814941486879679	1	0.859962326935435	0.402774538354254	0.951838376779195	1	0
ENSG00000044090.4	CUL7	43005354	43021683	6_43006982_T_C	43006982	TRUE	C	6_43006982_T_C_b37	1.99470018933039	0.941965431263073	1.17518765007776	0.363776894426054	-0.197264177301577	0.138255923149991	1.56131496943385	0.507757818853287	1.99999109940632	0.997619605680954	1.80899024555924	0.662077533179471	0.946636691785053	1	0.7010993571669	0.657206116902803	0.999533623943438	1	0
ENSG00000044459.10	CNTLN	17134979	17503921	9_17107016_G_A	17107016	G	A	9_17107016_G_A_b37	1.46048658361747	0.462634452442777	0	1	1.65985231876562	0.559743989918242	1.62864399150385	0.542266053594337	1.56501569767374	0.509553307193273	0	1	0.888477493773404	1	0.850348754071836	0.667690948700417	0.99709136628244	1	0
ENSG00000046604.8	DSG2	29078005	29128971	18_28492659_G_T	28492659	G	TRUE	18_28492659_G_T_b37	1.2642262193815	0.391018059356869	0	1	1.99312422343655	0.933914910588121	1.99999877984101	0.999118650452923	0.948329536762458	0.305122677659138	1.93098250227172	0.792772709548154	0.869385537919151	1	0.89085428261988	0.786023831419347	0.991655555358937	1	0
ENSG00000046647.9	GEMIN8	14026397	14048012	X_13976184_T_C	13976184	TRUE	C	X_13976184_T_C_b37	1.83764005252965	0.68699299972744	0	1	1.9085691764285	0.762365979840635	1.98872784449009	0.915447149304862	1.83568843695662	0.685217592573732	1.72082458397472	0.597242188200886	0.926381455486475	1	0.875025513710679	0.772673884599093	0.99709136628244	1	0
ENSG00000046651.10	OFD1	13752831	13787480	X_13758375_G_A	13758375	G	A	X_13758375_G_A_b37	-1.74388608237291	0.0530010435367629	1.97838352555868	0.883111955246193	1.30746397839266	0.405303122969117	1.43998030112061	0.454252305698764	-0.353699705263352	0.124986063190609	0	1	0.659596867755803	1	0.818207435767881	0.637607976165703	0.982559885621293	1	0
ENSG00000046889.14	PREX2	68864352	69149265	8_68456009_C_CTATTATTAT	68456009	C	CTATTATTAT	8_68456009_C_CTAT_b37;8_68456009_C_CTATTAT_b37;8_68456009_C_CTATTATTATTAT_b37;8_68456009_C_CTATTATTATTATTAT_b37;8_68456009_C_CTATTATTAT_b37;8_68456009_C_CTATTATTATTATTATTAT_b37	1.98297487056857	0.896186376328421	0	1	1.41782806689798	0.44546224956781	1.82304444973647	0.674002753447412	1.97522607424798	0.874931701908041	0	1	0.943264501070163	1	0.83241099807374	0.714956964365754	0.998386556283086	1	0
ENSG00000047249.12	ATP6V1H	54628116	54756118	8_55281407_CA_C	55281407	CA	C	8_55281409_AA_A_b37;8_55281407_C_A_b37;8_55281408_AAA_A_b37;8_55281410_A_AA_b37;8_55281407_CAAA_C_b37;8_55281410_A_AAA_b37	-0.270129889441705	0.131888848116495	0	1	0.375063722234472	0.202404865525033	1.01553938683355	0.321100028264831	1.13963980149742	0.353637912231675	0	1	0.767304702086111	1	0.752463620407203	0.574776955556886	0.993658267907304	1	0
ENSG00000047365.7	ARAP2	35949842	36246131	4_36940969_A_G	36940969	A	G	4_36940969_A_G_b37	1.90618928881099	0.759387398094736	0	1	-4.23358816682594	0.0125349487387068	0.592645940017519	0.235496131382316	1.88334021099968	0.732685839314213	0.961525995151305	0.308176643753625	0.936560876308235	1	0.441727306847308	0.516702610702937	0.99709136628244	1	0
ENSG00000047578.8	KIAA0556	27561453	27791690	16_26580930_T_A	26580930	TRUE	A	16_26580930_T_A_b37	1.94996854311376	0.82300854548729	0	1	1.8789713554745	0.727921508478578	1.92722344763024	0.787336206493712	1.99300584724324	0.933349777970549	0	1	0.940429997392621	1	0.870598217542935	0.746013257124525	0.998386556283086	1	0
ENSG00000047579.15	DTNBP1	15523031	15663289	6_15662891_G_A	15662891	G	A	6_15662891_G_A_b37	1.95069317687739	0.824273872505	0	1	-0.842417310014298	0.0918060068045868	-4.39692205087158	0.0114318391421869	0.698918627647572	0.254015792962311	1.05682981366454	0.331463882226475	0.940429997392621	1	0.643830805535087	0.161180673897654	0.984142716549741	1	0
ENSG00000047617.10	ANO2	5641034	6055398	12_6027571_C_A	6027571	C	A	12_6027571_C_A_b37	-1.86864273815468	0.0491962903758621	1.89795644860465	0.749390939098908	1.86827855048068	0.716653815929608	1.91291045731668	0.767910328963564	-2.43921422989069	0.0351224091084739	1.49768035453599	0.478482659494194	0.651827504303984	1	0.867813002450848	0.741195179205275	0.951838376779195	1	0
ENSG00000047634.10	SCML1	17755587	17773105	X_17630167_T_C	17630167	TRUE	C	X_17630167_T_C_b37	1.56721966374334	0.510627823766656	0	1	1.97504759518915	0.874485716275826	1.99955355911015	0.983142633445667	1.55199766782516	0.503285144696181	0	1	0.894870652201083	1	0.889199692943758	0.783096131940386	0.99709136628244	1	0
ENSG00000047644.13	WWC3	9983601	10112518	X_10273863_T_C	10273863	TRUE	C	X_10273863_T_C_b37	1.91431114690295	0.769731148275967	1.28273745456272	0.397043314480044	0.720147007974901	0.257926370724185	0.532613159627545	0.225758444405971	0.963717361873933	0.308687610724314	1.80350481804089	0.657564832468536	0.936760720382236	1	0.773816582083917	0.507165460186965	0.991655555358937	1	0
ENSG00000047648.17	ARHGAP6	11136238	11683821	X_12491243_A_T	12491243	A	TRUE	X_12491243_A_T_b37	1.77069925784917	0.632042803019047	0	1	-0.579631596861873	0.10824685269826	1.9986559512115	0.970755089165112	1.94316907826715	0.811576785279984	0	1	0.91866108349791	1	0.661924906674621	0.781264356959752	0.998386556283086	1	0
ENSG00000047932.9	GOPC	117639373	117923691	6_116684540_T_TTG	116684540	TRUE	TTG	6_116684546_G_GTG_b37;6_116684540_TTGTGTG_T_b37	0.26171689429998	0.187356515704495	0	1	0.88380526104288	0.290739302971777	0.293611456439066	0.191454609749392	-0.771915723678376	0.0959312871787625	0	1	0.804806543475014	1	0.784948817953473	0.479175253552294	0.970242204387588	1	0
ENSG00000047936.6	ROS1	117609462	117747018	6_117791110_T_C	117791110	TRUE	C	6_117791110_T_C_b37	1.63764700100592	0.547202335382602	0	1	0.572136595482107	0.232113448698916	1.83391891256065	0.68361841663835	1.94607176917248	0.816363628805358	1.71903102744818	0.59606682007741	0.900439729439822	1	0.762800001896047	0.717782526586425	0.998386556283086	1	0
ENSG00000048140.13	TSPAN17	176074387	176086058	5_176091831_C_G	176091831	C	G	5_176091831_C_G_b37	1.37822858755135	0.430389778810999	1.59199041047987	0.522981491764787	-2.50718789223561	0.0337526896072954	-1.06803666039286	0.0798458495475959	1.88150339314006	0.730670795167751	-2.28445987348368	0.0384623013054344	0.881365489274871	1	0.533566951991306	0.360375105733416	0.99709136628244	1	0
ENSG00000048392.7	RRM2B	103216729	103251346	8_104004319_T_A	104004319	TRUE	A	8_104004319_T_A_b37;8_104004319_T_*_b37	0.977438435810882	0.311912168590315	-0.0695899933425608	0.150261912495613	1.39100974991197	0.435168252306684	1.69843347203937	0.582902011114263	0.357530337457774	0.199986957124025	0.611141278113109	0.238597928735573	0.843596710339063	1	0.832144390263975	0.685556920048992	0.982559885621293	1	0
ENSG00000048405.5	ZNF800	126986843	127071978	7_126134887_C_T	126134887	C	TRUE	7_126134887_C_T_b37	1.84780467053179	0.696446189023446	0	1	1.22612892303368	0.379022161388975	0.832996443377169	0.280017785416077	1.97769694588351	0.881283719762946	0	1	0.928550128278961	1	0.81481764396733	0.550610546800798	0.998386556283086	1	0
ENSG00000048471.9	SNX29	12070593	12668146	16_12656961_TAAC_T	12656961	TAAC	TRUE	16_12656961_TAAC_T_b37	0.787460456472672	0.270829754393136	-2.59984568269715	0.0319748341648818	1.92236726594501	0.780531463293852	1.95265299250286	0.827745712864615	1.16730893609019	0.36149553233112	-2.59984568269806	0.0319748341648649	0.833401168852408	1	0.876896944240543	0.75559227949288	0.993658267907304	1	0
ENSG00000048544.5	MRPS10	42174538	42185603	6_42182221_GA_G	42182221	GA	G	6_42182221_GA_G_b37	1.5960599307864	0.525061424189647	0.581375177112022	0.233629883128536	1.35009135652808	0.420145343782209	1.18064040541321	0.365367471859278	1.13162263100639	0.351404913467892	-0.548543059429903	0.110396015127152	0.896107747437976	1	0.826551469707935	0.596208269725884	0.993658267907304	1	0
ENSG00000048649.9	RSF1	77371040	77532063	11_78208287_G_GCA	78208287	G	GCA	11_78208288_A_CA_b37;11_78208288_A_AA_b37;11_78208288_A_CAA_b37;11_78208288_A_CAAA_b37;11_78208287_GA_G_b37	1.8965515193081	0.747729923367996	0	1	1.9954448800213	0.946190325961032	1.99893536822356	0.973970686230699	1.92763621764971	0.787925702950148	1.32261049001818	0.410487088873949	0.9352665084764	1	0.891296295075798	0.781834609397636	0.998386556283086	1	0
ENSG00000048740.13	CELF2	11047258	11378674	10_10834903_C_T	10834903	C	TRUE	10_10834903_C_T_b37	1.62609015074941	0.540880740698908	1.79379687635401	0.649759774615133	-0.931057532709929	0.0868905581346302	1.50252708862126	0.480612612475847	1.98964956715645	0.918965371602249	0	1	0.899674281205728	1	0.639257113282646	0.648124873613836	0.998386556283086	1	0
ENSG00000049239.8	H6PD	9294833	9331396	1_9346937_T_C	9346937	TRUE	C	1_9346937_T_C_b37	1.99855386324521	0.969665273838853	0	1	0.74107877958113	0.261855387647722	1.49011866294427	0.475190228873275	1.92165504819855	0.779552936438724	0	1	0.948045660794778	1	0.776990211909357	0.646279654954854	0.99709136628244	1	0
ENSG00000049283.13	EPN3	48609903	48621111	17_48428160_GGT_G	48428160	GGT	G	17_48428160_GGT_G_b37	1.62989595044382	0.542947557683639	0	1	1.80169377677066	0.656091501371135	1.92066095403106	0.778195121034656	1.78137594655436	0.640090326384311	0	1	0.899674281205728	1	0.860997185464258	0.743421242962137	0.99709136628244	1	0
ENSG00000049323.11	LTBP1	33172038	33624576	2_34382368_C_CT	34382368	C	CT	2_34382371_TT_T_b37;2_34382370_TTT_T_b37;2_34382369_TTTT_T_b37;2_34382372_T_TT_b37;2_34382368_CTTTT_*_b37	1.9989631624062	0.974312585976568	-0.641565108780469	0.104100943374944	0.499737381774139	0.220630958240333	1.86695115022235	0.715291597501357	1.6368350974069	0.546753762055739	-0.641565108779105	0.104100943375033	0.948332574648269	1	0.760779525297873	0.726695066846609	0.99709136628244	1	0
ENSG00000049449.4	RCN1	31833938	32127301	11_32101281_A_G	32101281	A	G	11_32101281_A_G_b37	-3.23016316236772	0.0221984499434698	-4.47681442971498	0.0109290685499744	-1.50542963927614	0.0611679781215955	1.99609495663481	0.950172349551433	-2.5486733972582	0.0329442617290721	1.97081927757176	0.864362425416075	0.555289578037933	1	0.607039936065954	0.777684995785294	0.951838376779195	1	0
ENSG00000049540.12	ELN	73442118	73484237	7_72746496_C_CA	72746496	C	CA	7_72746497_AA_A_b37;7_72746496_C_A_b37;7_72746498_A_AA_b37;7_72746496_CAA_C_b37	1.40106806221524	0.438985830600553	1.99833136558095	0.96741633785894	1.9952389838927	0.944989526593692	1.01534633584811	0.321052585743583	1.76424017564182	0.627285507911746	0	1	0.884607389162931	1	0.891296295075798	0.574776955556886	0.99709136628244	1	0
ENSG00000049541.6	RFC2	73645828	73668774	7_73579381_G_A	73579381	G	A	7_73579381_G_A_b37	1.9963526559377	0.951842438411757	0	1	1.23890122926719	0.382984883774912	1.7320176132057	0.604688426512118	1.83684170674928	0.686265243209244	0	1	0.946636691785053	1	0.81481764396733	0.693154375520805	0.99709136628244	1	0
ENSG00000049618.17	ARID1B	157099062	157531913	6_156173208_TA_T	156173208	TA	TRUE	6_156173209_A_AA_b37;6_156173208_TA_T_b37	1.99043218598194	0.922079034702984	0	1	1.80662842358242	0.660125173883116	1.91579120205324	0.771672781679809	1.99897942453845	0.974514758354749	0	1	0.946235304323601	1	0.862033148483622	0.742177942094324	0.998386556283086	1	0
ENSG00000049860.9	HEXB	73935847	74018472	5_73556004_T_G	73556004	TRUE	G	5_73556004_T_G_b37	0.894889655291763	0.293147326334328	-2.48173641501853	0.0342588973802198	1.25690677861985	0.388671807184519	0.920792106660656	0.298874823240442	-1.34137962280738	0.0675579419829599	-7.62657560898469	0.00191781850948333	0.838829067741104	1	0.81481764396733	0.561594831938766	0.951838376779195	0.390422340972954	0
ENSG00000050130.13	JKAMP	59951160	59972128	14_59884950_TCTCTCACACA_T	59884950	TCTCTCACACA	TRUE	14_59884960_ACACACACACACA_A_b37;14_59884962_ACACACACACA_A_b37;14_59884958_ACACACACACACACA_A_b37;14_59884950_TCTCTCACACACACACACACACA_*_b37;14_59884950_TCTCTCACACACACACACACACA_T_b37;14_59884956_ACACACACACACACACA_A_b37	1.33187569222923	0.413706323980635	1.05081807526562	0.329927618769277	1.96571947253869	0.853111374659202	1.74225241191198	0.611671831839332	1.26004231584079	0.38967443372336	0.514436390463516	0.222906068688425	0.877337917153375	1	0.886540967329342	0.694713801252091	0.993658267907304	1	0
ENSG00000050165.13	DKK3	11984652	12031316	11_12028119_T_C	12028119	TRUE	C	11_12028119_T_C_b37	0.148037902343049	0.173555363133758	1.92869057326971	0.78943971116996	1.94147450237688	0.808841814326573	1.57963798126411	0.516756459224377	0.273461881754884	0.188853616320541	1.94005609252849	0.806584618989795	0.802575108082933	1	0.880747029631069	0.660682872731734	0.982559885621293	1	0
ENSG00000050327.10	ARHGEF5	144052380	144077725	7_143508187_C_CT	143508187	C	CT	7_143508187_C_CT_b37;7_143508187_C_CTT_b37	1.99788214782484	0.963294207132044	0	1	1.06726260552796	0.334152623608165	-1.63704230333065	0.0565072355559469	0.975875889160307	0.311542751935311	-0.458013634045528	0.116926564585263	0.94707994216632	1	0.801223236572737	0.317801297952338	0.991655555358937	1	0
ENSG00000050344.8	NFE2L3	26191859	26226745	7_26146633_T_C	26146633	TRUE	C	7_26146633_T_C_b37	1.99494435816882	0.943315751335125	0	1	-2.01886523705161	0.0449939773864911	-6.26165323561031	0.00404912372182075	-0.147230551502844	0.14282731903742	0	1	0.946636691785053	1	0.557658454983962	0.100208640629561	0.982559885621293	1	0
ENSG00000050393.7	MCUR1	13786788	13814800	6_13496933_AC_A	13496933	AC	A	6_13496935_AC_C_b37;6_13496933_A_C_b37;6_13496933_ACAC_*_b37;6_13496933_A_G_b37	1.99916043618032	0.976884347736614	1.41722783726118	0.445227768501673	1.09055046648359	0.340260515861286	0.441504307032119	0.211885615728781	1.73346861107007	0.605668094169727	1.41722783726118	0.445227768501673	0.948332574648269	1	0.803965877926031	0.496164201712515	0.99709136628244	1	0
ENSG00000050405.9	LIMA1	50569570	50677329	12_49677444_A_T	49677444	A	TRUE	12_49677444_A_T_b37	1.99913214371213	0.976498198447989	0.27853128739298	0.189504099142023	1.97914457487013	0.885173502873838	1.34489299551183	0.418292688044251	1.72120998568903	0.597495382990404	-4.63468964109302	0.0100011618648623	0.948332574648269	1	0.890010848693531	0.623564953906759	0.99709136628244	0.755716584178645	0
ENSG00000050555.13	LAMC3	133884468	133969860	9_133962382_G_A	133962382	G	A	9_133962382_G_A_b37	1.98388499698581	0.898984023432347	1.67701288185299	0.569818002177817	1.95596992851074	0.833797674640652	-5.43180684141794	0.00640809680177326	1.09582294270876	0.341664152232502	-1.34186590408831	0.0675379804106596	0.943375087999845	1	0.883084264236544	0.125070638530922	0.993658267907304	1	0
ENSG00000050628.16	PTGER3	71318035	71513491	1_71490427_G_A	71490427	G	A	1_71490427_G_A_b37	-4.18159465231383	0.0129085888157855	1.5111536274685	0.484442362989825	-3.77774565505888	0.0162303452062951	-13.8485432952039	6.86193386332129e-05	1.75979132802513	0.624055441498185	-2.45678381136668	0.034762891089744	0.503998712411722	1	0.474529655514569	0.0147321291177369	0.99709136628244	1	1
ENSG00000050748.13	MAPK9	179660142	179719099	5_179741374_C_A	179741374	C	A	5_179741374_C_A_b37	1.70626861193114	0.587839231756982	-2.78660059770459	0.0286819796115151	1.78436731973443	0.642387937597427	1.98356210592351	0.897982508846587	1.86924861851594	0.717654249520664	1.1380776703113	0.353201299897597	0.911769761304596	1	0.859734730282151	0.76821931786351	0.99709136628244	1	0
ENSG00000050767.11	COL23A1	177664618	178017556	5_177914050_CCCTCAGTGCCTGAGAGTTCTGCACAGGACGCTCTCAGAATCTAGAGGCTCCAGGCTGGGGCCAGGTCCAAGTCCCAGTTGACA_C	177914050	CCCTCAGTGCCTGAGAGTTCTGCACAGGACGCTCTCAGAATCTAGAGGCTCCAGGCTGGGGCCAGGTCCAAGTCCCAGTTGACA	C	5_177914050_CCCTCAGTGCCTGAGAGTTCTGCACAGGACGCTCTCAGAATCTAGAGGCTCCAGGCTGGGGCCAGGTCCAAGTCCCAGTTGACA_C_b37	0.683209194049823	0.251168813799136	0	1	1.52517673648003	0.490776570161758	1.88798882714286	0.737865959693914	0.491812462155622	0.219415860446246	0	1	0.828752716384719	1	0.841260244281949	0.731397629030379	0.982559885621293	1	0
ENSG00000050820.12	BCAR1	75262927	75301951	16_75519756_C_T	75519756	C	TRUE	16_75519756_C_T_b37	-0.432244057788921	0.118862631907398	0	1	1.99928074833883	0.978604204434322	1.85457081503523	0.702942231628525	-0.636050621919594	0.10446293768225	0	1	0.760320332615	1	0.894202769747849	0.722956455861849	0.977298867161477	1	0
ENSG00000051009.6	FAM160A2	6232564	6255941	11_6236541_A_G	6236541	A	G	11_6236541_A_G_b37	1.99921434026419	0.977638525112689	0	1	1.96868198694028	0.859532770483221	1.71283267045874	0.592041516648123	1.78015971343939	0.63916163894212	1.53736658195794	0.496395806698829	0.948332574648269	1	0.887621438327519	0.689864273739656	0.99709136628244	1	0
ENSG00000051180.12	RAD51	40986971	41024354	15_40476513_C_CTT	40476513	C	CTT	15_40476514_TT_T_b37;15_40476513_CTT_C_b37;15_40476515_T_TT_b37;15_40476515_T_TTT_b37	1.99464779209711	0.941679762830567	0	1	1.99181962742546	0.927933270886119	1.21440919484894	0.375436708010501	1.98965861851116	0.919000689332655	0	1	0.946636691785053	1	0.890477618219832	0.60049919922616	0.998386556283086	1	0
ENSG00000051382.4	PIK3CB	138372859	138553780	3_138481963_A_AGTATGTATGTATGTATGTAT	138481963	A	AGTATGTATGTATGTATGTAT	3_138481967_T_TGTATGTATGTATGTATGTAT_b37;3_138481967_T_TGTATGTATGTATGTATGTATGTAT_b37;3_138481963_AGTAT_A_b37;3_138481967_T_TGTATGTAT_b37;3_138481967_T_TGTATGTATGTATGTAT_b37;3_138481967_T_TGTATGTATGTATGTATGTATGTATGTAT_b37	1.28814651562971	0.398829185878918	-0.927293597813787	0.0870933811361496	-1.03472796071992	0.0815002098819011	-4.54879076790803	0.0104955466593458	-0.447882729015873	0.117683509485978	1.6680295634178	0.5645011207459	0.871605354615551	1	0.636212743632096	0.155645760721643	0.97984565958812	1	0
ENSG00000051523.6	CYBA	88709690	88717560	16_88681623_A_G	88681623	A	G	16_88681623_A_AGGCTGCCCCCACCTCCTCCGTTCCCTCTGCCTGGACG_b37;16_88681623_A_G_b37	1.999060938193	0.975553359675211	0	1	1.97645703932631	0.878053545968735	0.539173097632329	0.226798597767448	1.74445498211594	0.613197441658861	1.8330247210306	0.682814083339624	0.948332574648269	1	0.889951352665938	0.508534674927856	0.99709136628244	1	0
ENSG00000051596.5	THOC3	175344875	175461683	5_175400710_G_A	175400710	G	A	5_175400710_G_A_b37	1.92123978746827	0.778984615548826	0	1	-1.30299832867468	0.0691535486094245	1.98326638936032	0.897074017196859	1.99542545131817	0.946075866847425	1.95636075711127	0.834526242707781	0.938446420344255	1	0.611759881000607	0.767731841641504	0.998386556283086	1	0
ENSG00000051620.6	HEBP2	138724667	138743334	6_139710944_CT_C	139710944	CT	C	6_139710945_T_TT_b37;6_139710944_CT_C_b37;6_139710944_C_T_b37	1.58205296512438	0.517963215516127	0	1	1.58034297755626	0.517108233011133	1.09055073568857	0.340260587330573	1.70670811566606	0.588118695048236	1.99993178818249	0.993410310752127	0.896107747437976	1	0.846526486267799	0.583697946794765	0.99709136628244	1	0
ENSG00000052126.10	PLEKHA5	19282647	19529334	12_18664928_T_G	18664928	TRUE	G	12_18664928_T_G_b37	1.61439170810672	0.534616951070798	1.72362172248017	0.599084907593467	0.833838431341519	0.280191340779805	1.92207368759478	0.780127527770555	1.56852122539749	0.511264226814885	1.17488726725583	0.363689551103684	0.899322867070758	1	0.779899630182103	0.744013877751396	0.99709136628244	1	0
ENSG00000052723.7	SIKE1	115312099	115323306	1_116089843_C_CTGAA	116089843	C	CTGAA	1_116089843_C_CTGAA_b37;1_116089843_C_CTGAATGAA_b37	-0.273777942660899	0.131578804284482	1.0900634687323	0.340131259399738	1.15716382615642	0.358586881536525	-9.4299486987336	0.00072269681135674	1.99584185139156	0.948585079175625	0	1	0.767304702086111	1	0.810013108309013	0.0480772324001273	0.998386556283086	1	1
ENSG00000052749.9	RRP12	99116114	99161127	10_99170593_G_A	99170593	G	A	10_99170593_G_A_b37;10_99170593_G_C_b37	1.43989002944068	0.454215937155581	1.98912104576607	0.916929511894042	1.99999776785853	0.998807932746623	1.8918684148714	0.742281409072564	1.46681389260107	0.465270425318566	1.12693777322261	0.350108947532042	0.887555529112018	1	0.898046650542507	0.732550482317505	0.996867131724557	1	0
ENSG00000052802.8	MSMO1	166248774	166264312	4_166002678_A_G	166002678	A	G	4_166002678_A_G_b37;4_166002678_A_*_b37	1.12828527199827	0.350481036499479	1.950351015867	0.823675196818215	0.700649513756616	0.254331898842006	1.67175368566973	0.566693550919964	1.00318934346546	0.318083468230565	1.99372958415006	0.936884713885544	0.856417198966381	1	0.772638192516716	0.677498732816787	0.991655555358937	1	0
ENSG00000052841.10	TTC17	43380481	43516483	11_42861506_T_TTGTGTGTG	42861506	TRUE	TTGTGTGTG	11_42861510_G_GTG_b37;11_42861510_G_GTGTG_b37;11_42861508_GTG_G_b37;11_42861506_TTGTG_T_b37;11_42861510_G_GTGTGTGTG_b37;11_42861510_G_GTGTGTG_b37	-0.718654560257164	0.0991815851865185	0	1	-0.393944611740608	0.121805929573171	0.564996570305539	0.230949608626142	0.744869418196686	0.262574821585135	0	1	0.735969443093816	1	0.681236910397105	0.512489822883874	0.988146937380926	1	0
ENSG00000053108.12	FSTL4	132532146	132948255	5_132918606_T_C	132918606	TRUE	C	5_132918606_T_C_b37	-5.1898036538164	0.00733190031613119	0.493545026963375	0.219680823939279	1.72090931213529	0.597297832316119	0.691192763039908	0.252610725182255	-2.93498561681213	0.0263182816678636	1.55219091784011	0.503377226712151	0.460826708990161	1	0.854158588015078	0.528615197599858	0.951838376779195	1	0
ENSG00000053371.8	AKR7A2	19630458	19638640	1_19630143_G_A	19630143	G	A	1_19630143_G_A_b37	0.964679454396901	0.308912292156936	0	1	1.99831866992076	0.967292686949821	1.73393702262615	0.605985071886131	1.03056506679877	0.324821145355232	0	1	0.843095380601552	1	0.893513122935467	0.693154375520805	0.991655555358937	1	0
ENSG00000053501.8	USE1	17326154	17330638	19_17488924_CA_C	17488924	CA	C	19_17488925_A_AA_b37;19_17488924_CA_C_b37;19_17488925_A_AAAA_b37;19_17488925_A_AAA_b37	1.733336481165	0.605578744635575	1.94445048946704	0.813673667368418	1.79518218297653	0.650859827787627	1.91396374356714	0.769278044620957	1.56870032862344	0.51135190748333	1.62325074420141	0.539348134790101	0.914436902910224	1	0.860735315189321	0.741984619842804	0.99709136628244	1	0
ENSG00000053524.7	MCF2L2	182895830	183146566	3_183146433_C_G	183146433	C	G	3_183146433_C_G_b37	0.821642013732344	0.277690530567887	0	1	1.99899813025286	0.974749314083105	1.99941585207671	0.980717683831453	0.701696977313532	0.25452342881616	1.73152393461123	0.604355877139071	0.836473047397094	1	0.893958525722253	0.783096131940386	0.984142716549741	1	0
ENSG00000053770.7	AP5M1	57735626	57756797	14_57461807_G_A	57461807	G	A	14_57461807_G_A_b37	1.9617959703769	0.84503401443785	0	1	0.590092841122441	0.235071806002735	-9.34105209500058	0.00075812362010985	-0.83698515532933	0.0921169011753642	0	1	0.940429997392621	1	0.762800001896047	0.0490351522483901	0.964189895067057	1	1
ENSG00000053900.6	ANAPC4	25378834	25420120	4_25428296_T_C	25428296	TRUE	C	4_25428296_T_C_b37	1.36811662691684	0.426665320785811	1.6699741920836	0.565643891833591	-3.62889865472494	0.0176667278399146	-4.08164087360001	0.0136593838838977	1.74064023470441	0.610560346095644	0.931270983069226	0.301232707310352	0.880463777105496	1	0.480684065359399	0.180466557458788	0.99709136628244	1	0
ENSG00000054219.9	LY75	160628361	160761260	2_160745785_G_T	160745785	G	TRUE	2_160745785_G_T_b37	-1.88701027595653	0.0486609745145789	1.93881055295265	0.804625752599974	1.999725429509	0.98677952321314	-1.2454107526994	0.0716237356782729	-0.407331951516881	0.120768040553859	-5.42449706709181	0.00643418062589106	0.650834102464842	1	0.89579350902749	0.343100794105035	0.97984565958812	0.678815926575338	0
ENSG00000054267.16	ARID4B	235294948	235491534	1_236114418_A_C	236114418	A	C	1_236114418_A_C_b37	0.889301821690879	0.291930230426843	0	1	1.5715351744243	0.512743197927344	-0.57989099356746	0.108229115022423	1.88929383660525	0.739341606747108	0	1	0.838829067741104	1	0.846526486267799	0.396986715076996	0.99709136628244	1	0
ENSG00000054282.11	SDCCAG8	243419319	243663394	1_243979078_A_AGTTGTTGTTGTTGTTGTT	243979078	A	AGTTGTTGTTGTTGTTGTT	1_243979078_A_AGTTGTTGTTGTTGTTGTT_b37;1_243979078_A_AGTTGTTGTTGTTGTTGTTGTT_b37;1_243979078_A_AGTTGTTGTTGTTGTT_b37;1_243979078_A_AGTTGTTGTTGTTGTTGTTGTTGTT_b37;1_243979078_A_AGTTGTTGTTGTT_b37;1_243979078_A_AGTT_b37	1.90637590028518	0.759619451455174	1.25547938052023	0.388216599551199	1.07348688882848	0.335770633092412	0.938648193736299	0.302907071707299	1.96674767897821	0.85530634388898	1.57118793667451	0.512572427055509	0.936560876308235	1	0.801709406093227	0.563714835155045	0.998386556283086	1	0
ENSG00000054392.8	HHAT	210501595	210849638	1_210516696_T_G	210516696	TRUE	G	1_210516696_T_G_b37	-0.0462216933485706	0.152584448633917	0.645257524412045	0.244450738855721	1.57668884213717	0.515289447982498	0.107547121458538	0.168925520525575	1.32501447291224	0.411318806460822	0.909449086140739	0.296349176413835	0.787331866995444	1	0.846526486267799	0.460333672282929	0.993658267907304	1	0
ENSG00000054611.9	TBC1D22A	47158517	47571336	22_47829281_T_C	47829281	TRUE	C	22_47829281_T_C_b37	1.67069171487401	0.566066678992561	0	1	-0.702285242645985	0.100204524542014	1.57706513940252	0.515476226888371	0.733938520344054	0.260506846021279	0	1	0.904215578134163	1	0.652714433428897	0.660682872731734	0.985751228603257	1	0
ENSG00000054654.11	SYNE2	64319682	64693165	14_63727561_GT_G	63727561	GT	G	14_63727561_GT_G_b37;14_63727562_T_TT_b37	1.55558080831179	0.504997175756046	0	1	1.90403277814175	0.756723875311329	1.9986592349087	0.970790819711301	1.49012438557793	0.475192706603206	0	1	0.893508782647497	1	0.874925783146096	0.781264356959752	0.99709136628244	1	0
ENSG00000054938.11	CHRDL2	74407473	74442430	11_74113765_CAT_C	74113765	CAT	C	11_74113765_CAT_C_b37	1.76516698470391	0.627963147791772	0	1	1.99665639432351	0.953888884977527	1.53889423873966	0.497107647163074	1.2960007981178	0.401443158486087	0	1	0.918298208550926	1	0.89130101984596	0.654373247304917	0.993658267907304	1	0
ENSG00000054965.6	FAM168A	73111531	73309234	11_73473472_CA_C	73473472	CA	C	11_73473472_CA_C_b37;11_73473473_A_AA_b37	0.446786111422171	0.212661610362562	0	1	0.315290799256218	0.19429988388566	1.83053713890786	0.680589621802627	1.69006188165963	0.5777181608776	-5.61348656703672	0.00579333603092029	0.813110703023128	1	0.744185435500834	0.716787467288877	0.99709136628244	0.653637734312596	0
ENSG00000054983.12	GALC	88304163	88460009	14_88474136_A_G	88474136	A	G	14_88474142_G_GTGTG_b37;14_88474142_G_GTG_b37;14_88474136_A_G_b37;14_88474142_G_GTGTGTG_b37;14_88474140_GTG_G_b37;14_88474136_ATGTGTG_*_b37	1.96418925883495	0.849906864728993	1.96682634258605	0.855475706645476	1.99931101663014	0.979059137596259	1.99981014108585	0.989006352299406	1.97451715558623	0.873169812633619	1.82394091489118	0.674782106856486	0.940429997392621	1	0.894224087193566	0.78379999833774	0.998386556283086	1	0
ENSG00000055044.6	NOP58	203130438	203168389	2_202655476_C_A	202655476	C	A	2_202655476_C_A_b37	1.96744871470196	0.856823052416894	0	1	1.14987371141615	0.356516613798603	-0.0508621292296993	0.152120028057273	1.52685242460097	0.491542689412832	0	1	0.940659198945272	1	0.809053188267133	0.442696324922784	0.99709136628244	1	0
ENSG00000055070.12	SZRD1	16679069	16724640	1_16834350_A_G	16834350	A	G	1_16834350_A_G_b37	1.87898851211662	0.72794002820179	0.675823006804194	0.249843784646341	1.40238083742975	0.439487867942017	1.38695888797042	0.433645070041935	1.48405115380615	0.47257492363136	1.83535599556353	0.68491639206454	0.933829389221485	1	0.832178799507018	0.630680185145693	0.99709136628244	1	0
ENSG00000055130.11	CUL1	148395005	148498128	7_148282406_T_C	148282406	TRUE	C	7_148282406_T_C_b37	1.69455996721626	0.580491937555498	0	1	1.3612649030747	0.424169208349178	-0.300466003873225	0.129335190553188	1.99989394114345	0.991783140622851	0	1	0.910301398762605	1	0.828446678900044	0.421444273393577	0.999133861228323	1	0
ENSG00000055163.14	CYFIP2	156693088	156822606	5_156696495_C_G	156696495	C	G	5_156696495_C_G_b37	-0.984915276341326	0.084043685476896	0.878302241812207	0.289553176213331	1.63320874611145	0.544758525966618	-1.97969458923194	0.0460519125063238	1.04923978905003	0.329525867630865	1.87157620216158	0.720071929703094	0.713234971635533	1	0.848829653607309	0.295536772355331	0.991655555358937	1	0
ENSG00000055211.8	GINM1	149887429	149912884	6_150088394_C_CT	150088394	C	CT	6_150088395_T_TT_b37;6_150088394_CT_C_b37;6_150088395_T_TTT_b37	-1.27300404245807	0.0704285477844436	0.963879532968122	0.308725468324987	0.249927783764861	0.185867654037406	1.96572785863805	0.853129138213706	-1.07643467887783	0.0794344794142884	1.78825965835108	0.645406748457498	0.690183276603201	1	0.735856360966032	0.760268790266419	0.959297686270355	1	0
ENSG00000055609.13	KMT2C	151832009	152133090	7_152838455_T_TCTTC	152838455	TRUE	TCTTC	7_152838455_T_TCTTC_b37;7_152838455_T_TC_b37	-2.72813308731975	0.0296730768783178	0	1	1.81861532253356	0.670185961284936	-0.284555446370405	0.13066757696354	-1.23846217539312	0.0719281230052555	0.835371743926316	0.280507744783026	0.584031120393153	1	0.864110982026415	0.42185692348889	0.951838376779195	1	0
ENSG00000055813.5	CCDC85A	56411257	56613308	2_56265993_G_GC	56265993	G	GC	2_56265993_G_GC_b37	1.30670697657979	0.405046554842537	0.923179055904484	0.299409822583368	1.95953862916826	0.840581192609823	-0.730355582544234	0.0984573616626649	1.97278202796656	0.868960745867589	1.73771687223348	0.608555936532254	0.873754702632192	1	0.884876354824013	0.384328008747569	0.998386556283086	1	0
ENSG00000055917.11	PUM2	20448451	20551995	2_19931124_C_T	19931124	C	TRUE	2_19931124_C_T_b37	1.31165658780287	0.406728419796471	0	1	0.423906533948184	0.20932429673883	-3.07172978527865	0.0243191043100661	-0.150026116855543	0.142567464417471	0	1	0.873964036437634	1	0.755394181339967	0.229730808279877	0.982559885621293	1	0
ENSG00000055950.12	MRPL43	102729214	102747272	10_102932532_G_A	102932532	G	A	10_102932532_G_A_b37;10_102932532_G_C_b37	1.43881301588021	0.453782383634348	0	1	-0.222670241016203	0.135997664886564	-1.69084256664155	0.05471197155027	1.93399630251315	0.797246824350511	0	1	0.887555529112018	1	0.700006609989521	0.314854972091173	0.998386556283086	1	0
ENSG00000055955.11	ITIH4	52846990	52865495	3_52864860_A_G	52864860	A	G	3_52864860_A_G_b37	1.69284445393032	0.579430923770269	1.48359080727391	0.472377450536231	-0.918337433584838	0.0875780563671378	1.86907900447932	0.717479024055537	1.1285140061359	0.35054425100416	1.06100960171011	0.332537620692539	0.909630767519359	1	0.640267098637249	0.727296607954323	0.993658267907304	1	0
ENSG00000056050.6	C4orf27	170650615	170679104	4_170530211_CA_C	170530211	CA	C	4_170530213_A_AA_b37;4_170530212_AA_A_b37;4_170530211_C_A_b37;4_170530213_A_AAAA_b37;4_170530213_A_AAA_b37;4_170530211_CAA_C_b37	1.71851846435948	0.595731806042403	0	1	1.87559539367703	0.724305582974616	-1.33358897892322	0.0678786049512332	1.04996845724827	0.329711268507268	0	1	0.914360520814578	1	0.869076752506414	0.338343547018712	0.991655555358937	1	0
ENSG00000056097.11	ZFR	32354455	32444867	5_31660006_A_G	31660006	A	G	5_31660006_A_G_b37	1.96977503339053	0.861980762297718	-0.271761615610558	0.131750068913337	-2.66968020383797	0.0306996434535269	1.95998158698649	0.841444584057582	1.9797642940257	0.886880752565006	0.0659488709491143	0.164315911651935	0.940659198945272	1	0.523228738068203	0.757463704370757	0.998386556283086	1	0
ENSG00000056277.11	ZNF280C	129336684	129402873	X_128909907_AAATTAATTAATT_A	128909907	AAATTAATTAATT	A	X_128909919_T_TAATT_b37;X_128909919_T_TAATTAATT_b37;X_128909907_AAATTAATTAATT_A_b37;X_128909915_TAATT_T_b37;X_128909919_T_TAATTAATTAATT_b37;X_128909919_T_TAATTAATT_b37	1.98152509643751	0.891882613385635	0	1	1.60387959011314	0.529099671110016	1.99393550488139	0.93792759084721	1.90944425598627	0.763471827567705	1.82432371862978	0.67511561320505	0.943257840884687	1	0.847052980902235	0.775454541686228	0.99709136628244	1	0
ENSG00000056558.6	TRAF1	123664670	123691451	9_123693079_C_T	123693079	C	TRUE	9_123693079_C_T_b37	1.32942091442237	0.41284978430051	1.96123889914634	0.843922704175892	1.29929356825596	0.402546424720366	1.40921648038011	0.44211629639054	1.85663704446824	0.704960406433076	1.84369511207206	0.692581556497137	0.876941208055007	1	0.818207435767881	0.633372561925176	0.99709136628244	1	0
ENSG00000056661.9	PCGF2	36890149	36906070	17_36904739_GC_G	36904739	GC	G	17_36904739_GC_G_b37	1.40873501161104	0.441930372044403	0	1	1.99630722903203	0.951543836951421	1.65256100853162	0.555566447333349	1.78013162377556	0.639140227380813	0.889169292709539	0.291901442492233	0.884889777598938	1	0.891296295075798	0.673423629385371	0.99709136628244	1	0
ENSG00000056972.14	TRAF3IP2	111877656	111927481	6_111682610_A_C	111682610	A	C	6_111682610_A_C_b37	0.18137456538625	0.177476982179916	0.874289022272251	0.288692047596332	1.88770580381833	0.73754719229078	1.35774128060416	0.422894063785423	-0.610297391313907	0.106171850197983	0.982990611290916	0.313229442381395	0.803740581247401	1	0.87190931493887	0.625604849129377	0.977298867161477	1	0
ENSG00000056998.14	GYG2	2746828	2800859	X_2835420_C_T	2835420	C	TRUE	X_2835420_C_T_b37	1.97579053625827	0.876353128347689	0	1	0.760290202183114	0.265526990188646	-0.268194783496938	0.132053641484856	1.7522433514057	0.618659138460437	1.38127758796577	0.431522442149447	0.941158279356373	1	0.779364927975377	0.422863335194493	0.99709136628244	1	0
ENSG00000057019.11	DCBLD2	98514784	98620533	3_98620372_G_A	98620372	G	A	3_98620372_G_A_b37	0.706270980071395	0.255361875418747	1.73289029716466	0.60527723095664	1.99966024456853	0.985293860752023	-1.73096915560109	0.0534123940969765	1.76973065082825	0.631324182040346	1.83481505330474	0.684427040448357	0.831072951799065	1	0.895033301315732	0.312809073846514	0.99709136628244	1	0
ENSG00000057149.10	SERPINB3	61322430	61329197	18_62035572_T_G	62035572	TRUE	G	18_62035572_T_G_b37	1.98931862276845	0.917684599684218	0	1	0.44430567282734	0.212296768830247	0.519310584908453	0.223666688066961	1.98266972105807	0.895265472189245	0	1	0.945429163673352	1	0.755728902959848	0.50589087765025	0.998386556283086	1	0
ENSG00000057252.8	SOAT1	179262924	179327815	1_178607107_A_AC	178607107	A	AC	1_178607107_A_AC_b37;1_178607107_A_*_b37	1.85072578126119	0.699229907846336	0	1	1.35960145009903	0.423566513329385	-0.322562637106103	0.127509806374823	1.9986640575296	0.970843375103422	0	1	0.928752203948705	1	0.828406045778689	0.418673419429163	0.998386556283086	1	0
ENSG00000057468.6	MSH4	76262566	76378923	1_76136228_A_G	76136228	A	G	1_76136228_A_G_b37	1.93344256035152	0.796416719612197	0	1	1.71461135220807	0.593190861881261	1.59764994494299	0.525878079566781	1.76606272549884	0.628619642943922	0	1	0.939521979376369	1	0.853400840556216	0.663625133115651	0.99709136628244	1	0
ENSG00000057593.9	F7	113760104	113774995	13_113765235_G_A	113765235	G	A	13_113765235_G_A_b37	0.222858258417773	0.182500696151912	0	1	-1.62751960222909	0.0568314567823443	1.42298727606953	0.447485625705094	1.55456346376491	0.504510075269188	0.271780687031651	0.188638467573959	0.804351869407028	1	0.593952478148093	0.635093168371706	0.99709136628244	1	0
ENSG00000057608.12	GDI2	5807185	5884095	10_5808086_G_A	5808086	G	A	10_5808086_G_A_b37	0.597216032208053	0.236257999345048	1.49276581689992	0.476338614459245	1.17546407308964	0.363857296520421	1.9558550322995	0.833584132027701	0.992591259062465	0.315524425775224	1.98614450056539	0.906297929931653	0.821211834054093	1	0.811553151833093	0.756076425119899	0.991655555358937	1	0
ENSG00000057663.8	ATG5	106632350	106773666	6_105993557_G_A	105993557	G	A	6_105993557_G_A_b37	1.52493749638461	0.49066735301957	0.899089070300306	0.294066280214995	1.7796029067963	0.63873751972698	1.01813593708039	0.321739031972768	1.99705020538249	0.956686579709379	0	1	0.89200521583939	1	0.859714825189047	0.574873151543714	0.998386556283086	1	0
ENSG00000057935.9	MTA3	42721708	42984087	2_42630761_CT_C	42630761	CT	C	2_42630762_TT_T_b37;2_42630761_CTT_C_b37;2_42630761_C_T_b37;2_42630763_T_TT_b37;2_42630763_T_TTTTTTTTTT_b37	1.9708508703402	0.864435158875323	0.0119571013808581	0.158545662015531	1.88474864719524	0.734242966789692	-0.610751971209993	0.106141421164427	1.44368225947892	0.455747697280487	0	1	0.940659198945272	1	0.871136843401446	0.395152254215584	0.996097632301494	1	0
ENSG00000058063.11	ATP11B	182511287	182639423	3_182417986_A_C	182417986	A	C	3_182417986_A_C_b37	1.50830673977771	0.483172950613891	0	1	-0.778093484216015	0.095561863224208	-6.07943188256968	0.00447704790635151	0.683028024204077	0.251136210204113	0	1	0.890111505410256	1	0.646544319698541	0.105356782299614	0.983915846008583	1	0
ENSG00000058091.12	CDK14	90095737	90839905	7_91742142_C_CA	91742142	C	CA	7_91742144_A_AA_b37;7_91742143_AA_A_b37;7_91742142_CAA_C_b37;7_91742144_A_AAAAAAA_b37;7_91742142_C_A_b37	1.72841270955223	0.602268986589421	0	1	0.698394014763835	0.253920080204391	1.23057598007881	0.380395295360756	1.41417251775192	0.444037156419643	0	1	0.914360520814578	1	0.772638192516716	0.602806175068068	0.996097632301494	1	0
ENSG00000058272.11	PPP1R12A	80167342	80329240	12_80001519_A_T	80001519	A	TRUE	12_80001519_A_T_b37	1.91409470781014	0.769448738953037	0	1	1.28301298091606	0.397134003389599	-0.567562789494559	0.109075664781132	0.871920104119454	0.28818527140056	0	1	0.936691125247805	1	0.815080975224945	0.396986715076996	0.990813541354	1	0
ENSG00000058404.15	CAMK2B	44256748	44374176	7_44365549_C_T	44365549	C	TRUE	7_44365549_C_T_b37	1.44897731647916	0.457900127066994	1.84661733874646	0.695323500396877	-2.32349918116324	0.037589548988483	-2.3385750495604	0.0372580933905843	1.75593151215821	0.621282957772268	-0.499222458949134	0.11390252093784	0.888320959682332	1	0.542512261615534	0.273260229671826	0.99709136628244	1	0
ENSG00000058453.12	CROCC	17066767	17299474	1_17019567_G_A	17019567	G	A	1_17019567_G_A_b37	1.81153020730108	0.66419325883548	0	1	0.611143627958427	0.238598325958132	1.05810647576573	0.331791350982037	1.99011175792384	0.920789210254694	1.96450572783215	0.850563698469341	0.924064861843574	1	0.762800001896047	0.580020451296933	0.998386556283086	1	0
ENSG00000058673.11	ZC3H11A	203764781	203823252	1_202977228_G_A	202977228	G	A	1_202977228_G_A_b37	1.97785058372756	0.881690303131572	0	1	1.36283541504235	0.424739410865866	1.98779806292032	0.912042684785843	1.99711266936856	0.957147183728889	0	1	0.941883756629542	1	0.828951427037548	0.772009482626096	0.998386556283086	1	0
ENSG00000059122.12	FLYWCH1	2961937	3001209	16_2987074_G_GCTCTGAGAGCTGGTGTCCGCTGCTCCTCCCCTCCCATTTCTC	2987074	G	GCTCTGAGAGCTGGTGTCCGCTGCTCCTCCCCTCCCATTTCTC	16_2987074_G_GCTCTGAGAGCTGGTGTCCGCTGCTCCTCCCCTCCCATTTCTC_b37	1.98813404801899	0.913257257743739	1.99171197159103	0.927461912522523	1.1680646304394	0.361713493107593	0.456563907314603	0.214107073444444	1.68888341087904	0.57699580861456	1.88214935211727	0.731377428440631	0.945355843867101	1	0.810726800530062	0.497465507940396	0.99709136628244	1	0
ENSG00000059758.3	CDK17	96672038	96794338	12_97736714_T_C	97736714	TRUE	C	12_97736714_T_C_b37	1.1259538824263	0.349837602299207	0	1	0.212934461095983	0.181284106968539	0.926564546910868	0.300170745676725	1.70716808414363	0.588411461232837	0	1	0.856417198966381	1	0.733784599056876	0.562207291752046	0.99709136628244	1	0
ENSG00000059769.15	DNAJC25	114393631	114432508	9_115428269_CT_C	115428269	CT	C	9_115428271_T_TT_b37;9_115428270_TT_T_b37;9_115428269_CTT_C_b37	1.68682441617989	0.57573802648995	1.86268692253088	0.710966924102003	1.97360588175411	0.870941524900296	1.43254340123735	0.451271370024437	1.37740360435214	0.430084082426075	0	1	0.909539985884502	1	0.888601955819277	0.636555324116889	0.994559090107737	1	0
ENSG00000060069.12	CTDP1	77439800	77514510	18_77455577_C_T	77455577	C	TRUE	18_77455577_C_T_b37	0.809015541267854	0.27513106921907	-4.7816700974804	0.00920986774936671	1.68042401204571	0.571862572127692	-7.5623367762696	0.00198610125924934	1.83605399698877	0.685549209249065	-2.83226399139767	0.0279319283099948	0.835850683677551	1	0.850348754071836	0.0724575321389227	0.99709136628244	0.969625407316033	1
ENSG00000060138.8	YBX3	10851682	10875911	12_10262080_C_A	10262080	C	A	12_10262080_C_*_b37;12_10262080_C_A_b37	1.40178025083287	0.439258079690927	0	1	1.63227688928555	0.544247991183174	1.9756149813968	0.875909244762319	1.37355804048548	0.428663438024786	0	1	0.884607389162931	1	0.848829653607309	0.76423428716697	0.994521903207609	1	0
ENSG00000060140.4	STYK1	10771537	10826917	12_10758386_T_TA	10758386	TRUE	TA	12_10758387_A_AA_b37;12_10758387_A_AAA_b37;12_10758386_TA_T_b37	0.293592100939804	0.191452091292141	1.79261737631987	0.648826657304736	1.8487985892059	0.697389880912418	-0.0533273637622642	0.151873955622925	1.68844767667019	0.576729176323901	-3.29917774288856	0.021335493800608	0.807366993388287	1	0.865795491782585	0.442308212725169	0.99709136628244	0.932994060569205	0
ENSG00000060339.9	CCAR1	70480768	70552134	10_70689088_T_C	70689088	TRUE	C	10_70689088_T_C_b37;10_70689092_C_CTTCCTTCC_b37;10_70689088_TTTCC_T_b37;10_70689092_C_TCCTTCC_b37	1.56369806554608	0.508912776007465	0	1	1.31812878010328	0.40894312010504	1.48434759350084	0.472702156937988	1.04389693044891	0.328170663419551	0	1	0.89433713155626	1	0.820664436991812	0.645973151253694	0.991655555358937	1	0
ENSG00000060558.3	GNA15	3136190	3163767	19_3136962_A_G	3136962	A	G	19_3136962_A_G_b37	1.90843573028269	0.762197850710097	0.742294835646817	0.262085919044289	0.508770240492595	0.222025753717559	1.91809300869886	0.774729558130802	1.93527872504342	0.799183643630767	0.107795409519895	0.168953475149139	0.936560876308235	1	0.761203907104471	0.742732181725012	0.998386556283086	1	0
ENSG00000060642.6	PIGV	27113962	27124889	1_27065367_GT_G	27065367	GT	G	1_27065370_T_TT_b37;1_27065370_T_TTT_b37;1_27065367_G_T_b37;1_27065369_TT_T_b37;1_27065367_GTTT_G_b37;1_27065368_TTT_T_b37	1.28676812831213	0.398372992161033	0	1	0.0324483354963832	0.160707978940441	1.95459799593618	0.831266545066715	1.01967658060698	0.322118972170031	1.99998100982907	0.996523012544299	0.871605354615551	1	0.720190542964425	0.75587883991164	0.991655555358937	1	0
ENSG00000060656.15	PTPRU	29563027	29653325	1_29690350_T_TGACAATAAC	29690350	TRUE	TGACAATAAC	1_29690350_T_TGACAATAAC_b37	0.195779764234885	0.179203125162398	0	1	1.90966709573127	0.763754362669612	-0.760677631953286	0.0966073090983163	1.55473215847519	0.504590789988077	0	1	0.804351869407028	1	0.875025513710679	0.38248218455254	0.99709136628244	1	0
ENSG00000060688.8	SNRNP40	31732416	31769662	1_31056166_T_C	31056166	TRUE	C	1_31056166_T_C_b37	1.9733707740736	0.87037306154647	0	1	-0.233297765158113	0.135065298021076	1.01587350482555	0.321182159996859	1.63057100457627	0.543315679155545	0	1	0.941158279356373	1	0.69987336216215	0.574776955556886	0.99709136628244	1	0
ENSG00000060709.9	RIMBP2	130880681	131200826	12_131201662_C_T	131201662	C	TRUE	12_131201662_C_T_b37	-0.434716420176983	0.118675354742345	1.99614504301826	0.950492514367001	1.62615168747038	0.54091404436343	1.7832560170632	0.641532118417581	0.390504894390233	0.204562789210565	-0.23548034782084	0.134874703679052	0.759974857386309	1	0.848829653607309	0.70525351207976	0.982559885621293	1	0
ENSG00000060718.14	COL11A1	103342022	103574052	1_103674102_CGT_C	103674102	CGT	C	1_103674104_TGT_T_b37;1_103674102_CGTGT_C_b37;1_103674106_T_TGT_b37	0.298116490676193	0.192041839284849	1.98871379641378	0.915394675936053	0.80513185265022	0.274349788094806	1.8785511756314	0.727468404262213	1.03930839168447	0.327012689072427	1.66464895774538	0.562525060079627	0.807366993388287	1	0.779899630182103	0.72983437466956	0.991655555358937	1	0
ENSG00000060749.10	QSER1	32914723	33014862	11_32963740_G_C	32963740	G	C	11_32963740_G_C_b37	-4.42731969688225	0.0112378039070186	0	1	-0.306984710942743	0.128793677359281	-0.645358866753895	0.103852702772096	-1.04677988101639	0.0808973926517469	0	1	0.49899552578732	1	0.691290285423319	0.391948150099932	0.959297686270355	1	0
ENSG00000061455.10	PRDM6	122424815	122529960	5_122959688_C_CT	122959688	C	CT	5_122959688_CT_C_b37;5_122959689_T_TT_b37	0.807634467777461	0.274852919231106	0	1	-0.608151076474542	0.106315651227362	1.85070680293575	0.699211721510624	0.768896303216252	0.267192502667888	0	1	0.835850683677551	1	0.661393869563387	0.722028281977125	0.989705685533803	1	0
ENSG00000061918.8	GUCY1B3	156680143	156728743	4_156543095_T_C	156543095	TRUE	C	4_156543095_T_C_b37	1.81769359292048	0.669398597539151	1.98401070755995	0.899376695910733	1.97443184864346	0.872959500322639	0.396183614178881	0.205363210670884	1.99369526299529	0.936712580387194	-1.00196834124176	0.0831634231693212	0.92427326533496	1	0.888897093689818	0.492589223437358	0.998386556283086	1	0
ENSG00000061936.5	SFSWAP	132195625	132284282	12_132129561_C_T	132129561	C	TRUE	12_132129561_C_T_b37	1.88933481016261	0.739388093898849	1.98990637027214	0.919973534453198	1.62140944334124	0.538358513402443	1.33973302595177	0.416465707227892	1.98972709046893	0.919268369406017	1.7202525608011	0.596866801793168	0.934782916517033	1	0.848829653607309	0.623337686275775	0.998386556283086	1	0
ENSG00000061987.10	MON2	62860596	62991363	12_63472527_G_A	63472527	G	A	12_63472527_G_A_b37	1.85991246376034	0.708194004940062	0	1	-2.08149798567956	0.0433552063436618	-4.21850277794692	0.0126421977446015	1.00098703631829	0.317549459683045	0	1	0.930463009979972	1	0.550309384453725	0.171095592306966	0.991655555358937	1	0
ENSG00000062194.11	GPBP1	56469774	56560506	5_55954049_A_G	55954049	A	G	5_55954049_A_G_b37	1.01491761708621	0.320947260573671	0	1	-0.645588760508872	0.103837680757949	1.82485419827754	0.675578484709047	1.76043408516307	0.624519809838432	0	1	0.843720799463308	1	0.659361474543857	0.714956964365754	0.99709136628244	1	0
ENSG00000062282.10	DGAT2	75470556	75512579	11_75223326_G_GACACACACACACAC	75223326	G	GACACACACACACAC	11_75223332_C_CACACACACACAC_b37;11_75223332_C_CACACACACACACAC_b37;11_75223326_GACACAC_G_b37;11_75223332_C_CACACACACAC_b37;11_75223332_C_CACACACACACACACAC_b37;11_75223332_C_CACACACAC_b37	1.95771442584169	0.837076375835448	1.99408492532052	0.938695521981578	1.87535961643584	0.72405511720679	0.998594971140619	0.316970770682131	1.99638919772656	0.952083993029203	1.96566870222796	0.853003880220845	0.940429997392621	1	0.869076752506414	0.572675671422103	0.998386556283086	1	0
ENSG00000062485.14	CS	56665482	56694176	12_56292433_A_AATATAT	56292433	A	AATATAT	12_56292433_A_AATAT_b37;12_56292433_A_AATATAT_b37;12_56292433_A_AAAATAT_b37;12_56292433_A_AAAAT_b37;12_56292433_A_AAAAAAT_b37;12_56292433_A_AATATATAT_b37	-1.53680665713205	0.0600209121344338	0	1	1.91045293000002	0.764753753820961	1.66443758069863	0.562401946448722	-1.97073392472112	0.0462975891212787	0	1	0.663309334621903	1	0.875025513710679	0.675663104757576	0.951838376779195	1	0
ENSG00000062650.13	WAPAL	88195012	88281572	10_87717546_T_C	87717546	TRUE	C	10_87717546_T_C_b37	0.144966880941183	0.173199145734886	0	1	0.177587440612342	0.177026371386764	-4.3209215690149	0.0119321600245882	1.95726016880894	0.836215932161143	0	1	0.802575108082933	1	0.730904314515083	0.166249765101072	0.998386556283086	1	0
ENSG00000062716.6	VMP1	57784552	57919616	17_57874517_ACC_A	57874517	ACC	A	17_57874518_CC_C_b37;17_57874517_ACC_A_b37;17_57874519_C_CC_b37	-0.688734203792364	0.101060066859266	0	1	-4.81772321579297	0.00902575631846867	-1.65908588598722	0.0557642200761193	1.52454979424442	0.49049044655458	0	1	0.738214173990185	1	0.399076124000064	0.316231517644742	0.99709136628244	1	0
ENSG00000062725.5	APPBP2	58520519	58603580	17_59427995_C_CT	59427995	C	CT	17_59427998_TT_T_b37;17_59427996_TTTT_T_b37;17_59427997_TTT_T_b37;17_59427995_CTTTT_C_b37;17_59427999_T_TT_b37	0.908250759643352	0.296083958539119	0	1	1.19642777650779	0.370027474945963	1.40702675937564	0.441271682663868	0.219223745598356	0.182054035755504	0	1	0.838829067741104	1	0.812663020288437	0.633372561925176	0.982559885621293	1	0
ENSG00000063046.13	EIF4B	53399941	53435993	12_53436448_C_G	53436448	C	G	12_53436448_C_G_b37	-0.184704427192401	0.139387820508377	-0.430426771897373	0.119000496626537	-3.10642613698928	0.0238373747413705	-12.2925418456962	0.000156483656239852	1.71928884508134	0.596235479077164	-0.43042677190283	0.119000496626123	0.773397395193619	1	0.496411470809045	0.0218934854670443	0.99709136628244	1	1
ENSG00000063127.11	SLC6A16	49792894	49828482	19_49114432_T_G	49114432	TRUE	G	19_49114432_T_G_b37	-0.198355695973532	0.138158042280495	0	1	1.94979803242313	0.822712207143263	0.481226446812116	0.217805185587764	-1.09484552395475	0.0785406061860646	0	1	0.770899714008873	1	0.882126008253283	0.500505051454464	0.959297686270355	1	0
ENSG00000063176.11	SPHK2	49122547	49133974	19_49908713_CAAA_C	49908713	CAAA	C	19_49908720_AA_A_b37;19_49908713_CAAAAAAAA_C_b37;19_49908714_AAAAAAAA_A_b37;19_49908718_AAAA_A_b37;19_49908721_A_AA_b37;19_49908715_AAAAAAA_A_b37	0.859516723757679	0.285550231984223	0	1	1.07202608415946	0.335389955770301	-7.28147425130055	0.00231483047177363	1.9972970990616	0.958537114845499	0	1	0.838829067741104	1	0.801595770959587	0.0775428479373249	0.998386556283086	1	1
ENSG00000063180.4	CA11	49141198	49149569	19_49066936_T_C	49066936	TRUE	C	19_49066936_T_C_b37	-0.0233319124711215	0.154898929319238	1.55842914191248	0.506365241947835	-1.46089705664849	0.0628362163073343	-4.56062182253049	0.0104259927747504	1.96622921169956	0.854195225049963	1.60005973865691	0.52712011000272	0.788284617536673	1	0.608342216297758	0.155101271960803	0.998386556283086	1	0
ENSG00000063241.3	ISOC2	55964351	55973710	19_56469180_A_C	56469180	A	C	19_56469180_A_C_b37	-0.575115936636848	0.108556147929192	0	1	1.82743165173065	0.677839250052462	0.0791357938549027	0.165761422091228	-0.946324263537235	0.0860731241713235	0	1	0.748551223202463	1	0.864541118776295	0.456995659710436	0.959297686270355	1	0
ENSG00000063245.10	EPN1	56186591	56221224	19_56412546_A_G	56412546	A	G	19_56412546_A_G_b37	-4.31990694763158	0.0119389893969597	-0.218784267787214	0.136340383454224	1.99987735896002	0.991164134491524	1.94124968913661	0.808482139635337	-3.54926353012956	0.0184884645635165	1.10136685512271	0.343148479790912	0.499350406822606	1	0.896931710811901	0.749693292765607	0.951838376779195	1	0
ENSG00000063587.12	ZNF275	152599612	152625568	X_152626091_A_G	152626091	A	G	X_152626091_A_G_b37	0.0642564922090969	0.164131443631207	1.38268387153494	0.432046381344706	0.32306314751213	0.19533197046077	1.82937154139108	0.679553879597031	1.19703002685992	0.370206877230192	-0.964520151240777	0.0851097060846579	0.793619665653882	1	0.744307506084289	0.716392226054029	0.993658267907304	1	0
ENSG00000063601.12	MTMR1	149861434	149933576	X_149926088_C_G	149926088	C	G	X_149926088_C_G_b37	1.60295639064566	0.528620023246672	0.810158995723668	0.275361629951778	1.63052573749951	0.543290979646492	1.99935989972596	0.979815511978799	1.52921758086018	0.492627439229499	0.826701894384541	0.278724603522848	0.896107747437976	1	0.848829653607309	0.782933761073619	0.99709136628244	1	0
ENSG00000063854.8	HAGH	1845620	1877195	16_1872722_A_G	1872722	A	G	16_1872722_A_G_b37	1.94152275272222	0.808919104460971	-0.065633599929015	0.150652302803797	1.88143290643598	0.730593818185958	-1.05914767607192	0.0802837716338043	0.946137031181479	0.304619084949251	-1.73918043683466	0.0531505090582384	0.939521979376369	1	0.871038543023313	0.361023386320694	0.991655555358937	1	0
ENSG00000064012.17	CASP8	202098165	202152434	2_202158550_C_T	202158550	C	TRUE	2_202158550_C_T_b37	0.306564637221527	0.193148731149237	1.2256079533613	0.378861757608932	1.35927248131861	0.423447474862666	1.90897228710242	0.762874674720095	-0.0595562136636545	0.151254215617853	0.367590745515599	0.201370138412369	0.80787248346936	1	0.828354047058581	0.740154952454854	0.982559885621293	1	0
ENSG00000064042.13	LIMCH1	41361623	41702061	4_41544382_CT_C	41544382	CT	C	4_41544383_TT_T_b37;4_41544384_T_TT_b37;4_41544382_C_T_b37;4_41544382_CTT_*_b37	1.62694868451285	0.54134571959953	1.99981515233594	0.989152399928373	0.500772503811049	0.220790262510445	1.04884791791437	0.32942621802223	1.99795152489332	0.96390000402194	1.64160617946527	0.549399622377313	0.899674281205728	1	0.760779525297873	0.578748380798677	0.998386556283086	1	0
ENSG00000064102.10	ASUN	27058113	27091259	12_26402416_C_T	26402416	C	TRUE	12_26402416_C_T_b37	1.67331573507045	0.567618066846501	0	1	-0.842872388628621	0.0917800134275168	1.99669315618144	0.954142793112352	1.41164892987922	0.443057458953217	0	1	0.904683948986858	1	0.643830805535087	0.778419999443005	0.996097632301494	1	0
ENSG00000064201.11	TSPAN32	2323226	2339430	11_2321650_A_G	2321650	A	G	11_2321650_A_G_b37	1.34973723255393	0.420018749008818	0.9097063472218	0.296406154073718	1.82306941273987	0.674024423872236	1.99484885008383	0.942783744569487	1.34039744559459	0.416700291577353	1.97735340729969	0.880379736653337	0.87963921405009	1	0.864541118776295	0.776394868184688	0.993658267907304	1	0
ENSG00000064218.4	DMRT3	976963	991731	9_942759_G_A	942759	G	A	9_942759_G_A_b37	-8.13799995394902	0.001452436691725	0	1	1.69241625634209	0.579166695454055	-6.60459100550679	0.00335316660761975	-0.361639116267725	0.124351468886577	-2.51740391457633	0.0335517057119664	0.301187627535196	1	0.850348754071836	0.0932765100830184	0.982559885621293	1	1
ENSG00000064225.8	ST3GAL6	98451079	98540045	3_98534805_G_GA	98534805	G	GA	3_98534805_G_GA_b37;3_98534805_G_GAA_b37	-5.03289497100127	0.00800258819618621	1.98706470609727	0.909449108348665	1.99895759227138	0.974243702898968	1.97787731913809	0.881761202131906	-4.08915409752558	0.0136014189948114	-1.69014268916317	0.0547349335456476	0.475370082563757	1	0.893958525722253	0.764742621018421	0.951838376779195	1	0
ENSG00000064313.7	TAF2	120743014	120845103	8_120425289_TG_T	120425289	TG	TRUE	8_120425289_TG_T_b37	1.70726296263638	0.588471887599376	0	1	1.96531804461665	0.852263677802932	1.98933798399912	0.917758971607134	1.7225081098286	0.598349852639302	0	1	0.911783037165643	1	0.886449443046888	0.773054635562553	0.99709136628244	1	0
ENSG00000064393.11	HIPK2	139246315	139477577	7_140069962_C_CTTTTT	140069962	C	CTTTTT	7_140069962_C_CTTTTT_b37;7_140069962_C_CTTT_b37;7_140069962_C_CTTTTTT_b37	1.99762057202884	0.961095114511875	0	1	1.9784749613425	0.883357657865579	1.99791915614901	0.96361610316332	1.99661313284605	0.953591872209391	0	1	0.94707994216632	1	0.890010848693531	0.780311886417984	0.998386556283086	1	0
ENSG00000064419.9	TNPO3	128594947	128695198	7_128007518_G_T	128007518	G	TRUE	7_128007518_G_T_b37;7_128007518_G_A_b37	1.84110948949251	0.690180057427614	0	1	-0.209798357381715	0.13713659494583	-0.228261473857856	0.135506243831794	1.96467518229565	0.850916649243818	0	1	0.927137667424325	1	0.7010993571669	0.426407010634918	0.998386556283086	1	0
ENSG00000064601.12	CTSA	44518782	44527459	20_44454644_A_ACC	44454644	A	ACC	20_44454644_A_ACCC_b37;20_44454644_A_ACC_b37;20_44454644_A_AC_b37;20_44454644_A_ACCCC_b37;20_44454644_A_ACCCCCCCCCCC_b37;20_44454644_A_ACCCCC_b37	0.800852577021942	0.273492147567058	0	1	-2.51798476545309	0.0335403160342834	1.89986378531262	0.751666232306754	0.492473726709932	0.219516943484139	0	1	0.835485689596066	1	0.533566951991306	0.736153965003921	0.982559885621293	1	0
ENSG00000064607.12	SUGP2	19101696	19144832	19_18192073_G_A	18192073	G	A	19_18192073_G_A_b37	1.05237297904137	0.330324055095711	0	1	1.51135351412313	0.484531698090509	-1.5728732366008	0.0587306085551818	1.9862725332523	0.906729878300089	0	1	0.848192824261364	1	0.840803908473296	0.322335667542514	0.998386556283086	1	0
ENSG00000064655.14	EYA2	45523262	45817492	20_45798548_A_T	45798548	A	TRUE	20_45798548_A_T_b37	1.93173506789208	0.793879992000747	1.66058268483084	0.560165751868787	-1.18853259203615	0.0741565505363733	1.25339550196213	0.387553400719371	1.25533301403243	0.388169965245011	1.80103021513287	0.655553694131865	0.939521979376369	1	0.626009082061541	0.608144419547661	0.993658267907304	1	0
ENSG00000064666.10	CNN2	1026297	1039068	19_440478_G_C	440478	G	C	19_440478_G_C_b37	-0.25634825681982	0.133067516189562	0.28540661543002	0.190390485297007	0.0928042495715999	0.167275092217067	0.352518212186396	0.199302020050574	-2.15229156361102	0.0415782187199739	0	1	0.767304702086111	1	0.724674824839538	0.486410386170326	0.951838376779195	1	0
ENSG00000064687.8	ABCA7	1040101	1065571	19_1039991_T_C	1039991	TRUE	C	19_1039991_T_C_b37	1.53409236478683	0.494875896745551	1.90371910851195	0.756339200656904	-2.64921471815978	0.0310677569335537	0.832869325411139	0.279991594922611	1.99924498854261	0.978078907948955	0	1	0.89200521583939	1	0.523935058934662	0.550610546800798	0.998539661060692	1	0
ENSG00000064692.14	SNCAIP	121647048	121799914	5_122588652_T_C	122588652	TRUE	C	5_122588652_T_C_b37	1.71927397450895	0.596225748358938	1.02675567284882	0.323872383778159	1.73536941852262	0.606956582114268	1.99940510497254	0.980541149893785	1.67532437151408	0.568811219576936	1.0884031837827	0.339691091116225	0.914360520814578	1	0.854355308381031	0.783096131940386	0.99709136628244	1	0
ENSG00000064703.7	DDX20	112297866	112310638	1_112311751_G_C	112311751	G	C	1_112311751_G_C_b37	1.9649362391574	0.851462115012556	1.99373644345997	0.936919172696987	-10.3757196734382	0.000434953120358183	0.970764088564465	0.310338197669592	0.601439608112287	0.236964756702075	0.736637516839892	0.261015576783489	0.940429997392621	1	0.156148286048981	0.568142394116724	0.982559885621293	1	0
ENSG00000064726.5	BTBD1	83685173	83736106	15_84705426_G_A	84705426	G	A	15_84705426_G_A_b37	1.90336640080022	0.755907470522965	-0.903011170837317	0.0884142498949117	1.08962045591966	0.340013734565397	1.32620799077222	0.411732655767063	1.56319316300664	0.508667699384558	0	1	0.936560876308235	1	0.803941521268295	0.620622167809225	0.99709136628244	1	0
ENSG00000064787.8	BCAS1	52553315	52687304	20_52737687_T_C	52737687	TRUE	C	20_52737687_T_C_b37	-1.67603967367313	0.0551998172387424	0	1	1.58903922533204	0.521482256509451	1.95096869246709	0.82475752538801	-1.3794447966734	0.0660142893981507	0	1	0.663309334621903	1	0.846526486267799	0.754916760578993	0.951838376779195	1	0
ENSG00000064933.12	PMS1	190649106	190742355	2_190675899_C_T	190675899	C	TRUE	2_190675899_C_T_b37	-1.28231224517617	0.0700302018499803	1.98995943217301	0.920183455044824	1.67047110053272	0.565936620887413	-5.34967863354836	0.00670747448404401	1.35816959495628	0.423048757230383	1.77050064714786	0.631895299499327	0.690183276603201	1	0.850348754071836	0.12811937551719	0.993658267907304	1	0
ENSG00000064989.8	CALCRL	188207855	188313187	2_188743866_A_G	188743866	A	G	2_188743866_A_G_b37	-0.917011679669258	0.0876500492552671	0	1	1.86212332929222	0.710401080232091	1.07885368248913	0.337174166638738	0.998590695519169	0.316969737561196	0	1	0.720061348880468	1	0.867417890303049	0.583035175585943	0.991655555358937	1	0
ENSG00000064995.12	TAF11	34845554	34855866	6_33990447_T_C	33990447	TRUE	C	6_33990447_T_C_b37	1.76704087745202	0.629338311719622	0.611783252327768	0.238706479197673	1.84082543102477	0.689917610568739	1.66342405132355	0.561812348831097	1.89908999449835	0.750740312824755	1.8682362540053	0.71661029044723	0.918399309960897	1	0.86519947478474	0.67542008774168	0.99709136628244	1	0
ENSG00000065054.9	SLC9A3R2	2075356	2089027	16_2421829_G_A	2421829	G	A	16_2421829_G_A_b37	-7.78252879515685	0.00176177847673522	0	1	-3.65565056468381	0.017399219038045	-5.017155302324	0.00807323920908939	-0.991151488055266	0.0837206164363162	1.01664677353642	0.321372348381021	0.329400360719628	1	0.480684065359399	0.137909554182867	0.959297686270355	1	0
ENSG00000065057.3	NTHL1	2089815	2097867	16_3004985_G_GC	3004985	G	GC	16_3004985_G_GC_b37	1.99995351054804	0.99455981199318	0	1	1.99385819043437	0.937533976863724	1.02180451008553	0.322644717045008	1.74074581008199	0.610632999808884	1.98016155452342	0.887989219364313	0.949216022737795	1	0.891296295075798	0.575102625322257	0.99709136628244	1	0
ENSG00000065060.12	UHRF1BP1	34759856	34850915	6_34745682_G_A	34745682	G	A	6_34745682_G_A_b37	1.98937579179938	0.91790439899546	1.99830432314138	0.967153516242596	1.16608800950212	0.361143769900972	1.88886061014682	0.738850666857792	1.95928916391949	0.840097110749413	1.76256166588109	0.626062437730555	0.945433655994469	1	0.810726800530062	0.731675606219155	0.998386556283086	1	0
ENSG00000065243.14	PKN2	89149904	89301938	1_90241773_T_TA	90241773	TRUE	TA	1_90241774_G_AG_b37;1_90241774_G_AGATAG_b37;1_90241773_TG_*_b37;1_90241774_G_AGATAGATAGATAGATGATAG_b37;1_90241774_G_AGATAGATAGATAGATAGATGATAG_b37	1.99780257222346	0.962611474802115	0	1	1.8162294995077	0.668152757248124	1.932235710231	0.794620224445002	1.96951900955855	0.861403331794778	0	1	0.94707994216632	1	0.863899927007731	0.747870660760177	0.998386556283086	1	0
ENSG00000065268.6	WDR18	983173	994569	19_990819_G_A	990819	G	A	19_990819_G_A_b37	0.370604514568868	0.201786681796322	1.9595858960804	0.8406730878357	1.89647546271954	0.747640359418609	1.06228948770627	0.33286733565404	1.15518793765091	0.358024135314121	1.98585109788451	0.90531563598164	0.811295057404287	1	0.873641591166828	0.580400697204758	0.993658267907304	1	0
ENSG00000065308.4	TRAM2	52362199	52441713	6_53117284_A_G	53117284	A	G	6_53117284_A_G_b37	-0.196662720902395	0.138309891389673	0	1	-3.01162393511163	0.02517767852747	1.81253203913525	0.66503242011383	-1.6368604412869	0.0565134090272009	0	1	0.771369625280143	1	0.498134540918277	0.713728630490637	0.951838376779195	1	0
ENSG00000065320.4	NTN1	8924858	9147317	17_8332683_G_A	8332683	G	A	17_8332683_G_A_b37	-0.131883977719781	0.144263348475831	0	1	1.78500465012098	0.642879958818836	-1.88512406986615	0.0487156629274517	1.77779841390816	0.637367516182269	-0.25799889122959	0.132925728182517	0.779991324561742	1	0.859794332541928	0.303072153300472	0.99709136628244	1	0
ENSG00000065357.15	DGKA	56321102	56347811	12_56077418_C_T	56077418	C	TRUE	12_56077418_C_T_b37	1.99755910950671	0.960596249487192	0.0295305118470424	0.160398037266163	1.96125138123398	0.843947513715594	-0.0339791867138501	0.153817423684789	1.69070092664379	0.578110620720476	-0.75502067037155	0.0969495634778538	0.94707994216632	1	0.884934384072129	0.443568202541183	0.99709136628244	1	0
ENSG00000065371.13	ROPN1	123687367	123711025	3_123694547_T_C	123694547	TRUE	C	3_123694547_T_C_b37	0.355054665861417	0.199648296756235	0	1	-2.69332930641349	0.0302799230200929	-3.45931728344476	0.0194642503515246	1.89806300728287	0.749517433885059	0	1	0.810071950669196	1	0.520184120856049	0.207997005227525	0.99709136628244	1	0
ENSG00000065413.12	ANKRD44	197831740	198175897	2_197855152_T_C	197855152	TRUE	C	2_197855152_T_C_b37	0.463640905461489	0.215160561270288	-1.10901992696449	0.0778597987346427	1.9176563543449	0.774146144668043	1.86737863715803	0.715729454056476	0.314953462120684	0.194255233683793	0.0637716563103368	0.164078640492616	0.813119702501962	1	0.876204651792731	0.726695066846609	0.982559885621293	1	0
ENSG00000065457.6	ADAT1	75630878	75657198	16_75634605_C_CACA	75634605	C	CACA	16_75634605_C_CACA_b37	-3.86858392136128	0.0154134456740526	1.66254901614548	0.561304270676157	1.08434649153651	0.338618813047441	-2.60293183471663	0.0319173293629857	-0.316588097841986	0.128000512230917	1.90586269779874	0.758981885449892	0.526327272986365	1	0.803704550124818	0.25907630902683	0.982559885621293	1	0
ENSG00000065485.13	PDIA5	122785908	122944074	3_123382083_T_G	123382083	TRUE	G	3_123382083_T_G_b37	-0.622045234660163	0.105388524966379	0.607590790830955	0.23799866291308	1.9756354428448	0.875960896281488	1.99980630402911	0.988895824043909	-0.845665375087037	0.0916206573967134	-1.22637566991875	0.072460890116983	0.743298422359372	1	0.88949725690955	0.78379999833774	0.961936814678256	1	0
ENSG00000065491.8	TBC1D22B	37225547	37300746	6_37148961_AATAT_A	37148961	AATAT	A	6_37148961_AATAT_A_b37;6_37148965_T_TATAT_b37;6_37148965_T_TATATAT_b37;6_37148965_T_TATATATAT_b37;6_37148965_T_TAT_b37;6_37148965_T_TATATATATAT_b37	0.429888527353114	0.21019082591951	0	1	0.148404750837244	0.173597971378093	1.29663939367401	0.401656780621593	1.18072002180452	0.365390767400431	0	1	0.812628566364697	1	0.728124880532559	0.614205329641357	0.993658267907304	1	0
ENSG00000065548.13	ZC3H15	187350882	187374090	2_187649632_G_A	187649632	G	A	2_187649632_G_A_b37	1.94707742986884	0.818053647296409	0	1	1.46455763404356	0.464327719802691	1.37233813234502	0.428214255416108	1.59590762417452	0.524983315668658	0	1	0.940429997392621	1	0.837017243100327	0.628178922230165	0.99709136628244	1	0
ENSG00000065559.10	MAP2K4	11924140	12047147	17_12741944_G_A	12741944	G	A	17_12741944_G_A_b37	-1.61759781398746	0.0571713671941723	1.34459756309116	0.418187763669677	-28.1687022334493	3.96049458736975e-08	-10.9420261975833	0.00032128707240017	1.86788965153846	0.716253914264464	1.6263678685109	0.541031071370139	0.663309334621903	1	0.000427278845872735	0.0331349565624228	0.99709136628244	1	2
ENSG00000065600.8	TMEM206	212537272	212588243	1_212584261_G_A	212584261	G	A	1_212584261_G_A_b37	0.919416060998628	0.298566961592477	0	1	1.94385029628165	0.812688375033518	1.65897450597549	0.559237884629134	0.56863958267968	0.231542545941001	0	1	0.838907804289786	1	0.88082821434655	0.67471561306825	0.982559885621293	1	0
ENSG00000065613.9	SLK	105726958	105788991	10_106205107_C_A	106205107	C	A	10_106205107_C_A_b37;10_106205107_C_CA_b37	-1.79100038490265	0.0515288426830748	0	1	1.10358013275572	0.343743493632907	-1.84120564199429	0.0500075502546736	0.846341093424826	0.282784520185736	0	1	0.654131168295487	1	0.806355872108176	0.305166100928504	0.990507903593063	1	0
ENSG00000065615.9	CYB5R4	84569361	84677143	6_84524066_C_G	84524066	C	G	6_84524066_C_G_b37	1.93675975028827	0.801446006000862	0	1	1.95104456511194	0.824890965957115	0.627027656958262	0.241301849850673	1.00226597858205	0.317859430265493	0	1	0.939521979376369	1	0.882145684076803	0.51984529724128	0.991655555358937	1	0
ENSG00000065621.10	GSTO2	106028630	106064703	10_106033439_T_C	106033439	TRUE	C	10_106033439_T_C_b37	1.99924047504555	0.978013499415495	1.71479266623601	0.593308281441727	0.555550578668317	0.229420682287914	-5.22401651992141	0.00719345718879436	0.697253309981079	0.253712117979544	-0.51326908935448	0.112891528124024	0.948332574648269	1	0.762800001896047	0.131262365630438	0.984142716549741	1	0
ENSG00000065665.16	SEC61A2	12171635	12211960	10_12210175_C_T	12210175	C	TRUE	10_12210175_C_T_b37	-1.33628393672734	0.0677674967633322	1.41892393055332	0.445890844917637	1.30407960220055	0.404157904477509	1.80160761443085	0.656021607159966	-1.95617104294888	0.0466998144514312	-3.09227369023984	0.0240326628457961	0.683815084941469	1	0.818207435767881	0.70994599802066	0.951838376779195	0.942663013517691	0
ENSG00000065809.9	FAM107B	14560555	14816896	10_14881576_A_C	14881576	A	C	10_14881576_A_C_b37	1.24191858065979	0.383929605232428	0	1	1.76688950270409	0.629226971970125	1.46205146568036	0.463284165996609	0.690078399987897	0.252408850593192	1.99053133904067	0.922482561645448	0.867454171544843	1	0.858396672820992	0.641798107130571	0.984142716549741	1	0
ENSG00000065882.11	TBC1D1	37892707	38140796	4_38328992_C_T	38328992	C	TRUE	4_38328992_C_T_b37	1.84983969403106	0.698382211247057	1.95507327901009	0.83213883066898	0.777055607513603	0.268783586877818	1.40568825441528	0.440756620277633	1.19070183155759	0.36832782877642	1.83681412861415	0.686240140553736	0.928550128278961	1	0.779899630182103	0.633372561925176	0.993658267907304	1	0
ENSG00000065911.7	MTHFD2	74425688	74444692	2_74416169_AT_A	74416169	AT	A	2_74416171_TT_T_b37;2_74416172_T_TT_b37;2_74416170_TTT_T_b37;2_74416169_ATTT_A_b37;2_74416169_A_T_b37	1.9767163967349	0.878721882404759	1.93848107450958	0.804111125696612	1.55606053244856	0.505227145218122	1.53029544381889	0.49312311791157	1.84877545651284	0.697367876678723	0.311849923220507	0.193845009366251	0.941539814379224	1	0.845599212608737	0.652696571331178	0.99709136628244	1	0
ENSG00000065923.5	SLC9A7	46464752	46618490	X_46620359_G_A	46620359	G	A	X_46620359_G_A_b37	1.98456399467659	0.901123889268978	1.92551097877822	0.78490950875141	1.3624271851395	0.424591085076797	1.8289818829503	0.679208555496195	1.98557415367441	0.904397876604913	0	1	0.944014979609086	1	0.828951427037548	0.716392226054029	0.998386556283086	1	0
ENSG00000065978.13	YBX1	43148097	43168020	1_44114897_C_CTTTTTT	44114897	C	CTTTTTT	1_44114897_C_CTTTTT_b37;1_44114897_C_CTTTT_b37;1_44114897_C_CT_b37;1_44114897_C_CTTT_b37;1_44114897_C_CTT_b37;1_44114897_C_CTTTTTT_b37	1.97509467983059	0.87460321277254	0	1	1.60201334694261	0.52813086898707	1.78324133509977	0.641520829654144	1.96921592125204	0.860722973997448	0	1	0.941158279356373	1	0.846526486267799	0.70525351207976	0.998386556283086	1	0
ENSG00000065989.11	PDE4A	10527448	10580305	19_10167482_ATT_A	10167482	ATT	A	19_10167483_TTTTT_T_b37;19_10167486_TT_T_b37;19_10167487_T_TT_b37;19_10167484_TTTT_T_b37;19_10167485_TTT_T_b37;19_10167482_ATTTTT_A_b37	1.62130610800159	0.538303073392089	0	1	1.8038325641744	0.657832330199814	0.915805252000609	0.297761053925681	1.98175565124416	0.892555230253482	0	1	0.899674281205728	1	0.861677117800192	0.561102047450877	0.998386556283086	1	0
ENSG00000066027.7	PPP2R5A	212458878	212535200	1_211707786_C_T	211707786	C	TRUE	1_211707786_C_T_b37	1.47012993220415	0.466661490795122	0	1	1.98946611575184	0.918252891568131	1.00393558502537	0.318264681840535	1.86631264741618	0.714639088184185	0	1	0.888477493773404	1	0.890477618219832	0.57353918605258	0.99709136628244	1	0
ENSG00000066044.9	ELAVL1	8023462	8070543	19_8191571_C_T	8191571	C	TRUE	19_8191571_C_T_b37	1.78181039817173	0.640422826653415	0	1	1.45586111766488	0.460722482927209	1.37638449091764	0.429706904767433	1.99989399294191	0.991785147318365	0	1	0.921215923507741	1	0.83665953985747	0.628634289508961	0.999133861228323	1	0
ENSG00000066056.9	TIE1	43766663	43788779	1_43542277_T_C	43542277	TRUE	C	1_43542277_T_C_b37	-3.01239011947678	0.025166538300939	1.97291603257895	0.869280813471354	-6.55033046474296	0.00345459507170416	-1.68483690342282	0.0549093415246531	0.970415180956024	0.310256201678439	0	1	0.561700987030451	1	0.308691924716036	0.314854972091173	0.991655555358937	1	0
ENSG00000066136.15	NFYC	41157319	41237275	1_41140782_T_A	41140782	TRUE	A	1_41140782_T_A_b37	1.39218744614277	0.435612613004159	1.60748977857133	0.530982865401929	1.96945109723629	0.861250583569781	0.0457945266105071	0.16213439079884	1.98429406840864	0.900267600334496	-0.237414756891667	0.134706032588224	0.884012568500239	1	0.887621438327519	0.45300358441074	0.998386556283086	1	0
ENSG00000066185.8	ZMYND12	42895999	42921938	1_43054894_CAA_C	43054894	CAA	C	1_43054894_CAA_C_b37;1_43054895_AA_A_b37;1_43054896_A_AA_b37	1.73278891600899	0.605208766033294	-1.8588183129184	0.0494851694811371	1.43094497574634	0.450634669074611	1.97531014841843	0.875142357849796	1.88146539289005	0.73062929274865	1.84793212721183	0.696567006010993	0.914408563561672	1	0.83241099807374	0.764097837314041	0.99709136628244	1	0
ENSG00000066230.6	SLC9A3	473424	524447	5_459771_C_T	459771	C	TRUE	5_459771_C_T_b37	1.99827294942293	0.966851216449988	1.79040260363604	0.647083143721007	1.66111040625196	0.56047087172518	1.97719751145428	0.879971827803067	1.91188642908037	0.766589198773987	1.6823867011617	0.573045507556906	0.947887495330093	1	0.850348754071836	0.764499544973856	0.99709136628244	1	0
ENSG00000066248.10	NGEF	233743395	233877982	2_233793211_T_C	233793211	TRUE	C	2_233793211_T_C_b37	0.954761164660795	0.306606179780632	1.93043682436291	0.791973860395775	1.71986610961494	0.596613473670899	-0.96447555450527	0.085112053041133	1.99538199850554	0.945820756484678	-2.45048318588147	0.0348913731685787	0.843095380601552	1	0.85399732351124	0.368250574667561	0.998386556283086	1	0
ENSG00000066336.7	SPI1	47376410	47400127	11_48231276_G_T	48231276	G	TRUE	11_48231276_G_T_b37	1.95960573439265	0.840711673675734	0	1	0.221371428867087	0.182317820211588	1.91663285668074	0.772785179855498	1.90634221695973	0.759577547186199	0	1	0.940429997392621	1	0.733993783365462	0.742227764869691	0.99709136628244	1	0
ENSG00000066379.10	ZNRD1	30026675	30032686	6_29867476_A_G	29867476	A	G	6_29867476_A_G_b37	-0.0463602129382252	0.152570562187088	0.436215864687938	0.211112009166271	1.85050199109173	0.69901554120307	0.522655760913949	0.22419050344773	0.922994889727079	0.299368500621494	0	1	0.787331866995444	1	0.865795491782585	0.506413003519171	0.991655555358937	1	0
ENSG00000066422.4	ZBTB11	101367732	101396339	3_101278346_G_A	101278346	G	A	3_101278346_G_A_b37	1.69165313132771	0.578696388776621	0	1	0.870702981120758	0.287925335693083	0.493761036053911	0.21971388528279	1.9939831750371	0.938171542393248	0	1	0.909630767519359	1	0.783652317528744	0.502065035389024	0.998386556283086	1	0
ENSG00000066427.17	ATXN3	92524895	92572965	14_92140545_A_T	92140545	A	TRUE	14_92140545_A_T_b37	1.15940383999759	0.359226324426457	0	1	0.289584994866573	0.190931534560659	0.0511468149272787	0.162710484569868	1.93784901350045	0.803127961111719	0	1	0.857874099749258	1	0.740505681313447	0.453540040698009	0.998386556283086	1	0
ENSG00000066557.5	LRRC40	70610487	70671303	1_71062276_T_C	71062276	TRUE	C	1_71062276_T_C_b37	1.54365900134144	0.499338995604368	0	1	1.85535324426201	0.703704521438829	-2.06725820810971	0.0437221878492969	1.99998206600185	0.996621084557222	1.79453870086763	0.650348291439022	0.89200521583939	1	0.865918826163634	0.289028934660063	0.99942872841688	1	0
ENSG00000066651.13	TRMT11	126307575	126360422	6_125325210_G_GT	125325210	G	GT	6_125325212_T_TT_b37;6_125325210_G_T_b37;6_125325210_GTT_G_b37	1.92615490614685	0.785818453173499	0	1	1.77908961575304	0.638347125091123	-0.0503833031684735	0.15216787540857	1.9233346345211	0.781868324421671	0	1	0.939521979376369	1	0.859714825189047	0.442696324922784	0.997170459657369	1	0
ENSG00000066735.10	KIF26A	104605059	104647231	14_105385024_G_A	105385024	G	A	14_105385024_G_A_b37	1.99610168017125	0.950215207829425	1.61624030274947	0.535597946623552	-1.90648378764786	0.0481001353894526	1.34349647433896	0.417797050799407	1.53721270664369	0.496324200909902	1.92961601824959	0.790778521659922	0.946636691785053	1	0.573574377166727	0.623564953906759	0.99709136628244	1	0
ENSG00000066739.7	ATG2B	96747594	96830207	14_97774442_A_G	97774442	A	G	14_97774442_A_G_b37	1.58091566221037	0.517394295838878	0	1	-2.21544605711097	0.0400575329377082	-2.0971967254477	0.0429543772654344	1.65557686226293	0.557287162128506	1.83162876914071	0.681563421527361	0.896107747437976	1	0.543876807326061	0.287197912537681	0.99709136628244	1	0
ENSG00000066777.4	ARFGEF1	68085746	68255912	8_68859981_T_A	68859981	TRUE	A	8_68859981_T_A_b37	0.0891111039586576	0.166864552080418	0	1	-0.254688962635782	0.133210218379273	-5.86397152872973	0.00504295022719325	1.9987548540139	0.971851187464852	0	1	0.796746933173214	1	0.698066916898762	0.111819482502118	0.998386556283086	1	0
ENSG00000066855.11	MTFR1	66556968	66683496	8_65730439_G_A	65730439	G	A	8_65730439_G_A_b37	1.12185676293757	0.348710736549578	1.79254659106823	0.648770760194063	1.97369718028176	0.871162974457218	1.99870622672393	0.971307029539247	0.976531252706764	0.311697623249206	1.15652957199495	0.358406109304761	0.856417198966381	1	0.888601955819277	0.781264356959752	0.991655555358937	1	0
ENSG00000066923.13	STAG3	99775185	99819111	7_99819844_G_A	99819844	G	A	7_99819844_G_A_b37	1.48118387303339	0.471347125848757	1.04608007200022	0.328723516439966	1.798668409725	0.653648164823419	0.864923930902023	0.286695188366726	0.65498929115256	0.246152248889405	-0.176396713919075	0.140142232770745	0.888477493773404	1	0.860877019830621	0.55451897782024	0.982559885621293	1	0
ENSG00000067064.6	IDI1	1085847	1095110	10_1225077_A_ATACTC	1225077	A	ATACTC	10_1225077_A_ATACTC_b37	1.45497770406951	0.460358744700246	0	1	1.99781907111173	0.962751998501648	1.92848231315702	0.78913971293661	1.59695698374276	0.525521886346283	0	1	0.888477493773404	1	0.892508385566303	0.746530563813412	0.99709136628244	1	0
ENSG00000067082.10	KLF6	3818187	3827473	10_3025945_T_C	3025945	TRUE	C	10_3025945_T_C_b37	1.91830174653546	0.775009046996023	0	1	1.98810294813006	0.913144108073968	-0.29880317391985	0.129473728648712	1.32666973935966	0.411892930550775	0	1	0.937302149550834	1	0.890477618219832	0.421474843560653	0.993658267907304	1	0
ENSG00000067113.12	PPAP2A	54720681	54830878	5_54739005_TAAAA_T	54739005	TAAAA	TRUE	5_54739005_TAAAA_T_b37;5_54739007_AAA_A_b37;5_54739008_AA_A_b37;5_54739006_AAAA_A_b37;5_54739009_A_AAAA_b37	1.17835208094925	0.364698793231727	0	1	-0.604288362347461	0.106574987848544	-0.636437980080245	0.104437464877084	-0.205339188325752	0.137533639863244	0	1	0.860317964678817	1	0.661393869563387	0.393212508684148	0.982559885621293	1	0
ENSG00000067141.12	NEO1	73344050	73597547	15_72402776_C_CA	72402776	C	CA	15_72402788_AA_A_b37;15_72402789_A_AA_b37;15_72402787_AAA_A_b37;15_72402789_A_AAAAAAA_b37;15_72402789_A_AAA_b37;15_72402776_CAAAAAAAAAAAAA_C_b37	1.28965303753557	0.39932865283095	0	1	1.60888288892352	0.53171278456213	1.99863089735959	0.970483899827904	0.6537220722048	0.245929869946295	1.78657567425307	0.644096590120754	0.871605354615551	1	0.847626657722907	0.781264356959752	0.982559885621293	1	0
ENSG00000067167.3	TRAM1	71485676	71520622	8_72143359_G_T	72143359	G	TRUE	8_72143359_G_T_b37	1.94174067484664	0.809268605606306	-1.22312411358439	0.0726049383315322	1.95344872386818	0.829176819056341	1.96988962572527	0.862240027433462	1.98071653730199	0.889556901531537	1.5316753457048	0.493758917182925	0.939521979376369	1	0.882570707025104	0.761396165027641	0.998386556283086	1	0
ENSG00000067208.10	EVI5	92974252	93257961	1_93911952_C_A	93911952	C	A	1_93911952_C_A_b37	1.93801978710553	0.803393072307011	1.22700593535114	0.379292405233967	1.80732428949204	0.660698915062707	1.1585363584918	0.358978503899717	1.98897411511484	0.916372465193713	1.91943883820113	0.776538377357955	0.939521979376369	1	0.862033148483622	0.592161078065006	0.998386556283086	1	0
ENSG00000067221.9	STOML1	74275546	74286963	15_74288054_T_G	74288054	TRUE	G	15_74288054_T_G_b37	-1.53881942762905	0.0599481156215078	1.8188893175718	0.67042047008124	1.21858408408866	0.376708451914608	1.21066277287582	0.374300608709702	-3.18648864834427	0.0227631637005579	1.93718056305352	0.802093953371975	0.663309334621903	1	0.813639153814977	0.599558693995258	0.951838376779195	1	0
ENSG00000067225.13	PKM	72491369	72524164	15_72367320_C_T	72367320	C	TRUE	15_72367320_C_T_b37	-0.0206706916330859	0.155170590978579	1.48895972935134	0.474688877323228	0.653610491585368	0.245910300892797	1.91205178843416	0.766801966459101	-0.436187027633423	0.118564113593022	1.97525469376524	0.875003369688309	0.788326186169397	1	0.768046790479354	0.740907276617818	0.97984565958812	1	0
ENSG00000067334.9	DNTTIP2	94333372	94345474	1_93911952_C_A	93911952	C	A	1_93911952_C_A_b37	1.19464592870327	0.369497395750945	1.72023814673639	0.596857349004766	1.99997629833888	0.996115566077647	1.89544901262479	0.746435150579569	1.17134989345141	0.362663155395011	0.969229434315821	0.309977752660083	0.862903690313347	1	0.897461547784788	0.733905842041898	0.993658267907304	1	0
ENSG00000067445.16	TRO	54946894	54957864	X_54911058_C_A	54911058	C	A	X_54911058_C_A_b37	1.99451022279618	0.94093636068594	1.89546956856202	0.74645922212125	-1.35359264554631	0.0670585084268126	1.99894690122096	0.974112006217458	1.94043167966197	0.807179533116455	0.285705968382672	0.19042918835469	0.946636691785053	1	0.608342216297758	0.781881609729732	0.998386556283086	1	0
ENSG00000067533.5	RRP15	218458628	218511325	1_218488503_C_T	218488503	C	TRUE	1_218488503_C_T_b37	-0.419447196201872	0.119837213047289	1.62091903023702	0.538095496574639	1.37991217149101	0.431014650215962	0.493033918597121	0.219602619732597	0.894211140840071	0.292999192462589	-1.0905420489612	0.0787485716072858	0.76210645146168	1	0.831124833693673	0.502065035389024	0.991655555358937	1	0
ENSG00000067596.6	DHX8	41561232	41621831	17_41507301_TTG_T	41507301	TTG	TRUE	17_41507301_TTG_T_b37	-0.464150535951603	0.116470654282646	0	1	1.8546315778085	0.703001346165223	0.982777943052042	0.31317885250191	0.422286125071423	0.209090298894046	1.34271562751883	0.417520302090896	0.757284132244511	1	0.865795491782585	0.570057224842246	0.982559885621293	1	0
ENSG00000067606.11	PRKCZ	1981908	2116834	1_2919222_T_C	2919222	TRUE	C	1_2919222_T_C_b37	1.98583389001055	0.905258347190149	-8.16714940765996	0.00142965145620546	0.872377804606913	0.288283097746	1.94126613741287	0.808508430210742	1.93473688950689	0.798362847942771	-8.16714940765974	0.00142965145620564	0.944576315330078	1	0.783652317528744	0.749693292765607	0.998386556283086	0.336696934127175	0
ENSG00000067715.9	SYT1	79257772	79845788	12_79396000_T_A	79396000	TRUE	A	12_79396000_T_A_b37	1.99503913869785	0.943848722207135	0	1	1.99598845566697	0.949498349508259	1.66186728940284	0.560909044848752	1.95573668457564	0.833364477688101	1.02073617495216	0.322380623497891	0.946636691785053	1	0.891296295075798	0.675246020882541	0.998386556283086	1	0
ENSG00000067798.9	NAV3	78224684	78606790	12_78488775_C_T	78488775	C	TRUE	12_78488775_C_T_b37	0.804795183710667	0.274282191679948	1.9984264294576	0.968357609704058	1.70828445301686	0.589123259129588	1.97225120145731	0.867700762617008	0.769477287553855	0.267305407032858	1.9984264294576	0.968357609704058	0.835779573676999	1	0.852720076930896	0.76298512038582	0.989705685533803	1	0
ENSG00000067829.14	IDH3G	153051220	153059978	X_153259635_A_G	153259635	A	G	X_153259635_A_G_b37	1.83498731924055	0.684582775639867	0	1	1.22911540846599	0.379943535908065	1.99285116789633	0.932618541530268	1.77050757110828	0.6319004404423	0	1	0.926337849282195	1	0.81481764396733	0.774824639223712	0.99709136628244	1	0
ENSG00000067900.6	ROCK1	18526866	18691812	18_18785191_C_CTT	18785191	C	CTT	18_18785192_TT_T_b37;18_18785193_T_TT_b37;18_18785191_CTT_C_b37;18_18785193_T_TTT_b37	1.99951891077717	0.98250080566155	0	1	1.1242758449157	0.34937547948466	1.99996112677832	0.995025350176043	1.99408108794842	0.938675678924306	0	1	0.948705167545661	1	0.807797797409478	0.785053964894359	0.998386556283086	1	0
ENSG00000067955.9	CBFB	67063018	67134961	16_66359014_A_T	66359014	A	TRUE	16_66359014_A_T_b37	0.487968524196503	0.218829362703569	0	1	1.90373010929966	0.756352680047821	1.91100376065401	0.76545712866165	0.907004332043698	0.295808417605377	0.176814521215647	0.176934567914184	0.813119702501962	1	0.87468408555253	0.740719264776049	0.991655555358937	1	0
ENSG00000068001.9	HYAL2	50355220	50360337	3_49979371_CA_C	49979371	CA	C	3_49979371_CA_C_b37;3_49979372_A_AA_b37	1.52684591889329	0.491539711161035	1.66798135299177	0.564472846315484	1.69684294997774	0.581909969833036	1.81956118792937	0.670996403314626	0.940021186518379	0.30322001715564	0.0464895134950893	0.162209064093768	0.89200521583939	1	0.850348754071836	0.714701332685526	0.991655555358937	1	0
ENSG00000068078.13	FGFR3	1795033	1810599	4_1996575_CAA_C	1996575	CAA	C	4_1996576_AA_A_b37;4_1996577_A_AA_b37;4_1996575_C_A_b37;4_1996575_CAA_C_b37;4_1996577_A_AAA_b37	1.98901672137026	0.916533606638105	0	1	1.76915746994905	0.63089980770183	1.99797772427519	0.964131444396787	1.99999089047992	0.997591829950085	0	1	0.945429163673352	1	0.858396672820992	0.780359602439185	0.999533623943438	1	0
ENSG00000068097.10	HEATR6	58120554	58156292	17_58167485_A_G	58167485	A	G	17_58167485_A_G_b37	1.15321045127575	0.357462148221727	0	1	0.0740760262301592	0.165205073350568	-0.303330516617279	0.129096921852581	1.9967636711101	0.954633822907806	0	1	0.857502430804106	1	0.724031762200151	0.421249098263339	0.998386556283086	1	0
ENSG00000068120.10	COASY	40713484	40718295	17_40717672_C_G	40717672	C	G	17_40717672_C_G_b37	1.07505334749021	0.336179486147499	0	1	1.99530577299834	0.945376134266513	1.9890198078831	0.916545292426377	0.987004712292446	0.314186328626549	0	1	0.85137591184373	1	0.891296295075798	0.772818568801945	0.991655555358937	1	0
ENSG00000068354.11	TBC1D25	48397844	48420997	X_47410247_T_C	47410247	TRUE	C	X_47410247_T_C_b37	1.98520350170156	0.903183453853724	0	1	1.98573055507222	0.904915062237729	1.77455040450286	0.634918606902638	1.94920456894874	0.821684900136106	0	1	0.944423249992014	1	0.890477618219832	0.701440630265852	0.998386556283086	1	0
ENSG00000068400.9	GRIPAP1	48830133	48858675	X_48813572_CGT_C	48813572	CGT	C	X_48813574_T_TGT_b37;X_48813572_CGT_C_b37;X_48813574_T_TGTGT_b37;X_48813574_T_TGTGTGT_b37	1.00615662109658	0.318804829924961	0	1	1.0638912632221	0.333280588261645	1.3726499758609	0.428329011754401	1.44406150417171	0.455901328852225	0	1	0.843596710339063	1	0.801223236572737	0.628178922230165	0.996097632301494	1	0
ENSG00000068489.8	PRR11	57232859	57282066	17_58230841_T_C	58230841	TRUE	C	17_58230841_T_C_b37	-6.87886341064768	0.00288491090800259	0	1	1.65744340245215	0.558357209678712	1.75060295657886	0.617499958018238	-4.85144373423191	0.00885696724942977	0	1	0.366967647218149	1	0.850172819717958	0.696800161402369	0.951838376779195	1	0
ENSG00000068615.12	REEP1	86441115	86565206	2_86511868_G_A	86511868	G	A	2_86511868_G_A_b37	1.61769518048959	0.536372309896365	0.689520925212264	0.252307934587774	1.87427327314504	0.722904525178516	1.25600293787147	0.388383477358259	1.99865973866895	0.970796305098941	-6.0788513453158	0.00447848238550409	0.899557093452384	1	0.868898587850428	0.608840149010613	0.998386556283086	0.600566356201387	0
ENSG00000068654.11	POLR1A	86247338	86333278	2_86293829_C_A	86293829	C	A	2_86293829_C_A_b37	1.91147789942306	0.766064473744744	0.91174907641971	0.296859072786246	-0.670372130526175	0.102232117337156	1.10559894008566	0.344287442495631	0.856411348408528	0.284895302505789	-0.549369754749932	0.110338262001094	0.936560876308235	1	0.656720422225465	0.585897466854799	0.990813541354	1	0
ENSG00000068724.11	TTC7A	47143295	47303276	2_47148163_G_A	47148163	G	A	2_47148163_G_A_b37	0.838088182768161	0.281069398985196	1.62159485302755	0.538458012929275	0.314604938517277	0.19420911543469	0.247801191077315	0.185600550079726	1.87809707061683	0.726979703804784	1.8475618249031	0.69621615535971	0.83651529851545	1	0.744185435500834	0.474243594345814	0.99709136628244	1	0
ENSG00000068781.16	STON1-GTF2A1L	48757063	49003654	2_48822381_G_A	48822381	G	A	2_48822381_G_A_b37	1.7257694597688	0.600507904793584	-1.4787992760489	0.0621598275248837	1.99729026770001	0.958484798131956	-1.04556523848737	0.0809579285992967	1.9873639913535	0.910498324802411	1.99989518567759	0.99183149102825	0.914360520814578	1	0.892314155176855	0.362678012292299	0.998386556283086	1	0
ENSG00000068878.10	PSME4	54091203	54197977	2_54891126_C_T	54891126	C	TRUE	2_54891126_C_T_b37	1.35874907783727	0.423258182852484	0	1	1.94303779224401	0.811363367460162	0.889109153760728	0.291888380310268	0.67575977167462	0.249832477785982	0	1	0.879981985720898	1	0.88082821434655	0.557937729365806	0.982559885621293	1	0
ENSG00000068912.9	ERLEC1	54014180	54045956	2_54588665_G_C	54588665	G	C	2_54588665_G_C_b37	1.82611944978544	0.676685818536515	0	1	1.86762822544551	0.715985466302483	-0.745078631112619	0.0975542781802772	1.9973073577562	0.95861580383376	0	1	0.925478342904007	1	0.867641568288339	0.383928078522175	0.998386556283086	1	0
ENSG00000069122.14	GPR116	46820248	46922680	6_46482513_G_T	46482513	G	TRUE	6_46482513_G_T_b37	0.498888430034185	0.220500407919123	0	1	0.437705460056577	0.211329571536014	1.97842120518271	0.883213142010087	0.254510106432463	0.186444721625665	0	1	0.813133674716552	1	0.755394181339967	0.764885052856088	0.982559885621293	1	0
ENSG00000069188.12	SDK2	71330522	71640228	17_71596643_G_A	71596643	G	A	17_71596643_G_A_b37	1.79854398676548	0.653548152056964	0	1	1.97209306319473	0.867327800462265	0.685389787801114	0.251561644718804	1.98851908887536	0.914670763687598	0.902028168019342	0.294711633606542	0.924064861843574	1	0.888103202973215	0.527732868092517	0.998386556283086	1	0
ENSG00000069275.12	NUCKS1	205681946	205719404	1_206487979_C_CAG	206487979	C	CAG	1_206487979_C_CAG_b37	1.69125686641337	0.578452474757882	1.50762733576198	0.482870818066363	1.95488060270009	0.831784633970124	0.780089898129063	0.269378295280394	0.905668327084641	0.295513439190452	1.63373398066187	0.545046676050624	0.909630767519359	1	0.882633050734805	0.543272070846195	0.991655555358937	1	0
ENSG00000069345.7	DNAJA2	46989298	47007699	16_46489385_A_T	46489385	A	TRUE	16_46489385_A_T_b37	-1.06631845944275	0.0799302967843357	0	1	0.883450012930098	0.290662545593691	1.25142882146451	0.386928981467045	-0.821038769465531	0.0930361756371936	0	1	0.70482012257697	1	0.784948817953473	0.607770339077349	0.964219714338847	1	0
ENSG00000069399.8	BCL3	45250961	45263301	19_44284652_T_TCCCTCCTCCCTCAGACCCAGGAGTCCAAGTCCCCAGTCCCTCCTCCCTCAGACCCACGAGTCCAAGCCCCCAGC	44284652	TRUE	TCCCTCCTCCCTCAGACCCAGGAGTCCAAGTCCCCAGTCCCTCCTCCCTCAGACCCACGAGTCCAAGCCCCCAGC	19_44284652_T_C_b37;19_44284652_T_TCCCTCCTCCCTCAGACCCAGGAGTCCAAGTCCCCAGTCCCTCCTCCCTCAGACCCACGAGTCCAAGCCCCCAGC_b37;19_44284652_T_*_b37;19_44284652_T_TCCCTCCTCCCTCAGACCCAGGAGTCCAAGCCCCCAGC_b37;19_44284652_T_TCCCTCCTCCCTCAGACCCACGAGTCCAAGCCCCCAGC_b37	1.71378956108106	0.592659267597035	0	1	1.79836118051594	0.653401277342826	0.338541935024523	0.197406573805458	1.98910049732581	0.916851380449108	0.946189794118027	0.30463119133982	0.913061300815642	1	0.860877019830621	0.484490610669803	0.998386556283086	1	0
ENSG00000069431.6	ABCC9	21950334	22094336	12_23038747_C_CT	23038747	C	CT	12_23038747_CT_C_b37;12_23038748_T_TT_b37	1.15064259871588	0.356734189390424	1.51505380686172	0.486190395307232	1.98990806214488	0.919980219133689	-0.525374458431543	0.11202818385378	1.81367151027735	0.665990114512054	1.51505380686172	0.486190395307232	0.857502430804106	1	0.890477618219832	0.398937843205206	0.99709136628244	1	0
ENSG00000069493.10	CLEC2D	9817564	9848413	12_9808721_G_T	9808721	G	TRUE	12_9808721_G_T_b37	-0.473512646024346	0.115778920445523	0.780186772635943	0.269397309332703	1.93909010363905	0.805063549307466	-3.32180884160243	0.0210601389432146	-5.69328579824855	0.00554266273193146	1.53912372755394	0.497214730632565	0.756987012626622	1	0.880187993456083	0.214723732460791	0.951838376779195	1	0
ENSG00000069535.12	MAOB	43625857	43741693	X_44471762_CTTTTT_C	44471762	CTTTTT	C	X_44471766_TT_T_b37;X_44471765_TTT_T_b37;X_44471767_T_TT_b37;X_44471762_CTTTTT_C_b37;X_44471764_TTTT_T_b37	1.70600031272534	0.587668763685913	0	1	0.393041534506665	0.204919875657017	1.98958247025212	0.918704049394632	1.62749916152643	0.541644242724675	0	1	0.911769761304596	1	0.755394181339967	0.773213873267167	0.99709136628244	1	0
ENSG00000069667.11	RORA	60780482	61521518	15_61470808_A_G	61470808	A	G	15_61470808_A_G_b37	1.87146416301698	0.719954989628042	0	1	0.424981944501496	0.209479764341819	-5.58009337190106	0.00590163831959502	-1.14067558250963	0.076362171582964	0	1	0.932371083985545	1	0.755394181339967	0.120150691567446	0.958006862945737	1	0
ENSG00000069696.6	DRD4	637292	640706	11_676004_C_T	676004	C	TRUE	11_676004_C_T_b37;11_676004_C_*_b37;11_676004_C_CGG_b37	-1.04280271355992	0.0810957906519843	1.72990690922506	0.603269333061943	1.41373659346823	0.44386768465905	1.60820302222578	0.531356343265841	0.114470549821135	0.16970701824439	-4.5393629656362	0.0105513125512228	0.70482012257697	1	0.83241099807374	0.66459766898712	0.982559885621293	0.755716584178645	0
ENSG00000069712.9	KIAA1107	92632541	92650280	1_92430467_AT_A	92430467	AT	A	1_92430468_TT_T_b37;1_92430469_T_TT_b37;1_92430467_ATT_A_b37;1_92430469_T_TTTT_b37	1.96508270779782	0.851769074897775	1.99728774635901	0.958465505619751	1.62180985475675	0.53857343501416	-1.53234296922278	0.0601826874638769	0.141470152156671	0.172794572821407	-0.377217506824309	0.123116663095815	0.940429997392621	1	0.848829653607309	0.324420613438116	0.982559885621293	1	0
ENSG00000069943.5	PIGB	55611157	55647846	15_55616226_C_T	55616226	C	TRUE	15_55616226_C_T_b37;15_55616226_C_G_b37	1.56977899715139	0.511880525444633	1.99242000467666	0.930621301394172	1.94893854710244	0.821226453715199	1.99099790648643	0.924410648541482	1.67396488993131	0.568003138975881	0	1	0.894870652201083	1	0.882126008253283	0.774017017706925	0.99709136628244	1	0
ENSG00000069956.7	MAPK6	52244302	52358462	15_52887741_GA_G	52887741	GA	G	15_52887741_GA_G_b37;15_52887742_A_AA_b37;15_52887741_G_A_b37	1.8110696879121	0.663808404510763	1.93048324051711	0.792041680987145	1.70998333811417	0.590209853145936	1.73654252977076	0.60775471458816	1.98213463391608	0.89367034068306	0	1	0.924064861843574	1	0.852996990364097	0.693349844901135	0.998386556283086	1	0
ENSG00000069966.14	GNB5	52413116	52483566	15_52504142_T_C	52504142	TRUE	C	15_52504142_T_C_b37	0.937221194714766	0.30258225853717	1.65875257277048	0.559110066797168	1.05716495176762	0.331549804747431	1.8911544516975	0.741462309817047	0.705146329409672	0.255155404012561	1.51546571040626	0.486375616665811	0.840982179809648	1	0.80103983997831	0.732507381563471	0.984142716549741	1	0
ENSG00000069974.11	RAB27A	55495163	55611311	15_55169197_C_A	55169197	C	A	15_55169197_C_A_b37	1.97297478488417	0.869421398710484	0	1	1.14279769668428	0.354522793199835	0.95796854256696	0.307349478906706	1.84456727341603	0.693396788622103	0	1	0.941158279356373	1	0.808911081356097	0.566328934447297	0.99709136628244	1	0
ENSG00000070018.4	LRP6	12268958	12419946	12_11821334_G_T	11821334	G	TRUE	12_11821334_G_T_b37;12_11821335_TT_T_b37;12_11821336_T_TT_b37;12_11821334_GTT_*_b37	1.13030577703216	0.351039974547176	0	1	1.13186713964365	0.351472730908544	0.619003183593577	0.239931426215079	1.77553731758871	0.635660415305502	0	1	0.856417198966381	1	0.807934120955692	0.51951180488846	0.99709136628244	1	0
ENSG00000070019.3	GUCY2C	14765575	14849519	12_14852299_A_G	14852299	A	G	12_14852299_A_G_b37	1.8172377060057	0.669010037480893	1.96712003015273	0.856109856218935	1.41075397167174	0.44271082306676	0.427192315153434	0.209799737883065	1.98145280423319	0.891672590512002	1.99141243768827	0.926166445045801	0.92427326533496	1	0.83241099807374	0.494897318683351	0.998386556283086	1	0
ENSG00000070081.11	NUCB2	17229699	17371521	11_17290219_C_CTT	17290219	C	CTT	11_17290220_T_TT_b37;11_17290220_T_TTT_b37;11_17290219_C_T_b37;11_17290219_CT_C_b37;11_17290220_T_TTTT_b37	1.96551412408121	0.852677101856732	-2.76584661917627	0.0290297786247096	1.8965067972988	0.747677254501093	-0.419197872553923	0.119856288613618	1.91537448904182	0.771124250687605	-0.463949499067212	0.116485558164145	0.940429997392621	1	0.873641591166828	0.406893354740513	0.99709136628244	1	0
ENSG00000070087.9	PFN2	149682690	149768575	3_149176378_A_G	149176378	A	G	3_149176378_A_G_b37	0.848366201690624	0.283207399449226	-3.96713092687332	0.0145749759578681	1.30182474590083	0.403397515406869	-1.096299967709	0.0784704539647002	-0.721543960977897	0.099002209532427	0.661454923021438	0.247290709848802	0.837664626852459	1	0.818207435767881	0.356951806827449	0.97144226113152	1	0
ENSG00000070159.9	PTPN3	112137745	112260590	9_111225412_T_C	111225412	TRUE	C	9_111225412_TATATATATACATATATATATATAC_T_b37;9_111225412_T_C_b37;9_111225412_TATATATATACATATATATATATAC_*_b37	-0.850267249932131	0.0913587488827069	0	1	-2.50940378558266	0.0337089888715962	-6.29573848962423	0.00397382173639064	0.240926399667615	0.18474010840902	0	1	0.724437949790071	1	0.533566951991306	0.100208640629561	0.982559885621293	1	0
ENSG00000070182.13	SPTB	65213001	65346601	14_64504362_G_T	64504362	G	TRUE	14_64504362_G_T_b37	-1.60275535866708	0.0576838903439415	0	1	1.97955585808631	0.886303597257451	0.0125411601493397	0.158606833782509	-0.175584376903544	0.140216245679262	0	1	0.663309334621903	1	0.890010848693531	0.449100907305292	0.982559885621293	1	0
ENSG00000070190.8	DAPP1	100737989	100791311	4_101087087_T_A	101087087	TRUE	A	4_101087087_T_A_b37	1.96531690636471	0.852261281388636	1.57411764260223	0.51401636074622	1.94782586565725	0.819322400591986	-3.76248026596841	0.0163719451861777	0.211694643576493	0.181132774770195	-3.34582525092242	0.0207719486872985	0.940429997392621	1	0.881342789635996	0.193721945842535	0.982559885621293	0.932994060569205	0
ENSG00000070214.11	SLC44A1	108006902	108201452	9_108008675_G_C	108008675	G	C	9_108008675_G_C_b37;9_108008675_G_T_b37;9_108008675_G_*_b37	1.98536789585319	0.903720155773586	1.65213493147689	0.555324158067034	0.870538330690806	0.287890194912294	-4.77396377411128	0.00924971776493615	0.538583633307553	0.226704896410426	0	1	0.944479245055399	1	0.783652317528744	0.146617707946426	0.982559885621293	1	0
ENSG00000070366.9	SMG6	1963132	2207065	17_2966543_TA_T	2966543	TA	TRUE	17_2966543_TA_T_b37	1.83847747019604	0.687758611791543	0	1	-0.201064766688205	0.137915444542972	1.82355869738103	0.67444953639591	1.51902081739036	0.487979121619467	0	1	0.926381455486475	1	0.7010993571669	0.714956964365754	0.99709136628244	1	0
ENSG00000070367.11	EXOC5	57670517	57735726	14_57927383_T_A	57927383	TRUE	A	14_57927383_T_A_b37	1.95538378248739	0.832711303041236	0	1	0.471978622036431	0.216409643681827	-0.115640026059054	0.145801088377999	1.84935577847978	0.697920475841384	0	1	0.940429997392621	1	0.757579519193294	0.436871879562358	0.99709136628244	1	0
ENSG00000070371.11	CLTCL1	19166985	19279239	22_19280168_A_G	19280168	A	G	22_19280168_A_G_b37	1.84013112162393	0.689277265927933	1.33078172568344	0.413324284980061	-1.48386481123589	0.0619698504301248	1.96347887731326	0.848443326994653	1.53774056777797	0.496569913419418	0	1	0.927137667424325	1	0.608342216297758	0.759196123362176	0.99709136628244	1	0
ENSG00000070404.5	FSTL3	676391	683385	19_250819_A_AAAAT	250819	A	AAAAT	19_250819_A_AAAAT_b37	1.77555431062433	0.63567320551246	0	1	-4.32895372010626	0.0118782373458958	-1.00203839810774	0.0831598275108493	1.97411259469072	0.872175600409584	1.45714842767734	0.461253339217392	0.919145376043974	1	0.43357500125627	0.365633346476507	0.998386556283086	1	0
ENSG00000070413.14	DGCR2	19023794	19109967	22_19894385_G_A	19894385	G	A	22_19894385_G_A_b37;22_19894385_G_GCA_b37	1.37787615119873	0.430259143780873	0	1	1.90724692495291	0.760705939055948	1.94439363454171	0.813580092685702	1.2788640753995	0.395771557909583	0	1	0.881365489274871	1	0.875025513710679	0.751343960619809	0.993658267907304	1	0
ENSG00000070444.10	MNT	2287353	2304412	17_2278064_T_G	2278064	TRUE	G	17_2278064_T_G_b37	-2.97719222764522	0.0256836346251751	0	1	1.28620945778584	0.398188308510654	0.715423533717285	0.257049849796406	-4.00860785943246	0.0142362548569919	1.77214049262329	0.633115533579237	0.564406141225721	1	0.815466411662666	0.53139154056175	0.951838376779195	1	0
ENSG00000070476.10	ZXDC	126156443	126194762	3_126202257_G_A	126202257	G	A	3_126202257_G_A_b37	1.13088511373553	0.351200462103673	-2.75450313489364	0.029221728196784	1.58724263811678	0.52057328486033	1.104964477262	0.344116367124103	1.71307755344151	0.592199482338837	0.0690342422660706	0.164652824869446	0.856417198966381	1	0.846526486267799	0.585711850860265	0.99709136628244	1	0
ENSG00000070501.7	POLB	42195971	42229326	8_42186579_T_C	42186579	TRUE	C	8_42186579_T_C_b37	-0.0591249893855093	0.151297027966264	1.82228761352007	0.673346595033147	-10.7289175257833	0.00036004487550218	0.940219372445654	0.303265224045705	-3.16341772223677	0.0230674614100828	1.10772417554563	0.344861325380691	0.786429116308348	1	0.152816213823761	0.563930231336887	0.951838376779195	1	0
ENSG00000070540.8	WIPI1	66417088	66453654	17_65618372_CA_C	65618372	CA	C	17_65618375_A_AA_b37;17_65618374_AA_A_b37;17_65618373_AAA_A_b37;17_65618372_C_A_b37;17_65618375_A_AAA_b37;17_65618372_CAAA_C_b37	1.88240037126752	0.731652609598754	0	1	1.96725317797495	0.856398321422834	1.95690635911183	0.835549051453761	1.89832661180594	0.749830669650757	1.91262232006602	0.767537744134856	0.934782916517033	1	0.88696063840965	0.756076425119899	0.99709136628244	1	0
ENSG00000070614.10	NDST1	149865380	149937773	5_148871500_T_G	148871500	TRUE	G	5_148871500_T_G_b37	-3.18461303527738	0.0227877463015983	0	1	1.97492853290578	0.874189110462392	1.25279047111258	0.387361151079893	-1.59407712601751	0.0579858160603717	0	1	0.555289578037933	1	0.889022721666769	0.608035938405835	0.951838376779195	1	0
ENSG00000070669.12	ASNS	97481429	97501854	7_97600785_T_C	97600785	TRUE	C	7_97600785_T_C_b37	1.93921450699304	0.805258716691414	-2.45665935979628	0.0347654241055449	1.77020980209954	0.631679437223473	1.97680623886231	0.878954283588024	1.9997565722615	0.987551773722966	-0.365654878621399	0.124031853623019	0.939521979376369	1	0.858396672820992	0.76423428716697	0.998595810329888	1	0
ENSG00000070718.7	AP3M2	42010463	42029191	8_42010602_G_A	42010602	G	A	8_42010602_G_A_b37	-0.352344771557	0.125094721471482	0.493031520863951	0.219602252936067	-0.608665318914973	0.106281178030223	-0.239838699878646	0.13449500945223	-1.90903770594286	0.0480270898555276	-0.000507604697077113	0.157246539447139	0.766670561228019	1	0.661393869563387	0.42548870074363	0.951838376779195	1	0
ENSG00000070731.5	ST6GALNAC2	74559791	74583038	17_74583753_C_G	74583753	C	G	17_74583753_C_G_b37	0.525753194448043	0.224676836967516	1.93378761567942	0.796933551373041	1.81177138542671	0.664395033485697	-1.19133193592688	0.0740296712676563	-1.79748943923005	0.0513294912728617	0	1	0.814941486879679	1	0.862033148483622	0.347521498357429	0.951838376779195	1	0
ENSG00000070756.9	PABPC1	101698043	101735037	8_102610469_AT_A	102610469	AT	A	8_102610470_T_TT_b37;8_102610470_T_TTT_b37;8_102610469_AT_A_b37	0.904382884151119	0.295229980186689	0	1	1.62856945132557	0.542225527341645	1.09412642188295	0.341211655720852	1.78421195203873	0.642268127234904	0.0968638538058713	0.167727704194578	0.838829067741104	1	0.848829653607309	0.583697946794765	0.99709136628244	1	0
ENSG00000070761.3	C16orf80	58147495	58163354	16_57148819_A_G	57148819	A	G	16_57148819_A_G_b37	1.14917149849884	0.356318064348145	1.75067899860528	0.617553587497745	1.99329460320496	0.934736979958117	1.9979256937097	0.963673263717645	1.19876176286289	0.370723414662847	1.77992762507211	0.638984777845444	0.857502430804106	1	0.89106404188762	0.780311886417984	0.993658267907304	1	0
ENSG00000070770.4	CSNK2A2	58191810	58231824	16_58255468_TTGTGTGTG_T	58255468	TTGTGTGTG	TRUE	16_58255470_GTGTGTGTG_G_b37;16_58255478_G_GTG_b37;16_58255468_TTGTGTGTGTG_T_b37;16_58255476_GTG_G_b37;16_58255478_G_GTGTG_b37	1.83517352069384	0.684751215631092	-1.73773796838418	0.0531964155369645	-0.563023659991359	0.109389186762185	-0.144852723839904	0.1430487632908	0.202921311957198	0.18006606885465	-0.481964898668139	0.115158306713011	0.926337849282195	1	0.663644478693099	0.43506517483108	0.982559885621293	1	0
ENSG00000070778.8	PTPN21	88932121	89021077	14_88758710_T_C	88758710	TRUE	C	14_88758710_T_C_b37	-1.35873921766279	0.0668492299974944	0	1	1.65437820032457	0.5566020484748	-0.403557353986116	0.121059680839445	-5.14342496875133	0.0075239324779171	1.68909645462054	0.577126262390085	0.682374576168202	1	0.849984262053685	0.408571709018844	0.951838376779195	1	0
ENSG00000070831.11	CDC42	22379119	22419437	1_21650125_AAAAAT_A	21650125	AAAAAT	A	1_21650125_AAAAATAAAATAAAATAAAAT_A_b37;1_21650135_TAAAATAAAAT_T_b37;1_21650145_T_TAAAAT_b37;1_21650140_TAAAAT_T_b37;1_21650145_T_TAAAATAAAAT_b37	0.833694794549501	0.280161723943439	0	1	1.84303796236736	0.691969037095648	1.96558950399503	0.852836360225081	1.30562254352412	0.404679424497963	0	1	0.83651529851545	1	0.865301468223833	0.760216756021127	0.993658267907304	1	0
ENSG00000070882.8	OSBPL3	24836157	25021253	7_25897802_A_C	25897802	A	C	7_25897802_A_C_b37	0.202561451918655	0.180022470645329	1.79697017986064	0.652286297487457	0.345296064706645	0.198319907659071	1.39356683610799	0.436133956414999	-1.18181488008327	0.0744619818673464	0	1	0.804351869407028	1	0.748518237446087	0.631478503092719	0.951838376779195	1	0
ENSG00000071051.9	NCK2	106361353	106510730	2_106471327_C_A	106471327	C	A	2_106471327_C_A_b37	1.35560616994053	0.422124191794841	1.60458309245814	0.529465699608132	1.92306843821984	0.78149955116907	1.28957856224542	0.399303940275656	1.65361697952176	0.55616779053575	1.47022277648125	0.46670053438969	0.879665175743218	1	0.876896944240543	0.613752799423659	0.99709136628244	1	0
ENSG00000071073.8	MGAT4A	99235568	99347589	2_98662192_C_T	98662192	C	TRUE	2_98662192_C_T_b37	1.26001866985894	0.38966685880129	0	1	-3.36760569555804	0.0205141179421031	-0.497002860973225	0.114063185522226	1.01301905369701	0.320481378734719	0	1	0.869286387717735	1	0.484282321705341	0.40082467654279	0.991655555358937	1	0
ENSG00000071189.17	SNX13	17830384	17980124	7_16970038_G_C	16970038	G	C	7_16970038_G_C_b37	1.85664270827419	0.704965961304487	0.768961155174566	0.267205102589194	1.03388345509165	0.325650614783273	0.784930622690126	0.270330463626244	1.04906672915149	0.329481854982307	1.58623869937014	0.520066564994938	0.92983372594879	1	0.796308950302749	0.543732495753343	0.991655555358937	1	0
ENSG00000071243.11	ING3	120590802	120617270	7_121080523_G_A	121080523	G	A	7_121080523_G_A_b37	0.414476847649894	0.207966918328766	0	1	-2.18340240572206	0.0408216703288832	-0.710542813005304	0.0996870660071715	1.28025037128646	0.39622604774714	-1.50126566901281	0.0613219473495534	0.812628566364697	1	0.545675579202902	0.385331500559564	0.993658267907304	1	0
ENSG00000071282.7	LMCD1	8543392	8609805	3_8807356_G_A	8807356	G	A	3_8807356_G_A_b37	0.0735767768981077	0.165150294039489	0	1	1.90358750522796	0.756178011065515	0.295309107570574	0.191675651540986	0.447459532503444	0.212760790620261	0	1	0.793619665653882	1	0.87468408555253	0.479427988092	0.982559885621293	1	0
ENSG00000071539.9	TRIP13	892757	919472	5_601642_G_A	601642	G	A	5_601642_G_A_b37	1.99613126085342	0.950404208105758	0	1	0.285467675876589	0.190398378999306	1.89742430632941	0.748760324924778	1.9842119740365	0.900008656371561	0	1	0.946636691785053	1	0.740505681313447	0.734722800362118	0.998386556283086	1	0
ENSG00000071553.12	ATP6AP1	153656977	153664862	X_152747816_T_A	152747816	TRUE	A	X_152747816_T_A_b37	1.77193445592957	0.632961922872471	0	1	0.938344670202696	0.302837946071814	-0.158958522586545	0.141740732130747	1.96853921367619	0.859216288046466	0	1	0.918751229349213	1	0.789940539616288	0.433780467748866	0.998386556283086	1	0
ENSG00000071859.10	FAM50A	153672472	153679002	X_153669769_C_T	153669769	C	TRUE	X_153669769_C_T_b37;X_153669769_C_G_b37	1.8475306497678	0.696186640248385	0	1	1.98924373066916	0.917397557570648	1.99994424710849	0.994042422179085	1.82616788153814	0.676728299325138	0	1	0.928550128278961	1	0.890477618219832	0.784621614720383	0.99709136628244	1	0
ENSG00000071889.12	FAM3A	153733349	153744566	X_153744745_G_A	153744745	G	A	X_153744745_G_A_b37	1.17241432688479	0.362971587099894	0	1	1.55354817889429	0.504024761873707	0.865712097581081	0.286862566225606	0.591941412717006	0.235378946300824	1.86115897640366	0.709435920783629	0.860317964678817	1	0.845599212608737	0.554671844944811	0.982559885621293	1	0
ENSG00000071894.10	CPSF1	145618443	145634753	8_145621556_A_G	145621556	A	G	8_145621556_A_G_b37	1.91745062272389	0.773871847054858	1.98983795900836	0.919703710342266	1.20388057355831	0.372256135690614	1.04836388709009	0.32930318823798	1.99769301597257	0.961691478057558	1.47158178471454	0.467272634759345	0.937302149550834	1	0.812663020288437	0.578747505251633	0.998386556283086	1	0
ENSG00000071909.14	MYO3B	171034654	171511681	2_171006361_CGTCTGAGAAGTGAGGAGACCCTCTGCCTGGCAACCGCCCT_C	171006361	CGTCTGAGAAGTGAGGAGACCCTCTGCCTGGCAACCGCCCT	C	2_171006361_CGTCTGAGAAGTGAGGAGACCCTCTGCCTGGCAACCGCCCT_C_b37	1.03600873278378	0.326183325334261	1.99486916094475	0.942896463974806	1.68205814402131	0.572847147216569	1.6407601903627	0.548928729136712	0.434400330586186	0.21084720087323	1.94078124180396	0.807735012827555	0.845736775144117	1	0.850348754071836	0.670683406456075	0.982559885621293	1	0
ENSG00000071967.7	CYBRD1	172378756	172414643	2_172381340_A_T	172381340	A	TRUE	2_172381340_A_T_b37	1.84031635361612	0.689447942920009	1.21700797472386	0.376227631312195	1.95084930000485	0.824547763721162	-0.598479694127036	0.106966280214977	1.97118610227631	0.865209448633084	1.99569699591189	0.947698448963509	0.927137667424325	1	0.882126620710795	0.395869759387843	0.998386556283086	1	0
ENSG00000071991.4	CDH19	64168319	64271375	18_64658732_C_CAAAAAAAAAAAAAA	64658732	C	CAAAAAAAAAAAAAA	18_64658732_C_CAAAAAAA_b37;18_64658732_C_CAAAAAAAAAAAAAAA_b37;18_64658732_C_CAAAAAAAAAAAAAA_b37;18_64658732_C_CAAAAAAAAAAAAA_b37;18_64658732_C_CAAAAAAAA_b37;18_64658732_C_CAAAAAAAAAAAA_b37	1.98060219504373	0.889232052037213	0	1	1.3832551895498	0.432259513135	0.877802204233376	0.289445703421713	1.69764056857707	0.58240703616898	0	1	0.943257840884687	1	0.831124833693673	0.556306926166454	0.99709136628244	1	0
ENSG00000072042.8	RDH11	68143517	68162531	14_68069784_G_GTTTGTTTTGTTTTGT	68069784	G	GTTTGTTTTGTTTTGT	14_68069784_G_GTTTGTTTTGT_b37;14_68069784_G_GTTTGTTTTGTTTTGT_b37;14_68069784_G_GTTTGT_b37	-2.82012490624606	0.0281293068061317	0	1	1.99246738622446	0.93083793423174	1.69705880505217	0.582044403962992	-4.11098305985774	0.0134344384886213	0	1	0.57255730973298	1	0.890675468565237	0.685556920048992	0.951838376779195	1	0
ENSG00000072062.9	PRKACA	14202499	14228896	19_14688725_G_A	14688725	G	A	19_14688725_G_A_b37	1.87028772489793	0.718730548605369	0	1	0.838835978224779	0.281224263333711	1.14437422505534	0.35496568955399	1.42405036535138	0.447904328644976	0	1	0.932142368766016	1	0.779958118489126	0.59041717978577	0.996097632301494	1	0
ENSG00000072110.9	ACTN1	69340859	69446157	14_69396103_A_G	69396103	A	G	14_69396103_A_G_b37	1.6549012601829	0.556900814548708	1.93496421467967	0.798706766314191	1.14565055078083	0.355324804542197	1.81983778600215	0.671233873456423	1.74210238890487	0.611568216994731	1.19865594040562	0.370691821393252	0.902709831093321	1	0.808911081356097	0.714701332685526	0.99709136628244	1	0
ENSG00000072133.6	RPS6KA6	83318983	83442933	X_82747481_T_TA	82747481	TRUE	TA	X_82747482_AA_A_b37;X_82747483_A_AA_b37;X_82747481_TAA_T_b37;X_82747483_A_AAA_b37	-0.909926815020299	0.0880358695416051	0	1	0.917249798963667	0.298083130977807	1.98197896174747	0.893210850980448	0.432517772631172	0.210573032373029	-4.92081296196852	0.00851982353567823	0.720061348880468	1	0.787607216539336	0.766721980214273	0.982559885621293	0.734294361985625	0
ENSG00000072134.11	EPN2	19118927	19240028	17_19092957_T_C	19092957	TRUE	C	17_19092957_T_C_b37	1.87475158431766	0.723410432738343	0	1	1.31634744851044	0.40833181152594	0.485335745083148	0.218428739678646	1.7715094291018	0.632645313016637	0	1	0.933330197256148	1	0.82043792189964	0.501187900658502	0.99709136628244	1	0
ENSG00000072135.8	PTPN18	131113579	131132982	2_131252619_A_C	131252619	A	C	2_131252619_A_C_b37	1.98360558296736	0.898116775980059	0	1	1.11250153231572	0.346156100848634	1.8432805323464	0.692194959945156	1.84168026740099	0.690708232802551	0	1	0.943375087999845	1	0.806573033626933	0.720119463101192	0.99709136628244	1	0
ENSG00000072163.14	LIMS2	128395955	128439360	2_128684961_CA_C	128684961	CA	C	2_128684962_AA_A_b37;2_128684963_A_AA_b37;2_128684961_CAA_C_b37;2_128684963_A_AAA_b37;2_128684961_C_A_b37	1.56219773030671	0.508185117975194	0	1	0.135524212065548	0.172109117716353	0.625115179751901	0.240974373817758	1.99159788930615	0.926965773098591	-3.24398764635407	0.0220227387628892	0.893977554034084	1	0.727183696825742	0.51984529724128	0.998386556283086	0.932994060569205	0
ENSG00000072195.10	SPEG	220299567	220363009	2_220847565_AT_A	220847565	AT	A	2_220847565_AT_A_b37;2_220847566_T_TT_b37;2_220847565_A_T_b37	-2.26855471690419	0.0388239388513416	1.99148876941217	0.926494383253332	-1.7707666402348	0.0521557227777828	-1.67931394386551	0.0550915142321449	1.22660887153779	0.379170019753094	-2.89497482293746	0.0269349661802602	0.621902361712852	1	0.58294214934804	0.314854972091173	0.993658267907304	0.961988300365473	0
ENSG00000072210.14	ALDH3A2	19551448	19580911	17_19370076_C_CA	19370076	C	CA	17_19370076_C_A_b37;17_19370077_A_AA_b37;17_19370076_CA_C_b37	0.123196062621901	0.17069784615249	0	1	1.69488052743395	0.580690629404851	-0.27811586312373	0.131211187606288	0.77254564884106	0.267902677956691	-0.233318978994703	0.135063444070353	0.801499271392544	1	0.850348754071836	0.422745083482227	0.989795714923875	1	0
ENSG00000072274.8	TFRC	195754053	195809060	3_195707059_A_C	195707059	A	C	3_195707059_A_T_b37;3_195707059_A_C_b37	1.0186815066927	0.321873508059876	1.22280476418837	0.378000311287707	1.97964837074232	0.88655939080152	1.28470176375595	0.397690517062787	1.47762973450108	0.469832341858227	1.86816783772792	0.716539902935658	0.843720799463308	1	0.890010848693531	0.613138052442546	0.99709136628244	1	0
ENSG00000072364.8	AFF4	132211070	132299326	5_132544999_G_C	132544999	G	C	5_132544999_G_C_b37	1.55176139499963	0.503172601736795	0	1	1.94390417471686	0.812776595352825	1.86024699690824	0.708526684172272	1.72783691273025	0.601884432293365	0	1	0.892762577442207	1	0.88082821434655	0.725085485852014	0.99709136628244	1	0
ENSG00000072415.4	MPP5	67707825	67802536	14_66854685_T_C	66854685	TRUE	C	14_66854685_T_C_b37	1.69210025620737	0.578971855115478	1.25391188977255	0.38771759152157	-0.125246895386454	0.144889431855259	0.800176924569541	0.273357042678091	1.99981780418943	0.989230486943024	0	1	0.909630767519359	1	0.708529115212219	0.545819421020178	0.998909411699847	1	0
ENSG00000072422.12	RHOBTB1	62629195	62761198	10_62628075_T_A	62628075	TRUE	A	10_62628075_T_A_b37	1.93585130273505	0.800054994079678	0	1	0.46269292038528	0.215019086445384	1.25652446257823	0.388549809120859	1.48263684616495	0.471968658018665	0	1	0.939521979376369	1	0.757094723052074	0.60887771888596	0.99709136628244	1	0
ENSG00000072501.13	SMC1A	53401069	53449677	X_53719770_GCA_G	53719770	GCA	G	X_53719786_ACA_A_b37;X_53719788_A_ACA_b37;X_53719784_ACACA_A_b37;X_53719788_A_ACACA_b37;X_53719788_A_ACACACA_b37;X_53719770_GCACACACACACACACACA_*_b37	1.26662350160723	0.391790918580929	0	1	0.378290326731303	0.20285356275278	1.5338358264728	0.494757141115407	0.101427321728124	0.168238168784066	0.636451740602524	0.242923482643975	0.869460785472804	1	0.753352911020972	0.653661036657444	0.982559885621293	1	0
ENSG00000072506.8	HSD17B10	53458205	53461320	X_53380543_C_A	53380543	C	A	X_53380543_C_A_b37	1.97122192420261	0.865292460479066	0	1	1.9509958111887	0.824805207835166	-0.417738430214513	0.119968016904907	1.59221662625555	0.523096726758995	0	1	0.940881303663828	1	0.882145684076803	0.406922726285684	0.99709136628244	1	0
ENSG00000072518.16	MARK2	63606399	63678491	11_62633592_CT_C	62633592	CT	C	11_62633595_T_TT_b37;11_62633594_TT_T_b37;11_62633593_TTT_T_b37;11_62633592_CTTT_C_b37	1.98000151696715	0.887541320769383	0	1	1.14416402875895	0.354906595072223	-0.730782803691454	0.0984310286438213	1.65659947938116	0.557872922806981	0	1	0.942687584257169	1	0.808911081356097	0.384328008747569	0.99709136628244	1	0
ENSG00000072682.14	P4HA2	131527530	131631008	5_131627832_G_GA	131627832	G	GA	5_131627832_G_GA_b37;5_131627832_G_GAA_b37;5_131627832_G_GAAA_b37;5_131627832_G_A_b37;5_131627832_G_GAAAA_b37	1.4114831429381	0.442993214637373	1.77685546331304	0.636654314091953	0.913811965086325	0.297317363056005	-0.00339344483450077	0.15694749362759	1.98316547262289	0.896765854177149	0	1	0.884889777598938	1	0.787607216539336	0.447917526195832	0.998386556283086	1	0
ENSG00000072736.14	NFATC3	68118653	68263162	16_68140639_T_G	68140639	TRUE	G	16_68140639_T_G_b37	1.96775116824847	0.857482623299611	-0.366310091801779	0.123979791681	1.17673369521344	0.364226902684063	0.168854177159119	0.175992266545733	1.97546880228492	0.8755408839379	0.504454394679215	0.221358017396946	0.940659198945272	1	0.811615659166735	0.466368751159334	0.998386556283086	1	0
ENSG00000072756.12	TRNT1	3168599	3192563	3_3188362_A_G	3188362	A	G	3_3188362_A_G_b37	1.42200987700085	0.447101208625922	-1.33678623099058	0.0677468095949063	-0.136335564522369	0.143845132403599	1.59632396941856	0.525196882064681	1.92468629741984	0.783751562256019	1.46587012589748	0.464875730968226	0.885382525076251	1	0.708529115212219	0.663618933226362	0.997545684849072	1	0
ENSG00000072778.15	ACADVL	7120443	7128592	17_8076911_A_G	8076911	A	G	17_8076911_A_G_b37	1.51286416898279	0.48520773406617	1.36078951002742	0.423996834832985	1.92889549348206	0.789735356716869	1.35028350297557	0.42021405748731	1.82744186575474	0.677848248366941	1.81884937668656	0.670386272156275	0.890838284963809	1	0.878433436938059	0.624272240973495	0.99709136628244	1	0
ENSG00000072832.10	CRMP1	5749810	5894785	4_5882033_G_C	5882033	G	C	4_5882033_G_C_b37	-1.7763174700608	0.0519829483837177	1.97873580532837	0.884061531833399	1.72454452181569	0.5996954471406	-3.30191862872698	0.0213019477609789	0.426310883459337	0.209672072385657	0.522283118436235	0.224132079283795	0.655091785242575	1	0.854160508405665	0.21537851184754	0.982559885621293	1	0
ENSG00000072840.8	EVC	5712923	5830772	4_6088242_T_C	6088242	TRUE	C	4_6088242_T_C_b37	-1.09387170082687	0.0785876143622496	0	1	1.98387567632585	0.898954971273488	-0.0569761265808211	0.151510573646348	1.32223622940796	0.410357826810834	-0.489044389112678	0.114641313526223	0.704264053289649	1	0.890477618219832	0.442001049329876	0.993658267907304	1	0
ENSG00000072858.6	SIDT1	113251142	113348425	3_113251079_G_A	113251079	G	A	3_113251079_G_A_b37	-3.88415464221112	0.0152777304919617	1.95650046100218	0.834787499141277	1.99930097741799	0.978907159439784	-6.75799869419075	0.00308247116864043	0.624548475090251	0.240877440076272	-11.9511151777463	0.000187626320371806	0.526327272986365	1	0.894202769747849	0.0890477469519511	0.982559885621293	0.132563513763868	1
ENSG00000072952.14	MRVI1	10594637	10715535	11_10989305_A_AT	10989305	A	AT	11_10989305_AT_A_b37;11_10989306_T_TT_b37;11_10989306_T_TTT_b37	1.60707794672271	0.53076743181358	0.444755067790993	0.212362814076463	1.98131790320735	0.891281788737876	1.68128161363984	0.572378867611241	1.93529625847145	0.799210265015552	-2.81771846236666	0.0281686070605579	0.896768275833916	1	0.890010848693531	0.680466415583706	0.998386556283086	0.97222166495506	0
ENSG00000072954.2	TMEM38A	16771937	16800840	19_17505196_T_G	17505196	TRUE	G	19_17505196_T_G_b37	0.385416822368597	0.203848743408332	0	1	1.95345790716328	0.829193409452136	-2.11655110570337	0.0424655672093697	1.69858866973436	0.582998993343663	1.97943094800871	0.885959161440911	0.812195830762731	1	0.882570707025104	0.285517196179538	0.99709136628244	1	0
ENSG00000072958.4	AP1M1	16308388	16346160	19_17324948_C_T	17324948	C	TRUE	19_17324951_TT_T_b37;19_17324950_TTT_T_b37;19_17324948_C_T_b37;19_17324952_T_TT_b37;19_17324948_CTTTT_C_b37	1.74633334285022	0.614505023297137	0	1	1.84605027594125	0.694789078704843	1.0405833058544	0.327333885040856	1.99072814177066	0.923289864840997	0	1	0.916032896310266	1	0.865381204880934	0.577106713311854	0.998386556283086	1	0
ENSG00000073008.10	PVR	45147097	45166850	19_45158751_GT_G	45158751	GT	G	19_45158751_GT_G_b37	1.96013337331897	0.841741580875909	1.85256512406431	0.700998834553971	1.32454356028484	0.411155687264189	1.9884994959923	0.914598263373093	1.99650136436162	0.952833218910314	1.79126840487834	0.647763388256475	0.940429997392621	1	0.821508207855452	0.772560945538695	0.998386556283086	1	0
ENSG00000073060.11	SCARB1	125261401	125367214	12_125264620_C_T	125264620	C	TRUE	12_125264620_C_T_b37	1.58936648149756	0.521648131434096	0	1	1.28602687559805	0.398127977883719	0.957538439101882	0.307249668268328	1.96780512753799	0.857600629327216	0	1	0.896107747437976	1	0.815466411662666	0.566328934447297	0.998386556283086	1	0
ENSG00000073067.9	CYP2W1	1022834	1029276	7_1094508_T_C	1094508	TRUE	C	7_1094508_T_C_b37	0.477172990922327	0.217192183281431	0	1	-0.23149834067658	0.135222659646126	1.78108643660721	0.639868978263294	1.37239943100894	0.428236809252135	1.83470666309154	0.68432909991747	0.813119702501962	1	0.69987336216215	0.704737384773525	0.994521903207609	1	0
ENSG00000073111.9	MCM2	127317065	127341276	3_126403776_G_GCAAAAGTA	126403776	G	GCAAAAGTA	3_126403776_G_GCAAAAGTA_b37	1.6558034886998	0.557416874084399	0	1	1.89775536064349	0.749152427638701	1.98111042432629	0.890683527202938	1.75019856275276	0.617214926288284	0	1	0.902709831093321	1	0.873901470382748	0.7659137175927	0.99709136628244	1	0
ENSG00000073146.11	MOV10L1	50528307	50600119	22_50524285_C_T	50524285	C	TRUE	22_50524285_C_T_b37	1.49917100721109	0.479136096271179	1.58479370992632	0.519338756417424	1.98565051301034	0.90465002323539	0.00473471554232674	0.157791434702157	0.588177100458097	0.234754017144997	0	1	0.888819168384303	1	0.890477618219832	0.448813283649983	0.982559885621293	1	0
ENSG00000073331.13	ALPK1	113206664	113363776	4_113335844_C_A	113335844	C	A	4_113335844_C_A_b37	0.729967878358821	0.259760653988487	0	1	1.74324729245404	0.612359917121785	1.80611501976637	0.659702661901902	1.24857190617649	0.386024464155704	1.47621791791789	0.469232797293763	0.831773115350712	1	0.856387750015108	0.711281295986528	0.993658267907304	1	0
ENSG00000073417.10	PDE8A	85523670	85682376	15_85635559_G_GT	85635559	G	GT	15_85635559_G_T_b37;15_85635559_G_GT_b37	1.99999996031943	0.999841061533291	1.46283237631314	0.463608931201677	-0.227295778642656	0.135590977919382	1.99290790248983	0.932885816642825	1.87941948338175	0.728405723409329	1.37910237028882	0.430713916662413	0.949492573715021	1	0.69987336216215	0.774824639223712	0.99709136628244	1	0
ENSG00000073464.7	CLCN4	10125023	10205700	X_10124850_G_C	10124850	G	C	X_10124850_G_C_b37	-7.610214017516	0.00193498090540422	0	1	-4.76540588705666	0.00929417827687054	-16.6651074047793	1.55807798948222e-05	-0.00918540975612814	0.156349248184845	-0.565581417829662	0.109212398387231	0.339520445829176	1	0.402947509203844	0.00621403675563661	0.982559885621293	1	1
ENSG00000073536.13	NLE1	33455771	33469334	17_32508254_G_A	32508254	G	A	17_32508254_G_A_b37	1.98956555398445	0.918638299953177	0	1	-2.75699054380084	0.0291795244872204	-1.16639708582784	0.0751680966706571	1.88925646718371	0.739299217051227	0	1	0.945589712870397	1	0.516608389313694	0.350309141018511	0.99709136628244	1	0
ENSG00000073584.14	SMARCE1	38781213	38804760	17_38763200_C_G	38763200	C	G	17_38763200_C_G_b37	1.55621156188909	0.505299582627607	1.95129453238724	0.825331363434891	1.90366642452182	0.756274658061392	1.85548993001794	0.703837930954732	0.940504813077723	0.303330349335849	1.51600749837689	0.486619421417714	0.893508782647497	1	0.87468408555253	0.723026586298112	0.991655555358937	1	0
ENSG00000073605.14	GSDMB	38060847	38076107	17_39073513_A_G	39073513	A	G	17_39073513_A_G_b37	1.93097790377806	0.792765963469783	0.812652186618834	0.275865187250529	-5.24682064449667	0.00710266602238545	1.9765001411738	0.878164352845212	1.66904090869502	0.565094885388216	1.67206725671576	0.566878906692128	0.939521979376369	1	0.370180055611387	0.76423428716697	0.99709136628244	1	0
ENSG00000073614.7	KDM5A	389294	498620	12_570134_A_G	570134	A	G	12_570134_A_G_b37	-3.15838031633507	0.0231344621380004	0	1	0.896228878127431	0.293439987763302	0.120292307763748	0.1703673741383	-3.44220615145582	0.0196558277559118	0	1	0.555289578037933	1	0.786204927198719	0.46233212520578	0.951838376779195	1	0
ENSG00000073670.9	ADAM11	42836398	42859214	17_42668533_A_ATG	42668533	A	ATG	17_42668533_A_ATG_b37	0.909642924564423	0.29639210604784	1.31885966198774	0.409194329233954	1.98857967378876	0.914895345195721	-1.88627005353146	0.0486824286961812	1.97839880164884	0.883152967562247	-2.37665589660082	0.036434413156694	0.838829067741104	1	0.890477618219832	0.303072153300472	0.998386556283086	1	0
ENSG00000073711.6	PPP2R3A	135684514	135866733	3_134923749_TGG_T	134923749	TGG	TRUE	3_134923751_GTA_A_b37;3_134923749_TGGTA_*_b37;3_134923749_TGGTA_T_b37	1.98712156148008	0.909647475074418	0	1	0.317012253984331	0.194527923953353	-0.0651217904653549	0.15070288848138	1.9103641447457	0.764640601603129	0	1	0.945303855148514	1	0.744307506084289	0.441667322509561	0.99709136628244	1	0
ENSG00000073712.9	FERMT2	53323985	53419153	14_52343358_A_T	52343358	A	TRUE	14_52343358_A_T_b37	1.21869332509186	0.376741809864288	0	1	1.96504861924495	0.851697574822395	0.899437199943577	0.294142626400714	0.32860723869112	0.196072089388762	0	1	0.866178263886993	1	0.886372894010538	0.558857033221354	0.982559885621293	1	0
ENSG00000073734.8	ABCB11	169779447	169887832	2_169821369_T_C	169821369	TRUE	C	2_169821369_T_C_b37	1.47400765855264	0.468296652887853	0	1	-0.110863581539888	0.146256760700946	-4.59036892947415	0.0102531921206911	1.98192733939686	0.893058926265045	0	1	0.888477493773404	1	0.708529115212219	0.153012549051392	0.998386556283086	1	0
ENSG00000073849.10	ST6GAL1	186648273	186796341	3_186591647_GTCTCTGCCAGGCCGCCCA_G	186591647	GTCTCTGCCAGGCCGCCCA	G	3_186591647_GTCTCTGCCAGGCCGCCCA_G_b37	0.782567874547567	0.269865187725576	0	1	0.974423379979726	0.311199861518204	-2.46390543555663	0.0346182626341874	1.99999998980252	0.999919427556644	-0.0832518803586026	0.148922617570257	0.833401168852408	1	0.791660896575221	0.265871522200127	0.999952279814726	1	0
ENSG00000073910.15	FRY	32605436	32870794	13_32527529_A_G	32527529	A	G	13_32527529_A_G_b37	1.11695917071575	0.347370171301945	-1.69816723217991	0.0544722712252915	1.43090271194615	0.450617853175197	1.56517282899858	0.509629785223006	0.334734339631268	0.196893862061886	1.99762676748742	0.961145756905096	0.856417198966381	1	0.83241099807374	0.657736358117445	0.982559885621293	1	0
ENSG00000073921.13	PICALM	85668726	85780924	11_85804432_G_A	85804432	G	A	11_85804432_G_A_b37	1.99873945951913	0.97167778425208	1.18353275601248	0.366215089510474	1.186497250211	0.367086683922172	1.61068217934599	0.532658202230072	1.98642468862545	0.907245874231415	1.93865023406534	0.804375160265987	0.948174863887552	1	0.811615659166735	0.664621688107734	0.998386556283086	1	0
ENSG00000074047.16	GLI2	121493198	121750229	2_121670398_T_C	121670398	TRUE	C	2_121670398_T_C_b37	1.04859247679019	0.329361283004712	1.40688133524554	0.441215678015335	1.94336370752762	0.811893653452853	1.99536346078253	0.945712289033095	1.37282780412488	0.428394472154471	-1.30687602918397	0.0689905271175938	0.848192824261364	1	0.88082821434655	0.777127404903361	0.994521903207609	1	0
ENSG00000074071.9	MRPS34	1821890	1823156	16_864097_A_G	864097	A	G	16_864097_A_G_b37	1.71055263979292	0.590574892634254	0	1	-4.95882683144941	0.00834067051696061	1.92115843777742	0.77887347077701	1.99461081076788	0.94147898691859	0	1	0.91243837889908	1	0.394546156637131	0.743646726659833	0.998386556283086	1	0
ENSG00000074201.4	CLNS1A	77225980	77348850	11_78274325_G_T	78274325	G	TRUE	11_78274325_G_T_b37	-0.500062290997903	0.113841795153573	0	1	1.93448762453272	0.797986469632847	-0.135412480772175	0.143931741640816	0.614030545572859	0.239086943275117	0	1	0.755297681793833	1	0.878433436938059	0.435786378893475	0.982559885621293	1	0
ENSG00000074211.9	PPP2R2C	6322304	6565327	4_5795710_G_A	5795710	G	A	4_5795710_G_A_b37	-4.54743276611089	0.010503560634221	1.19776594280711	0.370426261438906	-1.13757431196314	0.0765075142691324	-4.67241956430053	0.00979161705321067	0.952011194190391	0.305970738019343	-3.31883522712451	0.0210961082921291	0.486989841978033	1	0.63193560747182	0.149429187857041	0.991655555358937	0.932994060569205	0
ENSG00000074219.9	TEAD2	49843851	49865714	19_49283494_T_C	49283494	TRUE	C	19_49283494_T_C_b37	1.3673812100028	0.426396348619966	0.172442341673559	0.176416295286983	-0.0769741113656437	0.149536353583968	-2.81140140410071	0.0282720446813975	1.762820009508	0.626250334604232	0.181614877701577	0.177505620359457	0.880293325950796	1	0.711632517973486	0.244347962300969	0.99709136628244	1	0
ENSG00000074317.6	SNCB	176047084	176057530	5_176053622_G_A	176053622	G	A	5_176053622_G_A_b37	0.81426683937093	0.276191920991986	1.38284573483838	0.432106748707729	1.63127555443475	0.543700376814693	1.92685356419429	0.78680948011457	1.35830237770892	0.423096731322969	0	1	0.835850683677551	1	0.848829653607309	0.746013257124525	0.993658267907304	1	0
ENSG00000074410.9	CA12	63613576	63674360	15_63631169_C_T	63631169	C	TRUE	15_63631169_C_T_b37	1.49206783227419	0.476035377548354	0	1	1.41200276240465	0.443194621159586	-3.16603114553595	0.023032780488271	-0.39292555284328	0.121885338753146	0	1	0.888477493773404	1	0.83241099807374	0.22337126520127	0.982559885621293	1	0
ENSG00000074660.11	SCARF1	1537151	1549041	17_828226_A_C	828226	A	C	17_828226_A_C_b37	1.59988406466096	0.527029389112612	0.0867809400112947	0.166606118291617	1.59282248410523	0.523405574340337	0.659688526658101	0.246979046738244	1.86290146484771	0.711182670205586	0	1	0.896107747437976	1	0.846526486267799	0.524761925285069	0.99709136628244	1	0
ENSG00000074695.5	LMAN1	56995054	57027194	18_57918813_A_T	57918813	A	TRUE	18_57918813_A_T_b37;18_57918813_A_*_b37	1.75398353384207	0.619894079402609	0	1	0.596161491884686	0.236081935123284	-1.24208329980343	0.0717693244465159	1.99677856585072	0.954738226658871	0	1	0.917534478625863	1	0.762800001896047	0.343449884805273	0.998386556283086	1	0
ENSG00000074696.8	PTPLAD1	65822755	65870687	15_66094620_AAAAATATAT_A	66094620	AAAAATATAT	A	15_66094620_AAAAATATAT_A_b37;15_66094629_T_AAAATATAT_b37;15_66094620_AAAAATATAT_*_b37	1.85057894450119	0.69908923338242	0	1	1.90430040141155	0.757052625203695	1.73318901929952	0.60547906034951	1.69026165765263	0.577840793312739	0	1	0.928741644412137	1	0.875025513710679	0.693154375520805	0.99709136628244	1	0
ENSG00000074706.9	IPCEF1	154475630	154677926	6_154727019_GTAGA_G	154727019	GTAGA	G	6_154727019_GTAGA_G_b37	1.72843066507312	0.602280986777429	1.98584500439961	0.905295345393964	1.97136095345877	0.865615144077383	0.625168768288177	0.240983542489135	1.98094975550703	0.890222537999523	1.61180811511758	0.533251358160253	0.914360520814578	1	0.88808659998403	0.51984529724128	0.998386556283086	1	0
ENSG00000074800.9	ENO1	8921060	8939308	1_9884399_T_G	9884399	TRUE	G	1_9884399_T_G_b37	1.35313953277796	0.421237385839542	0	1	1.85647420780538	0.704800755313517	1.29228942440318	0.400204894584407	0.225100150091066	0.182776844672371	-2.10879298588111	0.0426607985670247	0.87963921405009	1	0.866031747055524	0.613865937624213	0.982559885621293	1	0
ENSG00000074842.3	C19orf10	4641385	4670382	19_4571867_C_A	4571867	C	A	19_4571867_C_A_b37	1.86208145958562	0.710359095872067	0	1	0.867681810708746	0.287281404611425	0.357487258889023	0.199981058409576	1.98761515270826	0.911388582445153	0	1	0.930463009979972	1	0.783427395291497	0.487013217454333	0.998386556283086	1	0
ENSG00000074855.6	ANO8	17434031	17445638	19_17480810_TAAAAAA_T	17480810	TAAAAAA	TRUE	19_17480817_A_AA_b37;19_17480817_A_AAAAA_b37;19_17480810_TAAAAAAA_T_b37;19_17480811_AAAAAAA_A_b37;19_17480812_AAAAAA_A_b37;19_17480814_AAAA_A_b37	1.40884592072439	0.441973190112289	0.895486896205739	0.293277795736043	-0.359093756593893	0.124554528016277	0.125043388419954	0.170908470620759	1.70060321731921	0.584260831159198	0	1	0.884889777598938	1	0.685319184500213	0.462772374511079	0.99709136628244	1	0
ENSG00000074964.12	ARHGEF10L	17866329	18024369	1_18925996_T_G	18925996	TRUE	G	1_18925996_T_A_b37;1_18925996_T_G_b37	1.48295859712312	0.472106471168759	0	1	1.85509570615886	0.703453352213475	1.96740089515447	0.856719060775875	1.42812905354549	0.449516408505745	0	1	0.888477493773404	1	0.865795491782585	0.760685523746039	0.996097632301494	1	0
ENSG00000074966.6	TXK	48068409	48136273	4_48139565_C_A	48139565	C	A	4_48139565_C_A_b37	1.77558269650694	0.635694572135385	1.83148424456681	0.681434285442524	-2.84399361955093	0.0277425761623949	-2.8065317651583	0.0283520515528051	1.71074037475137	0.590695370855393	1.99534683532693	0.945615195737768	0.919145376043974	1	0.507781344846701	0.244743243069455	0.99709136628244	1	0
ENSG00000075035.5	WSCD2	108523247	108644314	12_107848652_T_C	107848652	TRUE	C	12_107848652_T_C_b37	-2.7618240348761	0.0290976963709059	1.90994583850079	0.764108311790711	1.94026727359778	0.806918876993527	1.48552398494121	0.473207616670946	-1.75647795981786	0.0526032717701918	1.88728699855847	0.737076313268648	0.582514247769007	1	0.880187993456083	0.646070722390498	0.951838376779195	1	0
ENSG00000075073.10	TACR2	71163658	71176623	10_71168561_G_A	71168561	G	A	10_71168561_GCCCCCGTCCCA_G_b37;10_71168561_G_A_b37;10_71168561_G_C_b37;10_71168572_A_GTCCCACCCCCGTCCCA_b37;10_71168561_GCCCCCGTCCCA_*_b37	1.99998147697033	0.996566043954628	1.89537171341181	0.746344654562403	1.91622838607918	0.772249843279771	0.662436512030126	0.247464109455824	1.84099331384959	0.690072687772619	0.719863704701311	0.257873695028644	0.949216022737795	1	0.875797958224927	0.525276519098776	0.99709136628244	1	0
ENSG00000075089.5	ACTR6	100592899	100635643	12_99626156_T_C	99626156	TRUE	C	12_99626156_T_C_b37	-2.07701414271924	0.0434704112374908	0	1	1.55307138364151	0.503797125719356	-2.69334867182897	0.0302795817876533	0.830793868567525	0.279564419167753	0	1	0.630506356273569	1	0.845599212608737	0.252682468388092	0.990507903593063	1	0
ENSG00000075131.5	TIPIN	66628543	66679084	15_66690490_C_T	66690490	C	TRUE	15_66690490_C_T_b37	1.6366831953394	0.546669912713352	1.92264672070041	0.780916731444019	1.66640417842632	0.563549370210511	0.673318536633133	0.249396448000288	1.3449916583877	0.41832773740498	0	1	0.900284265124755	1	0.850348754071836	0.526173567817215	0.993658267907304	1	0
ENSG00000075151.15	EIF4G3	21132962	21503377	1_21516090_A_G	21516090	A	G	1_21516090_A_G_b37	-4.22320838222549	0.0126086426148173	1.9926020426451	0.931457371442992	-1.75653292534321	0.0526015423774034	-4.14392450684522	0.0131864337743693	0.126247157643547	0.17104588002928	1.36519729441034	0.425599103097454	0.503998712411722	1	0.583912230827293	0.176438892068214	0.982559885621293	1	0
ENSG00000075218.14	GTSE1	46692637	46726707	22_46789023_C_G	46789023	C	G	22_46789023_C_G_b37	1.45896591738369	0.462004484808092	0	1	-3.45212935489758	0.0195444906850501	-2.26813409522833	0.0388335508295592	-0.559323705087991	0.109645478922094	0	1	0.888477493773404	1	0.483487299891431	0.277594066028077	0.977298867161477	1	0
ENSG00000075234.12	TTC38	46663857	46689905	22_46688208_C_A	46688208	C	A	22_46688208_C_A_b37	1.99721341197869	0.957900708996006	0	1	-3.95347190450775	0.0146883291517349	1.92671954141315	0.786618980012145	1.87878124022336	0.727716387153357	0	1	0.94707994216632	1	0.463349029627852	0.746012141563258	0.99709136628244	1	0
ENSG00000075239.9	ACAT1	107992242	108018503	11_108005215_C_G	108005215	C	G	11_108005215_C_G_b37	-2.19920486155524	0.0404429383904211	1.17425742058504	0.363506502646868	-0.664733821572099	0.102594987243247	1.90094873136286	0.752971132817982	-1.67230289129247	0.0553236946519835	1.6103896165464	0.532504271826993	0.62332362476822	1	0.656720422225465	0.736386221398174	0.951838376779195	1	0
ENSG00000075240.12	GRAMD4	46971908	47075688	22_47019867_T_C	47019867	TRUE	C	22_47019867_T_C_b37	-7.49791098764217	0.00205705965155792	-1.60371223795005	0.0576507017597448	-5.82020174450849	0.00516654282959669	-6.86274074629341	0.00291050246583155	-0.133004193810166	0.144157978055847	1.86431921184044	0.712613220215636	0.340715052485059	1	0.344711523532582	0.0861884267978635	0.982559885621293	1	1
ENSG00000075292.14	ZNF638	71503690	71662199	2_70540245_G_A	70540245	G	A	2_70540245_G_A_b37	1.81969220921837	0.671108863358994	0	1	0.339646477429596	0.197555598715049	1.02187959047797	0.322663287724907	1.05603556938331	0.331260372720418	0	1	0.92427326533496	1	0.747771304183442	0.575102625322257	0.991655555358937	1	0
ENSG00000075340.18	ADD2	70834749	70995357	2_71155572_A_G	71155572	A	G	2_71155572_A_G_b37	1.40497040665059	0.440480770210696	1.32664748373168	0.41188520342397	1.00740027134657	0.319107807148738	-0.0253065329131914	0.154697705721825	-0.2416619670405	0.134336523444382	1.4419897745986	0.455063065729843	0.884889777598938	1	0.792599748465446	0.444015447844252	0.982559885621293	1	0
ENSG00000075399.8	VPS9D1	89773541	89787394	16_89792827_C_A	89792827	C	A	16_89792827_C_A_b37	1.95285035604797	0.828099485463803	1.97347993267431	0.87063667277097	0.146674826987692	0.173397151812251	1.42910095350908	0.449901880293883	1.98869750926406	0.915333880345676	1.53848911880573	0.49691870615858	0.940429997392621	1	0.728124880532559	0.635939422710014	0.998386556283086	1	0
ENSG00000075413.13	MARK3	103851728	103970168	14_103981849_T_G	103981849	TRUE	G	14_103981849_T_G_b37	1.82465086944694	0.67540097231861	1.96814019730073	0.858335704499982	-2.11829537258268	0.0424218025884397	-0.991653209301603	0.0836946829813852	1.99905902509545	0.975528478267492	-0.194334633590643	0.138519011751524	0.924927481619283	1	0.549310073808357	0.366029242112312	0.998386556283086	1	0
ENSG00000075415.8	SLC25A3	98987368	98995946	12_98978113_G_A	98978113	G	A	12_98978113_G_A_b37	1.1927737537369	0.36894158458785	0	1	-4.00707942223789	0.0142485919175687	-2.8196501510547	0.0281370556348122	-1.71132102659021	0.0540446015897796	0	1	0.862794679944259	1	0.463349029627852	0.243850593215459	0.951838376779195	1	0
ENSG00000075420.8	FNDC3B	171757417	172119455	3_172459286_A_ATTT	172459286	A	ATTT	3_172459286_A_ATTT_b37;3_172459286_A_ATATTT_b37;3_172459286_A_T_b37;3_172459286_A_ATAT_b37;3_172459286_A_ATT_b37;3_172459286_A_ATTTT_b37	-2.11762504119724	0.0424386159616421	-2.30768404747914	0.0379405802452267	1.43651837938364	0.452860836258491	1.50780050736103	0.482947798330071	-1.17710411219082	0.0746769699862777	-2.30768404747778	0.0379405802452571	0.62727914979806	1	0.833594826467787	0.649316670082478	0.951838376779195	1	0
ENSG00000075539.9	FRYL	48499377	48782339	4_49064286_C_G	49064286	C	G	4_49064286_C_G_b37	0.47191548982687	0.216400153394233	0.311508664725579	0.19379996381749	1.93831453633948	0.803851558911034	1.65556417388666	0.557279901502881	0.589378896044764	0.234953313824463	1.97329464963445	0.870189553915129	0.813119702501962	1	0.879997011964118	0.673966651275137	0.982559885621293	1	0
ENSG00000075568.12	TMEM131	98372798	98612388	2_98181957_T_C	98181957	TRUE	C	2_98181957_T_C_b37	-5.12629837088821	0.00759613870261972	1.54223752449434	0.498671543923723	1.88990163695348	0.740032178672677	-2.43861869800799	0.0351346631158225	-1.13114784309755	0.0768096419129752	-3.31454565682111	0.0211481077279151	0.460826708990161	1	0.872552321244501	0.266388109251635	0.958006862945737	0.932994060569205	0
ENSG00000075702.12	WDR62	36545782	36596008	19_36528245_TACACAC_T	36528245	TACACAC	TRUE	19_36528251_C_CAC_b37;19_36528251_C_CACAC_b37;19_36528245_TACACAC_T_b37;19_36528249_CAC_C_b37;19_36528247_CACAC_C_b37;19_36528251_C_CAC_b37	-4.10171081485191	0.0135051073973017	0	1	1.98107804471147	0.890590463716951	1.06018164839884	0.332324561353169	-2.76545991040189	0.0290363006790781	1.90954906150046	0.763604661601392	0.513302910524589	1	0.890010848693531	0.580064539955754	0.951838376779195	1	0
ENSG00000075711.16	DLG1	196769430	197026171	3_197393713_C_G	197393713	C	G	3_197393713_C_G_b37	1.39797339001439	0.437805825623456	0	1	1.93425245552976	0.797632074383585	-0.685461377564025	0.101267890768635	1.98245847108956	0.894632768535803	0	1	0.884541985401135	1	0.878433436938059	0.386985740986886	0.998386556283086	1	0
ENSG00000075790.6	BCAP29	107220421	107269615	7_107216738_C_T	107216738	C	TRUE	7_107216738_C_T_b37;7_107216738_C_G_b37	1.74415135197296	0.612986642712178	1.99946328129408	0.981516909935531	-0.334967586818493	0.126497623486376	0.263623346749455	0.187598584361504	1.93979906848244	0.80617864149597	-5.44192719010312	0.00637216193879614	0.915681784998841	1	0.687400103363615	0.475108051242156	0.998386556283086	0.678815926575338	0
ENSG00000075826.12	SEC31B	102246398	102289628	10_102194818_A_T	102194818	A	TRUE	10_102194818_A_T_b37	-0.412436157881757	0.120374906359793	1.98137244727195	0.891439626622192	1.82483642930606	0.675562967017366	-0.433831766823459	0.11874232817526	0.920825050366375	0.2988821987127	1.29473355214054	0.401019729533971	0.76210645146168	1	0.864541118776295	0.405368895528613	0.991655555358937	1	0
ENSG00000075856.7	SART3	108916356	108955176	12_109837396_C_CA	109837396	C	CA	12_109837398_AAAAA_A_b37;12_109837402_A_AA_b37;12_109837397_AAAAAA_A_b37;12_109837396_CAAAAAA_C_b37;12_109837402_A_AAA_b37;12_109837399_AAAA_A_b37	0.850743079553695	0.283704756209789	0	1	1.9073721993941	0.760862660212069	0.263421561729956	0.187572945833127	1.71750736665444	0.595072091471467	0	1	0.838070977301713	1	0.875025513710679	0.475108051242156	0.99709136628244	1	0
ENSG00000075914.8	EXOSC7	45016732	45077558	3_44854476_C_A	44854476	C	A	3_44854477_AA_A_b37;3_44854476_C_A_b37;3_44854478_A_AA_b37;3_44854478_A_AA_b37;3_44854476_CAA_C_b37	0.692342777090971	0.252819266347893	0	1	1.86205275439056	0.710330316262417	0.942006089060669	0.303673173643925	1.59487481092947	0.524454195095173	0	1	0.829257509599106	1	0.867417890303049	0.564029393916382	0.99709136628244	1	0
ENSG00000075975.11	MKRN2	12598512	12625212	3_12595847_TC_T	12595847	TC	TRUE	3_12595847_TC_T_b37	1.08287040748019	0.338229777947208	0	1	1.46308646873194	0.46371468143821	1.97183145146028	0.866713177687807	0.874816821396053	0.288805112670082	1.88417965633926	0.7336126352481	0.852702924688405	1	0.837017243100327	0.762755721208985	0.990813541354	1	0
ENSG00000076003.4	MCM6	136597195	136633996	2_136636813_ACT_A	136636813	ACT	A	2_136636813_ACT_A_b37	1.47157740286229	0.467270788328817	0	1	1.98684671070873	0.908692591830718	1.81975402363742	0.671161937528744	1.67339411114267	0.567664531791384	1.98623661444344	0.9066084924121	0.888477493773404	1	0.890477618219832	0.714701332685526	0.99709136628244	1	0
ENSG00000076043.5	REXO2	114310107	114321001	11_113401565_C_CT	113401565	C	CT	11_113401566_TTT_T_b37;11_113401567_TT_T_b37;11_113401568_T_TT_b37;11_113401565_CTTT_C_b37	1.92275518478164	0.781066466569323	0	1	1.46164774401541	0.463116408310489	1.13202069545673	0.351515330599943	1.90027629262181	0.752161448214597	0	1	0.938446420344255	1	0.837017243100327	0.589457736894002	0.99709136628244	1	0
ENSG00000076201.10	PTPN23	47422500	47454931	3_47577347_C_CT	47577347	C	CT	3_47577347_C_CT_b37	1.70961317001093	0.589972747132823	0	1	-1.41695839839304	0.0645298040165827	-4.50239824625896	0.0107729084081367	0.604510024770207	0.237480157714042	0	1	0.912125867954952	1	0.608342216297758	0.157289724545524	0.982559885621293	1	0
ENSG00000076248.6	UNG	109535378	109548797	12_109819727_A_T	109819727	A	TRUE	12_109819727_A_T_b37	-2.24450010207397	0.0393776609470092	0.624714820072768	0.240905888146774	1.34057020892601	0.41676132065342	-6.34080123720742	0.0038764498297016	0.63370623557239	0.242449688316339	-0.855783440112646	0.0910458743711394	0.622322747845942	1	0.824241768110753	0.0990749176417441	0.982559885621293	1	1
ENSG00000076258.5	FMO4	171283346	171311223	1_171281278_G_C	171281278	G	C	1_171281278_G_C_b37	1.87636144204885	0.725121201806889	0	1	0.685936784131854	0.251660303688056	1.82098982704383	0.672225265728731	1.90948262399047	0.763520446735242	0	1	0.933456668390739	1	0.76954427323967	0.714701332685526	0.99709136628244	1	0
ENSG00000076344.11	RGS11	318299	325980	16_325647_CGGGCCGGGGA_C	325647	CGGGCCGGGGA	C	16_325657_AGGGCCGGGGA_A_b37;16_325647_CGGGCCGGGGAGGGCCGGGGA_*_b37;16_325647_CGGGCCGGGGAGGGCCGGGGA_C_b37	1.71249644362342	0.591824769315021	1.99970534798126	0.986304640252011	1.99943412368157	0.981021588315855	-0.229476104379955	0.135399751260513	1.97648749245263	0.878131824548713	-1.00792061441416	0.0828585216335526	0.913061300815642	1	0.8945968118411	0.426407010634918	0.998386556283086	1	0
ENSG00000076554.11	TPD52	80870570	81143467	8_81052934_T_C	81052934	TRUE	C	8_81052934_T_C_b37	1.64950428582279	0.553832652367165	1.79114152355146	0.647663593336806	-1.3624750694712	0.0666977538044953	0.845388103292407	0.282585795055328	1.95415101537583	0.830450547614368	1.44795839690732	0.457484694115638	0.902709831093321	1	0.608342216297758	0.552431132861828	0.998386556283086	1	0
ENSG00000076604.10	TRAF4	27071001	27077974	17_26754045_C_CA	26754045	C	CA	17_26754045_CA_C_b37;17_26754046_A_AA_b37;17_26754045_C_A_b37	-1.0573445015425	0.0803729217562889	0	1	1.66736180789076	0.564109738905369	-5.11132063536843	0.00765986578785941	1.64511622708847	0.551361479312112	-0.250457655724858	0.133574892754756	0.70482012257697	1	0.850348754071836	0.134746824618709	0.99709136628244	1	0
ENSG00000076662.5	ICAM3	10444451	10450499	19_9627228_T_C	9627228	TRUE	C	19_9627228_T_C_b37	1.1997879706023	0.371029983782534	0	1	1.58525357194139	0.519570183924235	-0.958444751426669	0.0854300768959767	1.9934599608473	0.935544933893383	0	1	0.863596624890501	1	0.846526486267799	0.368250574667561	0.998386556283086	1	0
ENSG00000076706.10	MCAM	119179240	119192231	11_119116666_C_CTTTTT	119116666	C	CTTTTT	11_119116686_T_TTT_b37;11_119116668_TTTTTTTTTTTTTTTTTTT_T_b37;11_119116686_T_TTTTT_b37;11_119116675_TTTTTTTTTTTT_T_b37;11_119116686_T_TTTTTT_b37;11_119116666_CTTTTTTTTTTTTTTTTTTTT_C_b37	0.692683581604115	0.252881107787328	0	1	-3.047073697315	0.0246675649134654	-0.402341193152324	0.121153812341361	1.78659019704151	0.644107862162253	0	1	0.829257509599106	1	0.497763091718998	0.408691284307833	0.99709136628244	1	0
ENSG00000076716.7	GPC4	132434130	132549518	X_131487771_C_T	131487771	C	TRUE	X_131487771_C_T_b37	0.42956770387832	0.210144244944886	0	1	0.750413024622276	0.26363137740515	1.99932026561601	0.979200136618917	0.0991672331690552	0.167985135552581	0	1	0.812628566364697	1	0.77880194869455	0.78288725916114	0.982559885621293	1	0
ENSG00000076770.10	MBNL3	131503344	131623996	X_132458598_G_A	132458598	G	A	X_132458598_G_A_b37;X_132458598_G_*_b37	-3.52828769459666	0.0187114084207114	0	1	0.416986047903038	0.208327091650441	1.85524608101559	0.703599977252973	-1.52103222849701	0.0605946978675101	0	1	0.531587995837468	1	0.755394181339967	0.723026586298112	0.951838376779195	1	0
ENSG00000076826.5	CAMSAP3	7660787	7683190	19_8272163_G_A	8272163	G	A	19_8272163_G_A_b37	1.65328212145778	0.555976965594785	1.81504511066169	0.66714921736875	1.87014846893294	0.718586026247399	1.74508038054887	0.613632128131163	1.84544626227171	0.694221080839556	-1.55857094343764	0.0592387176221885	0.902709831093321	1	0.868000434583153	0.694971946377612	0.99709136628244	1	0
ENSG00000076944.10	STXBP2	7701766	7712759	19_7714207_T_C	7714207	TRUE	C	19_7714207_T_C_b37	0.564444820214703	0.230859965430096	0.808329621620715	0.274992879960044	1.76741484412355	0.629613564477563	-0.984609150539882	0.0840595790759635	1.81187789044998	0.664484186703242	-0.993128056056094	0.0836184999114403	0.818210770370246	1	0.858396672820992	0.366776055317785	0.99709136628244	1	0
ENSG00000077044.5	DGKD	234263152	234380750	2_235242437_C_A	235242437	C	A	2_235242437_C_A_b37	1.95593215153144	0.833727431428263	0	1	1.93121209270726	0.793109829033872	1.67521042769613	0.568743404992941	1.99988958349377	0.991616042465037	0	1	0.940429997392621	1	0.878433436938059	0.678026809287591	0.999133861228323	1	0
ENSG00000077063.6	CTTNBP2	117350704	117514193	7_117502574_C_T	117502574	C	TRUE	7_117502574_C_T_b37	-6.67440725226061	0.0032270980094662	1.99733873676087	0.958857433054179	0.315404031015987	0.194314874018648	0.0550787768909231	0.163135190173097	-3.3541513838984	0.0206729926596753	1.56736711344934	0.510699850906014	0.366967647218149	1	0.744185435500834	0.454321694046917	0.951838376779195	1	0
ENSG00000077092.14	RARB	25215822	25639423	3_26485060_CA_C	26485060	CA	C	3_26485060_CA_C_b37	1.97072776619416	0.864151974605255	0.80476269153678	0.274275669004649	-1.36582492931893	0.066562240095777	1.27729795029745	0.395259015656519	1.95090661941413	0.824648435299348	1.63767971321022	0.54722042308257	0.940659198945272	1	0.608342216297758	0.612114509356416	0.998386556283086	1	0
ENSG00000077147.10	TM9SF3	98277865	98347209	10_99130887_A_G	99130887	A	G	10_99130887_A_G_b37	1.86722711006178	0.715574160007996	0	1	1.95563572456695	0.833177337343419	0.877819539829034	0.289449428501154	1.49493303880763	0.477282164061142	0	1	0.930892712277335	1	0.883044803991357	0.556306926166454	0.99709136628244	1	0
ENSG00000077157.16	PPP1R12B	202317826	202561834	1_201331664_C_A	201331664	C	A	1_201331664_C_A_b37	1.87498365324245	0.723656282675073	1.99820752491519	0.966229546156741	1.64854815280296	0.553292423003875	1.26982614631015	0.392826841551874	1.99308889536428	0.933745743663674	1.95149133926907	0.825678936401682	0.933330197256148	1	0.849984262053685	0.6106752392439	0.998386556283086	1	0
ENSG00000077238.9	IL4R	27324988	27376099	16_26800079_TTA_T	26800079	TTA	TRUE	16_26800081_ATA_A_b37;16_26800079_TTATA_*_b37;16_26800079_TTATA_T_b37;16_26800079_T_A_b37;16_26800083_A_ATA_b37	0.865096599692379	0.286731846306792	1.31777240266888	0.408820712837579	1.68097039576492	0.572191401636245	-0.139852777126634	0.143515663700135	-0.606116911430718	0.106452135517185	1.73328138194915	0.605541493456869	0.838829067741104	1	0.850348754071836	0.435594343580182	0.977298867161477	1	0
ENSG00000077254.10	USP33	78161671	78225537	1_77898963_A_ATT	77898963	A	ATT	1_77898963_A_ATT_b37	0.773703838666961	0.268128557582037	0	1	1.76246699819831	0.625993616290635	1.13967946245657	0.353649006983473	-0.180318193884432	0.139785558846673	0	1	0.833401168852408	1	0.858396672820992	0.589877642951303	0.982559885621293	1	0
ENSG00000077264.10	PAK3	110187512	110470589	X_110450301_C_CGT	110450301	C	CGT	X_110450307_T_TGT_b37;X_110450307_T_TGTGTGTGT_b37;X_110450305_TGT_T_b37;X_110450301_CGTGTGT_C_b37;X_110450303_TGTGT_T_b37;X_110450307_T_TGTGTGT_b37	1.65481429772012	0.556851121439391	0	1	-0.944154244670472	0.0861888053621648	0.831656838142408	0.279741937817517	1.78044549820606	0.639379575472217	0	1	0.902709831093321	1	0.639257113282646	0.550424223082804	0.99709136628244	1	0
ENSG00000077420.11	APBB1IP	26727131	26856732	10_26728588_A_AGC	26728588	A	AGC	10_26728588_A_AGC_b37	-2.50617115119917	0.0337727610718953	1.9945103670384	0.940937135211738	1.66953769978045	0.565386995682873	-0.25607947283288	0.13309062048401	-0.381256009864728	0.122798780224777	0.0113346078742325	0.158480494313051	0.602927327599073	1	0.850348754071836	0.424462651175956	0.982559885621293	1	0
ENSG00000077458.8	FAM76B	95502105	95523573	11_95494313_G_A	95494313	G	A	11_95494313_G_A_b37	1.93267999575801	0.795279578717387	0	1	-0.427251417518619	0.119241813279224	0.898481913439127	0.29393318901906	1.84578479443439	0.694539269064621	0	1	0.939521979376369	1	0.68007001535444	0.558793434642051	0.99709136628244	1	0
ENSG00000077463.10	SIRT6	4174105	4182601	19_4166266_C_T	4166266	C	TRUE	19_4166266_C_T_b37	1.97965115809052	0.886567106895996	-0.0227331651292388	0.154960003310192	1.96375567091332	0.849011811836713	1.93535204597924	0.799294993958803	1.92165654151859	0.77955498310622	0	1	0.942671958375102	1	0.886050637513477	0.748255729679839	0.99709136628244	1	0
ENSG00000077498.8	TYR	88910619	89028927	11_89551318_G_A	89551318	G	A	11_89551318_G_A_b37	-0.355173849993889	0.124867963911432	0	1	1.98365662361266	0.898274632378817	0.0136105256333394	0.158718904073268	-2.49847652393009	0.0339250654949363	1.72771257240174	0.601801457742873	0.766670561228019	1	0.890477618219832	0.449173357953381	0.951838376779195	1	0
ENSG00000077684.11	PHF17	129730778	129796379	4_129540825_G_A	129540825	G	A	4_129540825_G_A_b37	0.591934509298198	0.235377798394085	0	1	0.99555693510024	0.316237799288894	-0.574275592641243	0.108613813438667	1.84197581433409	0.690982153736761	1.82562113088647	0.676249132479703	0.820617550188206	1	0.792002453792857	0.396986715076996	0.99709136628244	1	0
ENSG00000077721.11	UBE2A	118708500	118718381	X_119630250_G_T	119630250	G	TRUE	X_119630250_G_T_b37	-1.5877243887885	0.0582078990990271	0	1	0.51994465775374	0.223765863695805	0.475418210946145	0.216927446539922	-0.295917244228121	0.129714561610065	1.77599829274072	0.636007589360714	0.663309334621903	1	0.761248474101666	0.500133248288188	0.982559885621293	1	0
ENSG00000077782.15	FGFR1	38268655	38326352	8_38106462_CA_C	38106462	CA	C	8_38106462_C_A_b37;8_38106464_A_AA_b37;8_38106462_CAA_C_b37;8_38106463_AA_A_b37;8_38106464_A_AAA_b37	-0.443680511705452	0.117999071841496	0	1	0.287059848993522	0.190604344889575	0.969459482996854	0.310031749586169	1.08477883255682	0.338732874135856	0	1	0.759265686214616	1	0.740505681313447	0.568131888829326	0.993658267907304	1	0
ENSG00000077809.8	GTF2I	74071993	74175026	7_73997700_C_T	73997700	C	TRUE	7_73997701_T_TT_b37;7_73997700_CT_C_b37;7_73997701_T_TTTTTTTTTTT_b37;7_73997700_C_T_b37;7_73997701_T_TTTTTTTTTT_b37;7_73997701_T_TTT_b37	1.43738079748096	0.453206846927993	0	1	1.52988997563148	0.492936556550101	1.99959072940555	0.983859547374697	1.49618236519586	0.477827472346535	0	1	0.8875338996752	1	0.841329550687353	0.783096131940386	0.99709136628244	1	0
ENSG00000077984.4	CST7	24929865	24940564	20_24993220_A_G	24993220	A	G	20_24993220_A_G_b37	1.72459473044523	0.599728703413259	0	1	1.99924310570873	0.978051598644365	-1.47300047324666	0.0623780668383706	1.99256722787413	0.931296678270772	0	1	0.914360520814578	1	0.894202769747849	0.328732781238785	0.998386556283086	1	0
ENSG00000078018.15	MAP2	210288781	210598842	2_210505604_C_CT	210505604	C	CT	2_210505605_T_TT_b37;2_210505605_T_TTT_b37;2_210505604_CT_C_b37;2_210505605_T_TTTT_b37	1.36155300073415	0.42427372129833	0.0580141316684148	0.163453073769325	1.9025600393295	0.754923682847468	1.78355302108162	0.641760580754074	1.54599563567922	0.500439454245403	1.66345967362304	0.561833051164338	0.880213584032132	1	0.87468408555253	0.705334209041906	0.99709136628244	1	0
ENSG00000078043.11	PIAS2	44388352	44500123	18_44365343_T_TA	44365343	TRUE	TA	18_44365345_AA_A_b37;18_44365346_A_AA_b37;18_44365344_AAA_A_b37;18_44365343_TAAA_T_b37;18_44365346_A_AAA_b37;18_44365343_T_A_b37	-2.9274195993155	0.0264337610200096	1.74806870217549	0.615718462393815	1.5552792351948	0.504852699829225	1.71781799856058	0.595274609287812	-2.34270566059195	0.0371678138142202	1.71682074100204	0.594624949085017	0.566224391513576	1	0.845599212608737	0.691301371436392	0.951838376779195	1	0
ENSG00000078053.12	AMPH	38423304	38671167	7_38515341_C_G	38515341	C	G	7_38515341_C_G_b37	1.99642110263244	0.952295901158486	1.94873790016254	0.820881500357686	-0.820458065234789	0.0930698395928675	1.55966800547458	0.506962259266236	1.90048149443874	0.752408213009429	0.34960014084686	0.198904516865127	0.946636691785053	1	0.644377456893716	0.657074754618756	0.99709136628244	1	0
ENSG00000078061.8	ARAF	47420515	47431307	X_47388865_A_G	47388865	A	G	X_47388865_A_G_b37	1.24087772096937	0.383603342813303	1.71866476350988	0.595827388083861	1.96520061821298	0.852016668643151	1.89895232005279	0.750575981272568	0.880512592204013	0.290028855067399	0	1	0.867454171544843	1	0.886403174382709	0.735892893186206	0.991655555358937	1	0
ENSG00000078070.7	MCCC1	182733005	182833863	3_182722869_C_T	182722869	C	TRUE	3_182722869_C_T_b37	1.02676095802826	0.323873697558338	-0.495688990049075	0.114158407187436	1.68582402277593	0.575128873005376	-2.20443306903712	0.0403184493785242	-0.0364860739493906	0.153564031764383	-0.495688990049075	0.114158407187436	0.845490561919604	1	0.850348754071836	0.282334231031866	0.982559885621293	1	0
ENSG00000078081.3	LAMP3	182840000	182881627	3_182995125_C_A	182995125	C	A	3_182995131_AA_A_b37;3_182995132_A_AA_b37;3_182995125_C_A_b37;3_182995130_AAA_A_b37;3_182995132_A_AAA_b37;3_182995125_CAAAAAAA_C_b37	-1.22120879436034	0.0726899332034745	0	1	0.622094814426646	0.240458292916582	1.36167774366345	0.424318986174218	-0.51889088192479	0.112489678876935	1.76915233802492	0.630896011034104	0.690183276603201	1	0.763470209285578	0.626694199092074	0.97908773855895	1	0
ENSG00000078098.9	FAP	163027193	163101661	2_163642752_CA_C	163642752	CA	C	2_163642755_AA_A_b37;2_163642754_AAA_A_b37;2_163642752_CAAAA_C_b37;2_163642753_AAAA_A_b37	1.81161801394455	0.664266701935046	-0.182584257183862	0.139579916148416	1.28778549828667	0.398709629829385	0.557873603516782	0.229795553025341	1.46749543001283	0.465555785464235	1.9593696251718	0.840253075006011	0.924064861843574	1	0.815466411662666	0.511370405489782	0.996867131724557	1	0
ENSG00000078114.14	NEBL	21068901	21463116	10_21315232_A_C	21315232	A	C	10_21315232_A_C_b37	1.88945104538652	0.739520022321389	0	1	1.7803487120002	0.639305747941832	0.547649823706251	0.228151220927246	1.98182689948862	0.892763963056738	0	1	0.934782916517033	1	0.859714825189047	0.51018959488918	0.998386556283086	1	0
ENSG00000078140.9	UBE2K	39699663	39784412	4_39433768_A_G	39433768	A	G	4_39433768_A_G_b37	0.604656098023952	0.237504711464474	1.88327245433265	0.732611194652653	0.617851645612291	0.239735543178293	1.66460815555638	0.562501291375436	0.636713619513102	0.242968734237774	0	1	0.821575038614667	1	0.762800001896047	0.675696522908164	0.982559885621293	1	0
ENSG00000078142.7	PIK3C3	39535170	39667794	18_39828507_A_T	39828507	A	TRUE	18_39828507_A_T_b37	1.39794499838422	0.437795022336027	0	1	0.96053493148429	0.307945915451181	0.872446809968324	0.288297850230969	1.94978275679091	0.822685684733564	0	1	0.884541985401135	1	0.791660896575221	0.555684606945029	0.998386556283086	1	0
ENSG00000078177.9	N4BP2	40058445	40159872	4_40068034_G_A	40068034	G	A	4_40068034_G_A_b37	1.88908768613715	0.739107860559715	1.69840092524828	0.582881676914602	1.99165587181574	0.927217509422446	1.72920676572244	0.602800159805456	1.96124806417856	0.843940920293639	1.64308690118128	0.550225639656617	0.934782916517033	1	0.890477618219832	0.692576181229409	0.998386556283086	1	0
ENSG00000078237.4	C12orf5	4430370	4462338	12_4430340_AGCCGGCCGGCT_A	4430340	AGCCGGCCGGCT	A	12_4430340_AGCCGGCCGGCT_A_b37	1.54235309576097	0.498725753741606	0	1	1.5687082659274	0.51135579382376	1.96633174434237	0.854414258044131	1.65748404009787	0.558380549875342	1.11427647976075	0.346638830502085	0.89200521583939	1	0.846526486267799	0.760685523746039	0.99709136628244	1	0
ENSG00000078246.11	TULP3	2986388	3050306	12_3001268_G_A	3001268	G	A	12_3001268_G_A_b37	1.92212165843034	0.78019347489507	1.9653535802031	0.852338512985352	1.48583117603152	0.473339751487628	-8.22960726127872	0.0013820408773615	0.779717755514639	0.269305268538836	1.78954336231959	0.646409731318713	0.938446420344255	1	0.837612553573876	0.0652773563910967	0.98990348355217	1	1
ENSG00000078269.9	SYNJ2	158402887	158520208	6_158630477_T_*	158630477	TRUE	*	6_158630477_T_*_b37	-0.45806293129408	0.116922894448957	0	1	1.866531236117	0.714862272742939	1.60831218977455	0.531413548736024	-0.407413026051245	0.120761784959368	0	1	0.758000398617278	1	0.867638443125346	0.66459766898712	0.97984565958812	1	0
ENSG00000078319.7	PMS2P1	99918614	99939531	7_100092377_T_TA	100092377	TRUE	TA	7_100092377_T_TA_b37	1.85546039325664	0.703809096049812	0	1	1.93781615958187	0.803077002643512	1.50855523050222	0.483283532793983	1.7130814202792	0.592201977400233	1.55886193075639	0.506573668706874	0.929485152265746	1	0.87996753818831	0.6493519535769	0.99709136628244	1	0
ENSG00000078369.13	GNB1	1716728	1822495	1_2710490_A_C	2710490	A	C	1_2710490_A_C_b37	1.53846282075779	0.496906445388464	0	1	1.65849276047879	0.55896050410205	1.95350401287988	0.829276729210734	1.55243277760792	0.503492511407206	0	1	0.89200521583939	1	0.850258986002129	0.75587883991164	0.99709136628244	1	0
ENSG00000078401.6	EDN1	12290595	12297427	6_13089685_A_G	13089685	A	G	6_13089685_A_G_b37	-2.72095974968261	0.0297971076431044	0	1	-0.274536698704196	0.131514420723214	-2.64826224867033	0.0310850007285754	1.12682825141997	0.350078728574006	0	1	0.584031120393153	1	0.694748168212187	0.255495554779083	0.993658267907304	1	0
ENSG00000078403.12	MLLT10	21823093	22032559	10_22225569_A_T	22225569	A	TRUE	10_22225569_A_T_b37	1.95510496248835	0.832197150314211	0	1	0.677428000422879	0.250130978356407	-3.8024974415855	0.0160034277878164	1.11046032215359	0.345602081314217	0	1	0.940429997392621	1	0.768636244773835	0.190789494413604	0.993658267907304	1	0
ENSG00000078549.10	ADCYAP1R1	31092075	31151089	7_30341316_TAA_T	30341316	TAA	TRUE	7_30341317_AA_A_b37;7_30341318_A_AAA_b37;7_30341316_TAA_T_b37;7_30341318_A_AA_b37;7_30341316_T_A_b37;7_30341318_A_AAAA_b37	1.64590267907715	0.55180284990356	0	1	1.93001446326184	0.791357839743087	0.609952461632247	0.238397071702096	1.9998689449385	0.990866074294532	0	1	0.902709831093321	1	0.878433436938059	0.518881961406131	0.999119261868835	1	0
ENSG00000078596.6	ITM2A	78615880	78623164	X_78626967_G_T	78626967	G	TRUE	X_78626967_G_T_b37	1.90533481075067	0.758328057183695	0	1	1.43232349099435	0.451183689806915	1.92938350685517	0.790441272994738	1.81046705351764	0.663305626648949	0.631015777633365	0.241986485027248	0.936560876308235	1	0.832638615439594	0.746927065887369	0.99709136628244	1	0
ENSG00000078618.15	NRD1	52254862	52344477	1_52895229_AAT_A	52895229	AAT	A	1_52895229_AAT_A_b37;1_52895231_T_TAT_b37	1.12949453872716	0.350815413610358	0.0958267724788584	0.167611945013607	1.97948554233722	0.886109572003453	-0.202749871675223	0.137764784028735	1.7697316395961	0.631324914670106	1.42770015440306	0.449346463635882	0.856417198966381	1	0.890010848693531	0.430707649105482	0.99709136628244	1	0
ENSG00000078674.13	PCM1	17780348	17885478	8_17269239_G_C	17269239	G	C	8_17269239_G_C_b37	1.97849133753834	0.883401719582982	0	1	1.59424754566521	0.524133303191014	1.93788795827959	0.803188385416333	1.99857411053949	0.969878278316704	0	1	0.941965796870873	1	0.846526486267799	0.748255729679839	0.998386556283086	1	0
ENSG00000078747.8	ITCH	32951040	33099198	20_32899674_G_C	32899674	G	C	20_32899674_G_C_b37	-0.266757955374032	0.13217615028494	1.91443988472702	0.769899308840761	1.96543260024282	0.852505065492773	1.29142580852204	0.399917552485311	-1.29067074549675	0.0696745539828929	1.99583951757904	0.948570672560292	0.767304702086111	1	0.886449443046888	0.613865937624213	0.951838376779195	1	0
ENSG00000078814.11	MYH7B	33563205	33590240	20_33537226_A_AT	33537226	A	AT	20_33537227_TT_T_b37;20_33537228_T_TT_b37;20_33537228_T_TTT_b37;20_33537226_ATT_A_b37	-0.448652446222695	0.117625809291897	0.923270219137976	0.299430279888965	1.15673852291729	0.358465649703402	-0.372801849756797	0.123465278137752	-3.38635814788086	0.0202947847262239	1.38487787048143	0.432865730241784	0.759265686214616	1	0.810013108309013	0.413253127888541	0.951838376779195	1	0
ENSG00000078902.11	TOLLIP	1295600	1330884	11_1991678_G_C	1991678	G	C	11_1991678_G_C_b37	1.84916374569775	0.697737481340543	0	1	1.7969542728913	0.652273573594811	1.65407507036753	0.556429043163242	1.99956180350659	0.98329898778655	0.824696522879321	0.278314192382823	0.928550128278961	1	0.860877019830621	0.673702599802081	0.998595810329888	1	0
ENSG00000078967.8	UBE2D4	43966036	43995735	7_43604481_AT_A	43604481	AT	A	7_43604481_AT_A_b37	1.71623648204695	0.594245017089917	0	1	-3.44057392471495	0.0196742038332454	-2.40564757967331	0.0358201224950225	-0.355382708579782	0.124851241492239	1.57992088120182	0.516897568166383	0.914253078020493	1	0.483487299891431	0.268765179290367	0.982559885621293	1	0
ENSG00000079102.12	RUNX1T1	92967202	93115514	8_93871501_G_GTT	93871501	G	GTT	8_93871502_TT_T_b37;8_93871501_GTT_G_b37;8_93871501_G_T_b37;8_93871503_T_TTT_b37;8_93871503_T_TTTTTTTTTTTT_b37;8_93871503_T_TTTTT_b37	1.46371493094557	0.463976405200811	0.185669658985717	0.177989636628328	1.90287290091646	0.755304852177983	1.28651762214531	0.398290165251506	1.7027867932768	0.585634787377402	0	1	0.888477493773404	1	0.87468408555253	0.613277004686954	0.99709136628244	1	0
ENSG00000079134.7	THOC1	214519	268050	18_202577_A_G	202577	A	G	18_202577_A_G_b37	-1.8592117189537	0.0494735673334948	0	1	1.08391608502961	0.338505313553563	1.40753121616899	0.441466040099905	-3.27394662533152	0.0216468817249744	0	1	0.651827504303984	1	0.803704550124818	0.633372561925176	0.951838376779195	1	0
ENSG00000079150.13	FKBP7	179328390	179343327	2_179328145_G_A	179328145	G	A	2_179328145_G_A_b37	1.65965688179563	0.559631234528234	0	1	1.90675076528487	0.760086365575386	1.47425306687387	0.468400446150954	1.87041945436658	0.718867340515049	0	1	0.902745832998659	1	0.875025513710679	0.644021718177838	0.99709136628244	1	0
ENSG00000079156.12	OSBPL6	179059207	179264160	2_179121756_T_C	179121756	TRUE	C	2_179121756_T_C_b37	1.96272482987888	0.846905880760623	0	1	-2.50073452396737	0.0338802972672301	1.34473554386295	0.41823676339211	1.92988470217233	0.791168980615229	0	1	0.940429997392621	1	0.533566951991306	0.623564953906759	0.998386556283086	1	0
ENSG00000079215.9	SLC1A3	36606456	36688436	5_36452825_C_G	36452825	C	G	5_36452825_C_G_b37	1.86889144702604	0.717285410932579	0	1	1.93945806666966	0.805641434110943	1.44667230364917	0.456961178081903	1.62861256334054	0.542248965945665	-0.919118114274625	0.0875356927504295	0.931384644297122	1	0.880187993456083	0.638821925013186	0.99709136628244	1	0
ENSG00000079277.15	MKNK1	47023089	47082515	1_46394253_C_T	46394253	C	TRUE	1_46394253_C_T_b37	1.90825499820676	0.761970358992445	0	1	1.99981111797138	0.989034669926128	-1.8337777038862	0.0502296020663058	1.82376408948153	0.674628196950891	1.45434360585114	0.460097940683805	0.936560876308235	1	0.896205501004467	0.305731147056418	0.99709136628244	1	0
ENSG00000079313.7	REXO1	1815247	1848452	19_2318985_CA_C	2318985	CA	C	19_2318985_CA_C_b37;19_2318986_A_AA_b37;19_2318986_A_AAAAAA_b37;19_2318986_A_AAA_b37;19_2318986_A_AAAAAAAA_b37;19_2318986_A_AAAAAAAAAAAAAAAAAAAAAAAAAAAAAAAA_b37	1.76622721956915	0.628740370383849	1.21483718475542	0.375566803474804	1.88868939534632	0.738656936356823	-2.66540508647927	0.0307761625938017	1.9936463257593	0.936467955102048	0	1	0.918298208550926	1	0.87240148383453	0.25487018943126	0.998386556283086	1	0
ENSG00000079332.10	SAR1A	71907044	71930279	10_71901476_C_CT	71901476	C	CT	10_71901476_C_CT_b37;10_71901476_C_CTT_b37	1.80777163910943	0.661068407485305	1.66757462015676	0.564234414597134	1.9383700372357	0.803938021366383	0.505692741883422	0.221549365190593	1.14801530487534	0.355991482846643	1.3414554684839	0.417074249074151	0.924064861843574	1	0.880002369626931	0.504305933946829	0.993658267907304	1	0
ENSG00000079335.13	CDC14A	100810583	100985833	1_101080514_C_T	101080514	C	TRUE	1_101080514_C_T_b37	1.06494501263342	0.333552825497827	0	1	1.84160514129508	0.690638651098877	1.17815241132394	0.364640527588011	0.495484086032775	0.21997782012817	0	1	0.849598076442782	1	0.86519947478474	0.595536407805026	0.982559885621293	1	0
ENSG00000079462.3	PAFAH1B3	42801184	42807698	19_42208830_T_C	42208830	TRUE	C	19_42208830_T_C_b37	1.24273587728294	0.384186066866663	0	1	1.85016508228364	0.69869316676394	1.91594708990942	0.771878359363349	1.45678410838627	0.461103004057999	0	1	0.867494734365724	1	0.865795491782585	0.742197437790626	0.996764222126575	1	0
ENSG00000079805.12	DNM2	10828754	10944164	19_10192415_AGGAGGAGGAG_A	10192415	AGGAGGAGGAG	A	19_10192415_AGGAGGAGGAG_A_b37;19_10192415_AGGAGGAGGAG_*_b37	1.95103196076434	0.824868790625472	-1.27640112463178	0.0702828886735421	-0.196180819454185	0.138353149097478	1.59834863105198	0.526237651241026	1.77330753655588	0.633987236620624	-0.0791868053679536	0.149319707488593	0.940429997392621	1	0.7010993571669	0.663625133115651	0.99709136628244	1	0
ENSG00000079819.12	EPB41L2	131160486	131384462	6_131720065_C_T	131720065	C	TRUE	6_131720065_C_T_b37	1.86871218612646	0.717100508582684	0	1	1.91880025493788	0.775678089615192	1.81717318697747	0.668955093145243	1.54343090158409	0.499231789890787	0.934529645486464	0.301970831526444	0.931384644297122	1	0.87634631719745	0.714691393971209	0.99709136628244	1	0
ENSG00000079931.10	MOXD1	132617193	132722684	6_132655724_C_T	132655724	C	TRUE	6_132655724_C_T_b37	-3.49770959480111	0.0190413980972845	0	1	-3.02015679713509	0.0250539002264348	-0.0443238978239151	0.152774844959353	-0.124940594847658	0.144918399323378	-1.89688409594169	0.0483757499252519	0.531587995837468	1	0.497763091718998	0.442696324922784	0.982559885621293	1	0
ENSG00000079950.9	STX7	132767005	132834337	6_132165646_T_TTGC	132165646	TRUE	TTGC	6_132165646_T_TTGC_b37	1.72195405485763	0.597984842936035	1.99494724327792	0.943331900446302	1.17266692457633	0.363044833381948	1.86327266708167	0.711556409061607	1.75295592209864	0.619164166723023	1.80703371556888	0.660459186916058	0.914360520814578	1	0.810775464599881	0.726024710105244	0.99709136628244	1	0
ENSG00000079974.13	RABL2B	51205928	51222091	22_51213191_T_A	51213191	TRUE	A	22_51213191_T_A_b37	0.235490744200433	0.184063064230822	0	1	-1.24298670806593	0.0717297655412478	-14.0964327936272	6.01973195188708e-05	1.41179655934684	0.44311467914508	0.740266159695238	0.261701476995892	0.804351869407028	1	0.617843955871253	0.0137158512286534	0.996097632301494	1	1
ENSG00000080007.6	DDX43	74104470	74127292	6_74122401_C_T	74122401	C	TRUE	6_74122401_C_T_b37;6_74122411_TGT_T_b37;6_74122413_T_TGT_b37;6_74122413_T_TGTGT_b37;6_74122413_T_TGTGTGT_b37;6_74122401_CGTGTGTGTGTGT_*_b37	1.91735445573954	0.773743756553999	0	1	0.952330057371455	0.306044330916574	1.51512627110878	0.486222971958401	1.99245006115461	0.930758643004837	0	1	0.937302149550834	1	0.791660896575221	0.650650156789755	0.998386556283086	1	0
ENSG00000080298.11	RFX3	3218296	3526004	9_3430405_T_G	3430405	TRUE	G	9_3430405_T_G_b37	1.99835468095034	0.967644654224862	1.84597924908485	0.694722220355597	1.43698346742849	0.453047382725522	-0.385663778102298	0.122452870030884	1.47525270617643	0.468823616920112	-0.388565509258569	0.122225739596481	0.947887495330093	1	0.833653733356076	0.410881276374638	0.99709136628244	1	0
ENSG00000080345.13	RIF1	152266396	152364527	2_152243371_C_A	152243371	C	A	2_152243371_C_A_b37	0.191134045431909	0.17864432918815	1.98911723726337	0.916915025176061	-4.48477167971123	0.0108802513286297	1.73954961692561	0.609810904358518	0.672546762469665	0.249258795274106	1.53645773380504	0.495973126863017	0.804351869407028	1	0.425006568176352	0.693870650239921	0.982559885621293	1	0
ENSG00000080371.4	RAB21	72148653	72184699	12_73068285_A_G	73068285	A	G	12_73068285_A_G_b37	1.98030461533926	0.888391167209116	0	1	1.96736831424869	0.856648253225949	1.45169146687795	0.459009651341102	1.99340973708422	0.935298459306144	0	1	0.943063285710443	1	0.88696063840965	0.639960515648402	0.998386556283086	1	0
ENSG00000080546.9	SESN1	109307639	109416022	6_109550125_C_T	109550125	C	TRUE	6_109550125_C_T_b37	0.267455613300626	0.188086281781194	0	1	-0.838632003478779	0.0920225277332758	-9.19838897384307	0.000818683788931548	1.90901323751859	0.762926419727297	0	1	0.804806543475014	1	0.643830805535087	0.0515580634766029	0.99709136628244	1	1
ENSG00000080561.9	MID2	107068984	107170423	X_107067610_T_TTG	107067610	TRUE	TTG	X_107067614_GTGTG_G_b37;X_107067616_GTG_G_b37;X_107067618_G_GTGTG_b37;X_107067618_G_GTG_b37;X_107067612_GTGTGTG_G_b37;X_107067610_TTGTGTGTG_T_b37	1.03703090610179	0.326439948690352	0	1	1.57241286788053	0.51317528699485	1.48865122593179	0.474555564330108	0.841826974199421	0.281844761267686	0	1	0.845736775144117	1	0.846526486267799	0.646279654954854	0.990507903593063	1	0
ENSG00000080603.12	SRCAP	30709529	30755602	16_30797180_A_AAAATAAAT	30797180	A	AAAATAAAT	16_30797184_T_TAAATAAATAAATAAAT_b37;16_30797184_T_TAAATAAAT_b37;16_30797184_T_TAAATAAATAAAT_b37;16_30797180_AAAAT_A_b37;16_30797184_T_TAAATAAATAAATAAATAAAT_b37;16_30797184_T_TAAAT_b37	1.52732162141479	0.491757562871673	-1.09593071024347	0.0784882579768713	-2.45668526905479	0.0347648967474684	1.94083605385936	0.807822270534622	1.96418960945471	0.849907590775922	0.956604864142264	0.307033165709723	0.89200521583939	1	0.538108848547092	0.74966571874005	0.998386556283086	1	0
ENSG00000080608.9	KIAA0020	2720468	2844241	9_3591164_A_G	3591164	A	G	9_3591164_A_G_b37	0.267132394904365	0.188045091820971	0	1	1.90558070406314	0.758632365866143	-0.346449484190543	0.125568714660366	-0.8994271418469	0.088611038385785	0	1	0.804806543475014	1	0.875025513710679	0.41584721048799	0.959297686270355	1	0
ENSG00000080709.10	KCNN2	113696641	113832337	5_114439622_C_CT	114439622	C	CT	5_114439625_T_TTT_b37;5_114439625_T_TT_b37;5_114439625_T_TTTT_b37;5_114439625_T_TTTTTT_b37;5_114439625_T_TTTTTTT_b37;5_114439622_CTTT_*_b37	1.99605179737091	0.949898114173546	1.67350318249919	0.567729206623934	1.99527982596919	0.94522561412631	1.9999818440042	0.996600235895812	1.99557036427177	0.94693556613994	0	1	0.946636691785053	1	0.891296295075798	0.785315884190468	0.998386556283086	1	0
ENSG00000080815.14	PSEN1	73603125	73690399	14_74216073_C_CAA	74216073	C	CAA	14_74216073_C_CAA_b37;14_74216073_C_CA_b37;14_74216073_C_A_b37	1.96627029716342	0.854282951597827	0	1	1.74481489452273	0.613447519008588	1.66256754744541	0.561315021506938	1.98850217527911	0.914608173954192	0	1	0.940659198945272	1	0.856759133024016	0.67542008774168	0.998386556283086	1	0
ENSG00000080822.12	CLDND1	98216755	98241910	3_97286565_C_T	97286565	C	TRUE	3_97286565_C_T_b37	1.99052230168604	0.922445693911772	1.97989856660547	0.88725415823596	1.59534291273917	0.524693890815916	0.448183515312394	0.212867478780524	1.96169174393367	0.844825454792025	1.84480317891689	0.693617749613187	0.946342997387226	1	0.846526486267799	0.49626259794819	0.998386556283086	1	0
ENSG00000080824.14	HSP90AA1	102547074	102606036	14_103366517_G_A	103366517	G	A	14_103366517_GAAAAAAAA_G_b37;14_103366517_G_A_b37;14_103366525_A_AAAAAA_b37;14_103366525_A_AA_b37;14_103366525_A_AAA_b37;14_103366525_A_AAAAA_b37	-4.12815698251507	0.0133045492276884	1.42561889021022	0.448523213255123	-3.28248404204396	0.0215409944950484	0.203560915402477	0.180143589027133	-0.588907535882299	0.107614538544308	0	1	0.512638310948875	1	0.493098876740846	0.469947475580085	0.977298867161477	1	0
ENSG00000080854.10	IGSF9B	133778458	133826880	11_133941732_AAAAAC_A	133941732	AAAAAC	A	11_133941732_AAAAAC_A_b37	1.6879298165818	0.576412607817258	1.01959403524461	0.322098600556642	0.445038996109361	0.212404554118615	1.11083753173762	0.345704371988293	1.75653836045876	0.621717039657808	1.69388452266958	0.580073723998145	0.909539985884502	1	0.755728902959848	0.586828730575437	0.99709136628244	1	0
ENSG00000081014.6	AP4E1	51200868	51298097	15_50657465_T_C	50657465	TRUE	C	15_50657465_T_C_b37	1.97488969323308	0.874092509992979	0	1	-0.19095268914316	0.138823426799012	1.82616749313843	0.676727958621709	1.9969025927428	0.955617162348159	0	1	0.941158279356373	1	0.701749313729167	0.71526837583403	0.998386556283086	1	0
ENSG00000081019.9	RSBN1	114304453	114355098	1_113626619_TATA_T	113626619	TATA	TRUE	1_113626631_A_AATA_b37;1_113626625_AATAATA_A_b37;1_113626628_AATA_A_b37;1_113626622_AATAATAATA_A_b37;1_113626619_TATAATAATAATA_T_b37;1_113626631_A_AATAATA_b37	1.75463357763579	0.620356786923524	0	1	1.78259277594088	0.641022624760738	-0.994773888469354	0.0835335730320835	1.94109217041296	0.808230562140247	0	1	0.917686856747569	1	0.859714825189047	0.365755407634737	0.998386556283086	1	0
ENSG00000081026.14	MAGI3	113933370	114228545	1_113413618_ATCTC_A	113413618	ATCTC	A	1_113413622_CTC_C_b37;1_113413620_CTCTC_C_b37;1_113413618_ATCTCTC_A_b37;1_113413624_C_CTC_b37;1_113413624_C_CTCTC_b37;1_113413624_C_CTCTCTC_b37	0.546551471582461	0.227975412038098	-0.0930423193949537	0.147971142410803	1.27435479333599	0.394298398799358	-0.0591579819902108	0.151293751945222	1.89394153851595	0.744676934060794	-1.34784229819047	0.0672931670211589	0.814941486879679	1	0.81481764396733	0.442001049329876	0.99709136628244	1	0
ENSG00000081059.15	TCF7	133450401	133487556	5_133381682_CT_C	133381682	CT	C	5_133381685_TTT_T_b37;5_133381686_TT_T_b37;5_133381687_T_TT_b37;5_133381687_T_TTT_b37;5_133381683_TTTTT_T_b37;5_133381682_CTTTTT_C_b37	1.86129650134012	0.709573326938773	1.24130570745979	0.383737449565861	1.3075962737305	0.405347985755294	1.94128517087438	0.808538857756345	1.71537078127335	0.593682991221446	1.05155528120008	0.330115496939723	0.930463009979972	1	0.818207435767881	0.749693292765607	0.99709136628244	1	0
ENSG00000081154.7	PCNP	101292938	101313281	3_100391266_A_G	100391266	A	G	3_100391266_A_G_b37	1.65804847604113	0.558704925527762	1.73695078680248	0.608033001060393	1.60904223384705	0.531796388441556	-1.40669081075816	0.0649325374787699	1.93069981541817	0.792358448203959	0	1	0.902709831093321	1	0.847626657722907	0.332591341141083	0.998386556283086	1	0
ENSG00000081189.9	MEF2C	88013974	88199922	5_87074974_A_T	87074974	A	TRUE	5_87074974_A_T_b37	0.906882449167142	0.295781491272692	1.51227853484829	0.484945470982027	-0.744452613327212	0.0975924924730641	-1.9942281419701	0.0456563594013076	1.87865098548332	0.727575955307599	0	1	0.838829067741104	1	0.646998358064774	0.294388465869886	0.99709136628244	1	0
ENSG00000081307.8	UBA5	132373289	132396941	3_131718897_CA_C	131718897	CA	C	3_131718897_CAA_C_b37;3_131718898_AA_A_b37	0.108975150111746	0.16908637403704	-5.05737894917843	0.00789394090020205	0.200628575018527	0.179788505112492	1.89254400010805	0.743059242833364	1.04976155083637	0.329658609560774	0.206823146288116	0.180539573643637	0.797214791705761	1	0.733050761682211	0.732816814818202	0.991655555358937	1	0
ENSG00000081665.9	ZNF506	19896647	19932560	19_19879102_C_CA	19879102	C	CA	19_19879102_C_CA_b37	-2.68389839750284	0.0304465795941925	1.97786633198916	0.88173206027541	0.880624366569464	0.290052935930418	0.851554046309047	0.283874702338562	-0.959353709300785	0.0853820624482368	1.92923687689608	0.790228897529995	0.590533176126655	1	0.784940370537067	0.55331783639856	0.959297686270355	1	0
ENSG00000081692.8	JMJD4	227918125	227923112	1_228560990_G_A	228560990	G	A	1_228560990_G_A_b37	1.83801456576566	0.687335115505562	1.47629497458161	0.469265488538347	1.40280954505624	0.439652007070399	1.57988177310835	0.516878057244601	1.40134084464489	0.439090076836256	1.89044304788081	0.740649104290498	0.926381455486475	1	0.832178799507018	0.660682872731734	0.996097632301494	1	0
ENSG00000081760.12	AACS	125549924	125627873	12_125006145_C_T	125006145	C	TRUE	12_125006145_C_T_b37	1.55670871139796	0.50553815344415	0	1	1.85151740292804	0.699989680694921	1.97176404908214	0.86655530047633	1.61129902512334	0.532983015933018	0	1	0.893508782647497	1	0.865795491782585	0.762755721208985	0.99709136628244	1	0
ENSG00000081803.11	CADPS2	121958480	122526813	7_123270380_G_T	123270380	G	TRUE	7_123270380_G_T_b37	1.98343465734661	0.897589954921195	0	1	1.98934708996239	0.917793973763725	1.95350674740712	0.829281672258319	1.99328367861244	0.934683956378409	1.73765260156074	0.608512027881071	0.943375087999845	1	0.890477618219832	0.75587883991164	0.998386556283086	1	0
ENSG00000081870.7	HSPB11	54382246	54411602	1_55365692_C_T	55365692	C	TRUE	1_55365692_C_T_b37	1.8311395649132	0.681126567085105	0	1	1.42121757115979	0.446789966059381	1.77428278237585	0.634717793027674	1.8259150618228	0.67650662083275	0	1	0.926263881630782	1	0.83241099807374	0.701440630265852	0.99709136628244	1	0
ENSG00000081913.9	PHLPP1	60382671	60647666	18_59395201_TTTTATTTA_T	59395201	TTTTATTTA	TRUE	18_59395213_A_ATTTA_b37;18_59395213_A_ATTTA_b37;18_59395209_ATTTA_A_b37;18_59395201_TTTTATTTATTTA_T_b37;18_59395205_ATTTATTTA_A_b37;18_59395213_A_ATTTATTTA_b37	1.93077869646982	0.792473952841182	0	1	1.99758962513965	0.96084313486161	0.708988548324214	0.255861636654313	1.68604726046328	0.575264694984215	0	1	0.939521979376369	1	0.892349022113308	0.530160352641791	0.99709136628244	1	0
ENSG00000081923.6	ATP8B1	55313657	55470333	18_55995198_G_T	55995198	G	TRUE	18_55995198_G_T_b37	1.85468257376419	0.703050969739338	0	1	1.95444176756382	0.830980862680779	0.612499505326468	0.238827660117345	1.99060185762323	0.922770853122189	0	1	0.929485152265746	1	0.882633050734805	0.518999152421735	0.998386556283086	1	0
ENSG00000081985.6	IL12RB2	67773046	67862583	1_67771434_T_TACACAC	67771434	TRUE	TACACAC	1_67771434_T_TACACAC_b37;1_67771434_T_TACAC_b37;1_67771434_T_TACACACAC_b37;1_67771434_T_C_b37	1.13429915876986	0.352148253569785	0	1	1.5321266611918	0.49396716241146	1.97305108731211	0.869604213172409	0.617638750881497	0.239699349884415	0	1	0.856417198966381	1	0.841913479841997	0.763600522888646	0.982559885621293	1	0
ENSG00000082014.12	SMARCD3	150935849	150974982	7_150531681_A_AAAT	150531681	A	AAAT	7_150531687_TAATAAT_T_b37;7_150531693_T_TAAT_b37;7_150531684_TAATAATAAT_T_b37;7_150531681_AAATAATAATAAT_A_b37;7_150531690_TAAT_T_b37;7_150531693_T_TAATAAT_b37	-1.22710465432169	0.0724286372306483	0	1	1.59239085217155	0.523185508640244	1.39581923008291	0.436987304337272	0.312626112685393	0.193947510663244	0	1	0.690183276603201	1	0.846526486267799	0.631966865856451	0.982559885621293	1	0
ENSG00000082068.4	WDR70	37379313	37753537	5_37432263_A_G	37432263	A	G	5_37432263_A_G_b37	1.99999853081363	0.999032884447822	0	1	1.99979860783969	0.98867738437173	1.97342432413643	0.870502312166848	1.9965210675482	0.952966066095263	0	1	0.949492573715021	1	0.896120981401085	0.763600522888646	0.998386556283086	1	0
ENSG00000082126.13	MPP4	202509592	202563417	2_202137781_C_CT	202137781	C	CT	2_202137782_TT_T_b37;2_202137783_T_TT_b37;2_202137781_C_T_b37;2_202137783_T_TTT_b37;2_202137783_T_TTTTTTTT_b37;2_202137781_CTT_C_b37	0.359997426479822	0.20032511503413	1.84646846974647	0.695183090384356	1.93466445530021	0.798253396909353	1.12275334451533	0.348956908784369	1.22109588340527	0.377476509542807	1.30347991939243	0.403955473927799	0.810071950669196	1	0.878433436938059	0.588122573876606	0.993658267907304	1	0
ENSG00000082146.8	STRADB	202252580	202345569	2_203231724_CT_C	203231724	CT	C	2_203231726_T_TT_b37;2_203231725_TT_T_b37;2_203231724_CTT_C_b37;2_203231726_T_TTT_b37	-0.569778745204303	0.108922965427167	1.65597600264186	0.557515652685124	1.71175484236051	0.591347275199832	1.76468971527402	0.627613984594816	-0.602072273361273	0.106724085828869	0	1	0.749953778901208	1	0.853400840556216	0.698532843656504	0.977298867161477	1	0
ENSG00000082153.13	BZW1	201675316	201688569	2_201208771_A_T	201208771	A	TRUE	2_201208771_A_T_b37	1.40153822461343	0.439165531028741	1.46220678005375	0.463348729267482	1.71591409451435	0.594035589805711	0.855638424272001	0.284732587494428	0.548781871895017	0.228332594101307	0	1	0.884607389162931	1	0.853569593450384	0.553456931003133	0.982559885621293	1	0
ENSG00000082175.10	PGR	100900354	101001255	11_100954828_T_C	100954828	TRUE	C	11_100954828_T_C_b37	-1.70132211269788	0.0543693706419735	1.10031260135543	0.342865544881663	1.72822085568419	0.602140796642803	1.79172228452785	0.648120674884366	-1.56126069457673	0.0591428048458472	0.637137671714981	0.243042030492389	0.663309334621903	1	0.854223937576385	0.707170782963705	0.951838376779195	1	0
ENSG00000082258.8	CCNT2	135675804	135716912	2_135835508_G_C	135835508	G	C	2_135835508_G_C_b37	1.80902703180027	0.662108055346818	0	1	0.519615146698925	0.223714318143369	1.99151146026816	0.926592153967355	1.66687901531486	0.563827092661891	0	1	0.924064861843574	1	0.761248474101666	0.77405969035307	0.99709136628244	1	0
ENSG00000082269.12	FAM135A	71122643	71270877	6_72075066_G_C	72075066	G	C	6_72075066_G_C_b37	0.434549693594363	0.210868971637942	0	1	1.8486679809032	0.69726566934985	1.09273748541887	0.340841798968729	1.36023836879394	0.423797127132698	0	1	0.813110703023128	1	0.865795491782585	0.583697946794765	0.993658267907304	1	0
ENSG00000082397.11	EPB41L3	5392382	5630699	18_5090929_T_A	5090929	TRUE	A	18_5090929_T_A_b37	1.57530360107421	0.514602886392028	0.99487439233053	0.316073431249678	1.89386303620836	0.744585753835532	0.310942884967744	0.193725308797447	1.04851910369325	0.329342634167095	-1.2822051829794	0.0700347698530525	0.895243264113549	1	0.873129998488535	0.48108023964849	0.991655555358937	1	0
ENSG00000082438.11	COBLL1	165510133	165700189	2_165327828_A_C	165327828	A	C	2_165327828_A_C_b37	0.14877451481857	0.173640930428532	0	1	1.95212248839152	0.826798598785745	1.87784691424781	0.726710925700173	0.886233228253559	0.291264599271487	0	1	0.802575108082933	1	0.882497982443153	0.729616792711525	0.991655555358937	1	0
ENSG00000082512.10	TRAF5	211499956	211548288	1_210640113_A_AT	210640113	A	AT	1_210640113_A_ATT_b37;1_210640113_A_ATTT_b37;1_210640113_A_AT_b37	1.99389914727203	0.937742178877298	1.00550637077868	0.318646566812345	1.76077699813436	0.624767867770992	-0.123786340954894	0.145027618111013	1.67398613249361	0.568015748437293	1.95770109674277	0.837051059731054	0.946636691785053	1	0.858361215639817	0.436222305329223	0.99709136628244	1	0
ENSG00000082516.8	GEMIN5	154266975	154317769	5_153599394_T_TCACACACACACACACACA	153599394	TRUE	TCACACACACACACACACA	5_153599394_TCTCTCA_T_b37;5_153599394_T_A_b37;5_153599400_A_ACACACACACACACTCTCA_b37;5_153599400_A_ACACACACACACTCTCA_b37;5_153599400_A_ACACACACTCTCA_b37;5_153599400_A_ACACACACACTCTCA_b37	0.577330230601092	0.232964471537366	1.76105667280535	0.624970343269191	0.700511263637281	0.25430663290034	1.93791735211994	0.803234004401265	1.09769693910198	0.342164925623239	0	1	0.819826561596526	1	0.772638192516716	0.748255729679839	0.993658267907304	1	0
ENSG00000082684.10	SEMA5B	122628040	122747452	3_121971215_AAG_A	121971215	AAG	A	3_121971215_AAG_A_b37	1.96562018730106	0.852901237826341	0	1	1.03387115467604	0.325647534981021	1.73286633018165	0.605261044040272	1.98101345284863	0.890405059821082	0	1	0.940429997392621	1	0.796308950302749	0.693154375520805	0.998386556283086	1	0
ENSG00000082701.10	GSK3B	119540169	119813264	3_119930839_T_C	119930839	TRUE	C	3_119930839_T_C_b37;3_119930839_T_TCCTTCTCC_b37;3_119930839_T_TCCTTC_b37	1.98495692303095	0.902384083191009	0	1	1.4896153990137	0.474972412648234	0.511560428493794	0.222458727039765	1.53246836781955	0.49412493019894	0	1	0.944307807389913	1	0.838302133400141	0.505451621882179	0.99709136628244	1	0
ENSG00000082781.7	ITGB5	124480794	124620265	3_125437911_G_A	125437911	G	A	3_125437911_G_A_b37	1.27963071709837	0.396022804385753	1.10166138121758	0.343227579427538	1.02912096414411	0.324461047718337	1.8670880588088	0.71543174024981	1.29926126338933	0.402535579335157	0	1	0.871605354615551	1	0.796308950302749	0.726695066846609	0.993658267907304	1	0
ENSG00000082805.15	ERC1	1099674	1605099	12_2304381_T_C	2304381	TRUE	C	12_2304381_T_C_b37	1.99416538241599	0.939113066721319	0	1	1.98988630950998	0.919894316393196	0.979631829313803	0.312431693948922	1.75849676914459	0.623122504233948	0	1	0.946636691785053	1	0.890477618219832	0.570015507791775	0.99709136628244	1	0
ENSG00000082996.15	RNF13	149530494	149679926	3_148934230_C_T	148934230	C	TRUE	3_148934230_C_T_b37	1.41842623041384	0.445696113838511	0	1	1.15949590045329	0.359252637903251	-0.994363379083552	0.083554747070964	0.539755220165262	0.226891177739322	0	1	0.885382525076251	1	0.810649001351107	0.365755407634737	0.982559885621293	1	0
ENSG00000083097.10	DOPEY1	83777384	83881069	6_84830796_AT_A	84830796	AT	A	6_84830797_TT_T_b37;6_84830796_ATT_A_b37;6_84830798_T_TT_b37;6_84830796_A_T_b37	0.577358704009612	0.232969147531123	0.817056438875852	0.276757558743813	1.24921920673569	0.386229139552881	0.444817342793613	0.21237196823408	-0.75171591687149	0.0971501172154662	1.09358821198521	0.341068272914108	0.819826561596526	1	0.81481764396733	0.496164201712515	0.97144226113152	1	0
ENSG00000083099.6	LYRM2	90277862	90348472	6_89290865_G_A	89290865	G	A	6_89290865_G_A_b37	1.5922662361304	0.523122004194049	0	1	1.74954632779645	0.61675581394469	-1.5143627207899	0.0608390502986959	1.98686000856469	0.908738557074059	0	1	0.896107747437976	1	0.856842116943751	0.325111602158385	0.998386556283086	1	0
ENSG00000083123.10	BCKDHB	80816363	81055987	6_80950662_G_A	80950662	G	A	6_80950662_G_A_b37	1.98252399171383	0.894828589192437	0	1	1.810463022352	0.663302266650711	1.92760438095047	0.787880171376612	1.97604383798898	0.876996506970609	1.54243938159652	0.498766233451227	0.943264501070163	1	0.862033148483622	0.746013257124525	0.998386556283086	1	0
ENSG00000083168.5	KAT6A	41786996	41909508	8_41616027_CT_C	41616027	CT	C	8_41616029_T_TT_b37;8_41616028_TT_T_b37;8_41616027_CTT_C_b37	-0.0728502154843227	0.149941075434879	0	1	1.69988195343603	0.58380842564946	-1.68674459960698	0.0548465653749211	1.47802377571497	0.469999896297106	0	1	0.785558699728245	1	0.851086061613986	0.314854972091173	0.99709136628244	1	0
ENSG00000083223.13	ZCCHC6	88902647	88969369	9_88521540_T_C	88521540	TRUE	C	9_88521540_T_C_b37	1.3965645199371	0.437270228840298	0	1	-0.0924134990239054	0.148032047025267	-2.56635178597321	0.0326059323125079	1.85364969297939	0.702047823155405	0	1	0.884541985401135	1	0.711632517973486	0.26088668838117	0.99709136628244	1	0
ENSG00000083307.6	GRHL2	102504659	102681954	8_101615665_C_CT	101615665	C	CT	8_101615665_CTT_C_b37;8_101615666_TT_T_b37;8_101615667_T_TT_b37;8_101615667_T_TTT_b37	1.97746846827044	0.880681720841374	-1.22648216157313	0.0724561775834656	1.3726717631705	0.42833703107389	1.35109472965178	0.420504346042907	1.95606189105001	0.833968803104132	-0.977563523155595	0.0844262768199358	0.941646822230799	1	0.830439306385162	0.62428564343873	0.998386556283086	1	0
ENSG00000083454.17	P2RX5	3575492	3599698	17_3145022_C_T	3145022	C	TRUE	17_3145022_C_T_b37	1.76011618438042	0.624290041832005	0	1	1.55248970154571	0.503519651283709	1.75846926937925	0.623102719943803	1.87082104277033	0.71928484751372	0	1	0.918201293645502	1	0.845599212608737	0.698277496269277	0.99709136628244	1	0
ENSG00000083535.11	PIBF1	73356196	73590591	13_72476902_C_T	72476902	C	TRUE	13_72476902_C_T_b37	1.78482999231619	0.642745034341349	0	1	1.92959547305327	0.790748697663542	1.18427753360743	0.366433791947758	1.58821938421215	0.521067115967726	0	1	0.921777100946294	1	0.878433436938059	0.596814255729939	0.99709136628244	1	0
ENSG00000083544.9	TDRD3	60970590	61148012	13_61181241_C_T	61181241	C	TRUE	13_61181241_C_T_b37	1.99984563690646	0.990087102280147	1.25507215946163	0.388086873336079	0.990501157903054	0.315022930865541	-7.34070799490632	0.00224118924034761	0.248381770863489	0.185673427697526	1.99277477968053	0.93226036039154	0.948965459134452	1	0.792002453792857	0.0767080798784921	0.982559885621293	1	1
ENSG00000083799.13	CYLD	50775960	50835846	16_51687336_T_TTCCC	51687336	TRUE	TTCCC	16_51687336_T_C_b37;16_51687340_C_CTCCC_b37;16_51687336_TTCCC_*_b37;16_51687336_TTCCC_T_b37	1.47152405332668	0.467248308771416	0	1	1.97645738825963	0.878054442594751	1.43136459704897	0.450801680961107	1.83898308027392	0.688221984272772	0	1	0.888477493773404	1	0.889951352665938	0.63640274148634	0.99709136628244	1	0
ENSG00000083817.8	ZNF416	58082933	58090295	19_57583718_G_A	57583718	G	A	19_57583718_G_A_b37	1.84403320122624	0.692897264507909	-0.0102410197687277	0.156240494781492	1.65685082674736	0.558017075326283	1.48436278953795	0.47270868064186	1.99984446529493	0.99004955602871	1.72309346327734	0.598735987737516	0.928430370127237	1	0.850172819717958	0.645973151253694	0.99907460707764	1	0
ENSG00000083828.11	ZNF586	58281022	58331307	19_58251468_G_A	58251468	G	A	19_58251468_G_A_b37	-1.82733069426376	0.0504231745522205	1.94367292700053	0.812398266724812	-7.36050042888542	0.00221711604502403	-1.65351377694856	0.0559510530812542	1.17242971687938	0.362976049184447	1.98535087111213	0.90366443312547	0.654131168295487	1	0.268328634676019	0.316303123195825	0.993658267907304	1	0
ENSG00000083844.6	ZNF264	57702867	57724724	19_57960570_CT_C	57960570	CT	C	19_57960572_TT_T_b37;19_57960573_T_TTTT_b37;19_57960571_TTT_T_b37;19_57960573_T_TT_b37;19_57960570_CTTT_C_b37;19_57960573_T_TTT_b37	1.61388115019577	0.534346586980982	0	1	1.72071276162228	0.597168766860242	1.94637416847195	0.816870054049528	1.72242301505457	0.598293762220776	1.83957708431421	0.68876744681751	0.899014032228751	1	0.854158588015078	0.752408722302695	0.99709136628244	1	0
ENSG00000083845.4	RPS5	58897766	58906173	19_58759639_C_T	58759639	C	TRUE	19_58759639_CTT_C_b37;19_58759640_TT_T_b37;19_58759639_C_T_b37;19_58759641_T_TT_b37	1.1609815978693	0.359677659262494	0	1	1.88459650920504	0.734074257715175	1.73687213301514	0.607979365874423	1.5493556710162	0.502029131536489	0	1	0.858153707690368	1	0.871136843401446	0.693349844901135	0.99709136628244	1	0
ENSG00000083857.9	FAT1	187508936	187647876	4_187511304_G_GT	187511304	G	GT	4_187511305_T_TT_b37;4_187511305_T_TTT_b37;4_187511304_GT_G_b37	1.89879985651123	0.750394140866	1.86171220945698	0.709989148207751	1.27815503958755	0.395539394748498	-0.717923547669216	0.0992270230748682	0.607481584394918	0.237980259572374	1.79044710623612	0.647118067151688	0.935641327733719	1	0.81481764396733	0.385331500559564	0.982559885621293	1	0
ENSG00000083896.8	YTHDC1	69176104	69215807	4_68618132_G_A	68618132	G	A	4_68618132_G_A_b37	1.43681260296103	0.452978835123655	0	1	1.5588967960914	0.506590465914434	-1.40603254275243	0.0649584485517709	0.673886871865989	0.249497875174256	0	1	0.8875338996752	1	0.846277476869778	0.332591341141083	0.982559885621293	1	0
ENSG00000083937.4	CHMP2B	87276420	87304698	3_88094764_A_G	88094764	A	G	3_88094764_A_G_b37	1.86605704958856	0.714378378572498	1.96674294355807	0.855296155137365	1.40286366718215	0.439672735478051	1.93513828838582	0.798970553994354	1.89125131349078	0.741573260222682	0	1	0.930463009979972	1	0.832178799507018	0.748255729679839	0.99709136628244	1	0
ENSG00000084072.12	PPIE	40157853	40229586	1_40213670_A_T	40213670	A	TRUE	1_40213670_A_T_b37	1.11352998115171	0.346435695369855	1.9678135159545	0.857618983502413	-3.99922906007282	0.014312131158465	1.08722726641417	0.339379799734872	1.96335995503205	0.848199767673385	1.95400265785929	0.830180629656067	0.856417198966381	1	0.463349029627852	0.583697946794765	0.998386556283086	1	0
ENSG00000084073.4	ZMPSTE24	40723778	40759856	1_41347770_A_AG	41347770	A	AG	1_41347770_A_G_b37;1_41347770_A_AG_b37;1_41347770_A_AAG_b37	1.99546497523443	0.946308969909701	0.694822886275233	0.253269725238189	0.219385305758806	0.18207386364114	1.9738315448385	0.87148960165523	1.99426707270186	0.939644969448145	0.694822886275233	0.253269725238189	0.946636691785053	1	0.733784599056876	0.763756450551521	0.998386556283086	1	0
ENSG00000084110.6	HAL	96366439	96390143	12_96374057_T_C	96374057	TRUE	C	12_96374057_T_C_b37	0.632155102457773	0.242182505467601	1.33857759948705	0.416058231128353	-0.119571680631225	0.145427209638126	1.99778543201683	0.962466047694023	1.14157652609629	0.354180247542624	1.99638033819133	0.952025316021217	0.824647211745752	1	0.708529115212219	0.780151845211233	0.993658267907304	1	0
ENSG00000084234.12	APLP2	129939731	130014699	11_130257135_G_T	130257135	G	TRUE	11_130257135_G_T_b37	1.61729601732986	0.536159651495742	0.662479105622651	0.247471637063841	0.669325721165251	0.248685298312761	1.91633910164978	0.77239624127869	1.67410249431168	0.568084829801777	1.90277897066403	0.755190343261468	0.899557093452384	1	0.768499810920386	0.742197437790626	0.99709136628244	1	0
ENSG00000084444.9	KIAA1467	13197217	13295455	12_13067483_C_CTTCTTTCTTTCT	13067483	C	CTTCTTTCTTTCT	12_13067483_C_CTTCTTTCTTTCT_b37;12_13067483_C_CTTCCTTCTTTCTTTCT_b37;12_13067483_C_CTTCTTTCT_b37;12_13067483_C_CTTCTTTCTTTCTTTCT_b37;12_13067483_C_CTTCTTTCTTTCTTTCTTTCT_b37;12_13067483_C_CTTCCTTCTTTCT_b37	1.9459387189313	0.816141284908044	0	1	1.46484141007682	0.464446118779039	-0.570478550291909	0.10887479135152	1.68205319092249	0.572844157907771	0.533965518777677	0.225972406945123	0.940429997392621	1	0.837017243100327	0.396986715076996	0.99709136628244	1	0
ENSG00000084674.9	APOB	21224300	21266945	2_21260601_G_A	21260601	G	A	2_21260601_G_A_b37	1.94532886832963	0.815125819093825	0	1	-2.75841432618336	0.0291553958329977	0.645519351765188	0.244496328639265	1.78606826637315	0.643703051071544	0	1	0.940429997392621	1	0.516608389313694	0.523015960946639	0.99709136628244	1	0
ENSG00000084693.11	AGBL5	27265231	27293490	2_27412529_CA_C	27412529	CA	C	2_27412529_CA_C_b37	1.51775533272121	0.487407330022545	1.01145595547769	0.320098483258834	1.01628567061971	0.321283515288783	1.83885288100009	0.688102580901505	1.55586870420848	0.505135165353687	0	1	0.891249543953141	1	0.795071580334225	0.719318591753446	0.99709136628244	1	0
ENSG00000084710.9	EFR3B	25264998	25378243	2_25384456_C_CGCCGCTGCT	25384456	C	CGCCGCTGCT	2_25384456_C_CGCCGCTGCT_b37;2_25384456_C_CGCCGCTGCTGCCGCTGCTGCCGCTGCTGCCGCTGCTGCCGCTGCTGCCGCTGCTGCCGCTGCT_b37	1.96210193324282	0.845647965413346	0	1	1.47823389382461	0.470089282197556	1.96429300520776	0.850121858701427	1.86441595929159	0.712711150193107	1.97191324641949	0.866905027840092	0.940429997392621	1	0.837017243100327	0.759638122870748	0.99709136628244	1	0
ENSG00000084754.6	HADHA	26413503	26467594	2_25747270_CTTT_C	25747270	CTTT	C	2_25747272_TT_T_b37;2_25747271_TTT_T_b37;2_25747273_T_TT_b37;2_25747270_CTTT_C_b37	1.9866022950705	0.907851902447256	1.85092215479108	0.699418164506625	1.99936935991627	0.979965191214241	1.96291319879219	0.84728842833937	1.97542903759495	0.875440874450278	0	1	0.944889392122433	1	0.89431007313131	0.759164920055333	0.998386556283086	1	0
ENSG00000084764.6	MAPRE3	27193479	27250064	2_28022916_CT_C	28022916	CT	C	2_28022917_TT_T_b37;2_28022918_T_TTT_b37;2_28022916_CTT_C_b37;2_28022918_T_TT_b37;2_28022918_T_TTTTTTT_b37	1.58258385441991	0.518229161227928	0	1	1.19370442400805	0.369217736216518	-0.706721602447942	0.0999261575127604	1.96489513056076	0.851376081476243	0	1	0.896107747437976	1	0.812663020288437	0.385759724982907	0.998386556283086	1	0
ENSG00000085063.10	CD59	33719806	33757991	11_33721175_G_C	33721175	G	C	11_33721175_G_C_b37	1.78767173117899	0.644948619241478	1.63721908812386	0.546965830055634	0.580744879635859	0.233526045507535	-0.512611130048526	0.112938662745468	1.95272918040791	0.827882187406995	1.99145144630302	0.926333850324329	0.922367879402761	1	0.762800001896047	0.399280271736324	0.998386556283086	1	0
ENSG00000085185.11	BCORL1	129115082	129192058	X_129055846_A_C	129055846	A	C	X_129055846_A_C_b37	1.90093647278354	0.752956345250988	1.58549628574656	0.519692403868592	1.43967228886459	0.454128232912344	1.26229714378314	0.390397730268416	1.65363239815451	0.556176580113714	1.94026661244516	0.806917829543638	0.936371109572704	1	0.834318390563403	0.609535987892261	0.99709136628244	1	0
ENSG00000085224.16	ATRX	76760355	77041702	X_77745160_T_G	77745160	TRUE	G	X_77745164_G_AG_b37;X_77745160_T_G_b37;X_77745160_TTGAG_*_b37	0.0903713582874843	0.167004515570111	0	1	-2.47541644113994	0.0343858217827655	-3.7507874768653	0.0164812671954392	-2.34878000218987	0.0370354676159344	0	1	0.796746933173214	1	0.5362784417463	0.193721945842535	0.951838376779195	1	0
ENSG00000085274.11	MYNN	169490618	169507504	3_169359119_C_G	169359119	C	G	3_169359119_C_G_b37	1.26038768504395	0.389785095757081	0	1	1.07589923119849	0.336400542982728	-0.201691832834513	0.137859358750504	1.89114447018119	0.741450879594122	0	1	0.869286387717735	1	0.801709406093227	0.430707649105482	0.99709136628244	1	0
ENSG00000085276.13	MECOM	168801286	169381406	3_170284643_G_A	170284643	G	A	3_170284643_G_A_b37	1.66984831560717	0.565569784459243	0	1	1.24408403020789	0.384609639160048	0.879467533912702	0.289803829118846	1.98503984206809	0.902652146967679	0	1	0.904215578134163	1	0.81481764396733	0.556656468547524	0.998386556283086	1	0
ENSG00000085365.13	SCAMP1	77656338	77776562	5_78433716_C_A	78433716	C	A	5_78433716_C_A_b37;5_78433716_CTATATGTGAATATATATGTGAATCTATATGTGAATATATATATGAATA_*_b37;5_78433762_ATA_A_b37	-0.553887370320354	0.110023246652265	0	1	-3.32662130187327	0.0210020610344761	1.52967803854881	0.492839088513441	1.10013595121245	0.34281816727611	0.368615540055998	0.201511665194304	0.751109402540693	1	0.491502857714624	0.652696571331178	0.993658267907304	1	0
ENSG00000085377.9	PREP	105725439	105850959	6_106755260_AT_A	106755260	AT	A	6_106755261_T_TT_b37;6_106755260_AT_A_b37	1.35381748109194	0.421480844278052	0	1	1.90733882986274	0.760820902865478	1.99828149176983	0.966933251353521	1.42384330787445	0.447822730300402	0	1	0.87963921405009	1	0.875025513710679	0.780831701474145	0.996097632301494	1	0
ENSG00000085382.7	HACE1	105175967	105307794	6_105756525_C_T	105756525	C	TRUE	6_105756525_C_T_b37	0.108904443376559	0.169078405480339	1.85536720544769	0.703718144677717	1.89534038836064	0.746307992098289	1.56238167909714	0.508274236100425	0.843347614268168	0.282160889621051	1.70108715277047	0.584564771891968	0.797214791705761	1	0.87335045410755	0.657206116902803	0.990507903593063	1	0
ENSG00000085415.11	SEH1L	12947131	12987535	18_12066704_CTTTTT_C	12066704	CTTTTT	C	18_12066704_CTTTTTT_C_b37;18_12066707_TTTT_T_b37;18_12066709_TT_T_b37;18_12066708_TTT_T_b37;18_12066705_TTTTTT_T_b37;18_12066706_TTTTT_T_b37	1.25429071027634	0.38783810448867	0	1	-0.794995156738878	0.0945590522468875	1.30753063623047	0.40532572645944	-0.0633101759985948	0.15088209735571	1.31324590495842	0.407270632501776	0.868589054744104	1	0.646544319698541	0.616662836149503	0.982559885621293	1	0
ENSG00000085449.10	WDFY1	224720432	224810104	2_224810176_G_A	224810176	G	A	2_224810176_G_A_b37	0.642085495930814	0.243899243449435	0	1	1.68406280666704	0.574059534284248	1.99989920654161	0.991989697089991	0.563259241834203	0.230667485612601	0	1	0.825713581243461	1	0.850348754071836	0.784288389689557	0.982559885621293	1	0
ENSG00000085491.11	SLC25A24	108676657	108743471	1_108739849_C_T	108739849	C	TRUE	1_108739849_C_T_b37	1.50379139331471	0.481170781500574	0.423368512415209	0.209246568483257	-7.74564396505548	0.00179748152014567	-2.74641157064366	0.0293594575772141	1.43202977696774	0.451066624865746	1.55546391460484	0.504941166584729	0.88900462850538	1	0.245411544347788	0.247629094756894	0.996097632301494	1	0
ENSG00000085511.15	MAP3K4	161412758	161538417	6_161368829_T_C	161368829	TRUE	C	6_161368829_T_C_b37	-0.680375783209684	0.101591752714628	-0.0829906780866168	0.148948096765153	1.58074824533719	0.51731064043	1.7429890124813	0.612181123129594	-0.0509312211249835	0.152113125361594	-1.88422742548073	0.0487416828678665	0.73894990927292	1	0.846526486267799	0.694713801252091	0.982559885621293	1	0
ENSG00000085514.11	PILRA	99965152	99997719	7_99937481_A_G	99937481	A	G	7_99937481_A_G_b37	1.80942399006017	0.662437641283658	0	1	-14.0076827476616	6.30859615462429e-05	1.79337157539317	0.649422943317122	1.99502792948329	0.943785425207408	1.64017805842082	0.548605141211451	0.924064861843574	1	0.061873119047974	0.707587570134765	0.998386556283086	1	1
ENSG00000085552.12	IGSF9	159896828	159915386	1_160361971_T_TACAC	160361971	TRUE	TACAC	1_160361971_TAC_T_b37;1_160361973_C_CAC_b37;1_160361971_T_C_b37;1_160361973_C_CACACAC_b37;1_160361973_C_CACAC_b37;1_160361973_C_TATACACACACACACAC_b37	1.45621122566126	0.460866763164791	1.98293935128208	0.896078754111603	1.31466275865705	0.407754900454977	0.147739872901866	0.173520756855238	1.97290491926901	0.869254238647678	1.85558493243479	0.703930698787635	0.888477493773404	1	0.82043792189964	0.464532104309091	0.998386556283086	1	0
ENSG00000085563.10	ABCB1	87133174	87342611	7_88049271_T_TTC	88049271	TRUE	TTC	7_88049271_T_TTC_b37;7_88049271_T_TTCTTTCTTTC_b37;7_88049271_T_TTCTTTC_b37	1.9490274411919	0.821379508640207	0	1	1.94704468083819	0.817998347270407	1.9392758921972	0.805355097540585	1.98131525028703	0.891274117790668	0	1	0.940429997392621	1	0.881265577797879	0.748740029907965	0.998386556283086	1	0
ENSG00000085644.9	ZNF213	3179777	3192806	16_2433824_T_A	2433824	TRUE	A	16_2433824_T_*_b37;16_2433824_T_A_b37	1.29904449856008	0.402462818073493	0	1	1.95398680506014	0.83015181441066	1.99769370894523	0.961697227630806	1.38230668360893	0.431905757726662	0	1	0.872821023419768	1	0.882633050734805	0.779826260170694	0.994868593508034	1	0
ENSG00000085662.9	AKR1B1	134127101	134144036	7_134752581_G_T	134752581	G	TRUE	7_134752581_G_T_b37	0.977186036205239	0.311852457722474	0	1	0.982817423351889	0.31318824333586	1.27984379829786	0.396092676946314	1.72264798115907	0.598442073028279	0	1	0.843596710339063	1	0.792002453792857	0.612790012330776	0.99709136628244	1	0
ENSG00000085721.8	RRN3	15153878	15188174	16_15198260_TGGGAGGTGTCTTGAGATTATCATCCGCTGAGGGTGGAGCTGAGGGTGGAAGGGGAGTGAGCAGACACACTC_T	15198260	TGGGAGGTGTCTTGAGATTATCATCCGCTGAGGGTGGAGCTGAGGGTGGAAGGGGAGTGAGCAGACACACTC	TRUE	16_15198260_TGGGAGGTGTCTTGAGATTATCATCCGCTGAGGGTGGAGCTGAGGGTGGAAGGGGAGTGAGCAGACACACTC_T_b37;16_15198260_T_C_b37;16_15198260_TGGGAGGTGTCTTGAGATTATCATCCGCTGAGGGTGGAGCTGAGGGTGGAAGGGGAGTGAGCAGACACACTC_*_b37	0.828574885960052	0.279108611356653	1.60686938363006	0.530658390237777	1.14453869087379	0.355011936785414	1.99540226596537	0.945939595504391	1.10065601245083	0.342957673099301	1.01335971726189	0.320564907420311	0.836473047397094	1	0.808911081356097	0.777164162114411	0.993658267907304	1	0
ENSG00000085760.10	MTIF2	55463730	55496483	2_54615526_A_G	54615526	A	G	2_54615526_A_G_b37	1.97900738627959	0.884799079888146	1.74437377838831	0.613141049578867	0.707778528850213	0.255638965111726	0.429763552337135	0.210172679103398	1.48025501906159	0.470950486129984	1.77339377854696	0.63405176270813	0.941965796870873	1	0.772972730514692	0.495235614513605	0.99709136628244	1	0
ENSG00000085832.12	EPS15	51819934	51985000	1_51836342_G_A	51836342	G	A	1_51836342_G_A_b37	1.3470672085291	0.41906607758965	1.99964510480208	0.984969811219525	1.85275925445308	0.701186270339565	1.91610857592855	0.772091537686906	0.612573947026021	0.238840258992597	1.6126136627779	0.533676463189014	0.87963921405009	1	0.865795491782585	0.742197437790626	0.982559885621293	1	0
ENSG00000085978.17	ATG16L1	234118696	234204320	2_234167020_A_G	234167020	A	G	2_234167020_A_G_b37	-4.44888840903627	0.011102178309898	-3.10831411417212	0.0238114474687505	1.8213026802332	0.672495141614747	1.72748811077599	0.601651731451507	-4.82613506884854	0.00898334463762447	1.9896390536112	0.918924368091201	0.498513687398238	1	0.864334577926508	0.692266947012382	0.951838376779195	1	0
ENSG00000085982.9	USP40	234384165	234475428	2_234475415_G_A	234475415	G	A	2_234475415_G_A_b37	-0.180279153023548	0.139789104739578	1.28757738230115	0.398640732820516	-0.0695196986655446	0.150268838709692	1.97920070776422	0.885327066337147	0.30572016492215	0.193037752219571	1.93209497436692	0.794411843029793	0.774694653130837	1	0.712841401356901	0.765165714206854	0.982559885621293	1	0
ENSG00000085998.9	POMGNT1	46654353	46685977	1_47221546_T_C	47221546	TRUE	C	1_47221546_T_C_b37	1.97484974376857	0.873993229159379	-1.1585118153298	0.0755320090315233	1.38208580627429	0.43182344223647	-0.832037266909765	0.0924010754858082	1.60284807091375	0.528563796852228	1.71835596713686	0.595625678573532	0.941158279356373	1	0.831124833693673	0.375797890171838	0.99709136628244	1	0
ENSG00000086015.16	MAST2	46252658	46501796	1_46371253_C_T	46371253	C	TRUE	1_46371253_C_T_b37	1.92171320672696	0.7796326610686	0	1	1.64750331131017	0.552703206461738	1.96314828268282	0.847767262748069	1.99233369793819	0.930228444862569	1.99726846095587	0.958318236182649	0.938446420344255	1	0.849984262053685	0.759196123362176	0.998386556283086	1	0
ENSG00000086062.8	B4GALT1	33104079	33167354	9_33027151_GT_G	33027151	GT	G	9_33027152_TT_T_b37;9_33027153_T_TT_b37;9_33027153_T_TTT_b37;9_33027151_GTT_G_b37;9_33027153_T_TTTT_b37;9_33027153_T_TTTTT_b37	-1.45058544760172	0.063229369763576	1.59292241822618	0.52345654872529	1.62623889846418	0.540961249391316	1.84492931078944	0.693735970686964	-0.416960883603224	0.120027589423308	0.324546162637944	0.195529627447049	0.670856197329547	1	0.848829653607309	0.720808298584626	0.97984565958812	1	0
ENSG00000086065.9	CHMP5	33264939	33281977	9_33514077_T_C	33514077	TRUE	C	9_33514077_T_C_b37	-2.61323767666158	0.0317260794789882	0	1	0.945172037509565	0.304397778088057	1.25140709752509	0.386922092146016	-0.399552940963076	0.12136993080746	0	1	0.592212817907695	1	0.790754213501166	0.607770339077349	0.97984565958812	1	0
ENSG00000086159.8	AQP6	50360976	50370922	12_49616503_C_CAGAGAGAG	49616503	C	CAGAGAGAG	12_49616505_G_GAG_b37;12_49616505_G_GAGAGAG_b37;12_49616505_G_GAGAG_b37;12_49616503_CAG_C_b37;12_49616505_G_GAGAGAGAG_b37;12_49616505_G_GAGAGAGAGAG_b37	1.40803971959917	0.441662090027492	0	1	1.37104602106228	0.427739261033763	1.10997996000197	0.345471877313809	0.60668761169336	0.237846512112948	0	1	0.884889777598938	1	0.830431868282511	0.586750381335297	0.982559885621293	1	0
ENSG00000086205.12	FOLH1	49168186	49230222	11_49166730_A_G	49166730	A	G	11_49166730_A_G_b37	1.54442180838373	0.499697794637501	1.97665973006838	0.878575534498517	1.99950060339893	0.982171011442541	-0.285228123931802	0.130610936572008	1.97060711941708	0.863875037226133	1.76512042512104	0.627929066217437	0.89200521583939	1	0.8945968118411	0.42181822350869	0.998386556283086	1	0
ENSG00000086232.8	EIF2AK1	6061880	6098861	7_6391765_CT_C	6391765	CT	C	7_6391767_TT_T_b37;7_6391766_TTT_T_b37;7_6391768_T_TT_b37;7_6391765_C_T_b37;7_6391765_CTTT_*_b37	0.553711731469321	0.229124466252246	1.94542661652804	0.815288176826279	1.28888509760395	0.39907393961864	1.84804006745549	0.696669368871465	1.07039171969836	0.334964733884167	0	1	0.814941486879679	1	0.815466411662666	0.72123961118808	0.991655555358937	1	0
ENSG00000086288.7	NME8	37888198	37940003	7_37741303_A_G	37741303	A	G	7_37741303_A_G_b37	-1.15060632270934	0.0758987559052002	0.0577449664433516	0.163423895143211	1.79174971815701	0.64814228525818	-3.42904604664227	0.0198044947524035	1.58420874177364	0.519044630673665	-3.91887209002152	0.0149795449480738	0.697614073456844	1	0.860363377922637	0.210206153710416	0.99709136628244	0.86652907871095	0
ENSG00000086289.7	EPDR1	37723445	37991543	7_38004529_G_A	38004529	G	A	7_38004529_G_A_b37	0.739552895974157	0.261566476868616	0	1	1.70088174088869	0.584435721792619	1.98548139888499	0.904092499315904	0.565084426447811	0.230963886543925	1.72271521086304	0.598486409690318	0.831804177375713	1	0.851510965512167	0.769902124922151	0.982559885621293	1	0
ENSG00000086300.11	SNX10	26331540	26413949	7_26397239_C_A	26397239	C	A	7_26397239_C_A_b37	1.0524776712482	0.330350770052241	1.96851282314924	0.859157869895565	1.78469118225439	0.64263784996728	0.694551623748112	0.253220408139386	1.66268344273249	0.561382266471711	0.8599434878995	0.285640386544791	0.848192824261364	1	0.859734730282151	0.528615197599858	0.99709136628244	1	0
ENSG00000086475.10	SEPHS1	13359423	13390297	10_12479173_A_G	12479173	A	G	10_12479173_A_G_b37;10_12479177_G_GTCTG_b37;10_12479173_ATCTG_*_b37	0.21638556115704	0.181706119806855	0	1	1.97141637333903	0.865743996846035	1.5792252549586	0.516550714522876	0.833722760841056	0.280167490074669	0	1	0.804351869407028	1	0.88808659998403	0.660682872731734	0.990507903593063	1	0
ENSG00000086504.11	MRPL28	417383	420527	16_421912_G_A	421912	G	A	16_421912_G_A_b37	1.60581340753106	0.530106919429201	1.66891793835862	0.565022624594248	1.96503326069296	0.85166537235095	1.98812263355671	0.913215711484468	1.61902163707191	0.537080097661464	1.89006525867057	0.740218444093581	0.896768275833916	1	0.886372894010538	0.772392379703762	0.99709136628244	1	0
ENSG00000086506.2	HBQ1	230451	231180	16_230455_G_T	230455	G	TRUE	16_230455_G_T_b37	1.59980127751214	0.52698664615749	1.76670359347781	0.629090292261002	0.768565172846365	0.267128179734703	1.51459271966678	0.485983195966098	1.93747061983049	0.80254191280767	0	1	0.896107747437976	1	0.779364927975377	0.650629119962108	0.998386556283086	1	0
ENSG00000086544.2	ITPKC	41223007	41246765	19_41211056_T_C	41211056	TRUE	C	19_41211056_T_C_b37	1.56853910019413	0.511272976319615	1.64363780655572	0.550533554512897	1.84136572055263	0.690417027358416	1.58025636064644	0.51706499095587	1.81515367310999	0.667241044258246	1.04879872408537	0.329413711265434	0.894870652201083	1	0.86519947478474	0.660687503946698	0.99709136628244	1	0
ENSG00000086570.8	FAT2	150883653	150948505	5_151518270_C_T	151518270	C	TRUE	5_151518270_C_T_b37	1.54480832857439	0.499879767805115	-0.228894721115012	0.135450712271829	1.51164116247151	0.484660304165751	1.54104855632022	0.498114425453344	1.86933447488377	0.717742995311947	1.97981418094332	0.887019337735266	0.89200521583939	1	0.840803908473296	0.654989684884237	0.99709136628244	1	0
ENSG00000086712.8	TXLNG	16804549	16862642	X_16199666_G_A	16199666	G	A	X_16199666_G_A_b37	0.608193541707806	0.23810026885572	1.85614522541528	0.704478524441557	1.99017340199134	0.921035689154018	-7.3495423084662	0.00223041162666814	1.99310729011131	0.933833771634822	-1.00513645626802	0.0830009878842234	0.821575038614667	1	0.890477618219832	0.0767080798784921	0.998386556283086	1	1
ENSG00000086730.12	LAT2	73613981	73644161	7_74254137_C_T	74254137	C	TRUE	7_74254137_C_T_b37	1.99822294251567	0.966375008183226	1.97153466507689	0.86601945893054	0.667456744428591	0.248353273504137	1.99739105226581	0.959263478494253	1.98773199473749	0.911805850507834	1.93833990912731	0.803891080957972	0.947887495330093	1	0.768499810920386	0.779320081463163	0.998386556283086	1	0
ENSG00000087008.11	ACOX3	8368008	8442450	4_8419205_A_C	8419205	A	C	4_8419205_A_C_b37	1.54996349161343	0.502317617621189	-0.551228880236977	0.110208504411939	1.89611630728109	0.747217909111442	1.99954944277715	0.983065108123925	1.68499838496496	0.574627089893081	0.514154073090822	0.222862107976097	0.892447225304311	1	0.87338864065177	0.783096131940386	0.99709136628244	1	0
ENSG00000087076.4	HSD17B14	49316273	49339935	19_49349548_C_CA	49349548	C	CA	19_49349548_C_CA_b37	1.49351882764699	0.476666110098859	0.552898676672385	0.228993639774006	-4.15076301787212	0.0131355417850339	1.11322045405336	0.346351515027637	1.99023784082988	0.921294178766375	-2.08142727737777	0.0433570205814548	0.888477493773404	1	0.449882815359434	0.58720794854084	0.998386556283086	1	0
ENSG00000087085.9	ACHE	100487614	100494594	7_100496639_A_AAT	100496639	A	AAT	7_100496639_A_AAT_b37;7_100496639_A_AT_b37	-0.819571856386574	0.0931212394581512	0	1	1.33076120493592	0.413317123630259	1.93100470883519	0.792805290382852	-1.07983336389339	0.0792686471568216	1.87263580740409	0.721180742615923	0.726944302995413	1	0.821593273842155	0.747583693418271	0.959297686270355	1	0
ENSG00000087086.9	FTL	49468557	49470135	19_48604361_CTATATA_C	48604361	CTATATA	C	19_48604367_A_ATA_b37;19_48604363_ATATA_A_b37;19_48604365_ATA_A_b37;19_48604361_CTATATA_C_b37;19_48604367_A_ATATA_b37	1.44820293428143	0.457584342382425	0	1	0.448268132957082	0.212879952422013	-0.341911851700161	0.125934909064697	0.204605914380863	0.180270326351649	0	1	0.887907234162782	1	0.755728902959848	0.41599300301296	0.982559885621293	1	0
ENSG00000087111.16	PIGS	26880400	26898890	17_27117306_G_T	27117306	G	TRUE	17_27117306_G_T_b37	1.45782543569976	0.461532911166118	0	1	-1.08983080404528	0.078782999579873	0.0585498370242021	0.163511164156081	0.380488951886036	0.203159978413546	0	1	0.888477493773404	1	0.632078734394102	0.454728429661742	0.982559885621293	1	0
ENSG00000087116.9	ADAMTS2	178537851	178772431	5_178656340_CCCCGCTGCCCACTCCCGACGGAGAGGTAATTCCACAAACACGAGACCCCGCTGCCCACTCCACAAACACGAGACCCCGCTGCCCACTCCCGACGGAGAGGTAATTCCACAAACACGAGACCCTGCTGCCCACTCCACAAACAT_C	178656340	CCCCGCTGCCCACTCCCGACGGAGAGGTAATTCCACAAACACGAGACCCCGCTGCCCACTCCACAAACACGAGACCCCGCTGCCCACTCCCGACGGAGAGGTAATTCCACAAACACGAGACCCTGCTGCCCACTCCACAAACAT	C	5_178656340_CCCCGCTGCCCACTCCCGACGGAGAGGTAATTCCACAAACACGAGACCCCGCTGCCCACTCCACAAACACGAGACCCCGCTGCCCACTCCCGACGGAGAGGTAATTCCACAAACACGAGACCCTGCTGCCCACTCCACAAACAT_C_b37;5_178656340_CCCCGCTGCCCACTCCCGACGGAGAGGTAATTCCACAAACACGAGACCCCGCTGCCCACTCCACAAACACGAGACCCCGCTGCCCACTCCCGACGGAGAGGTAATTCCACAAACACGAGACCCTGCTGCCCACTCCACAAACAT_*_b37	1.82918058325663	0.679384590570919	0	1	1.93709994774122	0.801969647540272	1.49996647797593	0.479485393271877	1.67964759445454	0.571395939075347	0	1	0.925858738238018	1	0.879632727726751	0.647994919426809	0.99709136628244	1	0
ENSG00000087128.5	TMPRSS11E	69313166	69363322	4_70136172_T_C	70136172	TRUE	C	4_70136172_T_C_b37	1.69166303232578	0.578702485790165	1.27507379750728	0.394532764012339	1.98622878621154	0.906582058597552	1.37838557911005	0.430447989066746	0.365464296550272	0.201076843083992	1.63134154779755	0.543736436211864	0.909630767519359	1	0.890477618219832	0.628766633888841	0.982559885621293	1	0
ENSG00000087237.6	CETP	56995761	57017757	16_57690319_A_G	57690319	A	G	16_57690319_A_G_b37	-2.28084070979389	0.0385442791296405	0	1	1.44423118749319	0.455970093766274	1.98563268563657	0.904591094579456	-1.93667728825494	0.0472440056129139	0	1	0.620910887972758	1	0.835199295336337	0.769997401894576	0.951838376779195	1	0
ENSG00000087245.8	MMP2	55423611	55540603	16_54710340_AGAAGGAAG_A	54710340	AGAAGGAAG	A	16_54710344_GGAAG_G_b37;16_54710340_AGAAGGAAG_A_b37;16_54710348_G_GGAAG_b37	1.46564948554055	0.464783533720527	0	1	1.00172081001415	0.317727252077651	1.50677403484974	0.482491793574689	1.06457814547457	0.33345801131775	1.47066772310154	0.466887719459187	0.888477493773404	1	0.792002453792857	0.649016026490368	0.991655555358937	1	0
ENSG00000087253.7	LPCAT2	55542909	55620582	16_55590610_C_A	55590610	C	A	16_55590610_C_A_b37	0.761986085844455	0.265854164582656	-0.0798066722793465	0.149259079602851	1.78274680399227	0.641140862791926	1.92089500776092	0.778513980975245	0.537174768447585	0.226481131331091	0	1	0.833109647552912	1	0.859714825189047	0.743604124105521	0.982559885621293	1	0
ENSG00000087266.11	SH3BP2	2794749	2842825	4_2017713_ATT_A	2017713	ATT	A	4_2017714_TT_T_b37;4_2017713_ATT_A_b37;4_2017715_T_TT_b37	-1.33546703206594	0.0678011556984775	0	1	0.698182406712249	0.253881486033774	1.45421699106419	0.460045892191778	-0.307182097412351	0.128777319781192	0	1	0.683815084941469	1	0.772638192516716	0.640316912799834	0.982559885621293	1	0
ENSG00000087299.7	L2HGDH	50704280	50779266	14_49825905_C_A	49825905	C	A	14_49825905_C_A_b37	-0.204966334376422	0.137566897136342	1.39185486538236	0.435487055685752	1.90838938986303	0.762139497585993	-1.42211869743392	0.0643284046758613	1.38298191999388	0.432157549252616	1.05715760325552	0.331547920421838	0.770239023806074	1	0.875025513710679	0.331438701178784	0.994868593508034	1	0
ENSG00000087301.4	TXNDC16	52897307	53019240	14_53003788_TCACA_T	53003788	TCACA	TRUE	14_53003788_TCACA_T_b37;14_53003792_A_ACA_b37;14_53003792_A_ACACACA_b37;14_53003792_A_ACACACACACA_b37;14_53003792_A_ACACA_b37;14_53003792_A_ACACACACA_b37	0.947716001113804	0.304981647253853	1.99926283172317	0.978339422820713	1.90572716131283	0.758813822180915	0.24924146871308	0.185781402833117	1.59740361885201	0.525751414736517	1.97194037904683	0.866968730864564	0.842591228131218	1	0.875025513710679	0.474320809926305	0.99709136628244	1	0
ENSG00000087338.4	GMCL1	70056773	70108528	2_69313372_A_G	69313372	A	G	2_69313372_A_G_b37	0.657901302839264	0.246664197613615	1.85737181789068	0.705682097811079	1.93599261031363	0.800270672452076	1.99578917065196	0.948260863340853	0.662501122591493	0.247475528254511	0	1	0.827383134450548	1	0.87893088456859	0.777448483750949	0.982559885621293	1	0
ENSG00000087365.10	SF3B2	65818199	65836779	11_65116082_G_GA	65116082	G	GA	11_65116084_A_AA_b37;11_65116084_A_AAA_b37;11_65116083_AA_A_b37;11_65116082_GAA_G_b37;11_65116084_A_AAAA_b37;11_65116084_A_AAAAA_b37	1.54749906815732	0.50114968824959	1.88394096057596	0.733348721032289	1.99555783395726	0.946860677147836	1.79860597875518	0.653597977371788	1.11540700736555	0.346946774073702	-2.75580519183814	0.0291996283558236	0.89228728417233	1	0.891296295075798	0.709191794063799	0.993658267907304	0.986619900769793	0
ENSG00000087460.19	GNAS	57414772	57486247	20_57530337_C_CAAAAAA	57530337	C	CAAAAAA	20_57530340_A_AAAAAAA_b37;20_57530340_A_AAAAAAAAAAAAAA_b37;20_57530339_AA_A_b37;20_57530337_CAAA_C_b37;20_57530338_AAA_A_b37;20_57530340_A_AAAAAAAAAAAAAAAAAAAAAAAA_b37	1.92894415790806	0.789805633612978	0	1	1.01057341121191	0.319882561589165	1.61921171051699	0.537181658849532	1.5332543481984	0.49448814292717	0	1	0.939521979376369	1	0.793523585763562	0.666269592803207	0.99709136628244	1	0
ENSG00000087502.13	ERGIC2	29490284	29534122	12_28706166_GT_G	28706166	GT	G	12_28706166_GT_G_b37	-2.1693955136484	0.0411604823515114	0	1	0.334884907106925	0.196914107062455	-4.64241274848587	0.00995789825247253	1.1731495620802	0.363184841623502	0	1	0.62727914979806	1	0.745985020362412	0.150319906027208	0.993658267907304	1	0
ENSG00000087586.13	AURKA	54944444	54967393	20_54090924_T_G	54090924	TRUE	G	20_54090924_T_G_b37	1.99467245150709	0.94181402937692	0	1	1.97757935989239	0.880973509343791	1.17447193265843	0.363568830654278	1.97152637114914	0.866000125965591	0	1	0.946636691785053	1	0.889979149260463	0.594970311889989	0.998386556283086	1	0
ENSG00000087842.6	PIR	15402920	15511687	X_15438440_TTC_T	15438440	TTC	TRUE	X_15438440_TTC_T_b37	1.23055164436505	0.380387762032268	0	1	1.90688964263859	0.76025960507358	1.68555505109998	0.574965309820629	0.464542751273484	0.215295253184319	1.3110776127744	0.406531158766606	0.86740762473189	1	0.875025513710679	0.682082005020102	0.982559885621293	1	0
ENSG00000087884.10	AAMDC	77532154	77629478	11_77537407_C_CA	77537407	C	CA	11_77537407_CA_C_b37;11_77537408_A_AA_b37	1.3078829807439	0.405445236115914	0	1	1.1981622268313	0.37054447296983	0.174438337128549	0.176652680521835	0.203077240832499	0.180084963934755	0	1	0.873805898134362	1	0.812663020288437	0.467312066848741	0.982559885621293	1	0
ENSG00000088002.7	SULT2B1	49055331	49102682	19_49079897_CTTTT_C	49079897	CTTTT	C	19_49079898_TTTTTT_T_b37;19_49079897_CTTTTTT_C_b37;19_49079899_TTTTT_T_b37;19_49079900_TTTT_T_b37	0.673153764034168	0.249367051533564	1.95633696721302	0.834481797376668	1.98845630027608	0.914438644922987	1.01371595576666	0.320652285636695	0.0639365418817306	0.16409659588659	-1.54354835792878	0.0597774521367559	0.828518156384875	1	0.890477618219832	0.574776955556886	0.982559885621293	1	0
ENSG00000088053.7	GP6	55525072	55549632	19_55552706_C_T	55552706	C	TRUE	19_55552706_C_T_b37	1.96211095509852	0.845666107815189	0	1	1.35702186092158	0.422634422948154	1.91571629186774	0.771574066984079	1.77542606748511	0.635576694946307	0	1	0.940429997392621	1	0.827934926679062	0.742177942094324	0.99709136628244	1	0
ENSG00000088179.4	PTPN4	120517206	120741394	2_121554237_G_A	121554237	G	A	2_121554237_G_A_b37	1.92350117140086	0.782099385788771	0	1	1.95505878960398	0.83211216724055	1.46656279510762	0.465165361119281	1.99750631745906	0.960172763309371	0	1	0.938446420344255	1	0.882633050734805	0.642592202614507	0.998386556283086	1	0
ENSG00000088205.8	DDX18	118572225	118589955	2_118589911_A_G	118589911	A	G	2_118589911_A_G_b37	-0.452093945524211	0.117368206847178	1.9488146959302	0.821013444105802	1.99597011431888	0.949383185475527	-3.17388741680679	0.0229288504708106	1.29149704943575	0.399941244424215	1.47710486408732	0.469609305513102	0.759265686214616	1	0.891296295075798	0.22328570119746	0.993658267907304	1	0
ENSG00000088256.4	GNA11	3094407	3124002	19_3952320_G_A	3952320	G	A	19_3952320_G_A_b37	1.14740640607124	0.355819656607485	0	1	1.82465267289717	0.675402546254911	1.82111659316161	0.672334584188976	1.29248057975656	0.40026853622593	0	1	0.857502430804106	1	0.864541118776295	0.714701332685526	0.993658267907304	1	0
ENSG00000088280.14	ASAP3	23755055	23811061	1_24305397_T_C	24305397	TRUE	C	1_24305397_T_C_b37	1.92950160680448	0.790612497943709	1.65985858772751	0.559747607451145	1.58729708617125	0.520600791410827	0.905630375256351	0.295505065261065	1.70665958039808	0.588087820066058	1.78721675903125	0.644594619765513	0.939521979376369	1	0.846526486267799	0.55952963135427	0.99709136628244	1	0
ENSG00000088298.8	EDEM2	33703166	33865928	20_33728678_T_C	33728678	TRUE	C	20_33728678_T_C_b37	1.750066528557	0.61712192614443	1.07045421008706	0.334980979100928	-6.07843009440194	0.00447952356889798	1.82490419314308	0.675622150326006	1.92907172757032	0.789989980966511	0.5275418134961	0.224958247410866	0.916443228065395	1	0.330987724423813	0.714956964365754	0.998386556283086	1	0
ENSG00000088305.14	DNMT3B	31350190	31397162	20_31438954_A_G	31438954	A	G	20_31438954_A_G_b37	1.6592356282099	0.559388344007276	0	1	-2.92303640429577	0.0265009020734663	0.234580605945439	0.183949982525968	0.323022024752163	0.195326492932495	0	1	0.902709831093321	1	0.501877851238707	0.473586269703985	0.982559885621293	1	0
ENSG00000088325.11	TPX2	30327073	30389608	20_30077490_CA_C	30077490	CA	C	20_30077490_CA_C_b37;20_30077491_A_AA_b37;20_30077490_C_A_b37	-2.77609837605883	0.0288574322586604	-0.942731290091842	0.0862647527512116	1.77685989976953	0.636657665293773	1.92500344635232	0.78419606509135	-3.97520904032854	0.0145083616333067	1.67230754328875	0.567021022751262	0.582514247769007	1	0.859458501850781	0.745625082779449	0.951838376779195	1	0
ENSG00000088340.11	FER1L4	34146506	34195484	20_34207062_CCCCGACT_C	34207062	CCCCGACT	C	20_34207062_CCCCGACT_C_b37	1.97988326074096	0.8872115292368	1.68253179467388	0.573133148134296	1.08171162183794	0.337924789951324	-3.90376614919455	0.0151085451753282	1.10793655218345	0.344918745080037	1.32831617468196	0.412465164214682	0.942671958375102	1	0.80359153295342	0.187463668236558	0.993658267907304	1	0
ENSG00000088367.16	EPB41L1	34679425	34820721	20_34784885_T_C	34784885	TRUE	C	20_34784885_T_C_b37	1.62187892364477	0.538610523731039	0	1	1.74524945421285	0.61374975856373	1.71773960545488	0.595223487084016	1.25470703290421	0.387970609536563	0	1	0.899674281205728	1	0.856759133024016	0.691301371436392	0.993658267907304	1	0
ENSG00000088387.13	DOCK9	99445740	99738879	13_99622292_A_G	99622292	A	G	13_99622292_A_G_b37	-3.45766306910173	0.0194826864711748	-4.03911032562291	0.0139923338576641	-6.66207184753375	0.00324901669921013	1.29953176574918	0.402626405477139	-0.218321155581179	0.136381291508147	-0.239903085160677	0.134489409254117	0.531587995837468	1	0.308691924716036	0.614846872224754	0.982559885621293	1	0
ENSG00000088451.6	TGDS	95226307	95248511	13_95666344_A_G	95666344	A	G	13_95666344_A_G_b37	1.96404105145575	0.849600292861779	0	1	1.89487978394072	0.745769604523873	1.776580099988	0.636446390389364	1.92175233257512	0.779686313367899	0	1	0.940429997392621	1	0.873129998488535	0.702505032090472	0.99709136628244	1	0
ENSG00000088538.12	DOCK3	50712671	51421629	3_50701002_T_C	50701002	TRUE	C	3_50701002_T_C_b37	1.51933453593415	0.48812104328922	0.552326174025438	0.228901573846661	1.99466678572253	0.941783152490473	1.04612997938716	0.328736169307324	1.88726622463832	0.737052981700513	1.995660229941	0.947475806946134	0.891249543953141	1	0.891296295075798	0.578288917564166	0.99709136628244	1	0
ENSG00000088726.11	TMEM40	12775023	12810956	3_12796870_C_T	12796870	C	TRUE	3_12796870_C_T_b37	-0.802787184276895	0.094100597346497	0	1	1.01571441430474	0.321143049464196	1.46138863405986	0.463008791823332	-1.53196479013286	0.0601964149275157	0	1	0.72845455114712	1	0.795011240035579	0.641798107130571	0.951838376779195	1	0
ENSG00000088756.8	ARHGAP28	6729716	6915715	18_6727431_C_T	6727431	C	TRUE	18_6727431_C_T_b37	-2.9044497583975	0.0267875847883129	1.45492409490998	0.460336686232456	-2.76143778177266	0.0291042266113231	-1.19913126041524	0.0736773971899107	0.363619157620178	0.200822755055386	1.99820258239515	0.966183047211228	0.566224391513576	1	0.516608389313694	0.347129532333919	0.982559885621293	1	0
ENSG00000088766.7	CRLS1	5986735	6020699	20_5414938_C_G	5414938	C	G	20_5414938_C_G_b37	1.74034360639007	0.610356315270684	0	1	0.0969667196093269	0.167739191083815	1.70745668993277	0.588595308272565	1.70828550901092	0.589123933264982	0	1	0.915469626335041	1	0.724674824839538	0.688671690962607	0.99709136628244	1	0
ENSG00000088808.12	PPP1R13B	104200088	104313927	14_104355252_G_T	104355252	G	TRUE	14_104355252_G_T_b37	1.91343468245168	0.768589916836141	-4.71604704197694	0.00955491762095356	1.75337808456538	0.619463799293203	1.71803519770287	0.595416298130315	1.97537966137179	0.875316806972241	1.72183426963102	0.597905989910838	0.936560876308235	1	0.857577194562056	0.691301371436392	0.998386556283086	1	0
ENSG00000088826.13	SMOX	4101626	4168394	20_4340177_G_C	4340177	G	C	20_4340177_G_C_b37	1.61821435058255	0.536649132980754	0.165792557658506	0.175631390702029	0.961922911015108	0.30826911219634	1.88155971487913	0.730732321309731	1.25225775295257	0.387191991476345	0	1	0.899557093452384	1	0.791660896575221	0.730540223754823	0.993658267907304	1	0
ENSG00000088827.8	SIGLEC1	3667616	3687775	20_4648444_T_C	4648444	TRUE	C	20_4648444_T_C_b37	-1.99803825229242	0.0455532547039869	0	1	1.65539668587803	0.557184077266633	0.404195817864093	0.206498834272122	-3.44653937294675	0.0196071291388154	0	1	0.636822103346752	1	0.849998996156034	0.4934006464706	0.951838376779195	1	0
ENSG00000088833.13	NSFL1C	1422806	1454487	20_762126_G_C	762126	G	C	20_762126_G_C_b37	1.92687971896021	0.786846678358619	0	1	1.54867510154804	0.501706451837832	1.8339681445625	0.683662774536069	1.82635631618518	0.676893646527485	0	1	0.939521979376369	1	0.845082152912767	0.717782526586425	0.99709136628244	1	0
ENSG00000088854.11	C20orf194	3229950	3388272	20_3841789_G_A	3841789	G	A	20_3841789_G_A_b37	1.24667201134912	0.385424611065201	0.607477042762866	0.237979494259253	0.091785232032862	0.167161700021057	-1.03079927741805	0.0816977620008376	1.83113657155263	0.681123896322296	1.32656935194518	0.411858077855089	0.867780200933028	1	0.724674824839538	0.36352294721796	0.99709136628244	1	0
ENSG00000088876.7	ZNF343	2462462	2505348	20_2476330_CTT_C	2476330	CTT	C	20_2476331_TTT_T_b37;20_2476332_TT_T_b37;20_2476333_T_TT_b37;20_2476330_CTTT_C_b37	1.68972183654319	0.577509543290851	0	1	1.68327333019852	0.57358146896654	0.410752529096953	0.207433682179625	0.718487854128853	0.257618066593851	-0.740162851761397	0.0978547939552959	0.909630767519359	1	0.850348754071836	0.49383099210065	0.985317447170573	1	0
ENSG00000088882.7	CPXM1	2774714	2781283	20_2780683_G_A	2780683	G	A	20_2780683_G_A_b37	-7.02830242228106	0.00265831233799943	0.0255047858006492	0.159971527653133	1.11050800399335	0.345615009283684	1.966232484692	0.854202211589391	-6.13938456499636	0.00433139823997426	1.76270382108896	0.626165813509808	0.363582645849529	1	0.806573033626933	0.760685523746039	0.951838376779195	1	0
ENSG00000088899.10	LZTS3	3143262	3154192	20_3155408_C_A	3155408	C	A	20_3155408_C_A_b37	-4.40415747737325	0.0113853440963847	1.78720661079956	0.64458672898149	1.78248116274654	0.640936977911179	1.86874804544709	0.717137484987271	-3.10293004344771	0.0238854633542573	0.813237458583444	0.275983564047532	0.49899552578732	1	0.859714825189047	0.727106443624449	0.951838376779195	1	0
ENSG00000088986.6	DYNLL1	120907652	120936296	12_121891837_A_C	121891837	A	C	12_121891837_A_C_b37	1.88630600351394	0.735977139825377	0	1	1.15917324785914	0.359160426324082	1.94500190652434	0.814583851880267	1.93593915546421	0.800189054321851	0	1	0.934782916517033	1	0.810649001351107	0.751536224287957	0.998386556283086	1	0
ENSG00000088992.13	TESC	117476727	117537284	12_117232477_A_G	117232477	A	G	12_117232477_A_AAGGGAGGGAGGGAGGG_b37;12_117232477_A_AGGAAGGGAGGGAGGGAGGG_b37;12_117232477_A_G_b37;12_117232477_A_AAGGGAGGGAGGGAGGGAGGG_b37;12_117232477_A_AGGAAGGGAGGGAGGGAGGGAGGG_b37;12_117232477_A_AGGAAGGGAGGGAGGG_b37	1.65843861815483	0.558929346318476	0	1	-2.313466232878	0.0378118427023536	-9.93490600584232	0.0005509190743887	0.192340770093779	0.178789282550049	0	1	0.902709831093321	1	0.542512261615534	0.0416341268633751	0.982559885621293	1	1
ENSG00000089009.11	RPL6	112842993	112856642	12_112099519_T_G	112099519	TRUE	G	12_112099519_T_G_b37;12_112099519_T_*_b37	1.39162517205637	0.435400373102298	0	1	1.89891664148013	0.750533414577232	1.99782535717554	0.962805678003574	1.51888928531116	0.4879196388282	0	1	0.884012568500239	1	0.873901470382748	0.780151845211233	0.99709136628244	1	0
ENSG00000089022.9	MAPKAPK5	112279781	112334343	12_113260953_A_G	113260953	A	G	12_113260953_A_G_b37	1.74178890661278	0.611351829719169	0	1	0.314322365444241	0.194171733462188	-1.30646089652282	0.0690079599401806	1.94345087868214	0.812035759877311	0	1	0.915665174548196	1	0.744185435500834	0.340430246641912	0.998386556283086	1	0
ENSG00000089048.10	ESF1	13694968	13765532	20_13317395_A_AT	13317395	A	AT	20_13317396_T_TT_b37;20_13317395_AT_A_b37	1.81988959992827	0.671278381636758	1.88516036515534	0.734700153342687	1.98655818033058	0.907700996115992	1.37880508949206	0.43060359610083	1.98391082866533	0.899064584485424	0	1	0.92427326533496	1	0.890477618219832	0.628814505162076	0.998386556283086	1	0
ENSG00000089050.10	RBBP9	18467183	18477887	20_18120277_CGTGT_C	18120277	CGTGT	C	20_18120289_TGTGT_T_b37;20_18120291_TGT_T_b37;20_18120277_CGTGTGTGTGTGTGTGT_C_b37;20_18120293_T_TGTGTGTGT_b37;20_18120285_TGTGTGTGT_T_b37;20_18120279_TGTGTGTGTGTGTGT_T_b37	1.81622243134643	0.668146757010966	1.94586973100149	0.81602611082069	1.57027489831762	0.512123867481469	1.79193291372985	0.648286638552769	1.99952817859275	0.982670152868088	0.248842951987626	0.185731341417089	0.92427326533496	1	0.846526486267799	0.707170782963705	0.998595810329888	1	0
ENSG00000089053.8	ANAPC5	121746047	121837699	12_121840360_T_TA	121840360	TRUE	TA	12_121840361_A_AA_b37;12_121840360_TA_T_b37	-1.35277327496897	0.0670918915821161	1.16839660289452	0.361809299442868	1.50037327657128	0.479664182594202	1.57955097764443	0.516713075854468	-2.2871906435214	0.0384005675226095	0	1	0.683210636906165	1	0.83957701469106	0.660682872731734	0.951838376779195	1	0
ENSG00000089060.7	SLC8B1	113736563	113797298	12_113765451_C_A	113765451	C	A	12_113765451_C_A_b37	1.88172376903071	0.730911628154211	0	1	1.87333255155522	0.721912679779377	0.603400964435878	0.237293833878252	1.84452157397254	0.693354006622567	-3.08173534143657	0.0241791580259091	0.934782916517033	1	0.868898587850428	0.51781011814483	0.99709136628244	0.942663013517691	0
ENSG00000089063.10	TMEM230	5080485	5093749	20_5034336_T_G	5034336	TRUE	G	20_5034336_T_G_b37	1.49084266567297	0.475503867291667	-2.66631218482507	0.0307599100880307	-0.202437675137389	0.137792682717059	1.57258337457461	0.513259300989623	1.63375979823968	0.54506084716643	-0.688707761557225	0.101061744067622	0.888477493773404	1	0.7010993571669	0.659550616221782	0.99709136628244	1	0
ENSG00000089091.12	DZANK1	18364010	18447925	20_18441230_G_A	18441230	G	A	20_18441230_G_A_b37	0.981152802709857	0.312792613326232	1.96959306571807	0.861570098720726	1.87119512865593	0.719674421572721	1.35357030351861	0.421392055840207	1.46338709948577	0.463839850055022	1.84488163619881	0.693691279647531	0.843596710339063	1	0.868064446017229	0.624573727434249	0.996764222126575	1	0
ENSG00000089094.12	KDM2B	121866899	122018920	12_122909626_CCA_C	122909626	CCA	C	12_122909629_AAAA_A_b37;12_122909632_A_AA_b37;12_122909630_AAA_A_b37;12_122909628_AAAAA_A_b37;12_122909626_CCAAAAA_*_b37;12_122909632_A_AAA_b37	1.74704231773535	0.615000139315437	-6.75468926467443	0.00308806985220134	1.85419346409003	0.702575432944264	-0.743049044569034	0.0976782305070642	1.99528858746635	0.945276393464445	0	1	0.916032896310266	1	0.865795491782585	0.383986254090077	0.998386556283086	1	0
ENSG00000089101.13	C20orf26	20033157	20341346	20_20060745_T_G	20060745	TRUE	G	20_20060745_T_G_b37	0.757621939502314	0.265013235317807	0.352045162197555	0.199237517314632	1.16939991564482	0.362099065750356	1.7274869331186	0.601650946106476	0.826014398623784	0.27858381760512	1.87670767408827	0.725490769967212	0.833109647552912	1	0.810726800530062	0.692266947012382	0.990507903593063	1	0
ENSG00000089123.11	TASP1	13246708	13619587	20_13137920_CA_C	13137920	CA	C	20_13137921_A_AA_b37;20_13137921_A_AAA_b37;20_13137920_CA_C_b37	1.99313350834291	0.933959443527165	1.29744131133998	0.401925271125416	1.60599183801946	0.530200030260334	0.949466518350164	0.305384253247978	1.99937981043877	0.980131851444962	0	1	0.946409098520558	1	0.847378643763947	0.564827680421616	0.998595810329888	1	0
ENSG00000089127.8	OAS1	113344581	113369990	12_114161316_GACAA_G	114161316	GACAA	G	12_114161316_GACAA_G_b37;12_114161316_G_A_b37	-3.95664185222427	0.0146619418427908	0	1	1.99213012240602	0.929310532802824	1.83224293269291	0.682112914448249	-2.66411843492574	0.0307992309233011	0	1	0.52002684587559	1	0.890477618219832	0.717643314650296	0.951838376779195	1	0
ENSG00000089159.11	PXN	120648249	120703574	12_121574450_CTT_C	121574450	CTT	C	12_121574452_TT_T_b37;12_121574453_T_TT_b37;12_121574451_TTT_T_b37;12_121574453_T_TTTTT_b37;12_121574450_CTTT_C_b37	1.24602674727976	0.38522118369639	0	1	1.99978712218785	0.988359011715927	1.24792738446763	0.38582082077587	1.83095602015896	0.680962854291419	0	1	0.867780200933028	1	0.896120981401085	0.607105254804057	0.99709136628244	1	0
ENSG00000089163.4	SIRT4	120740118	120751052	12_120815504_A_G	120815504	A	G	12_120815504_A_G_b37	1.41000884756568	0.44242254003671	0	1	-2.4017370790209	0.0359023438096006	1.96345640739423	0.848397275913834	1.88004265323434	0.729080755007986	0	1	0.884889777598938	1	0.542512261615534	0.759196123362176	0.99709136628244	1	0
ENSG00000089177.13	KIF16B	16252748	16554078	20_16560330_G_A	16560330	G	A	20_16560330_G_A_b37	1.71634356142567	0.594314611084762	0	1	0.311717499356291	0.193827528185212	-1.8358790892546	0.0501666774709922	1.61386674661799	0.534338963212676	-2.48881660864026	0.0341172868556311	0.914253078020493	1	0.744185435500834	0.305599514743176	0.99709136628244	1	0
ENSG00000089225.15	TBX5	114791735	114846247	12_114954298_C_A	114954298	C	A	12_114954298_C_A_b37;12_114954298_C_T_b37	1.75464309458721	0.620363566849558	1.14276473469499	0.354513541214275	1.82593411964172	0.676523324604803	0.522125492550003	0.224107371650251	0.938124400833203	0.302787793820053	0	1	0.917686856747569	1	0.864541118776295	0.506346298699144	0.991655555358937	1	0
ENSG00000089250.14	NOS1	117645946	117889975	12_117781918_T_C	117781918	TRUE	C	12_117781918_T_C_b37	-18.0932649957667	7.37559493419862e-06	1.5125961574613	0.485087682046424	-9.7096345501534	0.000621773295215092	-16.0841223805219	2.1135657024005e-05	-1.69508394213108	0.0545730362331527	-4.49673096261495	0.0108073022398377	0.0210300193099892	1	0.163610125017504	0.00688476974194736	0.951838376779195	0.755716584178645	2
ENSG00000089289.11	IGBP1	69353298	69386174	X_68742978_T_C	68742978	TRUE	C	X_68742978_T_C_b37	1.91736309694784	0.773755262990805	0	1	-0.530697366211371	0.111650862264809	1.9980043310095	0.964368025906591	1.67434074143853	0.568226322731445	0	1	0.937302149550834	1	0.665036402854272	0.780359602439185	0.99709136628244	1	0
ENSG00000089327.10	FXYD5	35645632	35660786	19_35662457_G_A	35662457	G	A	19_35662457_G_A_b37	0.964375802022687	0.30884135602178	0.980746936440482	0.312696250100134	1.9071342212344	0.760565042954673	1.74008462685242	0.610178300527817	0.561074070709537	0.230313227517611	1.98173774771703	0.89250284436408	0.843095380601552	1	0.875025513710679	0.69402167125269	0.982559885621293	1	0
ENSG00000089335.16	ZNF302	35168543	35177302	19_35135509_T_G	35135509	TRUE	G	19_35135509_T_G_b37	1.1071577683083	0.344708250592962	0.0982993672200791	0.167888087598216	1.99810091448035	0.965240391234208	1.95545343795948	0.832840011714221	1.29800812138819	0.402115202533935	1.88596284944924	0.735593893912427	0.856417198966381	1	0.892958579100012	0.756055909816085	0.993658267907304	1	0
ENSG00000089351.10	GRAMD1A	35485687	35517375	19_34923465_G_GT	34923465	G	GT	19_34923465_G_GT_b37	-3.64487155655115	0.0175064985451415	0	1	0.262363327238972	0.187438554727588	-13.5846432853768	7.88927414388281e-05	1.7439351433236	0.612836632942919	-1.39242231748631	0.0654966612731527	0.531587995837468	1	0.737681311244741	0.0165613676730826	0.99709136628244	1	1
ENSG00000089472.12	HEPH	65382390	65488709	X_65586422_A_ATT	65586422	A	ATT	X_65586423_T_TT_b37;X_65586423_T_TTT_b37;X_65586422_AT_A_b37	1.57486332351345	0.514385007395573	0	1	1.38141799645359	0.431574710828591	1.73085612152613	0.603906644751375	1.91949438897427	0.776613388296071	0	1	0.895167772880178	1	0.831124833693673	0.692838530029779	0.99709136628244	1	0
ENSG00000089486.12	CDIP1	4560675	4588829	16_5465215_C_A	5465215	C	A	16_5465215_C_A_b37	1.84264180071295	0.69160049717427	0	1	0.691957708405425	0.252749415227455	1.62075943879427	0.538009955586914	1.21074792868239	0.37432637854242	0	1	0.927465398098574	1	0.771369937429168	0.666796071956284	0.993658267907304	1	0
ENSG00000089597.12	GANAB	62392297	62414104	11_62065482_TTGTGTG_T	62065482	TTGTGTG	TRUE	11_62065486_GTG_G_b37;11_62065484_GTGTG_G_b37;11_62065488_G_GTG_b37;11_62065488_G_GTGTG_b37;11_62065488_G_GTGTGTG_b37;11_62065482_TTGTGTG_T_b37	0.749112990559524	0.263383130898299	0	1	1.75559137385744	0.621039948528887	-0.259642302380144	0.132784728285517	-1.11877240862668	0.0773950694683662	0	1	0.831958513222091	1	0.857859370861395	0.424197856609024	0.959297686270355	1	0
ENSG00000089639.6	GMIP	19740284	19754476	19_20021032_GA_G	20021032	GA	G	19_20021032_GA_G_b37	1.65020549077099	0.55422947645675	0	1	1.98689878451364	0.908872724352382	0.409975990640078	0.207322703585412	0.775375174038345	0.268454933950811	0	1	0.902709831093321	1	0.890477618219832	0.49383099210065	0.989795714923875	1	0
ENSG00000089685.10	BIRC5	76210266	76221717	17_76560531_A_G	76560531	A	G	17_76560531_A_G_b37	-2.53877192511891	0.0331353560548954	0	1	1.26857585774314	0.392421957720361	0.789493499061336	0.271231833876067	-0.91936946271835	0.087522058057855	0	1	0.602556812788432	1	0.81481764396733	0.544684494444682	0.959297686270355	1	0
ENSG00000089818.12	NECAP1	8234806	8250367	12_8534914_T_G	8534914	TRUE	G	12_8534914_T_G_b37	1.28253228684207	0.396975803391258	0	1	1.99877041025866	0.972027506367036	1.8262568848404	0.676806384623456	1.01276830232746	0.320419914284656	0	1	0.871605354615551	1	0.893709367822497	0.71526837583403	0.991655555358937	1	0
ENSG00000089847.8	ANKRD24	4183350	4224811	19_4186395_T_G	4186395	TRUE	G	19_4186395_T_G_b37	1.97384201198065	0.871515082352547	0	1	1.89269153399073	0.743229465697831	1.97333011114779	0.87027500494341	1.91964478377531	0.776816608810596	0	1	0.941158279356373	1	0.873104367881491	0.763600522888646	0.99709136628244	1	0
ENSG00000089876.7	DHX32	127524905	127585005	10_126610893_ATGTATATATATATT_A	126610893	ATGTATATATATATT	A	10_126610895_GTATATATATATTTT_T_b37;10_126610893_ATGTATATATATATTTT_*_b37;10_126610907_TTT_T_b37	1.91280527036201	0.767774236149841	0	1	1.61842240069927	0.536760138940821	1.97406076961465	0.872048817255224	1.82075594283333	0.672023692259192	0	1	0.936560876308235	1	0.848829653607309	0.763822263891416	0.99709136628244	1	0
ENSG00000089902.8	RCOR1	103058997	103196913	14_103007797_G_T	103007797	G	TRUE	14_103007797_G_T_b37;14_103007797_G_*_b37	1.56831485077646	0.511163227626461	0	1	1.82418191606098	0.674992022169133	-4.89809105089239	0.00862878372224529	1.91955651626722	0.776697312727512	1.02644438566722	0.323795016997878	0.894870652201083	1	0.864541118776295	0.142144758457718	0.99709136628244	1	0
ENSG00000089916.13	GPATCH2L	76618258	76720685	14_76694680_G_A	76694680	G	A	14_76694680_G_A_b37	0.337702632709806	0.197293423220317	0	1	0.84899658302129	0.283339197806294	-0.365702383066491	0.124028078197959	1.04924908710564	0.329528232536581	1.4651168509381	0.464561086195406	0.809087831715961	1	0.781593271158623	0.413712297571695	0.991655555358937	1	0
ENSG00000090020.6	SLC9A1	27425305	27493472	1_28111061_T_C	28111061	TRUE	C	1_28111061_T_C_b37	0.14949173196851	0.173724291350872	0	1	1.81166726812057	0.664307907943562	1.95265624370063	0.827751534348813	0.852451170132781	0.284062853783103	0	1	0.802575108082933	1	0.862033148483622	0.75559227949288	0.990813541354	1	0
ENSG00000090060.13	PAPOLA	96967769	97033448	14_97924156_G_A	97924156	G	A	14_97924156_G_A_b37	1.88572088670708	0.735324047853417	0	1	1.52853962233348	0.492316092645565	-1.81282253457971	0.0508616738535563	1.83122154597459	0.681199723715903	0	1	0.934782916517033	1	0.841260244281949	0.307990779801927	0.99709136628244	1	0
ENSG00000090104.7	RGS1	192544856	192549161	1_192800241_T_C	192800241	TRUE	C	1_192800241_T_C_b37	0.848932416044818	0.283325778406212	0	1	-1.60823534423821	0.0574940957291912	-0.246629259802603	0.133905803922817	1.97583494303149	0.876465670130937	1.85503214571349	0.703391402930345	0.83779749439739	1	0.59527479834891	0.424895764849631	0.998386556283086	1	0
ENSG00000090238.7	YPEL3	30103634	30108236	16_30107285_A_T	30107285	A	TRUE	16_30107285_A_T_b37	1.06705024774942	0.334097605022681	0.254277036881376	0.186415320170852	1.94956409555675	0.822306496225711	1.94367711932682	0.812405118195719	1.25537669673167	0.388183882295817	0.999220516700007	0.317121969205433	0.849598076442782	1	0.882126008253283	0.750919565346954	0.993658267907304	1	0
ENSG00000090316.11	MAEA	1283638	1333935	4_1324317_C_A	1324317	C	A	4_1324317_C_A_b37;4_1324317_C_CTAATTTTTGTATTTTTAGTAGAGA_b37;4_1324317_C_CTAATTTT_b37;4_1324317_C_CTAATTTTTGTATTTTAGTAGAGATGGGGTTTCACCATGTTGGCCAGGA_b37	1.29830385748346	0.402214352053539	1.92224183937174	0.780358787873236	0.141330315705545	0.172778416305618	1.86918448034839	0.717587974334555	0.617082152413104	0.239604756399041	1.40174833032438	0.439245871861103	0.872496526975194	1	0.727565891984087	0.727303676275527	0.982559885621293	1	0
ENSG00000090372.10	STRN4	47222763	47250251	19_47262978_C_CA	47262978	C	CA	19_47262978_C_CA_b37;19_47262978_C_CAA_b37	1.875927440753	0.724658769008352	1.69689795579529	0.581944221428833	1.35783483573755	0.422927845675843	-0.88220093599648	0.0895635276325481	0.739386720345237	0.261535037043755	1.99497493857893	0.943487158494079	0.933456668390739	1	0.827938039993503	0.373868006158166	0.98782934903539	1	0
ENSG00000090376.4	IRAK3	66582658	66648402	12_66952917_TAA_T	66952917	TAA	TRUE	12_66952918_AA_A_b37;12_66952917_TAA_T_b37;12_66952919_A_AA_b37;12_66952919_A_AAA_b37	1.44355400313589	0.455695759229604	0	1	0.113596661748488	0.169608147793715	-2.76573093341995	0.0290317295681427	1.91703002560143	0.773312223085095	0	1	0.887862471099569	1	0.724968820283462	0.24655190717306	0.99709136628244	1	0
ENSG00000090382.2	LYZ	69742120	69748014	12_69774563_A_G	69774563	A	G	12_69774563_A_G_b37	1.93687607117226	0.80162488155824	0	1	0.977069252224283	0.311824834858103	0.853210131534524	0.284222152156845	1.81841072862721	0.670010988439765	0.320828512303251	0.195034578684258	0.939521979376369	1	0.791660896575221	0.553361317295423	0.99709136628244	1	0
ENSG00000090432.5	MUL1	20825942	20834654	1_20780813_C_G	20780813	C	G	1_20780813_C_G_b37	1.81911758571528	0.670616001859241	1.95383493036388	0.829876018230773	-11.0037149965726	0.000310873602715112	1.54952435213886	0.502109163299104	0.52736012069181	0.224929641686325	0	1	0.92427326533496	1	0.145820296858458	0.656132556541004	0.982559885621293	1	0
ENSG00000090470.10	PDCD7	65409716	65426174	15_65327752_T_C	65327752	TRUE	C	15_65327752_T_C_b37	0.0421754761225657	0.161746172927982	0	1	1.46296808280817	0.463665405843385	-0.713170201247067	0.0995230338963857	-1.18181437312865	0.0744620049677432	0	1	0.792429398401265	1	0.837017243100327	0.385331500559564	0.951838376779195	1	0
ENSG00000090487.6	SPG21	65255361	65282648	15_65275609_T_TATAA	65275609	TRUE	TATAA	15_65275609_T_TATAA_b37;15_65275609_T_TATAAATAA_b37	1.85704926530889	0.70536502700662	0	1	1.70762148861627	0.588700340557917	0.15005893979469	0.173790249562332	1.98062103094003	0.889285498060283	1.48204090405375	0.47171357431979	0.930037416101894	1	0.852720076930896	0.464532104309091	0.998386556283086	1	0
ENSG00000090512.7	FETUB	186353757	186370930	3_186358366_A_C	186358366	A	C	3_186358366_A_C_b37	-0.628476955846054	0.104962354615982	1.94362288091293	0.812316497765704	-0.857405358825872	0.0909541017169097	-2.59659697441293	0.0320354847292499	1.4624899260732	0.463466468301923	-18.9229582068933	4.78129741840638e-06	0.743298422359372	1	0.643352891996782	0.25907630902683	0.996764222126575	0.019142721097493	1
ENSG00000090520.6	DNAJB11	186285191	186315061	3_186288485_G_C	186288485	G	C	3_186288485_G_C_b37	1.38581221590994	0.433215378409632	0	1	-2.7618105590459	0.0290979241761677	-0.385273822763338	0.1224834290985	1.90417215220305	0.756895020401694	1.38794373709788	0.434014639658926	0.883566634665118	1	0.516608389313694	0.410881276374638	0.99709136628244	1	0
ENSG00000090534.13	THPO	184089722	184095932	3_183617705_G_C	183617705	G	C	3_183617705_G_C_b37	-8.7757738811099	0.00102837210594855	0	1	-6.57017312626476	0.00341714661441868	0.107364200139045	0.168904928902568	-4.01083456233073	0.0142183012865795	0	1	0.26063958758756	1	0.308691924716036	0.460333672282929	0.951838376779195	1	0
ENSG00000090539.11	CHRD	184097860	184108524	3_183787702_AT_A	183787702	AT	A	3_183787703_T_TT_b37;3_183787703_T_TTT_b37;3_183787702_AT_A_b37;3_183787703_T_TTTTT_b37;3_183787703_T_TTTT_b37;3_183787703_T_TTTTTT_b37	-3.55028649637234	0.0184776622853978	1.70017210204878	0.583990333404205	1.27626897348546	0.394922785200888	1.96764114840698	0.857242331215057	-4.77050913718176	0.0092676392515619	1.84727775255578	0.6959473378212	0.531587995837468	1	0.81481764396733	0.760685523746039	0.951838376779195	1	0
ENSG00000090554.8	FLT3LG	49977463	49989488	19_50228260_G_T	50228260	G	TRUE	19_50228260_G_T_b37;19_50228260_G_*_b37	1.94248407431951	0.810466094891561	0	1	-0.79111804750778	0.0947880724744972	-3.99273545396773	0.0143649094228064	0.604761578833859	0.237522443862626	0	1	0.939824180155021	1	0.646544319698541	0.184383773600428	0.982559885621293	1	0
ENSG00000090565.11	RAB11FIP3	475618	573011	16_328541_A_G	328541	A	G	16_328541_A_G_b37	1.73288391266306	0.605272918876628	0	1	1.12077228170506	0.348413288385192	1.54196821773371	0.498545261685739	1.98715784865112	0.909774311865114	0	1	0.914408563561672	1	0.807797797409478	0.655190492560228	0.998386556283086	1	0
ENSG00000090581.5	GNPTG	1401923	1413352	16_2141204_A_AGGGACGCTGCCGGGGCGGGGCCCTGCGAGGGGGC	2141204	A	AGGGACGCTGCCGGGGCGGGGCCCTGCGAGGGGGC	16_2141272_C_CGGGACGCTGCCGGGGCGGGGCCCTACGAGGGGGC_b37;16_2141204_AGGGACGCTGCCGGGGCGGGGCCCTGCGAGGGGGCGGGACGCTGCCGGGGCGGGGCCCTACGAGGGGGC_A_b37;16_2141272_C_CGGGACGCTGCCGGGGCGGGGCCCTACGAGGGGGC_b37	1.56775399589947	0.510888921255439	-2.23709778618672	0.0395497195746325	1.90927556289944	0.763258196215169	0.206087033476933	0.180450132984149	0.137763845066956	0.17236693763552	1.87632590365388	0.725083301033243	0.894870652201083	1	0.875025513710679	0.470241398822333	0.982559885621293	1	0
ENSG00000090615.8	GOLGA3	133345494	133405444	12_133407002_GATCAAGACTATCCTGGCCAACATGGTGA_G	133407002	GATCAAGACTATCCTGGCCAACATGGTGA	G	12_133407002_GATCAAGACTATCCTGGCCAACATGGTGA_G_b37	1.22842983250234	0.379731746347384	1.7887076634272	0.645756364152616	1.30645529835488	0.404961306902668	-0.790794026700951	0.094807239647599	1.99938722493175	0.980250948030281	-1.90141814667822	0.0482453667183857	0.86740762473189	1	0.818207435767881	0.379651592815669	0.998595810329888	1	0
ENSG00000090621.9	PABPC4	40026487	40042462	1_40035928_G_T	40035928	G	TRUE	1_40035928_G_T_b37	1.4892434929327	0.474811553232712	1.7653814566479	0.628120194962654	0.088073080928325	0.16674937039574	1.98259648939847	0.895045697878542	1.74985323772057	0.616971756584947	1.99898104043746	0.974534935154738	0.888477493773404	1	0.724674824839538	0.767179261643944	0.99709136628244	1	0
ENSG00000090659.13	CD209	7804878	7812464	19_7956959_AT_A	7956959	AT	A	19_7956961_T_TT_b37;19_7956960_TT_T_b37;19_7956959_ATT_A_b37;19_7956961_T_TTT_b37	1.35801481844828	0.422992847128887	0	1	0.706032251874149	0.255318030781146	1.99351336631162	0.93580807007551	1.5152653598534	0.486285510101768	1.32253989433457	0.410462701966069	0.879981985720898	1	0.772972730514692	0.774824639223712	0.99709136628244	1	0
ENSG00000090661.7	CERS4	8271619	8327305	19_8280621_C_G	8280621	C	G	19_8280621_C_G_b37	1.99409433151186	0.938744188815699	1.98016931284087	0.888010979381695	-0.445620183124447	0.117853297590747	0.631316197735714	0.242038153441656	1.3353245903611	0.414914184185402	1.48324058674757	0.472227307147971	0.946636691785053	1	0.678113568777789	0.520586815158036	0.993658267907304	1	0
ENSG00000090857.9	PDPR	70147528	70195203	16_70159791_C_T	70159791	C	TRUE	16_70159791_C_T_b37	1.99994756940782	0.994222650407396	0	1	-2.44077094461159	0.0350903983582257	1.94453750055231	0.8138169724943	1.84112493283419	0.690194333605797	0	1	0.949216022737795	1	0.540119560377963	0.751415801200765	0.99709136628244	1	0
ENSG00000090889.10	KIF4A	69509878	69640682	X_68724625_CGGCGCGG_C	68724625	CGGCGCGG	C	X_68724625_CGGCGCGG_C_b37	1.61716709314692	0.536090998533633	0	1	1.86332864682277	0.711612821367856	1.18210496905203	0.365796328967455	1.311144160401	0.406553824908649	0	1	0.899557093452384	1	0.86744807623294	0.59659890866414	0.993658267907304	1	0
ENSG00000090971.4	NAT14	55996370	55998935	19_56098578_A_AC	56098578	A	AC	19_56098578_A_AC_b37	0.941257898259209	0.303502257769814	0	1	1.92227640451051	0.780406358890177	1.79544491909064	0.651068968325416	1.22669573042458	0.379196787178873	0	1	0.842214491333804	1	0.876896944240543	0.708482137388156	0.993658267907304	1	0
ENSG00000090989.13	EXOC1	56719781	56771200	4_56339752_A_G	56339752	A	G	4_56339752_A_G_b37	1.99305434336566	0.933580713538019	0	1	1.73109841028531	0.604069548586744	0.105401263239401	0.168684140332203	1.62645016553461	0.541075634096357	0	1	0.946409098520558	1	0.854264973223557	0.460333672282929	0.99709136628244	1	0
ENSG00000091009.6	RBM27	145583112	145718814	5_145781210_C_T	145781210	C	TRUE	5_145781210_C_T_b37	1.89713314737401	0.748416050709146	0	1	1.67602637961636	0.569229373437473	1.85727040891197	0.705582368159921	1.99205293526575	0.928965633158862	0	1	0.9352665084764	1	0.850348754071836	0.724151681285489	0.998386556283086	1	0
ENSG00000091039.12	OSBPL8	76745576	76953589	12_77102723_C_G	77102723	C	G	12_77102723_C_G_b37	1.01828862382786	0.321776659884685	0	1	1.86453199836728	0.712828659940255	-6.2068526667349	0.00417324756316007	1.99077160895581	0.923469333845206	0	1	0.843720799463308	1	0.86744807623294	0.101604767861874	0.998386556283086	1	0
ENSG00000091073.15	DTX2	76090992	76135312	7_76095909_CTT_C	76095909	CTT	C	7_76095910_TT_T_b37;7_76095911_T_TT_b37;7_76095909_CTT_C_b37	1.72708360976435	0.601382108559305	0	1	0.788260289586106	0.270987850202857	-2.25874434739558	0.039048774753357	0.646579362740795	0.244681005458526	0	1	0.914360520814578	1	0.779899630182103	0.277767225891875	0.982559885621293	1	0
ENSG00000091106.14	NLRC4	32449521	32490923	2_31616666_C_CT	31616666	C	CT	2_31616667_T_TT_b37;2_31616667_T_TTT_b37;2_31616666_CT_C_b37;2_31616667_T_TTTT_b37	1.43778721157128	0.453370047966949	1.45447938540724	0.46015376697899	1.83559331330457	0.685131371873433	-4.75838297217751	0.00933082767628978	-1.67524538405519	0.055226123957937	1.99530234490362	0.945356223780703	0.8875338996752	1	0.864908783265516	0.146906355093229	0.951838376779195	1	0
ENSG00000091136.9	LAMB1	107564243	107643700	7_107612784_C_T	107612784	C	TRUE	7_107612784_C_T_b37	-1.82514356824277	0.0504890223315887	0	1	1.63615901848425	0.546380752552297	1.71092011174869	0.590810763653547	-1.92313434630637	0.0476260072457518	1.17747630028907	0.364443327176169	0.654131168295487	1	0.8495557272922	0.689272202154299	0.951838376779195	1	0
ENSG00000091262.10	ABCC6	16242784	16317379	16_16344682_A_C	16344682	A	C	16_16344682_A_C_b37	1.85464123073848	0.703010738554613	1.98426219131511	0.900166971422785	1.59971115916164	0.526940125143617	0.737265936467566	0.261134203467964	1.05854337434471	0.331903516152722	1.94620653879815	0.816589140909171	0.929485152265746	1	0.846526486267799	0.535777069292763	0.991655555358937	1	0
ENSG00000091317.7	CMTM6	32522803	32544900	3_32824956_AT_A	32824956	AT	A	3_32824958_T_TT_b37;3_32824958_T_TTT_b37;3_32824957_TT_T_b37;3_32824956_ATT_A_b37	1.73266928094631	0.605127995012348	0	1	1.7913211391699	0.647804875707652	1.99332344259255	0.934877164024622	1.83006701591125	0.68017137369959	0	1	0.914408563561672	1	0.860363377922637	0.774824639223712	0.99709136628244	1	0
ENSG00000091428.13	RAPGEF4	173600001	173917621	2_173527221_C_CGTGTGT	173527221	C	CGTGTGT	2_173527221_C_CGTGTGTGTGTGTGTGT_b37;2_173527221_C_CGTGTGTGTGTGTGTGTGT_b37;2_173527221_C_CGTGTGTGTGTGTGT_b37;2_173527221_C_CGTGTGT_b37;2_173527221_C_CGTGTGTGTGTGTGTGTGTGTGT_b37;2_173527221_C_CGTGTGTGTGTGTGTGTGTGT_b37	1.99997484163282	0.995997978051892	1.94231552971564	0.810193884107081	1.42402871931722	0.44789579717539	1.88074288717212	0.729841611288759	1.99256332541722	0.93127868950571	1.40791384888757	0.441613548976249	0.949216022737795	1	0.83241099807374	0.730419925964877	0.998386556283086	1	0
ENSG00000091436.12	MLTK	173940162	174132738	2_173887902_A_T	173887902	A	TRUE	2_173887902_A_G_b37;2_173887902_A_T_b37	1.66426767448138	0.562303024465541	0	1	1.79943609507063	0.654266062729173	1.92007670698013	0.777401388595532	1.55740118034782	0.50587077561274	0	1	0.903466998386041	1	0.860877019830621	0.743380621421807	0.99709136628244	1	0
ENSG00000091482.5	SMPX	21724089	21776281	X_22646415_TAA_T	22646415	TAA	TRUE	X_22646416_AAAA_A_b37;X_22646417_AAA_A_b37;X_22646418_AA_A_b37;X_22646415_TAAAA_T_b37;X_22646419_A_AA_b37	1.99999864572419	0.999071475165381	0	1	1.26111471357081	0.390018194745016	1.97841734452322	0.88320277025261	1.97159224434336	0.866153754880715	1.91254703362847	0.767440502770422	0.949492573715021	1	0.81481764396733	0.764885052856088	0.998386556283086	1	0
ENSG00000091490.6	SEL1L3	25749054	25865382	4_25936139_A_G	25936139	A	G	4_25936139_A_G_b37	1.80793968512535	0.66120733903812	0	1	-0.414157153565156	0.120242672153644	-6.5452626199401	0.00346422617402906	0.609054647290577	0.238245517071375	0	1	0.924064861843574	1	0.680828167871699	0.0937675301565188	0.982559885621293	1	1
ENSG00000091513.10	TF	133464799	133497850	3_133476421_C_G	133476421	C	G	3_133476421_C_G_b37	1.62588045515236	0.540767281741252	1.88319992629567	0.732531320377996	1.98064582269785	0.889355883952587	-0.27437406914737	0.131528217547154	1.99358754532	0.936175375955188	1.79127828075457	0.647771157385387	0.899674281205728	1	0.890010848693531	0.42274837843386	0.998386556283086	1	0
ENSG00000091536.12	MYO15A	18012019	18083116	17_17564327_C_T	17564327	C	TRUE	17_17564327_C_T_b37	1.94917554980293	0.821634829038345	0	1	1.32183123355321	0.410218016853312	1.8765372446926	0.725308780836295	1.79648981179957	0.651902317925853	0	1	0.940429997392621	1	0.820923267621685	0.729359245984413	0.99709136628244	1	0
ENSG00000091542.8	ALKBH5	18086391	18113268	17_17314406_G_A	17314406	G	A	17_17314406_G_A_b37	1.95508248914848	0.832155781515663	0	1	1.63175046434117	0.543959970611701	-0.528331943099147	0.111818365512096	1.40615778625579	0.440937192768138	0	1	0.940429997392621	1	0.848829653607309	0.39890256054585	0.996097632301494	1	0
ENSG00000091622.11	PITPNM3	6354583	6459814	17_6914783_C_CTTT	6914783	C	CTTT	17_6914784_T_TTT_b37;17_6914784_T_TTTTTTTTTTTT_b37;17_6914784_T_TT_b37;17_6914784_T_TTTTTTTT_b37;17_6914783_CT_C_b37;17_6914784_T_TTTT_b37	-5.22918998369869	0.00717275636749208	0	1	1.9529017137329	0.82819167078414	-3.47183219716044	0.0193253553647793	-1.35340438714093	0.0670661769623095	0	1	0.460826708990161	1	0.882570707025104	0.207567033081606	0.951838376779195	1	0
ENSG00000091640.3	SPAG7	4862520	4871167	17_4870893_G_A	4870893	G	A	17_4870893_G_A_b37	0.0562706451739814	0.163264178085017	0	1	1.80544328311112	0.659150855348867	1.94327820031322	0.811754371806454	-0.572422648896918	0.108741083812023	1.93816860123229	0.803624409756053	0.793619665653882	1	0.862033148483622	0.750919565346954	0.977298867161477	1	0
ENSG00000091656.11	ZFHX4	77593453	77779521	8_78109022_GTATT_G	78109022	GTATT	G	8_78109022_GTATT_G_b37	1.02717045578447	0.323975511162506	0	1	1.93101917121339	0.792826512184349	1.7619112757011	0.62558995945217	1.53343214404413	0.494570367130331	0	1	0.845490561919604	1	0.878433436938059	0.698532843656504	0.99709136628244	1	0
ENSG00000091732.11	ZC3HC1	129658125	129691291	7_130371325_G_C	130371325	G	C	7_130371325_G_C_b37	1.79997341772878	0.654699390432182	0.177213183041658	0.176981912096802	-2.30683745161741	0.0379594678046086	-0.641608084442169	0.104098127671119	-0.701348868686864	0.100263387124633	1.79720541510096	0.652474530833703	0.924064861843574	1	0.542512261615534	0.392560730514439	0.97144226113152	1	0
ENSG00000091879.9	ANGPT2	6357171	6420930	8_5686303_G_A	5686303	G	A	8_5686303_G_A_b37	1.9839784769265	0.899275870485807	0	1	1.99999045672917	0.997535164188004	1.39111201839592	0.435206812171194	1.98707283600834	0.909477446269643	0	1	0.943375087999845	1	0.897575518577949	0.631159016097866	0.998386556283086	1	0
ENSG00000091947.5	TMEM101	42088555	42101314	17_41970350_TGATGGATGGATG_T	41970350	TGATGGATGGATG	TRUE	17_41970358_GGATGGATGGATGGATGGATG_G_b37;17_41970370_GGATGGATG_G_b37;17_41970362_GGATGGATGGATGGATG_G_b37;17_41970374_GGATG_G_b37;17_41970350_TGATGGATGGATGGATGGATGGATGGATG_T_b37;17_41970366_GGATGGATGGATG_G_b37	1.99412240668471	0.938889679670965	0	1	1.9736873380823	0.871139082716153	-3.90808687593017	0.0150715310646254	1.58887612483682	0.52139962125477	0	1	0.946636691785053	1	0.888601955819277	0.187463668236558	0.99709136628244	1	0
ENSG00000092009.6	CMA1	24974558	24977471	14_24995461_G_A	24995461	G	A	14_24995461_G_A_b37	1.91247370230599	0.767345830418563	1.60787120947953	0.53118253636632	1.9996905297362	0.985964524698237	1.35347573282047	0.421358092575083	1.99118997220398	0.925218980069024	-0.555066170781174	0.109941211154968	0.936560876308235	1	0.895303456307057	0.624573727434249	0.998386556283086	1	0
ENSG00000092020.6	PPP2R3C	35554672	35591723	14_35591316_G_A	35591316	G	A	14_35591316_G_A_b37	1.62082961217902	0.538047565451599	1.44504123875981	0.456298595844117	0.606252559047562	0.23777326465464	-2.18437067245691	0.0407983574602225	1.93884933412278	0.804686423247571	-0.282598862367877	0.130832479859736	0.899674281205728	1	0.762800001896047	0.28286867897109	0.998386556283086	1	0
ENSG00000092036.12	HAUS4	23415436	23426370	14_23426182_C_A	23426182	C	A	14_23426182_C_A_b37	1.25804750104544	0.389036140087465	1.44053022210414	0.454473956007815	1.98891528395461	0.916150475933899	1.99841479661632	0.968240926226807	1.20026199425365	0.371171713037848	1.91231421683528	0.767140079964558	0.869030559554781	1	0.890477618219832	0.781046975611011	0.993658267907304	1	0
ENSG00000092094.6	OSGEP	20914569	20923264	14_20919712_C_T	20919712	C	TRUE	14_20919712_C_T_b37	1.26627254943287	0.391677638441232	-1.02776235645729	0.0818508262970664	1.63489621266581	0.545685295423669	1.99786681055048	0.963161631188045	1.17111183272141	0.36259422415161	1.37797282483893	0.430294971124113	0.869460785472804	1	0.849055234343711	0.780195832442491	0.993658267907304	1	0
ENSG00000092098.12	RNF31	24615891	24629870	14_24051338_G_T	24051338	G	TRUE	14_24051338_G_T_b37;14_24051338_G_A_b37	-0.0227456232471468	0.15495873226715	0	1	1.09714209185699	0.342016555083036	1.99513670104443	0.944402707595263	-0.405518727274512	0.120908040155069	0	1	0.788284617536673	1	0.804714752467001	0.776906694999763	0.97984565958812	1	0
ENSG00000092108.16	SCFD1	31091317	31205018	14_30288509_GGA_G	30288509	GGA	G	14_30288509_GGA_G_b37	1.63106873710558	0.543587398474571	1.8709903845056	0.719461121456412	1.99965532828128	0.985187855546988	1.71949303643669	0.59636912727271	1.7831246183689	0.641431104279979	0	1	0.899674281205728	1	0.895033301315732	0.691301371436392	0.99709136628244	1	0
ENSG00000092140.10	G2E3	31028328	31089269	14_30270805_A_C	30270805	A	C	14_30270805_A_T_b37;14_30270805_A_C_b37	1.96491120602309	0.851409718565214	0	1	1.27297701473321	0.393849860097346	1.67106140890587	0.566284753487265	1.72767536577931	0.601776633776172	0	1	0.940429997392621	1	0.81481764396733	0.677498732816787	0.99709136628244	1	0
ENSG00000092203.9	TOX4	21944755	21967319	14_21962459_A_G	21962459	A	G	14_21962459_A_G_b37	1.92920365994587	0.790180819601695	-2.10700456565269	0.0427059374607778	1.73693588228275	0.608022836669282	1.25830906339525	0.389119748694478	1.91937454931031	0.776451602101165	-2.10700456565314	0.0427059374607665	0.939521979376369	1	0.854608315222194	0.608941455267207	0.99709136628244	1	0
ENSG00000092208.12	GEMIN2	39583426	39606177	14_40330168_C_T	40330168	C	TRUE	14_40330168_C_T_b37	-0.752595402141196	0.0970967002591633	0	1	-8.78646723805491	0.00102244828093637	-4.08372703181067	0.0136432636376641	1.90999749724301	0.764173973909471	0	1	0.732588325828763	1	0.191097346199586	0.180466557458788	0.99709136628244	1	0
ENSG00000092421.12	SEMA6A	115779311	115910630	5_115274291_TAA_T	115274291	TAA	TRUE	5_115274293_AA_A_b37;5_115274292_AAA_A_b37;5_115274294_A_AA_b37;5_115274291_TAAA_T_b37;5_115274294_A_AAA_b37;5_115274294_A_AAAA_b37	-0.372445965979068	0.12349342273721	0	1	1.78873334209288	0.645776416955365	-0.541497823687905	0.110889548239666	1.60173888678423	0.527988659435982	0.415946842711719	0.208177833583493	0.766670561228019	1	0.860344917787866	0.397860852749933	0.99709136628244	1	0
ENSG00000092439.9	TRPM7	50844669	50979012	15_51675076_A_G	51675076	A	G	15_51675076_A_G_b37	1.98767781685274	0.911612120633495	1.76304381127375	0.626413211077537	1.82629733761587	0.676841882831328	-1.57697559774215	0.0585857228008336	1.67939136383757	0.571242106320034	0	1	0.945355843867101	1	0.864541118776295	0.322287971864185	0.99709136628244	1	0
ENSG00000092607.9	TBX15	119425668	119532179	1_120294003_G_T	120294003	G	TRUE	1_120294003_G_T_b37	-2.51135339186362	0.033670588604613	0	1	1.72451952146707	0.599678889309116	-2.69963974984262	0.0301689403626725	-0.106277084055819	0.146695824063456	1.93462361146453	0.798191708708368	0.602927327599073	1	0.854160508405665	0.252204759489	0.982559885621293	1	0
ENSG00000092820.13	EZR	159186772	159240444	6_159195704_AACACACACAC_A	159195704	AACACACACAC	A	6_159195704_AACACACACACAC_A_b37;6_159195710_CACACAC_C_b37;6_159195706_CACACACACAC_C_b37;6_159195714_CAC_C_b37;6_159195716_C_CACACAC_b37;6_159195716_C_CACAC_b37	1.20559497478962	0.372771457437362	-0.203940234109723	0.137658468246616	0.903370644238748	0.295007011580265	-5.76443155562629	0.00532850634745888	1.8801713782525	0.729220437420925	-1.52570572844616	0.0604240960823646	0.864615824238236	1	0.787234868903948	0.113516298389512	0.99709136628244	1	0
ENSG00000092847.6	AGO1	36335408	36395211	1_35536453_C_A	35536453	C	A	1_35536453_C_A_b37	-0.0341698344354882	0.153798136688846	-1.8772687939545	0.0489441165662515	1.87337213928026	0.721954335135141	1.70175535683734	0.584984970170531	0.565969767731985	0.231107826971409	0	1	0.787331866995444	1	0.868898587850428	0.68652098763527	0.982559885621293	1	0
ENSG00000092871.12	RFFL	33333008	33416338	17_33386131_A_G	33386131	A	G	17_33386131_A_G_b37	1.94370444694255	0.812449786007402	0.839801124880523	0.281424299305868	1.55593786622899	0.505168324594751	1.55571719210002	0.505062536974922	1.70712999967054	0.588387209492181	1.9929903942691	0.933276361337583	0.940302761202341	1	0.845599212608737	0.657074754618756	0.99709136628244	1	0
ENSG00000092929.7	UNC13D	73823305	73840798	17_73735375_CA_C	73735375	CA	C	17_73735377_AA_A_b37;17_73735376_AAA_A_b37;17_73735378_A_AA_b37;17_73735375_CAAA_C_b37	1.95255066604454	0.827562597451366	1.98150619721264	0.891827667128097	0.826766469106133	0.278737831790206	0.858574609996595	0.285351336823274	1.06290731746594	0.33302665256808	1.33333027648973	0.414215108046687	0.940429997392621	1	0.779899630182103	0.554075225601259	0.991655555358937	1	0
ENSG00000092931.7	MFSD11	74731946	74777531	17_74736279_C_A	74736279	C	A	17_74736279_C_A_b37	1.82679335584794	0.677277544804046	0	1	1.90263582654211	0.755015955144491	1.66443025493936	0.562397680590361	1.91287061507751	0.767858769836345	1.83244990256799	0.68229835524938	0.925506680993993	1	0.87468408555253	0.675663104757576	0.99709136628244	1	0
ENSG00000092964.12	DPYSL2	26371790	26515694	8_25724135_TTATA_T	25724135	TTATA	TRUE	8_25724135_TTATA_T_b37;8_25724137_ATA_A_b37;8_25724139_A_ATA_b37	1.66839601021729	0.564716123745683	0	1	-1.44305239307528	0.0635182415948475	-5.95920023336043	0.00478435501205026	0.148691998980894	0.173631342706961	0	1	0.904175121917743	1	0.608342216297758	0.109167841139702	0.982559885621293	1	0
ENSG00000093000.14	NUP50	45559721	45583896	22_45588248_A_G	45588248	A	G	22_45588248_A_G_b37	-0.976620652260181	0.0844754806417257	1.61582815303609	0.535378947828922	-1.02102248810388	0.0821916300336142	1.47387750768507	0.468241621730854	0.84522671305217	0.282552158165385	-2.34491107827876	0.037119705557138	0.714098858978423	1	0.636212743632096	0.644021718177838	0.990507903593063	1	0
ENSG00000093072.11	CECR1	17660193	17702879	22_17680519_A_C	17680519	A	C	22_17680519_A_C_b37	1.99930602775157	0.978983476186338	1.85350280811963	0.701905496632706	-1.6752367221759	0.0552264109109732	-5.45042408996733	0.00634215042762484	-0.972580904917322	0.0846866465100742	-5.45463382948901	0.00632733488853844	0.948332574648269	1	0.590496899318845	0.124297148484632	0.959297686270355	0.678815926575338	0
ENSG00000093167.13	LRRFIP2	37094116	37225180	3_37141977_A_G	37141977	A	G	3_37141977_A_G_b37	1.98496091401648	0.902396968195049	1.83470624968436	0.684328726437687	-4.37944470512321	0.0115449547093164	-0.631758827688373	0.104745623464138	1.44240955622354	0.455232721764708	0.964030450141763	0.308760704203437	0.944307807389913	1	0.43357500125627	0.39374500967592	0.996097632301494	1	0
ENSG00000094796.4	KRT31	39549975	39553844	17_39552422_A_G	39552422	A	G	17_39552422_A_G_b37	-1.01311455775613	0.0825934511653136	1.9934136495001	0.935317625573691	1.91364782827804	0.768866871221221	1.85821313628639	0.706511050447368	-0.714864129064154	0.0994174354912108	1.28718321680276	0.398510291145745	0.709045139573133	1	0.875797958224927	0.724427715669294	0.97144226113152	1	0
ENSG00000094963.9	FMO2	171154346	171181822	1_171138984_CGTGTGTGTGTGTGTGTGTGTGT_C	171138984	CGTGTGTGTGTGTGTGTGTGTGT	C	1_171139010_TGTGTGT_T_b37;1_171138994_TGTGTGTGTGTGTGTGTGTGTGT_T_b37;1_171139016_T_TGT_b37;1_171138984_CGTGTGTGTGTGTGTGTGTGTGTGTGTGTGTGT_C_b37;1_171139014_TGT_T_b37;1_171139012_TGTGT_T_b37	1.21819970058664	0.376591109170877	1.69658621861095	0.581750159205752	1.8154181746911	0.667464905146086	1.9047150357485	0.757562960472419	1.2683595685844	0.392351977089689	1.94533083756255	0.815129088437392	0.866178263886993	1	0.863683190516418	0.738146532928415	0.993658267907304	1	0
ENSG00000094975.9	SUCO	172501488	172580971	1_172386690_C_T	172386690	C	TRUE	1_172386690_C_T_b37	1.56025589303249	0.50724598988347	0	1	1.57160038466077	0.512775279223347	-4.98453555953347	0.00822169856338159	1.89534727833734	0.746316055524384	0	1	0.893930893451852	1	0.846526486267799	0.138477025330829	0.99709136628244	1	0
ENSG00000095002.8	MSH2	47630107	47789450	2_47609132_C_T	47609132	C	TRUE	2_47609132_C_T_b37	1.99230411743451	0.930094311623401	1.58929533702553	0.521612062811399	1.99128256583003	0.925611846700087	1.89356759496286	0.744242933532576	1.98776704530155	0.911931415472525	1.48940437173223	0.474881126793753	0.946409098520558	1	0.890477618219832	0.733107694365379	0.998386556283086	1	0
ENSG00000095015.5	MAP3K1	56111400	56191979	5_55531398_T_A	55531398	TRUE	A	5_55531398_T_A_b37	1.73090820942093	0.603941658405442	0	1	1.78524700109324	0.643067287125574	0.423990643851539	0.209336451230331	1.99858023055981	0.9699429594759	0	1	0.914408563561672	1	0.859794332541928	0.494757362155777	0.998386556283086	1	0
ENSG00000095066.7	HOOK2	12873816	12983554	19_12876964_G_C	12876964	G	C	19_12876964_G_C_b37	1.69768432288197	0.582434328023114	0.377812817068843	0.202787085649551	1.67399425841563	0.568020572081381	1.1008734092768	0.343016012254172	1.00657192972494	0.318905965085799	1.96842142786136	0.858955751924681	0.911155140891889	1	0.850348754071836	0.584787268070023	0.991655555358937	1	0
ENSG00000095203.10	EPB41L4B	111934254	112083244	9_112593422_TACAC_T	112593422	TACAC	TRUE	9_112593428_CACAC_C_b37;9_112593430_CAC_C_b37;9_112593432_C_CAC_b37;9_112593424_CACACACAC_C_b37;9_112593422_TACACACACAC_T_b37;9_112593426_CACACAC_C_b37	1.32077008894862	0.409852027638565	0	1	0.987995262114055	0.314423044462831	1.97092840366577	0.864613829654213	1.64101409377304	0.549069977285569	0	1	0.875504775222691	1	0.792002453792857	0.762215222459213	0.99709136628244	1	0
ENSG00000095209.7	TMEM38B	108456824	108538893	9_108456726_G_C	108456726	G	C	9_108456726_G_C_b37	-0.282108816734763	0.130873817745928	-0.055416520637209	0.151665774937262	1.94196960779573	0.80963651165846	-13.4397955023642	8.51756051316677e-05	1.97315472984315	0.869852958534789	-2.62255484268871	0.0315542059475542	0.767304702086111	1	0.88082821434655	0.0165871842602268	0.998386556283086	0.996513060398108	1
ENSG00000095261.9	PSMD5	123577773	123605262	9_123756160_C_T	123756160	C	TRUE	9_123756160_C_T_b37	1.53438282296747	0.495010412282304	-0.0355335854092118	0.153660251904246	1.99628503534677	0.951398623131931	0.933762232299159	0.301796793881632	0.843313704744105	0.282153835229094	1.34262724986456	0.417488996334662	0.89200521583939	1	0.891296295075798	0.562994869958443	0.990507903593063	1	0
ENSG00000095321.12	CRAT	131857088	131873468	9_131325250_A_T	131325250	A	TRUE	9_131325250_A_T_b37;9_131325250_A_*_b37	1.50159719783505	0.480202758952671	0.735368552558384	0.260776238028833	1.95933025458817	0.840176739904532	0.392417356467831	0.204831941076624	1.90917431890512	0.763130085772813	1.99312890356214	0.933937353958101	0.888819168384303	1	0.884750178808082	0.492589223437358	0.99709136628244	1	0
ENSG00000095370.15	SH2D3C	130500595	130541020	9_130783466_T_C	130783466	TRUE	C	9_130783466_T_C_b37	0.857659241215742	0.285158256238914	0	1	1.96996077408471	0.862401256373656	1.47293021606856	0.467841395001684	1.40843516945074	0.441814645624233	0	1	0.838829067741104	1	0.888040973571579	0.64372066365824	0.996097632301494	1	0
ENSG00000095380.10	NANS	100819020	100845357	9_99858183_G_A	99858183	G	A	9_99858183_G_A_b37	1.87566034552583	0.724374628094104	0	1	0.889803096325068	0.292039150056848	-2.65768366756106	0.0309148704923985	1.15191074720565	0.357093441420673	0	1	0.933456668390739	1	0.785001717617544	0.255054863875451	0.993658267907304	1	0
ENSG00000095383.15	TBC1D2	100961310	101017915	9_100916644_CAT_C	100916644	CAT	C	9_100916646_T_TAT_b37;9_100916644_C_T_b37;9_100916644_CAT_*_b37;9_100916644_CAT_C_b37	-3.055880221694	0.0245425126186519	0	1	1.54260898707003	0.498845817540512	-10.0965626282984	0.000505148622331809	-10.4038462801911	0.000428450437185847	0	1	0.559824143153796	1	0.844081640850114	0.0410838646085263	0.774560892745958	1	1
ENSG00000095397.9	DFNB31	117164359	117267730	9_117176949_C_T	117176949	C	TRUE	9_117176949_C_T_b37	1.32524291396703	0.411397970382606	1.7339158099735	0.605970709485825	0.640895955698397	0.243692818882182	1.99053729512798	0.922506869112367	1.34560961870511	0.418547363304797	-0.0406378988350298	0.153145412478347	0.875876963018665	1	0.767372642328863	0.773760028574967	0.993658267907304	1	0
ENSG00000095485.12	CWF19L1	101992054	102027437	10_102027407_C_T	102027407	C	TRUE	10_102027407_C_T_b37	1.94774967434296	0.819192804561897	1.76148176783522	0.625278379787142	1.64357359917949	0.550497650782154	-0.533304038660162	0.111466595199421	1.84275300723289	0.691703895749574	1.844159299897	0.693015116854758	0.940429997392621	1	0.8495557272922	0.39826471849046	0.99709136628244	1	0
ENSG00000095564.9	BTAF1	93683525	93790082	10_94133111_CCT_C	94133111	CCT	C	10_94133111_CCT_C_b37;10_94133113_T_TCT_b37;10_94133113_T_TCTCTCTCT_b37	1.73984707719364	0.610015114263336	1.6946252847024	0.580532412046768	1.60564788059401	0.530020568357239	1.97590894589257	0.876653453965702	1.73351167418105	0.60569722057906	1.84860052316981	0.697201539628442	0.91543287062721	1	0.847378643763947	0.76423428716697	0.99709136628244	1	0
ENSG00000095574.7	IKZF5	124750321	124768333	10_124785862_A_C	124785862	A	C	10_124785862_A_C_b37	1.17313249089443	0.363179888172318	1.66197204881382	0.560969743627586	1.16523095573007	0.360897125220316	-0.606946384411685	0.106396458025761	-1.00475420097086	0.0830205686514571	1.96573240723023	0.853138774046386	0.860317964678817	1	0.810726800530062	0.395152254215584	0.959297686270355	1	0
ENSG00000095585.12	BLNK	97951457	98031344	10_98844681_C_CTTT	98844681	C	CTTT	10_98844682_T_TTT_b37;10_98844681_CT_C_b37;10_98844682_T_TTTT_b37;10_98844682_T_TT_b37;10_98844682_T_TTTTT_b37	1.99239507364382	0.930507588288358	0	1	1.13081656425834	0.351181467347944	1.94626780412682	0.816691755554205	1.97614803586202	0.877262177032791	0	1	0.946409098520558	1	0.807797797409478	0.752408722302695	0.998386556283086	1	0
ENSG00000095713.9	CRTAC1	99624756	99790585	10_99809915_A_G	99809915	A	G	10_99809915_A_G_b37	1.15527712685957	0.358049510828913	1.5879296749481	0.520920556238113	0.510569076035154	0.222304776192385	1.6401754780386	0.548603707654721	1.25294216519183	0.387409339370596	1.30486573111921	0.404423496437676	0.857518177964806	1	0.761203907104471	0.670565832235638	0.993658267907304	1	0
ENSG00000095752.2	IL11	55875756	55881831	19_55949201_A_C	55949201	A	C	19_55949201_A_C_b37	-0.98809359225038	0.0838788637578877	-2.30895452767436	0.0379122543013627	-1.71071154630454	0.0540643388266553	1.93415879681424	0.797491120564909	-2.31191127198167	0.03784641808808	-2.30895452767845	0.0379122543012715	0.713234971635533	1	0.583912230827293	0.748255729679839	0.951838376779195	1	0
ENSG00000095777.10	MYO3A	26223195	26501456	10_26124855_G_A	26124855	G	A	10_26124855_G_A_b37	1.9387220927631	0.804487438623634	1.96718302180079	0.856246252501138	-0.708447451542952	0.0998180944201052	1.21060603744968	0.374283440827313	1.87216182372958	0.720684106778129	1.81579560721229	0.667784674360534	0.939521979376369	1	0.65239272200367	0.599558693995258	0.99709136628244	1	0
ENSG00000095787.17	WAC	28821421	28912041	10_29604777_CA_C	29604777	CA	C	10_29604778_AA_A_b37;10_29604779_A_AAA_b37;10_29604779_A_AA_b37;10_29604777_CAA_C_b37	1.40820945772793	0.441727561214665	0	1	1.38741187307801	0.433814995495952	1.81449850932449	0.666687362466316	1.31894050049414	0.409222127900523	0	1	0.884889777598938	1	0.832144390263975	0.713911239786208	0.993658267907304	1	0
ENSG00000095917.9	TPSD1	1306059	1308532	16_1306918_C_T	1306918	C	TRUE	16_1306918_C_T_b37	-2.07881170555288	0.0434241872235051	1.98872460928965	0.915435062025884	-0.677747461591707	0.101759573770578	-10.4312268609974	0.000422214450255108	1.93866090920073	0.804391835622322	1.00308390094187	0.318057874010205	0.630506356273569	1	0.655424144154378	0.0375793659312809	0.998386556283086	1	1
ENSG00000096063.10	SRPK1	35800742	35889119	6_35497526_G_A	35497526	G	A	6_35497526_G_A_b37	-0.00689441917302247	0.15658557169965	1.30744149602128	0.405295499673742	0.680063800736662	0.250603501242616	1.64501042130155	0.551302149833706	1.02395378563233	0.323176885410889	1.16269450344089	0.3601685389531	0.789168594254013	1	0.768636244773835	0.672158568178525	0.991655555358937	1	0
ENSG00000096070.15	BRPF3	36164520	36200567	6_35332733_G_A	35332733	G	A	6_35332733_G_A_b37	1.96330653868949	0.848090501450147	0	1	0.966106785223019	0.309246014322774	1.91134195275117	0.765890153006005	1.97995874522803	0.887421924938022	0	1	0.940429997392621	1	0.791660896575221	0.740834896001479	0.998386556283086	1	0
ENSG00000096093.10	EFHC1	52285105	52387892	6_52263002_CTTTTTTT_C	52263002	CTTTTTTT	C	6_52263016_T_TT_b37;6_52263002_C_T_b37;6_52263008_TTTTTTTTT_T_b37;6_52263009_TTTTTTTT_T_b37;6_52263015_TT_T_b37;6_52263002_CTTTTTTTTTTTTTT_*_b37	1.43539689358204	0.452411503771042	0	1	1.9838429336146	0.898852981005199	1.96893528175087	0.860096079831789	1.34767721287608	0.419283444738754	1.97449576287454	0.873117038030267	0.8875338996752	1	0.890477618219832	0.760973250033032	0.993658267907304	1	0
ENSG00000096384.15	HSP90AB1	44214823	44221620	6_44223010_G_T	44223010	G	TRUE	6_44223010_G_T_b37	0.449187529345863	0.213015538282297	1.81348405348194	0.66583232382616	1.98174713273261	0.892530301745883	1.4534172896349	0.459717368385352	1.01544667685516	0.321077243519597	1.93957961040837	0.805832727224287	0.813110703023128	1	0.890010848693531	0.640193422431776	0.991655555358937	1	0
ENSG00000096401.7	CDC5L	44355261	44418163	6_44135234_C_CAA	44135234	C	CAA	6_44135234_CA_C_b37;6_44135235_A_AAA_b37;6_44135235_A_AA_b37;6_44135235_A_AAAAAAAAA_b37;6_44135235_A_AAAA_b37	1.54244570408628	0.498769199771512	0	1	1.58731437230972	0.520609524711477	-0.188492890570615	0.139045309196057	0.7330307121847	0.260336010330379	0	1	0.89200521583939	1	0.846526486267799	0.431610925139572	0.985751228603257	1	0
ENSG00000096433.6	ITPR3	33588141	33664351	6_33643558_G_A	33643558	G	A	6_33643558_G_A_b37	1.94253321594101	0.81054554128704	0.893792093637103	0.292907753503632	1.99999949352309	0.999432168018065	-1.20749077016194	0.0733018177778242	1.86884858984945	0.717241192014714	1.98766280426116	0.911558514764352	0.939824180155021	1	0.898060733057216	0.34660844961173	0.99709136628244	1	0
ENSG00000096654.11	ZNF184	27418521	27440897	6_26755600_T_G	26755600	TRUE	G	6_26755600_T_G_b37	1.90542579889279	0.758440610345209	0	1	-2.95466587188889	0.0260203527209721	0.0340011935436451	0.16087320733068	1.6282330811257	0.542042717807906	0	1	0.936560876308235	1	0.501397660593005	0.451745982048738	0.99709136628244	1	0
ENSG00000096872.11	IFT74	26947036	27062928	9_26943770_C_T	26943770	C	TRUE	9_26943770_C_T_b37	1.97600489460092	0.876897366142005	1.99941823931181	0.980757116996875	1.93658496883245	0.80117755968359	-2.19707790251414	0.0404936988888494	1.34508874401808	0.418362230724066	0	1	0.941376405524135	1	0.879356231492828	0.282663480015688	0.993658267907304	1	0
ENSG00000096968.8	JAK2	4985032	5128183	9_4072741_G_GT	4072741	G	GT	9_4072745_T_TT_b37;9_4072745_T_TTT_b37;9_4072741_GTTTT_G_b37	1.9961765181954	0.950694780896115	0	1	1.96221835956544	0.845882264089303	1.99914675497143	0.976696820078196	1.99945370305863	0.981352745201494	0	1	0.946636691785053	1	0.885056711995297	0.782387131521229	0.998595810329888	1	0
ENSG00000097007.13	ABL1	133589332	133763062	9_132902702_T_C	132902702	TRUE	C	9_132902702_T_C_b37	1.95040867229591	0.82377592566974	0	1	0.998644490743573	0.31698273645465	1.76675942507268	0.629131332364918	1.73822584497861	0.608903898257211	0	1	0.940429997392621	1	0.792002453792857	0.699023665641575	0.99709136628244	1	0
ENSG00000097021.15	ACOT7	6324328	6454451	1_6410803_A_C	6410803	A	C	1_6410803_A_C_b37	-1.36348149844093	0.0666570092365935	1.7474360305107	0.615275466068633	0.0141444573891931	0.158774894242654	-8.12680143326997	0.00146128769263074	1.81070965902404	0.663507917943036	-0.77113602221425	0.0959780229868449	0.682374576168202	1	0.720190542964425	0.0660482181225681	0.99709136628244	1	1
ENSG00000097033.10	SH3GLB1	87170258	87213867	1_87003109_T_C	87003109	TRUE	C	1_87003109_T_C_b37	1.68528590458072	0.574801732328212	0	1	1.59199269899841	0.522982657317762	-2.89392403130569	0.0269513629601676	1.99792378939401	0.963656604205009	0	1	0.909007762240363	1	0.846526486267799	0.240256727543713	0.998386556283086	1	0
ENSG00000097046.8	CDC7	91966407	91991321	1_91964946_T_C	91964946	TRUE	C	1_91964946_T_C_b37	1.05362844482875	0.330644609601127	-1.47326413802807	0.0623681260591501	0.38151035611304	0.203302513834792	0.734119388259614	0.260540899194992	1.92076967346088	0.778343170264311	1.21023217167317	0.374170338340447	0.848192824261364	1	0.75433488695115	0.535044299176552	0.99709136628244	1	0
ENSG00000099139.9	PCSK5	78505559	78977255	9_77705210_GGT_G	77705210	GGT	G	9_77705216_TGTGTGTGT_T_b37;9_77705220_TGTGT_T_b37;9_77705218_TGTGTGT_T_b37;9_77705222_TGT_T_b37;9_77705212_TGTGTGTGTGTGT_T_b37;9_77705210_GGTGTGTGTGTGTGT_G_b37	0.328071820995092	0.196000469722049	1.66067368822883	0.56021834586107	-3.5152202638385	0.0188516992341728	1.14876991881374	0.356204586552868	1.5379402079941	0.496662896819116	1.54385823007328	0.499432664013446	0.809087831715961	1	0.480684065359399	0.5906780575029	0.99709136628244	1	0
ENSG00000099194.5	SCD	102106880	102124591	10_102131267_G_A	102131267	G	A	10_102131267_G_A_b37	1.81143921666899	0.664117174038227	0	1	1.6231442862661	0.539290827534977	1.79974476951656	0.654514910164803	1.96626570233161	0.854273137874124	0	1	0.924064861843574	1	0.848829653607309	0.709780566890913	0.998386556283086	1	0
ENSG00000099203.2	TMED1	10943113	10946994	19_11857360_A_AGCC	11857360	A	AGCC	19_11857360_A_AGCC_b37	1.76586731267162	0.628476291290387	0	1	1.41501205928125	0.444363822019768	0.719780691986671	0.257858262664641	1.31070733013939	0.40640507414428	0	1	0.918298208550926	1	0.83241099807374	0.532196243668755	0.993658267907304	1	0
ENSG00000099204.14	ABLIM1	116190871	116444762	10_116115738_G_A	116115738	G	A	10_116115738_G_A_b37	1.97277035338902	0.868932899713629	0	1	0.995794116347497	0.316294942824042	-1.9966932421994	0.0455896237355248	0.403661538443657	0.206422876908	0	1	0.941158279356373	1	0.792002453792857	0.294168791414752	0.982559885621293	1	0
ENSG00000099219.9	ERMP1	5765075	5833117	9_5871613_G_A	5871613	G	A	9_5871613_G_A_b37	-1.59779381939461	0.0578563030196689	0	1	0.301067347450953	0.19242762204835	1.08747770464493	0.339446064134475	0.168504422952083	0.175950997485903	0	1	0.663309334621903	1	0.74302423466072	0.583697946794765	0.982559885621293	1	0
ENSG00000099246.12	RAB18	27793196	27831143	10_28676833_A_C	28676833	A	C	10_28676833_A_C_b37	1.99955601946954	0.983189141643504	0	1	1.93325709381611	0.796139513888296	0.310934389731756	0.193724188101542	1.7243051324599	0.599536937937892	-4.04828239036851	0.0139198311196537	0.948706745863774	1	0.878433436938059	0.48108023964849	0.99709136628244	0.835955457890803	0
ENSG00000099250.13	NRP1	33466419	33625190	10_33868311_G_A	33868311	G	A	10_33868311_G_A_b37;10_33868311_G_*_b37	-5.34083543526208	0.00674055056914818	-0.0566134949638126	0.151546644210234	1.90153777285809	0.75368288421201	0.94310403628333	0.303924212778424	-6.45602827162702	0.0036383549145709	-0.0566134949601746	0.151546644210595	0.453920256263608	1	0.87468408555253	0.56407852969355	0.951838376779195	1	0
ENSG00000099251.10	HSD17B7P2	38645304	38667433	10_39081821_T_C	39081821	TRUE	C	10_39081821_T_C_b37	1.11142079225192	0.345862619712853	1.12623876131329	0.349916139022228	1.53056516789093	0.493247287141053	1.71016705319653	0.590327601766247	1.56981900162828	0.511900148471268	1.95760230229371	0.836863547813142	0.856417198966381	1	0.841329550687353	0.689272202154299	0.99709136628244	1	0
ENSG00000099256.14	PRTFDC1	25137535	25241533	10_25923035_C_T	25923035	C	TRUE	10_25923035_C_T_b37	1.1531948359011	0.357457715269838	0.0324278430532559	0.160705799781233	1.68900280169782	0.577068908372237	1.61760654117325	0.536325073109813	0.625061121759245	0.240965125255194	1.83683053493905	0.6862550739102	0.857502430804106	1	0.850348754071836	0.665937849024689	0.982559885621293	1	0
ENSG00000099260.6	PALMD	100111498	100160097	1_100292554_G_A	100292554	G	A	1_100292554_G_A_b37;1_100292554_G_*_b37	1.41266116078714	0.443450021997618	1.96603894562395	0.853789682408468	1.16911217279949	0.36201593010939	0.651594867281574	0.245557127255735	1.93929870308034	0.805390926054053	1.72391747014876	0.599280437415631	0.884889777598938	1	0.810726800530062	0.523571527750906	0.998386556283086	1	0
ENSG00000099282.5	TSPAN15	71211228	71267425	10_71201504_C_T	71201504	C	TRUE	10_71201504_C_T_b37	-4.08008513876325	0.0136714181725417	0.300259265588238	0.192321886884528	1.91349694551604	0.76867078099034	-6.55551439904298	0.00344477151096533	0.368176534045006	0.201451023006524	-2.94258012477212	0.0262028946191353	0.513997866844245	1	0.875797958224927	0.0935088771220448	0.982559885621293	0.959569980811903	1
ENSG00000099284.9	H2AFY2	71812551	71872036	10_71716190_G_C	71716190	G	C	10_71716190_G_C_b37	1.99772929186952	0.961993630652919	1.99623287723171	0.951059055839332	-1.38483303460157	0.0657988430093549	-7.06351632601923	0.00260760031737041	-0.874903555021547	0.0899703650091804	1.81302525997125	0.665446533530649	0.94707994216632	1	0.608342216297758	0.082680825434034	0.961936814678256	1	1
ENSG00000099290.11	FAM21A	51827647	51893269	10_51810982_C_A	51810982	C	A	10_51810982_C_A_b37;10_51810982_C_T_b37	1.5475516882193	0.501174577435562	1.71233835172256	0.591722912376438	0.980769384472978	0.31270157883575	0.634801436895486	0.242638553124459	1.9962918260569	0.951443008573572	1.46833615937112	0.465908185162111	0.89228728417233	1	0.792002453792857	0.521312639548533	0.998386556283086	1	0
ENSG00000099308.6	MAST3	18208602	18262502	19_18118930_AC_A	18118930	AC	A	19_18118930_A_C_b37;19_18118931_C_CCCCCCC_b37;19_18118930_AC_A_b37;19_18118931_C_CC_b37;19_18118931_C_CCCCCC_b37	-0.0596880669711481	0.151241127835824	0	1	1.83174872194058	0.681670651343193	-0.611912254174285	0.106063796564144	1.06473203054748	0.333497777426888	0	1	0.786429116308348	1	0.864791705194589	0.395152254215584	0.991655555358937	1	0
ENSG00000099330.4	OCEL1	17337012	17340028	19_16374147_C_T	16374147	C	TRUE	19_16374147_C_T_b37	1.60782134760393	0.531156427055407	0	1	1.60703453994211	0.530744734430203	-0.198595602767455	0.138136539290026	1.21253480197265	0.374867696116594	0	1	0.896768275833916	1	0.847626657722907	0.430707649105482	0.993658267907304	1	0
ENSG00000099338.18	CATSPERG	38826414	38861589	19_38782017_C_T	38782017	C	TRUE	19_38782017_C_T_b37	1.13040359180809	0.351067064133223	0	1	1.8401306634878	0.689276843933039	1.99997669039476	0.996147826550827	0.62034084333618	0.240159213875875	1.99180489446007	0.927868580411594	0.856417198966381	1	0.865198975908588	0.785134599146258	0.982559885621293	1	0
ENSG00000099341.7	PSMD8	38865175	38874464	19_37945039_C_A	37945039	C	A	19_37945039_C_A_b37	1.9470257897226	0.817966455913589	1.82549127506013	0.676135457794624	1.03410169380322	0.325705264230893	-0.736307600156806	0.0980911829940823	0.952650387743006	0.30611828553237	-2.35463767390979	0.0369083095647623	0.940429997392621	1	0.796308950302749	0.384303082371538	0.991655555358937	1	0
ENSG00000099377.9	HSD3B7	30996518	31000473	16_30996871_C_G	30996871	C	G	16_30996871_C_G_b37	1.90638619529955	0.759632260774346	1.33787179845444	0.41580961206735	1.65402724853584	0.556401759134599	1.93467408669517	0.798267946611699	1.89624404715573	0.747368068414468	1.99501082100528	0.943688953900518	0.936560876308235	1	0.849984262053685	0.748255729679839	0.99709136628244	1	0
ENSG00000099381.12	SETD1A	30968614	30996437	16_30945978_C_CA	30945978	C	CA	16_30945979_A_AA_b37;16_30945978_CA_C_b37	1.96487532997912	0.851334660719382	1.18896162127407	0.367813431707441	1.84949026395861	0.698048711499921	1.93727012706245	0.802232157211631	1.89489807786344	0.745790962893647	1.84420976154547	0.693062293962898	0.940429997392621	1	0.865795491782585	0.748255729679839	0.99709136628244	1	0
ENSG00000099385.7	BCL7C	30844946	30906281	16_31548543_T_G	31548543	TRUE	G	16_31548543_TGGGG_T_b37;16_31548545_GGG_G_b37;16_31548546_GG_G_b37;16_31548543_T_G_b37;16_31548543_T_C_b37;16_31548547_G_GG_b37	1.88607017890286	0.735713693915651	0.912602306270628	0.297048515845221	0.4705713242397	0.216198210572659	1.78190407132752	0.640494570674407	1.8905158605146	0.740732201593559	1.92748722823671	0.78771271663147	0.934782916517033	1	0.757579519193294	0.704769041110254	0.99709136628244	1	0
ENSG00000099625.8	C19orf26	1228285	1238026	19_1236396_G_A	1236396	G	A	19_1236396_G_A_b37	0.157383834223083	0.174644625932737	0	1	-1.7089744369764	0.0541206347967549	1.39864347799448	0.438060919065399	1.34311101138064	0.417660400473284	1.84022307592591	0.689361980381878	0.803725777890012	1	0.583912230827293	0.632193336444568	0.993658267907304	1	0
ENSG00000099769.5	IGFALS	1840413	1844972	16_1843873_A_C	1843873	A	C	16_1843873_A_C_b37	1.55961522612279	0.506936799853875	0	1	1.2625283485113	0.390472003965378	1.85033892500542	0.69885945775616	1.0947897169458	0.341388473784379	1.90483404955921	0.757709668193411	0.893930893451852	1	0.81481764396733	0.722028281977125	0.993658267907304	1	0
[truncated: 10,964 more rows]
