# Supplementary material for: Cellular deconvolution of GTEx tissues powers discovery of disease and cell-type associated regulatory variants
Source: Nat Commun. 2020 Feb 19;11:955. doi: 10.1038/s41467-020-14561-0 (PMC7031340; doi:10.1038/s41467-020-14561-0)
Supplement: Supplementary file 25 — Supplementary Data 24 [file 41467_2020_14561_MOESM25_ESM.txt]

gene_id	gene_name	start	end	id	pos	ref	alt	rsid	gt.collapsed_epidermal.delta_aic	gt.collapsed_epidermal.pval	gt.collapsed_inner_bulge.delta_aic	gt.collapsed_inner_bulge.pval	gt.collapsed_leukocyte.delta_aic	gt.collapsed_leukocyte.pval	gt.collapsed_epidermal.qval	gt.collapsed_inner_bulge.qval	gt.collapsed_leukocyte.qval	n_signif
ENSG00000000419.8	DPM1	49551403	49575092	20_49500894_T_C	49500894	TRUE	C	20_49500894_T_C_b37	1.63932008394795	0.548128869835203	1.9980410136709	0.964696807039876	1.45248365996054	0.459334295729431	0.641992371305967	0.965512702659964	0.599335003717883	0
ENSG00000001036.9	FUCA2	143815947	143832827	6_144778199_T_G	144778199	TRUE	G	6_144778199_T_G_b37	0.334731037373786	0.196893418074309	1.71903853193771	0.59607172795947	-0.665481511890903	0.102546786506933	0.461458839351982	0.940221562440785	0.352880769655929	0
ENSG00000001460.13	STPG1	24683488	24743424	1_24665771_CT_C	24665771	CT	C	1_24665772_TT_T_b37;1_24665773_T_TT_b37;1_24665771_CTT_C_b37;1_24665771_C_T_b37	1.6152131615172	0.535052469691725	0.491582570680521	0.219380731510908	1.97668232621368	0.878633869715281	0.637206910686101	0.87463442395909	0.716928364447007	0
ENSG00000001461.12	NIPAL3	24742283	24799466	1_24179525_A_G	24179525	A	G	1_24179525_A_G_b37	1.94583920787272	0.815975177703117	1.53163297051287	0.49373937206017	1.99999075803566	0.997574386859797	0.715852882270531	0.928576697259733	0.740631622039913	0
ENSG00000001617.7	SEMA3F	50192477	50226508	3_49390793_AT_A	49390793	AT	A	3_49390793_AT_A_b37;3_49390794_T_TT_b37	1.05517091768797	0.331039011830671	1.96950229625259	0.861365724015092	1.08252428698142	0.33813864166136	0.551116159187536	0.960857783629038	0.541481813472089	0
ENSG00000001629.5	ANKIB1	91875547	92030698	7_91757742_C_CTCTGTGTG	91757742	C	CTCTGTGTG	7_91757746_G_GTGTGTG_b37;7_91757742_CTGTG_C_b37;7_91757746_G_GTGTG_b37;7_91757746_G_GTG_b37;7_91757746_G_GTGTGTGTG_b37;7_91757746_G_GTGTGTGTGTG_b37	-2.46351914616957	0.0346260913754109	1.86864342954254	0.717029626079274	-3.45149842504907	0.0195515501906491	0.237300122452775	0.952179638381651	0.184610245307653	0
ENSG00000001630.11	CYP51A1	91741464	91772266	7_91536906_T_G	91536906	TRUE	G	7_91536906_T_G_b37	1.9921902450194	0.929580364758344	1.15633809689029	0.358351560562549	1.92920323474141	0.790180204242709	0.739123813673028	0.90554297688826	0.698518997305985	0
ENSG00000002016.12	RAD52	1021242	1099219	12_1074131_G_GGCTTCCTT	1074131	G	GGCTTCCTT	12_1074131_G_T_b37;12_1074131_G_GCCTT_b37;12_1074131_G_GGCTTCCTT_b37	-0.0222531256740695	0.155008988485571	0.449813484738115	0.213107908284889	0.74700712419758	0.26298162316769	0.423512004547136	0.872855158855262	0.492044393812938	0
ENSG00000002330.9	BAD	64037301	64052176	11_64213512_CAT_C	64213512	CAT	C	11_64213512_CAT_C_b37	0.499396529313117	0.220578531446902	1.91782625679843	0.774372951756125	0.49568508914831	0.220008634215739	0.478448141174447	0.956159668748776	0.46095689424863	0
ENSG00000002586.13	CD99	2609219	2659350	X_2835100_A_C	2835100	A	C	X_2835100_A_C_b37	-11.900500052961	0.000192747180503278	1.99932212511499	0.979228599988515	-16.4850845649962	1.71239185754566e-05	0.0177537975105895	0.965974732377762	0.00339168755819445	2
ENSG00000002745.8	WNT16	120965420	120981158	7_120942043_G_A	120942043	G	A	7_120942043_G_A_b37	0.517056104359654	0.223314489966214	1.41611511982501	0.444793588067377	0.881007721575997	0.29013554595715	0.482053592222627	0.923606410204898	0.508744549631205	0
ENSG00000002822.11	MAD1L1	1855428	2272878	7_1001882_C_T	1001882	C	TRUE	7_1001882_C_*_b37;7_1001882_C_T_b37	1.67327221132223	0.567592267157548	1.97680385329159	0.878948106711994	1.58021212335007	0.517042908663168	0.64675715048009	0.960945395562835	0.62118755942708	0
ENSG00000002834.13	LASP1	37026111	37078023	17_37365553_T_C	37365553	TRUE	C	17_37365553_T_C_b37	-2.40619072713139	0.0358087179918741	-2.04353769747695	0.0443407782118784	-2.18394055049816	0.0408087117406142	0.241653560529234	0.686494585117716	0.249749809959033	0
ENSG00000002919.10	SNX11	46180718	46200436	17_46193967_C_T	46193967	C	TRUE	17_46193967_C_T_b37	0.0155429614444529	0.15892165341601	-0.164554124247388	0.141225581270243	0.908407386943509	0.296118606551537	0.425610843464697	0.816975618826153	0.512603696968945	0
ENSG00000002933.3	TMEM176A	150497490	150502208	7_150458525_C_G	150458525	C	G	7_150458525_C_G_b37	1.55426752413678	0.504368531514733	1.93931615546285	0.805418342919402	1.27887801676252	0.395776124769313	0.624853875946129	0.957995396138989	0.572550875333679	0
ENSG00000003137.4	CYP26B1	72356366	72375167	2_72019313_G_T	72019313	G	TRUE	2_72019313_G_T_b37	1.89492809785634	0.745826016039794	0.956383335066448	0.306981820619533	1.46939815451196	0.466353941024943	0.698039388521724	0.894014088437134	0.600403327340762	0
ENSG00000003249.9	DBNDD1	90071272	90086536	16_90062323_ACT_A	90062323	ACT	A	16_90062323_ACT_A_b37	-0.94450865899762	0.0861699004555451	0.611836605740564	0.238715503344645	-3.23431377170459	0.0221455430661869	0.341498813580334	0.878723095395881	0.194819434121973	0
ENSG00000003393.10	ALS2	202565276	202645912	2_202639198_A_G	202639198	A	G	2_202639198_A_G_b37	1.93833214711299	0.803878989502055	1.93200502490868	0.794278779586999	1.83451999554609	0.684160516291566	0.714526296293606	0.9576359027794	0.671960362300572	0
ENSG00000003400.10	CASP10	202047603	202094129	2_202044232_G_A	202044232	G	A	2_202044232_G_A_b37	1.41076570764744	0.44271536594632	-0.476596284838251	0.115552075012813	1.97217469660382	0.86752019326195	0.603170541869916	0.786714423534064	0.714079036210586	0
ENSG00000003436.10	TFPI	188328956	188430487	2_188005569_T_TA	188005569	TRUE	TA	2_188005569_TA_T_b37;2_188005570_A_AA_b37;2_188005570_A_AAA_b37	0.378105922229452	0.202827887609031	1.74738347063567	0.615238694951536	0.387567472134378	0.204150200501929	0.46587047561576	0.941656991819763	0.449399123288605	0
ENSG00000004142.7	POLDIP2	26673658	26684545	17_27117306_G_T	27117306	G	TRUE	17_27117306_G_T_b37	-1.81110717811362	0.0509137852099685	-1.89039561275968	0.0485629829848266	-0.805353409717554	0.0939501396677048	0.274518048191313	0.70329698492273	0.341969437281078	0
ENSG00000004399.8	PLXND1	129274017	129325661	3_128562299_A_G	128562299	A	G	3_128562299_A_G_b37	1.8967401299094	0.747952187368681	0.894453795676327	0.293052158085774	1.99590679799326	0.948987635327761	0.698468726298344	0.88776820212299	0.729526599213215	0
ENSG00000004534.10	RBM6	49977439	50137478	3_49990497_C_CT	49990497	C	CT	3_49990497_C_CT_b37	1.98660251354181	0.907852650413161	1.9068527792333	0.760213606868887	1.99999849320989	0.99902058594199	0.735196274012373	0.956159668748776	0.740631622039913	0
ENSG00000004776.7	HSPB6	36245468	36248980	19_35929300_G_A	35929300	G	A	19_35929300_G_A_b37	1.9564110253491	0.834620197635109	1.68262976622623	0.573192340642007	1.76005260877878	0.624244114175336	0.720048648546484	0.937596951549835	0.654887930917981	0
ENSG00000004777.14	ARHGAP33	36265433	36279724	19_36257316_A_G	36257316	A	G	19_36257316_A_G_b37	-0.455402979598603	0.117121107447224	-1.0015532988059	0.0831847286063913	0.968050061484519	0.309701122841049	0.380145594113657	0.770695962480473	0.522799977149733	0
ENSG00000004846.12	ABCB5	20654829	20816658	7_20273923_C_T	20273923	C	TRUE	7_20273923_C_T_b37	-2.63071574672085	0.0314044599966576	1.6781971461769	0.570526204945765	-2.98776523576544	0.0255271559484017	0.230430734785174	0.937281278237676	0.207510516557757	0
ENSG00000004897.7	CDC27	45195068	45266788	17_45711027_C_CT	45711027	C	CT	17_45711027_CT_C_b37;17_45711028_T_TT_b37;17_45711028_T_TTT_b37	1.94602475667307	0.816285031939111	1.93504287467317	0.798825919416883	1.98464119563982	0.901370190090956	0.715852882270531	0.957757282424654	0.720991139070745	0
ENSG00000004975.7	DVL2	7128659	7137864	17_7132192_C_T	7132192	C	TRUE	17_7132192_C_T_b37	-5.72575319425937	0.00544386448753409	-3.98662802168815	0.0144147317750927	-2.7344264623182	0.0295647040791352	0.107123736202883	0.583484767297087	0.218672628377721	0
ENSG00000005001.5	PRSS22	2902727	2908171	16_2975413_TCACCCGGTCC_T	2975413	TCACCCGGTCC	TRUE	16_2975413_TCACCCGGTCC_T_b37	1.97350146992585	0.870688749633913	0.0852096287153472	0.166432105976312	1.74652693492226	0.614640133090968	0.726687636111433	0.842559501278418	0.653553760472201	0
ENSG00000005073.5	HOXA11	27221128	27224842	7_26707136_A_G	26707136	A	G	7_26707136_A_G_b37	1.01588674698451	0.321185415708602	0.95443889614171	0.306531624056759	1.33099221926955	0.413397753813571	0.545276426487046	0.89401153026645	0.579714708975214	0
ENSG00000005075.11	POLR2J	102113564	102119354	7_102305078_C_T	102305078	C	TRUE	7_102305078_C_T_b37	1.83758631807768	0.686943951235257	1.49737116796268	0.478347308046961	1.41962790971729	0.446166510376531	0.682942429468894	0.92633937577112	0.593093800487839	0
ENSG00000005102.8	MEOX1	41717755	41739322	17_41723617_C_T	41723617	C	TRUE	17_41723617_C_T_b37	1.27342076181708	0.393994242724102	1.33469928884438	0.414694806565418	0.273482376171614	0.188856240829553	0.585396236954603	0.914748248984025	0.438394168800827	0
ENSG00000005108.11	THSD7A	11409983	11871824	7_10834839_A_G	10834839	A	G	7_10834839_A_G_b37;7_10834839_A_*_b37;7_10834839_A_ATATACGTATATACATATATGTATATACATGTATATATGTATATACACG_b37	-2.73037067153291	0.0296344980289516	-0.600102247948371	0.106856820858167	-0.959992778934975	0.085348321950147	0.224910728133379	0.777588541449639	0.329172372457954	0
ENSG00000005156.7	LIG3	33307512	33332083	17_33324382_C_T	33324382	C	TRUE	17_33324382_C_T_b37	1.33600954171993	0.41515468628116	-2.07954707000113	0.0434052923604757	1.99999753085672	0.998746243986719	0.59255918828727	0.684533470554563	0.740631622039913	0
ENSG00000005187.7	ACSM3	20621564	20808903	16_20740321_C_T	20740321	C	TRUE	16_20740321_C_T_b37	1.34119739055859	0.416982985670727	1.7178804746552	0.595315358110535	0.696878465532563	0.253643825736548	0.592832663280998	0.940221562440785	0.486814207730036	0
ENSG00000005238.15	FAM214B	35104108	35116338	9_35017427_C_T	35017427	C	TRUE	9_35017427_C_T_b37	1.97073472487409	0.864167965736144	0.489222396812238	0.219020469363614	1.91328642288136	0.76839749183779	0.726242286098806	0.874587506708789	0.693063546959782	0
ENSG00000005243.5	COPZ2	46103532	46115392	17_46411500_A_G	46411500	A	G	17_46411500_A_G_b37	0.108362956860447	0.169017394933276	1.88619401839355	0.73585200038076	-0.0258323177151851	0.154644175663183	0.434758792556571	0.955742574664394	0.409518810910817	0
ENSG00000005302.13	MSL3	11776277	11793870	X_12731549_C_T	12731549	C	TRUE	X_12731549_C_T_b37	1.9784564439824	0.883307855761941	-1.29985242757766	0.0692861075608654	1.78361003263035	0.641804457161984	0.729206441100562	0.745991912358021	0.661316800863482	0
ENSG00000005379.11	BZRAP1	56378591	56406152	17_56423114_C_T	56423114	C	TRUE	17_56423114_C_T_b37	-1.89776043588245	0.0483505205357769	1.16147288285401	0.359818356061097	-1.43695129429079	0.0637532331117736	0.270633462656236	0.90554297688826	0.292553556363734	0
ENSG00000005436.9	GCFC2	75879125	75938115	2_75900915_T_C	75900915	TRUE	C	2_75900915_T_C_b37	1.31841081391622	0.409040030228798	1.87137323351635	0.719860124871771	1.37637152401612	0.42970210889335	0.591851736957367	0.952696150549413	0.586042266525111	0
ENSG00000005469.7	CROT	86974996	87029111	7_86785942_A_G	86785942	A	G	7_86785942_A_G_b37	1.99977994377582	0.988164381392442	1.99555127770077	0.946821535136805	1.99964255351415	0.984915889502289	0.750508173238736	0.965216655738624	0.738370385306937	0
ENSG00000005483.15	KMT2E	104654625	104754808	7_104117173_G_T	104117173	G	TRUE	7_104117173_G_T_b37	1.92870902859977	0.789466318658035	1.99994889181744	0.994295972916299	1.90012431629202	0.751978869471246	0.709822498282655	0.966091069099187	0.690153484576411	0
ENSG00000005486.12	RHBDD2	75471919	75518244	7_75794342_G_C	75794342	G	C	7_75794342_G_C_b37	1.35262929739088	0.421054293421154	0.857194539248212	0.285060299124298	1.7750093101929	0.635263293206479	0.593735871261381	0.88713915557553	0.658849105612876	0
ENSG00000005801.12	ZNF195	3360490	3400448	11_3384965_T_C	3384965	TRUE	C	11_3384965_T_C_b37	1.94488459342256	0.814389809791759	1.82785483701718	0.678212328162678	1.99039916890069	0.921945132726824	0.715842367830789	0.947535424377704	0.724950106437548	0
ENSG00000005812.6	FBXL3	77566739	77601330	13_77973501_A_G	77973501	A	G	13_77973501_A_G_b37	1.08316112527245	0.338306351738401	1.40620761086484	0.440956360986823	1.3172012421478	0.40862464476103	0.55602090480014	0.9221915615798	0.57791388216389	0
ENSG00000005884.13	ITGA3	48133331	48167845	17_48440316_T_TTTATTTATTTATTTTA	48440316	TRUE	TTTATTTATTTATTTTA	17_48440320_A_TTTATTTTATTTA_b37;17_48440320_A_TTTATTTATTTATTTTATTTA_b37;17_48440320_A_TTTTATTTA_b37;17_48440320_A_TTTATTTATTTTATTTA_b37;17_48440320_A_TTTATTTATTTATTTATTTTATTTA_b37;17_48440316_TTTTA_T_b37	1.99268554316359	0.931844340858596	1.33498231878866	0.414794082085624	1.95314848389989	0.82863535062817	0.739817797280685	0.914748248984025	0.707823611961309	0
ENSG00000005889.11	ZFX	24167289	24234372	X_23292950_CACACACACACACACACACACACA_C	23292950	CACACACACACACACACACACACA	C	X_23292950_CACACACACACACACACACACACA_*_b37;X_23292950_CACACACACACACACACACACACA_C_b37	1.03588183609486	0.32615148572764	0.893214227067119	0.292781718894191	1.50127965187039	0.480062930355895	0.548438016296044	0.88741076732747	0.605539207401979	0
ENSG00000005955.8	GGNBP2	34900736	34946278	17_34636764_C_T	34636764	C	TRUE	17_34636764_C_T_b37	-1.55623037401801	0.0593223136243166	1.14776209526417	0.355920015365741	-2.20679596518471	0.040262318424833	0.295358572595101	0.90554297688826	0.249001674351673	0
ENSG00000006007.7	GDE1	19513014	19533467	16_19594467_AT_A	19594467	AT	A	16_19594467_AT_A_b37	-3.47688632559311	0.0192695536105739	1.90449452768939	0.757291406288612	-6.02633725035435	0.00461019748323281	0.186684693264473	0.956159668748776	0.0987349193540706	1
ENSG00000006042.7	TMEM98	31254927	31272124	17_31255616_G_A	31255616	G	A	17_31255616_G_A_b37	1.61128316723557	0.532974661132297	1.32530065949709	0.411417985061787	1.85769975529638	0.706004882182263	0.636677437122294	0.914748248984025	0.677899360541798	0
ENSG00000006071.7	ABCC8	17414431	17498449	11_17498057_G_A	17498057	G	A	11_17498057_G_A_b37	1.99497147713259	0.94346773037942	-2.61953321824171	0.0316098390912458	1.49156507029397	0.475817149003635	0.741800578421925	0.654594517005632	0.603633087412653	0
ENSG00000006074.4	CCL18	34391639	34399392	17_34436738_T_C	34436738	TRUE	C	17_34436738_T_C_b37	1.41904895836069	0.445939784252246	0.432607841356457	0.210586140008281	0.170468025369701	0.176182836306839	0.604222736428392	0.872783605729024	0.427867176455078	0
ENSG00000006114.11	SYNRG	35874899	35969544	17_35899141_T_A	35899141	TRUE	A	17_35899141_T_A_b37	1.98927968791486	0.917535245943629	1.46646046726232	0.465122555982331	1.80827180086567	0.661482127994125	0.737156549422121	0.925848442222254	0.665686614587776	0
ENSG00000006118.10	TMEM132A	60691934	60704631	11_59932149_CA_C	59932149	CA	C	11_59932149_CAA_C_b37;11_59932150_AA_A_b37;11_59932149_C_A_b37;11_59932151_A_AAA_b37;11_59932151_A_AA_b37;11_59932151_A_AAAAAAA_b37	1.63857751492469	0.547717283166826	1.20355297014612	0.372157776715194	1.88571786161174	0.735320676167557	0.641796953684668	0.907454379784963	0.685416086140372	0
ENSG00000006125.12	AP2B1	33905064	34053436	17_34789236_C_T	34789236	C	TRUE	17_34789236_C_T_b37	0.980311981997602	0.312593023580102	0.519527770019067	0.223700652159418	-0.887527259373655	0.0892678388147987	0.540375547560266	0.87536530384796	0.33626030147066	0
ENSG00000006282.15	SPATA20	48620418	48633213	17_48624523_A_C	48624523	A	C	17_48624523_A_C_b37	-7.08687209192635	0.00257450809503226	1.84434478261483	0.693188569975034	-8.6469591954351	0.00110252026187612	0.0760777611133736	0.948873374133009	0.0493959416911725	2
ENSG00000006453.9	BAIAP2L1	97920962	98030380	7_97933911_G_C	97933911	G	C	7_97933911_G_C_b37	0.966349590451046	0.309302830899212	1.98898398036749	0.916409748597889	0.745742401823918	0.262740854385917	0.538675585539343	0.963743776761023	0.491809995368543	0
ENSG00000006459.6	JHDM1D	139784545	139876835	7_139133708_C_A	139133708	C	A	7_139133708_C_A_b37	1.7008565164715	0.584419878510885	1.41547534295955	0.444544244815222	1.85791647279848	0.706218427524851	0.653206970501887	0.923606410204898	0.677951540872876	0
ENSG00000006530.11	AGK	141250988	141355044	7_141362693_A_T	141362693	A	TRUE	7_141362693_A_T_b37	0.82218334725394	0.277800930254795	1.98648478300447	0.907450475880839	0.398188171063794	0.205646637053357	0.520108583172479	0.963743776761023	0.450481017614803	0
ENSG00000006534.11	ALDH3B1	67776047	67796744	11_67063809_AGT_A	67063809	AGT	A	11_67063811_T_TGTGT_b37;11_67063811_T_TGTGTGT_b37;11_67063809_AGT_A_b37;11_67063811_T_TGT_b37;11_67063811_T_TGTGTGTGT_b37	-0.989036670476025	0.0838300246461742	-3.39373224453038	0.0202092013120901	0.720539990898487	0.257999461600034	0.337435107359753	0.61968447163582	0.489296725063489	0
ENSG00000006555.6	TTC22	55245384	55266940	1_56124629_GGA_G	56124629	GGA	G	1_56124629_GGA_G_b37	1.56881825196956	0.511409651535199	1.73019158956436	0.603460321126813	1.66856947984229	0.564817957647439	0.62863086329981	0.940221562440785	0.637538659132135	0
ENSG00000006576.12	PHTF2	77428121	77586818	7_76836003_C_CAT	76836003	C	CAT	7_76836003_C_CAT_b37	1.78753281304012	0.644840482690167	1.67378612367634	0.567897045941597	1.88814960653735	0.738047244018479	0.671703856543164	0.937281278237676	0.686455024894855	0
ENSG00000006606.4	CCL26	75398850	75419214	7_75408281_G_A	75408281	G	A	7_75408281_G_A_b37	-0.442088761462401	0.118118847310299	1.97304136204616	0.86958089745331	-1.46597420628382	0.062643596390815	0.381626373491523	0.960857783629038	0.290434809203773	0
ENSG00000006607.9	FARP2	242295657	242434256	2_242320105_ATATAT_A	242320105	ATATAT	A	2_242320105_ATATAT_A_b37	-0.313268894195744	0.128274035928728	-0.187625249285702	0.139123668356118	0.850793697165045	0.283715359861572	0.393665238318462	0.814510676806742	0.504809568414467	0
ENSG00000006625.13	GGCT	30536236	30591095	7_30581434_T_C	30581434	TRUE	C	7_30581434_T_C_b37	1.98433452001564	0.900395446526301	1.51339255027824	0.485444559014414	1.97559136489213	0.875849656417246	0.733483237636142	0.927081837931443	0.716365785625989	0
ENSG00000006634.3	DBF4	87505530	87538856	7_86510804_C_T	86510804	C	TRUE	7_86510804_C_T_b37	0.534560950744208	0.226066689975573	1.60270004112544	0.528486975160683	0.849574292357602	0.283460051843399	0.484251916583509	0.930390805964038	0.504809568414467	0
ENSG00000006652.9	IFRD1	112063022	112121072	7_112862789_T_C	112862789	TRUE	C	7_112862789_T_C_b37	1.97803864375123	0.882189947450056	1.99951292855235	0.982392360287139	1.96936142952745	0.861049170962936	0.728878816887462	0.965974732377762	0.712336246840277	0
ENSG00000006715.11	VPS41	38762562	38971994	7_38742447_C_T	38742447	C	TRUE	7_38742447_C_T_b37	-0.366774129429814	0.123942934844334	1.05329094494346	0.33055839605135	-0.017997139588033	0.155444056097293	0.387780860153115	0.898344106661705	0.409961272149295	0
ENSG00000006740.12	ARHGAP44	12692855	12894960	17_12940549_G_A	12940549	G	A	17_12940549_G_A_b37	1.14927209833036	0.356346499464086	1.80949194088612	0.662494100355156	1.22109298268083	0.377475621289209	0.56530271995665	0.945794800774657	0.564317903540926	0
ENSG00000006744.14	ELAC2	12895707	12921504	17_12896553_C_T	12896553	C	TRUE	17_12896553_C_T_b37	0.647282616520897	0.244803621410461	1.9961142200093	0.950295240588022	0.33984504333398	0.197582403221727	0.499071310692189	0.965216655738624	0.446122006335307	0
ENSG00000006747.10	SCIN	12610202	12693228	7_12628433_T_G	12628433	TRUE	G	7_12628433_T_G_b37;7_12628435_GG_G_b37;7_12628433_TGGG_*_b37;7_12628433_T_C_b37;7_12628434_GGG_G_b37	0.0776548658395768	0.165598364557988	0.370181189528694	0.201728111439436	0.957220185352526	0.307175840758089	0.433247516353126	0.866273637447974	0.521456825839154	0
ENSG00000006756.11	ARSD	2822010	2847392	X_2835383_A_G	2835383	A	G	X_2835383_A_G_b37	-0.088599174329147	0.148402091967008	1.82135416121946	0.6725395772248	-0.179498932021261	0.139859989622133	0.417355289080565	0.947535424377704	0.393015582252816	0
ENSG00000006757.7	PNPLA4	7866287	7895780	X_7547518_C_CAG	7547518	C	CAG	X_7547518_C_*_b37;X_7547518_C_CAG_b37	1.76397167969731	0.627089503631259	0.693120457607392	0.252960409299363	1.95735226661645	0.836389995083111	0.666279261416582	0.881918094290196	0.709506300006396	0
ENSG00000007038.6	PRSS21	2867163	2876305	16_2417351_C_CAGG	2417351	C	CAGG	16_2417351_C_CAGG_b37	1.43199087060725	0.451051121604775	1.81489714398117	0.667024112057992	1.54183026364603	0.49848059377653	0.604995765117524	0.947352143742814	0.613955947614011	0
ENSG00000007129.13	CEACAM21	42055885	42093197	19_42073433_A_G	42073433	A	G	19_42073433_A_G_b37	1.87186888478027	0.720377686985118	-1.24505331614182	0.0716393597051023	0.239921332466565	0.184614703641753	0.691952749326005	0.751604865995479	0.435311038122575	0
ENSG00000007168.8	PAFAH1B1	2496503	2588909	17_3415982_C_G	3415982	C	G	17_3415982_C_G_b37	0.906650558477622	0.295730270718071	1.83973734342703	0.688914810378883	0.803508044590899	0.274023952369672	0.532150174325997	0.947535424377704	0.498992507843331	0
ENSG00000007171.12	NOS2	26083791	26127525	17_26206414_C_A	26206414	C	A	17_26206414_C_A_b37	-2.90150422701822	0.0268333121269233	1.92246751091534	0.780669579179925	-3.23132193578749	0.022183666159274	0.215920110113969	0.956159668748776	0.194819434121973	0
ENSG00000007264.9	MATK	3777970	3802127	19_4286227_CTTTT_C	4286227	CTTTT	C	19_4286230_TT_T_b37;19_4286227_CTTTT_*_b37;19_4286227_CTTTT_C_b37	1.42768765283336	0.449341511577635	1.91273869941369	0.767688151542782	1.32034232685692	0.409704628054884	0.604831914308516	0.956159668748776	0.57805573072956	0
ENSG00000007306.10	CEACAM7	42177234	42210895	19_42156987_A_G	42156987	A	G	19_42156987_A_G_b37	-2.24515825761159	0.0393624009111199	-8.93910225192121	0.000941557805850593	1.05436770884603	0.330833557441586	0.250374687831283	0.336255704144807	0.536291145100219	0
ENSG00000007341.14	ST7L	113066139	113163447	1_113223094_C_T	113223094	C	TRUE	1_113223094_C_T_b37	0.994020647119896	0.315867992175921	-0.995146811468658	0.0835143427205377	1.88361478340607	0.732988572196086	0.542310150896868	0.771179198124959	0.684550848613052	0
ENSG00000007372.16	PAX6	31806339	31839509	11_32382957_CAT_C	32382957	CAT	C	11_32382959_T_TAT_b37;11_32382957_CAT_C_b37;11_32382959_T_TATAT_b37	1.93048931786257	0.792050562644401	1.98814894699581	0.913311517341016	1.80382408992295	0.657825410374574	0.710541265880677	0.963743776761023	0.664951906038511	0
ENSG00000007392.12	LUC7L	238967	279462	16_1012393_T_C	1012393	TRUE	C	16_1012393_T_C_b37	1.27364918670219	0.394068595339856	0.542816260222025	0.227378749279622	1.79776931028709	0.652926290494476	0.585396236954603	0.87536530384796	0.663574279123354	0
ENSG00000007402.7	CACNA2D2	50400232	50541675	3_49783939_C_A	49783939	C	A	3_49783939_C_A_b37	1.25635116143644	0.388494526278368	0.0866434923191264	0.166590888561564	1.89868646208902	0.750258995254876	0.582343557799734	0.842559501278418	0.690120807631376	0
ENSG00000007516.9	BAIAP3	1383601	1399439	16_1397698_G_A	1397698	G	A	16_1397698_G_A_b37	1.04138067269673	0.327534982581482	1.82128272825071	0.672477922168407	1.18292143120811	0.366035710570959	0.549319858491483	0.947535424377704	0.55904661982593	0
ENSG00000007520.3	TSR3	1399240	1401912	16_1536506_C_T	1536506	C	TRUE	16_1536506_C_T_b37	1.28640892640283	0.398254234036508	-0.136690593254343	0.143811837108347	1.7327133930994	0.605157774448244	0.58816697463216	0.818921909852016	0.650355003613736	0
ENSG00000007541.10	PIGQ	616994	634136	16_581721_T_C	581721	TRUE	C	16_581721_T_C_b37;16_581721_T_*_b37	-0.000209300146934766	0.157277488239916	1.68230008961655	0.572993204309572	0.159401748717528	0.174880844729507	0.425281331618176	0.937596951549835	0.426270806971776	0
ENSG00000007933.8	FMO3	171060017	171086959	1_171102044_G_A	171102044	G	A	1_171102044_G_A_b37;1_171102044_GA_*_b37	-0.464023922457045	0.116480040536147	1.99583853182935	0.948564588752229	-1.18831524061352	0.0741664116750855	0.37946493600442	0.965216655738624	0.312706592939401	0
ENSG00000007944.10	MYLIP	16129355	16148479	6_16131297_G_C	16131297	G	C	6_16131297_G_C_b37	1.7018312288908	0.585032720727092	1.91553695539847	0.771337935125314	1.48126731779462	0.471382784871893	0.653343319420906	0.956159668748776	0.60178825572197	0
ENSG00000007968.6	E2F2	23832921	23857712	1_23802461_T_TA	23802461	TRUE	TA	1_23802462_A_AA_b37;1_23802461_TA_T_b37	1.48872311648142	0.474586624823884	1.5130293893601	0.48528176670074	1.67561292866526	0.568983027230113	0.61385138512107	0.927081837931443	0.639481932274204	0
ENSG00000008086.6	CDKL5	18443702	18671749	X_19363876_G_C	19363876	G	C	X_19363876_G_C_b37	1.64796225820601	0.552961874378273	1.49364693072721	0.476721860547806	0.952337756418274	0.306046108122562	0.643228146055004	0.92633937577112	0.520123492450989	0
ENSG00000008128.18	CDK11A	1634168	1655766	1_1620759_C_G	1620759	C	G	1_1620759_C_G_b37	1.41404501596935	0.44398757794524	1.75875475175189	0.623308174047947	1.7235271184968	0.599022389557711	0.60383349071185	0.943631162276215	0.647773112899469	0
ENSG00000008277.10	ADAM22	87563457	87832204	7_87580669_A_G	87580669	A	G	7_87580669_A_G_b37	1.91131881020647	0.765860492442676	1.63952822303827	0.54824433935445	1.64742682896122	0.552660122243223	0.702623730107982	0.932937146969529	0.633794901362138	0
ENSG00000008282.3	SYPL1	105730948	105753022	7_105279742_C_T	105279742	C	TRUE	7_105279742_C_T_b37;7_105279742_C_*_b37	1.96618028513194	0.854090827944671	1.89593131723814	0.747000632301032	1.9174933557756	0.773928791656569	0.723517428542342	0.956159668748776	0.694716265675998	0
ENSG00000008283.11	CYB561	61509664	61523739	17_60606394_C_T	60606394	C	TRUE	17_60606394_C_T_b37	1.98239317543221	0.894437990099501	1.97175904384312	0.866543584390871	1.96663580955055	0.855065845097994	0.732180681188711	0.960857783629038	0.711048307913091	0
ENSG00000008294.16	SPAG9	49039534	49198226	17_48531310_T_TA	48531310	TRUE	TA	17_48531310_TA_T_b37;17_48531311_A_AA_b37;17_48531310_T_A_b37	1.74919602276259	0.61650954048646	1.99639147538051	0.952099089680642	1.7061858156892	0.587786615135205	0.663954733701741	0.965216655738624	0.643294155227224	0
ENSG00000008311.10	AASS	121715700	121784334	7_122210255_G_C	122210255	G	C	7_122210255_G_C_b37	1.50784684537939	0.482968400474794	1.53892430348651	0.497121673680083	1.79770770549931	0.652876899541608	0.616173045503699	0.928991941690142	0.663574279123354	0
ENSG00000008382.11	MPND	4343523	4360083	19_4166560_A_AT	4166560	A	AT	19_4166561_T_TT_b37;19_4166560_AT_A_b37	1.49272981159834	0.476322964394351	0.164139955781593	0.175436951512306	1.8984797149019	0.750012804271592	0.614395157920471	0.848041963813512	0.69006973880782	0
ENSG00000008394.8	MGST1	16500075	16762193	12_16514367_A_G	16514367	A	G	12_16514367_A_G_b37	-3.46273608903766	0.0194262050945327	-0.0736978661350349	0.149857785431149	-1.52111725054169	0.0605915896434044	0.186885902444945	0.825612626227678	0.287222233751978	0
ENSG00000008513.10	ST3GAL1	134467090	134584183	8_135285957_C_T	135285957	C	TRUE	8_135285957_C_T_b37	1.98123919226578	0.891054430687077	1.63732781611225	0.547025905456866	1.84667701027251	0.69537980335057	0.731833531106697	0.932937146969529	0.674665262724661	0
ENSG00000008517.12	IL32	3115297	3131908	16_3635586_C_CA	3635586	C	CA	16_3635587_AAA_A_b37;16_3635588_AA_A_b37;16_3635589_A_AA_b37;16_3635586_C_A_b37;16_3635589_A_AAA_b37;16_3635586_CAAA_C_b37	-0.875024816246651	0.0899635881999957	1.73705350919863	0.608103064241364	-3.90264815512364	0.0151181378654761	0.345883197160743	0.940699694262586	0.168533438918871	0
ENSG00000008735.10	MAPK8IP2	51039113	51052409	22_51039713_C_T	51039713	C	TRUE	22_51039713_C_T_b37	0.0099136684664245	0.158331852926313	1.76959089040452	0.631220645703013	0.326967807039864	0.195852888977058	0.425340509872456	0.943631162276215	0.444356234223735	0
ENSG00000008838.13	MED24	38175349	38217468	17_38171668_C_G	38171668	C	G	17_38171668_C_G_b37	-0.100061490617009	0.147293214961522	0.459694374736046	0.214572319188408	0.82853341259306	0.279100101112557	0.415679367198977	0.872855158855262	0.501892532080363	0
ENSG00000008952.12	SEC62	169684422	169716161	3_169294624_C_G	169294624	C	G	3_169294630_G_CAGAG_b37;3_169294630_G_GAGACAGAG_b37;3_169294624_C_G_b37;3_169294624_CACAGAG_*_b37	-0.297998875746771	0.129540797800006	-2.22880026668236	0.039743524199665	1.24503082596675	0.384907506857287	0.394059714045457	0.664862237996105	0.568585269900746	0
ENSG00000008988.5	RPS20	56979853	56987069	8_56868878_T_G	56868878	TRUE	G	8_56868878_T_G_b37	1.42850063580181	0.449663723424244	1.19789795874021	0.370465635948487	1.65380913170929	0.556277348029945	0.604831914308516	0.907454379784963	0.634815100487618	0
ENSG00000009413.11	REV3L	111620233	111804918	6_111555823_G_GA	111555823	G	GA	6_111555824_A_AA_b37;6_111555823_GA_G_b37;6_111555824_A_AAAA_b37	-0.0153921117409936	0.155711038585031	1.58859610270792	0.521257801306866	-0.285657227193724	0.13057481978183	0.423605826296428	0.929659137838996	0.383520185153921	0
ENSG00000009694.9	TENM1	123509752	124097666	X_124410826_A_G	124410826	A	G	X_124410826_A_G_b37	1.98246100523716	0.89464033538566	1.72983472008286	0.603220922693662	1.99373541808745	0.936914020370991	0.732180681188711	0.940221562440785	0.726982149794525	0
ENSG00000009724.12	MASP2	11086579	11107290	1_10964170_A_G	10964170	A	G	1_10964170_A_G_b37	0.421127618831179	0.208923192667141	1.47459618481662	0.468545626807809	0.801137495714556	0.273549145604225	0.470087359402392	0.92608337482026	0.498487776323948	0
ENSG00000009950.11	MLXIPL	73007523	73038873	7_73030175_G_A	73030175	G	A	7_73030175_G_A_b37	-1.43183437745461	0.0639510324018415	1.9497617611853	0.82264923789728	-2.56610239790302	0.0326106797950135	0.3037342366858	0.957995396138989	0.228962356806756	0
ENSG00000010017.9	RANBP9	13621729	13711796	6_14456971_G_A	14456971	G	A	6_14456971_G_A_b37	1.38239638886739	0.431939195444257	-2.73584837140334	0.0295402757597191	1.98674782799867	0.908351530583187	0.597705898834842	0.650884479598211	0.722009507938548	0
ENSG00000010072.11	SPRTN	231472849	231490769	1_232021625_T_C	232021625	TRUE	C	1_232021625_T_C_b37	1.99979982260061	0.98871158170942	0.179239082462345	0.177222729350255	1.47960992467347	0.47067533439124	0.750562459025835	0.848746568497045	0.601093265366896	0
ENSG00000010165.15	METTL13	171750787	171783163	1_172706027_TG_T	172706027	TG	TRUE	1_172706027_TG_T_b37	1.53082590739427	0.493367370103818	1.62954557820103	0.542756673484156	0.725401151119513	0.258905708642521	0.619992345491607	0.932937146969529	0.489842789231807	0
ENSG00000010270.9	STARD3NL	38217823	38270272	7_37493882_A_G	37493882	A	G	7_37493882_A_G_b37	1.99888318116496	0.973340586286457	-2.90539466690279	0.0267729329052975	1.37697508258657	0.429925423931863	0.747577820200815	0.640727799082883	0.586042266525111	0
ENSG00000010282.10	HHATL	42734154	42744319	3_42776521_C_T	42776521	C	TRUE	3_42776521_C_T_b37	1.08823963637838	0.339647773519474	1.66062749718617	0.560191649289208	-0.067098370991971	0.15050763544626	0.557143736613794	0.935487310782118	0.404882272647637	0
ENSG00000010292.8	NCAPD2	6602521	6641121	12_7059225_G_A	7059225	G	A	12_7059225_G_A_b37	0.733447328643024	0.260414393983771	0.738306184894782	0.261330717874935	-0.921164185531325	0.087424768030009	0.508684923880311	0.882877514972625	0.332074950451236	0
ENSG00000010327.6	STAB1	52529353	52558511	3_52264660_A_C	52264660	A	C	3_52264660_A_C_b37	1.51796276278469	0.487500978168226	-0.424868347755819	0.119423274535788	0.123237289562894	0.170702543425353	0.618816485701354	0.787126202912403	0.423740928378575	0
ENSG00000010404.13	IDS	148558520	148615470	X_148614993_A_G	148614993	A	G	X_148614993_A_G_b37	1.86541218617322	0.713721869451067	1.02863744847537	0.324340597442997	1.99899877737334	0.974757467548772	0.690819551558776	0.898131434539575	0.736506748614681	0
ENSG00000010438.12	PRSS3	33750514	33799230	9_34690421_CTGTG_C	34690421	CTGTG	C	9_34690425_GTGTG_G_b37;9_34690429_G_GTG_b37;9_34690421_CTGTGTGTG_C_b37;9_34690429_G_GTGTG_b37;9_34690427_GTG_G_b37;9_34690429_G_GTGTGTG_b37	1.86142264729801	0.709699432166167	-0.669890293555454	0.102263072440676	0.682283808503598	0.25100233453372	0.69023647502135	0.774853040712645	0.484752783036101	0
ENSG00000010610.5	CD4	6896023	6929974	12_7595836_C_T	7595836	C	TRUE	12_7595836_C_T_b37	1.35236886874327	0.420960887244985	1.99632860837778	0.951684137282264	1.19709134158211	0.37022514886523	0.593732785377233	0.965216655738624	0.561461468294183	0
ENSG00000010626.10	LRRC23	6982732	7023407	12_7005225_C_A	7005225	C	A	12_7005225_C_A_b37;12_7005225_C_*_b37;12_7005225_C_CTAA_b37	1.99967093194073	0.98552698180081	1.69802171705578	0.582644864888955	1.94151158319005	0.808901209470706	0.750141774083652	0.939388281771769	0.703135765869301	0
ENSG00000010803.12	SCMH1	41492871	41707826	1_40922377_C_T	40922377	C	TRUE	1_40922377_C_T_b37	-7.45222770033342	0.00210892804524528	1.25421272373478	0.387813290509453	-6.92307597289073	0.00281589849010745	0.0691400148495656	0.911553361604511	0.0786174778107601	2
ENSG00000010810.13	FYN	111981534	112194655	6_112459550_T_C	112459550	TRUE	C	6_112459550_T_C_b37	0.942063243402799	0.303686235031726	1.85161807056829	0.700086464824808	1.0481634676114	0.32925226397451	0.536470725359189	0.949493510089102	0.535553404843043	0
ENSG00000010932.11	FMO1	171217637	171255117	1_171242227_T_C	171242227	TRUE	C	1_171242227_T_C_b37	1.52991612227788	0.492948583405419	1.28096807848351	0.396461640124725	0.613200049463558	0.238946255556033	0.619992345491607	0.911553361604511	0.475700206426051	0
ENSG00000011258.11	MBTD1	49254785	49337524	17_48428160_GGT_G	48428160	GGT	G	17_48428160_GGT_G_b37	-2.83968895787962	0.0278119109942428	-3.1623767778101	0.0230812901300846	-1.52784941346454	0.0603460138858033	0.218961540182923	0.640727799082883	0.286808304948311	0
ENSG00000011275.14	RNF216	5659677	5821370	7_6419793_C_T	6419793	C	TRUE	7_6419793_C_T_b37	1.69458820732598	0.580509436067154	-1.56590023830267	0.0589777529329813	1.95459468121226	0.83126047836404	0.65148502131679	0.717701160756861	0.70828066527407	0
ENSG00000011295.11	TTC19	15902693	15948329	17_16054523_T_TA	16054523	TRUE	TA	17_16054523_T_TA_b37;17_16054523_T_A_b37;17_16054523_T_TAA_b37	1.77628585240814	0.636224380583184	1.46981629706147	0.466529637202853	1.94457654874986	0.813881322488361	0.669719196128243	0.926071359787311	0.704079564603731	0
ENSG00000011332.15	DPF1	38701645	38720354	19_38687646_T_C	38687646	TRUE	C	19_38687646_T_C_b37	1.4336120346909	0.451697823374462	1.95511930419639	0.832223556105429	1.43421261793424	0.451937771340962	0.605094168472991	0.958694932107156	0.595919670808089	0
ENSG00000011376.5	LARS2	45429997	45590913	3_45503903_A_G	45503903	A	G	3_45503903_A_G_b37	1.83084873613734	0.68086721038959	-2.09444497784648	0.0430243537379025	0.297692705716599	0.191986509581963	0.680578732576596	0.682365503747511	0.441378781504928	0
ENSG00000011405.9	PIK3C2A	17099276	17229530	11_16930048_C_CTT	16930048	C	CTT	11_16930049_T_TT_b37;11_16930049_T_TTT_b37;11_16930048_CT_C_b37	1.02408236181805	0.323208758043311	1.57188353935385	0.512914622502032	1.17269873208056	0.363054058119072	0.546537973941866	0.929603398171831	0.556732481199825	0
ENSG00000011426.6	ANLN	36429414	36493400	7_36762307_A_AG	36762307	A	AG	7_36762307_A_AG_b37;7_36762307_A_AGG_b37	-2.8044391928413	0.0283865043132376	1.95267954883707	0.827793269864061	-3.99534642029221	0.0143436641615532	0.220747135020796	0.957995396138989	0.162397410133299	0
ENSG00000011451.13	WIZ	15532318	15560762	19_16181436_C_T	16181436	C	TRUE	19_16181436_C_T_b37	-0.0679384284990192	0.150424738509278	1.88544917914487	0.735021408388753	-0.566038588151969	0.109180832551802	0.41936908291481	0.955660878859298	0.361802377454676	0
ENSG00000011465.12	DCN	91539024	91576900	12_91828405_TACAC_T	91828405	TACAC	TRUE	12_91828409_CACACAC_C_b37;12_91828411_CACAC_C_b37;12_91828413_CAC_C_b37;12_91828407_CACACACAC_C_b37;12_91828415_C_CAC_b37;12_91828405_TACACACACAC_T_b37	1.50306804730712	0.48085130643523	1.68870846617915	0.576888727932361	1.70722455591113	0.588447425537718	0.615099114922971	0.937596951549835	0.643686509992839	0
ENSG00000011523.9	CEP68	65283499	65314138	2_65265995_T_C	65265995	TRUE	C	2_65265995_T_C_b37	0.0815552900216971	0.166028215981542	1.38286056025208	0.432112278526412	0.343546929390868	0.198082904395433	0.433247516353126	0.918577162713716	0.446242626396922	0
ENSG00000011566.10	MAP4K3	39476406	39664453	2_40114719_T_A	40114719	TRUE	A	2_40114719_T_A_b37	0.344942750670953	0.198272007729809	-0.431045817755148	0.118953514108514	1.26641769134903	0.391724481568485	0.462720325366507	0.787126202912403	0.571120522791745	0
ENSG00000012061.11	ERCC1	45910590	45982086	19_45926916_C_A	45926916	C	A	19_45926916_C_A_b37	1.90833890399472	0.762075942733932	1.29765556591246	0.40199704998557	1.52764799011311	0.491907119379003	0.701656315426927	0.913156670609194	0.610272367995494	0
ENSG00000012171.13	SEMA3B	50304989	50314977	3_50629096_T_C	50629096	TRUE	C	3_50629096_T_*_b37;3_50629096_T_C_b37	1.71257212628552	0.591873543615797	1.4265984769595	0.448910398932781	0.872473115051662	0.2883034741823	0.656326900771405	0.923706069030928	0.506952193060249	0
ENSG00000012223.8	LTF	46477135	46526724	3_46508547_T_C	46508547	TRUE	C	3_46508547_T_C_b37	1.87036972413762	0.718815689899329	-1.04670520988225	0.0809011127396091	1.85868631392691	0.706978507629666	0.691445362710801	0.765372468162122	0.678145537824077	0
ENSG00000012232.4	EXTL3	28457985	28613116	8_28040242_G_A	28040242	G	A	8_28040242_G_A_b37	1.75186786699214	0.618393381631828	-2.23360586771582	0.0396311589701634	1.98790881292916	0.91244115025751	0.664054950995801	0.664862237996105	0.723408624540782	0
ENSG00000012779.6	ALOX5	45869660	45941561	10_45871432_G_A	45871432	G	A	10_45871432_G_A_b37	1.38927482273243	0.434514898682998	1.63683733974176	0.546754999994771	0.565361457129939	0.231008915081996	0.598512549466658	0.932937146969529	0.468335629409699	0
ENSG00000012983.7	MAP4K5	50885218	51027844	14_50211578_T_C	50211578	TRUE	C	14_50211578_T_C_b37	0.362336327372986	0.200646323150399	1.47372885438836	0.468178779974307	-1.53113244490351	0.0602266398317078	0.463447348683461	0.92608337482026	0.286560774604406	0
ENSG00000013288.4	MAN2B2	6576901	6625089	4_6610622_C_T	6610622	C	TRUE	4_6610622_C_T_b37	1.64169770523995	0.549450612570923	-1.60189452094232	0.0577137651434	1.96259129205919	0.846635293470624	0.641992371305967	0.717290186095492	0.710002973440263	0
ENSG00000013297.6	CLDN11	170136652	170578169	3_169349312_A_G	169349312	A	G	3_169349312_A_G_b37	1.99950098510431	0.982177825254767	1.99781480712431	0.962715630531406	1.99997176676402	0.995760463809465	0.749499822520709	0.965512702659964	0.740291927467202	0
ENSG00000013374.11	NUB1	151038784	151075535	7_151232822_A_T	151232822	A	TRUE	7_151232822_A_T_b37	1.46041515037859	0.4626048291518	1.92646163944937	0.786252923300024	0.943578878783228	0.304032865806163	0.60825468780449	0.956159668748776	0.518421807288132	0
ENSG00000013375.11	PGM3	83870868	83903655	6_83007196_C_T	83007196	C	TRUE	6_83007196_C_T_b37	0.028417233651453	0.16027996042978	1.16696378325582	0.361396042081362	0.582575094485037	0.233827716395416	0.426595011134634	0.90554297688826	0.469680863711901	0
ENSG00000013392.6	RWDD2A	83903097	83908651	6_83903626_G_C	83903626	G	C	6_83903626_G_C_b37	-6.86577932877094	0.00290566174214302	-2.15704712935303	0.0414616265980119	-4.88387533454784	0.00869767773310742	0.0791895613346942	0.674588889622067	0.129330685057611	1
ENSG00000013503.5	POLR3B	106751435	106903976	12_105856998_T_C	105856998	TRUE	C	12_105856998_T_C_b37	1.26288653426764	0.390587109819646	1.94159158685625	0.809029425316094	1.33955517063464	0.416402945711686	0.584124905288717	0.957995396138989	0.580150321307285	0
ENSG00000013523.5	ANGEL1	77253587	77292589	14_77278030_C_T	77278030	C	TRUE	14_77278030_C_T_b37	-0.466283090369416	0.116312686818827	1.78779788824363	0.645046859490976	-0.382094822729186	0.122732868963355	0.37946493600442	0.945794800774657	0.375333066046508	0
ENSG00000013561.13	RNF14	141337892	141369856	5_141348634_G_A	141348634	G	A	5_141348634_G_A_b37	0.877903134295138	0.289467392168971	1.60520941691811	0.529791955393704	1.15798209213312	0.358820285230722	0.527750387552724	0.930657837510271	0.554557010026287	0
ENSG00000013563.9	DNASE1L1	153629578	153640449	X_154603139_T_C	154603139	TRUE	C	X_154603139_T_C_b37	1.94871531580657	0.820842717672152	1.74693319799121	0.614923878449934	1.9962918827739	0.951443379458947	0.716289345968727	0.941656991819763	0.730229195192529	0
ENSG00000013573.12	DDX11	31226778	31257725	12_31226835_T_A	31226835	TRUE	A	12_31226835_T_A_b37	1.53159616840367	0.49372239851803	0.703498472538058	0.254853250035177	1.91107937238644	0.765553864772545	0.619992345491607	0.881918094290196	0.692990107315228	0
ENSG00000013583.4	HEBP1	13127797	13153207	12_12519950_T_C	12519950	TRUE	C	12_12519950_T_C_b37	0.67213689107939	0.249185728955217	1.99259305495661	0.931415850911989	0.126293530125622	0.171051175952956	0.500351834118973	0.964881522924019	0.423976675006139	0
ENSG00000013588.5	GPRC5A	13043715	13070871	12_12678665_TACACAC_T	12678665	TACACAC	TRUE	12_12678669_CAC_C_b37;12_12678671_C_CACAC_b37;12_12678671_C_CACACAC_b37;12_12678671_C_CACACACACAC_b37;12_12678665_TACACAC_T_b37;12_12678671_C_CACACACAC_b37	0.140734837031459	0.172709634947562	1.54583335507527	0.500362893800281	0.229038762602841	0.183263163072189	0.437721204857784	0.928991941690142	0.434174765150128	0
ENSG00000013619.9	MAMLD1	149529688	149682448	X_150241442_GTGTATATA_G	150241442	GTGTATATA	G	X_150241442_GTGTATATA_G_b37	-1.58838474991603	0.0581847717475876	1.73196440829133	0.604652568209999	-1.17912948587173	0.0745844552228888	0.29162997837327	0.940221562440785	0.313692715793856	0
ENSG00000013810.14	TACC3	1723226	1746898	4_942892_A_G	942892	A	G	4_942892_A_G_b37	1.158455817392	0.358955506999579	1.87650461569592	0.725273954806068	1.10152379841406	0.343190626328375	0.566507451260844	0.952948194772377	0.544716422919034	0
ENSG00000014123.9	UFL1	96969470	97003152	6_97081506_C_T	97081506	C	TRUE	6_97081506_C_T_b37	1.17830556411946	0.364685217991699	1.31541837423993	0.408013508196466	1.36580319208997	0.425820063154337	0.569031438842857	0.913510780215219	0.584474373294913	0
ENSG00000014164.6	ZC3H3	144519824	144623623	8_144579215_G_C	144579215	G	C	8_144579215_G_C_b37	-1.85861208382607	0.0494912526416308	1.46332168191475	0.463812608645468	-1.696694045497	0.0545203918202	0.272009612881634	0.925632101897878	0.278016860056294	0
ENSG00000014216.11	CAPN1	64948036	64979477	11_64576426_GA_G	64576426	GA	G	11_64576427_AA_A_b37;11_64576426_GAA_G_b37;11_64576428_A_AA_b37	1.99028341681469	0.921477522508115	1.80508006233981	0.658852956936982	1.91104176695217	0.765505747549738	0.737972306331099	0.945794800774657	0.692990107315228	0
ENSG00000014824.9	SLC30A9	41992488	42092474	4_41992752_G_C	41992752	G	C	4_41992752_G_C_b37	1.42325913710624	0.447592641603237	0.627095151924777	0.241313416992675	1.76639721019774	0.628865186995884	0.6045830825151	0.878834712738019	0.656144056218945	0
ENSG00000014919.8	COX15	101471600	101491857	10_101366816_G_A	101366816	G	A	10_101366816_G_A_b37	1.05481916484086	0.330949015370516	0.223909975547485	0.182630182809685	1.72629034228885	0.600854088381032	0.551116159187536	0.855472952696953	0.648527162271903	0
ENSG00000015153.10	YAF2	42550905	42632151	12_42915731_G_GGT	42915731	G	GGT	12_42915731_GGTGTGTGTGTGTGTGTGTGTGT_G_b37;12_42915747_TGTGTGT_T_b37;12_42915749_TGTGT_T_b37;12_42915753_T_TGT_b37;12_42915751_TGT_T_b37;12_42915745_TGTGTGTGT_T_b37	1.9950752446407	0.944053097918032	0.36678517766768	0.201258969470013	1.53722894418615	0.496331756219081	0.741826070180824	0.866273637447974	0.612993613741852	0
ENSG00000015171.14	ZMYND11	180404	300577	10_727065_A_G	727065	A	G	10_727065_A_G_b37	-0.371691246597948	0.123553132287277	1.92901131469762	0.789902657900243	-0.643554604289875	0.103970681876518	0.387669313483703	0.956769283635934	0.354479945028567	0
ENSG00000015475.14	BID	18216905	18257536	22_17369754_C_T	17369754	C	TRUE	22_17369754_C_T_b37	1.77431869854945	0.634744734733491	1.63016489625511	0.543094164438482	1.92319772614201	0.781678573368843	0.669719196128243	0.932937146969529	0.696809784907858	0
ENSG00000015532.5	XYLT2	48423452	48440499	17_48432681_G_A	48432681	G	A	17_48432681_G_A_b37	1.99956804798239	0.983418395582242	1.73057133219982	0.60371528442052	1.96069556758607	0.842846766358556	0.74959892703871	0.940221562440785	0.710002973440263	0
ENSG00000015676.13	NUDCD3	44418719	44530479	7_44376326_A_C	44376326	A	C	7_44376326_A_C_b37	1.96119105376147	0.843827644561819	-2.90148577105128	0.0268335988987427	0.697703889887862	0.253794238279802	0.721270900568442	0.640727799082883	0.486814207730036	0
ENSG00000016402.8	IL20RA	137321107	137366298	6_138068063_C_T	138068063	C	TRUE	6_138068063_C_T_b37	1.59021020101818	0.522076214363388	1.99020407982243	0.921158642964106	1.52307546733755	0.489818689355399	0.632668104611146	0.964431832174806	0.609726513492413	0
ENSG00000017373.11	SRCIN1	36686250	36762183	17_37104460_ATT_A	37104460	ATT	A	17_37104466_T_TT_b37;17_37104466_T_TTT_b37;17_37104465_TT_T_b37;17_37104464_TTT_T_b37;17_37104460_ATTTTTT_A_b37	-4.78788042210408	0.00917788162336477	0.672037540180099	0.249168021975281	-4.17518430331847	0.0129554414626855	0.14045701701872	0.881918094290196	0.155223001872064	0
ENSG00000017797.7	RALBP1	9475006	9538114	18_8520053_C_CA	8520053	C	CA	18_8520054_AA_A_b37;18_8520055_A_AA_b37;18_8520053_CAA_C_b37	-4.88360151596703	0.00869901026003932	0.632588340650045	0.242257094686793	-5.97107811855517	0.00475306214625244	0.136446326337295	0.878834712738019	0.0987349193540706	1
ENSG00000018189.8	RUFY3	71569920	71673032	4_71476912_A_T	71476912	A	TRUE	4_71476912_A_T_b37	-5.92736039516285	0.00486927805124581	0.42880678683855	0.210033814831159	-5.37536700759097	0.00661232952146534	0.101834589169199	0.872783605729024	0.115299939663988	0
ENSG00000018236.10	CNTN1	41086243	41466220	12_41103526_A_G	41103526	A	G	12_41103526_A_G_b37	-34.9596377920141	1.20600087085668e-09	0.33587621914603	0.19704745781237	-36.4110510916423	5.73069606826319e-10	2.08837602611933e-06	0.863685028584992	1.62692398191763e-06	2
ENSG00000018408.10	WWTR1	149235021	149454501	3_149104681_G_GTTGTTTGTGCATGTGTGTCTCTATGTTTTTATAAATATCCCCTAAAT	149104681	G	GTTGTTTGTGCATGTGTGTCTCTATGTTTTTATAAATATCCCCTAAAT	3_149104681_G_*_b37;3_149104681_G_GTTGTTTGTGCATGTGTGTCTCTATGTTTTTATAAATATCCCCTAAAT_b37	-1.81645933598634	0.0507513767344861	-7.09390212866583	0.00256463111280556	0.685163782541622	0.251520895158379	0.274465383706709	0.479269402720325	0.485534065734632	0
ENSG00000018510.8	AGPS	178257371	178408564	2_177864040_AG_A	177864040	AG	A	2_177864040_AG_A_b37	1.96714890475232	0.856172361836495	1.68037322368764	0.571832025072028	1.75686672605798	0.621952201899548	0.724276574932812	0.937383362769289	0.654755968767714	0
ENSG00000018610.9	CXorf56	118672111	118699397	X_118659116_G_A	118659116	G	A	X_118659116_G_A_b37	1.53643904419596	0.495964441213862	0.59042969160123	0.235127737577108	1.96714184786583	0.856157082986795	0.621112584408004	0.878496015776189	0.711159219782162	0
ENSG00000019102.7	VSIG2	124617367	124622134	11_124640271_T_C	124640271	TRUE	C	11_124640271_T_C_b37	-2.02394646444782	0.044858629102046	1.56957907261244	0.511782477857625	-2.12442581026335	0.042268362287394	0.262658068034765	0.929068621915622	0.252097392379875	0
ENSG00000019169.9	MARCO	119699741	119752236	2_119728472_C_T	119728472	C	TRUE	2_119728472_C_T_b37	0.0966906684129754	0.167708366844936	-2.92337048666968	0.0264957784206561	1.60216688826267	0.528210455218931	0.433902947302719	0.640727799082883	0.626364615417837	0
ENSG00000019485.8	PRDM11	45115563	45247734	11_44117236_C_G	44117236	C	G	11_44117236_C_G_b37;11_44117236_C_T_b37	0.661911779446882	0.24737139592556	1.1380876644896	0.353204090907524	0.519564347157484	0.223706372815674	0.499868438962741	0.90554297688826	0.463685328643052	0
ENSG00000019505.3	SYT13	45261851	45307870	11_45281309_G_T	45281309	G	TRUE	11_45281309_G_T_b37	0.748730804450361	0.26331020620731	-3.65444071847378	0.0174112263177647	1.92512031970341	0.784360124674541	0.509875858490832	0.604923015155934	0.696915048889253	0
ENSG00000019582.10	CD74	149781199	149792492	5_150080999_GTCTC_G	150080999	GTCTC	G	5_150081003_CTCTCTCTC_C_b37;5_150081007_CTCTC_C_b37;5_150080999_GTCTCTCTCTCTC_G_b37;5_150081005_CTCTCTC_C_b37;5_150081009_CTC_C_b37;5_150081011_C_CTCTC_b37	1.24169012508719	0.383857961024162	1.99850228952937	0.969129362546164	1.12846696529482	0.35053124921284	0.580227922575453	0.965512702659964	0.549298397365545	0
ENSG00000020129.11	NCDN	36023073	36032875	1_36112788_A_C	36112788	A	C	1_36112788_A_C_b37	1.36507861944483	0.425555844647018	1.44655115340333	0.456911911474724	1.64093138177304	0.549023956598742	0.595067674916845	0.924118083775904	0.632491465452188	0
ENSG00000020181.13	GPR124	37641708	37702414	8_37666076_CTG_C	37666076	CTG	C	8_37666082_G_GTG_b37;8_37666080_GTG_G_b37;8_37666082_G_GTGTG_b37;8_37666078_GTGTG_G_b37;8_37666082_G_GTGTGTG_b37;8_37666076_CTGTGTG_C_b37	1.15235224144567	0.357218628225764	1.23077491567756	0.380456885483913	1.53401712494428	0.494841062069912	0.565668630956276	0.911411713252601	0.611684743004484	0
ENSG00000020256.15	ZFP64	50668201	50820847	20_51804970_C_T	51804970	C	TRUE	20_51804970_C_T_b37	1.97421881312721	0.872435857182942	0.777936602556565	0.268956089250656	1.63438556944448	0.545404538174285	0.727361861274229	0.885319900369189	0.631993407356105	0
ENSG00000020426.6	MNAT1	61201459	61436671	14_61676028_TAAAAAAAA_T	61676028	TAAAAAAAA	TRUE	14_61676037_AA_A_b37;14_61676029_AAAAAAAAAA_A_b37;14_61676030_AAAAAAAAA_A_b37;14_61676036_AAA_A_b37;14_61676028_TAAAAAAAAAA_T_b37	1.53540350067078	0.495483591601267	1.98264373256961	0.895187424590682	1.08770260089295	0.339505585106456	0.621002018872074	0.96285644790506	0.541891379186222	0
ENSG00000020922.8	MRE11A	94152894	94227074	11_94186521_T_C	94186521	TRUE	C	11_94186521_T_C_b37	-6.30118860515108	0.00396191401573729	0.83198303889435	0.279809076537029	-5.73522886994078	0.00541536989531267	0.0937218549708439	0.88713915557553	0.104638471480035	1
ENSG00000021300.9	PLEKHB1	73357222	73373864	11_73351846_T_C	73351846	TRUE	C	11_73351846_T_C_b37	0.998652567939416	0.31698468826088	0.973356220086089	0.310948252855436	1.50611486921866	0.482199336312169	0.543580658790086	0.895205764975945	0.606463439901017	0
ENSG00000021488.8	SLC7A9	33321414	33360672	19_33356962_C_T	33356962	C	TRUE	19_33356962_C_T_b37	0.73286503495433	0.260304847364959	1.99650253958066	0.952841132188091	0.477826086471623	0.217290811526578	0.508684923880311	0.965216655738624	0.459661140243204	0
ENSG00000021574.7	SPAST	32288679	32382706	2_31482895_T_C	31482895	TRUE	C	2_31482895_T_C_b37	-6.61088572518861	0.00334159761556384	-5.48985678760278	0.00620474905185985	-5.03334777120494	0.00800056508512985	0.0838621783603397	0.488978686614621	0.126612863032218	1
ENSG00000021645.13	NRXN3	78708733	80330762	14_79424377_T_C	79424377	TRUE	C	14_79424377_T_C_b37	-4.7360729112529	0.00944823880604037	0.294874456627895	0.191619029688137	-4.45794601858597	0.0110457252404955	0.140907587609292	0.859375237867643	0.145645299715863	0
ENSG00000021762.15	OSBPL5	3108345	3187969	11_3186197_T_C	3186197	TRUE	C	11_3186197_T_C_b37	0.0208425876512592	0.159479199772825	1.78110206682732	0.639880923968794	-1.21467838893068	0.0729805319878318	0.425942637847599	0.945794800774657	0.310163327607124	0
ENSG00000021826.10	CPS1	211342405	211543831	2_211523163_A_G	211523163	A	G	2_211523163_A_G_b37	0.564594060030458	0.230884208380315	-3.53123579522025	0.0186799072488587	1.8806934047218	0.729787762945039	0.489135671467162	0.616333234647635	0.683491105408635	0
ENSG00000022267.12	FHL1	135229558	135293518	X_134528436_C_CA	134528436	C	CA	X_134528438_AA_A_b37;X_134528439_A_AA_b37;X_134528437_AAA_A_b37;X_134528436_CAAA_C_b37;X_134528439_A_AAA_b37	1.43242002343709	0.451222174892589	1.9596263582705	0.840751797906134	1.4182057299181	0.445609882526701	0.604995765117524	0.959706141350625	0.592954850893184	0
ENSG00000022277.8	RTFDC1	55043646	55093943	20_55101317_A_G	55101317	A	G	20_55101317_A_G_b37	1.71367752651577	0.5925868715423	0.857071434929821	0.28503435642954	0.91978659077904	0.298649819807979	0.656529318797236	0.88713915557553	0.514760883225807	0
ENSG00000022556.11	NLRP2	55464497	55512510	19_55474210_G_A	55474210	G	A	19_55474210_G_A_b37	-1.73973094437156	0.0531330002471969	-3.20137895358971	0.0225689774090801	0.289638802063109	0.1909385136224	0.279829572197531	0.64043508575013	0.441267927018373	0
ENSG00000022567.5	SLC45A4	142217264	142318404	8_142328020_G_A	142328020	G	A	8_142328020_G_A_b37	-0.306873061535271	0.128802930861689	1.25045593019991	0.386620619364929	-0.164625015404681	0.141219068290932	0.393705001019909	0.911553361604511	0.394403226411347	0
ENSG00000023041.7	ZDHHC6	114190057	114206672	10_114879441_A_T	114879441	A	TRUE	10_114879441_A_T_b37	-1.82164597979022	0.0505945131521601	1.99698332058415	0.956198767524751	-2.63038344976076	0.031410542874506	0.27398947420607	0.965216655738624	0.226904326633157	0
ENSG00000023171.10	GRAMD1B	123396343	123498482	11_123235169_A_G	123235169	A	G	11_123235169_A_G_b37	-0.530222643043089	0.111684456777712	-3.25089357952629	0.0219355035668312	0.722460172501769	0.258356964329256	0.374409153779599	0.634960673582952	0.489296725063489	0
ENSG00000023191.12	RNH1	494511	507300	11_507447_C_T	507447	C	TRUE	11_507447_C_T_b37	1.76299669351306	0.626378912224778	1.93892147676706	0.804799340111845	1.80100401852178	0.655532484226293	0.66595167740753	0.957995396138989	0.664022284252157	0
ENSG00000023287.8	RB1CC1	53535015	53658403	8_52750911_C_T	52750911	C	TRUE	8_52750911_C_T_b37	1.58859230799499	0.52125587990522	0.940971225657449	0.303436803540058	1.89142648291818	0.7417740473672	0.632512651543691	0.89324314500103	0.68796792383339	0
ENSG00000023445.9	BIRC3	102188214	102210134	11_102168160_A_G	102168160	A	G	11_102168160_A_G_b37	1.94428311995648	0.813398346619369	1.88911355893947	0.739137183498185	1.83672710241899	0.68616094221271	0.715842367830789	0.955742574664394	0.672872541728413	0
ENSG00000023572.4	GLRX2	193065597	193075244	1_193391884_ATG_A	193391884	ATG	A	1_193391888_G_GTG_b37;1_193391884_ATGTG_A_b37;1_193391886_GTG_G_b37;1_193391888_G_GTGTG_b37;1_193391888_G_GTGTGTGTGTG_b37;1_193391888_G_GTGTGTG_b37	-0.498276480206641	0.113970964647719	-1.30433763961582	0.069097196404617	0.863753729280234	0.286446908950883	0.376539345290349	0.745991912358021	0.505729142876131	0
ENSG00000023608.4	SNAPC1	62229074	62263146	14_62270819_C_T	62270819	C	TRUE	14_62270819_C_T_b37	-1.93820768111573	0.0472010419667245	0.266500997819094	0.187964658792038	-1.68140536102874	0.0550224543721154	0.267929821613813	0.855472952696953	0.279235892447864	0
ENSG00000023839.6	ABCC2	101542488	101611949	10_100647892_AAC_A	100647892	AAC	A	10_100647896_CAC_C_b37;10_100647898_C_CACACAC_b37;10_100647898_C_CAC_b37;10_100647894_CACAC_C_b37;10_100647892_AACACAC_A_b37;10_100647898_C_CACAC_b37	1.96784630843217	0.857690758393596	1.66001472102266	0.559837719292886	1.99977958892327	0.988154843149843	0.72441623027958	0.935487310782118	0.738572464100251	0
ENSG00000023902.9	PLEKHO1	150121372	150136916	1_149227217_T_A	149227217	TRUE	A	1_149227217_T_A_b37	-2.81508942608593	0.0282116078485425	1.95295436738593	0.828286236977202	-2.77462242750016	0.0288821792205572	0.220078433204573	0.957995396138989	0.217817445922146	0
ENSG00000023909.5	GCLM	94350760	94374966	1_94256298_T_C	94256298	TRUE	C	1_94256298_T_C_b37	1.99300688468497	0.933354709750392	1.69803363926189	0.58265230724882	1.92997253200497	0.791296790955638	0.740174560905988	0.939388281771769	0.698804384564239	0
ENSG00000024422.7	EHD2	48216599	48246391	19_48743552_G_A	48743552	G	A	19_48743552_G_A_b37	1.83185273325989	0.681763666690593	0.418303435838197	0.208516486296986	1.99917218736027	0.977046645065681	0.68081442714507	0.872018712455728	0.737516684219514	0
ENSG00000025708.8	TYMP	50964180	50968485	22_50962208_T_G	50962208	TRUE	G	22_50962208_T_G_b37	1.81791068989742	0.669583834849825	-1.07576209844092	0.0794673409542666	0.561648943338469	0.230406361781263	0.679523435823409	0.762300090345562	0.467935138281828	0
ENSG00000025772.7	TOMM34	43570770	43589127	20_43589041_G_A	43589041	G	A	20_43589041_G_A_b37	-3.81026224980724	0.0159329180490723	1.99962194155296	0.984487129380152	-5.89473106874311	0.00495790090651496	0.175065346136338	0.965974732377762	0.100521369945023	0
ENSG00000026103.15	FAS	90750413	90775542	10_90759724_A_G	90759724	A	G	10_90759724_A_G_b37	0.55312799905164	0.229030530319777	1.71533535870185	0.593660017751105	-0.465653052014886	0.116359331826735	0.487264816452506	0.940221562440785	0.370662188582787	0
ENSG00000026297.11	RNASET2	167342991	167370679	6_167386592_C_T	167386592	C	TRUE	6_167386592_C_T_b37	-1.24163390860235	0.0717890113288917	-2.72686612162306	0.0296949442047094	0.577854904728838	0.233050653397575	0.315413014693626	0.650884479598211	0.469346711719484	0
ENSG00000026652.9	AGPAT4	161551010	161695093	6_161384429_G_A	161384429	G	A	6_161384429_G_A_b37	1.38805942119393	0.434058082158406	1.93030156455802	0.791776364520801	1.39247979160473	0.435723026139973	0.59815242725948	0.957132608307835	0.588396139254917	0
ENSG00000026950.12	BTN3A1	26402464	26415444	6_26422336_T_C	26422336	TRUE	C	6_26422336_T_C_b37	-3.08425441728377	0.0241440559174995	1.36465545671717	0.425401650536279	-3.33884421558241	0.0208552959676003	0.206294085742376	0.916933130596427	0.190746733678562	0
ENSG00000027001.7	MIPEP	24304327	24463558	13_24445928_TTTGC_T	24445928	TTTGC	TRUE	13_24445928_TTTGC_T_b37	1.99714122447313	0.957359410154733	1.99910904164199	0.976187539164394	1.99473286964235	0.942144322820655	0.744077188964808	0.965974732377762	0.72823734109909	0
ENSG00000027075.9	PRKCH	61654276	62017694	14_61705827_G_A	61705827	G	A	14_61705827_G_A_b37	1.98460646394301	0.901259305000478	1.89680775906322	0.748031937995701	1.99999592649579	0.998389636747578	0.733584029894258	0.956159668748776	0.740631622039913	0
ENSG00000027697.8	IFNGR1	137518620	137540586	6_137020006_T_A	137020006	TRUE	A	6_137020006_T_A_b37	1.19842848162648	0.370623926345685	0.449232756075844	0.213022210635677	1.6995874735112	0.583623919250119	0.573131220999099	0.872855158855262	0.642517644423631	0
ENSG00000028116.12	VRK2	58134785	58387055	2_58360365_T_TTATC	58360365	TRUE	TTATC	2_58360365_T_TTATC_b37	1.21924926787415	0.376911637533181	1.99751550482324	0.960246137016572	0.402202215095713	0.206215576110639	0.57627689147774	0.965512702659964	0.45079974049994	0
ENSG00000028137.12	TNFRSF1B	12227059	12269285	1_12995797_T_C	12995797	TRUE	C	1_12995797_T_C_b37	1.01552534322195	0.321096576718373	1.79277417983553	0.648950521634546	1.09824739456008	0.34231220754192	0.545232512884064	0.945794800774657	0.5441276781421	0
ENSG00000028203.13	VEZT	95611521	95696566	12_94992458_C_T	94992458	C	TRUE	12_94992458_C_T_b37	0.0838026963881475	0.16627647404079	-0.584499938680892	0.107914484654839	1.12345446447353	0.349149578198034	0.433247516353126	0.78110470036458	0.548185621691954	0
ENSG00000028839.5	TBPL1	134273307	134311570	6_134330805_T_TAAATAAAATAAAATA	134330805	TRUE	TAAATAAAATAAAATA	6_134330815_A_AAAATA_b37;6_134330815_A_AAAATAAAATAAAATAAAATA_b37;6_134330815_A_AAAATAAAATA_b37;6_134330805_TAAATAAAATA_T_b37;6_134330815_A_AAAATAAAATAAAATA_b37	1.9009255336116	0.752943150139509	1.95040956995695	0.823777494417131	1.82870983069938	0.678967729664061	0.700056747852149	0.957995396138989	0.6706128748942	0
ENSG00000029153.10	ARNTL2	27485786	27576241	12_28218553_T_C	28218553	TRUE	C	12_28218553_T_C_b37	1.77755018521248	0.637179588904093	1.20044868450555	0.371227552670959	1.20356912747457	0.372162626906318	0.669978700135309	0.907454379784963	0.561880336768095	0
ENSG00000029363.11	BCLAF1	136578000	136610989	6_136505191_A_G	136505191	A	G	6_136505191_A_G_b37	1.90387678001525	0.756532478079634	1.28786887702472	0.398737237281497	1.6010018590091	0.527607112586948	0.7006357724008	0.912240200871883	0.626321827605281	0
ENSG00000029364.7	SLC39A9	69864731	69929105	14_70109029_A_C	70109029	A	C	14_70109029_A_C_b37	1.6893146002617	0.577259900956555	1.77831239731154	0.637757047431846	1.81001648108145	0.662930334928741	0.650474510904646	0.945678236594137	0.66627526376167	0
ENSG00000029725.12	RABEP1	5185557	5289129	17_5270414_T_C	5270414	TRUE	C	17_5270414_T_C_b37	0.910228351011483	0.296521809600799	-0.0573481455890033	0.151473579428049	1.66125156901057	0.560552543633964	0.532425945805747	0.828324201576944	0.636300875713088	0
ENSG00000030110.8	BAK1	33540328	33548019	6_33546837_T_C	33546837	TRUE	C	6_33546837_T_C_b37	0.946795049753291	0.304770111034745	1.09113860138473	0.340416703748614	-0.63709955951299	0.104393974920009	0.53657761728431	0.902525954099069	0.354565592313879	0
ENSG00000030419.12	IKZF2	213864428	214017151	2_214404753_A_AT	214404753	A	AT	2_214404761_T_TTT_b37;2_214404761_T_TT_b37;2_214404761_T_TTTT_b37;2_214404753_ATTTTTTTT_A_b37;2_214404761_T_TTTTT_b37	1.1317821064481	0.351449143895549	1.98960120798256	0.918776941416259	0.980988417277104	0.312753579273412	0.562213464863372	0.963743776761023	0.524348121075638	0
ENSG00000031081.6	ARHGAP31	119013219	119139561	3_119014537_C_G	119014537	C	G	3_119014537_C_G_b37	-6.11183933589109	0.00439770817965487	-5.63473186988358	0.00572548962616264	-1.95651785520295	0.0466901928320693	0.0976321565295116	0.488978686614621	0.262421510337796	1
ENSG00000031691.6	CENPQ	49431090	49460820	6_49457835_A_G	49457835	A	G	6_49457835_A_G_b37	-1.61173769425614	0.0573731422657471	1.55965768695864	0.506957281704658	-3.62222921576245	0.0177340783579062	0.289651374640263	0.928991941690142	0.177605435402754	0
ENSG00000031823.10	RANBP3	5916149	5978153	19_5486946_T_C	5486946	TRUE	C	19_5486946_T_C_b37	1.64813679699182	0.553060306346727	1.55418944795292	0.504331200101255	1.77000936532113	0.631530772821315	0.643228146055004	0.928991941690142	0.657116162640127	0
ENSG00000032219.14	ARID4A	58765102	58840605	14_58238687_G_T	58238687	G	TRUE	14_58238687_G_T_b37	-4.40903432669438	0.011354114867368	1.57145029436219	0.512701444946166	-4.6199352237677	0.0100843501450984	0.151708306234759	0.929603398171831	0.137771162869719	0
ENSG00000032444.11	PNPLA6	7598889	7626650	19_7696292_GGGT_G	7696292	GGGT	G	19_7696292_GGGT_G_b37	-0.13924343801682	0.143572681588258	0.941855942239954	0.303638864296761	0.641160577942628	0.243738721160441	0.412072795903313	0.89324314500103	0.48027307279562	0
ENSG00000032742.13	IFT88	21140584	21265503	13_21444538_A_T	21444538	A	TRUE	13_21444538_A_T_b37	0.599785945670192	0.23668773426158	1.71173762497028	0.591336198857159	0.84732404739907	0.282989678896432	0.494815826090084	0.939949772168521	0.504809568414467	0
ENSG00000033011.7	ALG1	5083702	5137380	16_5427091_A_G	5427091	A	G	16_5427091_A_G_b37	1.98979050350772	0.919517077442287	1.83590255311265	0.685411775231299	1.90463873412	0.757468956627426	0.7377731430296	0.947535424377704	0.690897300629564	0
ENSG00000033030.9	ZCCHC8	122957416	122985518	12_122683279_T_C	122683279	TRUE	C	12_122683279_T_C_b37	1.93977790484041	0.806145253839271	1.93823712098811	0.803731025815629	1.96013894238831	0.84175248891765	0.714847360417354	0.957995396138989	0.709883655101057	0
ENSG00000033178.8	UBA6	68478369	68566897	4_68209781_T_C	68209781	TRUE	C	4_68209781_T_C_b37	1.99461833969031	0.941519806025911	0.915464798895755	0.297685211403924	1.88263972454092	0.731915307843055	0.741387739680808	0.889189605236826	0.684038584971881	0
ENSG00000033627.10	ATP6V0A1	40610861	40674629	17_39747572_CAA_C	39747572	CAA	C	17_39747573_AA_A_b37;17_39747572_C_A_b37;17_39747572_CAA_C_b37;17_39747574_A_AA_b37	-2.44102112184805	0.035085256806217	0.236615405961857	0.184202911196588	-0.782898220145398	0.0952756157383077	0.238929162402522	0.855472952696953	0.343835647796661	0
ENSG00000033867.12	SLC4A7	27414213	27525911	3_27534687_CA_C	27534687	CA	C	3_27534687_CA_C_b37;3_27534688_A_AA_b37;3_27534688_A_AAA_b37	1.62204076263447	0.538697446566209	-2.19558252155002	0.0405294266312783	-0.429738765796628	0.119052736974202	0.638515655944483	0.665009246274495	0.37260263031203	0
ENSG00000034152.14	MAP2K3	21187983	21218552	17_21072363_G_A	21072363	G	A	17_21072363_G_A_b37	-3.54590215212716	0.0185240058617939	1.70594154810124	0.587631440105982	-6.13568121972185	0.00434025378215976	0.183298089622603	0.939730584954039	0.0970222380168668	1
ENSG00000034239.6	EFCAB1	49623347	49647870	8_49647910_C_A	49647910	C	A	8_49647910_C_A_b37	1.99899556285436	0.974716991808135	1.40474073371638	0.440392568962702	1.85876618565726	0.707057501832662	0.747772643681108	0.922124246686647	0.678145537824077	0
ENSG00000034510.4	TMSB10	85132748	85133795	2_85056490_A_C	85056490	A	C	2_85056490_A_*_b37;2_85056490_A_C_b37	-1.98314489782774	0.045957681288951	-0.171333199359651	0.140604291699466	-1.16784280125421	0.0751015801864372	0.264746489648315	0.816975618826153	0.314934538130937	0
ENSG00000034533.7	ASTE1	130732718	130746493	3_131290035_C_A	131290035	C	A	3_131290035_C_A_b37	-6.20390102098963	0.00418004194798004	1.96403883906692	0.849595721424923	-6.30382758831138	0.00395616126780308	0.0962551282675516	0.959944760336462	0.0937459305290153	2
ENSG00000034677.7	RNF19A	101269287	101348446	8_101122376_A_G	101122376	A	G	8_101122376_A_G_b37	-1.87321037056995	0.0490625899201904	1.9993456537245	0.979592184572255	-1.92247855203732	0.0476445875426198	0.272009612881634	0.965974732377762	0.264182165460102	0
ENSG00000034693.10	PEX3	143771943	143811147	6_143429476_A_G	143429476	A	G	6_143429476_A_G_b37	-1.4198555548171	0.0644166493280306	1.43950402186806	0.454060474460944	-1.19796670811729	0.0737298823449273	0.3037342366858	0.923706069030928	0.311881811810063	0
ENSG00000034713.3	GABARAPL2	75600248	75611779	16_75232041_T_TA	75232041	TRUE	TA	16_75232041_T_TA_b37	-1.42286510101894	0.0642993291284771	0.671911339971302	0.249145531955551	-1.69495845405254	0.054577141490716	0.3037342366858	0.881918094290196	0.278016860056294	0
ENSG00000035115.17	SH3YL1	217729	266398	2_264019_C_A	264019	C	A	2_264019_C_A_b37	-5.63176675521163	0.00573490977707917	1.17301803220744	0.363146678743337	-10.8214104376805	0.000342675302744064	0.110075482207262	0.90554297688826	0.0272759676832259	1
ENSG00000035664.7	DAPK2	64199234	64364232	15_64287359_T_G	64287359	TRUE	G	15_64287359_T_G_b37	1.89632000532424	0.747457406259921	1.09385769261985	0.341140054256933	1.36435932269728	0.425293793705982	0.698468726298344	0.902635262864338	0.584444575120669	0
ENSG00000035687.9	ADSS	244571795	244615436	1_244532816_C_T	244532816	C	TRUE	1_244532816_C_T_b37	1.99350274003586	0.935755626294081	1.98949519645726	0.918365413333607	1.9975348391697	0.960400993891051	0.740473043669784	0.963743776761023	0.733358512105392	0
ENSG00000035720.3	STAP1	68424445	68473055	4_67487553_G_GT	67487553	G	GT	4_67487553_GT_G_b37;4_67487554_T_TT_b37	0.349844360229781	0.198937749013185	1.98903180402772	0.916590726579932	-0.148778860079574	0.14268333421878	0.463025960839527	0.963743776761023	0.39568885131839	0
ENSG00000035862.8	TIMP2	76849058	76921469	17_77264155_C_T	77264155	C	TRUE	17_77264155_C_T_b37	1.77521306052085	0.635416469121019	1.90421375638425	0.756946134898283	1.83322967125105	0.682998215533645	0.669719196128243	0.956159668748776	0.671666955007387	0
ENSG00000036054.8	TBC1D23	99979843	100044095	3_100474649_A_G	100474649	A	G	3_100474649_A_G_b37	-1.10381298638595	0.0781091510040445	-0.429602267630344	0.119063104304667	-1.00091092387561	0.0832177153609146	0.3251394481659	0.787126202912403	0.325934178240203	0
ENSG00000036448.5	MYOM2	1993154	2113475	8_2076367_G_A	2076367	G	A	8_2076367_G_A_b37	-2.85751406490317	0.0275259704504956	-0.139403441893137	0.14355770702506	-1.41133559991954	0.0647500201528479	0.21869058833825	0.818921909852016	0.294116761695916	0
ENSG00000036530.4	CYP46A1	100150640	100193638	14_100167890_A_T	100167890	A	TRUE	14_100167890_A_T_b37	1.78689867608091	0.644347401980863	1.48003406150769	0.470856212020485	1.31368454955486	0.407420467220638	0.67159422536352	0.926218843625089	0.577485203864844	0
ENSG00000036549.8	ZZZ3	78028100	78149104	1_77039349_C_CT	77039349	C	CT	1_77039350_T_TT_b37;1_77039350_T_TTT_b37;1_77039350_T_TTTT_b37;1_77039349_CT_C_b37	-1.99368752562327	0.0456710088263426	1.7383536765492	0.608991357997007	-1.90706962581976	0.0480833692661144	0.263973222031582	0.940699694262586	0.265233719361514	0
ENSG00000037042.8	TUBG2	40811322	40819024	17_40795112_GT_G	40795112	GT	G	17_40795113_TT_T_b37;17_40795114_T_TT_b37;17_40795112_GTT_G_b37	1.09914386202945	0.342552252798929	1.00860352055361	0.319401302088138	1.51697193464452	0.487053919529462	0.558420996434086	0.896879016137649	0.608859086319526	0
ENSG00000037474.10	NSUN2	6599351	6633404	5_6605532_C_A	6605532	C	A	5_6605532_C_A_b37	-4.8668891523555	0.00878073715477949	1.07357490100094	0.335793587026355	-4.82371190670915	0.00899554100164348	0.137479178280908	0.901954702561869	0.129658753638859	0
ENSG00000037757.9	MRI1	13875345	13885096	19_13872565_TC_T	13872565	TC	TRUE	19_13872565_TC_T_b37	-0.0542165189344814	0.151785313404636	1.61979211728499	0.537492002044635	-1.50289109001801	0.0612617958627127	0.420005783291401	0.932101307344352	0.288424598481898	0
ENSG00000037965.4	HOXC8	54402831	54407570	12_54102235_G_A	54102235	G	A	12_54102235_G_A_b37	0.27139523677215	0.188589180292568	0.70279541463492	0.254724470242387	-0.868729827656352	0.0903161231698678	0.453866780782788	0.881918094290196	0.337522012398039	0
ENSG00000038002.4	AGA	178351923	178363657	4_178363378_G_A	178363378	G	A	4_178363378_G_A_b37	1.33086903522144	0.413354756393774	-6.67453296064309	0.00322687541437823	1.8750811174998	0.723759611226249	0.591905521956422	0.479269402720325	0.682056565312796	0
ENSG00000038210.9	PI4K2B	25162262	25280714	4_25552390_A_C	25552390	A	C	4_25552390_A_C_b37	1.91152810155859	0.766128883420055	0.45208676695529	0.213443768758925	1.23588688931636	0.382044392462285	0.702623730107982	0.872855158855262	0.567246013677505	0
ENSG00000038219.8	BOD1L1	13570361	13629347	4_13580532_A_G	13580532	A	G	4_13580532_A_G_b37	0.69537580972883	0.253370286516043	1.83785819650302	0.687192217214545	0.770165636806269	0.267439252902088	0.503615274182964	0.947535424377704	0.494783535945783	0
ENSG00000038274.12	MAT2B	162930119	162946342	5_162936464_A_G	162936464	A	G	5_162936464_A_G_b37	1.58138527354413	0.517629079364992	1.96823581421404	0.85854619939927	1.52026492506729	0.488542341294598	0.630705452412062	0.960857783629038	0.60932046988862	0
ENSG00000038427.11	VCAN	82767283	82878122	5_82981961_C_CAAAA	82981961	C	CAAAA	5_82981965_AA_A_b37;5_82981966_A_AA_b37;5_82981966_A_AAAA_b37;5_82981961_CAAAAA_C_b37;5_82981966_A_AAA_b37;5_82981966_A_AAAAA_b37	1.97267962149272	0.868716695062163	1.83307241305738	0.68285691922302	1.86928744763077	0.71769438131461	0.726646808715704	0.947535424377704	0.67984653027367	0
ENSG00000038945.10	MSR1	15965386	16424999	8_15790085_GTT_G	15790085	GTT	G	8_15790087_TT_T_b37;8_15790085_GTTT_G_b37;8_15790086_TTT_T_b37;8_15790088_T_TTT_b37;8_15790088_T_TT_b37;8_15790088_T_TTTT_b37	-0.443449051672133	0.118016480319323	1.98955100813669	0.91858180680981	-0.929062817073145	0.086997981398115	0.381560287643147	0.963743776761023	0.331278563169442	0
ENSG00000039319.12	ZFYVE16	79703831	79775169	5_80243011_T_C	80243011	TRUE	C	5_80243011_T_C_b37	1.2332926840445	0.381237601867461	1.71689190640745	0.594671260888453	1.247378323254	0.385647459698315	0.578083671746656	0.940221562440785	0.568585269900746	0
ENSG00000039523.13	FAM65A	67552320	67580691	16_67422078_AT_A	67422078	AT	A	16_67422079_T_TT_b37;16_67422078_AT_A_b37;16_67422078_A_T_b37	0.672816155099326	0.249306833243069	1.94511204031119	0.814766217798814	0.484679543892298	0.21832902353919	0.500478938613496	0.957995396138989	0.459661140243204	0
ENSG00000039537.9	C6	41142335	41261540	5_41492406_G_C	41492406	G	C	5_41492406_G_C_b37	1.1136199020998	0.346460155861126	0.30022516947588	0.192317426999147	-0.680794716483206	0.101565031363125	0.559653969762738	0.860572313875212	0.351347848243355	0
ENSG00000039560.9	RAI14	34656341	34832732	5_34656290_A_C	34656290	A	C	5_34656290_A_C_b37	-0.0634401622482983	0.150869230804437	-0.184140691633729	0.139438868168577	0.938107478298207	0.302783941239377	0.41936908291481	0.815926378320554	0.517619053536745	0
ENSG00000040199.14	PHLPP2	71671737	71758604	16_71534130_T_A	71534130	TRUE	A	16_71534130_T_A_b37	1.49481718537595	0.477231647577786	1.92632437167026	0.786058371333737	1.51030813946363	0.484064790596346	0.614542771336699	0.956159668748776	0.607211137619609	0
ENSG00000040275.12	SPDL1	169010637	169031782	5_169014301_C_T	169014301	C	TRUE	5_169014301_C_T_b37	1.12312542848485	0.349059140331483	1.65015797439946	0.554202569162897	0.260580051699435	0.187212339907264	0.560904195229371	0.934841425370679	0.437029117579259	0
ENSG00000040487.8	PQLC2	19638819	19655794	1_19750010_CTTTTTT_C	19750010	CTTTTTT	C	1_19750010_CTTTTTTT_C_b37;1_19750011_TTTTTTT_T_b37;1_19750017_T_TTTT_b37;1_19750016_TT_T_b37;1_19750017_T_TTT_b37;1_19750017_T_TT_b37	0.349502075852797	0.198891174506524	1.93003116821501	0.791382166361615	-0.156828564445277	0.141937378326967	0.463025960839527	0.957132608307835	0.394749253598618	0
ENSG00000040531.10	CTNS	3539761	3564836	17_3561956_C_T	3561956	C	TRUE	17_3561956_C_T_b37	1.78237972461443	0.6408591621409	1.97111146647808	0.865036661929116	1.79166361898228	0.648074467871084	0.670621098263899	0.960857783629038	0.663317054070008	0
ENSG00000040608.9	RTN4R	20228937	20270769	22_19702781_T_C	19702781	TRUE	C	22_19702781_T_C_b37	0.604233139024018	0.237433623872855	1.76237979018924	0.625930232895485	0.226001380096932	0.182887991526444	0.495007035849232	0.943631162276215	0.434003140325706	0
ENSG00000041357.11	PSMA4	78832746	78841604	15_79113101_T_C	79113101	TRUE	C	15_79113101_T_C_b37	-1.46342128968536	0.0627403716878786	1.58596620860703	0.519929180183211	-3.25862014861286	0.0218383262525388	0.300973582333067	0.929659137838996	0.193810001542574	0
ENSG00000041802.6	LSG1	194361516	194393206	3_194377712_C_T	194377712	C	TRUE	3_194377712_C_T_b37	0.36101067221648	0.200464192788528	-8.18253006595319	0.00141777507479841	1.97934904630893	0.885733899009606	0.463447348683461	0.377420852622345	0.717796663932163	0
ENSG00000041982.10	TNC	117782805	117880536	9_117030261_G_A	117030261	G	A	9_117030261_G_A_b37	-0.892765128461633	0.0889780925924404	0.288097110178796	0.190738666305453	0.00548997991882061	0.157870114910814	0.344144537864259	0.858973613981205	0.411571590474816	0
ENSG00000042088.9	TDP1	90421282	90511106	14_90417508_G_A	90417508	G	A	14_90417508_G_A_b37	-2.29482016590532	0.0382286388417582	-2.29470841815214	0.0382311512081922	-0.612626778478671	0.106016024834328	0.24701033148518	0.664862237996105	0.357170503572181	0
ENSG00000042317.12	SPATA7	88851267	88936694	14_88880128_G_C	88880128	G	C	14_88880128_G_C_b37	1.57373127735264	0.513825532038377	1.44913982177104	0.457966438657949	1.81406391873179	0.666320727204756	0.629879619233928	0.924401085562604	0.667350368298805	0
ENSG00000042429.6	MED17	93517392	93547861	11_93826922_C_A	93826922	C	A	11_93826922_C_A_b37	-0.259191701691861	0.132823371883416	1.3630130468091	0.424803975681275	-0.155332452217863	0.142075688729047	0.397793325040099	0.916933130596427	0.394749253598618	0
ENSG00000042493.11	CAPG	85621870	85645555	2_85622059_T_C	85622059	TRUE	C	2_85622059_T_C_b37	0.821811560406331	0.277725102015212	1.84847876923959	0.697085834027239	0.865904492009804	0.286903442633626	0.520108583172479	0.949172756195075	0.506010692338269	0
ENSG00000043093.9	DCUN1D1	182655861	182703741	3_182198652_C_G	182198652	C	G	3_182198652_C_G_b37	-3.58650142882107	0.0180994113409741	1.48407867003948	0.472586731394593	-3.93132601227171	0.014874045425185	0.181376822662568	0.926218843625089	0.166904661902207	0
ENSG00000043462.7	LCP2	169673240	169725231	5_170638005_CA_C	170638005	CA	C	5_170638007_AA_A_b37;5_170638008_A_AAA_b37;5_170638006_AAA_A_b37;5_170638008_A_AA_b37;5_170638005_CAAA_C_b37;5_170638008_A_AAAAAAA_b37	0.172668586662667	0.17644307108322	1.99763429876089	0.961207407711765	-0.088801522942731	0.148382434990803	0.441274291867472	0.965512702659964	0.402958425209551	0
ENSG00000043514.11	TRIT1	40306722	40349183	1_39995110_C_T	39995110	C	TRUE	1_39995110_C_T_b37	-0.600408364133727	0.106836183690225	1.89815292289404	0.749624228532318	-0.769466957871145	0.0960781511683459	0.368585462641735	0.956159668748776	0.345282811343959	0
ENSG00000044090.4	CUL7	43005354	43021683	6_43022719_G_A	43022719	G	A	6_43022719_G_A_b37	1.99999698717465	0.998615073193447	-2.29535488408192	0.0382166194469663	1.49886292216161	0.479000925714278	0.752937161357515	0.664862237996105	0.605012479431583	0
ENSG00000044459.10	CNTLN	17134979	17503921	9_17107016_G_A	17107016	G	A	9_17107016_G_A_b37	1.99076980611858	0.92346188175222	1.23893449130401	0.382995280013885	1.83775063967528	0.687093972719881	0.738188083454167	0.911553361604511	0.672872541728413	0
ENSG00000046604.8	DSG2	29078005	29128971	18_28492659_G_T	28492659	G	TRUE	18_28492659_G_T_b37	1.78219008431415	0.640713743457404	1.9945751748869	0.941286169809288	1.73547555634923	0.607028701416687	0.670621098263899	0.964881522924019	0.65094015242711	0
ENSG00000046647.9	GEMIN8	14026397	14048012	X_13976184_T_C	13976184	TRUE	C	X_13976184_T_C_b37	1.97094089572988	0.864642639771848	1.89789741355162	0.749320890483262	1.9958611542379	0.948704391547499	0.726242286098806	0.956159668748776	0.729472190257294	0
ENSG00000046651.10	OFD1	13752831	13787480	X_13758375_G_A	13758375	G	A	X_13758375_G_A_b37	1.95776859816465	0.837179308746829	1.4350456075199	0.452270901714819	1.64394375760344	0.550704697693002	0.720694543834354	0.923706069030928	0.632967939302755	0
ENSG00000046889.14	PREX2	68864352	69149265	8_68456009_C_CTATTATTAT	68456009	C	CTATTATTAT	8_68456009_C_CTAT_b37;8_68456009_C_CTATTAT_b37;8_68456009_C_CTATTATTATTAT_b37;8_68456009_C_CTATTATTATTATTAT_b37;8_68456009_C_CTATTATTAT_b37;8_68456009_C_CTATTATTATTATTATTAT_b37	1.95132655826478	0.825387872858122	1.54339613006164	0.499215450880306	1.99908659373205	0.975889515106148	0.717613123255295	0.928991941690142	0.736919882428478	0
ENSG00000047249.12	ATP6V1H	54628116	54756118	8_55281407_CA_C	55281407	CA	C	8_55281409_AA_A_b37;8_55281407_C_A_b37;8_55281408_AAA_A_b37;8_55281410_A_AA_b37;8_55281407_CAAA_C_b37;8_55281410_A_AAA_b37	1.93242002118086	0.794893475315612	1.28149619604164	0.396635127509676	1.99587053224218	0.948762458545161	0.711579988828737	0.911553361604511	0.729472190257294	0
ENSG00000047365.7	ARAP2	35949842	36246131	4_36940969_A_G	36940969	A	G	4_36940969_A_G_b37	-0.669834133310133	0.102266681062941	-2.48300210320735	0.0342335374022636	0.673459130682886	0.249421534220376	0.362674465103544	0.661776725306479	0.483382913011738	0
ENSG00000047578.8	KIAA0556	27561453	27791690	16_26580930_T_A	26580930	TRUE	A	16_26580930_T_A_b37	1.97888174831337	0.884457275811534	1.97860729509625	0.883714205897857	1.9867295041397	0.908288470612455	0.72966833181651	0.960945395562835	0.722009507938548	0
ENSG00000047579.15	DTNBP1	15523031	15663289	6_15662891_G_A	15662891	G	A	6_15662891_G_A_b37	-6.68677716486195	0.00320526888832502	0.0756518173095628	0.165378110770542	-5.62146166200591	0.00576777211815577	0.0821067476967622	0.842559501278418	0.108779606670875	1
ENSG00000047617.10	ANO2	5641034	6055398	12_6027571_C_A	6027571	C	A	12_6027571_C_A_b37	1.43408837461084	0.451888116682566	1.95353635976085	0.829335210552798	1.41422652063466	0.444058157768518	0.605192411178656	0.958065531637468	0.59278714768401	0
ENSG00000047634.10	SCML1	17755587	17773105	X_18123627_TA_T	18123627	TA	TRUE	X_18123627_TA_T_b37;X_18123628_A_AA_b37	1.23194934339062	0.380820773647131	1.44120582829601	0.454746497472924	0.687173842343327	0.25188360097574	0.578064994835782	0.923706069030928	0.485683818042304	0
ENSG00000047644.13	WWC3	9983601	10112518	X_10273863_T_C	10273863	TRUE	C	X_10273863_T_C_b37	0.329963004669935	0.196253579316762	0.584008986884783	0.234064391334186	1.13158243097155	0.351393765207564	0.460991945376279	0.878187774967525	0.549840666039123	0
ENSG00000047648.17	ARHGAP6	11136238	11683821	X_12491243_A_T	12491243	A	TRUE	X_12491243_A_T_b37	1.64506384571973	0.551332105514829	0.549500737137805	0.228447858460305	0.182644305464237	0.177628358334273	0.642962197039371	0.87536530384796	0.429296692057029	0
ENSG00000047932.9	GOPC	117639373	117923691	6_116684540_T_TTG	116684540	TRUE	TTG	6_116684546_G_GTG_b37;6_116684540_TTGTGTG_T_b37	0.00432929180578867	0.157749217787886	0.870998050062326	0.28798832490159	0.397426798772585	0.205538931496912	0.425340509872456	0.88713915557553	0.45036091584643	0
ENSG00000047936.6	ROS1	117609462	117747018	6_117791110_T_C	117791110	TRUE	C	6_117791110_T_C_b37	1.57564133303208	0.514770127995036	0.989408384489479	0.314761147966558	1.89502960358914	0.745944581233232	0.630145386211866	0.896879016137649	0.689059591220363	0
ENSG00000048140.13	TSPAN17	176074387	176086058	5_176091831_C_G	176091831	C	G	5_176091831_C_G_b37	-3.5716908457664	0.0182531263976994	-1.35919634300035	0.0668306753863697	-1.74118579442916	0.0530867583450243	0.182494781886179	0.735656712637967	0.27435326885783	0
ENSG00000048392.7	RRM2B	103216729	103251346	8_104004319_T_A	104004319	TRUE	A	8_104004319_T_A_b37;8_104004319_T_*_b37	0.64963847786953	0.245214924971141	1.53153105140927	0.493692368234655	0.920256214792516	0.298754880055613	0.499286441442343	0.928576697259733	0.514760883225807	0
ENSG00000048405.5	ZNF800	126986843	127071978	7_126134887_C_T	126134887	C	TRUE	7_126134887_C_T_b37	1.66164074362155	0.560777824693987	1.89140907170849	0.741754081815373	1.65852286918334	0.558977832470169	0.645231274086271	0.95576533080085	0.635665885885557	0
ENSG00000048471.9	SNX29	12070593	12668146	16_12656961_TAAC_T	12656961	TAAC	TRUE	16_12656961_TAAC_T_b37	1.99971242840093	0.986470173017337	1.96599695709438	0.853700344276687	1.99044543872219	0.922132847265277	0.750306000467583	0.960448663831572	0.724950106437548	0
ENSG00000048544.5	MRPS10	42174538	42185603	6_42182221_GA_G	42182221	GA	G	6_42182221_GA_G_b37	1.9986413355964	0.970596581476618	1.4047109041353	0.440381115506635	1.89474426716197	0.745611451013447	0.747127172380988	0.922124246686647	0.688965405965584	0
ENSG00000048649.9	RSF1	77371040	77532063	11_78208287_G_GCA	78208287	G	GCA	11_78208288_A_CA_b37;11_78208288_A_AA_b37;11_78208288_A_CAA_b37;11_78208288_A_CAAA_b37;11_78208287_GA_G_b37	1.99951426331836	0.982416498836237	1.99166805020559	0.927270494969726	1.99953148484019	0.982730968799051	0.749499822520709	0.964787834152679	0.738370385306937	0
ENSG00000048740.13	CELF2	11047258	11378674	10_10834903_C_T	10834903	C	TRUE	10_10834903_C_T_b37	1.01138410468866	0.320080897209442	-0.402159106108456	0.121167912954738	-1.33845924634898	0.0676779545405445	0.544769811680517	0.789520938681848	0.299165258582862	0
ENSG00000049239.8	H6PD	9294833	9331396	1_9346937_T_C	9346937	TRUE	C	1_9346937_T_C_b37	0.600737224779323	0.236847045078921	0.240295651607994	0.18466139683449	1.6574235889907	0.558345830508313	0.494815826090084	0.855472952696953	0.635411650037	0
ENSG00000049283.13	EPN3	48609903	48621111	17_48428160_GGT_G	48428160	GGT	G	17_48428160_GGT_G_b37	1.44975349172933	0.458216988487852	1.97953986383618	0.886259433759511	1.22656918322036	0.379157789835521	0.60681645973583	0.961391114090071	0.564919465407176	0
ENSG00000049323.11	LTBP1	33172038	33624576	2_34382368_C_CT	34382368	C	CT	2_34382371_TT_T_b37;2_34382370_TTT_T_b37;2_34382369_TTTT_T_b37;2_34382372_T_TT_b37;2_34382368_CTTTT_*_b37	0.795838352094052	0.272491482739801	0.958327977885119	0.307432922428728	1.37072618646494	0.427621809004119	0.515244507020365	0.894014088437134	0.585437066409766	0
ENSG00000049449.4	RCN1	31833938	32127301	11_32101281_A_G	32101281	A	G	11_32101281_A_G_b37	1.60140145102014	0.527813913402293	0.512214860774748	0.222560426215501	0.484716052132626	0.218334569893979	0.635199063987416	0.87536530384796	0.459661140243204	0
ENSG00000049540.12	ELN	73442118	73484237	7_72746496_C_CA	72746496	C	CA	7_72746497_AA_A_b37;7_72746496_C_A_b37;7_72746498_A_AA_b37;7_72746496_CAA_C_b37	1.9029981094227	0.755457586428362	1.98838059308582	0.914159615840608	1.90639316383931	0.759640931646039	0.7006357724008	0.963743776761023	0.69143740175425	0
ENSG00000049541.6	RFC2	73645828	73668774	7_73579381_G_A	73579381	G	A	7_73579381_G_A_b37	1.21803248339393	0.376540077954046	1.33328817431538	0.414200368561798	1.6363107755501	0.546464439530148	0.57627689147774	0.914748248984025	0.632213536075858	0
ENSG00000049618.17	ARID1B	157099062	157531913	6_156173208_TA_T	156173208	TA	TRUE	6_156173209_A_AA_b37;6_156173208_TA_T_b37	1.44610307139214	0.456729768502461	1.86454956102853	0.712846450168043	1.67918614647624	0.571118958843574	0.606609796416556	0.951359876899491	0.639481932274204	0
ENSG00000049860.9	HEXB	73935847	74018472	5_73556004_T_G	73556004	TRUE	G	5_73556004_T_G_b37	-2.14654517514214	0.0417195625749894	1.71518687632511	0.593563738804471	-4.04005537928856	0.0139848455389922	0.255639916094692	0.940221562440785	0.160426819276016	0
ENSG00000050130.13	JKAMP	59951160	59972128	14_59884950_TCTCTCACACA_T	59884950	TCTCTCACACA	TRUE	14_59884960_ACACACACACACA_A_b37;14_59884962_ACACACACACA_A_b37;14_59884958_ACACACACACACACA_A_b37;14_59884950_TCTCTCACACACACACACACACA_*_b37;14_59884950_TCTCTCACACACACACACACACA_T_b37;14_59884956_ACACACACACACACACA_A_b37	1.92766980495389	0.787973749813494	1.9759452700132	0.876745735267039	1.85355182212288	0.701952980467158	0.709345893754982	0.960945395562835	0.676278149731763	0
ENSG00000050165.13	DKK3	11984652	12031316	11_12028119_T_C	12028119	TRUE	C	11_12028119_T_C_b37	0.391304027938304	0.20467520514286	1.96898120588799	0.860198465065389	0.173530086058918	0.176545071312484	0.467519383385756	0.960857783629038	0.428180910266989	0
ENSG00000050327.10	ARHGEF5	144052380	144077725	7_143508187_C_CT	143508187	C	CT	7_143508187_C_CT_b37;7_143508187_C_CTT_b37	-1.23944264829606	0.0718850887980736	1.59766440201952	0.525885515316783	-1.00197503051868	0.0831630798359044	0.315413014693626	0.929773374722344	0.325934178240203	0
ENSG00000050344.8	NFE2L3	26191859	26226745	7_26146633_T_C	26146633	TRUE	C	7_26146633_T_C_b37	0.95658803190554	0.307029264012736	-2.64388785447454	0.0311643243675227	1.92968215812994	0.790874563862545	0.537510509015145	0.654594517005632	0.698733738625356	0
ENSG00000050393.7	MCUR1	13786788	13814800	6_13496933_AC_A	13496933	AC	A	6_13496935_AC_C_b37;6_13496933_A_C_b37;6_13496933_ACAC_*_b37;6_13496933_A_G_b37	-2.89029915224387	0.0270080060540231	1.31889141273018	0.409205247317517	-1.39206166146414	0.0655109878968481	0.216721580650317	0.913798853813769	0.295016596665055	0
ENSG00000050405.9	LIMA1	50569570	50677329	12_49677444_A_T	49677444	A	TRUE	12_49677444_A_T_b37	1.16051344835	0.359543658589503	1.81892144024505	0.670447977179166	1.26649444133386	0.391749255119258	0.566829163497347	0.947535424377704	0.571120522791745	0
ENSG00000050555.13	LAMC3	133884468	133969860	9_133962382_G_A	133962382	G	A	9_133962382_G_A_b37	-3.89562065499058	0.0151785795195723	1.99132280972481	0.92578325396892	-5.75217159904128	0.00536479933976074	0.170675619142298	0.964787834152679	0.104375920465913	0
ENSG00000050628.16	PTGER3	71318035	71513491	1_71490427_G_A	71490427	G	A	1_71490427_G_A_b37	-15.1794748958946	3.4009111392376e-05	-3.89867856392175	0.0151522487329687	-12.1653426608693	0.000167426169920935	0.00600938856863314	0.583484767297087	0.0178243825750171	2
ENSG00000050748.13	MAPK9	179660142	179719099	5_179741374_C_A	179741374	C	A	5_179741374_C_A_b37	1.84096329925342	0.690044955640407	1.83946478328426	0.688664233192384	1.92177417441098	0.77971627082361	0.683905099474402	0.947535424377704	0.696417876601225	0
ENSG00000050767.11	COL23A1	177664618	178017556	5_177914050_CCCTCAGTGCCTGAGAGTTCTGCACAGGACGCTCTCAGAATCTAGAGGCTCCAGGCTGGGGCCAGGTCCAAGTCCCAGTTGACA_C	177914050	CCCTCAGTGCCTGAGAGTTCTGCACAGGACGCTCTCAGAATCTAGAGGCTCCAGGCTGGGGCCAGGTCCAAGTCCCAGTTGACA	C	5_177914050_CCCTCAGTGCCTGAGAGTTCTGCACAGGACGCTCTCAGAATCTAGAGGCTCCAGGCTGGGGCCAGGTCCAAGTCCCAGTTGACA_C_b37	1.99618199328802	0.950730050283448	1.82992728369004	0.680047190487881	1.99302913305905	0.933460562639484	0.743205544366144	0.947535424377704	0.726694671360369	0
ENSG00000050820.12	BCAR1	75262927	75301951	16_75519756_C_T	75519756	C	TRUE	16_75519756_C_T_b37	1.98800363974942	0.912783796155619	1.99962009252931	0.984449244953572	1.98524010816845	0.903302701062651	0.736750981591555	0.965974732377762	0.721243313878483	0
ENSG00000051009.6	FAM160A2	6232564	6255941	11_6236541_A_G	6236541	A	G	11_6236541_A_G_b37	1.84319069427556	0.692111263727637	1.97091879439722	0.864591672386092	1.78319924294146	0.641488468140329	0.684855497207642	0.960857783629038	0.661316800863482	0
ENSG00000051180.12	RAD51	40986971	41024354	15_40476513_C_CTT	40476513	C	CTT	15_40476514_TT_T_b37;15_40476513_CTT_C_b37;15_40476515_T_TT_b37;15_40476515_T_TTT_b37	1.06135900950017	0.33262758935094	1.99687421967928	0.955414557280055	0.735559786680597	0.260812289203237	0.552249126385129	0.965216655738624	0.49057201801341	0
ENSG00000051382.4	PIK3CB	138372859	138553780	3_138481963_A_AGTATGTATGTATGTATGTAT	138481963	A	AGTATGTATGTATGTATGTAT	3_138481967_T_TGTATGTATGTATGTATGTAT_b37;3_138481967_T_TGTATGTATGTATGTATGTATGTAT_b37;3_138481963_AGTAT_A_b37;3_138481967_T_TGTATGTAT_b37;3_138481967_T_TGTATGTATGTATGTAT_b37;3_138481967_T_TGTATGTATGTATGTATGTATGTATGTAT_b37	1.95481813114839	0.831669962302465	-1.54896903357508	0.0595824594925812	1.024194289668	0.323236507112927	0.719517232359514	0.720814709869663	0.532205321625321	0
ENSG00000051523.6	CYBA	88709690	88717560	16_88681623_A_G	88681623	A	G	16_88681623_A_AGGCTGCCCCCACCTCCTCCGTTCCCTCTGCCTGGACG_b37;16_88681623_A_G_b37	1.89658851488775	0.747773502356397	1.9475286196664	0.818817367923779	1.78401356166364	0.642115216537809	0.698468726298344	0.957995396138989	0.661322872559748	0
ENSG00000051596.5	THOC3	175344875	175461683	5_175400710_G_A	175400710	G	A	5_175400710_G_A_b37	1.34561313821291	0.418548614645135	-1.93329554483739	0.0473390896789387	1.9912282422431	0.925381102766467	0.593499272260892	0.698949263976959	0.725121387954875	0
ENSG00000051620.6	HEBP2	138724667	138743334	6_139710944_CT_C	139710944	CT	C	6_139710945_T_TT_b37;6_139710944_CT_C_b37;6_139710944_C_T_b37	1.95439481057383	0.830895096301382	1.78350442260739	0.641723184644844	1.99361846890065	0.936329128791571	0.719490298051816	0.945794800774657	0.726982149794525	0
ENSG00000052126.10	PLEKHA5	19282647	19529334	12_18664928_T_G	18664928	TRUE	G	12_18664928_T_G_b37	0.989357256515632	0.314748906806464	0.179708481573016	0.177278580435597	1.71256200772882	0.591867022151757	0.541565523977159	0.848746568497045	0.64531036504319	0
ENSG00000052723.7	SIKE1	115312099	115323306	1_116089843_C_CTGAA	116089843	C	CTGAA	1_116089843_C_CTGAA_b37;1_116089843_C_CTGAATGAA_b37	-2.37090738627853	0.0365575200744681	1.67073856955221	0.566094308544827	-2.74150655969038	0.0294432765101946	0.242920067634263	0.936184822485219	0.218672628377721	0
ENSG00000052749.9	RRP12	99116114	99161127	10_99170593_G_A	99170593	G	A	10_99170593_G_A_b37;10_99170593_G_C_b37	1.74736130427345	0.615223188704677	1.98995727179135	0.920174897335441	1.60121230823324	0.527716008289593	0.663739802014696	0.964164293512945	0.626321827605281	0
ENSG00000052802.8	MSMO1	166248774	166264312	4_166002678_A_G	166002678	A	G	4_166002678_A_G_b37;4_166002678_A_*_b37	1.72995509851876	0.603301653595739	0.12514591603599	0.170920169135538	1.99841411495413	0.968234102120304	0.659419939549111	0.847746227239412	0.734885136921016	0
ENSG00000052841.10	TTC17	43380481	43516483	11_42861506_T_TTGTGTGTG	42861506	TRUE	TTGTGTGTG	11_42861510_G_GTG_b37;11_42861510_G_GTGTG_b37;11_42861508_GTG_G_b37;11_42861506_TTGTG_T_b37;11_42861510_G_GTGTGTGTG_b37;11_42861510_G_GTGTGTG_b37	-0.474800803219296	0.115684098461769	-0.942568603576092	0.0862734404350261	0.244660358624969	0.185206870758243	0.379258493658096	0.773434046459006	0.435311038122575	0
ENSG00000053108.12	FSTL4	132532146	132948255	5_132918606_T_C	132918606	TRUE	C	5_132918606_T_C_b37	0.683294024459883	0.251184081792203	1.78541537524666	0.643197509702185	0.826291200290598	0.27864049048775	0.502582227677767	0.945794800774657	0.501621691953962	0
ENSG00000053371.8	AKR7A2	19630458	19638640	1_19630143_G_A	19630143	G	A	1_19630143_G_A_b37	1.8760981606099	0.72484056413148	1.99978707250102	0.988357653356794	1.77968699127791	0.638801524877282	0.692626153026621	0.965974732377762	0.660347565515114	0
ENSG00000053501.8	USE1	17326154	17330638	19_17488924_CA_C	17488924	CA	C	19_17488925_A_AA_b37;19_17488924_CA_C_b37;19_17488925_A_AAAA_b37;19_17488925_A_AAA_b37	1.97154273938008	0.866038282738285	1.91329540707193	0.768409147261908	1.90409050905896	0.756794749751611	0.726428338523056	0.956159668748776	0.690837488195184	0
ENSG00000053524.7	MCF2L2	182895830	183146566	3_183146433_C_G	183146433	C	G	3_183146433_C_G_b37	1.99606265492548	0.949966961185098	1.99909222438964	0.975963921508953	1.99293790714728	0.933027603081382	0.743205544366144	0.965974732377762	0.726694671360369	0
ENSG00000053770.7	AP5M1	57735626	57756797	14_57461807_G_A	57461807	G	A	14_57461807_G_A_b37	-7.34881269999505	0.00223129973334197	0.634048236579702	0.242508646324127	-6.75107305580445	0.00309419933933275	0.071026447196433	0.878834712738019	0.0805900965675737	2
ENSG00000053900.6	ANAPC4	25378834	25420120	4_25428296_T_C	25428296	TRUE	C	4_25428296_T_C_b37	-7.38417481410647	0.00218866549146535	-3.38136283906374	0.0203529729665182	-4.09879839338623	0.0135273833817541	0.0703525151199254	0.61968447163582	0.158257229682606	1
ENSG00000054219.9	LY75	160628361	160761260	2_160745785_G_T	160745785	G	TRUE	2_160745785_G_T_b37	0.0554039741814449	0.163170372548878	1.99947141868097	0.981657534621281	-0.495778777948317	0.114151897097151	0.430541293118065	0.965974732377762	0.368775841530669	0
ENSG00000054267.16	ARID4B	235294948	235491534	1_236114418_A_C	236114418	A	C	1_236114418_A_C_b37	-0.431771640544866	0.118898453882637	1.55243659434677	0.503494331052455	-0.113778481756071	0.145978488890657	0.382981701934329	0.928991941690142	0.399588916314695	0
ENSG00000054282.11	SDCCAG8	243419319	243663394	1_243979078_A_AGTTGTTGTTGTTGTTGTT	243979078	A	AGTTGTTGTTGTTGTTGTT	1_243979078_A_AGTTGTTGTTGTTGTTGTT_b37;1_243979078_A_AGTTGTTGTTGTTGTTGTTGTT_b37;1_243979078_A_AGTTGTTGTTGTTGTT_b37;1_243979078_A_AGTTGTTGTTGTTGTTGTTGTTGTT_b37;1_243979078_A_AGTTGTTGTTGTT_b37;1_243979078_A_AGTT_b37	0.456716900230276	0.214129783152233	1.20326402972432	0.372071055992064	0.850357874532165	0.283624077812083	0.473431290993742	0.907454379784963	0.504809568414467	0
ENSG00000054392.8	HHAT	210501595	210849638	1_210516696_T_G	210516696	TRUE	G	1_210516696_T_G_b37	-0.374772602063103	0.123309552574581	1.75509787809528	0.620687748052248	-0.307191844961835	0.128776512053757	0.387323399133997	0.942720209959092	0.380033140812235	0
ENSG00000054611.9	TBC1D22A	47158517	47571336	22_47829281_T_C	47829281	TRUE	C	22_47829281_T_C_b37	1.68409720477666	0.574080381829761	0.451840466656904	0.213407349375124	1.94438468946078	0.813565375021805	0.649234908243897	0.872855158855262	0.704079564603731	0
ENSG00000054654.11	SYNE2	64319682	64693165	14_63727561_GT_G	63727561	GT	G	14_63727561_GT_G_b37;14_63727562_T_TT_b37	1.44947614601483	0.45810372666659	1.95588374929685	0.833637477344481	1.44408488618637	0.455910803546716	0.60675927220749	0.958694932107156	0.597898982507782	0
ENSG00000054938.11	CHRDL2	74407473	74442430	11_74113765_CAT_C	74113765	CAT	C	11_74113765_CAT_C_b37	1.80503822057608	0.658818661389311	1.98792156519789	0.912487149790616	1.74844903512121	0.615985106548629	0.676313092990442	0.963743776761023	0.65370383232917	0
ENSG00000054965.6	FAM168A	73111531	73309234	11_73473472_CA_C	73473472	CA	C	11_73473472_CA_C_b37;11_73473473_A_AA_b37	1.57095481174838	0.512457832073932	0.132850372250914	0.171801893502526	1.94524794932363	0.814991530077665	0.629049626092167	0.847746227239412	0.704448770915696	0
ENSG00000054983.12	GALC	88304163	88460009	14_88474136_A_G	88474136	A	G	14_88474142_G_GTGTG_b37;14_88474142_G_GTG_b37;14_88474136_A_G_b37;14_88474142_G_GTGTGTG_b37;14_88474140_GTG_G_b37;14_88474136_ATGTGTG_*_b37	1.98811522181086	0.913188745093387	1.9886130802156	0.915019436833982	1.99353602038218	0.935920019074975	0.736828110403117	0.963743776761023	0.726982149794525	0
ENSG00000055044.6	NOP58	203130438	203168389	2_202655476_C_A	202655476	C	A	2_202655476_C_A_b37	-1.11752940984093	0.077454135031931	1.13018657132966	0.351006964641734	-0.134014165997087	0.14406305174522	0.324320381606896	0.90554297688826	0.397161864843449	0
ENSG00000055070.12	SZRD1	16679069	16724640	1_16834350_A_G	16834350	A	G	1_16834350_A_G_b37	0.488766406183004	0.218950947364216	1.4930183077372	0.476448385656069	0.836828895175131	0.280808850753648	0.476794826993295	0.92633937577112	0.503498663688195	0
ENSG00000055130.11	CUL1	148395005	148498128	7_148282406_T_C	148282406	TRUE	C	7_148282406_T_C_b37	0.27151286544904	0.188604219807529	1.47094771823731	0.467005572601022	-0.173581725220629	0.140398897002534	0.453866780782788	0.926071359787311	0.393601791208933	0
ENSG00000055163.14	CYFIP2	156693088	156822606	5_156696495_C_G	156696495	C	G	5_156696495_C_G_b37	-1.46424624534075	0.0627090820736294	1.4337316203198	0.451745584920362	-1.14354419187202	0.0762279969635325	0.300973582333067	0.923706069030928	0.316695422913874	0
ENSG00000055211.8	GINM1	149887429	149912884	6_150088394_C_CT	150088394	C	CT	6_150088395_T_TT_b37;6_150088394_CT_C_b37;6_150088395_T_TTT_b37	1.99462616710662	0.94156227390748	1.11938754235211	0.348033987088989	1.77534116699417	0.635512820856089	0.741387739680808	0.903884707717205	0.658869660361768	0
ENSG00000055609.13	KMT2C	151832009	152133090	7_152838455_T_TCTTC	152838455	TRUE	TCTTC	7_152838455_T_TCTTC_b37;7_152838455_T_TC_b37	1.32553571214271	0.411499469432877	1.77404551575319	0.634539878809458	0.850565091669523	0.283667474327186	0.591887748539575	0.944912646513824	0.504809568414467	0
ENSG00000055813.5	CCDC85A	56411257	56613308	2_56265993_G_GC	56265993	G	GC	2_56265993_G_GC_b37	0.66115994036204	0.247238629638386	1.98789855864356	0.912404179165905	0.110496779745063	0.169257964125469	0.499868438962741	0.963743776761023	0.422285629170988	0
ENSG00000055917.11	PUM2	20448451	20551995	2_19931124_C_T	19931124	C	TRUE	2_19931124_C_T_b37	-2.22776552313735	0.0397677624249015	0.541583313678302	0.227182210597069	-2.16562146599199	0.0412522767827685	0.251494433876987	0.87536530384796	0.249895301029021	0
ENSG00000055950.12	MRPL43	102729214	102747272	10_102932532_G_A	102932532	G	A	10_102932532_G_A_b37;10_102932532_G_C_b37	-0.425188959375646	0.119398843459119	0.578171616106147	0.233102694377071	-0.325358977365113	0.127280854560502	0.383310093596841	0.876725401350105	0.379187897668159	0
ENSG00000055955.11	ITIH4	52846990	52865495	3_52864860_A_G	52864860	A	G	3_52864860_A_G_b37	1.65736878686926	0.558314359122361	-0.549073354709208	0.11035896475442	1.99359178978966	0.936196457442304	0.644624081817217	0.781862845122456	0.726982149794525	0
ENSG00000056050.6	C4orf27	170650615	170679104	4_170530211_CA_C	170530211	CA	C	4_170530213_A_AA_b37;4_170530212_AA_A_b37;4_170530211_C_A_b37;4_170530213_A_AAAA_b37;4_170530213_A_AAA_b37;4_170530211_CAA_C_b37	0.319291097594032	0.194830282693664	1.91831841441081	0.775031381038379	-1.03782989094384	0.0813445947760612	0.459994740119275	0.956159668748776	0.32298514121858	0
ENSG00000056277.11	ZNF280C	129336684	129402873	X_128909907_AAATTAATTAATT_A	128909907	AAATTAATTAATT	A	X_128909919_T_TAATT_b37;X_128909919_T_TAATTAATT_b37;X_128909907_AAATTAATTAATT_A_b37;X_128909915_TAATT_T_b37;X_128909919_T_TAATTAATTAATT_b37;X_128909919_T_TAATTAATT_b37	1.91917586606587	0.776183661355403	1.62014359317254	0.537680094995203	1.99074079399725	0.923342059959113	0.705776837534774	0.932101307344352	0.725022881125127	0
ENSG00000056558.6	TRAF1	123664670	123691451	9_123693079_C_T	123693079	C	TRUE	9_123693079_C_T_b37	0.0850721970505219	0.166416896225578	1.08904826315029	0.339862020993047	0.631603543399251	0.242087585788881	0.433247516353126	0.902465796468851	0.478939331239392	0
ENSG00000056661.9	PCGF2	36890149	36906070	17_36904739_GC_G	36904739	GC	G	17_36904739_GC_G_b37	1.51470991398264	0.486035845867204	1.97278936132534	0.86897824050162	1.46885961227895	0.466127811064897	0.61813661227816	0.960857783629038	0.600403327340762	0
ENSG00000056972.14	TRAF3IP2	111877656	111927481	6_111682610_A_C	111682610	A	C	6_111682610_A_C_b37	1.60472181402133	0.529537929321084	1.90729218081901	0.760762541816482	1.65669757402361	0.55792917352534	0.635772781940542	0.956159668748776	0.635185471274261	0
ENSG00000056998.14	GYG2	2746828	2800859	X_2835420_C_T	2835420	C	TRUE	X_2835420_C_T_b37	-1.65045618468207	0.0560538563107799	0.793950704183089	0.272115962563376	-0.915915233503483	0.0877096383966331	0.287345349764487	0.886753778539857	0.332420546392335	0
ENSG00000057019.11	DCBLD2	98514784	98620533	3_98620372_G_A	98620372	G	A	3_98620372_G_A_b37	0.132948122299013	0.171813113878038	1.98561508637363	0.90453295631287	-0.332750335635183	0.126677882369892	0.436673795576601	0.963743776761023	0.378941498460276	0
ENSG00000057149.10	SERPINB3	61322430	61329197	18_62035572_T_G	62035572	TRUE	G	18_62035572_T_G_b37	1.97936847247161	0.885787287422767	0.0630666869919878	0.164001897401083	1.46243058129448	0.463441787343691	0.729819664920076	0.841991955096131	0.599781523355899	0
ENSG00000057468.6	MSH4	76262566	76378923	1_76136228_A_G	76136228	A	G	1_76136228_A_G_b37	1.09608540762974	0.341734229160666	1.62648623673977	0.541095168291835	1.68374550624594	0.573867299489458	0.558374586259638	0.932937146969529	0.639784261921345	0
ENSG00000057593.9	F7	113760104	113774995	13_113765235_G_A	113765235	G	A	13_113765235_G_A_b37	-4.61586932652563	0.0101073988842004	-0.0900755824477528	0.148258735139166	-2.95498862252816	0.0260154960816372	0.144504709908584	0.822924641900805	0.208832394221482	0
ENSG00000057608.12	GDI2	5807185	5884095	10_5808086_G_A	5808086	G	A	10_5808086_G_A_b37	1.82029935930132	0.671630631481007	1.49165445608742	0.475855935846244	1.35238929171055	0.420968211093906	0.67975703431843	0.92633937577112	0.583206182259726	0
ENSG00000057663.8	ATG5	106632350	106773666	6_105993557_G_A	105993557	G	A	6_105993557_G_A_b37	1.7489122083698	0.616310169362671	1.9613965517492	0.844236361688268	1.69671479686531	0.581830185822017	0.663951639164854	0.959706141350625	0.642337014598509	0
ENSG00000058063.11	ATP11B	182511287	182639423	3_182417986_A_C	182417986	A	C	3_182417986_A_C_b37	-1.32198968245098	0.0683590510485834	0.837271007511845	0.280900289608569	-1.4079468733587	0.0648831263141201	0.309095822291342	0.88713915557553	0.294250574536202	0
ENSG00000058091.12	CDK14	90095737	90839905	7_91742142_C_CA	91742142	C	CA	7_91742144_A_AA_b37;7_91742143_AA_A_b37;7_91742142_CAA_C_b37;7_91742144_A_AAAAAAA_b37;7_91742142_C_A_b37	1.34464066513397	0.418203069147173	1.35787929232924	0.422943899954929	1.61982498043994	0.537509583734797	0.593356405542689	0.916933130596427	0.629319713984934	0
ENSG00000058272.11	PPP1R12A	80167342	80329240	12_80001519_A_T	80001519	A	TRUE	12_80001519_A_T_b37	-1.04982860069344	0.0807456639883018	1.19747464696547	0.370339401434502	-0.92994682357039	0.0869503564481474	0.330959348942625	0.907454379784963	0.331278563169442	0
ENSG00000058404.15	CAMK2B	44256748	44374176	7_44365549_C_T	44365549	C	TRUE	7_44365549_C_T_b37	-4.44130799380491	0.0111496520403087	-1.69074307610185	0.0547152350722421	-2.14744461094665	0.0416974058792348	0.150368673291314	0.712996358738687	0.250078448033466	0
ENSG00000058453.12	CROCC	17066767	17299474	1_17019567_G_A	17019567	G	A	1_17019567_G_A_b37	-0.271691547651699	0.13175602488118	1.19345644701798	0.369144127517722	0.160968068433704	0.175064453175162	0.396516901311445	0.907454379784963	0.426270806971776	0
ENSG00000058673.11	ZC3H11A	203764781	203823252	1_202977228_G_A	202977228	G	A	1_202977228_G_A_b37	1.84425584765268	0.693105388048875	1.37411377465423	0.428868300915939	1.98959551214011	0.918754776890566	0.685105142217986	0.916933130596427	0.724685876116982	0
ENSG00000059122.12	FLYWCH1	2961937	3001209	16_2987074_G_GCTCTGAGAGCTGGTGTCCGCTGCTCCTCCCCTCCCATTTCTC	2987074	G	GCTCTGAGAGCTGGTGTCCGCTGCTCCTCCCCTCCCATTTCTC	16_2987074_G_GCTCTGAGAGCTGGTGTCCGCTGCTCCTCCCCTCCCATTTCTC_b37	-2.58523819970719	0.0322484886692132	0.933567774020048	0.301752714248488	-1.85725314456408	0.0495313571673539	0.232874140501017	0.892485748062758	0.26778793839788	0
ENSG00000059758.3	CDK17	96672038	96794338	12_97736714_T_C	97736714	TRUE	C	12_97736714_T_C_b37	0.121543551778359	0.170509686209076	-0.0519972907306965	0.152006663547819	1.14644440161919	0.355548418391268	0.435915564668885	0.828324201576944	0.551980947445226	0
ENSG00000059769.15	DNAJC25	114393631	114432508	9_115428269_CT_C	115428269	CT	C	9_115428271_T_TT_b37;9_115428270_TT_T_b37;9_115428269_CTT_C_b37	1.99569332279543	0.947676162998254	1.89253815528195	0.743052501807234	1.9502199314436	0.823446413567629	0.742856641982977	0.955887684600464	0.705979883863054	0
ENSG00000060069.12	CTDP1	77439800	77514510	18_77455577_C_T	77455577	C	TRUE	18_77455577_C_T_b37	-7.69385898777682	0.00184884850483609	1.73907229250631	0.609483522601305	-8.95485984378661	0.00093358433601172	0.0654276943348462	0.940699694262586	0.0457206567653423	2
ENSG00000060138.8	YBX3	10851682	10875911	12_10262080_C_A	10262080	C	A	12_10262080_C_*_b37;12_10262080_C_A_b37	1.99177800587199	0.927750667184145	1.85623390214596	0.704565339788167	1.99972413500836	0.986748397833455	0.738817817927587	0.95023519377415	0.738370385306937	0
ENSG00000060140.4	STYK1	10771537	10826917	12_10758386_T_TA	10758386	TRUE	TA	12_10758387_A_AA_b37;12_10758387_A_AAA_b37;12_10758386_TA_T_b37	-0.654522888252359	0.103255734084976	1.78553832630473	0.643292640721369	-0.658313567513233	0.103009898282585	0.36333882083958	0.945794800774657	0.353237318469118	0
ENSG00000060339.9	CCAR1	70480768	70552134	10_70689088_T_C	70689088	TRUE	C	10_70689088_T_C_b37;10_70689092_C_CTTCCTTCC_b37;10_70689088_TTTCC_T_b37;10_70689092_C_TCCTTCC_b37	1.55056575542471	0.502603745085216	1.38781768640706	0.433967311757256	1.72197765974624	0.598000384281306	0.624184443926167	0.919423391142904	0.647424848975968	0
ENSG00000060558.3	GNA15	3136190	3163767	19_3136962_A_G	3136962	A	G	19_3136962_A_G_b37	1.90476827510861	0.757628575950229	1.18876183833322	0.367754440866743	1.45840801456393	0.461773703957737	0.701092364007723	0.906826253657965	0.599335003717883	0
ENSG00000060642.6	PIGV	27113962	27124889	1_27065367_GT_G	27065367	GT	G	1_27065370_T_TT_b37;1_27065370_T_TTT_b37;1_27065367_G_T_b37;1_27065369_TT_T_b37;1_27065367_GTTT_G_b37;1_27065368_TTT_T_b37	1.94717820603819	0.818223931082416	0.668231420254187	0.248490829197286	1.33442228610261	0.414597679189919	0.716102599543849	0.881918094290196	0.579811698040443	0
ENSG00000060656.15	PTPRU	29563027	29653325	1_29690350_T_TGACAATAAC	29690350	TRUE	TGACAATAAC	1_29690350_T_TGACAATAAC_b37	0.936454131017399	0.302407845497866	1.73293591247011	0.605308041345481	1.11598791224651	0.347105150598514	0.535336029091208	0.940221562440785	0.5472091375298	0
ENSG00000060688.8	SNRNP40	31732416	31769662	1_31056166_T_C	31056166	TRUE	C	1_31056166_T_C_b37	-0.650164495760464	0.103539181549444	-0.239701059738309	0.134506982194202	0.853404833474315	0.284263036378987	0.363384718705622	0.805019824244399	0.504809568414467	0
ENSG00000060709.9	RIMBP2	130880681	131200826	12_131201662_C_T	131201662	C	TRUE	12_131201662_C_T_b37	1.86244270530915	0.710721569753061	1.85581088185404	0.704151473951452	1.64692325640317	0.552376606263668	0.690329232841934	0.95023519377415	0.633692334988117	0
ENSG00000060718.14	COL11A1	103342022	103574052	1_103674102_CGT_C	103674102	CGT	C	1_103674104_TGT_T_b37;1_103674102_CGTGT_C_b37;1_103674106_T_TGT_b37	1.99996127353825	0.995034749451017	0.885618388098237	0.291131462781034	1.81112224504704	0.663852298104961	0.75139093477535	0.88713915557553	0.666661752411009	0
ENSG00000061455.10	PRDM6	122424815	122529960	5_122959688_C_CT	122959688	C	CT	5_122959688_CT_C_b37;5_122959689_T_TT_b37	1.97107467644651	0.864951575124443	-0.160231577189052	0.141623344902627	1.82277120266622	0.673765664747579	0.726242286098806	0.817521702357665	0.669807509280651	0
ENSG00000061918.8	GUCY1B3	156680143	156728743	4_156543095_T_C	156543095	TRUE	C	4_156543095_T_C_b37	-1.20099217759048	0.0735936108171357	1.89395830980766	0.74469641871066	-1.53342554212168	0.0601434097273309	0.317367177190569	0.955942901247265	0.286481782213483	0
ENSG00000061936.5	SFSWAP	132195625	132284282	12_132129561_C_T	132129561	C	TRUE	12_132129561_C_T_b37	1.67687349298603	0.569734759161327	1.64075481166583	0.548925737665946	1.23099067956878	0.380523701548507	0.64729568631257	0.933222171826395	0.565763677981696	0
ENSG00000061987.10	MON2	62860596	62991363	12_63472527_G_A	63472527	G	A	12_63472527_G_A_b37	-2.72518311520662	0.0297240181963403	-1.15963865843878	0.0754798884714532	-2.69468799545666	0.0302559916710192	0.224910728133379	0.757853605193615	0.22143797688732	0
ENSG00000062194.11	GPBP1	56469774	56560506	5_55954049_A_G	55954049	A	G	5_55954049_A_G_b37	1.42004341434404	0.446329338470819	-0.591950940063271	0.107407962782431	1.95457938598202	0.83123248759374	0.604222736428392	0.77914067397503	0.70828066527407	0
ENSG00000062282.10	DGAT2	75470556	75512579	11_75223326_G_GACACACACACACAC	75223326	G	GACACACACACACAC	11_75223332_C_CACACACACACAC_b37;11_75223332_C_CACACACACACACAC_b37;11_75223326_GACACAC_G_b37;11_75223332_C_CACACACACAC_b37;11_75223332_C_CACACACACACACACAC_b37;11_75223332_C_CACACACAC_b37	1.32137455766951	0.410060450276011	1.72697834666883	0.601311986436667	0.609613890823994	0.238339905865884	0.591887748539575	0.940221562440785	0.47483397329999	0
ENSG00000062485.14	CS	56665482	56694176	12_56292433_A_AATATAT	56292433	A	AATATAT	12_56292433_A_AATAT_b37;12_56292433_A_AATATAT_b37;12_56292433_A_AAAATAT_b37;12_56292433_A_AAAAT_b37;12_56292433_A_AAAAAAT_b37;12_56292433_A_AATATATAT_b37	1.86403223038246	0.712322964086964	1.78789412404444	0.645121823442864	1.95995491020381	0.841392446768855	0.690465760153517	0.945794800774657	0.709814757734809	0
ENSG00000062650.13	WAPAL	88195012	88281572	10_87717546_T_C	87717546	TRUE	C	10_87717546_T_C_b37	-0.3092534370262	0.128605805647319	1.1014942219997	0.343182683157866	-0.0670994978875115	0.150507524209517	0.393677685622997	0.902635262864338	0.404882272647637	0
ENSG00000062716.6	VMP1	57784552	57919616	17_57874517_ACC_A	57874517	ACC	A	17_57874518_CC_C_b37;17_57874517_ACC_A_b37;17_57874519_C_CC_b37	0.0855143281225992	0.166465833151856	-1.01204337992954	0.0826480431922166	0.80405252317928	0.274133154117368	0.433247516353126	0.768284588800701	0.498992507843331	0
ENSG00000062725.5	APPBP2	58520519	58603580	17_59427995_C_CT	59427995	C	CT	17_59427998_TT_T_b37;17_59427996_TTTT_T_b37;17_59427997_TTT_T_b37;17_59427995_CTTTT_C_b37;17_59427999_T_TT_b37	1.10464269022805	0.344029644979261	1.14730927545884	0.355792257658714	1.45684206581154	0.461126914794943	0.558855771210128	0.90554297688826	0.599335003717883	0
ENSG00000063046.13	EIF4B	53399941	53435993	12_53436448_C_G	53436448	C	G	12_53436448_C_G_b37	-13.9833939953182	6.39005379967735e-05	-3.57917835751823	0.0181752477596239	-14.1678813870533	5.79687286415121e-05	0.00937742468766005	0.614371433475133	0.00796311936782955	2
ENSG00000063176.11	SPHK2	49122547	49133974	19_49908713_CAAA_C	49908713	CAAA	C	19_49908720_AA_A_b37;19_49908713_CAAAAAAAA_C_b37;19_49908714_AAAAAAAA_A_b37;19_49908718_AAAA_A_b37;19_49908721_A_AA_b37;19_49908715_AAAAAAA_A_b37	-6.08517615565415	0.0044628792806492	1.04612054719018	0.328733777941673	-6.9435951924952	0.0027844414895915	0.0980731217753342	0.898344106661705	0.0783024344051339	2
ENSG00000063180.4	CA11	49141198	49149569	19_49066936_T_C	49066936	TRUE	C	19_49066936_T_C_b37	-4.37125149867848	0.011598377083302	-0.443416162452877	0.118018954200284	-2.7779446269667	0.0288265075814952	0.152798949402462	0.787126202912403	0.217817445922146	0
ENSG00000063241.3	ISOC2	55964351	55973710	19_56469180_A_C	56469180	A	C	19_56469180_A_C_b37	1.14714039544424	0.355744626266181	1.8308736637448	0.680889430234167	0.236619369560685	0.184203404271392	0.565256744965719	0.947535424377704	0.435184604411585	0
ENSG00000063245.10	EPN1	56186591	56221224	19_56412546_A_G	56412546	A	G	19_56412546_A_G_b37	1.98303220104458	0.896360326852914	1.99427174929474	0.939669544566974	1.96880961240686	0.859816305486393	0.732637856358972	0.964881522924019	0.71228840146851	0
ENSG00000063587.12	ZNF275	152599612	152625568	X_152626091_A_G	152626091	A	G	X_152626091_A_G_b37	1.63029034883971	0.54316257566813	1.08828958857089	0.339661003201051	1.91647470978182	0.772575697544631	0.640305727553614	0.902465796468851	0.694403501038568	0
ENSG00000063601.12	MTMR1	149861434	149933576	X_149926088_C_G	149926088	C	G	X_149926088_C_G_b37	-3.18876466492702	0.0227333701439209	0.888435477369967	0.291742108764107	-2.65389795043257	0.0309831152773499	0.202626689401456	0.88713915557553	0.224769886218679	0
ENSG00000063854.8	HAGH	1845620	1877195	16_1872722_A_G	1872722	A	G	16_1872722_A_G_b37	1.99946017785351	0.981463559646594	1.20856597722786	0.373666860473198	1.84886992509655	0.697457749098483	0.749300214438668	0.907472033310573	0.674894292447135	0
ENSG00000064012.17	CASP8	202098165	202152434	2_202158550_C_T	202158550	C	TRUE	2_202158550_C_T_b37	-0.733014403018842	0.0982936023598045	1.1516339672487	0.35701499047144	-0.352125694870665	0.125112300078745	0.358639892370179	0.90554297688826	0.376658871245615	0
ENSG00000064042.13	LIMCH1	41361623	41702061	4_41544382_CT_C	41544382	CT	C	4_41544383_TT_T_b37;4_41544384_T_TT_b37;4_41544382_C_T_b37;4_41544382_CTT_*_b37	0.412528614988787	0.207687774663987	0.410650434034096	0.207419087308003	1.22319128227946	0.378118927758978	0.469343027824117	0.870537505134549	0.564643851276767	0
ENSG00000064102.10	ASUN	27058113	27091259	12_26402416_C_T	26402416	C	TRUE	12_26402416_C_T_b37	1.45254051446113	0.459357608943832	-0.665250756551814	0.102561659777715	1.95981466068133	0.841118638752079	0.60696661813437	0.774853040712645	0.709770791584834	0
ENSG00000064201.11	TSPAN32	2323226	2339430	11_2321650_A_G	2321650	A	G	11_2321650_A_G_b37	0.146030208445154	0.173322389133123	1.66421811665145	0.562274177441743	0.341531925188292	0.197810288302522	0.437812646048716	0.935919292853204	0.446122006335307	0
ENSG00000064218.4	DMRT3	976963	991731	9_942759_G_A	942759	G	A	9_942759_G_A_b37	-5.89106397841852	0.00496796309851026	1.98624819206088	0.906647600858043	-6.94275963055134	0.00278571545166204	0.103127200156605	0.963743776761023	0.0783024344051339	1
ENSG00000064225.8	ST3GAL6	98451079	98540045	3_98534805_G_GA	98534805	G	GA	3_98534805_G_GA_b37;3_98534805_G_GAA_b37	1.95868970286142	0.838940144190421	1.999972218842	0.99579454274766	1.94649200971799	0.817067808948894	0.72075506708368	0.966418825868236	0.704718055655416	0
ENSG00000064313.7	TAF2	120743014	120845103	8_120425289_TG_T	120425289	TG	TRUE	8_120425289_TG_T_b37	1.99800416252538	0.964366522826062	1.97129416255029	0.86546002364433	1.97968679558517	0.886665808186901	0.74580446537262	0.960857783629038	0.717911958088217	0
ENSG00000064393.11	HIPK2	139246315	139477577	7_140069962_C_CTTTTT	140069962	C	CTTTTT	7_140069962_C_CTTTTT_b37;7_140069962_C_CTTT_b37;7_140069962_C_CTTTTTT_b37	1.99140746861781	0.926145147863215	1.9310397711979	0.792856744291836	1.93288097382333	0.795578608629888	0.738675432743293	0.957299034039339	0.699600139354745	0
ENSG00000064419.9	TNPO3	128594947	128695198	7_128007518_G_T	128007518	G	TRUE	7_128007518_G_T_b37;7_128007518_G_A_b37	-3.15501969674619	0.0231792726993851	-0.0483781675336559	0.152368426566091	-1.14402174477232	0.076205684810566	0.204371060741008	0.82868656798527	0.316695422913874	0
ENSG00000064601.12	CTSA	44518782	44527459	20_44454644_A_ACC	44454644	A	ACC	20_44454644_A_ACCC_b37;20_44454644_A_ACC_b37;20_44454644_A_AC_b37;20_44454644_A_ACCCC_b37;20_44454644_A_ACCCCCCCCCCC_b37;20_44454644_A_ACCCCC_b37	1.89257785489644	0.74309829264538	-2.21914574243533	0.0399702792585326	1.30127380545855	0.403212042619353	0.697501572454076	0.664862237996105	0.577080926345027	0
ENSG00000064655.14	EYA2	45523262	45817492	20_45798548_A_T	45798548	A	TRUE	20_45798548_A_T_b37	-3.01403745469929	0.0251426035774809	-0.392793087355813	0.121895665212155	-1.25542138088758	0.0711876378748146	0.210790704203797	0.790702342638106	0.307122637238091	0
ENSG00000064666.10	CNN2	1026297	1039068	19_440478_G_C	440478	G	C	19_440478_G_C_b37	0.189561208856276	0.178455601725346	0.44424508874954	0.212287866967447	0.921800121119304	0.299100604638553	0.443262244570699	0.872855158855262	0.514939871582243	0
ENSG00000064687.8	ABCA7	1040101	1065571	19_1039991_T_C	1039991	TRUE	C	19_1039991_T_C_b37	-0.527591704227461	0.111870841034127	-2.36720952506562	0.0366369415325895	1.36218916815506	0.424504640137603	0.374409153779599	0.664026774106236	0.584330758465238	0
ENSG00000064692.14	SNCAIP	121647048	121799914	5_122588652_T_C	122588652	TRUE	C	5_122588652_T_C_b37	1.98702133505503	0.909298084817329	1.83852180801591	0.687799212002979	1.91229289531998	0.767112588739025	0.735445824623937	0.947535424377704	0.692990107315228	0
ENSG00000064703.7	DDX20	112297866	112310638	1_112311751_G_C	112311751	G	C	1_112311751_G_C_b37	-3.04983611361922	0.0246282676822384	-10.3142450829077	0.000449514476126614	0.821821669102974	0.277727163402016	0.208037239220399	0.23798254980641	0.501190998407151	0
ENSG00000064726.5	BTBD1	83685173	83736106	15_84705426_G_A	84705426	G	A	15_84705426_G_A_b37	1.7873462864261	0.644695354179479	1.19179638615196	0.368651886313569	1.98368033798852	0.898348060456107	0.671633485005467	0.907454379784963	0.720165315502137	0
ENSG00000064787.8	BCAS1	52553315	52687304	20_52737687_T_C	52737687	TRUE	C	20_52737687_T_C_b37	1.94222239259057	0.810043641846788	1.66047088655819	0.560101152729271	1.99929713973779	0.978849351674117	0.715352719092478	0.935487310782118	0.73822169271721	0
ENSG00000064933.12	PMS1	190649106	190742355	2_190675899_C_T	190675899	C	TRUE	2_190675899_C_T_b37	-4.33020665039544	0.0118698485687466	1.61867459067503	0.536894751966444	-4.83147561421742	0.00895652411450336	0.15447861381543	0.932101307344352	0.129658753638859	0
ENSG00000064989.8	CALCRL	188207855	188313187	2_188743866_A_G	188743866	A	G	2_188743866_A_G_b37	0.776849269286686	0.268743204983824	1.61900409895838	0.537070728354139	0.866522000213308	0.287034689351383	0.512878098758602	0.932101307344352	0.506113766314809	0
ENSG00000064995.12	TAF11	34845554	34855866	6_33990447_T_C	33990447	TRUE	C	6_33990447_T_C_b37	1.9390168608079	0.804948742829756	1.82663182028182	0.67713558485114	1.77956355495053	0.638707570200218	0.714847360417354	0.947535424377704	0.660347565515114	0
ENSG00000065054.9	SLC9A3R2	2075356	2089027	16_2421829_G_A	2421829	G	A	16_2421829_G_A_b37	-6.56332380480353	0.0034300262651158	-0.561359627254205	0.109504371067796	-6.37526264925009	0.00380362584581806	0.085339340753981	0.781548324640129	0.0924503069747864	2
ENSG00000065057.3	NTHL1	2089815	2097867	16_3004985_G_GC	3004985	G	GC	16_3004985_G_GC_b37	0.900975909426961	0.294480375404969	1.99948263817669	0.981853210394301	0.436795648825864	0.211196657769521	0.531628513046548	0.965974732377762	0.454341784158695	0
ENSG00000065060.12	UHRF1BP1	34759856	34850915	6_34745682_G_A	34745682	G	A	6_34745682_G_A_b37	1.91895164497691	0.775881707884111	1.37863368683816	0.430540008221959	1.99986900036197	0.990868005792931	0.705776837534774	0.917348863257615	0.739022289505693	0
ENSG00000065243.14	PKN2	89149904	89301938	1_90241773_T_TA	90241773	TRUE	TA	1_90241774_G_AG_b37;1_90241774_G_AGATAG_b37;1_90241773_TG_*_b37;1_90241774_G_AGATAGATAGATAGATGATAG_b37;1_90241774_G_AGATAGATAGATAGATAGATGATAG_b37	1.86305307195016	0.711335243742098	1.80478466824093	0.658610931558001	1.937747575392	0.802970670366381	0.690463227981605	0.945794800774657	0.701716471418042	0
ENSG00000065268.6	WDR18	983173	994569	19_990819_G_A	990819	G	A	19_990819_G_A_b37	0.532745064716437	0.225779302968935	1.85742568651267	0.705735090847373	0.414410390805642	0.207957389056322	0.484115396923703	0.950562386365332	0.452022570149361	0
ENSG00000065308.4	TRAM2	52362199	52441713	6_53117284_A_G	53117284	A	G	6_53117284_A_G_b37	-0.489032201371856	0.114642201355961	-2.40844484405761	0.0357614287378946	0.652132943531569	0.245651347232514	0.377638777513829	0.661776725306479	0.481515763472833	0
ENSG00000065320.4	NTN1	8924858	9147317	17_8332683_G_A	8332683	G	A	17_8332683_G_A_b37	-1.32108774104859	0.0683965618004823	1.94220737575824	0.810019429743067	-1.45839214327361	0.0629314816219895	0.309095822291342	0.957995396138989	0.29113559583248	0
ENSG00000065357.15	DGKA	56321102	56347811	12_56077418_C_T	56077418	C	TRUE	12_56077418_C_T_b37	-0.304310448870638	0.129015523887178	1.99880747299267	0.972452140327643	-1.10829948577793	0.0778942484099471	0.393705001019909	0.965974732377762	0.318858906884399	0
ENSG00000065371.13	ROPN1	123687367	123711025	3_123694547_T_C	123694547	TRUE	C	3_123694547_T_C_b37	-6.99616766815416	0.00270546353236837	-4.01097226560432	0.0142171917711044	-5.61748718276658	0.00578049776997241	0.0780821047628369	0.583484767297087	0.108779606670875	1
ENSG00000065413.12	ANKRD44	197831740	198175897	2_197855152_T_C	197855152	TRUE	C	2_197855152_T_C_b37	1.88568127832013	0.73527990539969	1.9296605529064	0.790843185445077	1.93216808622446	0.79452006773738	0.695613124873839	0.95705607906911	0.699436874880961	0
ENSG00000065457.6	ADAT1	75630878	75657198	16_75634605_C_CACA	75634605	C	CACA	16_75634605_C_CACA_b37	-0.184224152181287	0.139431309285022	1.47400685273078	0.468296312133542	0.0395351942156594	0.1614636170526	0.40633179940056	0.92608337482026	0.415367449736501	0
ENSG00000065485.13	PDIA5	122785908	122944074	3_123382083_T_G	123382083	TRUE	G	3_123382083_T_G_b37	1.24678004095676	0.385458683645108	1.99827854011346	0.966904882603461	1.02821955207401	0.324236541414074	0.580636342063086	0.965512702659964	0.532694367934955	0
ENSG00000065491.8	TBC1D22B	37225547	37300746	6_37148961_AATAT_A	37148961	AATAT	A	6_37148961_AATAT_A_b37;6_37148965_T_TATAT_b37;6_37148965_T_TATATAT_b37;6_37148965_T_TATATATAT_b37;6_37148965_T_TAT_b37;6_37148965_T_TATATATATAT_b37	-0.545882908724252	0.110582079608925	0.871239443642935	0.288039868911746	0.242339396364969	0.184916578821575	0.373547997353916	0.88713915557553	0.435311038122575	0
ENSG00000065548.13	ZC3H15	187350882	187374090	2_187649632_G_A	187649632	G	A	2_187649632_G_A_b37	1.47468209817271	0.468581989935703	1.4596763877073	0.462298641973905	1.62214895215493	0.538755568867725	0.611221830086503	0.925516551188113	0.629527088110076	0
ENSG00000065559.10	MAP2K4	11924140	12047147	17_12741944_G_A	12741944	G	A	17_12741944_G_A_b37	-18.0550483783502	7.52446357776772e-06	-20.1755090479778	2.48827728674709e-06	-9.28624576847187	0.000780834191918356	0.00232674395850499	0.0138321441246886	0.0426300030572515	3
ENSG00000065600.8	TMEM206	212537272	212588243	1_212584261_G_A	212584261	G	A	1_212584261_G_A_b37	1.94630433560269	0.816752972265755	1.98861865929121	0.915040178820875	1.95501219150765	0.832026447784457	0.715939077419844	0.963743776761023	0.708329101405659	0
ENSG00000065613.9	SLK	105726958	105788991	10_106205107_C_A	106205107	C	A	10_106205107_C_A_b37;10_106205107_C_CA_b37	-1.22421870861217	0.072556412072665	1.13274707093706	0.351716938249977	-1.2111590311797	0.0731376577100921	0.31625226566758	0.90554297688826	0.310676075476546	0
ENSG00000065615.9	CYB5R4	84569361	84677143	6_84524066_C_G	84524066	C	G	6_84524066_C_G_b37	1.1009644207536	0.343040439461588	1.9483039533186	0.820137875841202	0.95425209961536	0.306488420075738	0.558420996434086	0.957995396138989	0.520504241447524	0
ENSG00000065621.10	GSTO2	106028630	106064703	10_106033439_T_C	106033439	TRUE	C	10_106033439_T_C_b37	-9.67501563677797	0.000633450083087824	0.617477014102406	0.239671858166029	-8.83591308595396	0.000995502149954136	0.0358469366676166	0.878723095395881	0.0462964116378636	2
ENSG00000065665.16	SEC61A2	12171635	12211960	10_12210175_C_T	12210175	C	TRUE	10_12210175_C_T_b37	1.33871835524633	0.41610783883276	1.33622567303701	0.415230617778307	1.66615680980112	0.563404793737861	0.592816371855761	0.914748248984025	0.637346349825941	0
ENSG00000065809.9	FAM107B	14560555	14816896	10_14881576_A_C	14881576	A	C	10_14881576_A_C_b37	1.87610042438791	0.724842975715035	1.95983932614672	0.841166756884138	1.90028143724453	0.752167631450573	0.692626153026621	0.959706141350625	0.690153484576411	0
ENSG00000065882.11	TBC1D1	37892707	38140796	4_38328992_C_T	38328992	C	TRUE	4_38328992_C_T_b37	1.88437267341351	0.733826266760228	1.80215178598269	0.656463340574553	1.67786492956589	0.570327362199857	0.694969812663083	0.945794800774657	0.639481932274204	0
ENSG00000065911.7	MTHFD2	74425688	74444692	2_74416169_AT_A	74416169	AT	A	2_74416171_TT_T_b37;2_74416172_T_TT_b37;2_74416170_TTT_T_b37;2_74416169_ATTT_A_b37;2_74416169_A_T_b37	1.70022568584068	0.584023940107481	1.46515407644688	0.464576627391778	1.05281413954253	0.330436648210025	0.652974749658585	0.925787247308749	0.53582734092487	0
ENSG00000065923.5	SLC9A7	46464752	46618490	X_46620359_G_A	46620359	G	A	X_46620359_G_A_b37	1.44860353377271	0.457747659572196	1.44830263500194	0.457624979968541	1.72659366342987	0.601055871901587	0.60675927220749	0.924401085562604	0.648527162271903	0
ENSG00000065978.13	YBX1	43148097	43168020	1_44114897_C_CTTTTTT	44114897	C	CTTTTTT	1_44114897_C_CTTTTT_b37;1_44114897_C_CTTTT_b37;1_44114897_C_CT_b37;1_44114897_C_CTTT_b37;1_44114897_C_CTT_b37;1_44114897_C_CTTTTTT_b37	1.98332588083213	0.897256125299973	1.56302895718613	0.50858803873148	1.72599268541785	0.600656211397612	0.732637856358972	0.928991941690142	0.648527162271903	0
ENSG00000066027.7	PPP2R5A	212458878	212535200	1_211707786_C_T	211707786	C	TRUE	1_211707786_C_T_b37	1.73143340233764	0.604294935317628	1.99765661910897	0.961390701540266	1.51193635766549	0.484792343019353	0.659625339605357	0.965512702659964	0.607526523846351	0
ENSG00000066044.9	ELAVL1	8023462	8070543	19_8191571_C_T	8191571	C	TRUE	19_8191571_C_T_b37	1.76236251153887	0.625917676359327	1.74616589733614	0.614388213560716	1.80518938513706	0.658942583990714	0.66576949697424	0.941656991819763	0.665077371378886	0
ENSG00000066056.9	TIE1	43766663	43788779	1_43542277_T_C	43542277	TRUE	C	1_43542277_T_C_b37	-0.785216660063952	0.095137826126882	-4.39228750189568	0.0114617232323765	1.33590229539573	0.415117016015143	0.353077112989357	0.572962558358783	0.579811698040443	0
ENSG00000066136.15	NFYC	41157319	41237275	1_41140782_T_A	41140782	TRUE	A	1_41140782_T_A_b37	0.126482169202518	0.171072721234455	1.6946328414158	0.580537094988164	0.248091052182644	0.185636930910876	0.43641534002492	0.939222317684536	0.435311038122575	0
ENSG00000066185.8	ZMYND12	42895999	42921938	1_43054894_CAA_C	43054894	CAA	C	1_43054894_CAA_C_b37;1_43054895_AA_A_b37;1_43054896_A_AA_b37	1.80266087875134	0.656877257958142	1.59811752671635	0.526118667259361	1.93856734239944	0.804245729677937	0.675692277214914	0.929773374722344	0.701774519622471	0
ENSG00000066230.6	SLC9A3	473424	524447	5_459771_C_T	459771	C	TRUE	5_459771_C_T_b37	1.23246481686078	0.380980644844989	1.58417242773453	0.519026381399484	1.4576568527425	0.46146326930086	0.578064994835782	0.929659137838996	0.599335003717883	0
ENSG00000066248.10	NGEF	233743395	233877982	2_233793211_T_C	233793211	TRUE	C	2_233793211_T_C_b37	-0.910266856993758	0.08801730990897	1.94625722075762	0.816674024833564	-1.09784443223134	0.0783960336203182	0.343432879102575	0.957995396138989	0.318858906884399	0
ENSG00000066379.10	ZNRD1	30026675	30032686	6_29867476_A_G	29867476	A	G	6_29867476_A_G_b37	0.284122311249121	0.190224542869619	1.80133248759876	0.655798548136229	-0.992933413952414	0.0836285498383088	0.454850950125521	0.945794800774657	0.326280058006959	0
ENSG00000066422.4	ZBTB11	101367732	101396339	3_101278346_G_A	101278346	G	A	3_101278346_G_A_b37	0.618727985349096	0.239884595776508	0.815022690046817	0.276345038624004	0.977256892160995	0.311869218805858	0.496292806282868	0.88713915557553	0.5236901523027	0
ENSG00000066427.17	ATXN3	92524895	92572965	14_92140545_A_T	92140545	A	TRUE	14_92140545_A_T_b37	1.22036427163425	0.377252570148007	1.50689953009032	0.48254750611378	1.26282585767353	0.390567607493817	0.576331715340197	0.926418536852788	0.57109464131738	0
ENSG00000066557.5	LRRC40	70610487	70671303	1_71062276_T_C	71062276	TRUE	C	1_71062276_T_C_b37	-0.795901085899914	0.0945056259900246	1.85913104221663	0.707418674374595	-2.16556549921188	0.0412536396539658	0.351931923801118	0.950562386365332	0.249895301029021	0
ENSG00000066651.13	TRMT11	126307575	126360422	6_125325210_G_GT	125325210	G	GT	6_125325212_T_TT_b37;6_125325210_G_T_b37;6_125325210_GTT_G_b37	0.960945869091347	0.308041558096771	1.81711272857183	0.668903617237942	0.485213027102873	0.218410087361444	0.5382101739318	0.947535424377704	0.459661140243204	0
ENSG00000066735.10	KIF26A	104605059	104647231	14_105385024_G_A	105385024	G	A	14_105385024_G_A_b37	0.77285285226958	0.267962568141719	-2.84670067838283	0.027699065910518	1.83822791262992	0.687530212192456	0.512501002013535	0.648324210546751	0.672905143541497	0
ENSG00000066739.7	ATG2B	96747594	96830207	14_97774442_A_G	97774442	A	G	14_97774442_A_G_b37	-3.70875694424808	0.0168804883678237	-1.77635877952252	0.0519816648633626	-2.156274955149	0.0414805345972842	0.176723348083806	0.70924800412287	0.250040498457812	0
ENSG00000066777.4	ARFGEF1	68085746	68255912	8_68859981_T_A	68859981	TRUE	A	8_68859981_T_A_b37	-1.2446642958223	0.0716563684518341	1.06788282278808	0.334313381545789	-1.96918790313862	0.0463401162891883	0.315268172020392	0.901271897617042	0.262421510337796	0
ENSG00000066855.11	MTFR1	66556968	66683496	8_65730439_G_A	65730439	G	A	8_65730439_G_A_b37	1.99673331845725	0.954421811306476	1.93008015181294	0.791453516734287	1.9715956556679	0.866161715729704	0.744077188964808	0.957132608307835	0.713719599579529	0
ENSG00000066923.13	STAG3	99775185	99819111	7_99819844_G_A	99819844	G	A	7_99819844_G_A_b37	-2.03246219971379	0.0446327564940345	1.74140286523652	0.611085584079113	-3.62761559023875	0.017679664170062	0.262658068034765	0.941050079871949	0.177605435402754	0
ENSG00000067064.6	IDI1	1085847	1095110	10_1225077_A_ATACTC	1225077	A	ATACTC	10_1225077_A_ATACTC_b37	1.4947084784078	0.477184255151101	1.99944141062315	0.981144156411798	1.30901247632482	0.405828690305158	0.614542771336699	0.965974732377762	0.577422456783119	0
ENSG00000067082.10	KLF6	3818187	3827473	10_3025945_T_C	3025945	TRUE	C	10_3025945_T_C_b37	-0.259455869671228	0.132800715265686	1.97705517946133	0.879600653074153	-0.970507915719054	0.0847952273911432	0.397793325040099	0.960945395562835	0.327524622768109	0
ENSG00000067113.12	PPAP2A	54720681	54830878	5_54739005_TAAAA_T	54739005	TAAAA	TRUE	5_54739005_TAAAA_T_b37;5_54739007_AAA_A_b37;5_54739008_AA_A_b37;5_54739006_AAAA_A_b37;5_54739009_A_AAAA_b37	-0.92768759476985	0.0870721262553577	0.162370680850927	0.175229059886112	-0.83546518786693	0.092204096972934	0.342212394127517	0.848041963813512	0.339461736149517	0
ENSG00000067167.3	TRAM1	71485676	71520622	8_72143359_G_T	72143359	G	TRUE	8_72143359_G_T_b37	1.99960043283068	0.984052006899776	1.96235772670252	0.846163222510025	1.99030734656981	0.92157396131809	0.74959892703871	0.959706141350625	0.724950106437548	0
ENSG00000067208.10	EVI5	92974252	93257961	1_93911952_C_A	93911952	C	A	1_93911952_C_A_b37	0.55169655998975	0.228800375093724	1.3574965237774	0.422805703476975	0.967869430805194	0.309658783063709	0.48722614442584	0.916933130596427	0.522799977149733	0
ENSG00000067221.9	STOML1	74275546	74286963	15_74288054_T_G	74288054	TRUE	G	15_74288054_T_G_b37	0.613463106460131	0.238990807062058	1.43414048463001	0.451908941753945	0.938800968343457	0.302941872902669	0.496190038013091	0.923706069030928	0.517672158116931	0
ENSG00000067225.13	PKM	72491369	72524164	15_72367320_C_T	72367320	C	TRUE	15_72367320_C_T_b37	0.776305727781391	0.268636866189448	0.49953785241064	0.220600266660205	-0.654465532358699	0.103259458697777	0.512878098758602	0.87536530384796	0.353618679925286	0
ENSG00000067334.9	DNTTIP2	94333372	94345474	1_93911952_C_A	93911952	C	A	1_93911952_C_A_b37	1.89581943118355	0.74686932195693	1.99638940880322	0.952085391879382	1.85428715930311	0.702666457264987	0.698241920655037	0.965216655738624	0.676380445470929	0
ENSG00000067445.16	TRO	54946894	54957864	X_54911058_C_A	54911058	C	A	X_54911058_C_A_b37	1.84627508058361	0.69500080713052	-0.225796992918276	0.135722605033913	1.97440530702465	0.872894139093515	0.685677306866347	0.805273591899263	0.715692020298821	0
ENSG00000067533.5	RRP15	218458628	218511325	1_218488503_C_T	218488503	C	TRUE	1_218488503_C_T_b37	1.77842512938332	0.637842557147449	0.927746523804217	0.300436993146393	1.09644636170742	0.341830633884332	0.670004629524738	0.891674525972741	0.543768133854515	0
ENSG00000067596.6	DHX8	41561232	41621831	17_41507301_TTG_T	41507301	TTG	TRUE	17_41507301_TTG_T_b37	1.29855013048859	0.402296945540279	1.65856059251678	0.558999544708127	1.5123157984915	0.484962151687526	0.589515221137502	0.935487310782118	0.607526523846351	0
ENSG00000067606.11	PRKCZ	1981908	2116834	1_2919222_T_C	2919222	TRUE	C	1_2919222_T_C_b37	1.03104484559935	0.324940898659306	1.99061713569949	0.922833456132616	0.446042795182848	0.21255219978907	0.547813953216239	0.964564079356432	0.455531990049474	0
ENSG00000067715.9	SYT1	79257772	79845788	12_79396000_T_A	79396000	TRUE	A	12_79396000_T_A_b37	1.74710786805554	0.615045960587376	1.99534635773352	0.945612409151088	1.7057339641874	0.5874996345293	0.663739802014696	0.965216655738624	0.643062708283474	0
ENSG00000067798.9	NAV3	78224684	78606790	12_78488775_C_T	78488775	C	TRUE	12_78488775_C_T_b37	1.99996960596854	0.995601222288874	1.71909444242738	0.596108295660031	1.95213664274797	0.826823797105241	0.751526069944569	0.940221562440785	0.70688305331299	0
ENSG00000067829.14	IDH3G	153051220	153059978	X_153259635_A_G	153259635	A	G	X_153259635_A_G_b37	1.94710426880692	0.818098980971023	1.34130659734183	0.41702160055276	1.99089164902944	0.923967187481714	0.716065625312676	0.914748248984025	0.725040630121433	0
ENSG00000067900.6	ROCK1	18526866	18691812	18_18785191_C_CTT	18785191	C	CTT	18_18785192_TT_T_b37;18_18785193_T_TT_b37;18_18785191_CTT_C_b37;18_18785193_T_TTT_b37	1.99871201862265	0.971371299569168	1.09365319872472	0.341085581518957	1.93688088644171	0.801632290143231	0.747258476472607	0.902635262864338	0.701237617471099	0
ENSG00000067955.9	CBFB	67063018	67134961	16_66359014_A_T	66359014	A	TRUE	16_66359014_A_T_b37	1.80839913533441	0.66158755836947	1.88706996628798	0.736832678321705	1.88333042847989	0.732675060830005	0.677352889985202	0.955742574664394	0.684373147508213	0
ENSG00000068001.9	HYAL2	50355220	50360337	3_49979371_CA_C	49979371	CA	C	3_49979371_CA_C_b37;3_49979372_A_AA_b37	1.35606584386255	0.42228976241918	1.84254764295838	0.691512983403732	1.47743055507385	0.469747683266135	0.593948431258922	0.948068249866011	0.60099838068701	0
ENSG00000068078.13	FGFR3	1795033	1810599	4_1996575_CAA_C	1996575	CAA	C	4_1996576_AA_A_b37;4_1996577_A_AA_b37;4_1996575_C_A_b37;4_1996575_CAA_C_b37;4_1996577_A_AAA_b37	1.91962429989326	0.77678891794778	1.77319965943911	0.633906544367513	1.97813323732839	0.882442093388024	0.705973844311536	0.944841962341837	0.717469429884211	0
ENSG00000068097.10	HEATR6	58120554	58156292	17_58167485_A_G	58167485	A	G	17_58167485_A_G_b37	1.02248683502012	0.322813537812628	0.720876913983375	0.258062146284107	1.57416731988633	0.514040905685705	0.546537973941866	0.881918094290196	0.620117687486849	0
ENSG00000068120.10	COASY	40713484	40718295	17_40717672_C_G	40717672	C	G	17_40717672_C_G_b37	1.97234695395355	0.867927121761245	1.91393184591288	0.769236491675597	1.99513479411371	0.944391826298066	0.726646808715704	0.956159668748776	0.728878861239949	0
ENSG00000068354.11	TBC1D25	48397844	48420997	X_47410247_T_C	47410247	TRUE	C	X_47410247_T_C_b37	1.84945118269752	0.698011439634301	1.99987254156599	0.990992274875832	1.71118929621457	0.590983669065142	0.686821468570196	0.966091069099187	0.64521780271696	0
ENSG00000068400.9	GRIPAP1	48830133	48858675	X_48813572_CGT_C	48813572	CGT	C	X_48813574_T_TGT_b37;X_48813572_CGT_C_b37;X_48813574_T_TGTGT_b37;X_48813574_T_TGTGTGT_b37	1.98388507837399	0.898984277154652	1.48005085819659	0.470863377453996	1.8542968088932	0.702675833686332	0.73328626949338	0.926218843625089	0.676380445470929	0
ENSG00000068489.8	PRR11	57232859	57282066	17_58230841_T_C	58230841	TRUE	C	17_58230841_T_C_b37	1.98557167384229	0.904389699300012	1.9544170095071	0.830935636630307	1.99573786566611	0.947947066173369	0.734244048792892	0.958211799595161	0.729385019205358	0
ENSG00000068615.12	REEP1	86441115	86565206	2_86511868_G_A	86511868	G	A	2_86511868_G_A_b37	0.0157257338196359	0.158940844974541	1.78878738296589	0.645818622995921	0.00730672865552151	0.158059558836742	0.425610843464697	0.945794800774657	0.411571590474816	0
ENSG00000068654.11	POLR1A	86247338	86333278	2_86293829_C_A	86293829	C	A	2_86293829_C_A_b37	-0.113253753904246	0.146028538098732	-0.551336071443075	0.110201028124332	0.986542842265408	0.314076033236267	0.414278075103827	0.781862845122456	0.525737353111528	0
ENSG00000068724.11	TTC7A	47143295	47303276	2_47148163_G_A	47148163	G	A	2_47148163_G_A_b37	1.32843728905573	0.412507304915014	0.549179703216396	0.228396374560382	1.77960488047756	0.638739021923041	0.591905521956422	0.87536530384796	0.660347565515114	0
ENSG00000068781.16	STON1-GTF2A1L	48757063	49003654	2_48822381_G_A	48822381	G	A	2_48822381_G_A_b37	-0.039433646125417	0.153266701274304	1.98024863011869	0.88823369277651	-0.620009824124963	0.105523787474903	0.422575727736518	0.961906970668976	0.356224675645401	0
ENSG00000068878.10	PSME4	54091203	54197977	2_54891126_C_T	54891126	C	TRUE	2_54891126_C_T_b37	1.11125635019516	0.345817994076299	1.97369950637767	0.871168621678417	0.50467858292086	0.221392644015447	0.559238058401423	0.960945395562835	0.462218889992083	0
ENSG00000068912.9	ERLEC1	54014180	54045956	2_53159492_T_C	53159492	TRUE	C	2_53159502_CAC_C_b37;2_53159500_CACAC_C_b37;2_53159504_C_CAC_b37;2_53159492_T_C_b37;2_53159492_TACACACACACAC_*_b37;2_53159504_C_CACAC_b37	-0.220727539309564	0.136168878324171	1.7404340062717	0.610418479759699	0.150811966767151	0.173877860438067	0.402659425507443	0.941050079871949	0.426270806971776	0
ENSG00000069122.14	GPR116	46820248	46922680	6_46482513_G_T	46482513	G	TRUE	6_46482513_G_T_b37	1.59184877972348	0.52290936752679	0.52066198455509	0.223878124650517	1.90290905510619	0.755348943381577	0.632912970904484	0.87536530384796	0.690556608816156	0
ENSG00000069188.12	SDK2	71330522	71640228	17_71596643_G_A	71596643	G	A	17_71596643_G_A_b37	0.464282198671981	0.21525632899298	1.94105658130388	0.808173771135173	0.368757954764988	0.201531342292766	0.473945289573714	0.957995396138989	0.448271626552716	0
ENSG00000069275.12	NUCKS1	205681946	205719404	1_206487979_C_CAG	206487979	C	CAG	1_206487979_C_CAG_b37	0.78399684899091	0.270146463798865	1.94595400087496	0.816166808311736	0.697062613420485	0.253677372485519	0.513499619403293	0.957995396138989	0.486814207730036	0
ENSG00000069345.7	DNAJA2	46989298	47007699	16_46489385_A_T	46489385	A	TRUE	16_46489385_A_T_b37	1.48343284186035	0.472309719471522	0.782078166017072	0.269768878809337	0.344726546869424	0.198242702973792	0.612915313953855	0.885319900369189	0.446246595073563	0
ENSG00000069399.8	BCL3	45250961	45263301	19_44284652_T_TCCCTCCTCCCTCAGACCCAGGAGTCCAAGTCCCCAGTCCCTCCTCCCTCAGACCCACGAGTCCAAGCCCCCAGC	44284652	TRUE	TCCCTCCTCCCTCAGACCCAGGAGTCCAAGTCCCCAGTCCCTCCTCCCTCAGACCCACGAGTCCAAGCCCCCAGC	19_44284652_T_C_b37;19_44284652_T_TCCCTCCTCCCTCAGACCCAGGAGTCCAAGTCCCCAGTCCCTCCTCCCTCAGACCCACGAGTCCAAGCCCCCAGC_b37;19_44284652_T_*_b37;19_44284652_T_TCCCTCCTCCCTCAGACCCAGGAGTCCAAGCCCCCAGC_b37;19_44284652_T_TCCCTCCTCCCTCAGACCCACGAGTCCAAGCCCCCAGC_b37	0.577171095218091	0.232938339905528	1.82449092383376	0.67526141981138	0.93692358704152	0.302514573830526	0.49124907980867	0.947535424377704	0.517470165011543	0
ENSG00000069493.10	CLEC2D	9817564	9848413	12_9808721_G_T	9808721	G	TRUE	12_9808721_G_T_b37	-8.96444650087324	0.000928766845063565	1.27717247068608	0.395217991623035	-9.18026353545201	0.000826720291353755	0.0437038767323734	0.911553361604511	0.0437116655330027	2
ENSG00000069535.12	MAOB	43625857	43741693	X_44471762_CTTTTT_C	44471762	CTTTTT	C	X_44471766_TT_T_b37;X_44471765_TTT_T_b37;X_44471767_T_TT_b37;X_44471762_CTTTTT_C_b37;X_44471764_TTTT_T_b37	1.87443639672369	0.723076938349654	0.444225904637506	0.212285048260867	1.96733132725535	0.856567914224145	0.692299703885042	0.872855158855262	0.711159219782162	0
ENSG00000069667.11	RORA	60780482	61521518	15_61470808_A_G	61470808	A	G	15_61470808_A_G_b37	-4.24422352673059	0.0124598992798377	0.556950059575001	0.22964643078462	-3.2603532735086	0.0218165899716499	0.157546844456778	0.87536530384796	0.193810001542574	0
ENSG00000069696.6	DRD4	637292	640706	11_676004_C_T	676004	C	TRUE	11_676004_C_T_b37;11_676004_C_*_b37;11_676004_C_CGG_b37	1.91045622913066	0.764757959569939	1.52664003135169	0.491445473359594	1.53202867498999	0.493921937256813	0.702246287598023	0.928325513743304	0.610991981487253	0
ENSG00000069712.9	KIAA1107	92632541	92650280	1_92430467_AT_A	92430467	AT	A	1_92430468_TT_T_b37;1_92430469_T_TT_b37;1_92430467_ATT_A_b37;1_92430469_T_TTTT_b37	-2.12629537079761	0.0422216847435155	1.57380890455852	0.513863862796711	-1.98641851292882	0.0458684635643834	0.257249595014753	0.929659137838996	0.262096938840079	0
ENSG00000069943.5	PIGB	55611157	55647846	15_55616226_C_T	55616226	C	TRUE	15_55616226_C_T_b37;15_55616226_C_G_b37	0.924821498974097	0.299778667673389	1.98513944853903	0.902975157364315	0.814851794323204	0.276310409821096	0.533737279261195	0.963743776761023	0.500162876191089	0
ENSG00000069956.7	MAPK6	52244302	52358462	15_52887741_GA_G	52887741	GA	G	15_52887741_GA_G_b37;15_52887742_A_AA_b37;15_52887741_G_A_b37	1.9907481161008	0.923372282789088	1.94992706779817	0.822936414891939	1.9459533143945	0.816165661692881	0.738188083454167	0.957995396138989	0.704716950960194	0
ENSG00000069966.14	GNB5	52413116	52483566	15_52504142_T_C	52504142	TRUE	C	15_52504142_T_C_b37	1.95504730409675	0.832091034782732	0.634803164819459	0.242638851242328	1.94099341844299	0.808073024246954	0.719532512160472	0.878834712738019	0.702908048647214	0
ENSG00000069974.11	RAB27A	55495163	55611311	15_55169197_C_A	55169197	C	A	15_55169197_C_A_b37	0.0824420519079467	0.166126120772792	1.15755520075936	0.358698491892456	0.538344287931977	0.226666863301724	0.433247516353126	0.90554297688826	0.465787680932569	0
ENSG00000070018.4	LRP6	12268958	12419946	12_11821334_G_T	11821334	G	TRUE	12_11821334_G_T_b37;12_11821335_TT_T_b37;12_11821336_T_TT_b37;12_11821334_GTT_*_b37	-0.901767613027914	0.0884824762816401	1.26791291216523	0.392207517513368	-0.784219342578581	0.0951970721313095	0.343626586041924	0.911553361604511	0.343835647796661	0
ENSG00000070019.3	GUCY2C	14765575	14849519	12_14852299_A_G	14852299	A	G	12_14852299_A_G_b37	1.43347576951146	0.451643409775373	1.49197576006668	0.47599540056514	0.345744008017164	0.198380656305941	0.605094168472991	0.92633937577112	0.446310597323629	0
ENSG00000070081.11	NUCB2	17229699	17371521	11_17290219_C_CTT	17290219	C	CTT	11_17290220_T_TT_b37;11_17290220_T_TTT_b37;11_17290219_C_T_b37;11_17290219_CT_C_b37;11_17290220_T_TTTT_b37	0.618271942942329	0.239807015570736	1.89632285792641	0.747460762038229	0.351716661948558	0.19919273908046	0.496292806282868	0.956159668748776	0.446904331116575	0
ENSG00000070087.9	PFN2	149682690	149768575	3_149176378_A_G	149176378	A	G	3_149176378_A_G_b37	1.17108861912106	0.362587503548333	1.47491658926356	0.46868126219666	0.163105967443926	0.175315422327018	0.56805215804118	0.926186803586646	0.426576570799214	0
ENSG00000070159.9	PTPN3	112137745	112260590	9_111225412_T_C	111225412	TRUE	C	9_111225412_TATATATATACATATATATATATAC_T_b37;9_111225412_T_C_b37;9_111225412_TATATATATACATATATATATATAC_*_b37	-4.44647220668253	0.0111172876559501	-1.58547856481118	0.0582866260885078	-4.45497826785572	0.0110641897296255	0.150166097819799	0.717290186095492	0.145645299715863	0
ENSG00000070182.13	SPTB	65213001	65346601	14_64504362_G_T	64504362	G	TRUE	14_64504362_G_T_b37	0.595273558308463	0.2359338105011	1.93340543722138	0.796361200947787	-0.241769537514529	0.134327179494811	0.49405262064806	0.957757282424654	0.387728843438239	0
ENSG00000070190.8	DAPP1	100737989	100791311	4_101087087_T_A	101087087	TRUE	A	4_101087087_T_A_b37	-4.57860230353526	0.0103211905783025	1.64513451815787	0.551371737051067	-4.82851853731108	0.00897136457781272	0.145780825346825	0.933280370563735	0.129658753638859	0
ENSG00000070214.11	SLC44A1	108006902	108201452	9_108008675_G_C	108008675	G	C	9_108008675_G_C_b37;9_108008675_G_T_b37;9_108008675_G_*_b37	1.43530427881956	0.452374428120278	1.53961107620626	0.497442265220529	1.62077507379831	0.538018334849727	0.605387060605616	0.928991941690142	0.629342679318022	0
ENSG00000070366.9	SMG6	1963132	2207065	17_2966543_TA_T	2966543	TA	TRUE	17_2966543_TA_T_b37	1.03486672373833	0.325896932283736	-0.147897040132193	0.142765318960894	1.64866615391406	0.553359041637237	0.548344995668955	0.818921909852016	0.633899284276981	0
ENSG00000070367.11	EXOC5	57670517	57735726	14_57927383_T_A	57927383	TRUE	A	14_57927383_T_A_b37	0.0917771781753345	0.167160804170687	0.788666829491603	0.271068251529575	0.321564348426818	0.195132447351205	0.433902947302719	0.885339475277624	0.443889417307765	0
ENSG00000070371.11	CLTCL1	19166985	19279239	22_19280168_A_G	19280168	A	G	22_19280168_A_G_b37	1.93705017697539	0.80189294512767	-1.45327407619288	0.0631266076709811	1.70197571981544	0.585123678819731	0.713908428498852	0.726276453299152	0.642517644423631	0
ENSG00000070413.14	DGCR2	19023794	19109967	22_19894385_G_A	19894385	G	A	22_19894385_G_A_b37;22_19894385_G_GCA_b37	1.57922044533711	0.516548317764278	1.90435154849797	0.757115511873356	1.89724858074055	0.748552477879396	0.630701945971803	0.956159668748776	0.689747982810318	0
ENSG00000070444.10	MNT	2287353	2304412	17_2278064_T_G	2278064	TRUE	G	17_2278064_T_G_b37	1.79251112172687	0.648742755389036	1.22390699973312	0.378338708961183	1.12368162277107	0.349212032849529	0.673575992707122	0.91017381208779	0.548185621691954	0
ENSG00000070476.10	ZXDC	126156443	126194762	3_126202257_G_A	126202257	G	A	3_126202257_G_A_b37	1.30555451925625	0.40465641135341	1.79084765736957	0.647432601838588	0.81976845675149	0.277308862998568	0.589515221137502	0.945794800774657	0.500836124679345	0
ENSG00000070501.7	POLB	42195971	42229326	8_42186579_T_C	42186579	TRUE	C	8_42186579_T_C_b37	-4.66835297857779	0.00981398409930641	-11.29363840828	0.000266308175491303	0.136446716086311	0.172215259916094	0.142988432061583	0.185048360797548	0.424672109762546	0
ENSG00000070540.8	WIPI1	66417088	66453654	17_65618372_CA_C	65618372	CA	C	17_65618375_A_AA_b37;17_65618374_AA_A_b37;17_65618373_AAA_A_b37;17_65618372_C_A_b37;17_65618375_A_AAA_b37;17_65618372_CAAA_C_b37	1.87316903937017	0.721740705162216	1.96686361841375	0.855556033953751	1.89168017560974	0.742065160028547	0.691952749326005	0.960857783629038	0.688027645450548	0
ENSG00000070614.10	NDST1	149865380	149937773	5_148871500_T_G	148871500	TRUE	G	5_148871500_T_G_b37	1.31962419147681	0.409457345856885	1.93101316876732	0.792817704027636	1.33196847858244	0.413738751172318	0.591851736957367	0.957299034039339	0.579714708975214	0
ENSG00000070669.12	ASNS	97481429	97501854	7_97600785_T_C	97600785	TRUE	C	7_97600785_T_C_b37	1.9204029449088	0.777844213470044	1.61556415381028	0.535238755309118	1.99777448996247	0.962373503988352	0.706322903361611	0.931246211944319	0.73385542038648	0
ENSG00000070718.7	AP3M2	42010463	42029191	8_42010602_G_A	42010602	G	A	8_42010602_G_A_b37	0.550086683699647	0.228541862148925	-0.810455820917468	0.0936517623180029	-2.17398027402396	0.0410492578561172	0.48722614442584	0.773544813701234	0.24976435900023	0
ENSG00000070731.5	ST6GALNAC2	74559791	74583038	17_74583753_C_G	74583753	C	G	17_74583753_C_G_b37	1.36236574755344	0.424568769146116	1.78461437564715	0.642578560580493	0.857026018268698	0.285024786192432	0.594650626288123	0.945794800774657	0.504809568414467	0
ENSG00000070756.9	PABPC1	101698043	101735037	8_102610469_AT_A	102610469	AT	A	8_102610470_T_TT_b37;8_102610470_T_TTT_b37;8_102610469_AT_A_b37	0.858465543079092	0.285328322418323	1.59861361258936	0.526374135946807	0.525162780499159	0.224584037523138	0.524921358648346	0.929773374722344	0.464523235586277	0
ENSG00000070761.3	C16orf80	58147495	58163354	16_57148819_A_G	57148819	A	G	16_57148819_A_G_b37	1.99868868966314	0.971113302314756	1.99951535141508	0.982436201052811	1.9973408317428	0.958873615876602	0.747146013422865	0.965974732377762	0.732892669950784	0
ENSG00000070770.4	CSNK2A2	58191810	58231824	16_58255468_TTGTGTGTG_T	58255468	TTGTGTGTG	TRUE	16_58255470_GTGTGTGTG_G_b37;16_58255478_G_GTG_b37;16_58255468_TTGTGTGTGTG_T_b37;16_58255476_GTG_G_b37;16_58255478_G_GTGTG_b37	-0.331914654207594	0.126745896011098	0.747738561840606	0.263120994015353	0.338372321984707	0.197383701282199	0.391504069553414	0.883519625098682	0.446110824383085	0
ENSG00000070778.8	PTPN21	88932121	89021077	14_88758710_T_C	88758710	TRUE	C	14_88758710_T_C_b37	0.738240917168469	0.261318382693867	1.6667553255254	0.563754723610458	0.871929538223185	0.288187287366909	0.508862012003942	0.936184822485219	0.506952193060249	0
ENSG00000070831.11	CDC42	22379119	22419437	1_21650125_AAAAAT_A	21650125	AAAAAT	A	1_21650125_AAAAATAAAATAAAATAAAAT_A_b37;1_21650135_TAAAATAAAAT_T_b37;1_21650145_T_TAAAAT_b37;1_21650140_TAAAAT_T_b37;1_21650145_T_TAAAATAAAAT_b37	1.85528676164313	0.703639658431586	1.79337594604112	0.649426402669792	1.95340770976418	0.829102744520757	0.688940579524923	0.945794800774657	0.707823611961309	0
ENSG00000070882.8	OSBPL3	24836157	25021253	7_25897802_A_C	25897802	A	C	7_25897802_A_C_b37	1.92267424160559	0.780954713457672	0.401953075952861	0.206180209799351	1.99440827579338	0.94039147967144	0.706957512304923	0.869078532469711	0.72774497857602	0
ENSG00000071051.9	NCK2	106361353	106510730	2_106471327_C_A	106471327	C	A	2_106471327_C_A_b37	1.52603180520441	0.491167255434005	1.91220502406645	0.766999328918543	1.19217233061181	0.368763281265123	0.619559774681873	0.956159668748776	0.559779432820139	0
ENSG00000071073.8	MGAT4A	99235568	99347589	2_98662192_C_T	98662192	C	TRUE	2_98662192_C_T_b37	1.79963642331131	0.654427537320824	-3.46020680068523	0.0194543441919435	-0.0138269947747176	0.155871693695397	0.675055307779127	0.616333234647635	0.410217567848066	0
ENSG00000071189.17	SNX13	17830384	17980124	7_16970038_G_C	16970038	G	C	7_16970038_G_C_b37	1.46361344842353	0.463934126748446	1.85851282914518	0.706807016603993	1.44181827612692	0.454993782699272	0.608887645847167	0.950562386365332	0.597794247084273	0
ENSG00000071243.11	ING3	120590802	120617270	7_121080523_G_A	121080523	G	A	7_121080523_G_A_b37	1.07527886176285	0.336238401313098	-2.70018652776935	0.0301593440817063	-1.31838300441404	0.0685091808872789	0.554162421514455	0.65199229970521	0.300301232186793	0
ENSG00000071282.7	LMCD1	8543392	8609805	3_8807356_G_A	8807356	G	A	3_8807356_G_A_b37	-0.58740920693117	0.107716400119121	1.90211413008024	0.754381576148256	-0.816150527619811	0.0933199653268703	0.369483842670089	0.956159668748776	0.341553960236372	0
ENSG00000071539.9	TRIP13	892757	919472	5_601642_G_A	601642	G	A	5_601642_G_A_b37	1.83746835744387	0.686836310530519	0.245767990450531	0.185345593144132	1.98958771762	0.918724455603858	0.682913830506646	0.855472952696953	0.724685876116982	0
ENSG00000071553.12	ATP6AP1	153656977	153664862	X_152747816_T_A	152747816	TRUE	A	X_152747816_T_A_b37	1.24465440540666	0.384789043420258	1.03004102766181	0.324690411290881	-0.218699998025613	0.13634782622568	0.580448684164655	0.898263825977072	0.389001663796676	0
ENSG00000071859.10	FAM50A	153672472	153679002	X_153669769_C_T	153669769	C	TRUE	X_153669769_C_T_b37;X_153669769_C_G_b37	1.74055064609388	0.610498708586268	1.97879023600717	0.884208965268013	1.69828428172332	0.582808813479282	0.662456536588947	0.960945395562835	0.642496465646082	0
ENSG00000071889.12	FAM3A	153733349	153744566	X_153744745_G_A	153744745	G	A	X_153744745_G_A_b37	1.4239612651736	0.447869212725907	1.78658481972161	0.644103688434788	0.881677759940885	0.290280006048935	0.604767964151586	0.945794800774657	0.508804992635699	0
ENSG00000071894.10	CPSF1	145618443	145634753	8_145621556_A_G	145621556	A	G	8_145621556_A_G_b37	1.64189028939927	0.549557932594184	1.25842626698045	0.389157221242045	0.866738552808101	0.287080734040703	0.641992371305967	0.911553361604511	0.506113766314809	0
ENSG00000071909.14	MYO3B	171034654	171511681	2_171006361_CGTCTGAGAAGTGAGGAGACCCTCTGCCTGGCAACCGCCCT_C	171006361	CGTCTGAGAAGTGAGGAGACCCTCTGCCTGGCAACCGCCCT	C	2_171006361_CGTCTGAGAAGTGAGGAGACCCTCTGCCTGGCAACCGCCCT_C_b37	1.42131075994735	0.446826556079727	1.68070700162866	0.572032837096917	1.68069448265055	0.572025302759973	0.604279967313576	0.937383362769289	0.639481932274204	0
ENSG00000071967.7	CYBRD1	172378756	172414643	2_172381340_A_T	172381340	A	TRUE	2_172381340_A_T_b37	1.98786150903493	0.912270731403042	1.88726797740082	0.737054950167626	1.93698288466157	0.801789291246593	0.736611538451487	0.955742574664394	0.70124797644386	0
ENSG00000071991.4	CDH19	64168319	64271375	18_64658732_C_CAAAAAAAAAAAAAA	64658732	C	CAAAAAAAAAAAAAA	18_64658732_C_CAAAAAAA_b37;18_64658732_C_CAAAAAAAAAAAAAAA_b37;18_64658732_C_CAAAAAAAAAAAAAA_b37;18_64658732_C_CAAAAAAAAAAAAA_b37;18_64658732_C_CAAAAAAAA_b37;18_64658732_C_CAAAAAAAAAAAA_b37	0.294552490377555	0.19157709982233	1.15190497365256	0.357091804714042	1.09289986848239	0.340885011710823	0.456227797728232	0.90554297688826	0.543075351054846	0
ENSG00000072042.8	RDH11	68143517	68162531	14_68069784_G_GTTTGTTTTGTTTTGT	68069784	G	GTTTGTTTTGTTTTGT	14_68069784_G_GTTTGTTTTGT_b37;14_68069784_G_GTTTGTTTTGTTTTGT_b37;14_68069784_G_GTTTGT_b37	0.4254173409347	0.209542746658432	1.91423368342316	0.769630029622682	-0.0635433816307795	0.150859014627485	0.470996235262691	0.956159668748776	0.405041544881653	0
ENSG00000072062.9	PRKACA	14202499	14228896	19_14688725_G_A	14688725	G	A	19_14688725_G_A_b37	0.916148168165364	0.297837470234082	0.682099030413838	0.250969108700814	1.31892884443823	0.409218119456297	0.532658443698525	0.881918094290196	0.57805573072956	0
ENSG00000072110.9	ACTN1	69340859	69446157	14_69396103_A_G	69396103	A	G	14_69396103_A_G_b37	1.29017774322301	0.399502824649308	0.534580339913191	0.226069760926502	1.74724946166339	0.615144963370261	0.589015190309942	0.87536530384796	0.653583235154734	0
ENSG00000072134.11	EPN2	19118927	19240028	17_19092957_T_C	19092957	TRUE	C	17_19092957_T_C_b37	1.52558198909514	0.490961667440856	1.01857887106689	0.321848204005748	-0.232548700610778	0.135130779623611	0.619559774681873	0.898131434539575	0.388425702934418	0
ENSG00000072135.8	PTPN18	131113579	131132982	2_131252619_A_C	131252619	A	C	2_131252619_A_C_b37	-0.245104543463185	0.134037849341425	1.02840663916732	0.324283120567308	0.417264884039923	0.208367161622573	0.399773391912129	0.898131434539575	0.452022570149361	0
ENSG00000072163.14	LIMS2	128395955	128439360	2_128684961_CA_C	128684961	CA	C	2_128684962_AA_A_b37;2_128684963_A_AA_b37;2_128684961_CAA_C_b37;2_128684963_A_AAA_b37;2_128684961_C_A_b37	0.856400330157612	0.284892982129373	0.844803501043089	0.282463976536282	1.43694426956881	0.453031655846555	0.524825556846666	0.88713915557553	0.596724664740074	0
ENSG00000072210.14	ALDH3A2	19551448	19580911	17_19370076_C_CA	19370076	C	CA	17_19370076_C_A_b37;17_19370077_A_AA_b37;17_19370076_CA_C_b37	0.614292449998629	0.239131331275977	1.99949395248677	0.982052701697388	0.374730223358256	0.202358555250658	0.496215201161105	0.965974732377762	0.448341030532075	0
ENSG00000072274.8	TFRC	195754053	195809060	3_195707059_A_C	195707059	A	C	3_195707059_A_T_b37;3_195707059_A_C_b37	-0.416929127527055	0.120030023143134	1.98372183573201	0.898476682690569	-1.26756444775037	0.0706624589266581	0.384481038111204	0.962972484246491	0.30611624141964	0
ENSG00000072364.8	AFF4	132211070	132299326	5_132544999_G_C	132544999	G	C	5_132544999_G_C_b37	1.97998032440591	0.887482146206472	1.98310043035235	0.896567736246402	1.98487455405166	0.902118539108071	0.730620212881095	0.96285644790506	0.720991139070745	0
ENSG00000072415.4	MPP5	67707825	67802536	14_66854685_T_C	66854685	TRUE	C	14_66854685_T_C_b37	0.659975417114765	0.247029633019342	0.274629678375277	0.189003231778588	1.32691313212422	0.411977450170397	0.499868438962741	0.855930416107604	0.579386962782566	0
ENSG00000072422.12	RHOBTB1	62629195	62761198	10_62628075_T_A	62628075	TRUE	A	10_62628075_T_A_b37	1.29082981224815	0.399719427149093	0.374840132873715	0.20237381611239	1.5983201403144	0.52622298020271	0.589015190309942	0.867705859488662	0.625544191012257	0
ENSG00000072501.13	SMC1A	53401069	53449677	X_53719770_GCA_G	53719770	GCA	G	X_53719786_ACA_A_b37;X_53719788_A_ACA_b37;X_53719784_ACACA_A_b37;X_53719788_A_ACACA_b37;X_53719788_A_ACACACA_b37;X_53719770_GCACACACACACACACACA_*_b37	1.2720544923468	0.393549941067698	0.197310199342155	0.179387650954742	1.793784508812	0.649749973814696	0.585345143075366	0.851218355562913	0.663362641036028	0
ENSG00000072506.8	HSD17B10	53458205	53461320	X_53380543_C_A	53380543	C	A	X_53380543_C_A_b37	-2.17123379702866	0.0411158483505504	1.83685876732034	0.686280773617963	-4.32432119163332	0.0119093065376888	0.254411206199016	0.947535424377704	0.148811748977844	0
ENSG00000072518.16	MARK2	63606399	63678491	11_62633592_CT_C	62633592	CT	C	11_62633595_T_TT_b37;11_62633594_TT_T_b37;11_62633593_TTT_T_b37;11_62633592_CTTT_C_b37	-3.83657540755371	0.0156963483183534	1.63830983339039	0.547569055406203	-4.2512545747943	0.0124105376254539	0.174011790467341	0.932937146969529	0.152033450809458	0
ENSG00000072682.14	P4HA2	131527530	131631008	5_131627832_G_GA	131627832	G	GA	5_131627832_G_GA_b37;5_131627832_G_GAA_b37;5_131627832_G_GAAA_b37;5_131627832_G_A_b37;5_131627832_G_GAAAA_b37	-0.498087652554204	0.113984632185207	1.04349026955788	0.328067818071779	0.0448225880145401	0.162030026022504	0.376539345290349	0.898344106661705	0.415910859324981	0
ENSG00000072736.14	NFATC3	68118653	68263162	16_68140639_T_G	68140639	TRUE	G	16_68140639_T_G_b37	0.714308872316451	0.256843542008709	1.08083029148384	0.337693074167516	-1.2256667668662	0.072492269304901	0.50656503763337	0.902465796468851	0.309512754661562	0
ENSG00000072756.12	TRNT1	3168599	3192563	3_3188362_A_G	3188362	A	G	3_3188362_A_G_b37	0.784487862821379	0.270243198406296	0.0385882302502978	0.161362412691308	1.63098421219684	0.54354123743387	0.513499619403293	0.839230867771184	0.631485132581319	0
ENSG00000072778.15	ACADVL	7120443	7128592	17_8076911_A_G	8076911	A	G	17_8076911_A_G_b37	1.71648783065302	0.594408402509132	1.88095364702713	0.730071106882421	1.78101931992114	0.639817688913739	0.657453747032399	0.954096803999375	0.66051613959086	0
ENSG00000072832.10	CRMP1	5749810	5894785	4_5882033_G_C	5882033	G	C	4_5882033_G_C_b37	-2.2960964757126	0.0381999565065842	1.73069601681436	0.603799048752815	-4.39183244354194	0.0114646618193621	0.24701033148518	0.940221562440785	0.148619249574179	0
ENSG00000072840.8	EVC	5712923	5830772	4_6088242_T_C	6088242	TRUE	C	4_6088242_T_C_b37	-1.59219953769707	0.05805136013338	1.9995370996935	0.982834743761353	-1.75726901294706	0.0525783884844831	0.29162997837327	0.965974732377762	0.273196272812364	0
ENSG00000072858.6	SIDT1	113251142	113348425	3_113251079_G_A	113251079	G	A	3_113251079_G_A_b37	-7.69134028964663	0.00185138447894228	1.97704597618826	0.879576693279332	-10.6128163567266	0.000383110830427298	0.0654276943348462	0.960945395562835	0.0288753412748598	2
ENSG00000072952.14	MRVI1	10594637	10715535	11_10989305_A_AT	10989305	A	AT	11_10989305_AT_A_b37;11_10989306_T_TT_b37;11_10989306_T_TTT_b37	1.99671556863245	0.954298287488254	1.84392889159517	0.692799817902202	1.98533110821131	0.903599789561436	0.744077188964808	0.948595252428289	0.721261650656144	0
ENSG00000072954.2	TMEM38A	16771937	16800840	19_17505196_T_G	17505196	TRUE	G	19_17505196_T_G_b37	1.92964086354846	0.790814594033204	1.9384459985356	0.804056425225134	1.84091291200207	0.689998406913397	0.710100534876199	0.957995396138989	0.673836021245418	0
ENSG00000072958.4	AP1M1	16308388	16346160	19_17324948_C_T	17324948	C	TRUE	19_17324951_TT_T_b37;19_17324950_TTT_T_b37;19_17324948_C_T_b37;19_17324952_T_TT_b37;19_17324948_CTTTT_C_b37	1.78450895976971	0.642497207731077	1.95314834265878	0.828635096334609	1.74775853713572	0.61550119808821	0.67103905311304	0.957995396138989	0.653703756648962	0
ENSG00000073008.10	PVR	45147097	45166850	19_45158751_GT_G	45158751	GT	G	19_45158751_GT_G_b37	1.02325531046495	0.323003813496498	1.08732302867634	0.339405135781017	1.42046632454549	0.446495163326452	0.546537973941866	0.902465796468851	0.593188303456695	0
ENSG00000073060.11	SCARB1	125261401	125367214	12_125264620_C_T	125264620	C	TRUE	12_125264620_C_T_b37	1.79364954237781	0.649643041153449	1.22651105943874	0.37913988005126	1.54388652208218	0.499445968061639	0.673734412328573	0.910702271897774	0.614683286427933	0
ENSG00000073067.9	CYP2W1	1022834	1029276	7_1094508_T_C	1094508	TRUE	C	7_1094508_T_C_b37	1.55128318178754	0.502944947609644	0.387345122274837	0.204119009324925	1.96261908752967	0.846691574010736	0.624254226316904	0.869078532469711	0.710002973440263	0
ENSG00000073111.9	MCM2	127317065	127341276	3_126403776_G_GCAAAAGTA	126403776	G	GCAAAAGTA	3_126403776_G_GCAAAAGTA_b37	1.63496353468372	0.545722329803183	1.99954500451349	0.982981915603863	1.45341645739086	0.459717026686411	0.640761825376563	0.965974732377762	0.599335003717883	0
ENSG00000073146.11	MOV10L1	50528307	50600119	22_50524285_C_T	50524285	C	TRUE	22_50524285_C_T_b37	0.96248944983995	0.30840115968527	1.99675268275541	0.954556955137372	0.668578671217119	0.24855251927055	0.5382101739318	0.965216655738624	0.483187703418209	0
ENSG00000073331.13	ALPK1	113206664	113363776	4_113335844_C_A	113335844	C	A	4_113335844_C_A_b37	1.51373228974057	0.485596934089368	1.93282423558367	0.795494140967302	1.49052912362254	0.475367999391797	0.617844078175299	0.957757282424654	0.603633087412653	0
ENSG00000073417.10	PDE8A	85523670	85682376	15_85635559_G_GT	85635559	G	GT	15_85635559_G_T_b37;15_85635559_G_GT_b37	1.19737959805184	0.370311065437484	-1.45031120113731	0.0632398617569183	1.92424984158129	0.783141486161935	0.572852040812111	0.726276453299152	0.696897989253228	0
ENSG00000073464.7	CLCN4	10125023	10205700	X_10124850_G_C	10124850	G	C	X_10124850_G_C_b37	-21.3893517626659	1.32308903317905e-06	-4.96634534240548	0.00830569609059501	-16.4165426151483	1.77510220973092e-05	0.000602929523886	0.520830054407787	0.00343598949923515	2
ENSG00000073536.13	NLE1	33455771	33469334	17_32508254_G_A	32508254	G	A	17_32508254_G_A_b37	1.60266252737756	0.528467510163424	-2.58708058676802	0.0322138393637418	-0.211458499700939	0.136989103892134	0.635576656693061	0.654958599233943	0.390148527335255	0
ENSG00000073584.14	SMARCE1	38781213	38804760	17_38763200_C_G	38763200	C	G	17_38763200_C_G_b37	1.98001064588334	0.887566820681473	1.95756409828573	0.83679109765063	1.9430674745563	0.811411596099909	0.730620212881095	0.959698379896815	0.703663160904462	0
ENSG00000073605.14	GSDMB	38060847	38076107	17_39073513_A_G	39073513	A	G	17_39073513_A_G_b37	1.14083943621017	0.353973708471887	-3.92804668134386	0.0149017508292975	1.99430126573588	0.939824884432901	0.563900577493546	0.583484767297087	0.727603034009296	0
ENSG00000073614.7	KDM5A	389294	498620	12_570134_A_G	570134	A	G	12_570134_A_G_b37	1.56148400988604	0.507839594739126	1.22290991485761	0.378032575223669	0.378120589151422	0.202829929584656	0.626712071610491	0.91017381208779	0.448837771952996	0
ENSG00000073670.9	ADAM11	42836398	42859214	17_42668533_A_ATG	42668533	A	ATG	17_42668533_A_ATG_b37	-1.22894085638245	0.0723474652699252	1.93940701252609	0.805561142655167	-2.6370148806518	0.0312893830264447	0.316205868936115	0.957995396138989	0.22622096414319	0
ENSG00000073711.6	PPP2R3A	135684514	135866733	3_134923749_TGG_T	134923749	TGG	TRUE	3_134923751_GTA_A_b37;3_134923749_TGGTA_*_b37;3_134923749_TGGTA_T_b37	1.3180489473109	0.408915694742768	0.437028358736825	0.211230644781653	-0.522456448230969	0.11223562661295	0.591851736957367	0.872783605729024	0.365684280649518	0
ENSG00000073712.9	FERMT2	53323985	53419153	14_52343358_A_T	52343358	A	TRUE	14_52343358_A_T_b37	0.312174185381764	0.193887822768845	1.56683549240506	0.510440243928656	0.0860100391000742	0.166520720114624	0.458920982430395	0.929068621915622	0.419969110540009	0
ENSG00000073734.8	ABCB11	169779447	169887832	2_169821369_T_C	169821369	TRUE	C	2_169821369_T_C_b37	-4.52694315633744	0.0106252404521646	-0.345489321891364	0.125646102508383	-5.46330724030213	0.00629692140862044	0.147429794197776	0.793515653492873	0.112668486397046	0
ENSG00000073849.10	ST6GAL1	186648273	186796341	3_186591647_GTCTCTGCCAGGCCGCCCA_G	186591647	GTCTCTGCCAGGCCGCCCA	G	3_186591647_GTCTCTGCCAGGCCGCCCA_G_b37	-0.633068449682696	0.104659274403336	1.68875163595249	0.576915147750675	-0.851906588473184	0.09126564498701	0.3648565305048	0.937596951549835	0.338840296868628	0
ENSG00000073910.15	FRY	32605436	32870794	13_32527529_A_G	32527529	A	G	13_32527529_A_G_b37	1.54589785328426	0.500393320265068	1.33674252606124	0.415412282595603	1.83756821214092	0.686927426367164	0.623502856530175	0.914748248984025	0.672872541728413	0
ENSG00000073921.13	PICALM	85668726	85780924	11_85804432_G_A	85804432	G	A	11_85804432_G_A_b37	1.99181887673808	0.927929973299235	0.791102248745801	0.271550529349168	1.827837084576	0.678196666900307	0.738817817927587	0.886654174818868	0.670398339320026	0
ENSG00000074047.16	GLI2	121493198	121750229	2_121670398_T_C	121670398	TRUE	C	2_121670398_T_C_b37	1.4286337229014	0.449716504516986	1.90530701903526	0.758293690383928	1.45753228255398	0.461411819898989	0.604831914308516	0.956159668748776	0.599335003717883	0
ENSG00000074071.9	MRPS34	1821890	1823156	16_864097_A_G	864097	A	G	16_864097_A_G_b37	0.196383645657988	0.179275909415282	-5.1719791962862	0.00740510322985549	1.76903805546885	0.630811476689379	0.443881324856967	0.513180512426955	0.656791346558019	0
ENSG00000074201.4	CLNS1A	77225980	77348850	11_78274325_G_T	78274325	G	TRUE	11_78274325_G_T_b37	0.340605925425734	0.197685154547538	1.95379182099987	0.829797820475367	0.0855681156417631	0.166471787704326	0.461973353389542	0.958133020918478	0.419969110540009	0
ENSG00000074211.9	PPP2R2C	6322304	6565327	4_5795710_G_A	5795710	G	A	4_5795710_G_A_b37	-4.6333902558149	0.0100084597244948	0.170328677116231	0.176166372116593	-3.85214257496227	0.0155580979309485	0.144040216728634	0.848746568497045	0.172086545055629	0
ENSG00000074219.9	TEAD2	49843851	49865714	19_49283494_T_C	49283494	TRUE	C	19_49283494_T_C_b37	-13.0929554638305	0.000102344500563672	0.015081962318618	0.158873259064358	-10.5343982068682	0.00039952826723657	0.0126589461646849	0.837663519321125	0.029461814401994	2
ENSG00000074317.6	SNCB	176047084	176057530	5_176053622_G_A	176053622	G	A	5_176053622_G_A_b37	1.81145894213842	0.664133666283028	1.62630071673038	0.540994714582799	1.93585379878664	0.800058801619781	0.678015332133417	0.932937146969529	0.700741917046886	0
ENSG00000074410.9	CA12	63613576	63674360	15_63631169_C_T	63631169	C	TRUE	15_63631169_C_T_b37	0.381010381317083	0.203232728392247	0.546082038422128	0.227900321427495	-1.91315580179685	0.0479095531539748	0.465906233925899	0.87536530384796	0.264621351731609	0
ENSG00000074660.11	SCARF1	1537151	1549041	17_828226_A_C	828226	A	C	17_828226_A_C_b37	0.596345144341967	0.236112585987186	1.7726190493006	0.633472650956631	-0.79262907751513	0.0946987444638517	0.49405262064806	0.944841962341837	0.342833795327193	0
ENSG00000074695.5	LMAN1	56995054	57027194	18_57918813_A_T	57918813	A	TRUE	18_57918813_A_T_b37;18_57918813_A_*_b37	-0.00717253129914752	0.15655686185105	1.08571155672735	0.338979123145035	-1.06803881138171	0.0798457438897031	0.424918270278124	0.902465796468851	0.321390766711798	0
ENSG00000074696.8	PTPLAD1	65822755	65870687	15_66094620_AAAAATATAT_A	66094620	AAAAATATAT	A	15_66094620_AAAAATATAT_A_b37;15_66094629_T_AAAATATAT_b37;15_66094620_AAAAATATAT_*_b37	1.61511631926624	0.535001092353503	1.91072164183606	0.765096586039352	1.73264658609332	0.605112675279006	0.637206910686101	0.956159668748776	0.650355003613736	0
ENSG00000074706.9	IPCEF1	154475630	154677926	6_154727019_GTAGA_G	154727019	GTAGA	G	6_154727019_GTAGA_G_b37	-2.1239851969649	0.0422793710288814	1.90260250844722	0.75497538491123	-2.94518734043049	0.0261634032462353	0.257249595014753	0.956159668748776	0.209624533974459	0
ENSG00000074800.9	ENO1	8921060	8939308	1_9884399_T_G	9884399	TRUE	G	1_9884399_T_G_b37	0.490796526414442	0.219260669472779	1.95013578351404	0.82329971576795	0.412302954942106	0.207655470625271	0.477229233157831	0.957995396138989	0.452022570149361	0
ENSG00000074842.3	C19orf10	4641385	4670382	19_4571867_C_A	4571867	C	A	19_4571867_C_A_b37	1.96357210277461	0.848634545370814	0.697256626275248	0.253712722270245	1.75983305068917	0.624085561187997	0.722034817509385	0.881918094290196	0.654887930917981	0
ENSG00000074964.12	ARHGEF10L	17866329	18024369	1_18925996_T_G	18925996	TRUE	G	1_18925996_T_A_b37;1_18925996_T_G_b37	1.86624520697592	0.714570271557568	1.78422859375337	0.642280957831318	1.93647402380793	0.801007363615597	0.690867019972112	0.945794800774657	0.700996013299512	0
ENSG00000074966.6	TXK	48068409	48136273	4_48139565_C_A	48139565	C	A	4_48139565_C_A_b37	-2.24813574378049	0.0392934422018988	-2.15537720841735	0.0415025288421004	0.123127333249613	0.170690015665805	0.250374687831283	0.674588889622067	0.423740928378575	0
ENSG00000075035.5	WSCD2	108523247	108644314	12_107848652_T_C	107848652	TRUE	C	12_107848652_T_C_b37	1.53176788947439	0.493801606562185	1.98230474585671	0.894174787645244	1.5187372682999	0.487850907130765	0.619992345491607	0.96285644790506	0.609307765292701	0
ENSG00000075073.10	TACR2	71163658	71176623	10_71168561_G_A	71168561	G	A	10_71168561_GCCCCCGTCCCA_G_b37;10_71168561_G_A_b37;10_71168561_G_C_b37;10_71168572_A_GTCCCACCCCCGTCCCA_b37;10_71168561_GCCCCCGTCCCA_*_b37	0.260739386858404	0.18723253921398	1.97064866206438	0.863970329704428	-0.0199622855166126	0.155242997305826	0.452318559561149	0.960857783629038	0.409961272149295	0
ENSG00000075089.5	ACTR6	100592899	100635643	12_99626156_T_C	99626156	TRUE	C	12_99626156_T_C_b37	-0.131876600262785	0.144264042705882	1.82342521370765	0.674333491047461	-0.76994196127589	0.09604964384815	0.412917986739341	0.947535424377704	0.345282811343959	0
ENSG00000075131.5	TIPIN	66628543	66679084	15_66690490_C_T	66690490	C	TRUE	15_66690490_C_T_b37	1.31499196860409	0.407867542277086	1.53931708052551	0.497304982725581	0.16421966308053	0.17544632389035	0.590640884261477	0.928991941690142	0.426675281525515	0
ENSG00000075151.15	EIF4G3	21132962	21503377	1_21516090_A_G	21516090	A	G	1_21516090_A_G_b37	-10.7590735033814	0.000354286340065225	-1.32673169363329	0.0681621976079659	-8.49962340792922	0.00119398876909252	0.0255188664611248	0.74044495725855	0.0503419474608687	2
ENSG00000075218.14	GTSE1	46692637	46726707	22_46789023_C_G	46789023	C	G	22_46789023_C_G_b37	-4.9605118563336	0.00833281908081996	-3.45000484814477	0.0195682724053076	-3.4763933887084	0.0192749887045472	0.132868858838841	0.616333234647635	0.183621462659419	0
ENSG00000075234.12	TTC38	46663857	46689905	22_46688208_C_A	46688208	C	A	22_46688208_C_A_b37	0.733849605410342	0.260490107451722	-3.86796182978037	0.0154188935847238	1.82276744962996	0.67376240984324	0.508684923880311	0.583484767297087	0.669807509280651	0
ENSG00000075239.9	ACAT1	107992242	108018503	11_108005215_C_G	108005215	C	G	11_108005215_C_G_b37	1.25791525423301	0.388993877062292	-0.0963136313957875	0.147654754424605	1.84898368871791	0.697566020722761	0.582802160215146	0.822429802865848	0.674894292447135	0
ENSG00000075240.12	GRAMD4	46971908	47075688	22_47019867_T_C	47019867	TRUE	C	22_47019867_T_C_b37	-8.0643022880231	0.00151169802616786	-5.14009095552069	0.00753793356804465	-4.3659508737444	0.0116330740184528	0.059505250915941	0.513180512426955	0.148738091544731	1
ENSG00000075292.14	ZNF638	71503690	71662199	2_70540245_G_A	70540245	G	A	2_70540245_G_A_b37	0.603918273744057	0.237380720568409	0.406101285291243	0.20676999946434	1.11026257081494	0.345548472013273	0.495007035849232	0.869078532469711	0.546213625547206	0
ENSG00000075340.18	ADD2	70834749	70995357	2_71155572_A_G	71155572	A	G	2_71155572_A_G_b37	1.05032515393191	0.329802076253451	1.21118296500003	0.374458067966884	1.47090264821577	0.466986598895767	0.550272389861468	0.907499522021203	0.600403327340762	0
ENSG00000075399.8	VPS9D1	89773541	89787394	16_89792827_C_A	89792827	C	A	16_89792827_C_A_b37	1.99388975742363	0.937694384086687	0.318651225998337	0.194745328553686	1.57091934750588	0.512440403155702	0.740902569304011	0.862566255711376	0.61950313221785	0
ENSG00000075413.13	MARK3	103851728	103970168	14_103981849_T_G	103981849	TRUE	G	14_103981849_T_G_b37	1.26922668101952	0.392632640516436	-2.49358344640382	0.0340222903331613	-1.50996726109611	0.061000661007058	0.585345143075366	0.661776725306479	0.287831601824134	0
ENSG00000075415.8	SLC25A3	98987368	98995946	12_98978113_G_A	98978113	G	A	12_98978113_G_A_b37	-3.60929067445818	0.0178654935082119	-3.9502960036034	0.0147148150475875	-0.430834081722423	0.118969581516422	0.181038344742336	0.583484767297087	0.37260263031203	0
ENSG00000075420.8	FNDC3B	171757417	172119455	3_172459286_A_ATTT	172459286	A	ATTT	3_172459286_A_ATTT_b37;3_172459286_A_ATATTT_b37;3_172459286_A_T_b37;3_172459286_A_ATAT_b37;3_172459286_A_ATT_b37;3_172459286_A_ATTTT_b37	1.24636739961966	0.385328559471427	0.766249300261734	0.266678854391915	-0.154978666755824	0.142108417120039	0.580626240458546	0.883519625098682	0.394749253598618	0
ENSG00000075539.9	FRYL	48499377	48782339	4_49064286_C_G	49064286	C	G	4_49064286_C_G_b37	1.95602513684889	0.833900386651897	1.87622701295822	0.724977868871864	1.99105365778519	0.924644380743602	0.71999740614963	0.952948194772377	0.725040630121433	0
ENSG00000075568.12	TMEM131	98372798	98612388	2_98181957_T_C	98181957	TRUE	C	2_98181957_T_C_b37	0.956715777773752	0.307058876995549	1.73513141971193	0.60679493141629	1.17398450319524	0.363427225921757	0.537510509015145	0.940699694262586	0.55700385647913	0
ENSG00000075702.12	WDR62	36545782	36596008	19_36528245_TACACAC_T	36528245	TACACAC	TRUE	19_36528251_C_CAC_b37;19_36528251_C_CACAC_b37;19_36528245_TACACAC_T_b37;19_36528249_CAC_C_b37;19_36528247_CACAC_C_b37;19_36528251_C_CAC_b37	1.99778147510483	0.9624325552557	1.99574257394033	0.947975784110262	1.99924698327322	0.978107877445623	0.745207939457212	0.965216655738624	0.737990711340194	0
ENSG00000075711.16	DLG1	196769430	197026171	3_197393713_C_G	197393713	C	G	3_197393713_C_G_b37	1.39779725038898	0.437738809394413	1.93762503600237	0.802780841245358	1.20418835934879	0.372348577786728	0.600026615810521	0.957995396138989	0.561880336768095	0
ENSG00000075790.6	BCAP29	107220421	107269615	7_107216738_C_T	107216738	C	TRUE	7_107216738_C_T_b37;7_107216738_C_G_b37	0.121427544581593	0.170496486222245	-0.223183859000983	0.135952439195655	1.20681315644902	0.373138230258562	0.435915564668885	0.805273591899263	0.562234438804775	0
ENSG00000075826.12	SEC31B	102246398	102289628	10_102194818_A_T	102194818	A	TRUE	10_102194818_A_T_b37	0.213636762191982	0.181369894812193	1.76426319640996	0.627302319683419	-0.84869885740477	0.0914479200456898	0.445847189000035	0.943631162276215	0.339337425657356	0
ENSG00000075856.7	SART3	108916356	108955176	12_109837396_C_CA	109837396	C	CA	12_109837398_AAAAA_A_b37;12_109837402_A_AA_b37;12_109837397_AAAAAA_A_b37;12_109837396_CAAAAAA_C_b37;12_109837402_A_AAA_b37;12_109837399_AAAA_A_b37	-0.520876521693708	0.112348120841604	1.91615986157012	0.772159286586019	-0.922483092785342	0.0873533461302715	0.375140867077537	0.956159668748776	0.332022373207421	0
ENSG00000075914.8	EXOSC7	45016732	45077558	3_44854476_C_A	44854476	C	A	3_44854477_AA_A_b37;3_44854476_C_A_b37;3_44854478_A_AA_b37;3_44854478_A_AA_b37;3_44854476_CAA_C_b37	1.37578374268332	0.429484799962093	1.93952420716323	0.805745504861111	1.37610049200543	0.429601884859918	0.596392846372167	0.957995396138989	0.586042266525111	0
ENSG00000075975.11	MKRN2	12598512	12625212	3_12595847_TC_T	12595847	TC	TRUE	3_12595847_TC_T_b37	1.98057586392724	0.889157382974157	1.40353574642631	0.439930262333108	1.96218641505902	0.845817941069486	0.731246574396362	0.922124246686647	0.710002973440263	0
ENSG00000076003.4	MCM6	136597195	136633996	2_136636813_ACT_A	136636813	ACT	A	2_136636813_ACT_A_b37	1.53124443837692	0.493560226097166	1.98128016397573	0.891172717488679	1.30093534900698	0.403098163642368	0.619992345491607	0.962442705301322	0.577080926345027	0
ENSG00000076043.5	REXO2	114310107	114321001	11_113401565_C_CT	113401565	C	CT	11_113401566_TTT_T_b37;11_113401567_TT_T_b37;11_113401568_T_TT_b37;11_113401565_CTTT_C_b37	1.08568428241847	0.338971919027459	1.33476303817542	0.414717164198036	1.02917593476468	0.324474745383874	0.556577695180613	0.914748248984025	0.532880131287673	0
ENSG00000076201.10	PTPN23	47422500	47454931	3_47577347_C_CT	47577347	C	CT	3_47577347_C_CT_b37	-4.16111953572181	0.013058853044172	-1.22235681931897	0.0726389752439123	-4.18768097658131	0.0128642656048971	0.159022511892864	0.753160169981149	0.155041147911485	0
ENSG00000076248.6	UNG	109535378	109548797	12_109819727_A_T	109819727	A	TRUE	12_109819727_A_T_b37	-2.0268752254558	0.0447808107373393	1.62954983165446	0.54275899004072	-4.79498935641027	0.00914140683685851	0.262658068034765	0.932937146969529	0.130386092840594	0
ENSG00000076258.5	FMO4	171283346	171311223	1_171281278_G_C	171281278	G	C	1_171281278_G_C_b37	1.54131655008314	0.498239908153201	0.770513549997531	0.267506934562529	1.90858958220474	0.762391700930592	0.622495703353212	0.883833995158227	0.692239634659749	0
ENSG00000076344.11	RGS11	318299	325980	16_325647_CGGGCCGGGGA_C	325647	CGGGCCGGGGA	C	16_325657_AGGGCCGGGGA_A_b37;16_325647_CGGGCCGGGGAGGGCCGGGGA_*_b37;16_325647_CGGGCCGGGGAGGGCCGGGGA_C_b37	0.278231359975507	0.18946554127449	1.98467116994084	0.901465989009597	-0.348970245306873	0.125365796510616	0.454472900864774	0.963488541525182	0.377127039496221	0
ENSG00000076554.11	TPD52	80870570	81143467	8_81052934_T_C	81052934	TRUE	C	8_81052934_T_C_b37	-2.06535118238571	0.0437715824910831	-0.378354442071895	0.123027079236922	-0.662448211975516	0.102742485523601	0.261005161601135	0.791548811770922	0.353139525843829	0
ENSG00000076604.10	TRAF4	27071001	27077974	17_26754045_C_CA	26754045	C	CA	17_26754045_CA_C_b37;17_26754046_A_AA_b37;17_26754045_C_A_b37	-3.13208537454784	0.0234874919200972	1.62055011565371	0.537897796042997	-3.52881896248346	0.0187057276432111	0.205077539236074	0.932101307344352	0.181658679573335	0
ENSG00000076662.5	ICAM3	10444451	10450499	19_9627228_T_C	9627228	TRUE	C	19_9627228_T_C_b37	1.170632111548	0.362455374338535	1.89979822700616	0.751587632818172	0.992659755156637	0.315540878271764	0.56805215804118	0.956159668748776	0.526481827579755	0
ENSG00000076706.10	MCAM	119179240	119192231	11_119116666_C_CTTTTT	119116666	C	CTTTTT	11_119116686_T_TTT_b37;11_119116668_TTTTTTTTTTTTTTTTTTT_T_b37;11_119116686_T_TTTTT_b37;11_119116675_TTTTTTTTTTTT_T_b37;11_119116686_T_TTTTTT_b37;11_119116666_CTTTTTTTTTTTTTTTTTTTT_C_b37	-3.09938795541029	0.0239342872545493	-2.77414930111127	0.0288901167210207	-0.999822093303464	0.083273660443505	0.205993539637858	0.650884479598211	0.325934178240203	0
ENSG00000076716.7	GPC4	132434130	132549518	X_131487771_C_T	131487771	C	TRUE	X_131487771_C_T_b37	0.923549376769643	0.299492934894026	0.888245845719894	0.291700951995208	1.84577837044003	0.694533227366912	0.533586564822879	0.88713915557553	0.674665262724661	0
ENSG00000076770.10	MBNL3	131503344	131623996	X_132458598_G_A	132458598	G	A	X_132458598_G_A_b37;X_132458598_G_*_b37	1.35842209945599	0.423139993491546	0.853795174436982	0.284345024043251	1.87832990063384	0.727230143913479	0.593966851242454	0.88713915557553	0.68293305896018	0
ENSG00000076826.5	CAMSAP3	7660787	7683190	19_8272163_G_A	8272163	G	A	19_8272163_G_A_b37	1.89553490238177	0.746535747100467	1.9649962324288	0.851587764801324	1.79711958213807	0.652405832778427	0.698241920655037	0.960156002878494	0.663574279123354	0
ENSG00000076944.10	STXBP2	7701766	7712759	19_7714207_T_C	7714207	TRUE	C	19_7714207_T_C_b37	0.962677005960813	0.308444890995186	1.76970180621856	0.631302810413615	0.358054151111901	0.200058698871705	0.5382101739318	0.943631162276215	0.447098492600763	0
ENSG00000077044.5	DGKD	234263152	234380750	2_235242437_C_A	235242437	C	A	2_235242437_C_A_b37	1.92627392161444	0.785986916513917	1.9624566276218	0.846362930225548	1.86639637197891	0.71472454861045	0.708553295690697	0.959706141350625	0.678969035990372	0
ENSG00000077063.6	CTTNBP2	117350704	117514193	7_117502574_C_T	117502574	C	TRUE	7_117502574_C_T_b37	-0.460347714885984	0.116752933891979	0.215920771967831	0.181649217498108	0.496226645456318	0.220091681295546	0.379743923839785	0.855472952696953	0.461017481094374	0
ENSG00000077092.14	RARB	25215822	25639423	3_26485060_CA_C	26485060	CA	C	3_26485060_CA_C_b37	1.9975675138221	0.960664089115121	-0.507557181828361	0.113301439228624	1.34623662000058	0.418770377821918	0.744617573299145	0.782753278762991	0.581925612291532	0
ENSG00000077147.10	TM9SF3	98277865	98347209	10_99130887_A_G	99130887	A	G	10_99130887_A_G_b37	0.911164835108139	0.29672944281805	1.94630013214282	0.81674592730486	0.769339970102919	0.267278716370872	0.532425945805747	0.957995396138989	0.494783535945783	0
ENSG00000077157.16	PPP1R12B	202317826	202561834	1_201331664_C_A	201331664	C	A	1_201331664_C_A_b37	-1.46993793080833	0.0624936556080607	1.8667621176528	0.7150982336655	-1.89200020441831	0.0485166094644225	0.300973582333067	0.952011957857708	0.265746981726807	0
ENSG00000077238.9	IL4R	27324988	27376099	16_26800079_TTA_T	26800079	TTA	TRUE	16_26800081_ATA_A_b37;16_26800079_TTATA_*_b37;16_26800079_TTATA_T_b37;16_26800079_T_A_b37;16_26800083_A_ATA_b37	-1.78519758711718	0.0517078051115224	1.72002349856962	0.596716618934847	-3.65842576954151	0.0173717084179942	0.275979502147094	0.940221562440785	0.177605435402754	0
ENSG00000077254.10	USP33	78161671	78225537	1_77898963_A_ATT	77898963	A	ATT	1_77898963_A_ATT_b37	1.54446425318133	0.499717772096431	1.93771903132483	0.802926434252353	0.825296776383993	0.278436957926108	0.623270235891295	0.957995396138989	0.501570177650804	0
ENSG00000077264.10	PAK3	110187512	110470589	X_110450301_C_CGT	110450301	C	CGT	X_110450307_T_TGT_b37;X_110450307_T_TGTGTGTGT_b37;X_110450305_TGT_T_b37;X_110450301_CGTGTGT_C_b37;X_110450303_TGTGT_T_b37;X_110450307_T_TGTGTGT_b37	1.85569616373073	0.704039358162686	-0.881847349272448	0.0895831944288292	0.657161803372901	0.246534066070939	0.689059628792387	0.773434046459006	0.482202526566478	0
ENSG00000077420.11	APBB1IP	26727131	26856732	10_26728588_A_AGC	26728588	A	AGC	10_26728588_A_AGC_b37	-0.96117397065791	0.0852859973768024	1.98165096765683	0.89224929483056	-1.72969309074529	0.0534532145691138	0.340147618432306	0.962718313766252	0.275245015210641	0
ENSG00000077458.8	FAM76B	95502105	95523573	11_95494313_G_A	95494313	G	A	11_95494313_G_A_b37	0.120646238445033	0.170407615127958	-0.522018262652637	0.11226681394959	1.05205167123745	0.330242082943908	0.435915564668885	0.782753278762991	0.53582734092487	0
ENSG00000077463.10	SIRT6	4174105	4182601	19_4166266_C_T	4166266	C	TRUE	19_4166266_C_T_b37	1.98925926763877	0.917457023533599	1.98649812729559	0.907495971330248	1.97502656876054	0.874433282964625	0.737156549422121	0.963743776761023	0.716032480146701	0
ENSG00000077498.8	TYR	88910619	89028927	11_89551318_G_A	89551318	G	A	11_89551318_G_A_b37	0.999054892866297	0.317081927621436	1.91902554767671	0.775981181040913	0.576558840177768	0.232837834472057	0.54358611230821	0.956159668748776	0.469255285647246	0
ENSG00000077684.11	PHF17	129730778	129796379	4_129540825_G_A	129540825	G	A	4_129540825_G_A_b37	-2.54621307056527	0.0329916373039369	1.08629682142828	0.339133762003971	-0.862514128088378	0.0906656890898416	0.235119195045374	0.902465796468851	0.338038384177624	0
ENSG00000077721.11	UBE2A	118708500	118718381	X_119630250_G_T	119630250	G	TRUE	X_119630250_G_T_b37	-1.03374471937559	0.0815496033424143	0.300990096451642	0.19241751104561	-3.133821753951	0.0234640083381856	0.331675447926634	0.860572313875212	0.20030337316863	0
ENSG00000077782.15	FGFR1	38268655	38326352	8_38106462_CA_C	38106462	CA	C	8_38106462_C_A_b37;8_38106464_A_AA_b37;8_38106462_CAA_C_b37;8_38106463_AA_A_b37;8_38106464_A_AAA_b37	1.43448900531462	0.45204826199275	-0.339719945475508	0.126112224582576	1.97911977827653	0.885105733707573	0.605313256954548	0.793939141136466	0.717790435076296	0
ENSG00000077809.8	GTF2I	74071993	74175026	7_73997700_C_T	73997700	C	TRUE	7_73997701_T_TT_b37;7_73997700_CT_C_b37;7_73997701_T_TTTTTTTTTTT_b37;7_73997700_C_T_b37;7_73997701_T_TTTTTTTTTT_b37;7_73997701_T_TTT_b37	1.65002308935163	0.554126200681262	1.58804815504027	0.520980484810206	1.32897627935722	0.412694918996499	0.643271314349384	0.929659137838996	0.579630285473516	0
ENSG00000077984.4	CST7	24929865	24940564	20_24993220_A_G	24993220	A	G	20_24993220_A_G_b37	-5.00626293737378	0.00812250525839035	1.99830016613078	0.96711330152146	-7.75371199616484	0.00178960984460842	0.131694336633062	0.965512702659964	0.062384665260142	1
ENSG00000078018.15	MAP2	210288781	210598842	2_210505604_C_CT	210505604	C	CT	2_210505605_T_TT_b37;2_210505605_T_TTT_b37;2_210505604_CT_C_b37;2_210505605_T_TTTT_b37	1.87754134164925	0.72638302486084	1.81095026623643	0.663708695333723	1.95547808634024	0.832885581917434	0.693225595061611	0.945794800774657	0.708360844459668	0
ENSG00000078043.11	PIAS2	44388352	44500123	18_44365343_T_TA	44365343	TRUE	TA	18_44365345_AA_A_b37;18_44365346_A_AA_b37;18_44365344_AAA_A_b37;18_44365343_TAAA_T_b37;18_44365346_A_AAA_b37;18_44365343_T_A_b37	1.88222652723198	0.731461997191609	1.56869950246096	0.511351502972516	1.56157505909891	0.507883650574201	0.694388427385596	0.929068621915622	0.617941456699964	0
ENSG00000078053.12	AMPH	38423304	38671167	7_38515341_C_G	38515341	C	G	7_38515341_C_G_b37	-0.728518415568715	0.0985706884239896	-0.80865157578387	0.0937571524957017	0.630608559378743	0.241916470133884	0.358681999066975	0.773544813701234	0.47871199986842	0
ENSG00000078061.8	ARAF	47420515	47431307	X_47388865_A_G	47388865	A	G	X_47388865_A_G_b37	1.9993141712248	0.979107121763699	1.92741418983678	0.787608391037462	1.9739611674629	0.871805518159078	0.748553905812597	0.956159668748776	0.715641795696675	0
ENSG00000078070.7	MCCC1	182733005	182833863	3_182722869_C_T	182722869	C	TRUE	3_182722869_C_T_b37	1.21644631592085	0.376056495629867	1.3132385227741	0.407268111543858	-0.162529173135908	0.141411762084885	0.57627689147774	0.913510780215219	0.394493515952343	0
ENSG00000078081.3	LAMP3	182840000	182881627	3_182995125_C_A	182995125	C	A	3_182995131_AA_A_b37;3_182995132_A_AA_b37;3_182995125_C_A_b37;3_182995130_AAA_A_b37;3_182995132_A_AAA_b37;3_182995125_CAAAAAAA_C_b37	1.66003979691322	0.559852194348487	0.50832032100152	0.221956030958706	1.94661188242344	0.817269208453457	0.644785184587792	0.87536530384796	0.704718055655416	0
ENSG00000078098.9	FAP	163027193	163101661	2_163642752_CA_C	163642752	CA	C	2_163642755_AA_A_b37;2_163642754_AAA_A_b37;2_163642752_CAAAA_C_b37;2_163642753_AAAA_A_b37	-3.70716820530333	0.0168957729559677	1.3336021494199	0.414310306299984	-7.56207651075783	0.00198638286455733	0.176723348083806	0.914748248984025	0.0653047891039636	1
ENSG00000078140.9	UBE2K	39699663	39784412	4_39433768_A_G	39433768	A	G	4_39433768_A_G_b37	1.88994365437657	0.740079996242031	0.664962605075061	0.247911033293794	1.98503799607738	0.902646170984951	0.697276572816383	0.881918094290196	0.72115064925106	0
ENSG00000078142.7	PIK3C3	39535170	39667794	18_39828507_A_T	39828507	A	TRUE	18_39828507_A_T_b37	0.548569080752486	0.2282984881451	0.86981342633544	0.2877355458913	0.988862982113005	0.314630598750204	0.487104424855253	0.88713915557553	0.52628391667655	0
ENSG00000078177.9	N4BP2	40058445	40159872	4_40068034_G_A	40068034	G	A	4_40068034_G_A_b37	0.494096728573595	0.219765276606442	1.82341689409054	0.674326260014754	0.518126850819272	0.223481680567634	0.477748982524631	0.947535424377704	0.463685328643052	0
ENSG00000078237.4	C12orf5	4430370	4462338	12_4430340_AGCCGGCCGGCT_A	4430340	AGCCGGCCGGCT	A	12_4430340_AGCCGGCCGGCT_A_b37	1.99094189602943	0.924176564074366	1.4618879893294	0.463216225321596	1.83061264408298	0.680656858706516	0.738227794537185	0.925632101897878	0.670717505010902	0
ENSG00000078246.11	TULP3	2986388	3050306	12_3001268_G_A	3001268	G	A	12_3001268_G_A_b37	-6.37798980610751	0.00379792256987889	1.52108790468219	0.488915506382625	-7.70581815485457	0.0018368552692851	0.0913896434610489	0.927352827152772	0.0627619205475254	2
ENSG00000078269.9	SYNJ2	158402887	158520208	6_158630477_T_*	158630477	TRUE	*	6_158630477_T_*_b37	1.94515766503037	0.814841822393534	1.93288345832548	0.795582308242032	1.67642411662428	0.569466553298402	0.715842367830789	0.957757282424654	0.639481932274204	0
ENSG00000078319.7	PMS2P1	99918614	99939531	7_100092377_T_TA	100092377	TRUE	TA	7_100092377_T_TA_b37	1.98079997443892	0.889794568708895	1.94036965940813	0.80708115894186	1.93272775328569	0.795350592673361	0.731492675734188	0.957995396138989	0.699567808973175	0
ENSG00000078369.13	GNB1	1716728	1822495	1_2710490_A_C	2710490	A	C	1_2710490_A_C_b37	1.99822696738579	0.966413085985164	1.71137426423707	0.591102539887086	1.96983305609729	0.862111975261944	0.746161081724776	0.939949772168521	0.712336246840277	0
ENSG00000078401.6	EDN1	12290595	12297427	6_13089685_A_G	13089685	A	G	6_13089685_A_G_b37	-0.425386195243618	0.119383816543946	0.702090458533803	0.25459542322251	-0.0240144447564035	0.154829342331758	0.383310093596841	0.881918094290196	0.409650446092319	0
ENSG00000078403.12	MLLT10	21823093	22032559	10_22225569_A_T	22225569	A	TRUE	10_22225569_A_T_b37	-2.16575514280544	0.0412490217524137	0.985378543324714	0.313798220999186	-2.54732476699724	0.0329702218877332	0.254739752036805	0.896879016137649	0.228962356806756	0
ENSG00000078549.10	ADCYAP1R1	31092075	31151089	7_30341316_TAA_T	30341316	TAA	TRUE	7_30341317_AA_A_b37;7_30341318_A_AAA_b37;7_30341316_TAA_T_b37;7_30341318_A_AA_b37;7_30341316_T_A_b37;7_30341318_A_AAAA_b37	1.37362476016915	0.428688025406854	1.92706708331684	0.787113363656577	1.21787076100645	0.376490732885835	0.59596922026096	0.956159668748776	0.563717572808252	0
ENSG00000078596.6	ITM2A	78615880	78623164	X_78626967_G_T	78626967	G	TRUE	X_78626967_G_T_b37	1.98977893628148	0.91947165233586	1.57484721067044	0.514377036725473	1.85208499080977	0.700535866100301	0.7377731430296	0.929659137838996	0.675924811230118	0
ENSG00000078618.15	NRD1	52254862	52344477	1_52895229_AAT_A	52895229	AAT	A	1_52895229_AAT_A_b37;1_52895231_T_TAT_b37	-0.583126362041412	0.108008146893122	1.99980104218957	0.988746019533355	-0.952084444630373	0.085766869666861	0.369483842670089	0.96605394096473	0.329733051857684	0
ENSG00000078674.13	PCM1	17780348	17885478	8_17269239_G_C	17269239	G	C	8_17269239_G_C_b37	1.92372962486525	0.782416794123618	1.67757014709264	0.570151038514363	1.98814786400635	0.913307572110702	0.707112935767339	0.937281278237676	0.72353178088849	0
ENSG00000078747.8	ITCH	32951040	33099198	20_32899674_G_C	32899674	G	C	20_32899674_G_C_b37	1.74553874930598	0.613951144878769	1.99412857196239	0.938921676078828	1.64498580348163	0.551288347368889	0.663739802014696	0.964881522924019	0.633270088744513	0
ENSG00000078814.11	MYH7B	33563205	33590240	20_33537226_A_AT	33537226	A	AT	20_33537227_TT_T_b37;20_33537228_T_TT_b37;20_33537228_T_TTT_b37;20_33537226_ATT_A_b37	-0.631994433225373	0.104730083212537	1.18260769052677	0.36594369805885	-0.238112667806035	0.134645236066705	0.364901910733461	0.906180300269934	0.388074088980887	0
ENSG00000078902.11	TOLLIP	1295600	1330884	11_1991678_G_C	1991678	G	C	11_1991678_G_C_b37	1.96280803775471	0.847074738934101	1.78620416283684	0.643808395039333	1.99956020984587	0.983268650143923	0.721870184720128	0.945794800774657	0.738370385306937	0
ENSG00000078967.8	UBE2D4	43966036	43995735	7_43604481_AT_A	43604481	AT	A	7_43604481_AT_A_b37	-3.47240305214882	0.0193190442960173	-3.80952503851972	0.0159395986507654	-1.14457607146801	0.0761797944488741	0.186684693264473	0.583484767297087	0.316695422913874	0
ENSG00000079134.7	THOC1	214519	268050	18_202577_A_G	202577	A	G	18_202577_A_G_b37	0.88359247772587	0.290693324424144	1.06941955277762	0.334712141645169	1.40455416104624	0.440320939478944	0.52909418581214	0.901529128339649	0.590877336471578	0
ENSG00000079150.13	FKBP7	179328390	179343327	2_179328145_G_A	179328145	G	A	2_179328145_G_A_b37	1.7317329157197	0.604496602606469	1.88087385564131	0.729984195627125	1.81469252470856	0.66685120477657	0.659679138317934	0.954096803999375	0.667548153081412	0
ENSG00000079156.12	OSBPL6	179059207	179264160	2_179121756_T_C	179121756	TRUE	C	2_179121756_T_C_b37	1.97798939045765	0.8820588789668	-1.73160618337511	0.0533920283545089	1.33039286165717	0.413188610007129	0.728878816887462	0.70924800412287	0.579714708975214	0
ENSG00000079215.9	SLC1A3	36606456	36688436	5_36452825_C_G	36452825	C	G	5_36452825_C_G_b37	1.86237416860968	0.710652758458984	1.92239619247403	0.780571307925593	1.9158517433666	0.771752596238136	0.690329232841934	0.956159668748776	0.69436679129856	0
ENSG00000079277.15	MKNK1	47023089	47082515	1_46394253_C_T	46394253	C	TRUE	1_46394253_C_T_b37	0.0963717208783237	0.167672760824608	1.99070184627362	0.923181501034443	-0.283641855797896	0.13074454644055	0.433902947302719	0.964599466723352	0.383520185153921	0
ENSG00000079313.7	REXO1	1815247	1848452	19_2318985_CA_C	2318985	CA	C	19_2318985_CA_C_b37;19_2318986_A_AA_b37;19_2318986_A_AAAAAA_b37;19_2318986_A_AAA_b37;19_2318986_A_AAAAAAAA_b37;19_2318986_A_AAAAAAAAAAAAAAAAAAAAAAAAAAAAAAAA_b37	-1.51782579155133	0.0607120422894748	1.89432692483933	0.74512510152117	-2.55458908952914	0.0328306408383251	0.297825043946857	0.956096189433144	0.228962356806756	0
ENSG00000079332.10	SAR1A	71907044	71930279	10_71901476_C_CT	71901476	C	CT	10_71901476_C_CT_b37;10_71901476_C_CTT_b37	1.0102069745958	0.319792966150741	1.99766536938205	0.961462797061595	0.80567908467674	0.274459705991835	0.544769811680517	0.965512702659964	0.498992507843331	0
ENSG00000079335.13	CDC14A	100810583	100985833	1_101080514_C_T	101080514	C	TRUE	1_101080514_C_T_b37	1.45901450704605	0.462024592980642	1.8741923598709	0.722819050754564	1.4158314374954	0.444683000525405	0.607861005660879	0.952948194772377	0.59278714768401	0
ENSG00000079462.3	PAFAH1B3	42801184	42807698	19_42208830_T_C	42208830	TRUE	C	19_42208830_T_C_b37	1.65064844365315	0.55448042798493	1.99979750467423	0.988646417868753	1.44217698830744	0.455138716440448	0.643302926998728	0.966041522067705	0.597794247084273	0
ENSG00000079805.12	DNM2	10828754	10944164	19_10192415_AGGAGGAGGAG_A	10192415	AGGAGGAGGAG	A	19_10192415_AGGAGGAGGAG_A_b37;19_10192415_AGGAGGAGGAG_*_b37	1.8291907724381	0.67939362072921	-0.699366096049744	0.100388153400889	0.852841455817043	0.28414475669557	0.680515134726912	0.774652246046112	0.504809568414467	0
ENSG00000079819.12	EPB41L2	131160486	131384462	6_131720065_C_T	131720065	C	TRUE	6_131720065_C_T_b37	1.99885668194997	0.973026280209442	1.91864843713915	0.775474102007069	1.98191196160997	0.893013712110781	0.747549948559039	0.956159668748776	0.719691647826018	0
ENSG00000079931.10	MOXD1	132617193	132722684	6_132655724_C_T	132655724	C	TRUE	6_132655724_C_T_b37	-1.17492361660834	0.0747767081747079	-1.69846528683979	0.0544625409576325	0.553963674606848	0.229165024009376	0.319564099335581	0.712996358738687	0.467266880066548	0
ENSG00000079950.9	STX7	132767005	132834337	6_132165646_T_TTGC	132165646	TRUE	TTGC	6_132165646_T_TTGC_b37	1.99620980077952	0.950909573418515	1.43397954686861	0.451844629974208	1.86031951193286	0.708598857168001	0.743205544366144	0.923706069030928	0.678205796351512	0
ENSG00000079974.13	RABL2B	51205928	51222091	22_51213191_T_A	51213191	TRUE	A	22_51213191_T_A_b37	-12.6834549831628	0.000127157603935805	-0.618283289827559	0.105638672905606	-13.0863044267026	0.00010270573476571	0.0141976444611416	0.777130359368005	0.012496195000727	2
ENSG00000080007.6	DDX43	74104470	74127292	6_74122401_C_T	74122401	C	TRUE	6_74122401_C_T_b37;6_74122411_TGT_T_b37;6_74122413_T_TGT_b37;6_74122413_T_TGTGT_b37;6_74122413_T_TGTGTGT_b37;6_74122401_CGTGTGTGTGTGT_*_b37	0.412834639821313	0.207731592700162	1.0740900634587	0.335927985639232	1.2946966534289	0.401007410169421	0.469343027824117	0.901954702561869	0.5752069010111	0
ENSG00000080298.11	RFX3	3218296	3526004	9_3430405_T_G	3430405	TRUE	G	9_3430405_T_G_b37	-0.729614463590678	0.0985030609201157	1.53370931294785	0.494698593648117	-0.565969304359896	0.109185615683935	0.358681999066975	0.928991941690142	0.361802377454676	0
ENSG00000080345.13	RIF1	152266396	152364527	2_152243371_C_A	152243371	C	A	2_152243371_C_A_b37	1.66332713465727	0.561756031939847	-4.41473344238466	0.0113177315727562	1.86583206459477	0.714149127347813	0.645756096536742	0.572962558358783	0.678967951602026	0
ENSG00000080371.4	RAB21	72148653	72184699	12_73068285_A_G	73068285	A	G	12_73068285_A_G_b37	1.0578829652834	0.331733988564386	1.98911162648119	0.916893687645438	0.742899953946335	0.262200726918496	0.551634002154916	0.963743776761023	0.491230812059931	0
ENSG00000080546.9	SESN1	109307639	109416022	6_109550125_C_T	109550125	C	TRUE	6_109550125_C_T_b37	-5.4231501819977	0.0064389985946908	0.257029536368464	0.186762889093864	-6.6721241675923	0.00323114344298694	0.116156689048141	0.855472952696953	0.0826405396921433	1
ENSG00000080603.12	SRCAP	30709529	30755602	16_30797180_A_AAAATAAAT	30797180	A	AAAATAAAT	16_30797184_T_TAAATAAATAAATAAAT_b37;16_30797184_T_TAAATAAAT_b37;16_30797184_T_TAAATAAATAAAT_b37;16_30797180_AAAAT_A_b37;16_30797184_T_TAAATAAATAAATAAATAAAT_b37;16_30797184_T_TAAAT_b37	1.21469375338393	0.375523197800055	-2.14902005948488	0.0416586260793778	1.98919193408983	0.917199625073675	0.576047577068759	0.67604052735034	0.724411350957749	0
ENSG00000080608.9	KIAA0020	2720468	2844241	9_3591164_A_G	3591164	A	G	9_3591164_A_G_b37	-0.156030442793053	0.142011143067094	1.9169946823813	0.77326526731983	-0.412352783645474	0.120381316580281	0.410130319697862	0.956159668748776	0.374187836232569	0
ENSG00000080709.10	KCNN2	113696641	113832337	5_114439622_C_CT	114439622	C	CT	5_114439625_T_TTT_b37;5_114439625_T_TT_b37;5_114439625_T_TTTT_b37;5_114439625_T_TTTTTT_b37;5_114439625_T_TTTTTTT_b37;5_114439622_CTTT_*_b37	1.98616558961294	0.906368939176972	1.99986943560043	0.990883188005432	1.9825310243591	0.894849629750376	0.734794204986606	0.966091069099187	0.720156501841593	0
ENSG00000080822.12	CLDND1	98216755	98241910	3_97286565_C_T	97286565	C	TRUE	3_97286565_C_T_b37	0.786553325594923	0.270650589564031	1.55917942155338	0.506726662798356	-0.359741257218502	0.124502837977092	0.513558108494582	0.928991941690142	0.376064877811385	0
ENSG00000080824.14	HSP90AA1	102547074	102606036	14_103366517_G_A	103366517	G	A	14_103366517_GAAAAAAAA_G_b37;14_103366517_G_A_b37;14_103366525_A_AAAAAA_b37;14_103366525_A_AA_b37;14_103366525_A_AAA_b37;14_103366525_A_AAAAA_b37	-1.70041289664664	0.0543990047752806	-3.24672990267777	0.0219880558649298	0.327001183196444	0.195857348677685	0.283713098752731	0.634960673582952	0.444356234223735	0
ENSG00000080854.10	IGSF9B	133778458	133826880	11_133941732_AAAAAC_A	133941732	AAAAAC	A	11_133941732_AAAAAC_A_b37	1.99953376763369	0.982773084430928	0.666567691032924	0.248195523193759	1.6590012412571	0.559253286024824	0.749499822520709	0.881918094290196	0.635842989420278	0
ENSG00000081014.6	AP4E1	51200868	51298097	15_50657465_T_C	50657465	TRUE	C	15_50657465_T_C_b37	1.90929468335662	0.763282399292913	-0.527150051272656	0.111902162718346	1.85610797324671	0.704442063350537	0.701656315426927	0.782753278762991	0.67726533783672	0
ENSG00000081019.9	RSBN1	114304453	114355098	1_113626619_TATA_T	113626619	TATA	TRUE	1_113626631_A_AATA_b37;1_113626625_AATAATA_A_b37;1_113626628_AATA_A_b37;1_113626622_AATAATAATA_A_b37;1_113626619_TATAATAATAATA_T_b37;1_113626631_A_AATAATA_b37	0.971780136470215	0.31057713752624	1.83608680701377	0.685578993801671	-0.943376054568716	0.086230330751578	0.539428222692317	0.947535424377704	0.330103151566429	0
ENSG00000081026.14	MAGI3	113933370	114228545	1_113413618_ATCTC_A	113413618	ATCTC	A	1_113413622_CTC_C_b37;1_113413620_CTCTC_C_b37;1_113413618_ATCTCTC_A_b37;1_113413624_C_CTC_b37;1_113413624_C_CTCTC_b37;1_113413624_C_CTCTCTC_b37	-0.839067675853812	0.09199757888683	0.832814397497259	0.279980278917104	0.0138554432619458	0.158744584302422	0.348775359714131	0.88713915557553	0.412518101882207	0
ENSG00000081059.15	TCF7	133450401	133487556	5_133381682_CT_C	133381682	CT	C	5_133381685_TTT_T_b37;5_133381686_TT_T_b37;5_133381687_T_TT_b37;5_133381687_T_TTT_b37;5_133381683_TTTTT_T_b37;5_133381682_CTTTTT_C_b37	1.99528691931982	0.945266721671159	0.932201793346167	0.301443308850768	1.89135283487462	0.741689606776607	0.742467867877738	0.892485748062758	0.68796452550339	0
ENSG00000081154.7	PCNP	101292938	101313281	3_100391266_A_G	100391266	A	G	3_100391266_A_G_b37	-2.23320688830563	0.0396404752613942	1.43301001841928	0.451457502779716	-2.32825480016527	0.0374846604704287	0.251073814119937	0.923706069030928	0.243605681783203	0
ENSG00000081307.8	UBA5	132373289	132396941	3_131718897_CA_C	131718897	CA	C	3_131718897_CAA_C_b37;3_131718898_AA_A_b37	1.81449986459506	0.666688506614235	0.113611754536805	0.169609854809337	1.98399007939747	0.899312154016024	0.678778328697988	0.845532950262266	0.720413567079083	0
ENSG00000081665.9	ZNF506	19896647	19932560	19_19879102_C_CA	19879102	C	CA	19_19879102_C_CA_b37	0.852680520790955	0.284110980253375	1.12022400589035	0.348263040148805	1.24212501635316	0.383994360279686	0.524389114147089	0.903884707717205	0.568135005999454	0
ENSG00000081692.8	JMJD4	227918125	227923112	1_228560990_G_A	228560990	G	A	1_228560990_G_A_b37	1.01376781704585	0.320665008790225	1.45731350046162	0.461321481584152	1.3097958706162	0.40609495742678	0.544927174076351	0.925516551188113	0.577422456783119	0
ENSG00000081760.12	AACS	125549924	125627873	12_125006145_C_T	125006145	C	TRUE	12_125006145_C_T_b37	1.98741710121658	0.910685823927845	1.82410935446433	0.674928802235919	1.938451031451	0.804064272966704	0.735840004867435	0.947535424377704	0.701774519622471	0
ENSG00000081803.11	CADPS2	121958480	122526813	7_123270380_G_T	123270380	G	TRUE	7_123270380_G_T_b37	1.99828904908759	0.967005997140298	1.99549853999429	0.946507729674825	1.99355418534196	0.936009927064927	0.746165445621809	0.965216655738624	0.726982149794525	0
ENSG00000081870.7	HSPB11	54382246	54411602	1_55365692_C_T	55365692	C	TRUE	1_55365692_C_T_b37	1.99673374501458	0.954424783925043	1.46355931177391	0.463911575488994	1.92249259148343	0.780704149822746	0.744077188964808	0.925632101897878	0.696417876601225	0
ENSG00000081923.6	ATP8B1	55313657	55470333	18_55995198_G_T	55995198	G	TRUE	18_55995198_G_T_b37	0.938200558820427	0.302805132714474	1.89571331077104	0.746744850137417	0.201181515657936	0.179855400016056	0.53553167104894	0.956159668748776	0.430646335753838	0
ENSG00000081985.6	IL12RB2	67773046	67862583	1_67771434_T_TACACAC	67771434	TRUE	TACACAC	1_67771434_T_TACACAC_b37;1_67771434_T_TACAC_b37;1_67771434_T_TACACACAC_b37;1_67771434_T_C_b37	1.98350032818257	0.897792034988576	1.47982582756435	0.470767394449778	1.9703862853853	0.863369637498943	0.732678817460319	0.926218843625089	0.712867276056898	0
ENSG00000082014.12	SMARCD3	150935849	150974982	7_150531681_A_AAAT	150531681	A	AAAT	7_150531687_TAATAAT_T_b37;7_150531693_T_TAAT_b37;7_150531684_TAATAATAAT_T_b37;7_150531681_AAATAATAATAAT_A_b37;7_150531690_TAAT_T_b37;7_150531693_T_TAATAAT_b37	1.34090895861414	0.41688102333923	1.40448994193525	0.440296288446214	1.78426289525305	0.642307405844201	0.592816371855761	0.922124246686647	0.661322872559748	0
ENSG00000082068.4	WDR70	37379313	37753537	5_37432263_A_G	37432263	A	G	5_37432263_A_G_b37	1.99070168571961	0.923180839868204	1.99411343496195	0.938843148582674	1.99350868646388	0.935784968334649	0.738188083454167	0.964881522924019	0.726982149794525	0
ENSG00000082126.13	MPP4	202509592	202563417	2_202137781_C_CT	202137781	C	CT	2_202137782_TT_T_b37;2_202137783_T_TT_b37;2_202137781_C_T_b37;2_202137783_T_TTT_b37;2_202137783_T_TTTTTTTT_b37;2_202137781_CTT_C_b37	0.620886873797645	0.240252271962488	1.92234488794475	0.780500644371916	0.530128159072774	0.225365915403041	0.496460342164849	0.956159668748776	0.465087753905627	0
ENSG00000082146.8	STRADB	202252580	202345569	2_203231724_CT_C	203231724	CT	C	2_203231726_T_TT_b37;2_203231725_TT_T_b37;2_203231724_CTT_C_b37;2_203231726_T_TTT_b37	1.99466660020585	0.941782141757043	1.74919012950181	0.616505399212777	1.86343701471242	0.711722063963025	0.741493430985569	0.941721171219251	0.678525401056169	0
ENSG00000082153.13	BZW1	201675316	201688569	2_201208771_A_T	201208771	A	TRUE	2_201208771_A_T_b37	0.240271488491999	0.184658382273378	1.8827973805478	0.732088504144492	0.0152621699789961	0.158892174745004	0.449738951856683	0.954526632111971	0.412518101882207	0
ENSG00000082175.10	PGR	100900354	101001255	11_100954828_T_C	100954828	TRUE	C	11_100954828_T_C_b37	1.99002276502733	0.920434743805005	1.22784383419776	0.379550850614173	1.91898959394621	0.775932781133322	0.737802464669733	0.910965235019512	0.695399810493297	0
ENSG00000082258.8	CCNT2	135675804	135716912	2_135835508_G_C	135835508	G	C	2_135835508_G_C_b37	1.83915127723162	0.688376317624477	0.587686423187279	0.234672705743459	1.99999712126692	0.998646243506913	0.683406113181604	0.878469843051912	0.740631622039913	0
ENSG00000082269.12	FAM135A	71122643	71270877	6_72075066_G_C	72075066	G	C	6_72075066_G_C_b37	1.64052775049436	0.54879948077246	1.83586650020015	0.685379068402784	1.3010657230277	0.403142024477799	0.641992371305967	0.947535424377704	0.577080926345027	0
ENSG00000082397.11	EPB41L3	5392382	5630699	18_5090929_T_A	5090929	TRUE	A	18_5090929_T_A_b37	1.80198865798411	0.656330844469932	1.91630049908485	0.772345185611873	1.60309126917764	0.528690050710768	0.675515857023669	0.956159668748776	0.626364615417837	0
ENSG00000082438.11	COBLL1	165510133	165700189	2_165327828_A_C	165327828	A	C	2_165327828_A_C_b37	1.96706065467674	0.855981413558657	1.94294541269551	0.811213351555528	1.86506660324721	0.713370779765394	0.724185798598278	0.957995396138989	0.678849372307489	0
ENSG00000082512.10	TRAF5	211499956	211548288	1_210640113_A_AT	210640113	A	AT	1_210640113_A_ATT_b37;1_210640113_A_ATTT_b37;1_210640113_A_AT_b37	1.77457618984135	0.634937962992646	1.95564110638611	0.833187307515318	1.61861004058233	0.536860290804497	0.669719196128243	0.958694932107156	0.629120147923958	0
ENSG00000082516.8	GEMIN5	154266975	154317769	5_153599394_T_TCACACACACACACACACA	153599394	TRUE	TCACACACACACACACACA	5_153599394_TCTCTCA_T_b37;5_153599394_T_A_b37;5_153599400_A_ACACACACACACACTCTCA_b37;5_153599400_A_ACACACACACACTCTCA_b37;5_153599400_A_ACACACACTCTCA_b37;5_153599400_A_ACACACACACTCTCA_b37	0.0540267991016208	0.163021438333076	1.13270473668877	0.351705183928784	0.635932943786429	0.242833867018465	0.430529073036423	0.90554297688826	0.47947329949302	0
ENSG00000082684.10	SEMA5B	122628040	122747452	3_121971215_AAG_A	121971215	AAG	A	3_121971215_AAG_A_b37	1.99652287031608	0.952978239941134	1.1379655365879	0.353169987098748	1.8495729257495	0.698127564536532	0.743754191518987	0.90554297688826	0.674977530301203	0
ENSG00000082701.10	GSK3B	119540169	119813264	3_119930839_T_C	119930839	TRUE	C	3_119930839_T_C_b37;3_119930839_T_TCCTTCTCC_b37;3_119930839_T_TCCTTC_b37	1.97490773545383	0.874137374345772	1.47271342999784	0.467749881021505	1.90340858071409	0.755959055107414	0.727428924429936	0.92608337482026	0.690817770751487	0
ENSG00000082781.7	ITGB5	124480794	124620265	3_125437911_G_A	125437911	G	A	3_125437911_G_A_b37	0.0998247461643587	0.168058703868542	1.26865001691158	0.392445956137485	-1.75638279183431	0.0526062662043656	0.434204036025214	0.911553361604511	0.273196272812364	0
ENSG00000082805.15	ERC1	1099674	1605099	12_2304381_T_C	2304381	TRUE	C	12_2304381_T_C_b37	0.919802493152929	0.298653376573323	1.8944748768065	0.745297395531023	0.338413228436139	0.19738921728226	0.533049127156223	0.956096189433144	0.446110824383085	0
ENSG00000082996.15	RNF13	149530494	149679926	3_148934230_C_T	148934230	C	TRUE	3_148934230_C_T_b37	0.0460449922234147	0.162161297710075	1.00680741563292	0.318963328886466	-1.04461280011492	0.0810054308603979	0.429631628119179	0.896879016137649	0.322643122037336	0
ENSG00000083097.10	DOPEY1	83777384	83881069	6_84830796_AT_A	84830796	AT	A	6_84830797_TT_T_b37;6_84830796_ATT_A_b37;6_84830798_T_TT_b37;6_84830796_A_T_b37	1.48618956932819	0.473493985922511	1.36999281849103	0.427352679685835	0.667668140623846	0.248390800920094	0.613259292339576	0.916933130596427	0.483105189190712	0
ENSG00000083099.6	LYRM2	90277862	90348472	6_89290865_G_A	89290865	G	A	6_89290865_G_A_b37	0.773794627775715	0.268146274052402	1.84037640396946	0.689503299328446	0.488348209097239	0.218887210657791	0.512739092609042	0.947535424377704	0.459661140243204	0
ENSG00000083123.10	BCKDHB	80816363	81055987	6_80950662_G_A	80950662	G	A	6_80950662_G_A_b37	1.60146889712905	0.527848833080198	1.72956670158669	0.603041260105664	1.11639900014188	0.347217287874303	0.635199063987416	0.940221562440785	0.5472091375298	0
ENSG00000083223.13	ZCCHC6	88902647	88969369	9_88521540_T_C	88521540	TRUE	C	9_88521540_T_C_b37	-0.135481106280622	0.143925300765618	1.20040524673891	0.371214559253085	-0.816296976703597	0.0933114494783265	0.412357376239758	0.907454379784963	0.341553960236372	0
ENSG00000083307.6	GRHL2	102504659	102681954	8_101615665_C_CT	101615665	C	CT	8_101615665_CTT_C_b37;8_101615666_TT_T_b37;8_101615667_T_TT_b37;8_101615667_T_TTT_b37	1.50712352683786	0.482646973868324	1.30103815225561	0.403132748453061	0.707278326860887	0.255546986182409	0.616082471239587	0.913156670609194	0.488117704379849	0
ENSG00000083454.17	P2RX5	3575492	3599698	17_3145022_C_T	3145022	C	TRUE	17_3145022_C_T_b37	1.93302803570919	0.795797720910484	1.56449363524666	0.509299354311604	1.5696065287209	0.5117959410344	0.711644742875343	0.928991941690142	0.619008773917096	0
ENSG00000083535.11	PIBF1	73356196	73590591	13_72476902_C_T	72476902	C	TRUE	13_72476902_C_T_b37	1.75652982580323	0.621710930110443	1.93463616245594	0.798210662824672	1.52505413821655	0.49072059691652	0.664712057176527	0.957757282424654	0.609999931743062	0
ENSG00000083544.9	TDRD3	60970590	61148012	13_61181241_C_T	61181241	C	TRUE	13_61181241_C_T_b37	-0.705106583633096	0.100027396757252	0.952395271576506	0.306059385031598	-0.018576091677005	0.155384791422566	0.360544488268972	0.893708214794715	0.409961272149295	0
ENSG00000083799.13	CYLD	50775960	50835846	16_51687336_T_TTCCC	51687336	TRUE	TTCCC	16_51687336_T_C_b37;16_51687340_C_CTCCC_b37;16_51687336_TTCCC_*_b37;16_51687336_TTCCC_T_b37	1.38182731291477	0.431727138412574	1.99997944158827	0.996382293307918	1.00033291733803	0.31739107752392	0.597507954308651	0.966418825868236	0.527965923199429	0
ENSG00000083817.8	ZNF416	58082933	58090295	19_57583718_G_A	57583718	G	A	19_57583718_G_A_b37	1.45289262804499	0.459502035021883	1.68441779469117	0.574274752532252	1.63969294718368	0.548335755678131	0.60696661813437	0.937596951549835	0.632324707800745	0
ENSG00000083828.11	ZNF586	58281022	58331307	19_58251468_G_A	58251468	G	A	19_58251468_G_A_b37	-3.03441262055776	0.0248485117738519	-5.02287400034152	0.00804749606388098	-0.224326691592069	0.135851869559393	0.209255293783947	0.514779456341587	0.388826000500425	0
ENSG00000083844.6	ZNF264	57702867	57724724	19_57960570_CT_C	57960570	CT	C	19_57960572_TT_T_b37;19_57960573_T_TTTT_b37;19_57960571_TTT_T_b37;19_57960573_T_TT_b37;19_57960570_CTTT_C_b37;19_57960573_T_TTT_b37	1.90774162027242	0.761325489404534	1.70497342803878	0.587017244961684	1.98259057620999	0.895027972451549	0.701656315426927	0.939730584954039	0.720156501841593	0
ENSG00000083845.4	RPS5	58897766	58906173	19_58759639_C_T	58759639	C	TRUE	19_58759639_CTT_C_b37;19_58759640_TT_T_b37;19_58759639_C_T_b37;19_58759641_T_TT_b37	1.99896990037473	0.974396159086168	1.97723353872561	0.880065967841799	1.99985192937788	0.990291239353184	0.747659003946051	0.960945395562835	0.738937585199609	0
ENSG00000083896.8	YTHDC1	69176104	69215807	4_68618132_G_A	68618132	G	A	4_68618132_G_A_b37	0.129896272569795	0.171463199951508	1.58336953991534	0.518623185744125	-1.53803724433533	0.0599763939317003	0.436673795576601	0.929659137838996	0.286481782213483	0
ENSG00000083937.4	CHMP2B	87276420	87304698	3_88094764_A_G	88094764	A	G	3_88094764_A_G_b37	1.8597264188802	0.708009187010238	1.34192291055274	0.41723962489104	1.9928850527042	0.932778042903974	0.689899806281829	0.914748248984025	0.726694671360369	0
ENSG00000084072.12	PPIE	40157853	40229586	1_40220284_C_G	40220284	C	G	1_40220284_C_G_b37	-0.379125644080887	0.122966354184915	-2.42522602072495	0.0354114229024316	1.35508305379312	0.421935887919327	0.386452192550662	0.661776725306479	0.58338964171516	0
ENSG00000084110.6	HAL	96366439	96390143	12_96374057_T_C	96374057	TRUE	C	12_96374057_T_C_b37	0.317501610529462	0.194592805852159	-0.659393084921248	0.102940005895542	1.35757340635587	0.422833456081568	0.459734820271201	0.775032417724865	0.583659091859278	0
ENSG00000084234.12	APLP2	129939731	130014699	11_130257135_G_T	130257135	G	TRUE	11_130257135_G_T_b37	1.68337531412521	0.57364318090566	0.371558197894501	0.201918704731168	1.98452694865091	0.90100592024608	0.648909988795843	0.866422784472775	0.720991139070745	0
ENSG00000084674.9	APOB	21224300	21266945	2_21260601_G_A	21260601	G	A	2_21260601_G_A_b37	-2.12213070390544	0.0423257386618608	-3.37098147918664	0.0204744537255468	-0.112606715630818	0.146090280070055	0.257287650557548	0.620250302611964	0.399588916314695	0
ENSG00000084693.11	AGBL5	27265231	27293490	2_27412529_CA_C	27412529	CA	C	2_27412529_CA_C_b37	1.99993775953249	0.993705344313558	0.99539283958029	0.316198272044859	1.85649385850525	0.704820016094014	0.751298001083782	0.896879016137649	0.677372596649298	0
ENSG00000084710.9	EFR3B	25264998	25378243	2_25384456_C_CGCCGCTGCT	25384456	C	CGCCGCTGCT	2_25384456_C_CGCCGCTGCT_b37;2_25384456_C_CGCCGCTGCTGCCGCTGCTGCCGCTGCTGCCGCTGCTGCCGCTGCTGCCGCTGCTGCCGCTGCT_b37	1.6271422397092	0.5414506498982	1.58427355983122	0.519077207175056	1.80590484457502	0.659529888302895	0.639903269467523	0.929659137838996	0.665077371378886	0
ENSG00000084754.6	HADHA	26413503	26467594	2_25747270_CTTT_C	25747270	CTTT	C	2_25747272_TT_T_b37;2_25747271_TTT_T_b37;2_25747273_T_TT_b37;2_25747270_CTTT_C_b37	1.96686199035639	0.855552524607814	1.99874359686919	0.971724282596041	1.95416859163333	0.830482555661119	0.723916616355882	0.965900391804859	0.708162818237136	0
ENSG00000084764.6	MAPRE3	27193479	27250064	2_28022916_CT_C	28022916	CT	C	2_28022917_TT_T_b37;2_28022918_T_TTT_b37;2_28022916_CTT_C_b37;2_28022918_T_TT_b37;2_28022918_T_TTTTTTT_b37	1.35323254718924	0.421270775864889	1.63688396137513	0.54678073985519	1.44388507180747	0.455829846172104	0.593761315468886	0.932937146969529	0.597898982507782	0
ENSG00000085063.10	CD59	33719806	33757991	11_33721175_G_C	33721175	G	C	11_33721175_G_C_b37	-1.42661562926492	0.0641534423695583	0.21735670966973	0.181825080325771	-0.210996802089312	0.137030104376226	0.3037342366858	0.855472952696953	0.390148527335255	0
ENSG00000085185.11	BCORL1	129115082	129192058	X_129055846_A_C	129055846	A	C	X_129055846_A_C_b37	1.747710398452	0.61546749291594	1.25282278097575	0.387371414159609	1.28644314688972	0.398265545691103	0.663787145551676	0.911553361604511	0.573352098656947	0
ENSG00000085224.16	ATRX	76760355	77041702	X_77745160_T_G	77745160	TRUE	G	X_77745164_G_AG_b37;X_77745160_T_G_b37;X_77745160_TTGAG_*_b37	-3.42061208801579	0.0199003823221075	-2.04205299189493	0.044379801844156	-2.86090770390706	0.0274718789936823	0.189469801075669	0.686494585117716	0.213286259098618	0
ENSG00000085274.11	MYNN	169490618	169507504	3_169359119_C_G	169359119	C	G	3_169359119_C_G_b37	0.886824604954427	0.29139272833121	1.03012982650876	0.324712559385834	0.505956614575553	0.221590164018509	0.529614675104365	0.898263825977072	0.462218889992083	0
ENSG00000085276.13	MECOM	168801286	169381406	3_170284643_G_A	170284643	G	A	3_170284643_G_A_b37	-0.296366027985641	0.129677077514147	1.39889207102988	0.438155612960823	-0.0811118347842239	0.149131515323187	0.394059714045457	0.921033736748031	0.402963824362699	0
ENSG00000085365.13	SCAMP1	77656338	77776562	5_78433716_C_A	78433716	C	A	5_78433716_C_A_b37;5_78433716_CTATATGTGAATATATATGTGAATCTATATGTGAATATATATATGAATA_*_b37;5_78433762_ATA_A_b37	-0.042093731627574	0.152998930493568	-2.8048128420387	0.0283803492425819	1.93243430715938	0.794914671648178	0.422149751215858	0.650884479598211	0.699436874880961	0
ENSG00000085382.7	HACE1	105175967	105307794	6_105756525_C_T	105756525	C	TRUE	6_105756525_C_T_b37	1.88830951873797	0.738227694305982	1.99187583227604	0.928180599855405	1.8669735989165	0.715314570894973	0.696872686174981	0.964787834152679	0.679094548197706	0
ENSG00000085415.11	SEH1L	12947131	12987535	18_12066704_CTTTTT_C	12066704	CTTTTT	C	18_12066704_CTTTTTT_C_b37;18_12066707_TTTT_T_b37;18_12066709_TT_T_b37;18_12066708_TTT_T_b37;18_12066705_TTTTTT_T_b37;18_12066706_TTTTT_T_b37	-0.389937169385121	0.122118536743169	-0.666390093971359	0.102488247035959	0.933623994616482	0.301765457430811	0.385416746332678	0.774853040712645	0.517227572575164	0
ENSG00000085449.10	WDFY1	224720432	224810104	2_224810176_G_A	224810176	G	A	2_224810176_G_A_b37	1.91548979171421	0.771275879983675	1.51191634039969	0.484783387551098	1.99951749059505	0.982474999909915	0.704198476745577	0.927049716883479	0.738370385306937	0
ENSG00000085491.11	SLC25A24	108676657	108743471	1_108739849_C_T	108739849	C	TRUE	1_108739849_C_T_b37	-7.46551305324897	0.00209370866689366	-6.80286070417947	0.00300758590589659	-3.39866266354102	0.0201521874117794	0.0690484936497979	0.479269402720325	0.188195179393404	1
ENSG00000085511.15	MAP3K4	161412758	161538417	6_161368829_T_C	161368829	TRUE	C	6_161368829_T_C_b37	1.06423450262059	0.333369231926585	1.65919497969503	0.55936491713818	0.293162105096371	0.191396151984281	0.552607663563886	0.935487310782118	0.441267927018373	0
ENSG00000085514.11	PILRA	99965152	99997719	7_99937803_A_G	99937803	A	G	7_99937803_A_G_b37	0.179510323575187	0.17725500028446	-13.011966244547	0.000106831615453737	1.96290199836631	0.847265653904159	0.44253791810764	0.110684246193259	0.710002973440263	0
ENSG00000085552.12	IGSF9	159896828	159915386	1_160361971_T_TACAC	160361971	TRUE	TACAC	1_160361971_TAC_T_b37;1_160361973_C_CAC_b37;1_160361971_T_C_b37;1_160361973_C_CACACAC_b37;1_160361973_C_CACAC_b37;1_160361973_C_TATACACACACACACAC_b37	0.128245302767255	0.171274247105703	1.7562283953489	0.621495235967449	0.206418061791737	0.180490347908085	0.436543576472709	0.943124088345451	0.431560022148774	0
ENSG00000085563.10	ABCB1	87133174	87342611	7_88049271_T_TTC	88049271	TRUE	TTC	7_88049271_T_TTC_b37;7_88049271_T_TTCTTTCTTTC_b37;7_88049271_T_TTCTTTC_b37	1.89886250850736	0.750468846458984	1.94681818239633	0.817616373834188	1.9235977546748	0.782233514180834	0.699221482476143	0.957995396138989	0.696809784907858	0
ENSG00000085644.9	ZNF213	3179777	3192806	16_2433824_T_A	2433824	TRUE	A	16_2433824_T_*_b37;16_2433824_T_A_b37	1.98906683378391	0.916723542105244	1.94141659858542	0.808749105263327	1.99955200432055	0.983113309322563	0.737070016809716	0.957995396138989	0.738370385306937	0
ENSG00000085662.9	AKR1B1	134127101	134144036	7_134752581_G_T	134752581	G	TRUE	7_134752581_G_T_b37	1.99927408127087	0.978505293417351	1.36536969631675	0.42566195744141	1.94453237500102	0.813808527549546	0.748292014796422	0.916933130596427	0.704079564603731	0
ENSG00000085721.8	RRN3	15153878	15188174	16_15198260_TGGGAGGTGTCTTGAGATTATCATCCGCTGAGGGTGGAGCTGAGGGTGGAAGGGGAGTGAGCAGACACACTC_T	15198260	TGGGAGGTGTCTTGAGATTATCATCCGCTGAGGGTGGAGCTGAGGGTGGAAGGGGAGTGAGCAGACACACTC	TRUE	16_15198260_TGGGAGGTGTCTTGAGATTATCATCCGCTGAGGGTGGAGCTGAGGGTGGAAGGGGAGTGAGCAGACACACTC_T_b37;16_15198260_T_C_b37;16_15198260_TGGGAGGTGTCTTGAGATTATCATCCGCTGAGGGTGGAGCTGAGGGTGGAAGGGGAGTGAGCAGACACACTC_*_b37	1.93539724240054	0.799363665916701	1.37787103242636	0.430257246884823	1.5764545757288	0.515173227180067	0.713001521099331	0.917179264479813	0.620604629918794	0
ENSG00000085760.10	MTIF2	55463730	55496483	2_54615526_A_G	54615526	A	G	2_54615526_A_G_b37	-1.18468889445876	0.0743311452803377	0.648502314881171	0.245016460060935	-0.240571797696703	0.134431260404081	0.318766891822643	0.881454908688874	0.387728843438239	0
ENSG00000085832.12	EPS15	51819934	51985000	1_51836342_G_A	51836342	G	A	1_51836342_G_A_b37	1.52859129358512	0.492339810622235	1.73628170028314	0.607577063993592	1.65230571251891	0.555421248900887	0.619632613968935	0.940699694262586	0.63467092271541	0
ENSG00000085978.17	ATG16L1	234118696	234204320	2_234167020_A_G	234167020	A	G	2_234167020_A_G_b37	1.9293030050892	0.790324646891608	1.80989550060599	0.662829657819993	1.98371178194952	0.898445505717669	0.710009162268449	0.945794800774657	0.720165315502137	0
ENSG00000085982.9	USP40	234384165	234475428	2_234475415_G_A	234475415	G	A	2_234475415_G_A_b37	1.56501467789826	0.509552810918919	-0.141058350956428	0.143402929219997	1.97899683135824	0.884770324609076	0.6276078864924	0.818921909852016	0.717790435076296	0
ENSG00000085998.9	POMGNT1	46654353	46685977	1_47221546_T_C	47221546	TRUE	C	1_47221546_T_C_b37	-1.4393036830495	0.0636625182755928	1.32909937189061	0.412737783240943	-1.11617425588656	0.077518585320176	0.303089900855745	0.914748248984025	0.318858906884399	0
ENSG00000086065.9	CHMP5	33264939	33281977	9_33514077_T_C	33514077	TRUE	C	9_33514077_T_C_b37	0.762133348380303	0.265882598531418	0.898257316811851	0.293883976075102	1.33421588359352	0.414525328743827	0.511118803954802	0.887790119153453	0.579811698040443	0
ENSG00000086205.12	FOLH1	49168186	49230222	11_49166730_A_G	49166730	A	G	11_49166730_A_G_b37	-0.355889790236233	0.124810651969734	1.99123232395027	0.925398415067962	-0.993679404068644	0.0835900393231283	0.389702205944477	0.964787834152679	0.326280058006959	0
ENSG00000086288.7	NME8	37888198	37940003	7_37741303_A_G	37741303	A	G	7_37741303_A_G_b37	-2.89294768088462	0.0269666074447519	1.85888106665425	0.707171165378292	-3.70580932999974	0.0169088574492588	0.216590116159868	0.950562386365332	0.176899124376231	0
ENSG00000086289.7	EPDR1	37723445	37991543	7_38004529_G_A	38004529	G	A	7_38004529_G_A_b37	1.96940460722976	0.861146119227934	1.97136593023083	0.865626709967384	1.98351304016523	0.897831199065979	0.72515414069257	0.960857783629038	0.720165315502137	0
ENSG00000086300.11	SNX10	26331540	26413949	7_26397239_C_A	26397239	C	A	7_26397239_C_A_b37	-0.392632644044625	0.121908174004782	1.57321063743734	0.51356857906658	-2.18557859250996	0.0407692940776934	0.385416746332678	0.929659137838996	0.249749809959033	0
ENSG00000086475.10	SEPHS1	13359423	13390297	10_12479173_A_G	12479173	A	G	10_12479173_A_G_b37;10_12479177_G_GTCTG_b37;10_12479173_ATCTG_*_b37	1.94099034390092	0.808068121706679	1.98155966100967	0.89198317805098	1.9407066298229	0.807616303466438	0.715132183357563	0.96271558551572	0.702736087896202	0
ENSG00000086504.11	MRPL28	417383	420527	16_421912_G_A	421912	G	A	16_421912_G_A_b37	1.9940572735386	0.938552678983347	1.95191196721748	0.826424277844229	1.96987068761018	0.86219714494024	0.741107314423672	0.957995396138989	0.712336246840277	0
ENSG00000086506.2	HBQ1	230451	231180	16_230455_G_T	230455	G	TRUE	16_230455_G_T_b37	-0.26490825155156	0.132334049122395	0.341859138867449	0.197854528101322	0.487310406213282	0.218729136507959	0.396876970740068	0.864328698317162	0.459661140243204	0
ENSG00000086544.2	ITPKC	41223007	41246765	19_41211056_T_C	41211056	TRUE	C	19_41211056_T_C_b37	1.88158310761332	0.730757880455456	1.60194626886778	0.528096106637942	1.54793915251275	0.501357912039706	0.694219172580481	0.930387230661414	0.615759000340791	0
ENSG00000086570.8	FAT2	150883653	150948505	5_151518270_C_T	151518270	C	TRUE	5_151518270_C_T_b37	1.80916387326874	0.662221625776057	1.81892879611632	0.670454276520918	1.90792656881763	0.761557582555367	0.677375905884879	0.947535424377704	0.692119784223898	0
ENSG00000086712.8	TXLNG	16804549	16862642	X_16199666_G_A	16199666	G	A	X_16199666_G_A_b37	-5.15381324636178	0.00748047742615338	1.98244574574096	0.894594779627464	-6.8698860122995	0.00289913243263249	0.126292745803671	0.96285644790506	0.0788868939355961	1
ENSG00000086730.12	LAT2	73613981	73644161	7_74254137_C_T	74254137	C	TRUE	7_74254137_C_T_b37	1.82417727108054	0.674987974729323	0.643770805832219	0.244192065691929	1.99906085880502	0.975552326665054	0.679969139977091	0.880463099821907	0.7367805089676	0
ENSG00000087008.11	ACOX3	8368008	8442450	4_8419205_A_C	8419205	A	C	4_8419205_A_C_b37	-1.34746502685107	0.0673085932533515	1.47656579191448	0.469380411712325	-1.04384917857874	0.0810435377128017	0.307771413876531	0.926218843625089	0.322643122037336	0
ENSG00000087076.4	HSD17B14	49316273	49339935	19_49349548_C_CA	49349548	C	CA	19_49349548_C_CA_b37	1.85379085513114	0.702184681739195	-2.60291470402535	0.0319176482640718	0.391615137620192	0.204718989350192	0.688294346760389	0.654958599233943	0.449721310598668	0
ENSG00000087085.9	ACHE	100487614	100494594	7_100496639_A_AAT	100496639	A	AAT	7_100496639_A_AAT_b37;7_100496639_A_AT_b37	1.71944137730748	0.596335309234717	1.59396461661936	0.523988678450561	1.19225368518028	0.368787393355762	0.658122021297488	0.929773374722344	0.559779432820139	0
ENSG00000087086.9	FTL	49468557	49470135	19_48604361_CTATATA_C	48604361	CTATATA	C	19_48604367_A_ATA_b37;19_48604363_ATATA_A_b37;19_48604365_ATA_A_b37;19_48604361_CTATATA_C_b37;19_48604367_A_ATATA_b37	1.90349877406015	0.756069399925165	0.944753404689664	0.30430183559344	1.99999544886441	0.998297842983898	0.7006357724008	0.89324314500103	0.740631622039913	0
ENSG00000087111.16	PIGS	26880400	26898890	17_27117306_G_T	27117306	G	TRUE	17_27117306_G_T_b37	-0.491670777914123	0.114450168051158	-0.887387077258836	0.0892756073929802	0.3047435292101	0.192909497514924	0.377637773289807	0.773434046459006	0.442509102985524	0
ENSG00000087116.9	ADAMTS2	178537851	178772431	5_178656340_CCCCGCTGCCCACTCCCGACGGAGAGGTAATTCCACAAACACGAGACCCCGCTGCCCACTCCACAAACACGAGACCCCGCTGCCCACTCCCGACGGAGAGGTAATTCCACAAACACGAGACCCTGCTGCCCACTCCACAAACAT_C	178656340	CCCCGCTGCCCACTCCCGACGGAGAGGTAATTCCACAAACACGAGACCCCGCTGCCCACTCCACAAACACGAGACCCCGCTGCCCACTCCCGACGGAGAGGTAATTCCACAAACACGAGACCCTGCTGCCCACTCCACAAACAT	C	5_178656340_CCCCGCTGCCCACTCCCGACGGAGAGGTAATTCCACAAACACGAGACCCCGCTGCCCACTCCACAAACACGAGACCCCGCTGCCCACTCCCGACGGAGAGGTAATTCCACAAACACGAGACCCTGCTGCCCACTCCACAAACAT_C_b37;5_178656340_CCCCGCTGCCCACTCCCGACGGAGAGGTAATTCCACAAACACGAGACCCCGCTGCCCACTCCACAAACACGAGACCCCGCTGCCCACTCCCGACGGAGAGGTAATTCCACAAACACGAGACCCTGCTGCCCACTCCACAAACAT_*_b37	0.615854512808255	0.239396280263744	1.94389058682509	0.812754342379092	-0.356467312194809	0.124764441881221	0.496215201161105	0.957995396138989	0.37627665582744	0
ENSG00000087128.5	TMPRSS11E	69313166	69363322	4_70136172_T_C	70136172	TRUE	C	4_70136172_T_C_b37	-7.00547071459732	0.00269172653941816	1.53820774235965	0.49678754830824	-8.95193674629263	0.000935058272445778	0.0779454610255076	0.928991941690142	0.0457206567653423	2
ENSG00000087237.6	CETP	56995761	57017757	16_57690319_A_G	57690319	A	G	16_57690319_A_G_b37	1.85142118408089	0.69989720894746	1.43338695457101	0.45160794958904	1.96415913244846	0.849844494165252	0.687465220713466	0.923706069030928	0.710690609317418	0
ENSG00000087245.8	MMP2	55423611	55540603	16_54710340_AGAAGGAAG_A	54710340	AGAAGGAAG	A	16_54710344_GGAAG_G_b37;16_54710340_AGAAGGAAG_A_b37;16_54710348_G_GGAAG_b37	1.98160701685151	0.892121114532291	1.82262952533006	0.673642820051723	1.99856976602337	0.96983244640031	0.732155730330107	0.947535424377704	0.735300180817823	0
ENSG00000087253.7	LPCAT2	55542909	55620582	16_55590610_C_A	55590610	C	A	16_55590610_C_A_b37	0.811837498593604	0.275700515085589	1.59367269342761	0.52383953041802	0.996292268026991	0.316415005413563	0.518594234932738	0.929773374722344	0.527096993758069	0
ENSG00000087266.11	SH3BP2	2794749	2842825	4_2017713_ATT_A	2017713	ATT	A	4_2017714_TT_T_b37;4_2017713_ATT_A_b37;4_2017715_T_TT_b37	1.06442313130196	0.333417959833034	0.680573248971996	0.2506949568591	1.66445430202612	0.562411683667598	0.552607663563886	0.881918094290196	0.637052741766383	0
ENSG00000087299.7	L2HGDH	50704280	50779266	14_49825905_C_A	49825905	C	A	14_49825905_C_A_b37	0.458736617794557	0.214429851186304	1.91932324919117	0.776382385521991	0.211301836606708	0.181084859234873	0.473431290993742	0.956159668748776	0.432468376152054	0
ENSG00000087301.4	TXNDC16	52897307	53019240	14_53003788_TCACA_T	53003788	TCACA	TRUE	14_53003788_TCACA_T_b37;14_53003792_A_ACA_b37;14_53003792_A_ACACACA_b37;14_53003792_A_ACACACACACA_b37;14_53003792_A_ACACA_b37;14_53003792_A_ACACACACA_b37	1.74504664165852	0.613608660670116	1.82830202856189	0.67860715464803	1.37956179050866	0.430884491201713	0.663600916138723	0.947535424377704	0.586042266525111	0
ENSG00000087338.4	GMCL1	70056773	70108528	2_69313372_A_G	69313372	A	G	2_69313372_A_G_b37	1.17451728573496	0.363582010206153	1.9992630650122	0.978342849672944	0.836634041556408	0.280768562541038	0.56843461558901	0.965974732377762	0.503498663688195	0
ENSG00000087365.10	SF3B2	65818199	65836779	11_65116082_G_GA	65116082	G	GA	11_65116084_A_AA_b37;11_65116084_A_AAA_b37;11_65116083_AA_A_b37;11_65116082_GAA_G_b37;11_65116084_A_AAAA_b37;11_65116084_A_AAAAA_b37	1.807194558015	0.660591857888993	1.95487869414319	0.831781129429262	1.8431707259715	0.692092664341119	0.676818058779842	0.95860018973445	0.674153049299353	0
ENSG00000087460.19	GNAS	57414772	57486247	20_57530337_C_CAAAAAA	57530337	C	CAAAAAA	20_57530340_A_AAAAAAA_b37;20_57530340_A_AAAAAAAAAAAAAA_b37;20_57530339_AA_A_b37;20_57530337_CAAA_C_b37;20_57530338_AAA_A_b37;20_57530340_A_AAAAAAAAAAAAAAAAAAAAAAAA_b37	0.753558757881137	0.264233270823907	0.98890119025873	0.314639742064733	1.18882974789904	0.367774491364904	0.510773314655671	0.896879016137649	0.559541337975761	0
ENSG00000087502.13	ERGIC2	29490284	29534122	12_28706166_GT_G	28706166	GT	G	12_28706166_GT_G_b37	-0.452611854645738	0.117329494413061	1.29472166446817	0.401015760539468	-0.45563916969013	0.117103492137569	0.380315971978674	0.913156670609194	0.370764979378059	0
ENSG00000087586.13	AURKA	54944444	54967393	20_54090924_T_G	54090924	TRUE	G	20_54090924_T_G_b37	1.97565912022446	0.876020693622302	1.97990027943888	0.887258929749958	1.93736972499028	0.802385967310425	0.727428924429936	0.961777406185185	0.701481689612063	0
ENSG00000087842.6	PIR	15402920	15511687	X_15438440_TTC_T	15438440	TTC	TRUE	X_15438440_TTC_T_b37	1.38683386213575	0.433598187718491	1.78015979919451	0.639161704311997	1.52549969647271	0.490924071231855	0.597868145016131	0.945678236594137	0.609999931743062	0
ENSG00000087884.10	AAMDC	77532154	77629478	11_77537407_C_CA	77537407	C	CA	11_77537407_CA_C_b37;11_77537408_A_AA_b37	-0.513221193932623	0.11289495850531	1.20544038522166	0.372724949349117	0.19637536553978	0.179274911203233	0.376303605447335	0.907454379784963	0.430485840038842	0
ENSG00000088002.7	SULT2B1	49055331	49102682	19_49079897_CTTTT_C	49079897	CTTTT	C	19_49079898_TTTTTT_T_b37;19_49079897_CTTTTTT_C_b37;19_49079899_TTTTT_T_b37;19_49079900_TTTT_T_b37	-0.139478210337757	0.14355071014225	1.9983657473465	0.967753589179081	-0.76940235644679	0.0960820289334957	0.412072795903313	0.965512702659964	0.345282811343959	0
ENSG00000088053.7	GP6	55525072	55549632	19_55552706_C_T	55552706	C	TRUE	19_55552706_C_T_b37	1.28534464919426	0.397902666782238	1.21385750056879	0.375269103634568	1.7961919852894	0.651664525767865	0.587808971685166	0.908576827524981	0.663574279123354	0
ENSG00000088179.4	PTPN4	120517206	120741394	2_121554237_G_A	121554237	G	A	2_121554237_G_A_b37	1.9707490693761	0.864200935751323	1.90317996660156	0.755679615665185	1.91126778240755	0.765795107722504	0.726242286098806	0.956159668748776	0.692990107315228	0
ENSG00000088205.8	DDX18	118572225	118589955	2_118589911_A_G	118589911	A	G	2_118589911_A_G_b37	-0.307701970893504	0.12873424851273	1.98346906636016	0.8976957862858	-1.08505665470693	0.0790145133647863	0.393705001019909	0.96285644790506	0.319911726426849	0
ENSG00000088256.4	GNA11	3094407	3124002	19_3952320_G_A	3952320	G	A	19_3952320_G_A_b37	1.95046049199027	0.823866509889656	1.72225698800139	0.598184356717136	1.73764631737959	0.608507734997756	0.717119761023792	0.940221562440785	0.651243359615421	0
ENSG00000088280.14	ASAP3	23755055	23811061	1_24305397_T_C	24305397	TRUE	C	1_24305397_T_C_b37	1.38510351748664	0.432950131947759	1.42126155194364	0.446807234271726	0.514860822787796	0.222972178201713	0.597868145016131	0.923706069030928	0.463685328643052	0
ENSG00000088298.8	EDEM2	33703166	33865928	20_33728678_T_C	33728678	TRUE	C	20_33728678_T_C_b37	1.65555915120763	0.55727702744232	-6.7780164085159	0.00304882560997493	1.5498152144869	0.502247215733996	0.644446320066933	0.479269402720325	0.616295752988073	0
ENSG00000088305.14	DNMT3B	31350190	31397162	20_31438954_A_G	31438954	A	G	20_31438954_A_G_b37	-7.22474716449187	0.00238765663357101	-1.47580348350266	0.0622724731446252	-5.23396186121249	0.00715371639763912	0.0727921611355638	0.726276453299152	0.11946554883632	1
ENSG00000088325.11	TPX2	30327073	30389608	20_30165788_C_A	30165788	C	A	20_30165788_C_A_b37	-0.502427110192457	0.11367099368957	1.98044216005042	0.888779022839397	-2.1798609501102	0.0409070568446013	0.376539345290349	0.962005221794539	0.249749809959033	0
ENSG00000088340.11	FER1L4	34146506	34195484	20_34207062_CCCCGACT_C	34207062	CCCCGACT	C	20_34207062_CCCCGACT_C_b37	-7.30271946616313	0.00228813954300733	1.26220073183413	0.390366764247826	-7.14196420301596	0.00249812777185838	0.0713261292106937	0.911553361604511	0.0731143794411662	2
ENSG00000088367.16	EPB41L1	34679425	34820721	20_34784885_T_C	34784885	TRUE	C	20_34784885_T_C_b37	1.62258888991414	0.538992033349467	1.83804410416315	0.687362118214234	1.70400827107164	0.586406227347636	0.638549493320171	0.947535424377704	0.642907313785756	0
ENSG00000088387.13	DOCK9	99445740	99738879	13_99622292_A_G	99622292	A	G	13_99622292_A_G_b37	-2.47799665851244	0.0343339438550734	-6.35870092547111	0.00383844881283611	0.716580866067034	0.257264271857131	0.237300122452775	0.479269402720325	0.48874433645308	0
ENSG00000088451.6	TGDS	95226307	95248511	13_95666344_A_G	95666344	A	G	13_95666344_A_G_b37	1.98735808043375	0.910477481579373	1.89884515804579	0.750448155397373	1.93417986079817	0.797522811969777	0.735840004867435	0.956159668748776	0.70015611243485	0
ENSG00000088538.12	DOCK3	50712671	51421629	3_50701002_T_C	50701002	TRUE	C	3_50701002_T_C_b37	1.37748049729726	0.430112561110889	1.97995936056577	0.887423641710176	1.0831734513406	0.338309598884928	0.596392846372167	0.961777406185185	0.541481813472089	0
ENSG00000088726.11	TMEM40	12775023	12810956	3_12796870_C_T	12796870	C	TRUE	3_12796870_C_T_b37	1.51737505320943	0.487235723298616	1.23767139417532	0.382600772459487	1.86201000034202	0.710287457695709	0.618816485701354	0.911553361604511	0.678520734279981	0
ENSG00000088756.8	ARHGAP28	6729716	6915715	18_6727431_C_T	6727431	C	TRUE	18_6727431_C_T_b37	-3.94722679394363	0.0147404578970577	-2.20905118259361	0.0402088218960295	-1.80170504073544	0.0512004202008888	0.167709397914596	0.664862237996105	0.27101830257428	0
ENSG00000088766.7	CRLS1	5986735	6020699	20_5414938_C_G	5414938	C	G	20_5414938_C_G_b37	1.87746881221938	0.726305263141323	0.73406158988405	0.260530016521246	1.07694048646499	0.33667292418788	0.693225595061611	0.882323306689196	0.540254264254896	0
ENSG00000088808.12	PPP1R13B	104200088	104313927	14_104355252_G_T	104355252	G	TRUE	14_104355252_G_T_b37	0.388965855545393	0.204346494182253	1.93493366391044	0.798660509111198	-0.369552313206896	0.123722527940314	0.467447013405758	0.957757282424654	0.375586200326655	0
ENSG00000088826.13	SMOX	4101626	4168394	20_4340177_G_C	4340177	G	C	20_4340177_G_C_b37	1.95956436227243	0.84063121537959	0.687239311713938	0.251895425415304	1.87571149611745	0.724429016472639	0.720846785446136	0.881918094290196	0.682056565312796	0
ENSG00000088833.13	NSFL1C	1422806	1454487	20_762126_G_C	762126	G	C	20_762126_G_C_b37	1.7205144992497	0.597038636154045	1.59357171259398	0.5237879553018	1.80352485459207	0.657581178109049	0.658122021297488	0.929773374722344	0.664951906038511	0
ENSG00000088854.11	C20orf194	3229950	3388272	20_3841789_G_A	3841789	G	A	20_3841789_G_A_b37	-5.89133331261996	0.00496722336026901	-0.198251309716397	0.138167399655302	-5.60087631211945	0.00583399389214501	0.103127200156605	0.811113617398357	0.108779606670875	0
ENSG00000088876.7	ZNF343	2462462	2505348	20_2476330_CTT_C	2476330	CTT	C	20_2476331_TTT_T_b37;20_2476332_TT_T_b37;20_2476333_T_TT_b37;20_2476330_CTTT_C_b37	1.36513392284769	0.425576002579229	1.58778960873224	0.520849724850522	1.54016174445678	0.497699574354571	0.595067674916845	0.929659137838996	0.613539112543543	0
ENSG00000088882.7	CPXM1	2774714	2781283	20_2780683_G_A	2780683	G	A	20_2780683_G_A_b37	1.10023686629029	0.342845231639225	1.96285700104681	0.847174194323653	0.633485651713045	0.242411670833775	0.558420996434086	0.959706141350625	0.478998996213471	0
ENSG00000088899.10	LZTS3	3143262	3154192	20_3155408_C_A	3155408	C	A	20_3155408_C_A_b37	1.99869100590672	0.971138814576586	1.97994744633456	0.887390406172709	1.988309054713	0.913896795284693	0.747146013422865	0.961777406185185	0.723703248375678	0
ENSG00000088992.13	TESC	117476727	117537284	12_117232477_A_G	117232477	A	G	12_117232477_A_AAGGGAGGGAGGGAGGG_b37;12_117232477_A_AGGAAGGGAGGGAGGGAGGG_b37;12_117232477_A_G_b37;12_117232477_A_AAGGGAGGGAGGGAGGGAGGG_b37;12_117232477_A_AGGAAGGGAGGGAGGGAGGGAGGG_b37;12_117232477_A_AGGAAGGGAGGGAGGG_b37	-10.4315311869348	0.000422145656387797	-1.68720144901226	0.0548315432236263	-9.23047114799147	0.000804652153074447	0.0287397512831557	0.712996358738687	0.0431014810037027	2
ENSG00000089009.11	RPL6	112842993	112856642	12_112099519_T_G	112099519	TRUE	G	12_112099519_T_G_b37;12_112099519_T_*_b37	1.99976902275398	0.987874268637815	1.91302297047309	0.768055999483262	1.97463943977914	0.873471917791268	0.750508173238736	0.956159668748776	0.715738294240311	0
ENSG00000089022.9	MAPKAPK5	112279781	112334343	12_112074302_CCT_C	112074302	CCT	C	12_112074302_CCT_C_b37	1.4620453647326	0.463281630161129	-0.9045285536763	0.0883310776268738	1.99615319255145	0.950544805317161	0.60869409833889	0.773434046459006	0.73019639589587	0
ENSG00000089048.10	ESF1	13694968	13765532	20_13317395_A_AT	13317395	A	AT	20_13317396_T_TT_b37;20_13317395_AT_A_b37	1.14660823103281	0.355594590256642	1.98104843807118	0.890505441125086	0.927663658120764	0.300418317236082	0.565256744965719	0.962309610983956	0.516171345287213	0
ENSG00000089050.10	RBBP9	18467183	18477887	20_18120277_CGTGT_C	18120277	CGTGT	C	20_18120289_TGTGT_T_b37;20_18120291_TGT_T_b37;20_18120277_CGTGTGTGTGTGTGTGT_C_b37;20_18120293_T_TGTGTGTGT_b37;20_18120285_TGTGTGTGT_T_b37;20_18120279_TGTGTGTGTGTGTGT_T_b37	1.76219776433254	0.625797981586506	1.57926353441871	0.516569790860538	1.92372445798082	0.782409609714525	0.66576949697424	0.929659137838996	0.696893760734669	0
ENSG00000089053.8	ANAPC5	121746047	121837699	12_121840360_T_TA	121840360	TRUE	TA	12_121840361_A_AA_b37;12_121840360_TA_T_b37	1.06546835538757	0.333688141980575	1.8393069867509	0.688519276332707	1.16315094561469	0.360299500573859	0.552642711015093	0.947535424377704	0.555145521710146	0
ENSG00000089063.10	TMEM230	5080485	5093749	20_5034336_T_G	5034336	TRUE	G	20_5034336_T_G_b37	1.63404402756532	0.545216904090173	1.01496652365699	0.32095927336084	1.94133659222666	0.808621087814422	0.640761825376563	0.897233021840811	0.702964016341325	0
ENSG00000089091.12	DZANK1	18364010	18447925	20_18441230_G_A	18441230	G	A	20_18441230_G_A_b37	1.25460057753207	0.387936721316493	1.90217910093361	0.754460478895852	0.814355764112861	0.276209929523947	0.582024007088303	0.956159668748776	0.500162876191089	0
ENSG00000089094.12	KDM2B	121866899	122018920	12_122909626_CCA_C	122909626	CCA	C	12_122909629_AAAA_A_b37;12_122909632_A_AA_b37;12_122909630_AAA_A_b37;12_122909628_AAAAA_A_b37;12_122909626_CCAAAAA_*_b37;12_122909632_A_AAA_b37	-1.23885091176885	0.0719110575661032	1.83610021657637	0.685591167842769	-2.13787297192061	0.0419338293320791	0.315413014693626	0.947535424377704	0.250628698435073	0
ENSG00000089101.13	C20orf26	20033157	20341346	20_20060745_T_G	20060745	TRUE	G	20_20060745_T_G_b37	1.99980100846278	0.988745065764814	1.07550994935968	0.336298786844347	1.83487828229499	0.684484190950904	0.750562459025835	0.902465796468851	0.672008982729191	0
ENSG00000089123.11	TASP1	13246708	13619587	20_13137920_CA_C	13137920	CA	C	20_13137921_A_AA_b37;20_13137921_A_AAA_b37;20_13137920_CA_C_b37	1.92499411100039	0.784182966629936	1.24655654588855	0.385388197949983	0.990560113357787	0.315037062226846	0.708142176163617	0.911553361604511	0.526481827579755	0
ENSG00000089127.8	OAS1	113344581	113369990	12_114161316_GACAA_G	114161316	GACAA	G	12_114161316_GACAA_G_b37;12_114161316_G_A_b37	1.30192451149151	0.403431114544869	1.95343663380618	0.829154979952712	1.17601503725587	0.364017626714987	0.589515221137502	0.957995396138989	0.55760769968399	0
ENSG00000089163.4	SIRT4	120740118	120751052	12_120815504_A_G	120815504	A	G	12_120815504_A_G_b37	1.58008371447568	0.516978819111956	-2.0682718130181	0.043695957933194	1.93673098399859	0.801401796849352	0.630705452412062	0.686494585117716	0.701197097460566	0
ENSG00000089177.13	KIF16B	16252748	16554078	20_16560330_G_A	16560330	G	A	20_16560330_G_A_b37	-0.625204328295013	0.105178964711123	1.49829738571543	0.478752962079995	-0.890655844895036	0.0890946502249022	0.365583213569739	0.92633937577112	0.336202708511569	0
ENSG00000089225.15	TBX5	114791735	114846247	12_114954298_C_A	114954298	C	A	12_114954298_C_A_b37;12_114954298_C_T_b37	0.641462424159727	0.243791093309643	1.76885413445189	0.630675485096386	0.485611206109752	0.218470614843599	0.49870488203551	0.943631162276215	0.459661140243204	0
ENSG00000089250.14	NOS1	117645946	117889975	12_117781918_T_C	117781918	TRUE	C	12_117781918_T_C_b37	-28.4702651307164	3.39023231444237e-08	-9.40198172496434	0.000733658011651946	-22.6995189913064	6.70008942047683e-07	4.19336340672267e-05	0.286225642137977	0.000407599556692619	2
ENSG00000089289.11	IGBP1	69353298	69386174	X_68742978_T_C	68742978	TRUE	C	X_68742978_T_C_b37	1.28282486733269	0.397072082966408	-0.468236136875248	0.11616822381277	1.98880758260202	0.915745621278733	0.587183085366475	0.787126202912403	0.724048343353181	0
ENSG00000089327.10	FXYD5	35645632	35660786	19_35662457_G_A	35662457	G	A	19_35662457_G_A_b37	-0.85285700405575	0.0912117146719807	1.95250621257446	0.827483111445802	-1.88220057383342	0.0488005546511929	0.348234651707703	0.957995396138989	0.266213698731087	0
ENSG00000089335.16	ZNF302	35168543	35177302	19_35135509_T_G	35135509	TRUE	G	19_35135509_T_G_b37	1.82831206760784	0.678616025056789	1.96379939540884	0.849101819662913	1.85135217854031	0.699830911899148	0.680501849556287	0.959803154759966	0.675627328263102	0
ENSG00000089351.10	GRAMD1A	35485687	35517375	19_34923465_G_GT	34923465	G	GT	19_34923465_G_GT_b37	-8.88036633259139	0.000971890215322956	1.91683079010681	0.773047667162263	-13.0063380451727	0.000107150699908333	0.0449993960693035	0.956159668748776	0.012674874140039	2
ENSG00000089472.12	HEPH	65382390	65488709	X_65586422_A_ATT	65586422	A	ATT	X_65586423_T_TT_b37;X_65586423_T_TTT_b37;X_65586422_AT_A_b37	1.43759293057974	0.453292020330137	1.35166476664358	0.420708506566807	1.82644628548383	0.676972629721641	0.605387060605616	0.916627377554561	0.670092980650895	0
ENSG00000089486.12	CDIP1	4560675	4588829	16_5465215_C_A	5465215	C	A	16_5465215_C_A_b37	1.78547012528861	0.643239867406049	0.995209211702786	0.316154047528578	1.95101817395562	0.824844538370693	0.671241939617748	0.896879016137649	0.706454979269556	0
ENSG00000089597.12	GANAB	62392297	62414104	11_62065482_TTGTGTG_T	62065482	TTGTGTG	TRUE	11_62065486_GTG_G_b37;11_62065484_GTGTG_G_b37;11_62065488_G_GTG_b37;11_62065488_G_GTGTG_b37;11_62065488_G_GTGTGTG_b37;11_62065482_TTGTGTG_T_b37	-1.27212435238062	0.070466319559275	1.78670735670175	0.644198814104187	-1.02175094833979	0.082154721484512	0.312880184869822	0.945794800774657	0.324478601940427	0
ENSG00000089639.6	GMIP	19740284	19754476	19_20021032_GA_G	20021032	GA	G	19_20021032_GA_G_b37	0.928406313948926	0.300585747176326	1.98893392052037	0.916220733213912	0.539071452552434	0.226782436927593	0.534185611782864	0.963743776761023	0.465787680932569	0
ENSG00000089685.10	BIRC5	76210266	76221717	17_76560531_A_G	76560531	A	G	17_76560531_A_G_b37	1.99601530501423	0.949667412418391	1.99995337269843	0.994551752505777	1.99303326557811	0.933480242982229	0.743205544366144	0.966122765400184	0.726694671360369	0
ENSG00000089818.12	NECAP1	8234806	8250367	12_8534914_T_G	8534914	TRUE	G	12_8534914_T_G_b37	1.83687490832926	0.686295467809214	1.99998340752063	0.99674991659164	1.76603127942599	0.62859656963252	0.682768111479373	0.966418825868236	0.656144056218945	0
ENSG00000089847.8	ANKRD24	4183350	4224811	19_4186395_T_G	4186395	TRUE	G	19_4186395_T_G_b37	1.91533979305086	0.771078645500502	1.94018930797802	0.806795399978077	1.95047591838693	0.823893485845532	0.704166907049684	0.957995396138989	0.706211130794276	0
ENSG00000089876.7	DHX32	127524905	127585005	10_126610893_ATGTATATATATATT_A	126610893	ATGTATATATATATT	A	10_126610895_GTATATATATATTTT_T_b37;10_126610893_ATGTATATATATATTTT_*_b37;10_126610907_TTT_T_b37	1.78022197101313	0.639209101202104	1.68730090770214	0.576028618126885	1.97494646123391	0.874233726951396	0.67021854192821	0.937596951549835	0.716032480146701	0
ENSG00000089902.8	RCOR1	103058997	103196913	14_103007797_G_T	103007797	G	TRUE	14_103007797_G_T_b37;14_103007797_G_*_b37	-2.7396664782998	0.0294747848703593	1.9993295302163	0.979342339367	-4.38358996500847	0.0115180225559919	0.224450853507492	0.965974732377762	0.148632960729027	0
ENSG00000089916.13	GPATCH2L	76618258	76720685	14_76694680_G_A	76694680	G	A	14_76694680_G_A_b37	1.35179139569846	0.420753879240166	0.935401205270864	0.302168645102761	0.317008093340519	0.19452737241815	0.593732785377233	0.892485748062758	0.443341884010659	0
ENSG00000090020.6	SLC9A1	27425305	27493472	1_28111061_T_C	28111061	TRUE	C	1_28111061_T_C_b37	1.96343445210596	0.848352293718275	1.8718245696441	0.720331366918512	1.99023863474531	0.921297368838177	0.722034817509385	0.952696150549413	0.724950106437548	0
ENSG00000090060.13	PAPOLA	96967769	97033448	14_97924156_G_A	97924156	G	A	14_97924156_G_A_b37	-0.0361241805521786	0.15360058209076	1.68457855776933	0.57437227060186	-0.58737495618152	0.107718729840436	0.422575727736518	0.937596951549835	0.359986755888329	0
ENSG00000090104.7	RGS1	192544856	192549161	1_192800241_T_C	192800241	TRUE	C	1_192800241_T_C_b37	-1.38393530464782	0.0658346861681737	-0.699243857680813	0.100395850817742	-0.121419341117871	0.145251880600493	0.305310354584267	0.774652246046112	0.398420154215738	0
ENSG00000090238.7	YPEL3	30103634	30108236	16_30107285_A_T	30107285	A	TRUE	16_30107285_A_T_b37	1.97915957361397	0.885214514450462	1.9703192894026	0.863216694657661	1.991008562959	0.924455268250991	0.72973678162287	0.960857783629038	0.725040630121433	0
ENSG00000090316.11	MAEA	1283638	1333935	4_1324317_C_A	1324317	C	A	4_1324317_C_A_b37;4_1324317_C_CTAATTTTTGTATTTTTAGTAGAGA_b37;4_1324317_C_CTAATTTT_b37;4_1324317_C_CTAATTTTTGTATTTTAGTAGAGATGGGGTTTCACCATGTTGGCCAGGA_b37	1.62841369819353	0.542140864957487	0.182452283095927	0.177605456206941	1.98999356913214	0.920318802095954	0.639928721482949	0.848746568497045	0.724950106437548	0
ENSG00000090372.10	STRN4	47222763	47250251	19_47262978_C_CA	47262978	C	CA	19_47262978_C_CA_b37;19_47262978_C_CAA_b37	-1.21296921947419	0.0730567945181542	1.52724763775495	0.491723670873273	-0.819467726001676	0.0931272810171711	0.3171925772401	0.928325513743304	0.341314299825087	0
ENSG00000090376.4	IRAK3	66582658	66648402	12_66952917_TAA_T	66952917	TAA	TRUE	12_66952918_AA_A_b37;12_66952917_TAA_T_b37;12_66952919_A_AA_b37;12_66952919_A_AAA_b37	-2.86797151723522	0.0273596426323664	0.262056422459409	0.18739960012971	-3.48941888581703	0.0191319010545627	0.218128130440779	0.855472952696953	0.182956056815463	0
ENSG00000090382.2	LYZ	69742120	69748014	12_69774563_A_G	69774563	A	G	12_69774563_A_G_b37	1.85781333813111	0.706116779290102	-0.14540162831463	0.142997610201139	1.96296607966269	0.847396002090621	0.689565159193438	0.818921909852016	0.710002973440263	0
ENSG00000090432.5	MUL1	20825942	20834654	1_20780813_C_G	20780813	C	G	1_20780813_C_G_b37	-1.5060241569206	0.0611460285093138	-10.8529955482313	0.000336939432083963	1.77561358824755	0.635717826848037	0.298269535289118	0.197443123581847	0.658919322042744	0
ENSG00000090470.10	PDCD7	65409716	65426174	15_65327752_T_C	65327752	TRUE	C	15_65327752_T_C_b37	0.244510051810266	0.185188055274826	1.49167517384399	0.475864926559015	-0.435802859141404	0.118593162114879	0.450648686131701	0.92633937577112	0.37229825021334	0
ENSG00000090487.6	SPG21	65255361	65282648	15_65275609_T_TATAA	65275609	TRUE	TATAA	15_65275609_T_TATAA_b37;15_65275609_T_TATAAATAA_b37	0.285223139841037	0.190366768446093	1.74630021098619	0.61448190672413	0.355015114750358	0.199642891817526	0.455065355528745	0.941656991819763	0.44701839448414	0
ENSG00000090512.7	FETUB	186353757	186370930	3_186358366_A_C	186358366	A	C	3_186358366_A_C_b37	1.32947581940607	0.412868913521545	-0.968073827518765	0.0849229144074749	-1.02964926943537	0.0817556873560766	0.591905521956422	0.773434046459006	0.323711928878162	0
ENSG00000090520.6	DNAJB11	186285191	186315061	3_186288485_G_C	186288485	G	C	3_186288485_G_C_b37	-1.04346380776133	0.0810627761355263	-2.75981721590961	0.0291316415667157	0.558420986819783	0.22988399263802	0.331475665280827	0.650884479598211	0.467785174245607	0
ENSG00000090534.13	THPO	184089722	184095932	3_183617705_G_C	183617705	G	C	3_183617705_G_C_b37	1.56244823151883	0.508306485550162	-1.40442851734474	0.065021633212354	1.99958826589454	0.983811050014592	0.62688569225204	0.728958112294502	0.738370385306937	0
ENSG00000090554.8	FLT3LG	49977463	49989488	19_50228260_G_T	50228260	G	TRUE	19_50228260_G_T_b37;19_50228260_G_*_b37	0.863981321914707	0.286495175444607	1.45123624864073	0.458823265036253	0.895716034542374	0.293327871526983	0.525874992182975	0.925290630251263	0.511184462796346	0
ENSG00000090565.11	RAB11FIP3	475618	573011	16_328541_A_G	328541	A	G	16_328541_A_G_b37	1.99987566902473	0.991103468263504	1.78185928816424	0.640460269027691	1.9477064950056	0.819119403703374	0.75073030091428	0.945794800774657	0.705137241834947	0
ENSG00000090581.5	GNPTG	1401923	1413352	16_2141204_A_AGGGACGCTGCCGGGGCGGGGCCCTGCGAGGGGGC	2141204	A	AGGGACGCTGCCGGGGCGGGGCCCTGCGAGGGGGC	16_2141272_C_CGGGACGCTGCCGGGGCGGGGCCCTACGAGGGGGC_b37;16_2141204_AGGGACGCTGCCGGGGCGGGGCCCTGCGAGGGGGCGGGACGCTGCCGGGGCGGGGCCCTACGAGGGGGC_A_b37;16_2141272_C_CGGGACGCTGCCGGGGCGGGGCCCTACGAGGGGGC_b37	-0.365982733936335	0.124005799855759	1.94933854942337	0.821916271910781	-0.34224785955189	0.125907752022636	0.387780860153115	0.957995396138989	0.377615694580794	0
ENSG00000090615.8	GOLGA3	133345494	133405444	12_133407002_GATCAAGACTATCCTGGCCAACATGGTGA_G	133407002	GATCAAGACTATCCTGGCCAACATGGTGA	G	12_133407002_GATCAAGACTATCCTGGCCAACATGGTGA_G_b37	-0.81502517162744	0.0933854317075044	0.858911731833814	0.285422488393224	-0.0827914914225403	0.148967529905705	0.350782322498176	0.88713915557553	0.402963824362699	0
ENSG00000090621.9	PABPC4	40026487	40042462	1_40035928_G_T	40035928	G	TRUE	1_40035928_G_T_b37	1.67300766846233	0.567435502400806	0.941086133230556	0.303463037504083	1.95645418114873	0.834700904021487	0.64675715048009	0.89324314500103	0.708920766446569	0
ENSG00000090659.13	CD209	7804878	7812464	19_7956959_AT_A	7956959	AT	A	19_7956961_T_TT_b37;19_7956960_TT_T_b37;19_7956959_ATT_A_b37;19_7956961_T_TTT_b37	1.96754529980444	0.857033333750473	1.02545539790685	0.323549377575681	1.96141996806796	0.844283006292581	0.724411913532619	0.898131434539575	0.710002973440263	0
ENSG00000090661.7	CERS4	8271619	8327305	19_8280621_C_G	8280621	C	G	19_8280621_C_G_b37	-3.39630271349779	0.0201794563865228	-0.587908191252609	0.107682465691826	-1.78324420654963	0.0517681965802902	0.190309452809947	0.78044150471578	0.272347318219173	0
ENSG00000090857.9	PDPR	70147528	70195203	16_70159791_C_T	70159791	C	TRUE	16_70159791_C_T_b37	0.339458507130303	0.19753022844276	-1.92737405981393	0.0475060698260564	1.76389055033678	0.627030305630615	0.461973353389542	0.699556629989459	0.655796376378092	0
ENSG00000090889.10	KIF4A	69509878	69640682	X_68724625_CGGCGCGG_C	68724625	CGGCGCGG	C	X_68724625_CGGCGCGG_C_b37	0.914281491476913	0.297421799662823	1.83857490560945	0.687847842072733	0.758566615412519	0.265194984392982	0.532607650769248	0.947535424377704	0.493691156094771	0
ENSG00000090971.4	NAT14	55996370	55998935	19_56098578_A_AC	56098578	A	AC	19_56098578_A_AC_b37	1.74991323472136	0.617013989984588	1.93227711582131	0.794681575865772	1.80532228141465	0.659051577968382	0.664054950995801	0.9576359027794	0.665077371378886	0
ENSG00000090989.13	EXOC1	56719781	56771200	4_56339752_A_G	56339752	A	G	4_56339752_A_G_b37	0.146686799048666	0.173398540679468	1.76371747755184	0.626904060890308	-0.401344991966198	0.121230979269805	0.437812646048716	0.943631162276215	0.374452236862797	0
ENSG00000091009.6	RBM27	145583112	145718814	5_145781210_C_T	145781210	C	TRUE	5_145781210_C_T_b37	1.50021501904121	0.479594614919669	1.45699559221134	0.461190262689105	1.58955619242397	0.521744332092564	0.61500035993705	0.925516551188113	0.622794691568272	0
ENSG00000091039.12	OSBPL8	76745576	76953589	12_77102723_C_G	77102723	C	G	12_77102723_C_G_b37	-1.13373787974797	0.0766877224248172	1.99933460801458	0.979420695950653	-2.72801840577972	0.0296750555455701	0.323352463231932	0.965974732377762	0.218672628377721	0
ENSG00000091073.15	DTX2	76090992	76135312	7_76095909_CTT_C	76095909	CTT	C	7_76095910_TT_T_b37;7_76095911_T_TT_b37;7_76095909_CTT_C_b37	-2.07370253990712	0.0435557040962525	0.979646248010567	0.312435112881917	-1.5383635806611	0.0599645941543069	0.260919364574974	0.896645855405012	0.286481782213483	0
ENSG00000091106.14	NLRC4	32449521	32490923	2_31616666_C_CT	31616666	C	CT	2_31616667_T_TT_b37;2_31616667_T_TTT_b37;2_31616666_CT_C_b37;2_31616667_T_TTTT_b37	-1.7933682173325	0.0514560053563316	1.77588982757857	0.635925861716912	-2.15106271202535	0.0416084024209185	0.275435602785971	0.945456935803884	0.250078448033466	0
ENSG00000091136.9	LAMB1	107564243	107643700	7_107612784_C_T	107612784	C	TRUE	7_107612784_C_T_b37	0.883120973472842	0.290591474091413	1.48878125432839	0.474611745841368	0.315259857111641	0.194295787859755	0.52909418581214	0.92633937577112	0.443341884010659	0
ENSG00000091262.10	ABCC6	16242784	16317379	16_16344682_A_C	16344682	A	C	16_16344682_A_C_b37	-0.218133407059895	0.136397879798802	1.38285459269605	0.432110052639499	0.152849199931097	0.174115137130354	0.403061281326982	0.918577162713716	0.426270806971776	0
ENSG00000091317.7	CMTM6	32522803	32544900	3_32824956_AT_A	32824956	AT	A	3_32824958_T_TT_b37;3_32824958_T_TTT_b37;3_32824957_TT_T_b37;3_32824956_ATT_A_b37	1.98668931764473	0.90815032656074	1.8633837952616	0.711668408790657	1.99951488743841	0.982427797101172	0.735196274012373	0.951231195826601	0.738370385306937	0
ENSG00000091428.13	RAPGEF4	173600001	173917621	2_173527221_C_CGTGTGT	173527221	C	CGTGTGT	2_173527221_C_CGTGTGTGTGTGTGTGT_b37;2_173527221_C_CGTGTGTGTGTGTGTGTGT_b37;2_173527221_C_CGTGTGTGTGTGTGT_b37;2_173527221_C_CGTGTGT_b37;2_173527221_C_CGTGTGTGTGTGTGTGTGTGTGT_b37;2_173527221_C_CGTGTGTGTGTGTGTGTGTGT_b37	1.84652970033449	0.695240832236765	1.58805013699111	0.520981487406858	1.5513900463136	0.502995805378044	0.685757831741946	0.929659137838996	0.616414570703499	0
ENSG00000091436.12	MLTK	173940162	174132738	2_173887902_A_T	173887902	A	TRUE	2_173887902_A_G_b37;2_173887902_A_T_b37	1.8127802535073	0.66524074257201	1.82877603146653	0.679026311211157	1.91186335138445	0.766559522009279	0.678585461392442	0.947535424377704	0.692990107315228	0
ENSG00000091482.5	SMPX	21724089	21776281	X_22646415_TAA_T	22646415	TAA	TRUE	X_22646416_AAAA_A_b37;X_22646417_AAA_A_b37;X_22646418_AA_A_b37;X_22646415_TAAAA_T_b37;X_22646419_A_AA_b37	1.78338518085002	0.64163145076373	1.35007070089478	0.420137958095907	1.98107854129421	0.890591890351495	0.670776343465371	0.916067834575294	0.718889491663825	0
ENSG00000091490.6	SEL1L3	25749054	25865382	4_25936139_A_G	25936139	A	G	4_25936139_A_G_b37	-5.32161571579809	0.00681301345611347	-0.291190105381247	0.130110124339476	-4.3517211537885	0.0117267471808894	0.12038551877686	0.800522725185546	0.148738091544731	0
ENSG00000091513.10	TF	133464799	133497850	3_133476421_C_G	133476421	C	G	3_133476421_C_G_b37	0.0942446252879563	0.167435521762859	1.97285476401453	0.869134373928206	-0.281217867803207	0.130949011229258	0.433902947302719	0.960857783629038	0.383626076884117	0
ENSG00000091536.12	MYO15A	18012019	18083116	17_17564327_C_T	17564327	C	TRUE	17_17564327_C_T_b37	1.37611719116853	0.429608058966368	1.27567698420671	0.394729532280762	1.70554865687814	0.587382024322188	0.596392846372167	0.911553361604511	0.643062708283474	0
ENSG00000091542.8	ALKBH5	18086391	18113268	17_17314406_G_A	17314406	G	A	17_17314406_G_A_b37	0.778709321114547	0.269107504430659	1.75605522354363	0.621371394681592	0.741095777459577	0.261858608253325	0.512878098758602	0.943124088345451	0.490913819921733	0
ENSG00000091622.11	PITPNM3	6354583	6459814	17_6914783_C_CTTT	6914783	C	CTTT	17_6914784_T_TTT_b37;17_6914784_T_TTTTTTTTTTTT_b37;17_6914784_T_TT_b37;17_6914784_T_TTTTTTTT_b37;17_6914783_CT_C_b37;17_6914784_T_TTTT_b37	-1.63926374642915	0.0564318843987438	1.43318505710317	0.451527356353464	-1.40282552837562	0.0650848425766083	0.288143009166589	0.923706069030928	0.294511827321923	0
ENSG00000091640.3	SPAG7	4862520	4871167	17_4870893_G_A	4870893	G	A	17_4870893_G_A_b37	1.9714734760837	0.8658768967888	1.77910693862646	0.638360291345657	1.99984204568796	0.989972460725026	0.726428338523056	0.945678236594137	0.738937585199609	0
ENSG00000091656.11	ZFHX4	77593453	77779521	8_78109022_GTATT_G	78109022	GTATT	G	8_78109022_GTATT_G_b37	1.95360652610111	0.829462140616089	1.93201521365904	0.794293847219987	1.80842146060104	0.661606047541536	0.71916929920778	0.9576359027794	0.665686614587776	0
ENSG00000091732.11	ZC3HC1	129658125	129691291	7_130371325_G_C	130371325	G	C	7_130371325_G_C_b37	-1.93451340408387	0.0473048240452901	-2.42530201970203	0.0354098459654181	-0.199196148776082	0.138082728440335	0.267929821613813	0.661776725306479	0.391359628689232	0
ENSG00000091947.5	TMEM101	42088555	42101314	17_41970350_TGATGGATGGATG_T	41970350	TGATGGATGGATG	TRUE	17_41970358_GGATGGATGGATGGATGGATG_G_b37;17_41970370_GGATGGATG_G_b37;17_41970362_GGATGGATGGATGGATG_G_b37;17_41970374_GGATG_G_b37;17_41970350_TGATGGATGGATGGATGGATGGATGGATG_T_b37;17_41970366_GGATGGATGGATG_G_b37	-2.87269592915732	0.0272848430648354	1.98894182549338	0.916250551936481	-4.12256109861346	0.0133467294019909	0.21793313179979	0.963743776761023	0.156994937909835	0
ENSG00000092009.6	CMA1	24974558	24977471	14_24995461_G_A	24995461	G	A	14_24995461_G_A_b37	-2.07409699151913	0.0435455354640682	1.94854878083697	0.820557014460504	-3.33963022098487	0.0208458945063151	0.260919364574974	0.957995396138989	0.190746733678562	0
ENSG00000092020.6	PPP2R3C	35554672	35591723	14_35591316_G_A	35591316	G	A	14_35591316_G_A_b37	0.0961712682942562	0.167650387535912	0.534604083950853	0.22607352169095	0.848122297884629	0.283156425548773	0.433902947302719	0.87536530384796	0.504809568414467	0
ENSG00000092036.12	HAUS4	23415436	23426370	14_23426182_C_A	23426182	C	A	14_23426182_C_A_b37	1.9015777262598	0.75373124535987	1.94855404591658	0.820566039650746	1.92812882164458	0.788631578722212	0.700371891755254	0.957995396138989	0.697841449922042	0
ENSG00000092094.6	OSGEP	20914569	20923264	14_20919712_C_T	20919712	C	TRUE	14_20919712_C_T_b37	1.96573726208362	0.85314905939895	1.72566031180759	0.60043541709338	1.99999724549434	0.998675775262633	0.723340954720978	0.940221562440785	0.740631622039913	0
ENSG00000092098.12	RNF31	24615891	24629870	14_24051338_G_T	24051338	G	TRUE	14_24051338_G_T_b37;14_24051338_G_A_b37	1.93066304627791	0.792304631584439	1.23498178580235	0.381762633570525	1.98726791648596	0.910160152967246	0.710584912590557	0.911553361604511	0.722570443611345	0
ENSG00000092108.16	SCFD1	31091317	31205018	14_30288509_GGA_G	30288509	GGA	G	14_30288509_GGA_G_b37	1.86402028178986	0.712310886700362	1.9984945854867	0.969050106694471	1.81411044285369	0.6663599522206	0.690465760153517	0.965512702659964	0.667350368298805	0
ENSG00000092140.10	G2E3	31028328	31089269	14_30270805_A_C	30270805	A	C	14_30270805_A_T_b37;14_30270805_A_C_b37	1.63688555933686	0.546781622131725	1.28954565153413	0.399293020476579	1.8292638723558	0.679458414752383	0.641080818427727	0.91226991098479	0.670647663507911	0
ENSG00000092203.9	TOX4	21944755	21967319	14_21970091_C_T	21970091	C	TRUE	14_21970091_C_T_b37	0.0487672860281236	0.162454075970153	1.43599752106525	0.45265206320576	0.321092877615456	0.19506973354266	0.430012569143818	0.923706069030928	0.443889417307765	0
ENSG00000092208.12	GEMIN2	39583426	39606177	14_40330168_C_T	40330168	C	TRUE	14_40330168_C_T_b37	-4.62554336921971	0.0100526470886324	-6.8295904363863	0.00296384896952023	-2.39562181861061	0.036031318065382	0.144301735557653	0.479269402720325	0.239542641995163	0
ENSG00000092421.12	SEMA6A	115779311	115910630	5_115274291_TAA_T	115274291	TAA	TRUE	5_115274293_AA_A_b37;5_115274292_AAA_A_b37;5_115274294_A_AA_b37;5_115274291_TAAA_T_b37;5_115274294_A_AAA_b37;5_115274294_A_AAAA_b37	-2.30009281133493	0.0381102931986309	1.66812942366323	0.564559695440377	-2.23395659841322	0.0396229711984539	0.24701033148518	0.936184822485219	0.248252140694725	0
ENSG00000092439.9	TRPM7	50844669	50979012	15_51675076_A_G	51675076	A	G	15_51675076_A_G_b37	-0.634170486326184	0.104586672768492	1.82395924741922	0.674798068799275	-1.13972075308311	0.0764068885122117	0.3648565305048	0.947535424377704	0.316974776898191	0
ENSG00000092607.9	TBX15	119425668	119532179	1_120294003_G_T	120294003	G	TRUE	1_120294003_G_T_b37	-3.54836872332226	0.0184979188568143	1.96439623351398	0.850336100387557	-4.07571480845377	0.0137052829686823	0.18324938227625	0.960098584668584	0.159115045478694	0
ENSG00000092820.13	EZR	159186772	159240444	6_159195704_AACACACACAC_A	159195704	AACACACACAC	A	6_159195704_AACACACACACAC_A_b37;6_159195710_CACACAC_C_b37;6_159195706_CACACACACAC_C_b37;6_159195714_CAC_C_b37;6_159195716_C_CACACAC_b37;6_159195716_C_CACAC_b37	-13.9196424917773	6.6089268133255e-05	1.23931426230706	0.383114007971134	-15.3442285053345	3.11843869129648e-05	0.00941111847478936	0.911553361604511	0.00503044545632556	2
ENSG00000092847.6	AGO1	36335408	36395211	1_35536453_C_A	35536453	C	A	1_35536453_C_A_b37	1.96731852417588	0.856540115752754	1.85210465153045	0.700554807000135	1.87569153168852	0.724407786816235	0.724375352297707	0.949493510089102	0.682056565312796	0
ENSG00000092871.12	RFFL	33333008	33416338	17_33386131_A_G	33386131	A	G	17_33386131_A_G_b37	1.18179759456757	0.365706264958149	1.56382804451005	0.508975899972094	1.49164875768952	0.475853463008286	0.569399608308723	0.928991941690142	0.603633087412653	0
ENSG00000092929.7	UNC13D	73823305	73840798	17_73735375_CA_C	73735375	CA	C	17_73735377_AA_A_b37;17_73735376_AAA_A_b37;17_73735378_A_AA_b37;17_73735375_CAAA_C_b37	0.842596261205699	0.282004633606941	0.896031141691765	0.293396752761431	1.34423720168525	0.418059832410858	0.522786484461006	0.887790119153453	0.581697506814696	0
ENSG00000092931.7	MFSD11	74731946	74777531	17_74736279_C_A	74736279	C	A	17_74736279_C_A_b37	-1.94488165275334	0.0470141606052338	1.79666846967643	0.652045063360025	-2.26226153280709	0.0389680106218519	0.267451548100745	0.945794800774657	0.245264101400312	0
ENSG00000092964.12	DPYSL2	26371790	26515694	8_25724135_TTATA_T	25724135	TTATA	TRUE	8_25724135_TTATA_T_b37;8_25724137_ATA_A_b37;8_25724139_A_ATA_b37	-2.38201942221121	0.0363199421957494	-0.71754693207231	0.0992504414137867	-1.49211834647463	0.0616616344337001	0.242568317464997	0.774652246046112	0.288739542819493	0
ENSG00000093000.14	NUP50	45559721	45583896	22_45588248_A_G	45588248	A	G	22_45588248_A_G_b37	-0.645113811853662	0.103868718085613	0.00459221495657403	0.157776594602582	0.553090184986559	0.229024446768532	0.363951160287524	0.837217411555412	0.467266880066548	0
ENSG00000093072.11	CECR1	17660193	17702879	22_17680519_A_C	17680519	A	C	22_17680519_A_C_b37	-8.19682165406266	0.00140682917406443	-1.95064473335265	0.0468534133439334	-6.33535287920586	0.0038880924971927	0.0569390574295768	0.698269598102162	0.0929219701958344	2
ENSG00000093167.13	LRRFIP2	37094116	37225180	3_37141977_A_G	37141977	A	G	3_37141977_A_G_b37	-2.23328828394301	0.0396385744618206	-4.35313275172393	0.0117174202390884	0.420180351697127	0.208786673611523	0.251073814119937	0.57486661889763	0.452419805471395	0
ENSG00000094796.4	KRT31	39549975	39553844	17_39552422_A_G	39552422	A	G	17_39552422_A_G_b37	1.93566975575686	0.799778268820685	1.78229839257756	0.640796786216853	1.98861646894829	0.91503203491197	0.713077490355551	0.945794800774657	0.723987759101918	0
ENSG00000094963.9	FMO2	171154346	171181822	1_171138984_CGTGTGTGTGTGTGTGTGTGTGT_C	171138984	CGTGTGTGTGTGTGTGTGTGTGT	C	1_171139010_TGTGTGT_T_b37;1_171138994_TGTGTGTGTGTGTGTGTGTGTGT_T_b37;1_171139016_T_TGT_b37;1_171138984_CGTGTGTGTGTGTGTGTGTGTGTGTGTGTGTGT_C_b37;1_171139014_TGT_T_b37;1_171139012_TGTGT_T_b37	1.96785986498639	0.857720441485096	1.68885825820962	0.576980410663072	1.99908813933098	0.975909916533014	0.72441623027958	0.937596951549835	0.736919882428478	0
ENSG00000094975.9	SUCO	172501488	172580971	1_172386690_C_T	172386690	C	TRUE	1_172386690_C_T_b37	1.81927209318383	0.670748433817239	1.85091811344455	0.699414288768478	1.88705835923292	0.736819655876892	0.679523435823409	0.949493510089102	0.686040798525391	0
ENSG00000095002.8	MSH2	47630107	47789450	2_47609132_C_T	47609132	C	TRUE	2_47609132_C_T_b37	1.97865093239648	0.883832025106509	1.99933764195316	0.979467656137179	1.96899329441908	0.860225428743176	0.729430516969424	0.965974732377762	0.712308214378749	0
ENSG00000095015.5	MAP3K1	56111400	56191979	5_55531398_T_A	55531398	TRUE	A	5_55531398_T_A_b37	0.869427189115186	0.28765319028148	1.8285152838821	0.678795650453055	0.686754294407592	0.25180784250096	0.526468754322873	0.947535424377704	0.485647689661596	0
ENSG00000095066.7	HOOK2	12873816	12983554	19_12876964_G_C	12876964	G	C	19_12876964_G_C_b37	1.04582955844694	0.328660014273356	1.79378958405914	0.649753995709584	1.10869857491775	0.345124877606167	0.550092182721519	0.945794800774657	0.54605077217801	0
ENSG00000095203.10	EPB41L4B	111934254	112083244	9_112593422_TACAC_T	112593422	TACAC	TRUE	9_112593428_CACAC_C_b37;9_112593430_CAC_C_b37;9_112593432_C_CAC_b37;9_112593424_CACACACAC_C_b37;9_112593422_TACACACACAC_T_b37;9_112593426_CACACAC_C_b37	-0.483635200969729	0.115036098295353	1.04987962105633	0.32968865778365	0.236130668182795	0.18414262098003	0.378263855364653	0.898344106661705	0.435161713145466	0
ENSG00000095209.7	TMEM38B	108456824	108538893	9_108456726_G_C	108456726	G	C	9_108456726_G_C_b37	-9.90719309904648	0.000559175955121019	1.97766168712678	0.881190614018894	-14.0873711830081	6.04860549475902e-05	0.0340950416873176	0.960945395562835	0.00817703487405052	2
ENSG00000095261.9	PSMD5	123577773	123605262	9_123756160_C_T	123756160	C	TRUE	9_123756160_C_T_b37	1.6092228444486	0.531891178493179	1.94604744336175	0.816322955701088	1.61830829678183	0.536699253169848	0.636096154928087	0.957995396138989	0.629095729688573	0
ENSG00000095321.12	CRAT	131857088	131873468	9_131325250_A_T	131325250	A	TRUE	9_131325250_A_T_b37;9_131325250_A_*_b37	0.40906464795944	0.207192549006428	1.99164294241518	0.927161299041969	-0.222209672219606	0.136038233751466	0.469343027824117	0.964787834152679	0.388826000500425	0
ENSG00000095370.15	SH2D3C	130500595	130541020	9_130783466_T_C	130783466	TRUE	C	9_130783466_T_C_b37	1.95480516397629	0.831646170378568	1.96587014171246	0.853430867519093	1.97116091063936	0.865151102649874	0.719517232359514	0.960448663831572	0.713646343710072	0
ENSG00000095380.10	NANS	100819020	100845357	9_99858183_G_A	99858183	G	A	9_99858183_G_A_b37	0.279525399819249	0.189631964964541	1.63325452687786	0.544783630632924	0.0216564028714856	0.159565014168827	0.454472900864774	0.932937146969529	0.413039300531053	0
ENSG00000095383.15	TBC1D2	100961310	101017915	9_100916644_CAT_C	100916644	CAT	C	9_100916646_T_TAT_b37;9_100916644_C_T_b37;9_100916644_CAT_*_b37;9_100916644_CAT_C_b37	-4.1370965504309	0.0132374494852669	1.23193489278788	0.380816293240791	-6.81697831148313	0.00298440466820947	0.159628691440823	0.911553361604511	0.0794264665376668	1
ENSG00000095397.9	DFNB31	117164359	117267730	9_117176949_C_T	117176949	C	TRUE	9_117176949_C_T_b37	1.78202986675387	0.640590946587585	0.8604459930757	0.28574658781611	1.99568019041044	0.94759656260631	0.670621098263899	0.88713915557553	0.729385019205358	0
ENSG00000095485.12	CWF19L1	101992054	102027437	10_102027407_C_T	102027407	C	TRUE	10_102027407_C_T_b37	-3.68396446518955	0.0171206404096932	1.76084365141605	0.624816109294124	-4.21992044836998	0.0126320788505757	0.177527080987803	0.943631162276215	0.153256483213871	0
ENSG00000095564.9	BTAF1	93683525	93790082	10_94133111_CCT_C	94133111	CCT	C	10_94133111_CCT_C_b37;10_94133113_T_TCT_b37;10_94133113_T_TCTCTCTCT_b37	1.98321191659397	0.896907560186956	1.61330924856065	0.534044032597214	1.98636949483898	0.907058361499304	0.732637856358972	0.930824065578267	0.721580811778735	0
ENSG00000095574.7	IKZF5	124750321	124768333	10_124785862_A_C	124785862	A	C	10_124785862_A_C_b37	-0.66080870184328	0.102848431680038	1.11080967316184	0.345696815973293	-0.0635698915880312	0.15085639092089	0.362724807643443	0.902635262864338	0.405041544881653	0
ENSG00000095585.12	BLNK	97951457	98031344	10_98844681_C_CTTT	98844681	C	CTTT	10_98844682_T_TTT_b37;10_98844681_CT_C_b37;10_98844682_T_TTTT_b37;10_98844682_T_TT_b37;10_98844682_T_TTTTT_b37	1.72301602287462	0.598684873391844	1.02779328207998	0.324130445805033	1.94791274820591	0.819470303213422	0.658315312124539	0.898131434539575	0.705137241834947	0
ENSG00000095713.9	CRTAC1	99624756	99790585	10_99809915_A_G	99809915	A	G	10_99809915_A_G_b37	1.25164509612296	0.386997578264144	1.39195964286887	0.435526605775118	0.341254017616393	0.197772723876615	0.581219287353417	0.920032053043718	0.446122006335307	0
ENSG00000095777.10	MYO3A	26223195	26501456	10_26107570_T_TA	26107570	TRUE	TA	10_26107571_A_AA_b37;10_26107570_TA_T_b37	-1.48831277041018	0.0618035446911636	0.806032530383391	0.274530729035073	-0.69000528290303	0.100979479265952	0.299614627174637	0.88713915557553	0.350893305136629	0
ENSG00000095787.17	WAC	28821421	28912041	10_29604777_CA_C	29604777	CA	C	10_29604778_AA_A_b37;10_29604779_A_AAA_b37;10_29604779_A_AA_b37;10_29604777_CAA_C_b37	1.99216047542268	0.92944662764675	1.28579327431862	0.398050808296821	1.93487209757541	0.798567326079738	0.739123813673028	0.912217711870571	0.700383689092037	0
ENSG00000095917.9	TPSD1	1306059	1308532	16_1306918_C_T	1306918	C	TRUE	16_1306918_C_T_b37	-6.92926153867529	0.00280637789161924	-0.621941299074479	0.105395427363526	-5.6440484054649	0.00569599362154221	0.0790681355400164	0.777130359368005	0.108549040202791	1
ENSG00000096070.15	BRPF3	36164520	36200567	6_35332733_G_A	35332733	G	A	6_35332733_G_A_b37	1.78082426672222	0.639668687174496	0.58361958493947	0.234000088922703	1.9951319001766	0.944375317053744	0.670345371336876	0.878187774967525	0.728878861239949	0
ENSG00000096093.10	EFHC1	52285105	52387892	6_52263002_CTTTTTTT_C	52263002	CTTTTTTT	C	6_52263016_T_TT_b37;6_52263002_C_T_b37;6_52263008_TTTTTTTTT_T_b37;6_52263009_TTTTTTTT_T_b37;6_52263015_TT_T_b37;6_52263002_CTTTTTTTTTTTTTT_*_b37	1.92742575016473	0.787624899669809	1.97305197633568	0.869606344766524	1.86704005579759	0.715382593968518	0.70919926644074	0.960857783629038	0.679094548197706	0
ENSG00000096384.15	HSP90AB1	44214823	44221620	6_44223010_G_T	44223010	G	TRUE	6_44223010_G_T_b37	1.24338727207078	0.384390643956052	1.99586673253452	0.948738923435515	1.13589480067367	0.352592424950015	0.580448684164655	0.965216655738624	0.55054473023264	0
ENSG00000096401.7	CDC5L	44355261	44418163	6_44135234_C_CAA	44135234	C	CAA	6_44135234_CA_C_b37;6_44135235_A_AAA_b37;6_44135235_A_AA_b37;6_44135235_A_AAAAAAAAA_b37;6_44135235_A_AAAA_b37	-0.237090803413594	0.1347342633058	1.57515855726979	0.514531091179614	0.126767484464381	0.171105314242194	0.400743907569686	0.929659137838996	0.423976675006139	0
ENSG00000096433.6	ITPR3	33588141	33664351	6_33643558_G_A	33643558	G	A	6_33643558_G_A_b37	-1.59156312968344	0.0580735941331668	1.95960148542372	0.840703408532608	-2.14531535737206	0.0417498779207661	0.29162997837327	0.959706141350625	0.250078448033466	0
ENSG00000096654.11	ZNF184	27418521	27440897	6_26755600_T_G	26755600	TRUE	G	6_26755600_T_G_b37	-1.74203419518039	0.0530598118942679	-2.70964834663346	0.0299937863437861	0.00785353218179807	0.158116628126361	0.279614200994951	0.651301469949939	0.411571590474816	0
ENSG00000096872.11	IFT74	26947036	27062928	9_26943770_C_T	26943770	C	TRUE	9_26943770_C_T_b37	-0.389569968890555	0.122147225278163	1.94792001169435	0.819482673931807	-0.939119538439627	0.086457848281428	0.385416746332678	0.957995396138989	0.330550879045768	0
ENSG00000096968.8	JAK2	4985032	5128183	9_4072741_G_GT	4072741	G	GT	9_4072745_T_TT_b37;9_4072745_T_TTT_b37;9_4072741_GTTTT_G_b37	1.77167175208911	0.632766187500315	1.99991565595678	0.992672409945798	1.68612158091446	0.575309927012984	0.669026738073109	0.966091069099187	0.640018931816789	0
ENSG00000097007.13	ABL1	133589332	133763062	9_132902702_T_C	132902702	TRUE	C	9_132902702_T_C_b37	1.32409048914974	0.410998838071412	1.07653642674791	0.336567191430988	1.94309609108632	0.811458105609722	0.591887748539575	0.902465796468851	0.703663160904462	0
ENSG00000097021.15	ACOT7	6324328	6454451	1_6410803_A_C	6410803	A	C	1_6410803_A_C_b37	-1.83777365457308	0.0501100173701867	0.0513929190465205	0.162737030119835	-0.750115806250506	0.0972473846934156	0.273003863216828	0.841611901666187	0.34657614235071	0
ENSG00000097033.10	SH3GLB1	87170258	87213867	1_87003109_T_C	87003109	TRUE	C	1_87003109_T_C_b37	-0.906070191974777	0.088246662672415	1.65657874103817	0.557861032136058	-1.92323642357496	0.0476231158282262	0.343626586041924	0.935487310782118	0.264182165460102	0
ENSG00000097046.8	CDC7	91966407	91991321	1_91964946_T_C	91964946	TRUE	C	1_91964946_T_C_b37	0.287763439985156	0.190695445232897	0.644007686747955	0.244233258068744	0.919871438815562	0.298668797765098	0.455714628003525	0.880463099821907	0.514760883225807	0
ENSG00000099139.9	PCSK5	78505559	78977255	9_77705210_GGT_G	77705210	GGT	G	9_77705216_TGTGTGTGT_T_b37;9_77705220_TGTGT_T_b37;9_77705218_TGTGTGT_T_b37;9_77705222_TGT_T_b37;9_77705212_TGTGTGTGTGTGT_T_b37;9_77705210_GGTGTGTGTGTGTGT_G_b37	-0.969896619748624	0.08482727512771	-3.81062296749019	0.0159296502803604	0.988942895692617	0.314649722686551	0.339398049448374	0.583484767297087	0.52628391667655	0
ENSG00000099194.5	SCD	102106880	102124591	10_102131267_G_A	102131267	G	A	10_102131267_G_A_b37	1.94517970216975	0.814878351956915	1.62304473509766	0.539237248336761	1.98819922626058	0.913494881276012	0.715842367830789	0.932101307344352	0.72353178088849	0
ENSG00000099203.2	TMED1	10943113	10946994	19_11857360_A_AGCC	11857360	A	AGCC	19_11857360_A_AGCC_b37	0.679768400149896	0.250550489988656	1.43362723570613	0.451703894100468	0.915231763799966	0.29763331262777	0.501696016898465	0.923706069030928	0.514045842904186	0
ENSG00000099204.14	ABLIM1	116190871	116444762	10_116115738_G_A	116115738	G	A	10_116115738_G_A_b37	0.48602968690011	0.218534249982274	1.67301865460627	0.567442010975968	0.362661106976248	0.200690973935989	0.476151296358358	0.937090643365422	0.447398832233919	0
ENSG00000099219.9	ERMP1	5765075	5833117	9_5871613_G_A	5871613	G	A	9_5871613_G_A_b37	-1.2437588533337	0.0716959729729137	1.51877550921563	0.487868195544048	-0.394757182713192	0.121742651858348	0.315268172020392	0.927081837931443	0.37472678598	0
ENSG00000099246.12	RAB18	27793196	27831143	10_28676833_A_C	28676833	A	C	10_28676833_A_C_b37	0.742468484050505	0.262118858625849	1.85698976573985	0.705306583308529	-0.157757296376985	0.141851596422144	0.509496948294973	0.950562386365332	0.394749253598618	0
ENSG00000099250.13	NRP1	33466419	33625190	10_33868311_G_A	33868311	G	A	10_33868311_G_A_b37;10_33868311_G_*_b37	1.99810893172412	0.965313793667375	1.55295143391345	0.503739885831444	1.86072585351326	0.709003677717899	0.74609214494319	0.928991941690142	0.678273424862182	0
ENSG00000099251.10	HSD17B7P2	38645304	38667433	10_39081821_T_C	39081821	TRUE	C	10_39081821_T_C_b37	1.10245008937636	0.343439520734783	1.43067656650601	0.45052789118673	1.43076952177626	0.450564865946481	0.558420996434086	0.923706069030928	0.594671052078292	0
ENSG00000099256.14	PRTFDC1	25137535	25241533	10_25923035_C_T	25923035	C	TRUE	10_25923035_C_T_b37	1.84083673467035	0.689928049027193	1.99184369824388	0.928039089113313	1.8105376977137	0.663364515866488	0.683905099474402	0.964787834152679	0.666407635474952	0
ENSG00000099260.6	PALMD	100111498	100160097	1_100292554_G_A	100292554	G	A	1_100292554_G_A_b37;1_100292554_G_*_b37	-0.891745858811191	0.0890343961115914	1.00799948620897	0.319253922516884	-0.247885324182334	0.133797133873661	0.344144537864259	0.896879016137649	0.387548177548062	0
ENSG00000099282.5	TSPAN15	71211228	71267425	10_71201504_C_T	71201504	C	TRUE	10_71201504_C_T_b37	-4.65624874602645	0.0098808701972037	1.92232599859449	0.78047463373372	-6.18222769497606	0.00423027781068955	0.143301898772918	0.956159668748776	0.0955339483377107	1
ENSG00000099284.9	H2AFY2	71812551	71872036	10_71716190_G_C	71716190	G	C	10_71716190_G_C_b37	-10.5661142036438	0.000392804479585255	-0.776196579570751	0.0956751311476206	-8.41574812124463	0.00124945229359323	0.0274274750494908	0.773544813701234	0.0507869249152877	2
ENSG00000099290.11	FAM21A	51827647	51893269	10_51810982_C_A	51810982	C	A	10_51810982_C_A_b37;10_51810982_C_T_b37	-0.0444554698692627	0.152761636314223	0.885486475220432	0.291102908697474	0.687842895725453	0.252004471007729	0.421629379165998	0.88713915557553	0.485687307361277	0
ENSG00000099308.6	MAST3	18208602	18262502	19_18118930_AC_A	18118930	AC	A	19_18118930_A_C_b37;19_18118931_C_CCCCCCC_b37;19_18118930_AC_A_b37;19_18118931_C_CC_b37;19_18118931_C_CCCCCC_b37	1.12523364830713	0.349639151775326	1.68164460888897	0.572597674885166	0.118721788010362	0.170188941708199	0.561229121277073	0.93756315478305	0.423141671225301	0
ENSG00000099330.4	OCEL1	17337012	17340028	19_16374147_C_T	16374147	C	TRUE	19_16374147_C_T_b37	1.10699488669025	0.344664247919611	1.6525274539581	0.555547359221795	0.242934024613987	0.184990900967963	0.558915662244062	0.935487310782118	0.435311038122575	0
ENSG00000099338.18	CATSPERG	38826414	38861589	19_38782017_C_T	38782017	C	TRUE	19_38782017_C_T_b37	1.32481102864335	0.411248323807995	1.8566204223016	0.70494410469331	1.44770179234229	0.457380165328678	0.591887748539575	0.950516008409934	0.59806270405533	0
ENSG00000099341.7	PSMD8	38865175	38874464	19_37945039_C_A	37945039	C	A	19_37945039_C_A_b37	-2.3301936881403	0.0374419849653782	1.52912622073768	0.492585463666472	-2.58400929864456	0.0322716219243942	0.245535745162563	0.928576697259733	0.228424009975913	0
ENSG00000099377.9	HSD3B7	30996518	31000473	16_30996871_C_G	30996871	C	G	16_30996871_C_G_b37	1.93971530430758	0.806046531942836	1.64801291576555	0.55299043954849	1.99951359097145	0.982404335648192	0.714847360417354	0.933640823991414	0.738370385306937	0
ENSG00000099381.12	SETD1A	30968614	30996437	16_30712987_T_TTCTG	30712987	TRUE	TTCTG	16_30712987_T_TTCTG_b37	1.9705078723714	0.863647659939147	1.99769549344524	0.961712037560045	1.95407554852568	0.830313188129087	0.726242286098806	0.965512702659964	0.708089290435075	0
ENSG00000099385.7	BCL7C	30844946	30906281	16_31548543_T_G	31548543	TRUE	G	16_31548543_TGGGG_T_b37;16_31548545_GGG_G_b37;16_31548546_GG_G_b37;16_31548543_T_G_b37;16_31548543_T_C_b37;16_31548547_G_GG_b37	1.98558089666585	0.904420115386116	0.716923438058302	0.257327783437328	1.67971453738937	0.571436142878395	0.734244048792892	0.881918094290196	0.639481932274204	0
ENSG00000099625.8	C19orf26	1228285	1238026	19_1236396_G_A	1236396	G	A	19_1236396_G_A_b37	-1.33483669075986	0.0678271398777996	-2.27647040572924	0.038643515289148	-0.319129043957901	0.127791560712323	0.308762162191582	0.664862237996105	0.379280346215964	0
ENSG00000099769.5	IGFALS	1840413	1844972	16_1843873_A_C	1843873	A	C	16_1843873_A_C_b37	1.57897311278293	0.516425091791063	1.47641817434169	0.469317763578548	1.78889538822068	0.645902994937523	0.630701945971803	0.926218843625089	0.662701607730743	0
ENSG00000099785.6	MARCH2	8478153	8503901	19_8518415_G_A	8518415	G	A	19_8518415_G_A_b37	1.77671841990718	0.636550814576562	1.99961394833258	0.984324015147837	1.68480999226881	0.574512715018136	0.669838147535898	0.965974732377762	0.640018931816789	0
ENSG00000099795.2	NDUFB7	14676889	14682874	19_15269380_TA_T	15269380	TA	TRUE	19_15269381_AAA_A_b37;19_15269382_AA_A_b37;19_15269383_A_AA_b37;19_15269380_TAAA_T_b37	1.87185418217996	0.720362318199892	1.17197170525833	0.362843288429226	1.46012415502719	0.462484184868481	0.691952749326005	0.90554297688826	0.599714959036055	0
ENSG00000099797.7	TECR	14627896	14676792	19_13932696_A_G	13932696	A	G	19_13932696_A_G_b37	1.61907287893155	0.537107474075463	0.965433869916978	0.309088622607761	1.80602712146356	0.659630391889931	0.637568010838469	0.894014088437134	0.665077371378886	0
ENSG00000099800.3	TIMM13	2425621	2427892	19_2426828_G_C	2426828	G	C	19_2426828_G_C_b37	1.84583343684949	0.694585021447932	-0.121205597911739	0.145272151028227	0.897748255695888	0.293772471138653	0.68565774264189	0.81910401109631	0.511184462796346	0
ENSG00000099804.4	CDC34	531713	542097	19_1534154_G_GA	1534154	G	GA	19_1534156_AA_A_b37;19_1534157_A_AA_b37;19_1534155_AAA_A_b37;19_1534157_A_AAA_b37;19_1534154_GAAA_G_b37	-5.61301719766993	0.00579484417581765	1.96732412356869	0.856552272648431	-7.24532821630396	0.00236096975744428	0.110271034143573	0.960857783629038	0.070554822535628	1
ENSG00000099810.14	MTAP	21802541	21931646	9_21918086_C_CA	21918086	C	CA	9_21918086_C_CA_b37;9_21918086_C_*_b37	1.59709597886376	0.525593297620495	1.68084626089922	0.57211666109537	1.7470714181261	0.615020480279727	0.633930411912367	0.937383362769289	0.653583235154734	0
ENSG00000099812.6	MISP	751125	764319	19_752878_T_C	752878	TRUE	C	19_752878_T_C_b37	1.40983343805692	0.442354717476907	1.92005821852331	0.777376322205064	1.45446715197704	0.46014873671623	0.602868912650389	0.956159668748776	0.599335003717883	0
ENSG00000099817.7	POLR2E	1086593	1095598	19_1085966_A_G	1085966	A	G	19_1085966_A_G_b37	1.91975900248235	0.776971083797842	0.787094511403666	0.27075745978645	1.95733918013912	0.836365249979561	0.705973844311536	0.885319900369189	0.709506300006396	0
ENSG00000099840.9	IZUMO4	2096379	2099592	19_2373051_C_A	2373051	C	A	19_2373051_C_A_b37	1.98874255892042	0.915502147154914	1.40454893255992	0.440318932402341	1.9423305453372	0.8102181182574	0.737056125456615	0.922124246686647	0.703292552123618	0
ENSG00000099860.4	GADD45B	2476119	2478257	19_3305224_A_G	3305224	A	G	19_3305224_A_G_b37	-0.284098731111953	0.130706048640705	1.99677191493788	0.954691577645828	-1.03445689965201	0.0815138235028071	0.395280526785097	0.965216655738624	0.32348403232689	0
ENSG00000099866.10	MADCAM1	489175	505347	19_489166_A_G	489166	A	G	19_489166_A_G_b37	-1.7988447548214	0.0512879574434027	-0.432735775617402	0.118825359106897	-1.03038235990516	0.0817187568190901	0.275435602785971	0.787126202912403	0.323711928878162	0
ENSG00000099889.9	ARVCF	19957418	20004331	22_19952168_G_A	19952168	G	A	22_19952168_G_A_b37	0.273694155513567	0.188883363717301	1.99344590381179	0.935475852867544	-0.185086015287197	0.13935327865728	0.453900360902104	0.964881522924019	0.392479108194582	0
ENSG00000099910.12	KLHL22	20783527	20850170	22_20950079_T_A	20950079	TRUE	A	22_20950079_T_A_b37	1.72909009557361	0.602722052892825	1.87346066208784	0.72204750795789	1.7852969285218	0.643105895124289	0.659354441525751	0.952948194772377	0.661364134096945	0
ENSG00000099940.7	SNAP29	21213270	21245506	22_21059531_A_T	21059531	A	TRUE	22_21059531_A_T_b37	1.98640187192314	0.907168311096542	-2.21663012580188	0.0400295860357349	1.59059051299459	0.52226937866414	0.734890288033671	0.664862237996105	0.62333406520193	0
ENSG00000099949.14	LZTR1	21333750	21353327	22_21334873_G_C	21334873	G	C	22_21334873_G_C_b37	-3.87486494608947	0.0153585511238796	1.80515715686852	0.658916158887835	-6.17326058036269	0.00425124170298041	0.171888450042839	0.945794800774657	0.0955339483377107	1
ENSG00000099954.14	CECR2	17840836	18037850	22_18883936_A_C	18883936	A	C	22_18883936_A_C_b37;22_18883936_A_T_b37	-4.93562640675509	0.00844954659359762	1.90057587332285	0.752521801953703	-7.88021068041962	0.00167065808952397	0.134277640128977	0.956159668748776	0.0597849348972215	1
ENSG00000099957.12	P2RX6	21364096	21383119	22_21356824_G_A	21356824	G	A	22_21356824_G_A_b37	1.66142943244313	0.560655481730462	1.57216483029788	0.513053113786398	1.20946259063771	0.373937674178758	0.645231274086271	0.929603398171831	0.562484419473041	0
ENSG00000099960.8	SLC7A4	21383006	21387129	22_21389662_A_G	21389662	A	G	22_21389662_A_G_b37	1.51484061437213	0.486094574551342	1.98097665452224	0.89029957791007	1.45544635538909	0.460551651246447	0.61813661227816	0.962309610983956	0.599335003717883	0
ENSG00000099968.13	BCL2L13	18111620	18213388	22_18129364_G_T	18129364	G	TRUE	22_18129364_G_T_b37	-0.218711324841252	0.13634682580597	1.98641503059685	0.907213034655493	-0.999013236639939	0.0833152465150622	0.403047973737495	0.963743776761023	0.325947154768279	0
ENSG00000099974.7	DDTL	24309088	24314721	22_24262292_CTG_C	24262292	CTG	C	22_24262296_GTGTG_G_b37;22_24262298_GTG_G_b37;22_24262300_G_GTG_b37;22_24262292_CTGTGTGTG_C_b37	1.85114070684358	0.699627850562164	1.08459091190616	0.338683290188283	1.9997917661417	0.988486677701176	0.687402293650345	0.902465796468851	0.738572464100251	0
ENSG00000099977.9	DDT	24313553	24322660	22_24266726_T_C	24266726	TRUE	C	22_24266726_T_C_b37	1.80556189396475	0.659248206930998	1.99965350140155	0.985148657194254	1.74432680257269	0.613108432270853	0.676390936075954	0.965974732377762	0.652942901700196	0
ENSG00000099984.6	GSTT2	24322338	24326106	22_24293976_T_G	24293976	TRUE	G	22_24293976_T_G_b37	-3.15148422761376	0.0232265118485009	1.95831596875087	0.838223252195411	-3.77132751376689	0.0162897246810167	0.204508049011076	0.959706141350625	0.173623065509701	0
ENSG00000099991.12	CABIN1	24407641	24574596	22_24314716_G_A	24314716	G	A	22_24314716_G_A_b37	0.988424199166047	0.314525621681397	0.37824208651341	0.20284684576552	1.49396274076616	0.47685934643651	0.541565523977159	0.867959470851218	0.603919635599135	0
ENSG00000099992.11	TBC1D10A	30687978	30723035	22_30709191_C_T	30709191	C	TRUE	22_30709191_C_T_b37	1.23233917442531	0.380941668805609	1.7701498161066	0.631634937121299	1.4628713374284	0.463625143857725	0.578064994835782	0.943795595444057	0.599781523355899	0
ENSG00000099994.10	SUSD2	24577226	24585078	22_24407483_T_C	24407483	TRUE	C	22_24407483_T_C_b37	1.52029965962765	0.48855808147182	0.835359329721996	0.280505181261457	1.89292348619301	0.743497351626284	0.619064446509901	0.88713915557553	0.688355318458646	0
ENSG00000099995.14	SF3A1	30727976	30752936	22_30061237_G_T	30061237	G	TRUE	22_30061237_G_T_b37;22_30061237_GT_G_b37;22_30061238_T_TT_b37	0.686649849880268	0.251788987129019	1.95643911015486	0.834672714762119	-0.810664932468171	0.0936395559573418	0.503150788837004	0.958851439977842	0.341969437281078	0
ENSG00000099998.13	GGT5	24615621	24641110	22_24617063_T_G	24617063	TRUE	G	22_24617063_T_G_b37	0.473524872416647	0.216642237067992	1.98226057872989	0.894043578895641	0.264035512524288	0.187650966249811	0.474866801181807	0.96285644790506	0.437384513386093	0
ENSG00000100014.15	SPECC1L	24666785	24813708	22_24667049_C_T	24667049	C	TRUE	22_24667049_C_T_b37	1.97285475659942	0.869134356215443	1.24258696796392	0.384139322107994	1.84857735612582	0.697179519320144	0.726646808715704	0.911553361604511	0.674894292447135	0
ENSG00000100023.13	PPIL2	22006558	22054304	22_22048862_C_T	22048862	C	TRUE	22_22048862_C_T_b37	1.88856418115006	0.738515360598387	1.77485002385652	0.635143603702069	1.9698359420986	0.862118505078252	0.696872686174981	0.945089439512008	0.712336246840277	0
ENSG00000100027.10	YPEL1	22051832	22090123	22_22716082_G_A	22716082	G	A	22_22716082_G_A_b37	1.0743444076993	0.335994367016231	1.74067872820092	0.610586833973319	1.22432832227514	0.378468172098178	0.554162421514455	0.941050079871949	0.564794963297558	0
ENSG00000100031.14	GGT1	24979717	25024972	22_25240229_G_A	25240229	G	A	22_25240229_G_A_b37	1.32582979184031	0.411601449865248	1.83803288287754	0.687351859869632	1.42703478710109	0.449083019845462	0.591887748539575	0.947535424377704	0.594003972024963	0
ENSG00000100033.12	PRODH	18900293	18924066	22_18911157_G_A	18911157	G	A	22_18911157_G_A_b37	-0.663447887750408	0.102677944466432	1.93994234626439	0.806404839640609	-0.899883809779567	0.0885859377224998	0.362723068626287	0.957995396138989	0.33458315198495	0
ENSG00000100036.11	SLC35E4	31031638	31065003	22_31037205_C_T	31037205	C	TRUE	22_31037205_C_T_b37	1.15177633560188	0.357055340628288	1.67815371824486	0.570500204170269	1.35979006418279	0.423634786598157	0.565668630956276	0.937281278237676	0.58404494169593	0
ENSG00000100038.15	TOP3B	22311396	22337213	22_22312383_A_G	22312383	A	G	22_22312383_A_G_b37	-0.708114943185365	0.0998389043187808	1.69636049426276	0.581609722672628	-0.614482429994268	0.105892069688568	0.360296934842146	0.939388281771769	0.3568940721971	0
ENSG00000100053.5	CRYBB3	25595816	25603330	22_25597331_T_C	25597331	TRUE	C	22_25597331_T_C_b37	1.69842848824806	0.582898897307398	1.96744156640102	0.856807502223883	1.70030936058561	0.584076427075115	0.652461374890545	0.960857783629038	0.642517644423631	0
ENSG00000100056.7	DGCR14	19117791	19132197	22_19132385_G_A	19132385	G	A	22_19132385_G_A_b37	1.918883358833	0.775789838191348	-0.0786582716482371	0.14937142425013	1.29394807829794	0.400757602160435	0.705776837534774	0.824981999976391	0.575001552044075	0
ENSG00000100060.13	MFNG	37865100	37882439	22_37614828_A_G	37614828	A	G	22_37614828_A_G_b37	1.99658404618958	0.953393245918656	1.9459449632584	0.816151713519939	1.99993051908086	0.993349293083173	0.744004986522373	0.957995396138989	0.740049528942437	0
ENSG00000100065.10	CARD10	37886399	37915549	22_37904957_C_G	37904957	C	G	22_37904957_C_G_b37	-37.8783242375416	2.70286095008069e-10	-4.30506585329181	0.0120393441959925	-37.1770227916686	3.8706872175629e-10	5.85052439273221e-07	0.583484767297087	1.62692398191763e-06	2
ENSG00000100068.7	LRP5L	25747384	25801344	22_25788807_G_A	25788807	G	A	22_25788807_G_A_b37	1.66977000703878	0.565523691264333	1.2950656733326	0.401130639501589	1.05029615568105	0.329794692644894	0.646560290624978	0.913156670609194	0.53571362947897	0
ENSG00000100075.5	SLC25A1	19163094	19166343	22_19161935_C_T	19161935	C	TRUE	22_19161935_C_T_b37;22_19161935_C_A_b37	1.99261852852487	0.931533597556703	-3.3933613374279	0.0202134971134034	1.30245554353291	0.403610024583238	0.739815502339351	0.61968447163582	0.577343464330999	0
ENSG00000100077.10	ADRBK2	25960815	26125261	22_25846087_G_T	25846087	G	TRUE	22_25846087_G_T_b37	1.3350390301498	0.414813978380137	1.76169513679588	0.625433121452858	1.517514783764	0.4872987671156	0.592277551200359	0.943631162276215	0.608975902456755	0
ENSG00000100084.10	HIRA	19318220	19435224	22_18619411_CA_C	18619411	CA	C	22_18619411_CA_C_b37	1.76423370258249	0.627280780902251	1.5144947925312	0.485939209143842	1.92410710663785	0.782942382279601	0.666297594427224	0.927081837931443	0.696897989253228	0
ENSG00000100092.16	SH3BP1	38030660	38062939	22_38033376_T_C	38033376	TRUE	C	22_38033376_T_C_b37	1.61012415563187	0.532364670420623	1.20443205341485	0.372421792992158	0.80797841872095	0.274922158368204	0.636397282517599	0.907454379784963	0.499330089443872	0
ENSG00000100097.7	LGALS1	38071614	38075813	22_38045488_G_T	38045488	G	TRUE	22_38045488_G_T_b37	-2.93975768867813	0.0262457157559857	1.00543961406811	0.318630324872107	-3.61936167726208	0.0177631172647743	0.214406081706529	0.896879016137649	0.177605435402754	0
ENSG00000100099.16	HPS4	26839388	26879803	22_27490989_C_CAATG	27490989	C	CAATG	22_27490989_C_CAATG_b37	1.86996848619651	0.718399366563405	1.99994173741948	0.993909811955363	1.82674907507158	0.677238622448834	0.69133812564246	0.966091069099187	0.670092980650895	0
ENSG00000100100.8	PIK3IP1	31677578	31688520	22_31283106_T_C	31283106	TRUE	C	22_31283106_T_C_b37	1.38144776402464	0.431585793383859	1.81968515361791	0.671102806067692	1.59957171254018	0.526868154274797	0.597407827154886	0.947535424377704	0.625753613785597	0
ENSG00000100104.8	SRRD	26879842	26890624	22_26944544_A_AAAGG	26944544	A	AAAGG	22_26944544_A_AAAGG_b37	0.826811638620711	0.278747085330407	0.307394434420985	0.193257854128406	1.50826015250732	0.483152223204579	0.521193419290378	0.861577706399869	0.606951835551265	0
ENSG00000100105.13	PATZ1	31721789	31742218	22_31010997_C_T	31010997	C	TRUE	22_31010997_C_T_b37	1.70785473848491	0.588849064719861	1.99012631547589	0.920847347330909	1.67547550167001	0.568901190233877	0.654840451117536	0.964289892509231	0.639481932274204	0
ENSG00000100106.15	TRIOBP	38093010	38172563	22_38115209_CAAATAAAT_C	38115209	CAAATAAAT	C	22_38115213_TAAATAAAT_T_b37;22_38115221_T_TAAAT_b37;22_38115217_TAAAT_T_b37;22_38115221_T_TAAATAAAT_b37;22_38115209_CAAATAAATAAAT_C_b37	-5.73322664516036	0.00542137814848855	-5.97671815045533	0.00473827628958795	-1.77100406000432	0.0521483204564902	0.106924262309103	0.482754364411545	0.273059241359908	0
ENSG00000100109.12	TFIP11	26887190	26908471	22_26908433_C_T	26908433	C	TRUE	22_26908433_C_T_b37	0.661097163529803	0.247227547902839	0.973436106407689	0.310967078803581	1.3058135708302	0.404744060751422	0.499868438962741	0.895205764975945	0.577422456783119	0
ENSG00000100124.8	ANKRD54	38226861	38245334	22_38240368_G_C	38240368	G	C	22_38240368_G_C_b37	1.88929097884056	0.739338364784662	1.97049454560079	0.86361715801045	1.81336024957	0.665728164170632	0.696872686174981	0.960857783629038	0.667350368298805	0
ENSG00000100129.13	EIF3L	38244874	38285414	22_38400185_T_TG	38400185	TRUE	TG	22_38400186_GG_G_b37;22_38400187_G_GG_b37;22_38400187_G_GGG_b37;22_38400185_TGG_T_b37	0.859618412366899	0.285571710577682	1.96960144616173	0.861588983800073	0.849995196384725	0.283548144056325	0.525070446116387	0.960857783629038	0.504809568414467	0
ENSG00000100138.9	NHP2L1	42069933	42086508	22_42971630_G_A	42971630	G	A	22_42971630_G_A_b37	1.72902884861378	0.602681058578655	0.766836215702369	0.266792638529388	1.98648325983777	0.907445284311384	0.659354441525751	0.883519625098682	0.721697334015713	0
ENSG00000100147.9	CCDC134	42196682	42222303	22_41350740_CTT_C	41350740	CTT	C	22_41350740_CTT_C_b37;22_41350741_TT_T_b37;22_41350742_T_TT_b37	-1.33010324189945	0.0680226044998267	1.66137501164349	0.560623981962111	-1.97276420812796	0.0462418035981494	0.309095822291342	0.935594735066939	0.262421510337796	0
ENSG00000100154.10	TTC28	28374003	29075853	22_27941083_C_T	27941083	C	TRUE	22_27941083_C_T_b37	-3.60772299406904	0.0178814843820147	-5.17055742786761	0.00741097433458083	-0.166921903844013	0.141008228884983	0.181038344742336	0.513180512426955	0.394271784479116	0
ENSG00000100156.6	SLC16A8	38474140	38480100	22_37806276_C_T	37806276	C	TRUE	22_37806276_C_T_b37	1.97821423682535	0.882658446612996	-0.963075105820508	0.0851857889450612	1.3061724739166	0.4048655404333	0.728878816887462	0.773434046459006	0.577422456783119	0
ENSG00000100162.10	CENPM	42334724	42343168	22_42632653_G_A	42632653	G	A	22_42632653_G_A_b37	0.671597558066424	0.249089623960095	1.87147494147894	0.719966237071451	-0.384921056816211	0.12251108108468	0.500351834118973	0.952696150549413	0.375173976683759	0
ENSG00000100167.15	SEPT3	42372275	42394225	22_43348673_A_T	43348673	A	TRUE	22_43348675_T_TT_b37;22_43348674_TT_T_b37;22_43348673_ATT_A_b37;22_43348673_A_T_b37	-2.1175221530948	0.0424411972397154	1.98871522953004	0.915400027500089	-4.82337923103478	0.00899721676222435	0.257516305596157	0.963743776761023	0.129658753638859	0
ENSG00000100181.17	TPTEP1	17082776	17179632	22_17088861_G_C	17088861	G	C	22_17088861_G_C_b37	0.400625922980907	0.205991935695533	0.2362587556986	0.184158549891436	1.05717984315856	0.33155362328242	0.46870362098169	0.855472952696953	0.536805258685406	0
ENSG00000100191.4	SLC5A4	32614464	32651328	22_32771146_T_C	32771146	TRUE	C	22_32771146_T_C_b37	1.93051755525266	0.792091835257852	-3.68855915863764	0.0170758693622425	1.504267480924	0.481381241891327	0.710541265880677	0.598886174282177	0.605975550857719	0
ENSG00000100196.6	KDELR3	38864066	38879452	22_38863937_GC_G	38863937	GC	G	22_38863937_GC_G_b37	1.58699552506118	0.520448478302692	1.68556614384647	0.574972053563825	1.13578638236527	0.352562220847857	0.631986775989199	0.937596951549835	0.55054473023264	0
ENSG00000100197.16	CYP2D6	42522500	42526908	22_42534682_T_C	42534682	TRUE	C	22_42534682_T_C_b37	-0.0548632446179909	0.151720876417706	0.49246124425531	0.219515034860969	0.739428176431375	0.261542879945983	0.420005783291401	0.874700002169281	0.490782382384914	0
ENSG00000100201.14	DDX17	38879444	38903665	22_39248391_G_A	39248391	G	A	22_39248391_G_A_b37	0.188079985952299	0.178278077686801	1.99750233939221	0.960141035029174	-0.421028812928853	0.11971628297893	0.443175302757479	0.965512702659964	0.373210341113794	0
ENSG00000100211.6	CBY1	39052640	39069859	22_38956166_C_T	38956166	C	TRUE	22_38956166_C_T_b37	1.99803510244055	0.964643618390064	1.8861577908815	0.735811532087827	1.99114277715444	0.9250195368766	0.74584593194488	0.955742574664394	0.725040630121433	0
ENSG00000100216.4	TOMM22	39077952	39080818	22_39560399_AT_A	39560399	AT	A	22_39560399_AT_A_b37	1.94900013383653	0.821332476816336	-0.0253757005764328	0.154690662573342	1.87061736766555	0.719073007460709	0.716364071037548	0.832443004954829	0.679869797907632	0
ENSG00000100220.7	RTCB	32783568	32808242	22_32805188_T_TAA	32805188	TRUE	TAA	22_32805188_T_TA_b37;22_32805188_T_TAA_b37	1.99344355123412	0.935464298791967	1.94890117480963	0.821162149140599	1.99995912306099	0.994898753776747	0.740473043669784	0.957995396138989	0.740049528942437	0
ENSG00000100221.6	JOSD1	39081547	39097561	22_39040825_G_A	39040825	G	A	22_39040825_G_A_b37	0.455345617867806	0.213926337139701	1.99502678583644	0.943778971212863	-0.032283582558648	0.153989081262703	0.473431290993742	0.965216655738624	0.408696906575318	0
ENSG00000100225.13	FBXO7	32870662	32894818	22_32887823_C_CTT	32887823	C	CTT	22_32887823_C_CTT_b37	1.57739439155193	0.515639751491673	1.94632668340364	0.816790431854188	1.31710538238804	0.408591751530806	0.630542067395747	0.957995396138989	0.57791388216389	0
ENSG00000100227.13	POLDIP3	42979726	43010968	22_42981138_T_C	42981138	TRUE	C	22_42981138_T_C_b37	1.20324581946534	0.372065591428214	1.94153152600029	0.808933161620378	0.772837355546244	0.267959546611422	0.574539688010945	0.957995396138989	0.495050437517501	0
ENSG00000100228.8	RAB36	23487512	23506537	22_23506826_A_C	23506826	A	C	22_23506826_A_C_b37	-6.07573550552979	0.00448618947371168	1.22165449359659	0.377647620800516	-7.3037032709035	0.00228691115418103	0.0983357871009361	0.91017381208779	0.0693678896838556	2
ENSG00000100241.16	SBF1	50883428	50913454	22_50938613_C_CT	50938613	C	CT	22_50938614_TT_T_b37;22_50938615_T_TT_b37;22_50938615_T_TTT_b37;22_50938613_CTT_C_b37	-0.131914607201452	0.144260466234635	1.68858377523566	0.576812430802114	0.0407123515276453	0.1615895236682	0.412917986739341	0.937596951549835	0.415367449736501	0
ENSG00000100242.11	SUN2	39130729	39190148	22_39125074_C_G	39125074	C	G	22_39125074_C_G_b37	1.21133903751411	0.374505328360907	1.28171053502001	0.396705569437418	1.5960689074675	0.525066028412467	0.576047577068759	0.911553361604511	0.625198632613998	0
ENSG00000100246.8	DNAL4	39174512	39190203	22_38849787_C_T	38849787	C	TRUE	22_38849787_C_T_b37	1.97564521849199	0.875985581118141	1.55045689046847	0.502552004234482	1.98045760184687	0.888822653113375	0.727428924429936	0.928991941690142	0.718194273589886	0
ENSG00000100258.13	LMF2	50941375	50946135	22_50944163_G_A	50944163	G	A	22_50944163_G_A_b37	1.98598858919104	0.90577464942335	-1.24755336805333	0.0715301556456756	1.34335053801669	0.417745307153652	0.734654866570346	0.751604865995479	0.581544894012437	0
ENSG00000100271.12	TTLL1	43435521	43485434	22_43610666_G_A	43610666	G	A	22_43610666_G_A_b37	1.9445767398106	0.813881637408238	1.25372928124375	0.387659517929202	1.98898437014236	0.916411222006943	0.715842367830789	0.911553361604511	0.724225238833976	0
ENSG00000100280.12	AP1B1	29723668	29819168	22_29952416_G_A	29952416	G	A	22_29952416_G_A_b37	1.45328742345055	0.459664053389492	1.93656065919276	0.801140253757169	1.29788887005725	0.40207523197072	0.60696661813437	0.957757282424654	0.576212573399706	0
ENSG00000100281.9	HMGXB4	35653444	35691800	22_35484768_G_T	35484768	G	TRUE	22_35484768_G_T_b37	1.85991938296138	0.708200881207038	1.97645758996987	0.878054960916488	1.87616724391546	0.724914169146688	0.689899806281829	0.960945395562835	0.682433293178356	0
ENSG00000100284.16	TOM1	35695267	35743985	22_36210789_G_A	36210789	G	A	22_36210789_G_A_b37;22_36210789_G_*_b37	1.25575257797186	0.38830366528319	1.99042480668277	0.92204908747137	1.23736973930363	0.382506640729395	0.582343557799734	0.964546617651768	0.567456496369778	0
ENSG00000100285.9	NEFH	29876218	29887379	22_29877010_G_T	29877010	G	TRUE	22_29877010_G_T_b37	-3.09126415193873	0.0240466566230722	0.820505350694248	0.27745889891647	-2.2614842675016	0.0389858436528516	0.206294085742376	0.88713915557553	0.245264101400312	0
ENSG00000100288.15	CHKB	51017377	51039884	22_51033229_AT_A	51033229	AT	A	22_51033229_ATT_A_b37;22_51033230_TT_T_b37;22_51033231_T_TT_b37	-0.933827231075156	0.0867416370829022	-0.918368505578201	0.0875763698219696	0.428904729706574	0.210048025195627	0.3420949952326	0.773434046459006	0.452889282580722	0
ENSG00000100290.2	BIK	43506753	43525718	22_43086896_T_C	43086896	TRUE	C	22_43086896_T_C_b37	1.41600341443245	0.444750037010148	1.58777766682215	0.520843686621069	1.68923881963519	0.577213469890941	0.604136417207123	0.929659137838996	0.64103074454396	0
ENSG00000100294.8	MCAT	43528211	43539400	22_44348687_ATT_A	44348687	ATT	A	22_44348691_TT_T_b37;22_44348692_T_TT_b37;22_44348690_TTT_T_b37;22_44348692_T_TTT_b37;22_44348689_TTTT_T_b37;22_44348687_ATTTTT_*_b37	1.99140014161367	0.926113756025083	0.971726654756367	0.310564554479009	1.71586096002102	0.594001087571378	0.738675432743293	0.895205764975945	0.646275307423351	0
ENSG00000100296.9	THOC5	29901867	29951205	22_29924212_T_C	29924212	TRUE	C	22_29924212_T_C_b37	1.27149874032921	0.393369420322226	1.77378525121048	0.634344851272692	0.661285879868956	0.247260863053032	0.585345143075366	0.944875339281148	0.482823649071591	0
ENSG00000100299.13	ARSA	51061181	51066607	22_51063477_T_C	51063477	TRUE	C	22_51063477_T_C_b37	1.7154274952984	0.593719777185312	-0.112243249361654	0.146124975819776	1.99438289757222	0.940256617713131	0.656989094286104	0.81910401109631	0.727741190355444	0
ENSG00000100300.13	TSPO	43547519	43559248	22_43550149_T_C	43550149	TRUE	C	22_43550149_T_C_b37	0.410924886702105	0.207458324099339	1.97512081176455	0.874668472346626	0.163407800389905	0.175350888048505	0.469343027824117	0.960945395562835	0.426576570799214	0
ENSG00000100304.12	TTLL12	43562627	43583139	22_43583598_T_C	43583598	TRUE	C	22_43583598_T_C_b37	1.92227897906173	0.780409902627904	1.4945190257622	0.477101678778103	1.99834397670338	0.967539632768789	0.706872997324072	0.92633937577112	0.734885136921016	0
ENSG00000100316.11	RPL3	39708886	39716394	22_39755953_T_C	39755953	TRUE	C	22_39755953_T_C_b37	-0.0110344388911017	0.15615880995563	1.99967228646983	0.985556796596744	-0.606803202016636	0.106406066710258	0.424574098554525	0.965974732377762	0.357918237583127	0
ENSG00000100321.10	SYNGR1	39745929	39781593	22_39753266_T_C	39753266	TRUE	C	22_39753266_T_C_b37	-1.33752983586669	0.067716196357947	-3.09970507252706	0.0239299119174764	0.449268489978067	0.213027482676376	0.308762162191582	0.640727799082883	0.455862327003484	0
ENSG00000100324.9	TAB1	39795745	39833065	22_38849787_C_T	38849787	C	TRUE	22_38849787_C_T_b37	1.92352197295099	0.782128265885834	-0.344084018975764	0.125759463702036	1.82724962946236	0.677678945063438	0.707112935767339	0.793515653492873	0.670097495224805	0
ENSG00000100330.11	MTMR3	30279143	30426855	22_30536056_T_G	30536056	TRUE	G	22_30536056_T_G_b37	1.93814829704547	0.803592828691906	1.98345494075056	0.897652326793607	1.94224027013433	0.810072470704244	0.714418625616861	0.96285644790506	0.703292552123618	0
ENSG00000100335.8	MIEF1	39895436	39914137	22_39737859_CAT_C	39737859	CAT	C	22_39737865_T_TATAT_b37;22_39737861_TATAT_T_b37;22_39737863_TAT_T_b37;22_39737865_T_TAT_b37;22_39737865_T_TATATAT_b37;22_39737859_CATATAT_C_b37	1.81193551687056	0.664532437124875	-1.40716367477444	0.0649139311772784	1.75710846857237	0.62212545436527	0.678182543269676	0.728958112294502	0.654755968767714	0
ENSG00000100336.13	APOL4	36585171	36600886	22_36596652_C_T	36596652	C	TRUE	22_36596652_C_T_b37	0.460049575807943	0.214625184570138	0.326550286909878	0.19579711025136	-1.5928534723646	0.0580285232296172	0.473447799641017	0.862566255711376	0.283433889813673	0
ENSG00000100342.16	APOL1	36649055	36663576	22_36555014_C_CGT	36555014	C	CGT	22_36555016_TGTGTGT_T_b37;22_36555020_TGT_T_b37;22_36555018_TGTGT_T_b37;22_36555014_CGTGTGTGT_C_b37;22_36555022_T_TGT_b37;22_36555022_T_TGTGT_b37	1.91938325666479	0.776463352843159	1.73076325138709	0.603844227805341	1.98446039088503	0.900794334024597	0.705808786476121	0.940221562440785	0.720991139070745	0
ENSG00000100348.5	TXN2	36863082	36878077	22_37807303_A_C	37807303	A	C	22_37807303_A_C_b37	1.7267086525685	0.601132405357294	1.99711384467264	0.957155897966622	1.52348766451996	0.490006346901587	0.659164508694688	0.965216655738624	0.609726513492413	0
ENSG00000100350.10	FOXRED2	36883236	36903148	22_36545826_T_C	36545826	TRUE	C	22_36545826_T_C_b37	-0.016860916215137	0.155560440697908	1.35875386448538	0.423259913398004	0.451502178626924	0.213357340185231	0.423605826296428	0.916933130596427	0.456224308875177	0
ENSG00000100360.10	IFT27	37154245	37172300	22_37171611_A_G	37171611	A	G	22_37171611_A_G_b37	1.91833205483204	0.775049660291655	1.50676917922465	0.482489638174117	1.99921428274229	0.977637706743609	0.705637381945828	0.926418536852788	0.737859264277001	0
ENSG00000100376.7	FAM118A	45704848	45737836	22_45711854_G_A	45711854	G	A	22_45711854_G_A_b37	1.5856396123454	0.519764600580457	1.97849330310646	0.883407009283098	1.54481139377162	0.499881211344992	0.631673420632685	0.960945395562835	0.614880746144546	0
ENSG00000100379.13	KCTD17	37447778	37459430	22_37417062_T_A	37417062	TRUE	A	22_37417062_T_A_b37	1.67876864745563	0.570868585218711	1.88002803299742	0.729064895568863	1.76062883908867	0.624660664794896	0.647680893522786	0.954030440407348	0.654974407296932	0
ENSG00000100385.9	IL2RB	37521877	37571094	22_37541874_A_T	37541874	A	TRUE	22_37541874_A_T_b37	-4.19433512153046	0.0128159862339732	1.50324483060831	0.480929352905484	-4.90929274987275	0.00857489022306288	0.157843895006428	0.926374790991343	0.128902429934091	0
ENSG00000100393.9	EP300	41487789	41576081	22_41804420_G_A	41804420	G	A	22_41804420_G_A_b37	1.30251203561284	0.403629064136658	1.73244064291225	0.604973694868689	1.42858111425744	0.449695639268928	0.589515221137502	0.940221562440785	0.594168350811534	0
ENSG00000100395.10	L3MBTL2	41601208	41627275	22_41870814_G_A	41870814	G	A	22_41870814_G_A_b37	-2.92259259248203	0.026507710184093	1.1357563093361	0.352553843471191	-3.80582799149806	0.0159731448242005	0.21521579938257	0.90554297688826	0.172900645474744	0
ENSG00000100410.3	PHF5A	41855720	41864729	22_41794798_G_C	41794798	G	C	22_41794798_G_C_b37	1.93475395610949	0.798388645691072	1.90630381308847	0.759529780301023	1.96209901915563	0.84564210584055	0.712792717856732	0.956159668748776	0.710002973440263	0
ENSG00000100417.7	PMM1	41972897	41985894	22_42045853_AT_A	42045853	AT	A	22_42045853_AT_A_b37;22_42045853_AT_*_b37	1.95134479859212	0.825420066494599	1.04954736845184	0.329604110610918	1.58461482625376	0.519248781446397	0.717613123255295	0.898344106661705	0.621703649084176	0
ENSG00000100418.7	DESI1	41994031	42017100	22_42155636_AAAAT_A	42155636	AAAAT	A	22_42155640_TAAAT_T_b37;22_42155644_T_AAATAAAT_b37;22_42155644_T_AAATAAATAAATAAATAAAT_b37;22_42155644_T_AAATAAATAAAT_b37;22_42155644_T_AAATAAATAAATAAAT_b37;22_42155636_AAAATAAAT_*_b37	0.676552776454628	0.249974317716438	1.9098726290581	0.764015292274915	-0.0420604363912389	0.153002278796146	0.500988186133877	0.956159668748776	0.407028336973636	0
ENSG00000100426.6	ZBED4	50247489	50283726	22_49379622_A_AG	49379622	A	AG	22_49379622_A_AG_b37;22_49379622_A_*_b37	1.75266441433382	0.618957453468476	1.2436734326202	0.384480564469754	1.95860111045249	0.838769902968611	0.664054950995801	0.911553361604511	0.709770791584834	0
ENSG00000100427.11	MLC1	50497819	50524331	22_50522153_G_A	50522153	G	A	22_50522153_G_A_b37	1.12254642871403	0.348900075454761	1.75401568454345	0.61991694667226	1.28046403280109	0.396296162503675	0.560904195229371	0.942065728439182	0.572626403976322	0
ENSG00000100429.13	HDAC10	50683611	50689834	22_50683792_A_G	50683792	A	G	22_50683792_A_G_b37	1.99265366275449	0.931696335075575	1.66570815774617	0.563142757838519	1.98121145516143	0.890974427347119	0.739817797280685	0.936184822485219	0.719000660048369	0
ENSG00000100439.6	ABHD4	23067145	23081265	14_23067931_C_T	23067931	C	TRUE	14_23067931_C_T_b37	-3.0691625436823	0.0243551472633379	-0.840327576021537	0.0919254718480614	-1.37844807390366	0.0660542254294907	0.20721385499487	0.773544813701234	0.296093001925041	0
ENSG00000100442.6	FKBP3	45584802	45604522	14_45612374_C_CT	45612374	C	CT	14_45612376_T_TT_b37;14_45612374_CTT_C_b37;14_45612375_TT_T_b37	-0.793846492046669	0.0946268408482847	1.83733132326006	0.686711321950493	-0.717120840976804	0.0992769434637032	0.352086229708749	0.947535424377704	0.348943447544485	0
ENSG00000100445.12	SDR39U1	24908971	24912111	14_24922688_G_T	24922688	G	TRUE	14_24922688_G_T_b37;14_24922688_G_C_b37	-0.941041536271769	0.0863550341045976	0.718080666724745	0.257542472562064	-3.54052964793277	0.0185809582688229	0.341720807778296	0.881918094290196	0.181003829521482	0
ENSG00000100461.13	RBM23	23369853	23388393	14_22882141_C_T	22882141	C	TRUE	14_22882141_C_T_b37	1.99398789542443	0.938195751746782	1.99984797169782	0.990162351975427	1.98793885325949	0.912549549936152	0.741028218443324	0.966091069099187	0.723408624540782	0
ENSG00000100478.10	AP4S1	31494311	31562818	14_31338415_C_CA	31338415	C	CA	14_31338415_CAA_C_b37;14_31338416_AA_A_b37;14_31338415_C_A_b37;14_31338417_A_AA_b37	1.45151645657734	0.458937980279456	1.31834465590327	0.409017294533492	1.85778560529025	0.706089453333853	0.60696661813437	0.913798853813769	0.677904138357519	0
ENSG00000100483.9	VCPKMT	50575349	50583318	14_50677407_G_GA	50677407	G	GA	14_50677407_G_GA_b37	1.97505706552624	0.874509339718906	1.16981823477659	0.362219974966062	1.74522510398492	0.613732814244086	0.727428924429936	0.90554297688826	0.653142083145677	0
ENSG00000100490.5	CDKL1	50796309	50883179	14_50863608_G_T	50863608	G	TRUE	14_50863608_G_T_b37	1.75023278717231	0.617239037752786	1.99728385163644	0.958435722085192	1.70036155669527	0.584109173145761	0.664054950995801	0.965512702659964	0.642517644423631	0
ENSG00000100503.19	NIN	51186480	51297839	14_50218110_C_A	50218110	C	A	14_50218110_C_A_b37	1.99431051587931	0.939873649542191	1.99773640640501	0.962053172764773	1.99524937844012	0.945049515418127	0.741359072490263	0.965512702659964	0.729065638655595	0
ENSG00000100519.7	PSMC6	53173889	53195305	14_52848634_C_T	52848634	C	TRUE	14_52848634_C_T_b37	1.94786114296517	0.819382438516003	1.50962584128183	0.483760448286244	1.99841842709043	0.968277295611898	0.716175417570697	0.927049716883479	0.734885136921016	0
ENSG00000100523.10	DDHD1	53510685	53620000	14_52864122_C_A	52864122	C	A	14_52864122_C_A_b37	0.342461848662424	0.197936045779958	1.95147525038192	0.825650494727675	0.192920668016086	0.178858988993049	0.462434851086078	0.957995396138989	0.430485840038842	0
ENSG00000100532.7	CGRRF1	54976529	55005567	14_55937577_T_C	55937577	TRUE	C	14_55937577_T_C_b37	1.84710051359025	0.695779762633416	1.59301870039349	0.523505668650048	1.3426168625133	0.417485317082684	0.686046603010416	0.929773374722344	0.581277971916696	0
ENSG00000100554.7	ATP6V1D	67761087	67826982	14_67769177_A_C	67769177	A	C	14_67769177_A_C_b37	1.35754087968053	0.422821714467691	1.61657289541063	0.535774790867713	0.440876357800789	0.211793582037405	0.593948431258922	0.931456231362827	0.454821750630807	0
ENSG00000100567.8	PSMA3	58711548	58738730	14_58657379_CAA_C	58657379	CAA	C	14_58657380_AA_A_b37;14_58657379_CAA_C_b37;14_58657381_A_AA_b37	-0.50866802266637	0.113221592216556	-0.672062498680589	0.102123602451868	0.453307874123766	0.213624437793531	0.376398087351063	0.774853040712645	0.456566189142104	0
ENSG00000100568.6	VTI1B	68113791	68141548	14_68160965_A_G	68160965	A	G	14_68160965_A_G_b37	1.82159329345131	0.672746082263903	1.74491136048755	0.613514583911429	1.49378459348054	0.476781783208566	0.67975703431843	0.941656991819763	0.603919635599135	0
ENSG00000100577.14	GSTZ1	77787226	77797940	14_77791519_A_G	77791519	A	G	14_77791519_A_G_b37	0.445135119912493	0.212418687397112	0.780690826299633	0.269496269563039	-1.05095073282632	0.0806898950065098	0.473039652056661	0.885319900369189	0.322643122037336	0
ENSG00000100578.10	KIAA0586	58894102	59015216	14_58846061_A_T	58846061	A	TRUE	14_58846061_A_T_b37	1.99023491952653	0.921282441657038	1.99741661884491	0.959463397534016	1.99380643896347	0.937271897199158	0.737972306331099	0.965512702659964	0.726982149794525	0
ENSG00000100580.7	TMED8	77801363	77843452	14_77843363_A_G	77843363	A	G	14_77843363_A_G_b37	1.19278460554915	0.368944802916457	1.90197901929196	0.754217585156819	1.26113353312098	0.390024231293634	0.571862406694195	0.956159668748776	0.57109464131738	0
ENSG00000100592.11	DAAM1	59655363	59838123	14_59176082_T_C	59176082	TRUE	C	14_59176082_T_C_b37	-2.13582694515935	0.041984549533267	-0.591583184093906	0.1074329016511	-1.1660892760367	0.0751822669819917	0.256356509059829	0.77914067397503	0.315035254700871	0
ENSG00000100599.11	RIN3	92980117	93155339	14_93050146_A_G	93050146	A	G	14_93050146_A_G_b37	-2.47007231580574	0.0344935317184579	1.0821253923757	0.338033650408859	-6.42445642001894	0.00370207305456258	0.237300122452775	0.902465796468851	0.0921934396360565	1
ENSG00000100600.10	LGMN	93170151	93215047	14_93010759_TGGG_T	93010759	TGGG	TRUE	14_93010761_GGGG_G_b37;14_93010762_GGG_G_b37;14_93010760_GGGGG_G_b37;14_93010764_G_GGGGGG_b37;14_93010759_TGGGGG_T_b37;14_93010764_G_GGGGG_b37	1.89397714120537	0.744718298793766	1.81481499525376	0.666954681177034	1.6814837305667	0.572500679924221	0.697756895266781	0.947352143742814	0.639481932274204	0
ENSG00000100601.5	ALKBH1	78138746	78174363	14_78218148_GACACACACAC_G	78218148	GACACACACAC	G	14_78218158_C_CAC_b37;14_78218156_CAC_C_b37;14_78218148_GACACACACAC_G_b37;14_78218158_C_CACACAC_b37;14_78218158_C_CACAC_b37;14_78218158_C_CACACACAC_b37	-1.5084829394068	0.0610553391751156	1.95323432606915	0.828789977025263	-1.71420345236265	0.0539513612992121	0.298269535289118	0.957995396138989	0.276463909165793	0
ENSG00000100612.9	DHRS7	60610837	60636574	14_60581673_CT_C	60581673	CT	C	14_60581673_CT_C_b37	-6.65018309178481	0.00327028492509978	1.49357599669543	0.476690988751139	-8.05579170324768	0.00151869738754595	0.0830352113393836	0.92633937577112	0.056482889168676	2
ENSG00000100614.13	PPM1A	60712469	60765805	14_60034840_G_C	60034840	G	C	14_60034840_G_C_b37	-0.640986104464218	0.104138887041886	0.487368407993245	0.218737967521823	-0.0866689102799683	0.14858975367947	0.364160950165133	0.874587506708789	0.402963824362699	0
ENSG00000100629.12	CEP128	80943329	81425861	14_80558841_A_G	80558841	A	G	14_80558841_A_G_b37	1.86686906724185	0.71520761466243	-1.57784983961096	0.0585548957592056	1.94895430335714	0.821253572101213	0.690867019972112	0.717290186095492	0.705480427936347	0
ENSG00000100650.11	SRSF5	70193616	70238722	14_70373113_G_T	70373113	G	TRUE	14_70373113_G_T_b37	-4.22366688505826	0.0126053779800012	-0.0296451051531221	0.154256624561453	-4.92943140233183	0.00847886406783626	0.157546844456778	0.832121144912753	0.128265665165602	0
ENSG00000100697.10	DICER1	95552564	95624347	14_96087482_G_A	96087482	G	A	14_96087482_G_A_b37	1.69687096913367	0.581927416587064	1.87023323183666	0.718673984288385	1.26020489724215	0.389726521908643	0.652062145262674	0.952179638381651	0.570907928081203	0
ENSG00000100714.11	MTHFD1	64854748	64926722	14_64855041_T_C	64855041	TRUE	C	14_64855041_T_C_b37	1.0477801239258	0.329154889936794	1.06242709097842	0.3329028099723	-0.231089343005806	0.135258455540468	0.550272389861468	0.898776781363761	0.388425702934418	0
ENSG00000100726.10	TELO2	1543344	1560458	16_1559838_T_C	1559838	TRUE	C	16_1559838_T_C_b37	1.92586485499623	0.785408502821902	1.99925990996803	0.978296550155668	1.89965929775985	0.751421160524316	0.708386282566006	0.965974732377762	0.690153484576411	0
ENSG00000100731.11	PCNX	71374121	71582099	14_71594046_C_T	71594046	C	TRUE	14_71594046_C_T_b37	-5.53559845582777	0.00604916407602604	1.18928061535962	0.367907649862011	-5.21427832002564	0.0072325888625321	0.113173857277269	0.906949283613103	0.119704509138842	0
ENSG00000100744.10	GSKIP	96829813	96853625	14_97774442_A_G	97774442	A	G	14_97774442_A_G_b37	-4.49095715552539	0.0108424583887162	1.47011226953305	0.466654063744329	-5.3822839189861	0.00658694684842335	0.148774838252755	0.926071359787311	0.115299939663988	0
ENSG00000100767.11	PAPLN	73704204	73741348	14_73708347_C_T	73708347	C	TRUE	14_73708347_C_T_b37	-7.65565046027018	0.00188770040563867	1.14886410973008	0.356231198434572	-6.69670287332565	0.00318786158813575	0.065952156756504	0.90554297688826	0.0820378572593139	2
ENSG00000100784.5	RPS6KA5	91336798	91526980	14_91382800_C_G	91382800	C	G	14_91382800_C_G_b37	1.95487008208647	0.831765316712436	1.8715658866563	0.720061160561112	1.87358999212438	0.722183697598442	0.719517232359514	0.952696150549413	0.68114734789351	0
ENSG00000100796.13	SMEK1	91923954	91976898	14_91241820_T_C	91241820	TRUE	C	14_91241820_T_C_b37	-1.21796687551046	0.0728340410213566	1.99991110271412	0.992477228374904	-3.19529546753756	0.0226481046506075	0.316733666588859	0.966091069099187	0.197029071657915	0
ENSG00000100804.14	PSMB5	23485751	23504439	14_23110676_A_AAG	23110676	A	AAG	14_23110678_G_GAG_b37;14_23110676_AAG_A_b37	1.87221949466016	0.720744478322379	1.22380229544478	0.378306545321885	1.60704639353344	0.530750932493727	0.691952749326005	0.91017381208779	0.626716728434083	0
ENSG00000100814.13	CCNB1IP1	20779526	20801471	14_20815013_C_T	20815013	C	TRUE	14_20815013_C_T_b37	1.96726975238425	0.856434272294665	1.99357021388732	0.93608936675791	1.97089760771405	0.864542832959919	0.724356592329433	0.964881522924019	0.713345220991434	0
ENSG00000100836.6	PABPN1	23790497	23795394	14_23177663_C_T	23177663	C	TRUE	14_23177663_C_T_b37	1.87552855547847	0.724234553782211	1.83836655415143	0.687657074135253	1.92061779202368	0.778136375316345	0.692626153026621	0.947535424377704	0.696072313023396	0
ENSG00000100852.8	ARHGAP5	32545319	32628934	14_32157864_G_T	32157864	G	TRUE	14_32157865_T_TT_b37;14_32157865_T_TTT_b37;14_32157864_G_T_b37;14_32157864_GT_G_b37;14_32157864_G_C_b37	0.3865334654663	0.204005198001311	1.72232099374969	0.598226529117107	0.243879320246606	0.185109124170838	0.466913008603643	0.940221562440785	0.435311038122575	0
ENSG00000100865.10	CINP	102808955	102829253	14_102227816_AC_A	102227816	AC	A	14_102227816_AC_A_b37	1.95578375622904	0.833451806290837	0.051280568899756	0.16272491107304	1.93234005016757	0.794774865200544	0.71982544233104	0.841611901666187	0.699436874880961	0
ENSG00000100888.8	CHD8	21853352	21924285	14_21247514_C_CTTTTTTTTT	21247514	C	CTTTTTTTTT	14_21247515_T_TTTTTTTTTT_b37;14_21247514_CT_C_b37;14_21247515_T_TTTTTTTTT_b37;14_21247515_T_TT_b37;14_21247515_T_TTTTTTTT_b37;14_21247515_T_TTTTTTT_b37	1.53789532248447	0.496641988616112	-0.811474706732497	0.0935923037424305	-0.0618957923320522	0.151022178910812	0.621655267655096	0.773544813701234	0.405114830335641	0
ENSG00000100889.7	PCK2	24563261	24579807	14_24512726_C_T	24512726	C	TRUE	14_24512726_C_T_b37	1.75272737269574	0.619002085475666	1.68795891770355	0.576430388226925	1.32163168429065	0.410149155553619	0.664054950995801	0.937596951549835	0.578275160534434	0
ENSG00000100890.11	KIAA0391	35591051	35743271	14_35800219_G_A	35800219	G	A	14_35800219_G_A_b37	-0.879882590776333	0.0896925613398454	0.255668740983992	0.186590962055672	0.318675151487469	0.19474850430057	0.345407865243125	0.855472952696953	0.443608445281249	0
ENSG00000100908.9	EMC9	24608173	24610797	14_24595585_GT_G	24595585	GT	G	14_24595586_TT_T_b37;14_24595587_T_TT_b37;14_24595587_T_TTTTTTTTTTTT_b37;14_24595585_GTT_G_b37	1.90105119693817	0.75309477674857	1.99342288475441	0.935362890271009	1.8995543354838	0.75129547330857	0.700056747852149	0.964881522924019	0.690153484576411	0
ENSG00000100916.9	BRMS1L	36295523	36401531	14_36354130_C_A	36354130	C	A	14_36354130_C_A_b37	1.98003550978137	0.887636303445897	1.93876205668175	0.804549912004145	1.99503750590566	0.943839497571265	0.730620212881095	0.957995396138989	0.728878861239949	0
ENSG00000100926.10	TM9SF1	24658348	24682679	14_25580659_G_T	25580659	G	TRUE	14_25580659_G_T_b37	1.94194631487244	0.8095990437831	1.7135300462769	0.592491598481254	1.7382934682073	0.608950161326306	0.715352719092478	0.940221562440785	0.651370427635656	0
ENSG00000100941.4	PNN	39644386	39652422	14_40341990_C_T	40341990	C	TRUE	14_40341990_C_T_b37	-1.22513977615927	0.0725156056905209	1.82627444594209	0.676821794283942	-1.61514600370265	0.0572556958641963	0.31625226566758	0.947535424377704	0.282041504172031	0
ENSG00000100968.9	NFATC4	24834878	24848810	14_24021520_G_T	24021520	G	TRUE	14_24021520_G_T_b37	1.39513801546582	0.436728948624211	1.45240623912173	0.459302552290415	-2.44588344206682	0.0349854844725675	0.599816917006455	0.925516551188113	0.235527510050072	0
ENSG00000100979.10	PLTP	44527398	44540794	20_44540966_A_AC	44540966	A	AC	20_44540966_A_AC_b37	1.89527099941279	0.746226801682898	-0.635537778492107	0.104496672912229	1.92179513177553	0.779745019410034	0.698112641078601	0.776841872752423	0.696417876601225	0
ENSG00000100982.7	PCIF1	44563266	44576662	20_44884686_T_G	44884686	TRUE	G	20_44884686_T_G_b37	1.16850448421565	0.361840441235628	0.823026165283864	0.27797292478351	1.52207306169839	0.489362831905829	0.56805215804118	0.88713915557553	0.609513071757993	0
ENSG00000100983.5	GSS	33516235	33543620	20_33512510_GT_G	33512510	GT	G	20_33512510_GT_G_b37	1.54308013492027	0.49906700745038	1.80238673450026	0.656654285893804	1.63209827515243	0.544150235223253	0.622904652651049	0.945794800774657	0.631743290799762	0
ENSG00000100991.7	TRPC4AP	33590206	33680674	20_33677983_T_TAA	33677983	TRUE	TAA	20_33677983_T_TAA_b37;20_33677983_T_TA_b37;20_33677983_T_TAAA_b37;20_33677983_T_TAAAA_b37	-2.81852777738004	0.0281553835557102	1.67546902197591	0.568897332179274	-3.07071508310219	0.0243333436669485	0.220015242548514	0.937281278237676	0.201648339144121	0
ENSG00000100994.7	PYGB	25228704	25278650	20_25282081_C_CT	25282081	C	CT	20_25282081_C_CT_b37	-2.30022195289439	0.0381073994113337	-2.09151322496928	0.0430990396360395	-0.221998789432973	0.136056813728898	0.24701033148518	0.682576302817712	0.388826000500425	0
ENSG00000100997.14	ABHD12	25275378	25371619	20_24642005_G_GAGGGAAGAGGGAGGGAGGAAAGAGGGAGGAGGGAGGGAAAACCA	24642005	G	GAGGGAAGAGGGAGGGAGGAAAGAGGGAGGAGGGAGGGAAAACCA	20_24642006_A_AGGGAAGAGGGAGGGAGGAAAGAGGGAGGAGGGAGGGAAAACCAA_b37;20_24642005_G_A_b37;20_24642005_GA_G_b37	1.39876658160028	0.438107807691913	0.130800827419762	0.171566827447442	1.86178944010067	0.710066478210123	0.600388622049576	0.847746227239412	0.678509985716798	0
ENSG00000101000.4	PROCR	33759875	33765165	20_33730387_C_T	33730387	C	TRUE	20_33730387_C_T_b37	1.95929065565633	0.840100000838064	-1.3621340714667	0.0667115649028526	1.61150037376842	0.533089117972733	0.720846785446136	0.735656712637967	0.62746206741822	0
ENSG00000101004.10	NINL	25433340	25566153	20_25663865_AATC_A	25663865	AATC	A	20_25663868_CATCATC_C_b37;20_25663871_CATC_C_b37;20_25663865_AATCATCATC_A_b37;20_25663874_C_CATC_b37;20_25663874_C_CATCATC_b37	1.75092888326344	0.617729893400801	0.540127023943114	0.226950332666563	1.99490071213972	0.943072009660935	0.664054950995801	0.87536530384796	0.728569707324213	0
ENSG00000101019.17	UQCC1	33890368	33999944	20_33969530_C_T	33969530	C	TRUE	20_33969530_C_T_b37	1.14703790828389	0.355715724760435	0.351496587976953	0.199162747162183	1.79998273876254	0.654706913606771	0.565256744965719	0.864608011586411	0.664008899807677	0
ENSG00000101052.8	IFT52	42219570	42275936	20_42833482_CTT_C	42833482	CTT	C	20_42833483_TT_T_b37;20_42833482_CTT_C_b37;20_42833484_T_TT_b37	-1.62389136590514	0.0569555070011527	1.90079129120659	0.752781288639876	-1.81696049766606	0.050736197309533	0.288593842793277	0.956159668748776	0.269726369883433	0
ENSG00000101098.8	RIMS4	43380448	43438979	20_43313147_G_C	43313147	G	C	20_43313147_G_C_b37	-0.772133345409657	0.0959182472171517	0.933684781193051	0.301779236337222	-0.230969997588772	0.135268902771577	0.353593703889344	0.892485748062758	0.388425702934418	0
ENSG00000101104.8	PABPC1L	43538702	43587676	20_43360494_G_C	43360494	G	C	20_43360494_G_C_b37	1.80308889730577	0.657225752984442	1.0411626726027	0.327479986245404	1.99561430049971	0.947199000644508	0.675692277214914	0.898344106661705	0.729385019205358	0
ENSG00000101109.7	STK4	43595114	43708600	20_43181907_G_A	43181907	G	A	20_43181907_G_A_b37	1.97318698292383	0.869930467512562	-0.0523125645008804	0.151975195264301	1.78284794399519	0.641218529615612	0.726646808715704	0.828324201576944	0.661240944494697	0
ENSG00000101132.5	PFDN4	52824385	52844591	20_53224252_C_T	53224252	C	TRUE	20_53224252_C_T_b37	-0.369969321685403	0.123689482185802	1.75095099851796	0.617745502119718	-0.490039418647939	0.114568855054098	0.387669313483703	0.941721171219251	0.369188969610291	0
ENSG00000101134.7	DOK5	53092135	53267710	20_52954144_C_A	52954144	C	A	20_52954144_C_A_b37	1.26780717856582	0.392173331862103	1.1949117375068	0.369576403608141	1.60226052094117	0.528258999090392	0.58533740032386	0.907454379784963	0.626364615417837	0
ENSG00000101144.8	BMP7	55743803	55841685	20_55839836_GCAC_G	55839836	GCAC	G	20_55839836_GCAC_G_b37	-0.613525218309405	0.105955990346852	1.95131707553423	0.825371138619272	-1.63628297271362	0.0565330164643821	0.367431417932961	0.957995396138989	0.280125600122436	0
ENSG00000101146.8	RAE1	55926065	55954267	20_56362704_T_A	56362704	TRUE	A	20_56362704_T_A_b37	1.82214510558561	0.673223228319265	1.96020486487782	0.841881670430992	1.59272195004246	0.523354302818181	0.67975703431843	0.959706141350625	0.624104182458895	0
ENSG00000101158.8	NELFCD	57556262	57570188	20_57556602_CCCGGGGTCCCGCGGCGCGGCCG_C	57556602	CCCGGGGTCCCGCGGCGCGGCCG	C	20_57556602_CCCGGGGTCCCGCGGCGCGGCCG_C_b37	-3.67411688718403	0.017217004366824	0.579086941978858	0.233253176672055	-2.15274505704156	0.0415670855870254	0.177675158166461	0.876994699238637	0.250078448033466	0
ENSG00000101160.9	CTSZ	57570239	57582302	20_57324881_GA_G	57324881	GA	G	20_57324881_GA_G_b37;20_57324882_A_AA_b37;20_57324881_G_A_b37	0.455935521316178	0.214013828148635	1.92591505626751	0.785479394206584	0.335824917743594	0.197040554179539	0.473431290993742	0.956159668748776	0.445729911864039	0
ENSG00000101161.6	PRPF6	62612487	62664453	20_62636139_C_T	62636139	C	TRUE	20_62636139_C_T_b37	-3.03096795297029	0.0248979795689405	1.24694301730892	0.38551009455647	-2.67243099606299	0.030650512685486	0.20929457117276	0.911553361604511	0.22328505792359	0
ENSG00000101166.11	SLMO2	57608199	57617964	20_57889939_A_G	57889939	A	G	20_57889939_A_G_b37	1.43884687990339	0.453796005758907	1.88074775767632	0.729846912199024	1.38084264642157	0.431360591052888	0.605472616813042	0.954096803999375	0.586070845196191	0
ENSG00000101181.13	MTG2	60758084	60778624	20_60501239_G_A	60501239	G	A	20_60501239_G_A_b37	1.06389377105097	0.333281235809617	-1.26413714500791	0.0708102655771196	1.76207581918129	0.625709417095298	0.552607663563886	0.750167697130975	0.655163452709672	0
ENSG00000101182.10	PSMA7	60711790	60718496	20_59981373_C_G	59981373	C	G	20_59981373_C_G_b37	-1.83696189481975	0.0501342861001596	-3.1989450443748	0.0226006005653108	0.0890547731396509	0.166858299132018	0.273003863216828	0.64043508575013	0.419969110540009	0
ENSG00000101189.5	MRGBP	61427804	61431945	20_62169564_C_T	62169564	C	TRUE	20_62169564_C_T_b37	1.1478973761059	0.355958195438671	1.88939750822624	0.739459247415718	0.859235587061903	0.285490861162486	0.565279605396535	0.955742574664394	0.505074815641957	0
ENSG00000101190.8	TCFL5	61472466	61493115	20_61491494_T_C	61491494	TRUE	C	20_61491494_T_C_b37	1.89824887937402	0.749738255355948	0.81563770759908	0.276469705520139	1.99817146451096	0.96589175132371	0.698980898479447	0.88713915557553	0.734601605838193	0
ENSG00000101197.8	BIRC7	61867234	61871859	20_62150058_C_T	62150058	C	TRUE	20_62150058_C_T_b37	1.72877363628481	0.602510301144248	1.85905105762208	0.707339451765894	1.80395095886024	0.657929026531471	0.659339781439435	0.950562386365332	0.664951906038511	0
ENSG00000101199.8	ARFGAP1	61904136	61921142	20_60973114_ATGGTGGTGGTGACGGTGG_A	60973114	ATGGTGGTGGTGACGGTGG	A	20_60973257_GGTGATGGTGATGTGATGG_G_b37;20_60973272_ATGG_G_b37;20_60973275_G_GGTGATGGTGATGTGATGG_b37;20_60973114_ATGGTGGTGGTGACGGTGGTGGTGGTGGTGACGGTGGTGGTGGTGGTGATGGTGGTGGTGGTGGTGGTTATGACGGTGGTGATGGTGGTGGTGGTGGTGACGGTGATGGTGGTAATGGTGGTGGTGGTGATGGTGATGATGGTGGTGATGGTGATGTGATGG_*_b37;20_60973275_G_GTGATGG_b37	-0.755693975294662	0.096908758358175	1.88490586358057	0.734417437929443	-0.85890472468077	0.0908693527661777	0.354933211718542	0.955627680137872	0.338077981371841	0
ENSG00000101210.6	EEF1A2	62119365	62130505	20_62152519_C_G	62152519	C	G	20_62152519_C_G_b37	1.04422527038923	0.32825373246539	1.9360135408092	0.800302640290488	0.38461934527777	0.203737094214299	0.549628213885453	0.957757282424654	0.448837771952996	0
ENSG00000101213.5	PTK6	62159777	62168723	20_62169564_C_T	62169564	C	TRUE	20_62169564_C_T_b37	-0.46464769370391	0.116433806505519	-0.878417051931365	0.0897742338394773	0.429235828900119	0.210096072248928	0.37946493600442	0.773434046459006	0.452889282580722	0
ENSG00000101220.13	C20orf27	3734154	3749034	20_3813208_A_C	3813208	A	C	20_3813208_A_C_b37	0.899647356315427	0.294188726789695	0.586092451290369	0.234408799515212	1.42276253442469	0.447397187988158	0.531467258298686	0.878357919683009	0.593303754344906	0
ENSG00000101224.13	CDC25B	3767577	3786762	20_3044345_G_A	3044345	G	A	20_3044345_G_A_b37	0.0760543327087362	0.165422344163792	1.88625031622428	0.735914902656699	-0.0968317618467154	0.147604713048212	0.433247516353126	0.955742574664394	0.4015667003637	0
ENSG00000101230.5	ISM1	13202417	13281298	20_12893663_C_CA	12893663	C	CA	20_12893663_C_CA_b37	0.217274187425573	0.181814968284965	-6.36988955537299	0.00381488804773883	1.9724816013711	0.86824611103496	0.446284501971777	0.479269402720325	0.714469405887863	0
ENSG00000101236.12	RNF24	3907955	3996229	20_3934766_C_A	3934766	C	A	20_3934766_C_A_b37	1.99715188746586	0.957438931747908	1.55518295108413	0.50480658749152	1.94865110686032	0.820732504730068	0.744077188964808	0.928991941690142	0.705480427936347	0
ENSG00000101246.15	ARFRP1	62329995	62339377	20_61469894_G_A	61469894	G	A	20_61469894_G_A_b37	1.82875254875216	0.67900552966663	1.75238942677061	0.618762594203417	1.41682238783142	0.44506948689222	0.680501849556287	0.941854924609414	0.592954850893184	0
ENSG00000101247.13	NDUFAF5	13765595	13799067	20_14686958_TAA_T	14686958	TAA	TRUE	20_14686958_TAA_T_b37;20_14686959_AA_A_b37;20_14686960_A_AA_b37	1.4048664539589	0.440440845917651	0.550715717396542	0.228642830134909	-1.62511613089077	0.0569135999044255	0.601624309322369	0.87536530384796	0.281654261076735	0
ENSG00000101255.6	TRIB3	361260	378203	20_1170714_T_A	1170714	TRUE	A	20_1170714_T_*_b37;20_1170714_T_A_b37	1.29504012513303	0.401122106245416	0.0860824817898447	0.166528742973277	1.8771045673418	0.725915131696379	0.589515221137502	0.842559501278418	0.682522507613231	0
ENSG00000101265.11	RASSF2	4760668	4804291	20_4511519_CA_C	4511519	CA	C	20_4511519_CA_*_b37;20_4511519_CA_C_b37	-0.0920951858188346	0.148062888151277	0.457147361363241	0.214193694587213	0.698590732121829	0.253955965010227	0.416935437722909	0.872855158855262	0.486814207730036	0
ENSG00000101276.10	SLC52A3	740723	749131	20_748336_T_C	748336	TRUE	C	20_748336_T_C_b37	1.86540427184991	0.713713823296793	0.666622699312029	0.248205280095863	1.98212173126876	0.893632179334253	0.690819551558776	0.881918094290196	0.720053808208971	0
ENSG00000101278.6	RPS10L	820089	820620	20_822475_G_C	822475	G	C	20_822475_G_C_b37	-1.92596574572735	0.0475458742984812	1.45844302153614	0.46178817947577	-2.21830539961411	0.0399900804493845	0.268111503763669	0.925516551188113	0.248788309696677	0
ENSG00000101282.4	RSPO4	939094	982907	20_750415_C_T	750415	C	TRUE	20_750415_C_T_b37	-0.003753416871632	0.156910236809726	1.18372842997087	0.366272531222161	0.125632133039289	0.170975659558148	0.425260786930799	0.906180300269934	0.423976675006139	0
ENSG00000101290.9	CDS2	5107431	5178533	20_5644716_GTCTCTCTCTCTC_G	5644716	GTCTCTCTCTCTC	G	20_5644718_CTCTCTCTCTCTC_C_b37;20_5644728_CTC_C_b37;20_5644716_GTCTCTCTCTCTCTC_G_b37;20_5644730_C_CTC_b37;20_5644726_CTCTC_C_b37;20_5644722_CTCTCTCTC_C_b37	1.44943866553263	0.458088423864284	1.48073378555091	0.471154861946242	1.74892048238144	0.616315979613074	0.60675927220749	0.926218843625089	0.65370383232917	0
ENSG00000101294.12	HM13	30102230	30157370	20_30651570_A_T	30651570	A	TRUE	20_30651570_A_T_b37	1.88898076469809	0.738986721433041	1.80596398545231	0.659578493505808	1.73490057031199	0.606638224396022	0.696872686174981	0.945794800774657	0.650898003305167	0
ENSG00000101307.11	SIRPB1	1544166	1600707	20_1895621_C_A	1895621	C	A	20_1895621_C_A_b37	1.38289689574094	0.43212583196941	1.97384336563709	0.871518378009378	1.06785486363492	0.334306132416296	0.597837874474216	0.960945395562835	0.539074470306912	0
ENSG00000101310.10	SEC23B	18488136	18542059	20_18484193_A_AAAAT	18484193	A	AAAAT	20_18484193_A_AAAAT_b37	1.23667990631975	0.382291500869378	0.965273157448109	0.309051048124578	1.62060054138601	0.537924811260974	0.578806888704154	0.894014088437134	0.629319713984934	0
ENSG00000101311.11	FERMT1	6055491	6104191	20_6048263_A_C	6048263	A	C	20_6048263_A_C_b37	0.762136950357899	0.265883294060863	0.929420478380052	0.300814582293092	1.37410897727659	0.42886653180342	0.511118803954802	0.892103980942324	0.585724596385285	0
ENSG00000101331.11	CCM2L	30598244	30619984	20_30807311_GTT_G	30807311	GTT	G	20_30807313_TT_T_b37;20_30807314_T_TT_b37;20_30807311_GTTT_G_b37;20_30807312_TTT_T_b37;20_30807314_T_TTT_b37	-0.167054855214246	0.140996035647158	-1.13780467587821	0.0764967079218879	1.66677539634611	0.56376646553122	0.408475660552764	0.758544141321757	0.637346349825941	0
ENSG00000101337.11	TM9SF4	30697308	30755061	20_31509002_CT_C	31509002	CT	C	20_31509002_CT_C_b37	1.94552375192802	0.815449668682565	1.92158642454638	0.779458907080041	1.98613418206924	0.906263206331905	0.715843286319128	0.956159668748776	0.721580811778735	0
ENSG00000101346.7	POFUT1	30795682	30826470	20_31128302_G_A	31128302	G	A	20_31128302_G_A_b37	1.95236064061328	0.827223090671988	-1.24157030816377	0.0717917979977812	1.84096764331775	0.690048969172059	0.718243096982017	0.751604865995479	0.673836021245418	0
ENSG00000101350.6	KIF3B	30865466	30922814	20_31915425_C_CAAAAAAAA	31915425	C	CAAAAAAAA	20_31915425_C_CA_b37;20_31915425_C_CAAAAAAAAAA_b37;20_31915425_C_CAAAAAAAAA_b37;20_31915425_C_CAAAAAAAAAAA_b37;20_31915425_C_CAAAAAAAA_b37;20_31915425_C_CAAAAAAAAAAAAA_b37	-0.85793165157088	0.0909243441995229	0.717468246334874	0.257428828757734	0.064900318902346	0.164201592359032	0.347724136057358	0.881918094290196	0.41856908848836	0
ENSG00000101353.10	MROH8	35729628	35807991	20_35609669_C_A	35609669	C	A	20_35609669_C_A_b37	1.55312111105604	0.50382085885012	1.80385943275405	0.657854271476237	1.0993933474756	0.342619097393902	0.624853875946129	0.945794800774657	0.544362836884301	0
ENSG00000101363.8	MANBAL	35918040	35945663	20_35961615_G_GT	35961615	G	GT	20_35961615_G_GT_b37;20_35961615_G_GTT_b37	1.99619263470959	0.950798672761245	1.95411069588636	0.830377146200844	1.99973742102156	0.987071413868446	0.743205544366144	0.958211799595161	0.738473350421267	0
ENSG00000101367.8	MAPRE1	31407698	31438211	20_31408058_T_TGGG	31408058	TRUE	TGGG	20_31408058_T_TGGG_b37	-11.1786456332491	0.000283157328453085	-1.62534523009253	0.0569057645800828	-9.02676606541741	0.00089805679533892	0.0220089177841667	0.717290186095492	0.0457206567653423	2
ENSG00000101391.16	CDK5RAP1	31946644	31989367	20_31891171_C_G	31891171	C	G	20_31891171_C_G_b37	1.27073167818935	0.393120456711964	1.13116481957309	0.351277981863475	0.65461317260224	0.246086219787462	0.585345143075366	0.90554297688826	0.48177998329306	0
ENSG00000101400.5	SNTA1	31995760	32031698	20_32599871_C_CA	32599871	C	CA	20_32599877_A_AA_b37;20_32599876_AA_A_b37;20_32599875_AAA_A_b37;20_32599874_AAAA_A_b37;20_32599871_CAAAAAA_C_b37;20_32599872_AAAAAA_A_b37	1.94454524660159	0.813829735797297	1.45999734231827	0.462431625023211	1.63477247561832	0.545617238840742	0.715842367830789	0.925516551188113	0.632135804172192	0
ENSG00000101405.3	OXT	3052265	3053163	20_3051123_A_AT	3051123	A	AT	20_3051123_A_AT_b37	1.89921256412981	0.750886718782315	1.94395899871097	0.812866409865378	1.9361553226795	0.800519335056043	0.699221482476143	0.957995396138989	0.700943640135688	0
ENSG00000101412.9	E2F1	32263488	32274210	20_32478250_T_C	32478250	TRUE	C	20_32478250_T_C_b37	-2.75882894166875	0.0291483733056427	1.94707834964402	0.818055200689191	-4.22725787076297	0.0125798394416151	0.223340231201969	0.957995396138989	0.153058762588925	0
ENSG00000101413.7	RPRD1B	36661947	36720768	20_36693228_A_G	36693228	A	G	20_36693228_A_G_b37	1.94640865435304	0.816927902702978	0.995638089974136	0.316257350224914	1.97929952867412	0.885597926810662	0.715939077419844	0.896879016137649	0.717790435076296	0
ENSG00000101439.4	CST3	23608533	23619110	20_23458830_T_C	23458830	TRUE	C	20_23458830_T_C_b37	0.877783862649267	0.289441762241618	1.92246820101627	0.780670530323092	0.193894078166522	0.17897606805343	0.527750387552724	0.956159668748776	0.430485840038842	0
ENSG00000101442.8	ACTR5	37377084	37400834	20_37376984_G_C	37376984	G	C	20_37376984_G_C_b37	-3.55535799765062	0.0184242046359722	-1.61018624435224	0.0574266881328831	-1.88256159809066	0.0487900628747635	0.183147787078621	0.717290186095492	0.266213698731087	0
ENSG00000101446.7	SPINT3	44141100	44144264	20_44141041_T_C	44141041	TRUE	C	20_44141041_T_C_b37	1.90514274205134	0.7580906607161	1.09731793034189	0.342063566293191	1.99584302348921	0.948592316060504	0.701092364007723	0.902635262864338	0.729472190257294	0
ENSG00000101447.9	FAM83D	37554954	37581703	20_37598781_G_A	37598781	G	A	20_37598781_G_A_b37	1.44887791856354	0.457859574423181	1.95623312200314	0.834287937018241	1.46177289430989	0.463168401420576	0.60675927220749	0.958706598004982	0.599781523355899	0
ENSG00000101463.5	SYNDIG1	24449834	24647252	20_23657904_G_GT	23657904	G	GT	20_23657905_T_TT_b37;20_23657904_GT_G_b37;20_23657904_G_T_b37;20_23657905_T_TTT_b37	-1.3682895836746	0.0664627239162401	-0.278020524544672	0.131219254738183	-0.507577411637385	0.113299984559469	0.306254471455905	0.802033550805412	0.367745324424591	0
ENSG00000101474.7	APMAP	24943560	24973615	20_24941647_T_G	24941647	TRUE	G	20_24941647_T_G_b37	1.99720065200586	0.957804521053853	1.98224095394494	0.893985332240783	1.9999284655562	0.993251729447403	0.744244796564163	0.96285644790506	0.7400417899977	0
ENSG00000101489.14	CELF4	34823009	35146000	18_34687830_T_TAA	34687830	TRUE	TAA	18_34687831_A_AA_b37;18_34687831_A_AAA_b37;18_34687831_A_AAAA_b37;18_34687830_TA_T_b37	1.30402186388687	0.404138407741669	1.92986296367303	0.791137359886674	1.28997317081644	0.399434905400989	0.589515221137502	0.957132608307835	0.57416775485132	0
ENSG00000101544.4	ADNP2	77866914	77905406	18_77499850_T_TCGGCG	77499850	TRUE	TCGGCG	18_77499860_A_TACCCA_b37;18_77499850_TCTCATACCCA_T_b37;18_77499860_A_CTCCCTGCCTCATACCCA_b37;18_77499860_A_CTCCCTGCCTGCTCATACCCA_b37;18_77499860_A_CTCCCTGCCTGCACCTCATACCCA_b37;18_77499860_A_CTCATACCCA_b37	1.79224459799229	0.648532414078691	1.99436407558051	0.940156793858768	1.56719453027108	0.510615548167246	0.673523832459931	0.964881522924019	0.61868599723783	0
ENSG00000101577.5	LPIN2	2916991	3013313	18_2748388_A_ATT	2748388	A	ATT	18_2748388_A_ATT_b37;18_2748388_A_AT_b37;18_2748388_A_ATTTTTT_b37;18_2748388_A_ATTTT_b37;18_2748388_A_ATTTTT_b37	0.61619381385708	0.239453877876245	1.55703398879314	0.505694351232648	0.66288076071487	0.247542635748473	0.496215201161105	0.928991941690142	0.48304927778055	0
ENSG00000101596.10	SMCHD1	2655736	2805015	18_1977411_T_C	1977411	TRUE	C	18_1977411_T_C_b37	0.395050570421972	0.205203212347149	1.33547064949425	0.414965451582267	0.525281783339324	0.224602738323605	0.467553853209216	0.914748248984025	0.464523235586277	0
ENSG00000101605.8	MYOM1	3066804	3220106	18_3247256_A_C	3247256	A	C	18_3247256_A_C_b37	1.97194518991819	0.866980029317464	1.99872571227615	0.971523829607076	1.96225738586008	0.845960885209903	0.726447990011821	0.965900391804859	0.710002973440263	0
ENSG00000101624.6	CEP76	12661831	12702776	18_12634266_A_T	12634266	A	TRUE	18_12634266_A_T_b37;18_12634266_A_*_b37	1.36095942085626	0.424058431000984	1.97205997378728	0.867249898071556	1.24510991725674	0.384932404292104	0.594447291699231	0.960857783629038	0.568585269900746	0
ENSG00000101639.14	CEP192	12991360	13125051	18_12991393_T_C	12991393	TRUE	C	18_12991393_T_C_b37	0.848879777224056	0.283314770518893	-1.60303444867122	0.0576742082372542	-2.2677304219153	0.0388427778531873	0.523701011162664	0.717290186095492	0.245264101400312	0
ENSG00000101654.13	RNMT	13726658	13764557	18_14161771_AAAG_A	14161771	AAAG	A	18_14161771_AAAG_A_b37;18_14161771_AAAG_*_b37	0.442939738712084	0.212096174169539	0.418727819077503	0.208577541245814	1.13556553564922	0.352500706399191	0.472929631951768	0.872018712455728	0.55054473023264	0
ENSG00000101670.7	LIPG	47087068	47119272	18_47164717_A_G	47164717	A	G	18_47164717_A_G_b37	-0.439155310469232	0.118339934911732	1.47984112471681	0.470773918191156	-0.166401367105209	0.141055979757647	0.382035424021642	0.926218843625089	0.394275859713959	0
ENSG00000101680.9	LAMA1	6941742	7117813	18_6599913_ATTTTT_A	6599913	ATTTTT	A	18_6599914_TTTTTT_T_b37;18_6599915_TTTTT_T_b37;18_6599917_TTT_T_b37;18_6599918_TT_T_b37;18_6599913_ATTTTTT_A_b37;18_6599919_T_TT_b37	1.90795496210285	0.761593236010549	-1.59544306341309	0.0579381824298728	1.70262109130567	0.585530294629109	0.701656315426927	0.717290186095492	0.642807202620067	0
ENSG00000101745.11	ANKRD12	9136225	9285983	18_8510349_G_A	8510349	G	A	18_8510349_G_A_b37	-4.26328822306209	0.0123265207400836	1.90691335925658	0.760289203962117	-4.40523615335655	0.0113784291383024	0.156549444311636	0.956159668748776	0.148619249574179	0
ENSG00000101751.6	POLI	51795773	51847636	18_51825773_C_G	51825773	C	G	18_51825773_C_G_b37	1.9983123334523	0.967231147095887	1.61440389827726	0.534623409362312	1.94450301818824	0.813760166702132	0.746165445621809	0.930935146215777	0.704079564603731	0
ENSG00000101752.7	MIB1	19284917	19450918	18_18785191_C_CTT	18785191	C	CTT	18_18785192_TT_T_b37;18_18785193_T_TT_b37;18_18785191_CTT_C_b37;18_18785193_T_TTT_b37	1.30155382738894	0.403306295809001	1.48781817195186	0.474195881737825	1.51274829325621	0.485155823126413	0.589515221137502	0.926218843625089	0.607572075055131	0
ENSG00000101782.10	RIOK3	21032786	21066567	18_21757500_T_C	21757500	TRUE	C	18_21757500_T_C_b37	1.22576033451242	0.378908665044276	1.99845963077382	0.968693033098899	0.877858791474182	0.289457863135204	0.576774473247793	0.965512702659964	0.508200650756109	0
ENSG00000101825.7	MXRA5	3226605	3264682	X_2677589_G_A	2677589	G	A	X_2677589_G_A_b37	1.68934750006588	0.577280061096805	1.99036774048705	0.921817889426492	1.42132188654818	0.446830925183844	0.650474510904646	0.964546617651768	0.593211025079723	0
ENSG00000101843.14	PSMD10	107327436	107334848	X_106687853_C_CTCTCTCTG	106687853	C	CTCTCTCTG	X_106687859_G_GTG_b37;X_106687859_G_CTGTGTGTG_b37;X_106687857_GTG_G_b37;X_106687859_G_GTGTGTG_b37;X_106687853_CTGTGTG_*_b37;X_106687853_C_G_b37	1.86212554688564	0.71040330410029	1.29485262303001	0.401059487453347	1.99357281144239	0.936102249980388	0.690329232841934	0.913156670609194	0.726982149794525	0
ENSG00000101846.6	STS	7137496	7272851	X_7110604_C_CA	7110604	C	CA	X_7110605_AA_A_b37;X_7110606_A_AA_b37;X_7110606_A_AAA_b37;X_7110604_CAA_C_b37;X_7110606_A_AAAA_b37	1.60139167055627	0.52780884998919	1.80227078000485	0.656560031381586	1.737478963787	0.60839343539157	0.635199063987416	0.945794800774657	0.651243359615421	0
ENSG00000101849.11	TBL1X	9431334	9687780	X_9066930_T_TC	9066930	TRUE	TC	X_9066930_TC_*_b37;X_9066931_C_CC_b37	1.93755294769448	0.802669259811216	1.63729280195594	0.547006557769517	1.99753848539854	0.960430266210199	0.714110818633212	0.932937146969529	0.733358512105392	0
ENSG00000101850.8	GPR143	9693385	9754337	X_10005258_G_T	10005258	G	TRUE	X_10005258_G_T_b37	1.62622086935949	0.540951490088598	1.94564349719462	0.815648959513513	1.62738873715011	0.541584335432018	0.639762818781635	0.957995396138989	0.630808772365791	0
ENSG00000101856.8	PGRMC1	118370215	118378429	X_117648434_C_G	117648434	C	G	X_117648434_C_G_b37	-5.60116002978793	0.00583307593915889	1.93989332575575	0.806327416919836	-7.32670080765729	0.00225838601216254	0.110455406454099	0.957995396138989	0.0693678896838556	1
ENSG00000101871.10	MID1	10413349	10851773	X_10084810_C_T	10084810	C	TRUE	X_10084810_C_T_b37	1.02100615925747	0.322447336969724	1.97721270113902	0.880011509496573	0.161058400919046	0.175075048976842	0.546133769367022	0.960945395562835	0.426270806971776	0
ENSG00000101882.5	NKAP	119059013	119077735	X_118558175_CAA_C	118558175	CAA	C	X_118558177_AA_A_b37;X_118558178_A_AA_b37;X_118558175_CAAA_C_b37;X_118558176_AAA_A_b37	1.99476138858472	0.942300891494621	1.78041240832363	0.639354332615206	1.68433208048191	0.574222772082029	0.741632100299595	0.945678236594137	0.640018931816789	0
ENSG00000101883.4	RHOXF1	119243010	119249847	X_119222604_A_G	119222604	A	G	X_119222604_A_G_b37	1.28053598641372	0.396319778693763	1.85133155887934	0.699811104997329	1.30631808958447	0.404914842857647	0.586670166753214	0.949493510089102	0.577422456783119	0
ENSG00000101901.6	ALG13	110909042	111003877	X_110974967_G_A	110974967	G	A	X_110974967_G_A_b37;X_110974967_G_*_b37	1.9362399177478	0.800648749331514	1.98689098877117	0.908845734443103	1.90281599037439	0.755235466167815	0.713482112782807	0.963743776761023	0.690556608816156	0
ENSG00000101916.11	TLR8	12924738	12941288	X_13309943_G_A	13309943	G	A	X_13309943_G_A_b37;X_13309943_G_*_b37;X_13309943_G_GAAA_b37	1.15046481245531	0.356683864205428	1.64607196817269	0.551897944704101	0.0616188210069595	0.163844411001384	0.565512707644555	0.933280370563735	0.418392496187162	0
ENSG00000101935.5	AMMECR1	109437413	109683461	X_109685475_CTG_C	109685475	CTG	C	X_109685477_GTG_G_b37;X_109685475_CTGTG_C_b37;X_109685475_C_G_b37;X_109685479_G_GTG_b37;X_109685479_G_GTGTG_b37;X_109685479_G_GTGTGTG_b37	1.18106795681865	0.365492596414594	0.751348491680801	0.263810188242287	0.228476786657211	0.183193681688887	0.569399608308723	0.883519625098682	0.434174765150128	0
ENSG00000101938.10	CHRDL1	109917083	110039286	X_108989030_A_AAC	108989030	A	AAC	X_108989036_CAC_C_b37;X_108989038_C_CAC_b37;X_108989030_AACACACAC_A_b37;X_108989032_CACACAC_C_b37;X_108989034_CACAC_C_b37;X_108989038_C_CACAC_b37	0.6737456204105	0.249472662204494	1.94262621628422	0.810695991681328	0.0686935751532474	0.164615586302232	0.500625123934052	0.957995396138989	0.418630636257779	0
ENSG00000101955.10	SRPX	38008588	38080696	X_37258107_T_G	37258107	TRUE	G	X_37258107_T_G_b37	-1.20325732584115	0.0734917622173448	1.98852528754742	0.91469371390508	-1.9615065621756	0.0465520220380447	0.317367177190569	0.963743776761023	0.262421510337796	0
ENSG00000101966.8	XIAP	122993573	123047829	X_122914414_G_GTCTCTC	122914414	G	GTCTCTC	X_122914414_G_C_b37;X_122914414_GTC_G_b37;X_122914416_C_CTC_b37;X_122914416_C_CTCTC_b37;X_122914416_C_CTCTCTC_b37	1.94794426635508	0.819523989527273	0.731831913918541	0.260110627199939	1.90611008433279	0.759288982796762	0.716216764442813	0.881918094290196	0.691338706208916	0
ENSG00000101972.14	STAG2	123094061	123556514	X_122926624_TTTTTTTGTTTTTTG_T	122926624	TTTTTTTGTTTTTTG	TRUE	X_122926631_GTTTTTTG_G_b37;X_122926624_TTTTTTTGTTTTTTG_T_b37;X_122926624_T_G_b37;X_122926624_TTTTTTTGTTTTTTG_*_b37	1.96419886490412	0.849926757857459	1.98433034372192	0.900382239710028	1.95977294503382	0.841037293556763	0.722578266775063	0.963312824253428	0.709770791584834	0
ENSG00000101974.10	ATP11C	138808504	139027435	X_140011622_T_C	140011622	TRUE	C	X_140011622_T_C_b37	0.312824307148503	0.193973693796121	1.17426618893842	0.363509050064512	0.784883613656575	0.270321196766639	0.458998755997926	0.90554297688826	0.496810438994153	0
ENSG00000101986.8	ABCD1	152990322	153010216	X_152221908_A_C	152221908	A	C	X_152221908_A_C_b37	1.54280669823675	0.498938616832198	1.90265694232266	0.755041671006984	1.18611194750883	0.36697323784479	0.622904652651049	0.956159668748776	0.559518695132211	0
ENSG00000101997.8	CCDC22	49091926	49106987	X_49184826_G_A	49184826	G	A	X_49184826_G_A_b37	1.90205804210018	0.754313484173648	1.99410281393989	0.938788109618434	1.82973046811412	0.679872377205403	0.700371891755254	0.964881522924019	0.670647663507911	0
ENSG00000102001.8	CACNA1F	49061522	49089833	X_49084492_C_T	49084492	C	TRUE	X_49084492_C_T_b37	1.54657573933218	0.500713297246507	0.384924103165758	0.203779752726501	0.0655888186056472	0.164276646384157	0.623502856530175	0.869041919063185	0.41856908848836	0
ENSG00000102010.10	BMX	15482368	15574652	X_15643285_G_A	15643285	G	A	X_15643285_G_A_b37	0.828282146209858	0.279048548794544	1.98867479386536	0.915249163742141	0.080877029147814	0.16595337573768	0.521451460565445	0.963743776761023	0.419907004460729	0
ENSG00000102032.8	RENBP	153200715	153210232	X_153338952_TA_T	153338952	TA	TRUE	X_153338954_AAA_A_b37;X_153338955_AA_A_b37;X_153338956_A_AA_b37;X_153338952_TAAAA_T_b37;X_153338953_AAAA_A_b37	1.92136537462238	0.779156321817028	0.0369712603785501	0.161189770303023	1.01641386169581	0.32131504722041	0.706555475293018	0.839230867771184	0.530045176169291	0
ENSG00000102038.11	SMARCA1	128580479	128657477	X_127796409_AATATATATATAT_A	127796409	AATATATATATAT	A	X_127796413_TATATATAT_T_b37;X_127796411_TATATATATAT_T_b37;X_127796417_TATAT_T_b37;X_127796409_AATATATATATAT_A_b37;X_127796415_TATATAT_T_b37;X_127796419_TAT_T_b37	-0.91909022632035	0.0875372057071693	1.13203301217254	0.351518747827252	-0.716189597125094	0.0993348919432142	0.342795426201328	0.90554297688826	0.348943447544485	0
ENSG00000102048.11	ASB9	15253409	15288589	X_15751842_T_C	15751842	TRUE	C	X_15751842_T_C_b37	1.10072434435233	0.342976008747005	-1.27293371100404	0.0704315668501352	1.89223191609199	0.742699589888536	0.558420996434086	0.749327696779601	0.688179583376944	0
ENSG00000102054.13	RBBP7	16857405	16888537	X_16883335_C_T	16883335	C	TRUE	X_16883335_C_T_b37	-1.82850393121726	0.0503878893303118	1.95601217152398	0.833876259348433	-3.28001115201732	0.0215716097796585	0.27369630334868	0.958694932107156	0.192986418704114	0
ENSG00000102057.5	KCND1	48818638	48827976	X_48519213_CTCTG_C	48519213	CTCTG	C	X_48519213_CTCTG_C_b37	1.99956047601381	0.983273713206797	1.36904314457843	0.427004550176024	1.77523867065929	0.635435728387486	0.74959892703871	0.916933130596427	0.658869660361768	0
ENSG00000102081.9	FMR1	146993468	147032645	X_148010155_C_T	148010155	C	TRUE	X_148010155_C_T_b37	1.97052883983815	0.863695664038972	0.557141175373999	0.229677280189692	1.94787053118307	0.819398419784036	0.726242286098806	0.87536530384796	0.705137241834947	0
ENSG00000102109.7	PCSK1N	48689503	48694035	X_48694058_GC_G	48694058	GC	G	X_48694058_G_C_b37;X_48694058_GC_G_b37;X_48694058_GC_*_b37	0.923211695029977	0.299417146695263	0.2347566210683	0.183971845542745	0.0253426219869652	0.159954374132821	0.533586564822879	0.855472952696953	0.413167328289658	0
ENSG00000102172.11	SMS	21958690	22025798	X_22899391_A_T	22899391	A	TRUE	X_22899391_A_T_b37	1.99714703167274	0.957402700133035	0.607036645829794	0.237905296890312	1.85361495701	0.70201415777212	0.744077188964808	0.878723095395881	0.676278149731763	0
ENSG00000102178.8	UBL4A	153712055	153715009	X_154059677_A_G	154059677	A	G	X_154059677_A_G_b37	1.86903472753329	0.717433303403039	1.4360637766365	0.452678611726578	1.56082859226694	0.507522652890293	0.691061312741004	0.923706069030928	0.617855291397401	0
ENSG00000102181.15	CD99L2	149934809	150067289	X_149880348_T_C	149880348	TRUE	C	X_149880348_T_C_b37	-0.121288121014231	0.145264324536979	0.0502382913944075	0.162612531206533	0.861378146121297	0.285943725151559	0.413825454063857	0.841611901666187	0.505242085734712	0
ENSG00000102189.12	EEA1	93164412	93323107	12_92233623_C_T	92233623	C	TRUE	12_92233623_C_T_b37	-1.98120003661825	0.0460107722897571	0.48223736867385	0.217958388038018	-1.49030313876028	0.0617292803538268	0.26487609715136	0.874587506708789	0.288739542819493	0
ENSG00000102265.7	TIMP1	47441711	47446188	X_47987209_G_A	47987209	G	A	X_47987209_G_A_b37	1.96513334793326	0.851875358312623	1.64332771830209	0.550360198706224	1.18981297997198	0.368064963946467	0.722793083035755	0.933280370563735	0.559588385140986	0
ENSG00000102302.7	FGD1	54471886	54522599	X_53772907_A_T	53772907	A	TRUE	X_53772907_A_T_b37	1.2912998933873	0.39987568301751	0.898879511630412	0.294020335409277	1.63555332069859	0.546046975254855	0.589015190309942	0.887790119153453	0.632135804172192	0
ENSG00000102309.8	PIN4	71401202	71522776	X_71421426_T_A	71421426	TRUE	A	X_71421426_T_A_b37	1.85318831521431	0.701601038362742	1.99711251052463	0.957146006122669	1.80013718038549	0.654831596857303	0.688047445649065	0.965216655738624	0.664008899807677	0
ENSG00000102359.5	SRPX2	99899214	99926296	X_100327869_C_T	100327869	C	TRUE	X_100327871_TT_T_b37;X_100327870_TTT_T_b37;X_100327869_C_T_b37;X_100327872_T_TT_b37;X_100327869_CTTT_C_b37	1.64467070474598	0.551111738312558	0.898467295931596	0.293929985753573	0.821425845472731	0.277646460593757	0.64282281557551	0.887790119153453	0.501190998407151	0
ENSG00000102383.9	ZDHHC15	74588261	74743337	X_74870704_G_A	74870704	G	A	X_74870704_G_A_b37	-0.291212212617211	0.130108271299058	1.64815646024044	0.553071397596591	-0.153819602041722	0.142215700600711	0.394575282337012	0.933640823991414	0.394749253598618	0
ENSG00000102393.5	GLA	100652790	100662913	X_100593950_G_A	100593950	G	A	X_100593950_G_A_b37	0.665389032127223	0.247986575453423	-0.270019684334784	0.131898227001843	1.76629013099728	0.628786556939573	0.499868438962741	0.802201541426005	0.656144056218945	0
ENSG00000102401.15	ARMCX3	100877786	100882833	X_100036738_AT_A	100036738	AT	A	X_100036738_AT_A_b37;X_100036739_T_TT_b37	-3.70670289600935	0.0169002522028619	-0.746918203172299	0.0974420787163775	-1.34685574358332	0.0673335141931731	0.176723348083806	0.774652246046112	0.298994925904896	0
ENSG00000102409.9	BEX4	102470019	102472174	X_102879621_G_GGTGTGTGTGT	102879621	G	GGTGTGTGTGT	X_102879621_G_GGTGT_b37;X_102879621_G_GGTGTGT_b37;X_102879621_G_GGTGTGTGT_b37;X_102879621_G_GGT_b37;X_102879621_G_GGTGTGTGTGT_b37;X_102879621_G_GGTGTGTGTGTGT_b37	1.9598736694827	0.841233780503209	1.02048808059703	0.322319335107616	1.82041098089826	0.67172666913945	0.720846785446136	0.898131434539575	0.66959544590479	0
ENSG00000102471.9	NDFIP2	80055286	80130210	13_79829228_A_T	79829228	A	TRUE	13_79829228_A_T_b37	1.42499107740878	0.448275340893624	1.26844242276024	0.392378782546311	1.69129820635885	0.57847791127344	0.604831914308516	0.911553361604511	0.641663597510671	0
ENSG00000102531.12	FNDC3A	49550047	49783915	13_49534769_CT_C	49534769	CT	C	13_49534769_CT_C_b37	1.99400752684278	0.938296537712854	1.53902555704622	0.497168917801186	1.86172994276762	0.710006902158287	0.741040222803625	0.928991941690142	0.678509985716798	0
ENSG00000102554.9	KLF5	73629113	73651676	13_74122988_ATTTT_A	74122988	ATTTT	A	13_74122991_TT_T_b37;13_74122988_ATTTT_A_b37;13_74122990_TTT_T_b37;13_74122989_TTTT_T_b37	1.28401355142864	0.397463590800696	1.93370455781474	0.796809014422267	1.16574919198001	0.361046236528993	0.587539820973659	0.957757282424654	0.555253124044802	0
ENSG00000102572.10	STK24	99102454	99230194	13_98778961_CT_C	98778961	CT	C	13_98778962_TTT_T_b37;13_98778963_TT_T_b37;13_98778964_T_TT_b37;13_98778961_CTTT_C_b37;13_98778964_T_TTT_b37;13_98778964_T_TTTT_b37	1.1564169661433	0.358374027994404	1.26539101039339	0.391393302830801	-0.0149937603532635	0.155751910454257	0.566293522191798	0.911553361604511	0.410217567848066	0
ENSG00000102575.6	ACP5	11685474	11689823	19_11704929_T_C	11704929	TRUE	C	19_11704929_T_C_b37	1.50344529659242	0.481017879983825	0.691520619539006	0.252670156442058	0.287165896304487	0.190618072553522	0.615099114922971	0.881918094290196	0.44080193750555	0
ENSG00000102580.10	DNAJC3	96329392	96447243	13_96562001_TATAATA_T	96562001	TATAATA	TRUE	13_96562004_AATAATA_A_b37;13_96562007_AATA_A_b37;13_96562010_A_AATAATA_b37;13_96562010_A_AATAATAATA_b37;13_96562010_A_AATA_b37;13_96562001_TATAATAATA_T_b37	1.88382948349727	0.733225570042176	1.9948004618841	0.942516100702868	1.82222078041787	0.673288731492869	0.694969812663083	0.965006978160639	0.669663366362346	0
ENSG00000102595.14	UGGT2	96453833	96705736	13_96580604_CTCCCGGACAGGACGGCTGCCGGGCGGAGACGCTCCTCACT_C	96580604	CTCCCGGACAGGACGGCTGCCGGGCGGAGACGCTCCTCACT	C	13_96580604_CTCCCGGACAGGACGGCTGCCGGGCGGAGACGCTCCTCACT_C_b37;13_96580604_CTCCCGGACAGGACGGCTGCCGGGCGGAGACGCTCCTCACT_*_b37	1.79377766796119	0.649744552856333	1.99553213316494	0.946707404386687	1.70005696820999	0.583918136920848	0.673734412328573	0.965216655738624	0.642517644423631	0
ENSG00000102606.13	ARHGEF7	111766905	111958084	13_111925387_T_C	111925387	TRUE	C	13_111925387_T_C_b37	-0.656325050357054	0.103138779022029	1.83979506473975	0.688967907977462	-0.732641330312163	0.0983165623329187	0.363338423730447	0.947535424377704	0.347061197901835	0
ENSG00000102710.15	SUPT20H	37583448	37633850	13_37725931_C_T	37725931	C	TRUE	13_37725931_C_T_b37	0.650794425512458	0.245417047356938	1.98521774095911	0.90322982106611	0.511400753505995	0.222433921891673	0.499286441442343	0.963743776761023	0.463092092794122	0
ENSG00000102738.6	MRPS31	41303431	41345309	13_42326245_TG_T	42326245	TG	TRUE	13_42326245_TG_T_b37	1.67037376263124	0.565879255971143	1.93487641644106	0.798573861319708	1.71552278871559	0.593781597195603	0.646560290624978	0.957757282424654	0.646201601161006	0
ENSG00000102760.12	RGCC	42031694	42045018	13_42159202_G_C	42159202	G	C	13_42159202_G_C_b37	1.99675103845061	0.954545463822086	1.9912329802703	0.925401199186977	1.98746309763169	0.910848533755701	0.744077188964808	0.964787834152679	0.722991866362756	0
ENSG00000102780.12	DGKH	42614175	42830714	13_43253205_A_G	43253205	A	G	13_43253205_A_G_b37	-1.4600274738641	0.0628692703142057	1.88342486324336	0.732779131139946	-1.59294459802049	0.0580253416696369	0.301072490826521	0.955203057552597	0.283433889813673	0
ENSG00000102802.5	MEDAG	31480327	31499709	13_31469801_C_T	31469801	C	TRUE	13_31469801_C_T_b37	-1.1044701985827	0.0780776307912738	-0.732377932392865	0.0983327761260788	0.297854614422931	0.192007646315017	0.3251394481659	0.774652246046112	0.441378781504928	0
ENSG00000102805.9	CLN5	77564794	77576652	13_77973501_A_G	77973501	A	G	13_77973501_A_G_b37	-1.64405181577922	0.0562698358385218	1.52654106080809	0.491400183809928	-1.91295987371677	0.0479151383561979	0.287772819557146	0.928325513743304	0.264621351731609	0
ENSG00000102854.10	MSLN	810761	818865	16_997141_G_A	997141	G	A	16_997141_G_A_b37	1.99781378038028	0.962706878643666	1.99998498829154	0.996908608307067	1.99687466895352	0.955417758232761	0.745207939457212	0.966418825868236	0.731564313131903	0
ENSG00000102858.8	MGRN1	4666493	4740975	16_4740444_C_T	4740444	C	TRUE	16_4740444_C_T_b37	-3.78747123227549	0.0161407908525222	-0.234097204303453	0.134995451937442	-2.48826834350439	0.0341282307883329	0.175177311732864	0.805019824244399	0.231951739744082	0
ENSG00000102870.4	ZNF629	30789777	30798523	16_29790864_G_A	29790864	G	A	16_29790864_G_A_b37	1.9422320546887	0.810059222106476	-0.25276714490883	0.1333757117944	1.92698588833537	0.786997749599492	0.715352719092478	0.803225756397559	0.69726150338016	0
ENSG00000102871.11	TRADD	67188082	67194201	16_67553182_C_CAA	67553182	C	CAA	16_67553182_CAA_C_b37;16_67553184_A_AA_b37;16_67553182_C_A_b37;16_67553183_AA_A_b37;16_67553184_A_AAA_b37	-2.21305852138266	0.0401139468818944	0.99848105720821	0.316943247099098	-1.94802174529923	0.0469265033039854	0.252227558914595	0.896879016137649	0.262421510337796	0
ENSG00000102878.11	HSF4	67197287	67203848	16_66415442_G_A	66415442	G	A	16_66415442_G_A_b37	1.74021305647148	0.610266565212382	1.9673165562649	0.856535843457683	1.51764715994841	0.487358505262947	0.662456536588947	0.960857783629038	0.608975902456755	0
ENSG00000102882.7	MAPK3	30125425	30134827	16_29775115_G_A	29775115	G	A	16_29775115_G_A_b37	-0.68921657162241	0.101029476019138	-0.000264659006461443	0.157271744291473	-0.0969616069155563	0.147592175526997	0.361676830203327	0.837217411555412	0.4015667003637	0
ENSG00000102886.10	GDPD3	30116130	30125177	16_30147265_C_T	30147265	C	TRUE	16_30147265_C_T_b37	1.12235419830108	0.348847287016336	1.34307835205186	0.417648825479825	1.48180174472395	0.47161126853664	0.560904195229371	0.914748248984025	0.601820865804667	0
ENSG00000102890.10	ELMO3	67233013	67237932	16_67416845_G_A	67416845	G	A	16_67416845_G_A_b37	1.61553333186703	0.535222392159175	1.41166291159493	0.443062877683643	1.8339004637578	0.683601796292657	0.637206910686101	0.923421490302274	0.671761876029392	0
ENSG00000102891.3	MT4	56598960	56602869	16_56598904_G_A	56598904	G	A	16_56598904_G_A_b37	-26.7639599724585	8.17584609469343e-08	-4.98513902554896	0.00821892686101852	-22.1291466490266	9.00864129310852e-07	7.86540844298915e-05	0.519186239892786	0.000451327205271621	2
ENSG00000102900.8	NUP93	56764016	56878797	16_56741117_CT_C	56741117	CT	C	16_56741117_CT_C_b37	-8.80673001548757	0.00101131774163111	-2.34001248408708	0.0372266504642799	-5.9720776165077	0.00475043844915902	0.0465758574442028	0.664862237996105	0.0987349193540706	2
ENSG00000102910.9	LONP2	48278206	48397033	16_48390512_G_T	48390512	G	TRUE	16_48390512_G_T_b37	1.50163209772109	0.480218130883998	1.52302190595742	0.489794313709135	0.736452086566032	0.260980585894812	0.615099114922971	0.927352827152772	0.490671845984465	0
ENSG00000102924.7	CBLN1	49311827	49315742	16_49295607_T_C	49295607	TRUE	C	16_49295607_T_C_b37	1.99994349819917	0.994002543337394	0.834258234701338	0.280277923757554	1.78943571436412	0.646325481835041	0.751317464195626	0.88713915557553	0.662737277003482	0
ENSG00000102934.5	PLLP	57290003	57318599	16_57297211_G_A	57297211	G	A	16_57297211_G_A_b37	1.99987500277643	0.991079664326447	1.4014302410651	0.439124248735417	1.82469576767903	0.675440159461291	0.75073030091428	0.921849807177375	0.669807509280651	0
ENSG00000102935.7	ZNF423	49521434	49891830	16_50801778_C_A	50801778	C	A	16_50801778_C_A_b37	1.96279085441074	0.847039851819521	1.60501705372235	0.529691713977624	1.99999704197535	0.998627726294154	0.721870184720128	0.930657837510271	0.740631622039913	0
ENSG00000102967.7	DHODH	72042486	72058954	16_72042682_A_C	72042682	A	C	16_72042682_A_C_b37	-0.780414605420219	0.0954234631046504	-1.4428016424431	0.0635278813519713	0.732037728169644	0.260149304652875	0.353379823111992	0.726276453299152	0.490251380870571	0
ENSG00000102978.8	POLR2C	57496298	57505922	16_57398707_C_G	57398707	C	G	16_57398707_C_G_b37;16_57398707_C_T_b37	1.99813641297624	0.965566590599614	1.90471663956259	0.757564936818694	1.96234662947609	0.846140831201896	0.746098583574449	0.956159668748776	0.710002973440263	0
ENSG00000102996.4	MMP15	58059469	58080805	16_59046720_CTTTTTTTTTTTTTTTTTTTT_C	59046720	CTTTTTTTTTTTTTTTTTTTT	C	16_59046720_CTTTTTTTTTTTTTTTTTTTT_C_b37;16_59046740_T_TTT_b37;16_59046736_TTTTT_T_b37;16_59046721_TTTTTTTTTTTTTTTTTTTT_T_b37;16_59046720_C_T_b37	1.71210150468983	0.591570381762495	1.65719550779772	0.558214871836641	1.82608805473456	0.676658284805736	0.65622079234912	0.935487310782118	0.670092980650895	0
ENSG00000103005.7	USB1	58033449	58055522	16_58943970_C_T	58943970	C	TRUE	16_58943970_C_T_b37	-1.85047888741133	0.0497317893350176	-0.406453370207146	0.120835853649827	-0.709625721689235	0.0997443909903822	0.272009612881634	0.788400606858638	0.348943447544485	0
ENSG00000103021.5	CCDC113	58265060	58317740	16_58332383_C_G	58332383	C	G	16_58332383_C_G_b37	1.50046394483911	0.479704046471673	1.46043854275968	0.46261452961589	0.785133719257828	0.270370504481892	0.61500035993705	0.925549387669604	0.496810438994153	0
ENSG00000103034.10	NDRG4	58496749	58547532	16_58474478_G_T	58474478	G	TRUE	16_58474478_G_T_b37;16_58474478_GAT_G_b37;16_58474480_T_TAT_b37;16_58474480_T_TATATAT_b37	1.97637732112594	0.877848878461962	1.78971225890837	0.646541968946618	1.87672712348126	0.725511547536852	0.727821499711961	0.945794800774657	0.682512258784323	0
ENSG00000103035.6	PSMD7	74330672	74340186	16_73995541_C_T	73995541	C	TRUE	16_73995541_C_T_b37	1.51997858994378	0.488412618907701	1.95876040021017	0.839076134268512	1.41818250536789	0.445600801587218	0.619064446509901	0.959706141350625	0.592954850893184	0
ENSG00000103042.4	SLC38A7	58699012	58719008	16_57845956_CTCT_C	57845956	CTCT	C	16_57845957_TCTT_T_b37;16_57845956_CTCTT_C_b37	0.507432517135157	0.221818527318595	1.45306040019955	0.459570875253439	0.504919710017703	0.22142989412685	0.479864848335223	0.925516551188113	0.462218889992083	0
ENSG00000103043.10	VAC14	70721341	70835064	16_70708677_T_C	70708677	TRUE	C	16_70708677_T_C_b37	0.698608414519867	0.25395919090535	0.391944379099641	0.204765337378303	-0.636714460539451	0.104419287588947	0.504036956776908	0.869078532469711	0.354565592313879	0
ENSG00000103067.7	ESRP2	68263013	68272005	16_67922342_G_A	67922342	G	A	16_67922342_G_A_b37	1.14879050047693	0.356210401284129	1.98633772547032	0.906950604233909	0.85708390837317	0.285036984915296	0.565279605396535	0.963743776761023	0.504809568414467	0
ENSG00000103089.4	FA2H	74746852	74808729	16_74829765_G_C	74829765	G	C	16_74829765_G_C_b37	0.259723923241609	0.187103849795089	-2.31287525040034	0.0378249796122534	1.66548032319315	0.563009780541651	0.452260619730723	0.664862237996105	0.637268547825352	0
ENSG00000103111.10	MON1B	77224731	77236302	16_76790405_A_G	76790405	A	G	16_76790405_A_G_b37	0.949014275104901	0.305280174771272	1.5921016468144	0.52303815026506	-0.128867410747262	0.144547526075195	0.53657761728431	0.929773374722344	0.39773716421528	0
ENSG00000103145.6	HCFC1R1	3072620	3074287	16_3755986_T_G	3755986	TRUE	G	16_3755986_T_G_b37	1.98391963153517	0.899092052935881	1.10622405750837	0.344456110449144	1.9610816427205	0.843610494284389	0.73328626949338	0.902635262864338	0.710002973440263	0
ENSG00000103148.11	NPRL3	134272	188859	16_190968_A_G	190968	A	G	16_190968_A_G_b37	1.99898613868027	0.974598699169447	1.96473928735736	0.851050399882472	1.99811143148941	0.965336712311336	0.747748147725405	0.960156002878494	0.734601605838193	0
ENSG00000103152.7	MPG	127005	135852	16_329862_A_G	329862	A	G	16_329862_A_G_b37;16_329862_A_*_b37	0.896133391027661	0.293419108525463	-0.567115413005013	0.109106521589627	1.56253802029937	0.50835000027972	0.53126340742208	0.781548324640129	0.618265258363385	0
ENSG00000103174.7	NAGPA	5074844	5084142	16_4533161_GGTGTGTGTGTGTGTGTGTGTGTGT_G	4533161	GGTGTGTGTGTGTGTGTGTGTGTGT	G	16_4533161_GGTGTGTGTGTGTGTGTGTGTGTGTGTGT_G_b37;16_4533167_TGTGTGTGTGTGTGTGTGTGTGT_T_b37;16_4533163_TGTGTGTGTGTGTGTGTGTGTGTGTGT_T_b37;16_4533165_TGTGTGTGTGTGTGTGTGTGTGTGT_T_b37;16_4533183_TGTGTGT_T_b37;16_4533181_TGTGTGTGT_T_b37	1.01287705556933	0.320446570093279	1.28939429909497	0.39924280719098	1.4071575029368	0.441322042981644	0.544769811680517	0.91226991098479	0.591454315367461	0
ENSG00000103184.7	SEC14L5	5008317	5069159	16_5006078_C_T	5006078	C	TRUE	16_5006078_C_T_b37	0.731328473788608	0.260016048675732	1.97846383276442	0.883327725134791	0.394101821936374	0.205069351682572	0.508684923880311	0.960945395562835	0.449794880075791	0
ENSG00000103187.6	COTL1	84599199	84651683	16_84613869_G_T	84613869	G	TRUE	16_84613869_G_T_b37	-6.4431025736003	0.00366430555216409	1.99130089823279	0.925689878683824	-8.11449720534802	0.00147107560356339	0.0893705456480618	0.964787834152679	0.0561198512327895	2
ENSG00000103199.9	ZNF500	4798239	4817625	16_4808523_A_C	4808523	A	C	16_4808523_A_C_b37	0.554530473717023	0.229256298818256	-1.90199244154201	0.0482288785190414	1.75069581674916	0.617565450059343	0.487450659763559	0.70091677477861	0.653865041849402	0
ENSG00000103202.8	NME4	446724	460367	16_347063_C_T	347063	C	TRUE	16_347063_C_T_b37	1.78109162785199	0.639872945717295	1.99173533625958	0.927563948491296	1.69384720213225	0.58005063389395	0.670400796645845	0.964787834152679	0.641799022711568	0
ENSG00000103226.13	NOMO3	16326351	16388668	16_16326171_G_A	16326171	G	A	16_16326171_G_A_b37	1.94491675805966	0.814442990109021	1.82627826404268	0.67682514474331	1.99054604239086	0.922542581685757	0.715842367830789	0.947535424377704	0.724950106437548	0
ENSG00000103245.9	NARFL	779752	791329	16_783173_T_C	783173	TRUE	C	16_783173_T_C_b37	1.99993162325973	0.993402349456227	-2.55843571809442	0.0327569794247288	1.50807718152441	0.483070830706831	0.751279201618835	0.654958599233943	0.606951835551265	0
ENSG00000103248.13	MTHFSD	86563781	86588841	16_86565187_A_T	86565187	A	TRUE	16_86565187_A_T_b37	1.98497134851937	0.902430664470196	-0.400312884539971	0.121310984981254	1.2552100855346	0.388130804770975	0.733917484118001	0.789520938681848	0.569942783336445	0
ENSG00000103249.13	CLCN7	1494934	1525581	16_1510538_A_G	1510538	A	G	16_1510538_A_G_b37	1.98906769320342	0.916726803300658	1.97685691787319	0.879085581880728	1.99677967631169	0.954746020055193	0.737070016809716	0.960945395562835	0.731312092334181	0
ENSG00000103253.13	HAGHL	776935	785525	16_330050_TC_T	330050	TC	TRUE	16_330050_TC_T_b37	-1.39990693683785	0.065200097494353	1.9614188510759	0.844280780944019	-1.45084539852451	0.0632194263953213	0.303967199783004	0.959706141350625	0.291991879860077	0
ENSG00000103254.5	FAM173A	770580	772601	16_329862_A_G	329862	A	G	16_329862_A_G_b37;16_329862_A_*_b37	1.60871243610381	0.531623378898672	1.96564889632828	0.852961968083319	1.52006364901035	0.488451148421282	0.636096154928087	0.960395414410081	0.60932046988862	0
ENSG00000103257.4	SLC7A5	87863628	87903094	16_87886385_C_G	87886385	C	G	16_87886385_C_G_b37	-2.85369633195205	0.0275869540083258	-0.787053837883605	0.0950287929636589	-1.28983616576647	0.0697099776703668	0.218731934736051	0.773544813701234	0.303378819951925	0
ENSG00000103260.4	METRN	765114	769655	16_329862_A_G	329862	A	G	16_329862_A_G_b37;16_329862_A_*_b37	-0.984097096669984	0.0840861714168417	1.97293408609153	0.869323996070555	-2.19956176031314	0.0404344274442327	0.337837913509157	0.960857783629038	0.249220362894269	0
ENSG00000103266.6	STUB1	730223	732870	16_1180853_T_G	1180853	TRUE	G	16_1180853_T_G_b37;16_1180853_TG_T_b37	-2.75725388716319	0.0291750600746312	-4.04097632813182	0.0139775521863592	-1.35696667821117	0.0669212290303572	0.223347057901656	0.583484767297087	0.297785203596454	0
ENSG00000103269.9	RHBDL1	725665	728268	16_717971_C_G	717971	C	G	16_717971_C_G_b37	-0.35019197410702	0.125267579973598	1.75057562444863	0.617480684226983	-1.84441963499376	0.0499117924224921	0.390334912881815	0.941721171219251	0.268536541525181	0
ENSG00000103275.14	UBE2I	1355547	1377019	16_2131289_C_T	2131289	C	TRUE	16_2131289_C_T_b37	1.99000352964549	0.920358337712569	1.58692094739263	0.52041082257835	1.97977481897965	0.886909976223702	0.737802464669733	0.929659137838996	0.717911958088217	0
ENSG00000103313.7	MEFV	3292027	3306627	16_2354501_CT_C	2354501	CT	C	16_2354502_TT_T_b37;16_2354503_T_TTT_b37;16_2354501_CTT_C_b37;16_2354503_T_TT_b37;16_2354503_T_TTTTTTTTT_b37	1.9000324220417	0.751868545228265	1.92711299430403	0.787178767168983	1.93220570530548	0.794575778103317	0.699761391728782	0.956159668748776	0.699436874880961	0
ENSG00000103319.7	EEF2K	22217602	22298554	16_22602705_C_T	22602705	C	TRUE	16_22602705_C_T_b37	1.93282149959168	0.795490068788611	0.689247741336885	0.252258500004739	1.36781714555354	0.426555757333356	0.711644742875343	0.881918094290196	0.584951076109555	0
ENSG00000103343.8	ZNF174	3451234	3459370	16_3005365_A_G	3005365	A	G	16_3005365_A_G_b37	0.988569435582576	0.314560363843244	1.10447585320458	0.343984693747779	1.35782174951646	0.42292312011977	0.541565523977159	0.902635262864338	0.583659091859278	0
ENSG00000103351.8	CLUAP1	3550923	3589048	16_3589024_AC_A	3589024	AC	A	16_3589024_AC_A_b37	1.57053710193418	0.512252613703831	1.2476962333435	0.385747823402741	1.84037498995417	0.689501995703427	0.629049626092167	0.911553361604511	0.673836021245418	0
ENSG00000103353.11	UBFD1	23568391	23585710	16_23878289_CCCTTCCTTCCCTTCCTTCCCTTCCTTCCCTT_C	23878289	CCCTTCCTTCCCTTCCTTCCCTTCCTTCCCTT	C	16_23878305_TTCCCTTCCTTCCCTTCCTTCCTTCCTTCCTT_T_b37;16_23878289_CCCTTCCTTCCCTTCCTTCCCTTCCTTCCCTTCCTTCCTTCCTTCCTT_*_b37;16_23878301_TTCCTTCCCTTCCTTCCCTTCCTTCCTTCCTTCCTT_T_b37;16_23878289_CCCTTCCTTCCCTTCCTTCCCTTCCTTCCCTTCCTTCCTTCCTTCCTT_C_b37	-0.808571625228979	0.0937618255781726	1.79278762838021	0.648961147722323	-2.0894522658491	0.0431516238214353	0.351033205385719	0.945794800774657	0.25493446522257	0
ENSG00000103356.11	EARS2	23533334	23569052	16_22872138_C_T	22872138	C	TRUE	16_22872138_C_T_b37	0.855082685325215	0.284615666835257	1.92092881039707	0.778560073588584	0.0821294201664386	0.166091596477201	0.524641918944265	0.956159668748776	0.419969110540009	0
ENSG00000103381.7	CPPED1	12756918	12897874	16_12918651_T_G	12918651	TRUE	G	16_12918651_T_G_b37	1.35807514860016	0.423014638945002	1.25241520681379	0.38724197849279	1.66688113383202	0.563828332330699	0.593948431258922	0.911553361604511	0.637346349825941	0
ENSG00000103415.7	HMOX2	4524690	4560348	16_4254407_T_TACAGCCCCGGCCTCCA	4254407	TRUE	TACAGCCCCGGCCTCCA	16_4254407_T_TACAGCCCCGGCCTCTAAGATACAGCCCCGGCCTCCAAGATACAGCCCCGGCCTCTA_b37;16_4254407_T_TACAGCCCCGGCCTCTA_b37;16_4254407_T_TAGATACAGCCCCGGCCTCTA_b37;16_4254407_T_TACAGCCCCGGCCTCCA_b37;16_4254407_T_TAGATACAGCCCCGGCCTCCA_b37;16_4254407_T_TAGATACAGCCCCGGCCTCTAAGATACAGCCCCGGCCTCCAAGATACAGCCCCGGCCTCTA_b37	1.67485081840618	0.568529483920734	1.97515608912158	0.87475662663021	1.41148860601788	0.442995331413578	0.647269071586465	0.960945395562835	0.592205837546376	0
ENSG00000103472.5	RRN3P2	29086162	29128039	16_29136933_GTT_G	29136933	GTT	G	16_29136934_TTT_T_b37;16_29136935_TT_T_b37;16_29136933_GTTT_G_b37;16_29136936_T_TT_b37	-4.80189807758757	0.0091061015311913	1.64529254995887	0.551460377130051	-5.60894100796258	0.00580795835685821	0.14045701701872	0.933280370563735	0.108779606670875	0
ENSG00000103479.10	RBL2	53467888	53525561	16_53480250_A_AGT	53480250	A	AGT	16_53480250_A_AGT_b37	1.90684602800457	0.760205183754983	1.98999006341933	0.920304891827256	1.90583751118561	0.758950644406719	0.701656315426927	0.964173553584096	0.691178428823049	0
ENSG00000103485.13	QPRT	29674599	29710020	16_29674033_T_C	29674033	TRUE	C	16_29674033_T_C_b37	0.100190470201142	0.168099640257994	1.64163128662176	0.549413609018763	-1.54895872153065	0.0595828297948196	0.434204036025214	0.933280370563735	0.286481782213483	0
ENSG00000103489.7	XYLT1	17195625	17564738	16_16654899_C_CTGTGTGTGTG	16654899	C	CTGTGTGTGTG	16_16654899_C_CTGTGTGTG_b37;16_16654899_C_CTGTGTGTGTG_b37;16_16654899_C_CTG_b37;16_16654899_C_CTGTG_b37;16_16654899_C_CTGTGTG_b37;16_16654899_C_CTGTGTGTGTGTG_b37	0.142224681083235	0.172881780067867	1.05866414063576	0.331934529451836	0.488047074926499	0.21884132902271	0.437721204857784	0.898344106661705	0.459661140243204	0
ENSG00000103495.9	MAZ	29817426	29823649	16_29793232_C_A	29793232	C	A	16_29793232_C_A_b37	1.87303810044159	0.721603079648659	1.90451932462634	0.75732192639972	1.89876571804803	0.750353445232921	0.691952749326005	0.956159668748776	0.690120807631376	0
ENSG00000103510.15	KAT8	31127074	31142714	16_31137712_C_T	31137712	C	TRUE	16_31137712_C_T_b37	1.89060312071069	0.740831827549631	1.96162078159205	0.844683625937677	1.92042216851792	0.77787033752107	0.697461254881031	0.959706141350625	0.696053545823374	0
ENSG00000103512.10	NOMO1	14927537	14990017	16_14458123_G_C	14458123	G	C	16_14458123_G_C_b37	1.65858958826402	0.559016234744864	1.68118265207886	0.572319243794503	0.895535825914521	0.293288487895076	0.644785184587792	0.937383362769289	0.511184462796346	0
ENSG00000103534.12	TMC5	19421817	19510435	16_19403894_A_C	19403894	A	C	16_19403894_A_C_b37	-3.5285962556286	0.0187081088013352	1.92376127727721	0.782460811640015	-6.99844523299294	0.00270209388606985	0.184056391677313	0.956159668748776	0.0767114726077659	1
ENSG00000103540.12	CCP110	19535132	19564730	16_19667932_C_T	19667932	C	TRUE	16_19667932_C_T_b37	0.700156865269037	0.254241878834615	1.94838406797089	0.820274915022134	-0.433221054703836	0.118788587046417	0.504036956776908	0.957995396138989	0.37260263031203	0
ENSG00000103544.10	C16orf62	19566561	19718115	16_19387002_C_A	19387002	C	A	16_19387002_C_A_b37	1.94827504596492	0.82008845612538	1.99531609904284	0.94543615244735	1.91082596173328	0.765229832542304	0.716216764442813	0.965216655738624	0.692969679267095	0
ENSG00000103546.14	SLC6A2	55689515	55740104	16_55693855_G_C	55693855	G	C	16_55693855_G_C_b37	-4.68670895204173	0.00971343592494059	1.99741401739539	0.959443010188766	-6.90353503442475	0.00284619123093799	0.142778450586465	0.965512702659964	0.0786174778107601	1
ENSG00000103549.17	RNF40	30773065	30787628	16_29790864_G_A	29790864	G	A	16_29790864_G_A_b37	1.73006195169592	0.603373333031628	1.69041545818254	0.577935239016704	1.82438996411929	0.675173370964149	0.659419939549111	0.937635680059027	0.669807509280651	0
ENSG00000103550.9	KNOP1	19714901	19729557	16_19746982_C_T	19746982	C	TRUE	16_19746982_C_T_b37	1.48566761099846	0.473269388377595	-1.81177743536023	0.0508934165371876	1.97626280875079	0.877555498448063	0.6132390810363	0.709054211712131	0.716795635686029	0
ENSG00000103599.15	IQCH	67547137	67794598	15_67490486_C_A	67490486	C	A	15_67490486_C_A_b37	0.753929636494831	0.264304345887063	1.92183596607401	0.779801046418953	0.726580667740564	0.259126194296136	0.510773314655671	0.956159668748776	0.489842789231807	0
ENSG00000103642.7	LACTB	63413998	63434260	15_63223321_C_T	63223321	C	TRUE	15_63223321_C_T_b37	0.131712650434338	0.171671360435197	-0.0109126590311917	0.156171344397461	0.991093389390699	0.315164923812989	0.436673795576601	0.835529624633563	0.526481827579755	0
ENSG00000103671.5	TRIP4	64679946	64747502	15_64701369_G_A	64701369	G	A	15_64701369_G_A_b37	0.408775217282937	0.20715123379662	1.22332108982823	0.378158775466194	0.827064424664513	0.278798878860591	0.469343027824117	0.91017381208779	0.501621691953962	0
ENSG00000103723.8	AP3B2	83328032	83378666	15_83384133_ATGT_A	83384133	ATGT	A	15_83384133_ATGT_A_b37	1.7148288206115	0.593331700870049	-0.11193370029946	0.146154532069089	1.99999904630818	0.999220808830254	0.656850218538312	0.81910401109631	0.740631622039913	0
ENSG00000103811.11	CTSH	79213399	79241916	15_79229199_A_G	79229199	A	G	15_79229199_A_G_b37	-0.73084247394263	0.0984273513058204	0.164647473018022	0.175496637757306	0.211944991127666	0.181163320420994	0.358681999066975	0.848041963813512	0.432468376152054	0
ENSG00000103852.8	TTC23	99676527	99791428	15_99776418_G_A	99776418	G	A	15_99776418_G_A_b37	1.78629894028404	0.643881888501115	1.58472046978659	0.519301914751062	1.52303515106792	0.489800341336703	0.671513212370014	0.929659137838996	0.609726513492413	0
ENSG00000103855.13	CD276	73976306	74006859	15_73102791_T_C	73102791	TRUE	C	15_73102791_T_C_b37	-0.0806478391637029	0.149176851316279	1.16039209700989	0.359508934832117	-0.0408760152038212	0.153121442980707	0.418268565122985	0.90554297688826	0.407028336973636	0
ENSG00000103876.7	FAH	80444831	80479288	15_80508945_T_TTTTA	80508945	TRUE	TTTTA	15_80508945_T_TTTTA_b37	-0.481669594577625	0.115179927667507	1.79774838028652	0.652909509085202	-0.666297119181081	0.102494235673908	0.378322767071761	0.945794800774657	0.352880769655929	0
ENSG00000103932.7	RPAP1	41809373	41836467	15_41801989_G_A	41801989	G	A	15_41801989_G_A_b37	1.4572073805125	0.461277673227429	-0.204884834997074	0.137574167797275	-0.187282735349072	0.139154615405761	0.607157867435776	0.810038342544723	0.392178964170838	0
ENSG00000103942.8	HOMER2	83509837	83654661	15_83561295_G_A	83561295	G	A	15_83561295_G_A_b37	1.51301005275036	0.485273101307178	1.88884334688828	0.738831125871208	1.58314665784656	0.518511356017587	0.617798368549762	0.955742574664394	0.621469413218123	0
ENSG00000103966.5	EHD4	42190949	42264776	15_42197483_A_G	42197483	A	G	15_42197483_A_G_b37	1.60473775683477	0.529546231577615	0.784246287762244	0.270195600308292	1.92629299869122	0.786013933200236	0.635772781940542	0.885319900369189	0.69726150338016	0
ENSG00000104043.10	ATP8B4	50150434	50475014	15_50067278_TCACACA_T	50067278	TCACACA	TRUE	15_50067278_TCACACACACA_T_b37;15_50067280_ACACACACA_A_b37;15_50067288_A_ACACA_b37;15_50067288_A_ACA_b37;15_50067286_ACA_A_b37;15_50067282_ACACACA_A_b37	0.949153409152132	0.305312189948171	1.6012478178493	0.527734386492669	1.31551692200924	0.408047253672799	0.53657761728431	0.930279151288827	0.577771302997557	0
ENSG00000104044.11	OCA2	28000020	28344504	15_28738484_T_A	28738484	TRUE	A	15_28738484_T_A_b37	1.39145242911513	0.435335200019835	1.88885130267181	0.738840131137654	1.45919285295827	0.462098410946006	0.598959054607844	0.955742574664394	0.599335003717883	0
ENSG00000104059.4	FAM189A1	29412456	29862927	15_29850850_T_C	29850850	TRUE	C	15_29850850_T_C_b37	1.34215388423945	0.417321376771928	1.1013505804342	0.343144109683687	1.72228055456617	0.598199883640711	0.592946653295105	0.902635262864338	0.647534799076349	0
ENSG00000104129.5	DNAJC17	41060066	41099675	15_41060084_A_T	41060084	A	TRUE	15_41060084_A_T_b37	1.83418319390125	0.683856623353021	1.95140488927063	0.825526169545666	1.75624797333217	0.621509240318059	0.68159487769048	0.957995396138989	0.654755968767714	0
ENSG00000104131.8	EIF3J	44829254	44855227	15_45539614_CAAA_C	45539614	CAAA	C	15_45539616_AAAAA_A_b37;15_45539618_AAA_A_b37;15_45539619_AA_A_b37;15_45539615_AAAAAA_A_b37;15_45539614_CAAAAAA_C_b37;15_45539617_AAAA_A_b37	-3.63996996380592	0.0175555078579556	-1.32586675087623	0.0681980584169534	-1.20107551257661	0.0735898611161766	0.179457275129697	0.74044495725855	0.3116733454577	0
ENSG00000104140.6	RHOV	41164411	41166487	15_41978202_CAA_C	41978202	CAA	C	15_41978203_AA_A_b37;15_41978204_A_AA_b37;15_41978204_A_AAA_b37;15_41978202_CAA_C_b37	0.721425928615872	0.258164331010951	1.18609727004127	0.366968917267667	1.24469750761341	0.38480260550285	0.50769369418184	0.9066454628782	0.568585269900746	0
ENSG00000104142.6	VPS18	41186627	41196173	15_40286117_T_C	40286117	TRUE	C	15_40286117_T_C_b37	-3.24059023833274	0.0220657863480747	0.678845905741809	0.250385031861698	-3.31834088452274	0.0211020941059875	0.19942747090527	0.881918094290196	0.190809896914361	0
ENSG00000104164.6	BLOC1S6	45879320	45908197	15_44883942_A_G	44883942	A	G	15_44883942_A_G_b37	1.86856847290755	0.716952375730385	1.91223628140392	0.767039610344179	1.60087211352811	0.527539996575927	0.691061312741004	0.956159668748776	0.626321827605281	0
ENSG00000104177.13	MYEF2	48431624	48470714	15_48860249_G_A	48860249	G	A	15_48860249_GAAAGAAAGAAAGAAAGAAAGAAAGAAAGAAA_*_b37;15_48860249_G_A_b37	1.12777418805354	0.350339845980258	1.96975355048107	0.861932213609631	0.943631126057653	0.304044824046522	0.561625010032237	0.960857783629038	0.518421807288132	0
ENSG00000104205.8	SGK3	67624652	67774257	8_67393250_C_CAAAAA	67393250	C	CAAAAA	8_67393255_A_AAA_b37;8_67393255_A_AAAA_b37;8_67393250_CAAAAA_C_b37;8_67393255_A_AAAAA_b37;8_67393255_A_AA_b37;8_67393255_A_AAAAAA_b37	-27.5741771070648	5.38171560679578e-08	1.93651325555174	0.801067529297223	-25.1424320332026	1.89003629008867e-07	5.82454277408654e-05	0.957757282424654	0.00013414362454454	2
ENSG00000104213.8	PDGFRL	17433941	17501580	8_18356919_G_A	18356919	G	A	8_18356919_G_A_b37	1.7871432592292	0.644537474960756	1.96172648817424	0.844894946093386	1.63939519138285	0.548170532028836	0.67163063342305	0.959706141350625	0.632324707800745	0
ENSG00000104218.9	CSPP1	67974660	68108498	8_68365473_G_T	68365473	G	TRUE	8_68365473_G_T_b37	1.85367140858034	0.702068871793588	1.71100874473314	0.59086768386648	1.94515646157652	0.814839827727637	0.688294346760389	0.939796423577236	0.704415631777177	0
ENSG00000104219.8	ZDHHC2	17013537	17082308	8_17013199_T_C	17013199	TRUE	C	8_17013199_T_C_b37	1.18241590451407	0.365887467688601	-2.58850439130765	0.0321870888523107	1.95504750755435	0.832091409104667	0.569559080386083	0.654958599233943	0.708329101405659	0
ENSG00000104221.8	BRF2	37700785	37707422	8_38221795_A_AAACAACAAC	38221795	A	AAACAACAAC	8_38221804_C_CAAC_b37;8_38221804_C_CAACAAC_b37;8_38221804_C_CAACAACAAC_b37;8_38221804_C_CAACAACAACAACAAC_b37;8_38221804_C_CAACAACAACAAC_b37;8_38221795_AAACAACAAC_A_b37	0.94910950166468	0.305302086229379	1.94318179942547	0.811597478562286	0.562314442401203	0.230514234992308	0.53657761728431	0.957995396138989	0.467935138281828	0
ENSG00000104231.6	ZFAND1	82613568	82645138	8_82089880_G_A	82089880	G	A	8_82089880_G_A_b37	1.99615187700874	0.950536360462103	1.37902377258615	0.430684744982945	1.92630520437115	0.786031220680818	0.743205544366144	0.917348863257615	0.69726150338016	0
ENSG00000104267.5	CA2	86376080	86393722	8_86424616_G_A	86424616	G	A	8_86424616_G_A_b37	1.34377488124369	0.417895790063683	-3.28651024797205	0.0214912448083518	1.9989404169844	0.974032456617543	0.59325368511124	0.634960673582952	0.736233518938973	0
ENSG00000104290.6	FZD3	28351728	28431775	8_28032837_T_G	28032837	TRUE	G	8_28032837_T_G_b37	0.697283369962634	0.253717595534027	1.36836814551748	0.426757370090464	0.624991598069528	0.240953231364032	0.503958529317653	0.916933130596427	0.477561345220811	0
ENSG00000104299.10	INTS9	28625177	28747759	8_27939731_G_A	27939731	G	A	8_27939731_G_A_b37	0.366833123929837	0.201265584068173	1.88880416003053	0.738786774925074	-0.425933385334019	0.11934213843388	0.464030359592826	0.955742574664394	0.37260263031203	0
ENSG00000104320.9	NBN	90945563	91015456	8_91025661_C_T	91025661	C	TRUE	8_91025661_C_T_b37;8_91025661_C_*_b37	1.96014731501737	0.841768889735491	0.976276289035013	0.311637359945477	1.5549019377911	0.504672045968674	0.720967613645766	0.895282125344992	0.616477375271783	0
ENSG00000104324.11	CPQ	97657454	98161882	8_97985242_A_G	97985242	A	G	8_97985242_A_G_b37	-2.93749818934475	0.0262800485962639	0.356896558660537	0.199900194906967	-2.16011166497674	0.0413866754534743	0.214406081706529	0.866118452644882	0.249989960838586	0
ENSG00000104331.4	IMPAD1	57870491	57906403	8_58155677_GTCTATCTA_G	58155677	GTCTATCTA	G	8_58155689_ATCTATCTA_A_b37;8_58155693_ATCTA_A_b37;8_58155685_ATCTATCTATCTA_A_b37;8_58155697_A_ATCTA_b37;8_58155677_GTCTATCTATCTATCTATCTA_*_b37;8_58155681_ATCTATCTATCTATCTA_A_b37	0.977079864886036	0.311827344934622	1.99895113123011	0.974164032808351	0.672567606635312	0.249262511791126	0.53965322399207	0.965974732377762	0.483365639982638	0
ENSG00000104341.12	LAPTM4B	98787284	98865241	8_98860632_A_AT	98860632	A	AT	8_98860633_T_TT_b37;8_98860632_AT_A_b37	1.81342726139269	0.665784537979803	1.97269028201845	0.868742078843465	1.59341329576296	0.523707063384401	0.678778328697988	0.960857783629038	0.624350013264736	0
ENSG00000104343.15	UBE2W	74692331	74791145	8_73882861_G_T	73882861	G	TRUE	8_73882861_G_T_b37	0.950351804987804	0.305588124613522	1.27174750440327	0.393450209767197	1.16005766000671	0.359413262130021	0.53657761728431	0.911553361604511	0.554694586934596	0
ENSG00000104356.6	POP1	99129524	99172062	8_98286798_T_TC	98286798	TRUE	TC	8_98286798_T_TC_b37	-0.764829316990017	0.0963569638985845	-3.73738345633092	0.0166075149209453	1.28519217444045	0.397852335901872	0.354377927869514	0.59411208953555	0.573352098656947	0
ENSG00000104361.5	NIPAL2	99202060	99306621	8_98875816_C_T	98875816	C	TRUE	8_98875816_C_T_b37	-8.2025127567756	0.00140249422423114	0.949169166761749	0.305315816097159	-9.18106884551753	0.00082636154413672	0.0569390574295768	0.893708214794715	0.0437116655330027	2
ENSG00000104368.13	PLAT	42032235	42065242	8_42065209_A_G	42065209	A	G	8_42065209_A_G_b37	-5.75239210019549	0.00536414437257588	-0.138520663876989	0.143640347030313	-4.81440363364459	0.00904254966986748	0.10656428890719	0.818921909852016	0.129878796753004	0
ENSG00000104369.4	JPH1	75146934	75233563	8_75108730_AATTGCTAAAAG_A	75108730	AATTGCTAAAAG	A	8_75108730_AATTGCTAAAAG_A_b37	-6.38893265100342	0.00377512524711655	1.67605910293901	0.569248879839817	-8.90892051325341	0.000957022783455457	0.0913018169013284	0.937281278237676	0.0457206567653423	2
ENSG00000104408.5	EIF3E	109213444	109447562	8_108671780_C_CT	108671780	C	CT	8_108671781_T_TTT_b37;8_108671781_T_TTTT_b37;8_108671781_T_TT_b37;8_108671780_CT_*_b37	1.36817152049684	0.426685407866238	1.53319257863359	0.494459582094685	0.698394086487497	0.253920093286947	0.595669175256936	0.928991941690142	0.486814207730036	0
ENSG00000104412.3	EMC2	109455829	109499145	8_109055827_GA_G	109055827	GA	G	8_109055827_GAA_G_b37;8_109055828_AA_A_b37;8_109055829_A_AA_b37	1.3467559697433	0.418955236331204	1.37312654718221	0.428504476525077	0.238547491022928	0.184443445769017	0.593549161856632	0.916933130596427	0.435311038122575	0
ENSG00000104413.11	ESRP1	95653301	95719694	8_96188814_G_A	96188814	G	A	8_96188814_G_A_b37	1.74698852210486	0.614962540415427	1.92648282162304	0.786282962512545	1.80000092085788	0.654721589309501	0.663739802014696	0.956159668748776	0.664008899807677	0
ENSG00000104415.9	WISP1	134203281	134242587	8_133966242_GA_G	133966242	GA	G	8_133966243_AA_A_b37;8_133966242_GAA_G_b37;8_133966244_A_AA_b37	1.05299918207447	0.330483890020439	0.530720665092531	0.225459432838776	1.66848743092237	0.564769787089354	0.550765818067657	0.87536530384796	0.637538659132135	0
ENSG00000104442.5	ARMC1	66514693	66546442	8_66508794_C_T	66508794	C	TRUE	8_66508794_C_T_b37	-0.584270623663997	0.107930115116278	1.89385080206057	0.744571547264511	-1.67765788096972	0.055146263623972	0.369483842670089	0.955913480759615	0.279235892447864	0
ENSG00000104472.5	CHRAC1	141521396	141527236	8_141525725_TA_T	141525725	TA	TRUE	8_141525725_TA_T_b37	0.653832132722755	0.245949174267887	1.16647441455552	0.361255046370859	1.15090378602417	0.356808140216907	0.499335579349298	0.90554297688826	0.552426175679799	0
ENSG00000104497.9	SNX16	82711815	82755101	8_82695476_A_G	82695476	A	G	8_82695476_A_G_b37	1.12838206913466	0.350507786112399	1.00961179202932	0.319647511584575	1.60567407542885	0.530034231833997	0.561750800221491	0.896879016137649	0.626716728434083	0
ENSG00000104517.8	UBR5	103265239	103425069	8_103944634_C_A	103944634	C	A	8_103944634_C_A_b37	-3.61070151436934	0.01785111508168	0.720166132623945	0.257929927124571	-2.84887346015876	0.0276641943924596	0.181038344742336	0.881918094290196	0.213611020590337	0
ENSG00000104518.6	GSDMD	144635376	144645232	8_144640506_G_C	144640506	G	C	8_144640506_G_C_b37	1.95977442487015	0.841040178475549	1.9907439718047	0.923355175245375	1.96636541591602	0.854486263347381	0.720846785446136	0.964599466723352	0.71083593451352	0
ENSG00000104524.9	PYCRL	144686082	144691943	8_145479361_G_A	145479361	G	A	8_145479361_G_A_b37	0.683913476005728	0.251295606805178	0.72206613773551	0.258283552360487	-0.236853558442817	0.134754942063883	0.50260683737858	0.881918094290196	0.388258892783308	0
ENSG00000104529.13	EEF1D	144661866	144681711	8_144800913_A_C	144800913	A	C	8_144800913_A_C_b37	1.02585339783764	0.323648201044307	1.97597890173938	0.876831240185636	-0.132565092983441	0.14419927068347	0.546670548843177	0.960945395562835	0.397195864769058	0
ENSG00000104611.7	SH2D4A	19171127	19253729	8_19148836_C_T	19148836	C	TRUE	8_19148836_C_T_b37	1.0392697047314	0.327002948993205	0.947257157014519	0.304876230165766	1.51419075767581	0.485802685020951	0.549249403525898	0.89328656983634	0.608102439474397	0
ENSG00000104613.7	INTS10	19674650	19709594	8_19046884_G_C	19046884	G	C	8_19046884_G_C_b37	1.28499011781219	0.397785652561592	-2.90749696207013	0.0267403643035618	1.90002609845715	0.751860955459005	0.587736389493252	0.640727799082883	0.690153484576411	0
ENSG00000104626.10	ERI1	8859656	8974256	8_9627122_C_CTT	9627122	C	CTT	8_9627122_C_CTT_b37;8_9627122_C_T_b37;8_9627122_C_CTTTTTT_b37;8_9627122_C_CTTTTT_b37;8_9627122_C_CTTTTTTT_b37;8_9627122_C_CTTT_b37	0.264395777097434	0.187696765983929	1.9467282854298	0.817465006536548	-2.26208898557479	0.0389719686858647	0.452808335967208	0.957995396138989	0.245264101400312	0
ENSG00000104635.9	SLC39A14	22224761	22291642	8_22283402_G_T	22283402	G	TRUE	8_22283404_T_TT_b37;8_22283402_G_T_b37;8_22283402_GTT_*_b37;8_22283404_T_TTT_b37;8_22283404_T_TTTTT_b37	1.88805426343811	0.737939723909184	1.8515953546123	0.700064621901352	1.80097179784275	0.655506399271046	0.696872686174981	0.949493510089102	0.664022284252157	0
ENSG00000104660.13	LEPROTL1	29952913	30034724	8_29965268_C_CT	29965268	C	CT	8_29965268_C_CT_b37	0.735916229687973	0.260879501792058	1.96533691254308	0.852303407247101	0.0191610741262593	0.159302055574885	0.508684923880311	0.960156002878494	0.41263941653835	0
ENSG00000104671.3	DCTN6	30013812	30041156	8_30126621_A_G	30126621	A	G	8_30126621_A_G_b37;8_30126621_A_*_b37	1.71149327736998	0.591179050352485	-0.19731231548235	0.13825160476714	1.99213271752205	0.929322158259548	0.655976846293613	0.811113617398357	0.726407530149082	0
ENSG00000104679.6	R3HCC1	23127632	23153792	8_24084913_A_G	24084913	A	G	8_24084913_A_G_b37	1.74441499988643	0.613169674519393	1.4921466275955	0.476069594157436	0.986436950301595	0.314050753175961	0.663540566724427	0.92633937577112	0.525737353111528	0
ENSG00000104714.9	ERICH1	564745	688106	8_270120_A_AGGTGTGTGTGT	270120	A	AGGTGTGTGTGT	8_270120_A_AGGTGTGTGTGT_b37;8_270120_A_*_b37	-0.597254354642018	0.107049024573575	0.512435734080782	0.222594762622828	0.355119095680038	0.199657101914105	0.368662251626866	0.87536530384796	0.44701839448414	0
ENSG00000104728.11	ARHGEF10	1772141	1906807	8_1766203_G_A	1766203	G	A	8_1766203_G_A_b37	-0.845446460535641	0.0916331368775354	-1.19878366186231	0.0736930588937607	-4.38809516744186	0.0114888249458735	0.348727477257421	0.753160169981149	0.148619249574179	0
ENSG00000104731.9	KLHDC4	87730090	87799598	16_87741662_C_A	87741662	C	A	16_87741662_C_A_b37	1.43855916136181	0.453680288675647	1.91745187402285	0.77387351426621	1.46097907418971	0.462838769974715	0.605451929457798	0.956159668748776	0.599781523355899	0
ENSG00000104756.11	KCTD9	25285365	25315992	8_25964916_A_G	25964916	A	G	8_25964916_A_G_b37	1.98701110033062	0.909262483487366	0.423502123273465	0.209265868125217	1.86630252258783	0.71462875549367	0.735445824623937	0.872783605729024	0.678969035990372	0
ENSG00000104765.10	BNIP3L	26240413	26363152	8_27231216_A_T	27231216	A	TRUE	8_27231216_A_T_b37	1.96377939487388	0.849060641140454	1.99668577172906	0.95409167669667	1.95537659507158	0.832698028182653	0.72214101695063	0.965216655738624	0.708360844459668	0
ENSG00000104774.8	MAN2B1	12757324	12777556	19_13302335_T_C	13302335	TRUE	C	19_13302335_T_C_b37;19_13302335_T_*_b37	1.85631367416295	0.704643463506146	1.96043167835205	0.842326985410581	1.91278785468967	0.767751712045859	0.689126217754821	0.959706141350625	0.693051356291698	0
ENSG00000104833.6	TUBB4A	6494329	6502859	19_6835564_T_C	6835564	TRUE	C	19_6835564_T_C_b37	-0.665037007993988	0.102575438986753	1.83294377947436	0.682741399828843	-1.73389822943341	0.0533188197674936	0.362674465103544	0.947535424377704	0.275134787657885	0
ENSG00000104835.10	SARS2	39405905	39440495	19_39423953_G_A	39423953	G	A	19_39423953_G_A_b37	-0.627846964796163	0.105004014712172	1.44060815378111	0.454505380772861	-0.282821570426449	0.130813698095625	0.365430758110253	0.923706069030928	0.383520185153921	0
ENSG00000104852.10	SNRNP70	49588675	49611862	19_50468150_C_T	50468150	C	TRUE	19_50468150_C_T_b37	-3.26988151005617	0.0216974895049967	0.171757460666868	0.176335269081096	-2.90974188606333	0.0267056315754464	0.197958592132911	0.848746568497045	0.211199197112003	0
ENSG00000104859.10	CLASRP	45542297	45574214	19_46488892_ATG_A	46488892	ATG	A	19_46488892_ATG_A_b37	-3.30910792860891	0.0212142162237957	-1.13831826719684	0.0764726213147921	-2.44418624445052	0.0350202763498536	0.195610643018381	0.758544141321757	0.235527510050072	0
ENSG00000104863.7	LIN7B	49617580	49621717	19_49066936_T_C	49066936	TRUE	C	19_49066936_T_C_b37	1.20775596321641	0.373422439477472	1.54341954589768	0.499226453795867	0.217047575947845	0.181787203309346	0.575450414550483	0.928991941690142	0.43320144831474	0
ENSG00000104866.6	PPP1R37	45594653	45651335	19_44684239_CAAAAAAAAAA_C	44684239	CAAAAAAAAAA	C	19_44684249_A_AAA_b37;19_44684240_AAAAAAAAAA_A_b37;19_44684249_A_AAAAA_b37;19_44684249_A_AAAA_b37;19_44684249_A_AA_b37;19_44684239_CAAAAAAAAAA_C_b37	0.447258818937826	0.212731224140422	1.33611559926044	0.415191943965644	0.529609907547183	0.225284155990234	0.473119362065949	0.914748248984025	0.465031707290413	0
ENSG00000104870.8	FCGRT	50010072	50029590	19_50016479_T_G	50016479	TRUE	G	19_50016479_T_G_b37	1.32866144623745	0.412585315229672	-6.25404805335188	0.00406612247363905	-1.37020200630445	0.0663856148942711	0.591905521956422	0.482754364411545	0.296986602135027	0
ENSG00000104872.6	PIH1D1	49949554	49956754	19_49946871_T_C	49946871	TRUE	C	19_49946871_T_C_b37	0.654274155878966	0.2460267226048	1.99337261940946	0.935116910184903	0.138841362556832	0.172491136438662	0.499335579349298	0.964881522924019	0.424837587848611	0
ENSG00000104880.13	ARHGEF18	7459998	7537363	19_6776088_T_TATCCATCC	6776088	TRUE	TATCCATCC	19_6776108_C_CATCCATCCATCC_b37;19_6776108_C_CATCC_b37;19_6776104_CATCC_C_b37;19_6776100_CATCCATCC_C_b37;19_6776108_C_CATCCATCC_b37;19_6776088_TATCCATCCATCCATCCATCC_T_b37	0.162801645176842	0.175279672475144	0.0200447999864082	0.159395126438631	1.46139214620712	0.463010250261909	0.440282329436208	0.837663519321125	0.599781523355899	0
ENSG00000104881.10	PPP1R13L	45882891	45909607	19_44914002_C_G	44914002	C	G	19_44914002_C_G_b37	-3.35203401221429	0.0206981112639947	-1.31253799936053	0.0687532316768691	-1.10070795513116	0.0782582551418443	0.192863751709498	0.744149070347469	0.318858906884399	0
ENSG00000104884.10	ERCC2	45853094	45874176	19_45854919_T_G	45854919	TRUE	G	19_45854919_T_G_b37	1.61526030697246	0.535077484824779	1.00446211976373	0.318392624484025	0.665809960349634	0.248061171124989	0.637206910686101	0.896879016137649	0.48304927778055	0
ENSG00000104889.4	RNASEH2A	12917393	12924452	19_12837303_C_T	12837303	C	TRUE	19_12837303_C_T_b37	1.4641100847507	0.464141088093849	0.971456210894303	0.310500935269127	1.67899888855936	0.571006633911859	0.608887645847167	0.895205764975945	0.639481932274204	0
[truncated: 10,079 more rows]
