# Supplementary material for: Cellular deconvolution of GTEx tissues powers discovery of disease and cell-type associated regulatory variants
Source: Nat Commun. 2020 Feb 19;11:955. doi: 10.1038/s41467-020-14561-0 (PMC7031340; doi:10.1038/s41467-020-14561-0)
Supplement: Supplementary file 26 — Supplementary Data 25 [file 41467_2020_14561_MOESM26_ESM.csv]

GWAS_study	GWAS description	GWAS collapsed type	gene_id	snp_id	nsnps	PP0	PP1	PP2	PP3	PP4	PPSNP	Collapsed_epidermal	Collapsed_inner_bulge	Collapsed_leukocyte
C3_SKIN	malignant neoplasm of skin	malignant_neoplasm	ENSG00000168724.10	5_33951693_C_G	7775	3.60097933903764e-21	7.1561888554038e-19	1.14832461117511e-05	0.00128334840963417	0.998705168344251	0.999998714267152	0.877461124641162	0.819141763322278	0.785481210093119
C_OTHER_SKIN	other malignant neoplasms of skin	malignant_neoplasm	ENSG00000168724.10	5_33951693_C_G	7775	1.58766932852552e-16	3.15515877352886e-14	1.14867326588784e-05	0.00128404198458659	0.998704471282724	0.9999823646102	0.877461124641162	0.819141763322278	0.785481210093119
C3_OTHER_SKIN	other malignant neoplasms of skin	malignant_neoplasm	ENSG00000168724.10	5_33951693_C_G	7775	1.58766932852552e-16	3.15515877352886e-14	1.14867326588784e-05	0.00128404198458659	0.998704471282724	0.9999823646102	0.877461124641162	0.819141763322278	0.785481210093119
C44	diagnoses - main icd10: c44 other malignant neoplasms of skin	malignant_neoplasm	ENSG00000168724.10	5_33951693_C_G	7775	4.97513718959194e-11	9.88703848541873e-09	1.16406490572973e-05	0.00131466041293116	0.998673689001223	0.99945347872858	0.877461124641162	0.819141763322278	0.785481210093119
C_MELANOMA_SKIN	malignant melanoma of skin	melanoma	ENSG00000168724.10	5_33951693_C_G	7775	1.86959742102709e-08	3.7154315448034e-06	1.39058439983523e-05	0.00176527685769107	0.998217083170791	0.981848379145242	0.877461124641162	0.819141763322278	0.785481210093119
C3_MELANOMA_SKIN	malignant melanoma of skin	melanoma	ENSG00000168724.10	5_33951693_C_G	7775	1.86959742102709e-08	3.7154315448034e-06	1.39058439983523e-05	0.00176527685769107	0.998217083170791	0.981848379145242	0.877461124641162	0.819141763322278	0.785481210093119
C43	diagnoses - main icd10: c43 malignant melanoma of skin	melanoma	ENSG00000168724.10	5_33951693_C_G	7775	5.95960818858e-07	0.000118434674810123	2.10860151754834e-05	0.00319373575690728	0.996666147592288	0.936299475145108	0.877461124641162	0.819141763322278	0.785481210093119
C3_SKIN	malignant neoplasm of skin	malignant_neoplasm	ENSG00000113460.8	5_33951693_C_G	7776	1.14209233861564e-19	3.37271939373493e-18	0.000364428334504504	0.00977209043310437	0.989863481232391	0.999987177407938	0.496852025158674	0.0476616837224911	0.986795963682825
C_OTHER_SKIN	other malignant neoplasms of skin	malignant_neoplasm	ENSG00000113460.8	5_33951693_C_G	7776	5.03550410739905e-15	1.48703758759495e-13	0.00036448400166714	0.00977373604453524	0.989861779953647	0.999821062935649	0.496852025158674	0.0476616837224911	0.986795963682825
C3_OTHER_SKIN	other malignant neoplasms of skin	malignant_neoplasm	ENSG00000113460.8	5_33951693_C_G	7776	5.03550410739905e-15	1.48703758759495e-13	0.00036448400166714	0.00977373604453524	0.989861779953647	0.999821062935649	0.496852025158674	0.0476616837224911	0.986795963682825
C44	diagnoses - main icd10: c44 other malignant neoplasms of skin	malignant_neoplasm	ENSG00000113460.8	5_33951693_C_G	7776	1.56883046720019e-09	4.63292219315818e-08	0.000367169576383389	0.00985312602798282	0.989779656497582	0.993397321439471	0.496852025158674	0.0476616837224911	0.986795963682825
C_MELANOMA_SKIN	malignant melanoma of skin	melanoma	ENSG00000113460.8	5_33951693_C_G	7776	5.14014088357767e-07	1.51793793359879e-05	0.00038238963303229	0.0103030711989668	0.989298845774577	0.85081570891558	0.496852025158674	0.0476616837224911	0.986795963682825
C3_MELANOMA_SKIN	malignant melanoma of skin	melanoma	ENSG00000113460.8	5_33951693_C_G	7776	5.14014088357767e-07	1.51793793359879e-05	0.00038238963303229	0.0103030711989668	0.989298845774577	0.85081570891558	0.496852025158674	0.0476616837224911	0.986795963682825
C3_SKIN	malignant neoplasm of skin	malignant_neoplasm	ENSG00000104044.11	15_28365618_A_G	5378	0.000107032531775391	0.000541373251474315	0.00206115350647155	0.00943751361405801	0.987852927096221	0.6447353789804	0.435335200019835	0.738840131137654	0.462098410946006
C43	diagnoses - main icd10: c43 malignant melanoma of skin	melanoma	ENSG00000113460.8	5_33951693_C_G	7776	1.21707519910279e-05	0.000359415170635274	0.000430708269998058	0.0117318045653236	0.987465901242051	0.602818370071208	0.496852025158674	0.0476616837224911	0.986795963682825
C44	diagnoses - main icd10: c44 other malignant neoplasms of skin	malignant_neoplasm	ENSG00000155749.8	2_202160762_C_T	5631	4.54052127466766e-28	2.85368531198354e-21	2.1829113677598e-09	0.0127321747931634	0.987267823023927	0.259931139634283	0.638523193913635	0.527039748403986	0.411483369959415
C_OTHER_SKIN	other malignant neoplasms of skin	malignant_neoplasm	ENSG00000104044.11	15_28365618_A_G	5378	0.000190682504483244	0.000964476928080049	0.00207913559080608	0.00952908375708112	0.987236621219549	0.625953832418738	0.435335200019835	0.738840131137654	0.462098410946006
C3_OTHER_SKIN	other malignant neoplasms of skin	malignant_neoplasm	ENSG00000104044.11	15_28365618_A_G	5378	0.000190682504483244	0.000964476928080049	0.00207913559080608	0.00952908375708112	0.987236621219549	0.625953832418738	0.435335200019835	0.738840131137654	0.462098410946006
C_OTHER_SKIN	other malignant neoplasms of skin	malignant_neoplasm	ENSG00000155749.8	2_202160762_C_T	5631	9.72976168228231e-36	6.11508598291096e-29	2.32215654398036e-09	0.0136081968395776	0.986391800838271	0.171374360061091	0.638523193913635	0.527039748403986	0.411483369959415
C3_OTHER_SKIN	other malignant neoplasms of skin	malignant_neoplasm	ENSG00000155749.8	2_202160762_C_T	5631	9.72976168228231e-36	6.11508598291096e-29	2.32215654398036e-09	0.0136081968395776	0.986391800838271	0.171374360061091	0.638523193913635	0.527039748403986	0.411483369959415
C3_SKIN	malignant neoplasm of skin	malignant_neoplasm	ENSG00000155749.8	2_202160762_C_T	5631	2.60383968681184e-36	1.63649471492866e-29	2.3348793326632e-09	0.0136882387030057	0.986311758962116	0.170004900953768	0.638523193913635	0.527039748403986	0.411483369959415
L12_GRANULOMATOUSSKIN	granulomatous disorders of skin and subcutaneous tissue	infections	ENSG00000102996.4	16_59046720_CTTTTTTTTTTTTTTTTTTTT_C	8624	0.000550826805912819	0.00869805597235781	0.0004347901044152	0.00588129594603403	0.98443503117128	0.999648758086056	0.591570381762495	0.558214871836641	0.676658284805736
L92	diagnoses - main icd10: l92 granulomatous disorders of skin and subcutaneous tissue	infections	ENSG00000102996.4	16_59046720_CTTTTTTTTTTTTTTTTTTTT_C	8624	0.000550826805912819	0.00869805597235781	0.0004347901044152	0.00588129594603403	0.98443503117128	0.999648758086056	0.591570381762495	0.558214871836641	0.676658284805736
20002_1455	non-cancer illness code, self-reported: chronic skin ulcers	ulcers	ENSG00000165194.10	X_99904872_A_G	3008	5.83153643202943e-06	0.0108718997941353	3.15128496732776e-06	0.00489080218265781	0.984228315201807	0.943124305522181	0.522165134755919	0.477366453736382	0.298881433543343
20002_1455	non-cancer illness code, self-reported: chronic skin ulcers	ulcers	ENSG00000125898.8	20_807587_T_C	7474	0.000408660252236497	0.0041609312499683	0.00137297394089457	0.0129984022556398	0.981059032301261	0.301200262589167	0.467033246992155	0.177564350418612	0.183307125996879
C44	diagnoses - main icd10: c44 other malignant neoplasms of skin	malignant_neoplasm	ENSG00000137310.7	6_31119422_C_T	18563	2.85329787193299e-08	7.59074866298353e-05	8.46878033412647e-06	0.0215514893773054	0.978364105822753	0.174608472295058	0.00139446723839464	0.453782589259014	9.09750627478252e-05
D04	diagnoses - main icd10: d04 carcinoma in situ of skin	cancer	ENSG00000259045.1	14_33734707_AT_A	7743	3.34360629924487e-05	0.00339338418420936	0.000266657303287568	0.0260925019393297	0.97021402051018	0.667377211924582	0.92164522085582	0.070921011414463	0.395652126080877
Q82	diagnoses - main icd10: q82 other congenital malformations of skin	congenital	ENSG00000254812.1	8_144699424_G_C	6358	2.06426290978394e-45	0.019011446827824	1.45404112811483e-45	0.0124228610789851	0.968565692093196	0.709902891578003	0.0169960748227796	0.528572741426325	0.0138428375699575
C_OTHER_SKIN	other malignant neoplasms of skin	malignant_neoplasm	ENSG00000102178.8	X_154059677_A_G	2636	6.80525201593391e-08	0.00839806610223595	2.14780084624518e-07	0.0255390152642862	0.966062635800873	0.999941926026312	0.717433303403039	0.452678611726578	0.507522652890293
C3_OTHER_SKIN	other malignant neoplasms of skin	malignant_neoplasm	ENSG00000102178.8	X_154059677_A_G	2636	6.80525201593391e-08	0.00839806610223595	2.14780084624518e-07	0.0255390152642862	0.966062635800873	0.999941926026312	0.717433303403039	0.452678611726578	0.507522652890293
C_OTHER_SKIN	other malignant neoplasms of skin	malignant_neoplasm	ENSG00000235664.1	7_22948222_T_A	7682	8.03971639274028e-09	0.0175739478525152	8.3615797268069e-09	0.0173123925405002	0.965113643205689	0.781134142893003	0.478284065089542	0.476988555663493	0.593242130207705
C3_OTHER_SKIN	other malignant neoplasms of skin	malignant_neoplasm	ENSG00000235664.1	7_22948222_T_A	7682	8.03971639274028e-09	0.0175739478525152	8.3615797268069e-09	0.0173123925405002	0.965113643205689	0.781134142893003	0.478284065089542	0.476988555663493	0.593242130207705
20002_1455	non-cancer illness code, self-reported: chronic skin ulcers	ulcers	ENSG00000261295.1	X_99893144_T_C	3590	0.00151888282252562	0.0233284290400894	0.000871987761261589	0.0124309573324833	0.96184974304364	0.742778496582791	7.59106594498204e-05	0.0240329664150706	0.000415261085705046
20002_1455	non-cancer illness code, self-reported: chronic skin ulcers	ulcers	ENSG00000233429.5	7_27138829_G_A	6664	2.15905214820752e-28	0.023907060928771	1.38167612914144e-28	0.0143374652655529	0.961755473805679	0.999999759689743	0.955072284957847	0.00963450016324452	0.415650962638514
D04	diagnoses - main icd10: d04 carcinoma in situ of skin	cancer	ENSG00000198075.5	2_108919798_G_A	6405	0.00156105292006336	0.0114061237084238	0.0031681633477248	0.0221870976060605	0.961677562417728	0.217454801276695	0.709747420296784	0.412179061323044	0.993978148037192
L72	diagnoses - main icd10: l72 follicular cysts of skin and subcutaneous tissue	infections	ENSG00000100033.12	22_18911157_G_A	7668	3.25899193957681e-13	0.0257641454005595	1.76721841135937e-13	0.0130096190285393	0.9612262355704	0.612589898634175	0.102677944466432	0.806404839640609	0.0885859377224998
C_OTHER_SKIN	other malignant neoplasms of skin	malignant_neoplasm	ENSG00000137310.7	6_31199573_C_T	18563	5.55657003644029e-10	1.47823776093553e-06	1.73308703647916e-05	0.0451512153643324	0.954829974971886	0.2038381649459	0.00139446723839464	0.453782589259014	9.09750627478252e-05
C3_OTHER_SKIN	other malignant neoplasms of skin	malignant_neoplasm	ENSG00000137310.7	6_31199573_C_T	18563	5.55657003644029e-10	1.47823776093553e-06	1.73308703647916e-05	0.0451512153643324	0.954829974971886	0.2038381649459	0.00139446723839464	0.453782589259014	9.09750627478252e-05
C44	diagnoses - main icd10: c44 other malignant neoplasms of skin	malignant_neoplasm	ENSG00000245025.2	8_22876739_C_T	7756	0.00366699277315968	0.011240345016527	0.00806615729378355	0.0237717437726219	0.953254761143908	0.951321611755879	0.246399229852597	0.0287812634917488	0.630728301281836
L12_NONIONRADISKINNAS	other and unspecified skin changes due to chronic exposure to nonionizing radiation	unspecified	ENSG00000179010.10	4_6647411_T_G	10395	0.0006473437000387	0.0320249835348444	0.000438240267834434	0.0207341937951488	0.946155238702133	0.998646493272483	0.347733203018942	0.0474567903226173	0.0382576185749503
L12_INFECT_SKIN_OTHER	other local infections of skin and subcutaneous tissue	infections	ENSG00000250133.2	12_53475022_T_C	6094	0.000628565476084583	0.0418878945344936	0.000286811462943533	0.0181742262652321	0.939022502261246	0.999272467260596	0.446001276591618	0.321125916101944	0.651096305676331
40001_C439	underlying (primary) cause of death: icd10: c43.9 malignant melanoma of skin, unspecified	melanoma	ENSG00000090432.5	1_20782983_G_C	7090	1.62363889563374e-06	0.0277079907535597	2.41183889851708e-06	0.0402268505528329	0.932061123215814	0.435414915112534	0.0611460285093138	0.000336939432083963	0.635717826848037
C3_SKIN	malignant neoplasm of skin	malignant_neoplasm	ENSG00000157554.14	21_38900507_C_CTAA	7303	0.000151025913563865	0.0153982628358635	0.0005369504304554	0.0538161619195755	0.930097598900542	0.0843772492567827	0.0949194412159009	0.585739771878775	0.104983821509368
40001_C439	underlying (primary) cause of death: icd10: c43.9 malignant melanoma of skin, unspecified	melanoma	ENSG00000132819.12	20_56370013_G_C	8446	0.00607073263087378	0.0223612050694421	0.00934078534042437	0.0334775120830953	0.928749764876164	0.997973867090186	0.943378173774398	0.583177895653348	0.747872533195257
C3_SKIN	malignant neoplasm of skin	malignant_neoplasm	ENSG00000228492.2	X_73510497_T_TA	3169	0.00603756907723907	0.0399883561506667	0.00383928426051833	0.0245029246291535	0.925631865882422	0.857900252694114	0.243534497342477	0.123563729034974	0.462922655711277
C_OTHER_SKIN	other malignant neoplasms of skin	malignant_neoplasm	ENSG00000168071.17	11_64110422_A_T	4467	3.07219687746502e-07	2.59813241455341e-05	0.000942848439970589	0.0788157260022788	0.920215137013917	0.60037077018705	0.138697213847301	0.395621091731652	0.0423441491966425
C3_OTHER_SKIN	other malignant neoplasms of skin	malignant_neoplasm	ENSG00000168071.17	11_64110422_A_T	4467	3.07219687746502e-07	2.59813241455341e-05	0.000942848439970589	0.0788157260022788	0.920215137013917	0.60037077018705	0.138697213847301	0.395621091731652	0.0423441491966425
Q82	diagnoses - main icd10: q82 other congenital malformations of skin	congenital	ENSG00000140263.9	15_45265043_C_A	5490	7.62023271519589e-66	0.0203871180738942	2.26849622229198e-65	0.0597713500137514	0.919841531912357	0.429306064103207	0.0195589855394098	0.903427887069443	0.0100484066798476
C44	diagnoses - main icd10: c44 other malignant neoplasms of skin	malignant_neoplasm	ENSG00000104044.11	15_28365618_A_G	5378	0.0069456816192875	0.0351314332153695	0.00673639992868076	0.0331548494979555	0.918031635738706	0.621622351516788	0.435335200019835	0.738840131137654	0.462098410946006
L12_NONIONRADISKINNAS	other and unspecified skin changes due to chronic exposure to nonionizing radiation	unspecified	ENSG00000108064.6	10_60203775_C_A	7344	0.00107679422108511	0.0311844312565274	0.00174505990748133	0.0496213252112897	0.916372389403617	0.625095415776265	0.46924908580795	0.987219272002689	0.36365268926811
C44	diagnoses - main icd10: c44 other malignant neoplasms of skin	malignant_neoplasm	ENSG00000196196.2	9_35906471_C_T	5517	7.81940117020241e-08	0.0620618792260805	2.85468939248137e-08	0.0217412144839759	0.916196799549037	0.999957285182755	0.470937195828651	0.800870598895053	0.49237375354444
L72	diagnoses - main icd10: l72 follicular cysts of skin and subcutaneous tissue	infections	ENSG00000147439.7	8_22477807_T_C	7434	5.41375916367544e-12	0.0220616819635428	1.71529975565744e-11	0.068991461597967	0.908946856415923	0.613912292470943	0.0541114051128879	0.652484115112905	0.0453567749740352
C44	diagnoses - main icd10: c44 other malignant neoplasms of skin	malignant_neoplasm	ENSG00000102178.8	X_154059677_A_G	2636	2.13795555170711e-07	0.0263835813939576	5.33298521481418e-07	0.0649033432008482	0.908712328311118	0.999909758649934	0.717433303403039	0.452678611726578	0.507522652890293
C_MELANOMA_SKIN	malignant melanoma of skin	melanoma	ENSG00000169258.6	5_176019139_ATGATGG_A	5386	3.23015486917276e-20	0.0468156043517372	3.36560650920455e-20	0.0478734346782141	0.905310960970052	0.243437886532462	0.901948873013691	0.21995371689109	0.496627142737803
C3_MELANOMA_SKIN	malignant melanoma of skin	melanoma	ENSG00000169258.6	5_176019139_ATGATGG_A	5386	3.23015486917276e-20	0.0468156043517372	3.36560650920455e-20	0.0478734346782141	0.905310960970052	0.243437886532462	0.901948873013691	0.21995371689109	0.496627142737803
20001_1060	cancer code, self-reported: non-melanoma skin cancer	melanoma	ENSG00000047936.6	6_117791155_G_A	6825	1.08048720317123e-06	7.7598798154411e-05	0.00131743822158417	0.0937113345925655	0.904892547900493	0.156064255135682	0.514770127995036	0.314761147966558	0.745944581233232
L72	diagnoses - main icd10: l72 follicular cysts of skin and subcutaneous tissue	infections	ENSG00000145741.11	5_72815520_A_G	6701	0.00345785819371774	0.0432540228724656	0.00408330038769415	0.0501785942186837	0.899026224327439	0.190843970712374	0.84260217897196	0.984436958875727	0.832550219214417
L12_ATROPHICSKIN	atrophic disorders of skin	infections	ENSG00000230734.1	9_119063131_AT_A	6943	9.10817217307473e-09	0.0802555009196384	3.10884526165053e-09	0.0264999501695918	0.893244536693752	0.999449192117477	0.786111270435915	0.451664964880717	0.539210302995078
L90	diagnoses - main icd10: l90 atrophic disorders of skin	unspecified	ENSG00000230734.1	9_119063131_AT_A	6943	9.10817217307473e-09	0.0802555009196384	3.10884526165053e-09	0.0264999501695918	0.893244536693752	0.999449192117477	0.786111270435915	0.451664964880717	0.539210302995078
C3_SKIN	malignant neoplasm of skin	malignant_neoplasm	ENSG00000168071.17	11_64110422_A_T	4467	2.79113424583272e-07	2.36043998698799e-05	0.00126051808067937	0.105708001881945	0.893007596524081	0.591161371802331	0.138697213847301	0.395621091731652	0.0423441491966425
20001_1060	cancer code, self-reported: non-melanoma skin cancer	melanoma	ENSG00000169951.5	16_30558579_C_T	3167	1.27707027781945e-12	0.0802819109168366	4.529752390744e-13	0.027583759615068	0.892134329466364	0.608329075253662	0.906440042979093	0.346405161463576	0.51972317693811
L12_SKINSUBCUTISNAS	other and unspecified disorders of skin and subcutaneous tissue	infections	ENSG00000144821.5	3_108125614_C_T	6309	1.46025486508433e-18	0.0704983684295378	7.99406469018575e-19	0.0377020466849386	0.891799584885523	0.293475668551538	0.00968518679280538	0.1141770421258	0.0130187389441286
C3_SKIN	malignant neoplasm of skin	malignant_neoplasm	ENSG00000175137.9	1_249200918_A_G	3210	0.0324323844469508	0.043088938137646	0.015447080563064	0.019633246226365	0.889398350625974	0.965674445144328	0.072001490558606	0.493220011263013	0.0792753216717603
C_OTHER_SKIN	other malignant neoplasms of skin	malignant_neoplasm	ENSG00000166963.8	15_42832534_C_T	3192	0.000788331285084649	0.0496846176542499	0.000961855920502935	0.0597321832446564	0.888833011895506	0.134744440653265	0.648016876318304	0.235652117295642	0.963772512981645
C3_OTHER_SKIN	other malignant neoplasms of skin	malignant_neoplasm	ENSG00000166963.8	15_42832534_C_T	3192	0.000788331285084649	0.0496846176542499	0.000961855920502935	0.0597321832446564	0.888833011895506	0.134744440653265	0.648016876318304	0.235652117295642	0.963772512981645
C3_SKIN	malignant neoplasm of skin	malignant_neoplasm	ENSG00000102178.8	X_154059677_A_G	2636	4.85898064127221e-08	0.00599625708487283	8.78806966988473e-07	0.107563313462189	0.886439502056163	0.999797607767479	0.717433303403039	0.452678611726578	0.507522652890293
C_OTHER_SKIN	other malignant neoplasms of skin	malignant_neoplasm	ENSG00000167995.11	11_61564299_G_T	5379	9.14085167786423e-05	0.00684802755854894	0.00143147343706567	0.106356042004196	0.885273048483411	0.13092852384511	0.329306312382003	0.113215295326439	0.673629189577201
C3_OTHER_SKIN	other malignant neoplasms of skin	malignant_neoplasm	ENSG00000167995.11	11_61564299_G_T	5379	9.14085167786423e-05	0.00684802755854894	0.00143147343706567	0.106356042004196	0.885273048483411	0.13092852384511	0.329306312382003	0.113215295326439	0.673629189577201
L12_NONIONRADISKINNAS	other and unspecified skin changes due to chronic exposure to nonionizing radiation	unspecified	ENSG00000198252.7	14_52435046_G_C	7505	0.000333574128830911	0.0700063119383774	0.000219912693407654	0.0452683180231846	0.8841718832162	0.761212911425721	0.734643270145812	0.70826070013469	0.570088966742771
C3_SKIN	malignant neoplasm of skin	malignant_neoplasm	ENSG00000166963.8	15_42832534_C_T	3192	0.000786121504724413	0.0495453461393735	0.00105309017814389	0.0654879322799049	0.883127509897854	0.119830151998683	0.648016876318304	0.235652117295642	0.963772512981645
20002_1455	non-cancer illness code, self-reported: chronic skin ulcers	ulcers	ENSG00000170017.8	3_104335612_A_C	7767	0.000739146513895316	0.0390077157317508	0.00148315379681109	0.0773905742623583	0.881379409695184	0.791025762586996	0.0347849699033096	0.304519872985191	0.0330193116483895
C3_SKIN	malignant neoplasm of skin	malignant_neoplasm	ENSG00000185669.5	16_89718840_C_T	9725	5.95899124941504e-40	9.26481343628306e-40	0.0469635806488598	0.072136292683313	0.880900126667826	0.99999999797933	0.831096632826963	0.587582300521677	0.579313298021345
40001_C439	underlying (primary) cause of death: icd10: c43.9 malignant melanoma of skin, unspecified	melanoma	ENSG00000108784.5	17_40682341_T_A	4837	0.000121163929530527	0.0435070745792767	0.000223470100322716	0.0793659958865061	0.876782295504364	0.27295837746766	0.362799535140187	0.807414508629553	0.241345785637251
20001_1060	cancer code, self-reported: non-melanoma skin cancer	melanoma	ENSG00000087301.4	14_52924277_T_A	7852	9.6682862319134e-07	0.0131662250005319	8.17823577871036e-06	0.110494485517285	0.876330144417782	0.0903269157977149	0.613608660670116	0.67860715464803	0.430884491201713
40001_C439	underlying (primary) cause of death: icd10: c43.9 malignant melanoma of skin, unspecified	melanoma	ENSG00000164466.8	5_174879069_C_T	6590	0.0142475828788233	0.0719787023402438	0.00723587045379456	0.0356847205476233	0.870853123779515	0.685336163337811	0.886925219845422	0.632952370307056	0.709181806395291
L72	diagnoses - main icd10: l72 follicular cysts of skin and subcutaneous tissue	infections	ENSG00000259138.1	14_75609268_A_T	5658	9.85837044767395e-15	4.52306293737511e-06	2.83631519753786e-10	0.129260631355535	0.870734845297888	0.0501581049340906	0.579362182171089	0.504617415166498	0.747103486341791
L91	diagnoses - main icd10: l91 hypertrophic disorders of skin	infections	ENSG00000075073.10	10_71162288_G_C	8459	0.000988648072944477	0.07658995356274	0.000682279162670767	0.0519859908070046	0.86975312839464	0.888116690115389	0.18723253921398	0.863970329704428	0.155242997305826
D04	diagnoses - main icd10: d04 carcinoma in situ of skin	cancer	ENSG00000198203.5	2_108904340_G_A	6323	7.27122974490358e-80	0.0445026004006324	1.47815400615439e-79	0.0896025670016462	0.865894832597717	1	0.0683855173586872	0.038305127788345	0.341654202636055
L12_INFECT_SKIN_OTHER	other local infections of skin and subcutaneous tissue	infections	ENSG00000237883.1	2_74217283_G_T	5219	7.12585595952274e-05	0.0813755430500849	5.04031551772908e-05	0.0566973726928746	0.861805422542268	0.929354793538054	0.171755328312817	0.805490601484226	0.0939109083432135
20002_1455	non-cancer illness code, self-reported: chronic skin ulcers	ulcers	ENSG00000250462.4	17_28927355_C_G	4888	0.000127899383945634	0.0874318223929029	7.54613825444094e-05	0.05072364401471	0.861641172825898	0.964321123842172	0.976814805638311	0.982705364053011	0.980047663108205
D04	diagnoses - main icd10: d04 carcinoma in situ of skin	cancer	ENSG00000187735.8	8_53896611_G_T	7051	0.00268646960084776	0.0605921677126695	0.0033289860927806	0.0742246834635154	0.859167693130187	0.17287307252074	0.791428549106763	0.202675949565706	0.409605046603312
40001_C439	underlying (primary) cause of death: icd10: c43.9 malignant melanoma of skin, unspecified	melanoma	ENSG00000127957.12	7_75145495_G_A	4139	1.37454104673627e-23	0.0819678977442375	1.03978700966983e-23	0.0611486532257547	0.856883449030008	0.589065504075103	0.000541718119359045	0.00533764125500473	0.00564222042243641
L72	diagnoses - main icd10: l72 follicular cysts of skin and subcutaneous tissue	infections	ENSG00000092847.6	1_35567194_C_T	4252	3.32396480467981e-05	0.0579299603776281	4.94288778642363e-05	0.0852878026884883	0.856699568407973	0.208014320104523	0.856540115752754	0.700554807000135	0.724407786816235
C_MELANOMA_SKIN	malignant melanoma of skin	melanoma	ENSG00000134186.7	1_108436247_A_G	6268	0.00180221317636424	0.0898153074711597	0.00108025714479922	0.0529815011897915	0.854320721017885	0.995927842860094	0.158234009796194	0.12136263277167	0.317222439180997
C3_MELANOMA_SKIN	malignant melanoma of skin	melanoma	ENSG00000134186.7	1_108436247_A_G	6268	0.00180221317636424	0.0898153074711597	0.00108025714479922	0.0529815011897915	0.854320721017885	0.995927842860094	0.158234009796194	0.12136263277167	0.317222439180997
C_OTHER_SKIN	other malignant neoplasms of skin	malignant_neoplasm	ENSG00000245025.2	8_22876739_C_T	7756	0.011570111734171	0.0354655860583519	0.0245605325213884	0.0744308384681132	0.853972931217976	0.932285246699118	0.246399229852597	0.0287812634917488	0.630728301281836
C3_OTHER_SKIN	other malignant neoplasms of skin	malignant_neoplasm	ENSG00000245025.2	8_22876739_C_T	7756	0.011570111734171	0.0354655860583519	0.0245605325213884	0.0744308384681132	0.853972931217976	0.932285246699118	0.246399229852597	0.0287812634917488	0.630728301281836
40001_C439	underlying (primary) cause of death: icd10: c43.9 malignant melanoma of skin, unspecified	melanoma	ENSG00000178809.7	7_75145266_TA_T	3989	7.82241775782542e-24	0.0807830286198379	6.43934798549437e-24	0.0656463337026262	0.853570637677534	0.438026982415596	0.813276155787808	0.220932679764277	0.821192606074729
L72	diagnoses - main icd10: l72 follicular cysts of skin and subcutaneous tissue	infections	ENSG00000132003.5	19_13951830_G_A	6823	0.000798496080004923	0.0679947874694523	0.000924264650776384	0.0778519991228324	0.852430452676934	0.438754920744028	0.119298997499611	0.655689801941136	0.0505973874496724
C_OTHER_SKIN	other malignant neoplasms of skin	malignant_neoplasm	ENSG00000243477.1	3_50224225_A_G	3778	0.00502222889686499	0.0445728017411227	0.0100343866422395	0.0882040544411606	0.852166528278612	0.486461834994998	0.796493188292466	0.60145732462811	0.927589530915444
C3_OTHER_SKIN	other malignant neoplasms of skin	malignant_neoplasm	ENSG00000243477.1	3_50224225_A_G	3778	0.00502222889686499	0.0445728017411227	0.0100343866422395	0.0882040544411606	0.852166528278612	0.486461834994998	0.796493188292466	0.60145732462811	0.927589530915444
L12_GRANULOMATOUSSKIN	granulomatous disorders of skin and subcutaneous tissue	infections	ENSG00000224389.4	6_32005267_C_T	25564	1.35673093099648e-22	0.01733414394055	1.02940689458641e-21	0.130669197975914	0.851996658083539	0.83671839028701	0.0278688053239373	0.433571392989581	0.0259157575896339
L92	diagnoses - main icd10: l92 granulomatous disorders of skin and subcutaneous tissue	infections	ENSG00000224389.4	6_32005267_C_T	25564	1.35673093099648e-22	0.01733414394055	1.02940689458641e-21	0.130669197975914	0.851996658083539	0.83671839028701	0.0278688053239373	0.433571392989581	0.0259157575896339
40001_C439	underlying (primary) cause of death: icd10: c43.9 malignant melanoma of skin, unspecified	melanoma	ENSG00000205583.9	7_75130594_A_G	3906	5.37785149834958e-37	0.08186256732104	4.44217843147708e-37	0.0667682240453756	0.851369208633586	0.340059199973731	0.165555762333237	0.68548649865968	0.163906789556248
C3_SKIN	malignant neoplasm of skin	malignant_neoplasm	ENSG00000241175.2	15_50213690_C_T	6960	0.000336575541419143	0.0257604719227732	0.00160074298465769	0.121665380044396	0.850636829506753	0.55745808515854	0.922685664217273	0.799098288257616	0.991121954359373
C3_SKIN	malignant neoplasm of skin	malignant_neoplasm	ENSG00000167995.11	11_61549025_G_A	5379	5.43929242304921e-05	0.00407494024897586	0.00192637336556299	0.143467124300906	0.850477169160324	0.106347415283044	0.329306312382003	0.113215295326439	0.673629189577201
C3_SKIN	malignant neoplasm of skin	malignant_neoplasm	ENSG00000167996.11	11_61622227_T_C	5376	0.000419027135489575	0.00373095198969554	0.0148416324765531	0.131297860664833	0.849710527733429	0.311837222924896	0.0175876785720659	0.0396970127387139	0.0695945872494894
40001_C439	underlying (primary) cause of death: icd10: c43.9 malignant melanoma of skin, unspecified	melanoma	ENSG00000170092.10	7_75101707_A_T	4139	3.42271268020342e-19	0.086704679921903	2.59176621991503e-19	0.0648065285957136	0.848488791482383	0.189681367955059	0.621710938150499	0.699598246275127	0.478486637411116
C_OTHER_SKIN	other malignant neoplasms of skin	malignant_neoplasm	ENSG00000155508.9	5_153783753_C_T	7194	0.00162176879698274	0.113760626588732	0.000527225191254711	0.0361347932631747	0.847955586159856	0.963676745041585	0.964305884604993	0.609120748165694	0.81016812427766
C3_OTHER_SKIN	other malignant neoplasms of skin	malignant_neoplasm	ENSG00000155508.9	5_153783753_C_T	7194	0.00162176879698274	0.113760626588732	0.000527225191254711	0.0361347932631747	0.847955586159856	0.963676745041585	0.964305884604993	0.609120748165694	0.81016812427766
C_OTHER_SKIN	other malignant neoplasms of skin	malignant_neoplasm	ENSG00000175137.9	1_249200918_A_G	3210	0.0458894291899257	0.0609676657838983	0.0229907164450725	0.0297045022312944	0.840447686349809	0.946675355065158	0.072001490558606	0.493220011263013	0.0792753216717603
C3_OTHER_SKIN	other malignant neoplasms of skin	malignant_neoplasm	ENSG00000175137.9	1_249200918_A_G	3210	0.0458894291899257	0.0609676657838983	0.0229907164450725	0.0297045022312944	0.840447686349809	0.946675355065158	0.072001490558606	0.493220011263013	0.0792753216717603
L72	diagnoses - main icd10: l72 follicular cysts of skin and subcutaneous tissue	infections	ENSG00000150316.7	11_94672138_A_AG	6712	0.00262839535620705	0.0746192812342607	0.00294865124552403	0.0828743114280254	0.836929360735983	0.149722813878888	0.516687680385881	0.667634186386667	0.593555527037508
20002_1455	non-cancer illness code, self-reported: chronic skin ulcers	ulcers	ENSG00000010803.12	1_40913438_T_C	6879	0.00495794955755236	0.0682639717932031	0.00620438087171741	0.0845895886815832	0.835984109095944	0.28549440005423	0.00210892804524528	0.387813290509453	0.00281589849010745
C44	diagnoses - main icd10: c44 other malignant neoplasms of skin	malignant_neoplasm	ENSG00000168071.17	11_64110422_A_T	4467	7.84505071446662e-05	0.0066344968659331	0.00185040651264895	0.155651619015213	0.835785027099059	0.529943483441256	0.138697213847301	0.395621091731652	0.0423441491966425
C3_SKIN	malignant neoplasm of skin	malignant_neoplasm	ENSG00000235664.1	7_22948222_T_A	7682	4.791233973359e-08	0.10473117692689	2.8218817535862e-08	0.060848853945205	0.834419892996747	0.773461536268763	0.478284065089542	0.476988555663493	0.593242130207705
20001_1003	cancer code, self-reported: skin cancer	cancer	ENSG00000211753.2	7_142351483_A_AG	5226	1.0227471045867e-05	0.0462720704886859	2.67682734321312e-05	0.120274081722839	0.833416852043997	0.0516166991994178	0.678137208255358	0.140691307171335	0.914850731017763
C3_SKIN	malignant neoplasm of skin	malignant_neoplasm	ENSG00000163697.12	4_41215837_C_G	7712	0.0104380056140082	0.0646432982112235	0.0129057303679684	0.0790931702700411	0.832919795536759	0.241539790394063	0.223414419853695	0.519992167645438	0.285373038346082
L12_GRANULOMATOUSSKIN	granulomatous disorders of skin and subcutaneous tissue	infections	ENSG00000221944.3	2_233411057_G_A	7181	0.00295014115678896	0.0688630052535321	0.00399449218270346	0.0924087501610772	0.831783611245898	0.125110690113832	0.979637959372778	0.681057163226237	0.870811797286781
L92	diagnoses - main icd10: l92 granulomatous disorders of skin and subcutaneous tissue	infections	ENSG00000221944.3	2_233411057_G_A	7181	0.00295014115678896	0.0688630052535321	0.00399449218270346	0.0924087501610772	0.831783611245898	0.125110690113832	0.979637959372778	0.681057163226237	0.870811797286781
20001_1060	cancer code, self-reported: non-melanoma skin cancer	melanoma	ENSG00000156876.8	1_100595154_C_T	6355	2.12023775648199e-05	0.0715073376093285	2.90142185815518e-05	0.0970222057147934	0.831420240079732	0.0308613864497349	0.942837820844319	0.67847732916919	0.893852762690329
L12_HYPERTROPHICNAS	other and unspecified hypertrophic disorders of skin	infections	ENSG00000225614.2	16_88591385_G_A	9978	0.00387900013055782	0.0955016221745922	0.00276086655635412	0.0671422731574801	0.830716237981016	0.912252236061092	0.0127517381863398	0.727115611336252	0.00496561466464805
D04	diagnoses - main icd10: d04 carcinoma in situ of skin	cancer	ENSG00000175087.5	1_26434354_G_A	4815	1.32065228025397e-09	0.042383697612368	3.99994406530365e-09	0.127540140792591	0.830076156274443	0.132290925084917	0.208873401453105	0.0697982330591809	0.501481327335854
L12_NONIONRADISKINNAS	other and unspecified skin changes due to chronic exposure to nonionizing radiation	unspecified	ENSG00000116661.9	1_12366165_C_T	6750	0.00208272355544091	0.025616379071377	0.0107737270589098	0.131681199785691	0.829845970528581	0.0892803719487115	0.430960343720324	0.359137370628324	0.234200222537563
D04	diagnoses - main icd10: d04 carcinoma in situ of skin	cancer	ENSG00000133056.9	1_204582730_A_G	6804	0.00082641021427314	0.111559251612623	0.000459771687193635	0.0612398541396373	0.825914712346273	0.473650450631051	0.17846663789919	0.679860167416398	0.0841991089781066
C3_SKIN	malignant neoplasm of skin	malignant_neoplasm	ENSG00000245025.2	8_22876739_C_T	7756	0.023225184909351	0.0711916023845334	0.0198143207629001	0.0599105039177077	0.825858388025508	0.94622858459232	0.246399229852597	0.0287812634917488	0.630728301281836
Q82	diagnoses - main icd10: q82 other congenital malformations of skin	congenital	ENSG00000147050.10	X_44640879_A_C	3636	1.15488598651102e-09	0.100354367438505	8.82936701432032e-10	0.0758994587119338	0.823746171811739	0.999999472863938	0.81570729030478	0.737215342412127	0.930951578819448
L12_ATROPHICSKIN	atrophic disorders of skin	infections	ENSG00000107863.12	10_24503924_G_A	7532	0.0337376311754155	0.0711012194227528	0.0242625094555808	0.0503120492359845	0.820586590710266	0.35990090799098	0.0678101779064026	0.917236644921587	0.080659112334816
L90	diagnoses - main icd10: l90 atrophic disorders of skin	unspecified	ENSG00000107863.12	10_24503924_G_A	7532	0.0337376311754155	0.0711012194227528	0.0242625094555808	0.0503120492359845	0.820586590710266	0.35990090799098	0.0678101779064026	0.917236644921587	0.080659112334816
L12_NONIONRADISKINNAS	other and unspecified skin changes due to chronic exposure to nonionizing radiation	unspecified	ENSG00000124767.6	6_38723161_T_G	7410	3.38191061015198e-11	0.124737589635059	1.5302847012085e-11	0.0556230189423952	0.819639391373425	0.253069434081792	0.878085934571382	0.762163255422449	0.969225716367188
C_OTHER_SKIN	other malignant neoplasms of skin	malignant_neoplasm	ENSG00000167996.11	11_61610750_G_A	5376	0.00110737694252627	0.00985991086766774	0.0173443743025719	0.153613517631625	0.818074820255609	0.104428274568039	0.0175876785720659	0.0396970127387139	0.0695945872494894
C3_OTHER_SKIN	other malignant neoplasms of skin	malignant_neoplasm	ENSG00000167996.11	11_61610750_G_A	5376	0.00110737694252627	0.00985991086766774	0.0173443743025719	0.153613517631625	0.818074820255609	0.104428274568039	0.0175876785720659	0.0396970127387139	0.0695945872494894
L91	diagnoses - main icd10: l91 hypertrophic disorders of skin	infections	ENSG00000166024.9	10_99843774_T_C	6505	3.16372792419491e-06	0.111857791743453	2.07597547657094e-06	0.0725833093551936	0.815553659197952	0.593956987450363	0.620428333209546	0.782394430716166	0.652230824359713
L72	diagnoses - main icd10: l72 follicular cysts of skin and subcutaneous tissue	infections	ENSG00000197056.5	1_35624192_A_G	5085	0.000807395707467175	0.0772231407383818	0.00116468535368742	0.110585791856818	0.810218986343646	0.179745983637164	0.619003612324646	0.564184300662156	0.432156601952174
20001_1060	cancer code, self-reported: non-melanoma skin cancer	melanoma	ENSG00000235663.1	6_31644090_C_G	24986	0.00437321777222498	0.0382013577683562	0.0152165954209289	0.13211138874389	0.810097440294599	0.101951378786422	0.795000014799399	0.953198034183354	0.749181572390769
L12_GRANULOMATOUSSKIN	granulomatous disorders of skin and subcutaneous tissue	infections	ENSG00000168280.12	2_150339242_G_A	5326	0.0106350272818072	0.0994438578202559	0.00789944731325601	0.0730555849582383	0.808966082626443	0.172416108610024	0.439521261352024	0.420360833890147	0.571384924245407
L92	diagnoses - main icd10: l92 granulomatous disorders of skin and subcutaneous tissue	infections	ENSG00000168280.12	2_150339242_G_A	5326	0.0106350272818072	0.0994438578202559	0.00789944731325601	0.0730555849582383	0.808966082626443	0.172416108610024	0.439521261352024	0.420360833890147	0.571384924245407
C_OTHER_SKIN	other malignant neoplasms of skin	malignant_neoplasm	ENSG00000163697.12	4_41215837_C_G	7712	0.0135914309401871	0.0841726816284388	0.0131204949783515	0.0804474743881037	0.808667918064919	0.241530055971804	0.223414419853695	0.519992167645438	0.285373038346082
C3_OTHER_SKIN	other malignant neoplasms of skin	malignant_neoplasm	ENSG00000163697.12	4_41215837_C_G	7712	0.0135914309401871	0.0841726816284388	0.0131204949783515	0.0804474743881037	0.808667918064919	0.241530055971804	0.223414419853695	0.519992167645438	0.285373038346082
L12_GRANULOMATOUSSKIN	granulomatous disorders of skin and subcutaneous tissue	infections	ENSG00000100036.11	22_31037205_C_T	6413	3.54660475425306e-09	0.133853615021381	1.55088631773515e-09	0.0577241051706178	0.80842227471051	0.994880411275811	0.357055340628288	0.570500204170269	0.423634786598157
L92	diagnoses - main icd10: l92 granulomatous disorders of skin and subcutaneous tissue	infections	ENSG00000100036.11	22_31037205_C_T	6413	3.54660475425306e-09	0.133853615021381	1.55088631773515e-09	0.0577241051706178	0.80842227471051	0.994880411275811	0.357055340628288	0.570500204170269	0.423634786598157
C3_SKIN	malignant neoplasm of skin	malignant_neoplasm	ENSG00000244219.2	7_99156446_G_T	5111	1.00387452190032e-13	0.100922288883816	9.14664066142241e-14	0.0911457825058512	0.807931928610142	0.0720922957780953	0.593232466490848	0.728036037804911	0.436173365562484
20002_1455	non-cancer illness code, self-reported: chronic skin ulcers	ulcers	ENSG00000175164.9	9_136129115_A_T	8511	1.43475828184449e-60	0.115555101321486	9.70898316001331e-61	0.0773888705597127	0.807056028118809	0.859969030786024	0.128266035375475	0.211165489006551	0.265086378956921
C44	diagnoses - main icd10: c44 other malignant neoplasms of skin	malignant_neoplasm	ENSG00000184144.5	1_205024857_C_T	6625	1.45566743369459e-16	0.128637021401653	7.41669216562081e-17	0.064734522410735	0.806628456187613	0.762757663978841	0.0104442863666709	0.0488363875626793	0.0379033458187419
40001_C439	underlying (primary) cause of death: icd10: c43.9 malignant melanoma of skin, unspecified	melanoma	ENSG00000188064.5	22_46758331_G_A	8572	0.00948276288858102	0.0479376011965674	0.0228444521928357	0.114679033417401	0.805056150304615	0.997236579678737	0.590976556925997	0.173317589459085	0.955321661504871
L12_ATROPHICSKIN	atrophic disorders of skin	infections	ENSG00000162836.7	1_147129014_A_G	4356	8.6294071232892e-13	0.142109010252861	3.28128685644394e-13	0.0532315473169568	0.804659442428992	0.331975629755847	0.131079914677492	0.0955443585956881	0.333923145474089
L90	diagnoses - main icd10: l90 atrophic disorders of skin	unspecified	ENSG00000162836.7	1_147129014_A_G	4356	8.6294071232892e-13	0.142109010252861	3.28128685644394e-13	0.0532315473169568	0.804659442428992	0.331975629755847	0.131079914677492	0.0955443585956881	0.333923145474089
C_OTHER_SKIN	other malignant neoplasms of skin	malignant_neoplasm	ENSG00000182054.5	15_90646939_A_G	7025	4.44317251550483e-17	0.0988696656409258	4.50536778863787e-17	0.0994519591546471	0.801678375204424	0.26801838395356	0.169253357869035	0.266280236701231	0.0374489385846314
C3_OTHER_SKIN	other malignant neoplasms of skin	malignant_neoplasm	ENSG00000182054.5	15_90646939_A_G	7025	4.44317251550483e-17	0.0988696656409258	4.50536778863787e-17	0.0994519591546471	0.801678375204424	0.26801838395356	0.169253357869035	0.266280236701231	0.0374489385846314
D04	diagnoses - main icd10: d04 carcinoma in situ of skin	cancer	ENSG00000178177.10	4_16912848_C_T	7530	0.00630719994941576	0.0882920199359988	0.00714630213667188	0.0992392673521698	0.799015210625744	0.984833771928083	0.278031744991664	0.825508792829765	0.217049561777265
L91	diagnoses - main icd10: l91 hypertrophic disorders of skin	infections	ENSG00000258302.1	12_89876143_T_C	4905	3.74099439463531e-08	0.120161400592562	2.57513161519078e-08	0.0819157594557318	0.797922776790444	0.583080755270287	0.25412917265515	0.414903470044357	0.371091147795484
L12_HYPERTROPHICNAS	other and unspecified hypertrophic disorders of skin	infections	ENSG00000134352.15	5_55312949_C_T	7427	1.64597515300451e-07	0.144248378855602	6.97563582964326e-08	0.0603369883645421	0.795414398425982	0.999993280600032	0.151036138443778	0.542617177125274	0.0319474375271276
C3_SKIN	malignant neoplasm of skin	malignant_neoplasm	ENSG00000143412.5	1_150658287_A_G	4854	0.000768399541719689	0.0239763287350339	0.00566931921405038	0.176105976360986	0.79347997614821	0.967460460196225	0.186229412508216	0.711933177129772	0.195104125967285
C3_SKIN	malignant neoplasm of skin	malignant_neoplasm	ENSG00000137310.7	6_31134087_C_G	18563	2.55921224098095e-08	6.80838025626701e-05	7.80435955520056e-05	0.206829644435762	0.793024202573999	0.121957473734418	0.00139446723839464	0.453782589259014	9.09750627478252e-05
C_MELANOMA_SKIN	malignant melanoma of skin	melanoma	ENSG00000235750.5	1_175156428_G_C	6222	1.58062440506764e-08	0.133604726181218	8.93839565418332e-09	0.0747615400904205	0.791633708983722	0.17675242965435	0.00192112085641206	0.991308898556637	0.000356337638410411
C3_MELANOMA_SKIN	malignant melanoma of skin	melanoma	ENSG00000235750.5	1_175156428_G_C	6222	1.58062440506764e-08	0.133604726181218	8.93839565418332e-09	0.0747615400904205	0.791633708983722	0.17675242965435	0.00192112085641206	0.991308898556637	0.000356337638410411
C_OTHER_SKIN	other malignant neoplasms of skin	malignant_neoplasm	ENSG00000134825.9	11_61600342_A_C	5596	0.00111525491699918	0.0116557847034278	0.0172273665246446	0.179256410096746	0.790745183758182	0.208319833863726	0.230888813398867	0.397985197494697	0.0977672726381675
C3_OTHER_SKIN	other malignant neoplasms of skin	malignant_neoplasm	ENSG00000134825.9	11_61600342_A_C	5596	0.00111525491699918	0.0116557847034278	0.0172273665246446	0.179256410096746	0.790745183758182	0.208319833863726	0.230888813398867	0.397985197494697	0.0977672726381675
L12_HYPERTROPHICNAS	other and unspecified hypertrophic disorders of skin	infections	ENSG00000178075.15	3_114174552_C_T	6475	0.00058956401648828	0.129394884750133	0.000364260731978894	0.0791558277782325	0.790495462723167	0.489961300139709	0.153641376634382	0.702611220946279	0.0481520485408274
L12_ATROPHICSKIN	atrophic disorders of skin	infections	ENSG00000131013.3	6_148839684_G_A	7824	0.0074426712398601	0.115976950148293	0.00524682300914479	0.0809693307768227	0.790364224825879	0.549825398749017	0.774593122678164	0.373575755049752	0.971072191929873
L90	diagnoses - main icd10: l90 atrophic disorders of skin	unspecified	ENSG00000131013.3	6_148839684_G_A	7824	0.0074426712398601	0.115976950148293	0.00524682300914479	0.0809693307768227	0.790364224825879	0.549825398749017	0.774593122678164	0.373575755049752	0.971072191929873
C3_SKIN	malignant neoplasm of skin	malignant_neoplasm	ENSG00000185614.4	3_49889133_CT_C	3290	0.000139421305525653	0.0457960630784353	0.000506244480377877	0.165499324958927	0.788058946176734	0.18743363873362	0.779243301350322	0.431693524029438	0.488850917645866
C_OTHER_SKIN	other malignant neoplasms of skin	malignant_neoplasm	ENSG00000157554.14	21_38900507_C_CTAA	7303	0.00126112554193779	0.1285815268753	0.000818392803867306	0.0826548074454261	0.786684147333468	0.114307191052	0.0949194412159009	0.585739771878775	0.104983821509368
C3_OTHER_SKIN	other malignant neoplasms of skin	malignant_neoplasm	ENSG00000157554.14	21_38900507_C_CTAA	7303	0.00126112554193779	0.1285815268753	0.000818392803867306	0.0826548074454261	0.786684147333468	0.114307191052	0.0949194412159009	0.585739771878775	0.104983821509368
C3_SKIN	malignant neoplasm of skin	malignant_neoplasm	ENSG00000197375.8	5_131664638_T_A	5099	1.78019611575682e-10	0.0798238347411193	3.03960083481502e-10	0.135510764395055	0.784665400381847	0.385283546949371	0.474715896948248	0.297918432111754	0.711802815419889
20001_1060	cancer code, self-reported: non-melanoma skin cancer	melanoma	ENSG00000166716.5	15_85539419_AT_A	6443	0.000884210791559505	0.140086404174944	0.000477546062229188	0.0748744250704649	0.783677413900802	0.448512045092103	0.165781142183617	0.338179559104077	0.191037786607179
C44	diagnoses - main icd10: c44 other malignant neoplasms of skin	malignant_neoplasm	ENSG00000159685.6	3_126691104_G_A	8500	0.000612715605048312	0.102256815247607	0.000684135793676071	0.113393159871873	0.783053173481795	0.978572742387329	0.113862983006817	0.182001054874861	0.217678473775661
L12_HYPERTROPHICNAS	other and unspecified hypertrophic disorders of skin	infections	ENSG00000089048.10	20_13317395_A_AT	6858	0.000395820984618942	0.0505950396868779	0.00130064974421224	0.165470760429843	0.782237729154447	0.999121724280327	0.355594590256642	0.890505441125086	0.300418317236082
20001_1060	cancer code, self-reported: non-melanoma skin cancer	melanoma	ENSG00000174332.3	1_54203608_C_T	6920	0.000919413232881466	0.133661917497737	0.000584462693692444	0.0841870273668636	0.780647179208826	0.136642550483285	0.00125810553791166	0.78018219832609	0.000959872642125205
L72	diagnoses - main icd10: l72 follicular cysts of skin and subcutaneous tissue	infections	ENSG00000020129.11	1_35436425_A_AT	4740	0.000887286411822771	0.0877337845659763	0.00133977786714182	0.131697238910199	0.77834191224486	0.478001068639698	0.425555844647018	0.456911911474724	0.549023956598742
L12_HYPERTROPHICNAS	other and unspecified hypertrophic disorders of skin	infections	ENSG00000108641.10	17_19344862_A_G	4270	0.00296539964141641	0.0899640894527369	0.00422964727275806	0.127543449335864	0.775297414297225	0.211711947485891	0.386590057692468	0.916346704024954	0.298570362595937
C3_SKIN	malignant neoplasm of skin	malignant_neoplasm	ENSG00000259876.1	16_12664929_A_C	10077	0.000703136136611294	0.0580177367056617	0.00200672085533912	0.164805704996209	0.774466701306179	0.151904716669789	0.122123462104177	0.205381374647458	0.215091511658804
C44	diagnoses - main icd10: c44 other malignant neoplasms of skin	malignant_neoplasm	ENSG00000255120.1	11_65742283_A_G	4306	0.00104478722154564	0.00863234832296275	0.0235574550317542	0.193865925765173	0.772899483658564	0.255845075171025	0.863056920901125	0.415121191902436	0.905647569350558
40001_C439	underlying (primary) cause of death: icd10: c43.9 malignant melanoma of skin, unspecified	melanoma	ENSG00000232561.2	7_75079683_A_G	3872	8.14354277964515e-13	0.128842731859959	6.38746377183352e-13	0.100288129910268	0.77086913822832	0.418496040429509	0.645132098809466	0.63709486588107	0.481293966878915
C_MELANOMA_SKIN	malignant melanoma of skin	melanoma	ENSG00000012223.8	3_46508547_T_C	6022	0.000974442129106334	0.167849891394959	0.000362539312876856	0.0616790940094817	0.769134033153577	0.418193133073856	0.718815689899329	0.0809011127396091	0.706978507629666
C3_MELANOMA_SKIN	malignant melanoma of skin	melanoma	ENSG00000012223.8	3_46508547_T_C	6022	0.000974442129106334	0.167849891394959	0.000362539312876856	0.0616790940094817	0.769134033153577	0.418193133073856	0.718815689899329	0.0809011127396091	0.706978507629666
20001_1003	cancer code, self-reported: skin cancer	cancer	ENSG00000132746.10	11_67416638_T_C	5676	4.66777604398758e-07	0.180274369372792	1.33128987129087e-07	0.050646722222138	0.769078308498479	0.999973611720034	0.0135189009480072	0.133564404056377	0.0195051569077616
Q82	diagnoses - main icd10: q82 other congenital malformations of skin	congenital	ENSG00000123815.7	19_41230853_A_G	7014	0.00104141882955695	0.147003234782297	0.000593593483396129	0.0830213508617934	0.768340402042957	0.508769648437929	0.970542408792703	0.75876216656912	0.839949129870415
L12_HYPERTROPHICNAS	other and unspecified hypertrophic disorders of skin	infections	ENSG00000263968.1	16_86494807_C_T	10829	0.036324173663038	0.110966677338937	0.0212441617887739	0.0641314324411075	0.767333554768144	0.980343322743865	0.567748216265112	0.637248790034917	0.658277168341589
L12_ATROPHICSKIN	atrophic disorders of skin	infections	ENSG00000269600.1	19_59074429_C_T	3412	2.42690415126411e-26	0.17666594592502	8.01712513892649e-27	0.0575947441698388	0.765739309905144	0.886329160434684	0.173440828711362	0.00668177917232412	0.552672217910058
L90	diagnoses - main icd10: l90 atrophic disorders of skin	unspecified	ENSG00000269600.1	19_59074429_C_T	3412	2.42690415126411e-26	0.17666594592502	8.01712513892649e-27	0.0575947441698388	0.765739309905144	0.886329160434684	0.173440828711362	0.00668177917232412	0.552672217910058
C_OTHER_SKIN	other malignant neoplasms of skin	malignant_neoplasm	ENSG00000259876.1	16_12664929_A_C	10077	0.000962498662992417	0.0794184669247286	0.00186908250897701	0.153458954318184	0.764290997585118	0.221547458349793	0.122123462104177	0.205381374647458	0.215091511658804
C3_OTHER_SKIN	other malignant neoplasms of skin	malignant_neoplasm	ENSG00000259876.1	16_12664929_A_C	10077	0.000962498662992417	0.0794184669247286	0.00186908250897701	0.153458954318184	0.764290997585118	0.221547458349793	0.122123462104177	0.205381374647458	0.215091511658804
C3_SKIN	malignant neoplasm of skin	malignant_neoplasm	ENSG00000155508.9	5_153783753_C_T	7194	0.00257797771681109	0.180834876674064	0.000808310716591689	0.0559399408581321	0.759838894034401	0.950586118352914	0.964305884604993	0.609120748165694	0.81016812427766
D04	diagnoses - main icd10: d04 carcinoma in situ of skin	cancer	ENSG00000141013.10	16_90122562_A_G	5074	0.000734301407788486	0.0546100312520422	0.0024910081792331	0.184498732977789	0.757665926183147	0.983262191715124	0.211270782785699	0.68587639387141	0.229323201386884
D04	diagnoses - main icd10: d04 carcinoma in situ of skin	cancer	ENSG00000213977.3	17_3394918_T_C	8434	0.000639724034358098	0.140072055390813	0.000481184452235725	0.104604501573529	0.754202534549064	0.980223040657401	0.120646721018938	0.223580532689728	0.191440581834078
C_OTHER_SKIN	other malignant neoplasms of skin	malignant_neoplasm	ENSG00000156521.9	10_71901022_A_G	9139	0.00229495390541778	0.0880537579575158	0.00404490776718464	0.154445563898273	0.751160816471609	0.48793779384179	0.859544759604938	0.760427699900796	0.718502187052905
C3_OTHER_SKIN	other malignant neoplasms of skin	malignant_neoplasm	ENSG00000156521.9	10_71901022_A_G	9139	0.00229495390541778	0.0880537579575158	0.00404490776718464	0.154445563898273	0.751160816471609	0.48793779384179	0.859544759604938	0.760427699900796	0.718502187052905
C_OTHER_SKIN	other malignant neoplasms of skin	malignant_neoplasm	ENSG00000244219.2	7_99101280_G_C	5111	1.37664352357621e-13	0.138397790107665	1.1150596375799e-13	0.111349784393342	0.750252425498745	0.096251992118584	0.593232466490848	0.728036037804911	0.436173365562484
C3_OTHER_SKIN	other malignant neoplasms of skin	malignant_neoplasm	ENSG00000244219.2	7_99101280_G_C	5111	1.37664352357621e-13	0.138397790107665	1.1150596375799e-13	0.111349784393342	0.750252425498745	0.096251992118584	0.593232466490848	0.728036037804911	0.436173365562484
Q82	diagnoses - main icd10: q82 other congenital malformations of skin	congenital	ENSG00000115966.12	2_175575649_A_G	6114	0.00172647845987248	0.147277635770936	0.00117855170816121	0.0997865894600917	0.750030744600938	0.254239963505376	0.615825065692032	0.662904014222667	0.445319448419727
C3_SKIN	malignant neoplasm of skin	malignant_neoplasm	ENSG00000197989.9	1_28647181_T_A	5422	0.00200277137015008	0.0191112631728505	0.0220169205464046	0.209346934545737	0.747522110364858	0.693715941724159	0.491594761069424	0.264756675553166	0.781300372642416
C43	diagnoses - main icd10: c43 malignant melanoma of skin	melanoma	ENSG00000115648.9	2_237848328_A_ATGT	8445	0.0207310266432222	0.136178392500314	0.0127605313298694	0.0830743839404598	0.747255665586135	0.184596305810162	0.000775748637669141	0.817559549889427	0.000228294448383316
C_MELANOMA_SKIN	malignant melanoma of skin	melanoma	ENSG00000262179.2	6_44185523_C_A	7020	4.73574855294785e-13	0.182199474665897	1.89994238081463e-13	0.0723514435867671	0.745449081746674	0.381840474429123	0.0969880800709864	0.131572681207227	0.228369050006413
C3_MELANOMA_SKIN	malignant melanoma of skin	melanoma	ENSG00000262179.2	6_44185523_C_A	7020	4.73574855294785e-13	0.182199474665897	1.89994238081463e-13	0.0723514435867671	0.745449081746674	0.381840474429123	0.0969880800709864	0.131572681207227	0.228369050006413
C_MELANOMA_SKIN	malignant melanoma of skin	melanoma	ENSG00000160685.9	1_154205556_C_G	4190	0.0405634191170798	0.0790757204256957	0.0461572781334088	0.0892356130748097	0.744967969249006	0.164618677617037	0.0652290945974587	0.841236312704196	0.0786738479378966
C3_MELANOMA_SKIN	malignant melanoma of skin	melanoma	ENSG00000160685.9	1_154205556_C_G	4190	0.0405634191170798	0.0790757204256957	0.0461572781334088	0.0892356130748097	0.744967969249006	0.164618677617037	0.0652290945974587	0.841236312704196	0.0786738479378966
L12_GRANULOMATOUSSKIN	granulomatous disorders of skin and subcutaneous tissue	infections	ENSG00000159527.3	1_153275506_A_C	5827	4.52486827819555e-35	0.181530703337648	1.90444164173538e-35	0.0756604385813338	0.742808858081014	0.769123870824295	0.0238988295798204	0.74212723824037	0.0139676207219533
L92	diagnoses - main icd10: l92 granulomatous disorders of skin and subcutaneous tissue	infections	ENSG00000159527.3	1_153275506_A_C	5827	4.52486827819555e-35	0.181530703337648	1.90444164173538e-35	0.0756604385813338	0.742808858081014	0.769123870824295	0.0238988295798204	0.74212723824037	0.0139676207219533
C44	diagnoses - main icd10: c44 other malignant neoplasms of skin	malignant_neoplasm	ENSG00000170465.9	12_52886478_T_C	7242	4.72102147181419e-23	6.99298038529102e-14	1.74152784792746e-10	0.257219827150839	0.742780172674942	0.390766532072861	0.828603735056735	0.459521508826619	0.946759724289531
20001_1003	cancer code, self-reported: skin cancer	cancer	ENSG00000110344.5	11_118668908_G_A	6547	0.0253641903654387	0.1199857069183	0.0200641995164595	0.0941736034068765	0.740412299792925	0.0549329351744623	0.376984390085629	0.785321812612344	0.376610739217223
C_OTHER_SKIN	other malignant neoplasms of skin	malignant_neoplasm	ENSG00000221968.4	11_61552680_G_T	5405	7.07420850505029e-08	0.0159160655395391	1.10130469935256e-06	0.247042449949722	0.737040312463953	0.180408087884075	0.577596602583815	0.0828237084124153	0.890090495266763
C3_OTHER_SKIN	other malignant neoplasms of skin	malignant_neoplasm	ENSG00000221968.4	11_61552680_G_T	5405	7.07420850505029e-08	0.0159160655395391	1.10130469935256e-06	0.247042449949722	0.737040312463953	0.180408087884075	0.577596602583815	0.0828237084124153	0.890090495266763
C3_SKIN	malignant neoplasm of skin	malignant_neoplasm	ENSG00000227218.3	9_130719851_C_T	4713	0.000139403917586763	0.155830440251821	9.77017973443107e-05	0.108478938426301	0.735453515606947	0.219476839863211	0.892129519837992	0.875637664279942	0.930744289796713
40001_C439	underlying (primary) cause of death: icd10: c43.9 malignant melanoma of skin, unspecified	melanoma	ENSG00000272283.1	21_47957332_G_A	4872	6.50795883012201e-07	0.194472217029595	2.44408838074328e-07	0.0723015461476337	0.73322534161805	0.380369800160482	0.51140324988995	0.829188331457356	0.498768767528165
C_OTHER_SKIN	other malignant neoplasms of skin	malignant_neoplasm	ENSG00000108506.7	17_60352362_G_A	4544	0.0367314026095096	0.0787285583742102	0.0484098428626238	0.103026537109743	0.733103659043913	0.931465450501492	0.00178402932345071	0.00921081817776873	0.00527913929259084
C3_OTHER_SKIN	other malignant neoplasms of skin	malignant_neoplasm	ENSG00000108506.7	17_60352362_G_A	4544	0.0367314026095096	0.0787285583742102	0.0484098428626238	0.103026537109743	0.733103659043913	0.931465450501492	0.00178402932345071	0.00921081817776873	0.00527913929259084
C_OTHER_SKIN	other malignant neoplasms of skin	malignant_neoplasm	ENSG00000128973.7	15_68920568_G_A	5227	4.47443569280147e-05	0.0221568531794439	0.000497076772736944	0.245414394490683	0.731886931200209	0.666322763974915	0.481261222705792	0.156644139917478	0.766994302553832
C3_OTHER_SKIN	other malignant neoplasms of skin	malignant_neoplasm	ENSG00000128973.7	15_68920568_G_A	5227	4.47443569280147e-05	0.0221568531794439	0.000497076772736944	0.245414394490683	0.731886931200209	0.666322763974915	0.481261222705792	0.156644139917478	0.766994302553832
C_OTHER_SKIN	other malignant neoplasms of skin	malignant_neoplasm	ENSG00000215915.5	1_1375810_C_G	6005	3.52033146958009e-10	0.180793213527049	1.7204340987985e-10	0.0876245319560123	0.731582253992863	0.921345850646329	0.0509159584766342	0.883643910749756	0.0278714253967517
C3_OTHER_SKIN	other malignant neoplasms of skin	malignant_neoplasm	ENSG00000215915.5	1_1375810_C_G	6005	3.52033146958009e-10	0.180793213527049	1.7204340987985e-10	0.0876245319560123	0.731582253992863	0.921345850646329	0.0509159584766342	0.883643910749756	0.0278714253967517
40001_C439	underlying (primary) cause of death: icd10: c43.9 malignant melanoma of skin, unspecified	melanoma	ENSG00000232573.1	14_99718923_G_A	8412	0.00045109112126059	0.0689039907818818	0.00130248756012133	0.198223341786729	0.731119088750007	0.996671886337121	0.0192916911333647	0.299851380226702	0.0162267129507018
C_OTHER_SKIN	other malignant neoplasms of skin	malignant_neoplasm	ENSG00000168876.4	11_94463093_T_C	6637	0.009087637740584	0.0562271110940482	0.0287529078336484	0.177171480012214	0.728760863319506	0.279317853037345	0.117411987998642	0.611550899365101	0.0761883162561334
C3_OTHER_SKIN	other malignant neoplasms of skin	malignant_neoplasm	ENSG00000168876.4	11_94463093_T_C	6637	0.009087637740584	0.0562271110940482	0.0287529078336484	0.177171480012214	0.728760863319506	0.279317853037345	0.117411987998642	0.611550899365101	0.0761883162561334
20001_1003	cancer code, self-reported: skin cancer	cancer	ENSG00000247287.2	14_61738808_T_C	6156	0.000305410684595189	0.18782159893079	0.000137202398228192	0.0836487049290316	0.728087083057355	0.992201453448785	0.157122840154366	0.574677045435188	0.159584477648345
C43	diagnoses - main icd10: c43 malignant melanoma of skin	melanoma	ENSG00000244239.1	7_8302284_G_A	10057	5.12373403348966e-30	0.184522690547915	2.46190116520754e-30	0.0879336991274745	0.727543610324617	0.999935768471858	0.393239064250448	0.779759057208942	0.408852809950758
C44	diagnoses - main icd10: c44 other malignant neoplasms of skin	malignant_neoplasm	ENSG00000146192.10	6_36988196_T_A	7375	2.98028128277617e-09	0.191798767252479	1.27840285853781e-09	0.0815461470653568	0.726655081423479	0.546151891795053	0.0470115209531687	0.644358582468133	0.0632889062087775
C3_SKIN	malignant neoplasm of skin	malignant_neoplasm	ENSG00000164081.8	3_51209731_C_T	3682	0.00930162119462862	0.202509347720134	0.00280176492617331	0.0602732405399432	0.725114025619121	0.250131612382911	0.874345465561657	0.280679889166305	0.604330716980342
D04	diagnoses - main icd10: d04 carcinoma in situ of skin	cancer	ENSG00000158014.10	1_26479396_G_A	4961	1.97529346745907e-15	0.0688867782304889	5.93961321763516e-15	0.206414556964101	0.724698664805401	0.206423395471002	0.12835324809034	0.117346963595408	0.280164220198573
L12_INFECT_SKIN_OTHER	other local infections of skin and subcutaneous tissue	infections	ENSG00000225766.4	14_24505614_A_G	6950	2.33162282679956e-23	0.212087020370928	7.1495846471847e-24	0.064309818509078	0.723603161119996	0.999675901058048	0.0183736353813142	0.117994038910376	0.0397493692537547
C_OTHER_SKIN	other malignant neoplasms of skin	malignant_neoplasm	ENSG00000259291.1	15_90647856_G_T	6996	0.00863971220363696	0.129794005936547	0.00875607707792076	0.130820160138797	0.721990044643098	0.0827571097237031	0.482913223377499	0.222895181212135	0.798589893539231
C3_OTHER_SKIN	other malignant neoplasms of skin	malignant_neoplasm	ENSG00000259291.1	15_90647856_G_T	6996	0.00863971220363696	0.129794005936547	0.00875607707792076	0.130820160138797	0.721990044643098	0.0827571097237031	0.482913223377499	0.222895181212135	0.798589893539231
L12_NONIONRADISKINNAS	other and unspecified skin changes due to chronic exposure to nonionizing radiation	unspecified	ENSG00000100490.5	14_50860957_A_G	6306	7.55642300779781e-11	0.206398299093554	2.68061769166016e-11	0.0724980546126561	0.721103646191421	0.248902709215021	0.617239037752786	0.958435722085192	0.584109173145761
C3_SKIN	malignant neoplasm of skin	malignant_neoplasm	ENSG00000221968.4	11_61552680_G_T	5405	3.42417307494974e-08	0.00770395204505464	1.20872149505277e-06	0.27122582827087	0.72106897672085	0.141710320118638	0.577596602583815	0.0828237084124153	0.890090495266763
C_OTHER_SKIN	other malignant neoplasms of skin	malignant_neoplasm	ENSG00000149476.10	11_61565908_T_C	6143	0.00318639871383312	0.0143041534778929	0.0481685147507107	0.215515830279524	0.71882510277804	0.212141638732384	0.198400714474162	0.323305928004829	0.284432327665358
C3_OTHER_SKIN	other malignant neoplasms of skin	malignant_neoplasm	ENSG00000149476.10	11_61565908_T_C	6143	0.00318639871383312	0.0143041534778929	0.0481685147507107	0.215515830279524	0.71882510277804	0.212141638732384	0.198400714474162	0.323305928004829	0.284432327665358
C3_SKIN	malignant neoplasm of skin	malignant_neoplasm	ENSG00000091656.11	8_77457531_C_T	6785	3.738982878789e-17	1.01194537465884e-16	0.0760979189038933	0.205238248922933	0.718663832173171	0.0993297118746289	0.829462140616089	0.794293847219987	0.661606047541536
C44	diagnoses - main icd10: c44 other malignant neoplasms of skin	malignant_neoplasm	ENSG00000269293.2	6_27204247_G_C	7833	0.00951938589553075	0.104818360458896	0.0142503126948194	0.156195579049684	0.71521636190107	0.101499302948536	NA	NA	NA
20001_1003	cancer code, self-reported: skin cancer	cancer	ENSG00000100342.16	22_37011559_C_T	7761	0.0118077619340728	0.134736931290857	0.011204245325439	0.127135160977431	0.7151159004722	0.476628003546104	0.776463352843159	0.603844227805341	0.900794334024597
40001_C439	underlying (primary) cause of death: icd10: c43.9 malignant melanoma of skin, unspecified	melanoma	ENSG00000104976.7	19_7783054_C_T	8325	0.00292460725333544	0.198278997524443	0.00123665264484657	0.083126652384269	0.714433090193106	0.989905543968273	0.107970583591505	0.654278536653715	0.0997252250889735
C3_SKIN	malignant neoplasm of skin	malignant_neoplasm	ENSG00000134825.9	11_61600342_A_C	5596	0.000695797674655868	0.00727194094311308	0.0244526390375513	0.254847401797263	0.712732220547417	0.203858310840265	0.230888813398867	0.397985197494697	0.0977672726381675
20001_1060	cancer code, self-reported: non-melanoma skin cancer	melanoma	ENSG00000156136.5	4_72066524_T_TA	7241	0.00747037672128439	0.166052318666926	0.00494613363722896	0.109230877881345	0.712300293093215	0.851990806471264	0.814486036678005	0.41710148586728	0.62544799902957
L12_GRANULOMATOUSSKIN	granulomatous disorders of skin and subcutaneous tissue	infections	ENSG00000153914.11	5_65885692_G_A	6539	0.0231023652105146	0.138976458136729	0.0183553777216217	0.109710240404278	0.709855558526857	0.605268975695189	0.505371046695374	0.998160697254308	0.464168410765116
L92	diagnoses - main icd10: l92 granulomatous disorders of skin and subcutaneous tissue	infections	ENSG00000153914.11	5_65885692_G_A	6539	0.0231023652105146	0.138976458136729	0.0183553777216217	0.109710240404278	0.709855558526857	0.605268975695189	0.505371046695374	0.998160697254308	0.464168410765116
C_MELANOMA_SKIN	malignant melanoma of skin	melanoma	ENSG00000168356.7	3_38985266_AG_A	6588	2.10382375414658e-12	0.161143592659672	1.71410739900216e-12	0.130584772250038	0.708271635086473	0.0419058965351402	0.126888369781858	0.810275560540019	0.102780285750995
C3_MELANOMA_SKIN	malignant melanoma of skin	melanoma	ENSG00000168356.7	3_38985266_AG_A	6588	2.10382375414658e-12	0.161143592659672	1.71410739900216e-12	0.130584772250038	0.708271635086473	0.0419058965351402	0.126888369781858	0.810275560540019	0.102780285750995
C3_SKIN	malignant neoplasm of skin	malignant_neoplasm	ENSG00000229807.5	X_73647648_A_G	3322	2.21756970932706e-05	0.177058733209443	1.45050057574858e-05	0.115105378335851	0.707799207751855	0.997957496161207	0.218448724560848	0.324058248178723	0.0557662917151987
C_OTHER_SKIN	other malignant neoplasms of skin	malignant_neoplasm	ENSG00000229807.5	X_73647648_A_G	3322	2.30394576431427e-05	0.183955307784456	1.38080961376796e-05	0.10954233523351	0.706465509428252	0.998476755297467	0.218448724560848	0.324058248178723	0.0557662917151987
C3_OTHER_SKIN	other malignant neoplasms of skin	malignant_neoplasm	ENSG00000229807.5	X_73647648_A_G	3322	2.30394576431427e-05	0.183955307784456	1.38080961376796e-05	0.10954233523351	0.706465509428252	0.998476755297467	0.218448724560848	0.324058248178723	0.0557662917151987
C3_SKIN	malignant neoplasm of skin	malignant_neoplasm	ENSG00000160685.9	1_154994978_G_T	4190	0.000387178389673031	0.000754778831840736	0.0997278039864174	0.19370737858379	0.705422860208279	0.638658392140205	0.0652290945974587	0.841236312704196	0.0786738479378966
Q82	diagnoses - main icd10: q82 other congenital malformations of skin	congenital	ENSG00000176171.7	10_133829719_A_G	9539	1.41745907819151e-06	0.199257252089741	6.85332642322459e-07	0.0956345351379373	0.705106109980601	0.997545951659238	0.294459904351566	0.37563247208952	0.100810259311458
L12_HYPERTROPHICNAS	other and unspecified hypertrophic disorders of skin	infections	ENSG00000105568.13	19_53083492_A_G	10284	0.00651543553918724	0.177641392303716	0.00396136864527957	0.107300944995175	0.704580858516643	0.479965584584052	0.709558537324806	0.429631589559775	0.930022399078671
C_MELANOMA_SKIN	malignant melanoma of skin	melanoma	ENSG00000250420.4	5_178269256_T_C	9061	5.84853709688485e-06	0.183261291031045	3.60882201943122e-06	0.112376469212301	0.704352782397538	0.128769389359782	0.302515036898105	0.406814630230911	0.130605851524337
C3_MELANOMA_SKIN	malignant melanoma of skin	melanoma	ENSG00000250420.4	5_178269256_T_C	9061	5.84853709688485e-06	0.183261291031045	3.60882201943122e-06	0.112376469212301	0.704352782397538	0.128769389359782	0.302515036898105	0.406814630230911	0.130605851524337
C_MELANOMA_SKIN	malignant melanoma of skin	melanoma	ENSG00000160307.5	21_48004284_G_A	4689	3.22015222656766e-10	0.225116788757574	1.01916778317573e-10	0.0705443980204443	0.704338812798048	0.207947892689816	0.976756953905184	0.264994481742311	0.609739423670063
C3_MELANOMA_SKIN	malignant melanoma of skin	melanoma	ENSG00000160307.5	21_48004284_G_A	4689	3.22015222656766e-10	0.225116788757574	1.01916778317573e-10	0.0705443980204443	0.704338812798048	0.207947892689816	0.976756953905184	0.264994481742311	0.609739423670063
C44	diagnoses - main icd10: c44 other malignant neoplasms of skin	malignant_neoplasm	ENSG00000173898.7	11_65764538_T_C	4185	0.000128860906964476	0.0124116568894154	0.00291898949933414	0.280447864027421	0.704092628676865	0.104499110003666	0.0328418263532145	0.164798455936443	0.0624763294005798
C_OTHER_SKIN	other malignant neoplasms of skin	malignant_neoplasm	ENSG00000126903.11	X_154059677_A_G	2622	0.0164416020552	0.0551817042993814	0.0519152131609809	0.173536174489183	0.702925305995254	0.945331885374819	0.848580178350413	0.694228827893898	0.945594749342566
C3_OTHER_SKIN	other malignant neoplasms of skin	malignant_neoplasm	ENSG00000126903.11	X_154059677_A_G	2622	0.0164416020552	0.0551817042993814	0.0519152131609809	0.173536174489183	0.702925305995254	0.945331885374819	0.848580178350413	0.694228827893898	0.945594749342566
20002_1455	non-cancer illness code, self-reported: chronic skin ulcers	ulcers	ENSG00000258890.2	17_62527705_G_A	4785	6.09550880886608e-06	0.0339680235136378	4.75106075859058e-05	0.264057180343531	0.701921190026436	0.117616416529887	0.755428574819499	0.956941194270651	0.751827414180302
C44	diagnoses - main icd10: c44 other malignant neoplasms of skin	malignant_neoplasm	ENSG00000175376.4	11_65750565_A_AT	4139	1.35030258005168e-11	0.0126178350457158	3.0772863982732e-10	0.286854963957089	0.700527200675962	0.102539872754154	0.418058607107962	0.316724304358608	0.605260456507217
C44	diagnoses - main icd10: c44 other malignant neoplasms of skin	malignant_neoplasm	ENSG00000173338.8	11_65749645_C_T	4406	0.00215007440637504	0.0108116784733592	0.048177579029028	0.241564316801389	0.697296351289849	0.141604175304303	NA	NA	NA
L12_SKINSUBCUTISNAS	other and unspecified disorders of skin and subcutaneous tissue	infections	ENSG00000170448.7	4_47995983_T_A	5768	0.000958767381192071	0.216032862418792	0.000387440373137268	0.0866034197333615	0.696017510093517	0.854220139128395	0.158513153138896	0.583664046191789	0.0577241867019634
L12_GRANULOMATOUSSKIN	granulomatous disorders of skin and subcutaneous tissue	infections	ENSG00000186470.9	6_26362643_T_C	7882	3.26280406623144e-34	0.146655777713272	3.54597421962883e-34	0.158688990360844	0.694655231925889	0.0438489214620136	0.449606268607454	0.194430165058955	0.718693368569424
L92	diagnoses - main icd10: l92 granulomatous disorders of skin and subcutaneous tissue	infections	ENSG00000186470.9	6_26362643_T_C	7882	3.26280406623144e-34	0.146655777713272	3.54597421962883e-34	0.158688990360844	0.694655231925889	0.0438489214620136	0.449606268607454	0.194430165058955	0.718693368569424
C_OTHER_SKIN	other malignant neoplasms of skin	malignant_neoplasm	ENSG00000228492.2	X_73510497_T_TA	3169	0.025392258410919	0.168179388064231	0.0148400607327552	0.0975955052350994	0.693992787556995	0.817233571010104	0.243534497342477	0.123563729034974	0.462922655711277
C3_OTHER_SKIN	other malignant neoplasms of skin	malignant_neoplasm	ENSG00000228492.2	X_73510497_T_TA	3169	0.025392258410919	0.168179388064231	0.0148400607327552	0.0975955052350994	0.693992787556995	0.817233571010104	0.243534497342477	0.123563729034974	0.462922655711277
L12_ATROPHICSKIN	atrophic disorders of skin	infections	ENSG00000141837.14	19_13314632_T_C	6141	0.0463090856084312	0.166224542594868	0.0205869519462855	0.0732023332909544	0.693677086559461	0.809655381422	0.0538739582064411	0.0360429219414858	0.201983381921314
L90	diagnoses - main icd10: l90 atrophic disorders of skin	unspecified	ENSG00000141837.14	19_13314632_T_C	6141	0.0463090856084312	0.166224542594868	0.0205869519462855	0.0732023332909544	0.693677086559461	0.809655381422	0.0538739582064411	0.0360429219414858	0.201983381921314
L12_INFECT_SKIN_OTHER	other local infections of skin and subcutaneous tissue	infections	ENSG00000105559.7	19_48682067_G_A	8274	0.000482705308690293	0.198495134183301	0.000264553206446843	0.108095294369726	0.692662312931836	0.145906159650489	0.790350610530118	0.306083790892347	0.894579546524445
C44	diagnoses - main icd10: c44 other malignant neoplasms of skin	malignant_neoplasm	ENSG00000091656.11	8_77457531_C_T	6785	4.69522809185952e-06	1.27075049674054e-05	0.0831642440952058	0.224389297385282	0.692429055786454	0.0850839689206082	0.829462140616089	0.794293847219987	0.661606047541536
L72	diagnoses - main icd10: l72 follicular cysts of skin and subcutaneous tissue	infections	ENSG00000136122.11	13_73381915_C_T	7590	0.0132338523017839	0.188185138589029	0.00703438890686129	0.0993366721294748	0.692209948072851	0.510442072437501	0.897837907538453	0.446237041594693	0.592053438819188
C43	diagnoses - main icd10: c43 malignant melanoma of skin	melanoma	ENSG00000102935.7	16_50338723_C_T	6144	0.0312478224022753	0.18251695472224	0.0140992611345292	0.0816625998532409	0.690473361887714	0.389652311845695	0.847039851819521	0.529691713977624	0.998627726294154
20002_1455	non-cancer illness code, self-reported: chronic skin ulcers	ulcers	ENSG00000134108.8	3_5820024_G_A	9530	0.0019168069725501	0.0512403899517679	0.00929312031914273	0.247735361421876	0.689814321334664	0.0757671587548937	0.00118372317989251	0.0143695184248212	0.000713116345737471
20002_1455	non-cancer illness code, self-reported: chronic skin ulcers	ulcers	ENSG00000231628.1	6_105728869_A_G	5954	2.69556285722897e-06	0.229898136545469	9.51199615209695e-07	0.0804358875473945	0.689662329144665	0.999999351837268	0.276038363110429	0.823070635415365	0.212547108519118
C3_SKIN	malignant neoplasm of skin	malignant_neoplasm	ENSG00000177380.9	19_49991800_G_A	7685	1.46552012194537e-07	0.167740676358239	1.25585502410172e-07	0.143053598208165	0.689205453296082	0.399504186590613	0.114883680883074	0.897789066782986	0.0676880079928012
Q82	diagnoses - main icd10: q82 other congenital malformations of skin	congenital	ENSG00000168077.9	8_27110324_A_G	8246	0.000490754462209337	0.130618729038659	0.00067705305324126	0.179515081952946	0.688698381492944	0.465172016366429	0.124133394526685	0.978293060539488	0.0847547084129397
L12_SKINSUBCUTISNAS	other and unspecified disorders of skin and subcutaneous tissue	infections	ENSG00000224961.1	20_10734895_T_C	7554	0.020244513928544	0.161743164209398	0.0145480872935793	0.115543749999766	0.687920484568712	0.198007015294682	0.0479458561909143	0.78042658429327	0.0221751659412582
C_OTHER_SKIN	other malignant neoplasms of skin	malignant_neoplasm	ENSG00000103811.11	15_79229199_A_G	7925	0.0162585183434483	0.203374566244281	0.00696638330485361	0.0864541542432097	0.686946377864207	0.701062289177881	0.0984273513058204	0.175496637757306	0.181163320420994
C3_OTHER_SKIN	other malignant neoplasms of skin	malignant_neoplasm	ENSG00000103811.11	15_79229199_A_G	7925	0.0162585183434483	0.203374566244281	0.00696638330485361	0.0864541542432097	0.686946377864207	0.701062289177881	0.0984273513058204	0.175496637757306	0.181163320420994
C44	diagnoses - main icd10: c44 other malignant neoplasms of skin	malignant_neoplasm	ENSG00000166963.8	15_42832534_C_T	3192	0.00320090504547334	0.201737196456469	0.00170285140632616	0.10663556937818	0.686723477713551	0.126826196520813	0.648016876318304	0.235652117295642	0.963772512981645
C3_SKIN	malignant neoplasm of skin	malignant_neoplasm	ENSG00000156521.9	10_71901022_A_G	9139	0.00380942288266951	0.146161541491763	0.00418525892746601	0.159895829193478	0.685947947504625	0.443655941922398	0.859544759604938	0.760427699900796	0.718502187052905
D04	diagnoses - main icd10: d04 carcinoma in situ of skin	cancer	ENSG00000065060.12	6_34725655_G_GTCA	7515	3.26574761782579e-11	0.045518041370253	1.95031329304174e-10	0.27115164147655	0.683330316925507	0.10600547715222	0.775881707884111	0.430540008221959	0.990868005792931
20002_1455	non-cancer illness code, self-reported: chronic skin ulcers	ulcers	ENSG00000088766.7	20_6202289_C_T	8068	0.0109559905360493	0.184561313810438	0.00687947283782687	0.11520712946756	0.682396093348126	0.319460475471467	0.726305263141323	0.260530016521246	0.33667292418788
20002_1455	non-cancer illness code, self-reported: chronic skin ulcers	ulcers	ENSG00000072756.12	3_3189279_A_G	10206	0.00029966352207662	0.127064540945468	0.000453625383318118	0.191667558631081	0.680514611518055	0.41911071339667	0.270243198406296	0.161362412691308	0.54354123743387
L72	diagnoses - main icd10: l72 follicular cysts of skin and subcutaneous tissue	infections	ENSG00000006453.9	7_97933911_G_C	7403	2.52713420430011e-07	0.0959267417793946	5.9232101474639e-07	0.224157471752963	0.679914941433208	0.0364191852911356	0.309302830899212	0.916409748597889	0.262740854385917
C3_SKIN	malignant neoplasm of skin	malignant_neoplasm	ENSG00000243477.1	3_50224225_A_G	3778	0.00713028392865105	0.0632820085337143	0.0253595291428673	0.224388608712083	0.679839569682684	0.43924002839398	0.796493188292466	0.60145732462811	0.927589530915444
L72	diagnoses - main icd10: l72 follicular cysts of skin and subcutaneous tissue	infections	ENSG00000131459.8	5_179795131_C_T	8787	0.0200106828842528	0.187083274294695	0.0112929171312441	0.104902690601464	0.676710435088343	0.991233833818069	0.677106830430954	0.320491312073224	0.311024268272092
20002_1455	non-cancer illness code, self-reported: chronic skin ulcers	ulcers	ENSG00000271605.1	17_62476429_G_A	4692	9.74700366361029e-08	0.037264366834203	7.53165037575222e-07	0.28727167650245	0.675463106028272	0.163479738157367	0.349231943492796	0.54412202145509	0.470470260138315
C44	diagnoses - main icd10: c44 other malignant neoplasms of skin	malignant_neoplasm	ENSG00000167995.11	11_61564299_G_T	5379	0.00120092719158525	0.0899695432505708	0.00309828185589534	0.231438866009264	0.674292381692685	0.233209052105455	0.329306312382003	0.113215295326439	0.673629189577201
40001_C439	underlying (primary) cause of death: icd10: c43.9 malignant melanoma of skin, unspecified	melanoma	ENSG00000101972.14	X_122596698_A_G	3798	0.0369695643566323	0.21855131445813	0.01098119236041	0.0642477718975843	0.669250156927243	0.875664909039915	0.849926757857459	0.900382239710028	0.841037293556763
L72	diagnoses - main icd10: l72 follicular cysts of skin and subcutaneous tissue	infections	ENSG00000136147.12	13_50855023_C_T	6202	0.0174807050992216	0.149123431965746	0.0173108891770529	0.147005696414386	0.669079277343593	0.701811684869348	0.317941177405234	0.239120418017733	0.469636173274369
20001_1060	cancer code, self-reported: non-melanoma skin cancer	melanoma	ENSG00000236806.1	1_146668182_T_A	4197	9.16031422853997e-16	0.211422746447171	5.22826732309806e-16	0.120001371570854	0.668575881981977	0.217541696577299	0.280527504943652	0.391251938080607	0.385953276266111
L12_HYPERTROPHICNAS	other and unspecified hypertrophic disorders of skin	infections	ENSG00000089847.8	19_4186395_T_G	8109	6.48259574112426e-07	0.234695489066859	2.73567987386364e-07	0.098375454201811	0.666928134903768	0.120564802858384	0.771078645500502	0.806795399978077	0.823893485845532
C_OTHER_SKIN	other malignant neoplasms of skin	malignant_neoplasm	ENSG00000223522.1	2_28532309_A_G	5717	0.000216591058149876	0.212038618580813	0.000124091918085084	0.120816876587504	0.666803821855447	0.406378955313864	0.330979642828498	0.901157039434526	0.264139399988572
C3_OTHER_SKIN	other malignant neoplasms of skin	malignant_neoplasm	ENSG00000223522.1	2_28532309_A_G	5717	0.000216591058149876	0.212038618580813	0.000124091918085084	0.120816876587504	0.666803821855447	0.406378955313864	0.330979642828498	0.901157039434526	0.264139399988572
L91	diagnoses - main icd10: l91 hypertrophic disorders of skin	infections	ENSG00000259205.2	15_101094127_T_C	9741	5.46160889630418e-74	0.189958746928459	4.16070961400522e-74	0.144046524900328	0.665994728171216	0.712469118131164	0.032034593850997	0.640646358724492	0.0188802494622202
L91	diagnoses - main icd10: l91 hypertrophic disorders of skin	infections	ENSG00000089048.10	20_13317395_A_AT	6858	0.00147492758809058	0.188529721147945	0.00112657111720099	0.14333620710164	0.665532573045123	0.997305289688769	0.355594590256642	0.890505441125086	0.300418317236082
L72	diagnoses - main icd10: l72 follicular cysts of skin and subcutaneous tissue	infections	ENSG00000258810.1	14_21250880_C_T	8530	0.00164494599786805	0.147454440100588	0.00206407733736114	0.184361275431817	0.664475261132366	0.291417357740686	0.949728419490881	0.446842051165408	0.676956291842044
L12_HYPERTROPHICNAS	other and unspecified hypertrophic disorders of skin	infections	ENSG00000232653.4	15_32907384_A_G	6643	4.43368972881287e-68	0.243440213925618	1.74359952862293e-68	0.0950741811220504	0.661485604952328	0.9851980138198	0.590556612325937	0.102041400574769	0.897368729592569
L72	diagnoses - main icd10: l72 follicular cysts of skin and subcutaneous tissue	infections	ENSG00000088451.6	13_95731496_G_C	7959	0.000521887662428701	0.212753033293754	0.000310120735214843	0.125763350824765	0.660651607483838	0.371102178795305	0.910477481579373	0.750448155397373	0.797522811969777
C_OTHER_SKIN	other malignant neoplasms of skin	malignant_neoplasm	ENSG00000177380.9	19_49991800_G_A	7685	1.52591693233819e-07	0.17465358166296	1.4466599563042e-07	0.164921552708562	0.660424568370789	0.36398601223167	0.114883680883074	0.897789066782986	0.0676880079928012
C3_OTHER_SKIN	other malignant neoplasms of skin	malignant_neoplasm	ENSG00000177380.9	19_49991800_G_A	7685	1.52591693233819e-07	0.17465358166296	1.4466599563042e-07	0.164921552708562	0.660424568370789	0.36398601223167	0.114883680883074	0.897789066782986	0.0676880079928012
L12_HYPERTROPHICNAS	other and unspecified hypertrophic disorders of skin	infections	ENSG00000161912.13	6_41113528_T_G	7737	5.4629099894591e-16	0.184961391678106	4.59730294682961e-16	0.154993911281036	0.660044697040855	0.0413749174809215	0.132510495740417	0.894118692068021	0.0843865403394179
D04	diagnoses - main icd10: d04 carcinoma in situ of skin	cancer	ENSG00000130150.7	X_14912029_C_T	3899	6.3894812214142e-77	0.167582421581702	6.60694003229934e-77	0.172626109450032	0.659791468968278	0.999999999991616	0.214462811064055	0.211446394189864	0.375462415515717
Q82	diagnoses - main icd10: q82 other congenital malformations of skin	congenital	ENSG00000162913.9	1_228463119_C_G	6813	0.0248303584425279	0.222197661167865	0.00952757934664143	0.0845999266510826	0.658844474391883	0.990638318786281	0.262647437263754	0.322964708307964	0.355983413065786
C_MELANOMA_SKIN	malignant melanoma of skin	melanoma	ENSG00000203872.6	6_88052487_C_G	7281	5.77251715927551e-08	0.100212530681471	1.39262179420576e-07	0.241104399728688	0.658682872602491	0.10067631747372	0.707284360976192	0.897763508708442	0.626679340405471
C3_MELANOMA_SKIN	malignant melanoma of skin	melanoma	ENSG00000203872.6	6_88052487_C_G	7281	5.77251715927551e-08	0.100212530681471	1.39262179420576e-07	0.241104399728688	0.658682872602491	0.10067631747372	0.707284360976192	0.897763508708442	0.626679340405471
L12_GRANULOMATOUSSKIN	granulomatous disorders of skin and subcutaneous tissue	infections	ENSG00000103089.4	16_74829765_G_C	7583	0.00306594434706232	0.0643801238250422	0.0125100170555312	0.262033139460402	0.658010775311963	0.142950942983461	0.187103849795089	0.0378249796122534	0.563009780541651
L92	diagnoses - main icd10: l92 granulomatous disorders of skin and subcutaneous tissue	infections	ENSG00000103089.4	16_74829765_G_C	7583	0.00306594434706232	0.0643801238250422	0.0125100170555312	0.262033139460402	0.658010775311963	0.142950942983461	0.187103849795089	0.0378249796122534	0.563009780541651
L91	diagnoses - main icd10: l91 hypertrophic disorders of skin	infections	ENSG00000150782.7	11_112007619_C_G	5804	0.000102582844175016	0.248342041983971	3.90767992495838e-05	0.093943158570099	0.657573139802504	0.514837099319138	0.454215420085378	0.464178253219935	0.566069493405483
L12_HYPERTROPHICNAS	other and unspecified hypertrophic disorders of skin	infections	ENSG00000270184.1	16_86494807_C_T	11060	0.087198294072582	0.128336156823853	0.0519071755300926	0.0757387967590773	0.656819576814395	0.967419810362205	0.75661132279738	0.872790177274411	0.674282014473397
C_OTHER_SKIN	other malignant neoplasms of skin	malignant_neoplasm	ENSG00000091656.11	8_77483430_G_A	6785	7.62659067834499e-20	2.06411567304825e-19	0.0928316822078261	0.250589801789528	0.656578516002648	0.0848867258807517	0.829462140616089	0.794293847219987	0.661606047541536
C3_OTHER_SKIN	other malignant neoplasms of skin	malignant_neoplasm	ENSG00000091656.11	8_77483430_G_A	6785	7.62659067834499e-20	2.06411567304825e-19	0.0928316822078261	0.250589801789528	0.656578516002648	0.0848867258807517	0.829462140616089	0.794293847219987	0.661606047541536
C3_SKIN	malignant neoplasm of skin	malignant_neoplasm	ENSG00000240875.1	3_156542637_G_C	6655	8.10451873183762e-38	0.225591282879638	4.28065395502581e-38	0.118497149734643	0.655911567385712	0.171223437697864	0.87382957297097	0.116828223451171	0.39695000149334
20001_1060	cancer code, self-reported: non-melanoma skin cancer	melanoma	ENSG00000130731.11	16_686337_G_A	7225	2.11091964450853e-13	0.256534435045604	7.27865242594204e-14	0.0877998561695523	0.65566570878456	0.999999676506316	0.742072503467369	0.0731525315717555	0.756621128400873
40001_C439	underlying (primary) cause of death: icd10: c43.9 malignant melanoma of skin, unspecified	melanoma	ENSG00000163832.11	3_46943642_A_G	3852	0.0326133707686988	0.199442442016564	0.0160384719623005	0.0974265206831083	0.654479194569328	0.37399939530705	0.524387034824367	0.46726305337877	0.584177075380379
Q82	diagnoses - main icd10: q82 other congenital malformations of skin	congenital	ENSG00000235271.1	22_27302784_G_GT	8562	1.88947204934455e-18	0.242240910689021	8.11012689888533e-19	0.103321936907801	0.654437152403177	0.952186128771947	0.597049810123969	0.817893188949073	0.616100344005744
L12_NONIONRADISKINNAS	other and unspecified skin changes due to chronic exposure to nonionizing radiation	unspecified	ENSG00000148358.15	9_133450524_G_A	7625	0.00970759324849907	0.0076262558090516	0.185084571481513	0.144749045387104	0.652832534073833	0.962831850088694	0.832529412884293	0.385538592388097	0.934267936300891
L72	diagnoses - main icd10: l72 follicular cysts of skin and subcutaneous tissue	infections	ENSG00000172828.8	16_67248831_G_A	4666	0.0289750294117601	0.0790596347974184	0.0644126679846808	0.175100328955285	0.652452338850856	0.141531494969024	0.801882187243398	0.360281767297226	0.564088828506823
20001_1060	cancer code, self-reported: non-melanoma skin cancer	melanoma	ENSG00000213066.7	6_167467349_G_T	8608	0.00719627756012635	0.125780121738995	0.0116938501731845	0.20373934450323	0.651590406024464	0.0352344407238459	NA	NA	NA
40001_C439	underlying (primary) cause of death: icd10: c43.9 malignant melanoma of skin, unspecified	melanoma	ENSG00000227220.1	6_131612498_C_T	7436	0.0858123580420063	0.0423622783735398	0.149623376025997	0.0732143491936027	0.648987638364854	0.919244102330568	0.843670064276804	0.502536339415733	0.978043445990581
20001_1060	cancer code, self-reported: non-melanoma skin cancer	melanoma	ENSG00000198075.5	2_108916044_A_G	6405	0.0303001453586235	0.221393651619225	0.0121517175106819	0.0881407719933951	0.648013713518074	0.256627957062101	0.709747420296784	0.412179061323044	0.993978148037192
L91	diagnoses - main icd10: l91 hypertrophic disorders of skin	infections	ENSG00000105568.13	19_53083492_A_G	10284	0.00792725312497361	0.216134174575835	0.00462247547762158	0.125384473373379	0.645931623448191	0.383767834832133	0.709558537324806	0.429631589559775	0.930022399078671
L12_NONIONRADISKINNAS	other and unspecified skin changes due to chronic exposure to nonionizing radiation	unspecified	ENSG00000166394.10	11_7663887_G_A	9578	2.66124826351348e-19	0.247525641555198	1.16475421149478e-19	0.107690292148551	0.644784066296253	0.427915797927346	0.0560142901988478	0.678980142348188	0.0488236551273226
L91	diagnoses - main icd10: l91 hypertrophic disorders of skin	infections	ENSG00000251819.1	15_101114640_T_C	9739	2.06178782741912e-39	0.20227570689035	1.57032287685046e-39	0.153415272541042	0.644309020568603	0.549598288547922	0.716924591750017	0.0465105054639626	0.176340640296801
C_OTHER_SKIN	other malignant neoplasms of skin	malignant_neoplasm	ENSG00000239713.3	22_39472177_C_A	5942	3.32486916234847e-08	0.234366880189654	1.7413194489857e-08	0.122100427118506	0.643532642029955	0.377460378704796	0.203939508112573	0.558833205938868	0.0786778134265528
C3_OTHER_SKIN	other malignant neoplasms of skin	malignant_neoplasm	ENSG00000239713.3	22_39472177_C_A	5942	3.32486916234847e-08	0.234366880189654	1.7413194489857e-08	0.122100427118506	0.643532642029955	0.377460378704796	0.203939508112573	0.558833205938868	0.0786778134265528
L72	diagnoses - main icd10: l72 follicular cysts of skin and subcutaneous tissue	infections	ENSG00000103932.7	15_41801989_G_A	5993	1.58123446577841e-05	0.157262580377417	2.01002589766039e-05	0.199264841412495	0.643436665606453	0.809846940570087	0.461277673227429	0.137574167797275	0.139154615405761
C_MELANOMA_SKIN	malignant melanoma of skin	melanoma	ENSG00000134202.6	1_110283785_C_T	6158	1.01921828740546e-71	0.221233926921816	6.30463784613814e-72	0.13620739837146	0.642558674706712	0.869717143089773	0.321674194729015	0.478617794632457	0.422048965072738
C3_MELANOMA_SKIN	malignant melanoma of skin	melanoma	ENSG00000134202.6	1_110283785_C_T	6158	1.01921828740546e-71	0.221233926921816	6.30463784613814e-72	0.13620739837146	0.642558674706712	0.869717143089773	0.321674194729015	0.478617794632457	0.422048965072738
L12_INFECT_SKIN_OTHER	other local infections of skin and subcutaneous tissue	infections	ENSG00000186912.5	X_69651378_A_G	4639	0.00214578120528028	0.272987836130249	0.000651733566530127	0.0822720728987711	0.641942576199169	0.898979324037893	0.727039134506797	0.206575069345236	0.312612579889966
L72	diagnoses - main icd10: l72 follicular cysts of skin and subcutaneous tissue	infections	ENSG00000184343.6	X_153050160_A_C	3127	0.00417126029309745	0.298291905290442	0.000786302719943743	0.0555883032055417	0.641162228490975	0.436161340450353	0.614814388246518	0.679920215612664	0.685412940469001
C3_SKIN	malignant neoplasm of skin	malignant_neoplasm	ENSG00000174912.6	3_156542637_G_C	6576	1.13945875318851e-16	0.236366013110531	5.98441574549404e-17	0.12349884633641	0.640135140553061	0.260421919691667	0.88281143800514	0.491537251799861	0.647369836135872
20001_1060	cancer code, self-reported: non-melanoma skin cancer	melanoma	ENSG00000198203.5	2_108904340_G_A	6323	4.21317833124793e-79	0.257862009962684	1.6780990317233e-79	0.102065760568365	0.640072229468947	1	0.0683855173586872	0.038305127788345	0.341654202636055
C44	diagnoses - main icd10: c44 other malignant neoplasms of skin	malignant_neoplasm	ENSG00000149809.10	11_65742283_A_G	4484	0.00131359084006165	0.00647920832800784	0.0597237596303381	0.29394533761731	0.638538103584282	0.290429016149714	0.444038845453062	0.983392580227633	0.378943332161736
L91	diagnoses - main icd10: l91 hypertrophic disorders of skin	infections	ENSG00000136141.10	13_47319343_A_G	7094	0.02163168800494	0.168671052622555	0.0196400385570599	0.152503799958978	0.637553420856467	0.613416278926288	0.171547579135932	0.0856617217334569	0.294022229881669
C3_SKIN	malignant neoplasm of skin	malignant_neoplasm	ENSG00000128973.7	15_68920568_G_A	5227	0.00023198012247115	0.114873692841578	0.000500088675065583	0.24700034437896	0.637393893981926	0.637733914493552	0.481261222705792	0.156644139917478	0.766994302553832
D04	diagnoses - main icd10: d04 carcinoma in situ of skin	cancer	ENSG00000186479.4	5_63830080_GGA_G	5779	5.95217321915292e-73	0.291692133262311	1.46088739783894e-73	0.0709548782591706	0.637352988478529	0.999999980616195	0.345810200748121	0.0151361561437708	0.0436463846234049
Q82	diagnoses - main icd10: q82 other congenital malformations of skin	congenital	ENSG00000182782.7	12_123769703_C_T	6039	0.007294124759258	0.257674473031053	0.00277620360478853	0.0974381971710801	0.634817001433821	0.32368486244562	0.876124898506886	0.786674142063716	0.77276504014973
L12_INFECT_SKIN_OTHER	other local infections of skin and subcutaneous tissue	infections	ENSG00000163319.6	4_84421577_G_T	6543	4.26031033457923e-05	0.229385063619665	2.56783906044206e-05	0.137625534246729	0.632921120639656	0.801028544174861	0.13488796269174	0.439084220540164	0.0961776817023336
C_MELANOMA_SKIN	malignant melanoma of skin	melanoma	ENSG00000170606.9	5_132444128_G_A	6363	0.00179182952025342	0.259214184725769	0.00074586376770044	0.107269056219742	0.630979065766535	0.555304326704965	0.974204147616407	0.945603601014716	0.992636647634863
C3_MELANOMA_SKIN	malignant melanoma of skin	melanoma	ENSG00000170606.9	5_132444128_G_A	6363	0.00179182952025342	0.259214184725769	0.00074586376770044	0.107269056219742	0.630979065766535	0.555304326704965	0.974204147616407	0.945603601014716	0.992636647634863
20001_1060	cancer code, self-reported: non-melanoma skin cancer	melanoma	ENSG00000163687.9	3_59097593_T_C	5900	0.0272827581782667	0.259385922114135	0.00792310225362985	0.0746967598572159	0.630711457596753	0.251303206929607	0.565128724250723	0.336561504094039	0.315492805712693
C44	diagnoses - main icd10: c44 other malignant neoplasms of skin	malignant_neoplasm	ENSG00000167996.11	11_61622227_T_C	5376	0.0104128953686932	0.0927147895778314	0.0269438017111126	0.239272734932999	0.630655778409363	0.211717096359614	0.0175876785720659	0.0396970127387139	0.0695945872494894
C_MELANOMA_SKIN	malignant melanoma of skin	melanoma	ENSG00000151422.8	5_107922864_T_C	8069	0.0246378436613213	0.138196732491648	0.0314245847214496	0.175634301505076	0.630106537620505	0.295925796864891	0.0287337131399448	0.292117601274905	0.0219810078601412
C3_MELANOMA_SKIN	malignant melanoma of skin	melanoma	ENSG00000151422.8	5_107922864_T_C	8069	0.0246378436613213	0.138196732491648	0.0314245847214496	0.175634301505076	0.630106537620505	0.295925796864891	0.0287337131399448	0.292117601274905	0.0219810078601412
C3_SKIN	malignant neoplasm of skin	malignant_neoplasm	ENSG00000149476.10	11_61565908_T_C	6143	0.00189608075149187	0.00851175025839488	0.0656391844738576	0.294032817676256	0.62992016684	0.141776551720665	0.198400714474162	0.323305928004829	0.284432327665358
20002_1455	non-cancer illness code, self-reported: chronic skin ulcers	ulcers	ENSG00000163531.11	1_204887679_A_G	6984	4.18946084962186e-05	0.263903665458014	1.70271478684256e-05	0.106628467331841	0.62940894545378	0.126101346738517	0.0327208774178768	0.479140148330275	0.00737067259003024
20001_1060	cancer code, self-reported: non-melanoma skin cancer	melanoma	ENSG00000198015.8	12_93891765_T_C	7068	5.34277541818845e-13	0.219728040987837	3.76330143992638e-13	0.154144153240799	0.626127805770454	0.0616712707636773	0.663830220304742	0.540860302974124	0.456723445617202
C_OTHER_SKIN	other malignant neoplasms of skin	malignant_neoplasm	ENSG00000143412.5	1_150658287_A_G	4854	3.53649828992858e-05	0.00110349162078424	0.0117212131732923	0.365114345870675	0.62202558435235	0.982949977497781	0.186229412508216	0.711933177129772	0.195104125967285
C3_OTHER_SKIN	other malignant neoplasms of skin	malignant_neoplasm	ENSG00000143412.5	1_150658287_A_G	4854	3.53649828992858e-05	0.00110349162078424	0.0117212131732923	0.365114345870675	0.62202558435235	0.982949977497781	0.186229412508216	0.711933177129772	0.195104125967285
C_MELANOMA_SKIN	malignant melanoma of skin	melanoma	ENSG00000104611.7	8_19148836_C_T	10184	9.57040163868189e-10	0.21106506703064	7.64266280469004e-10	0.167929824635435	0.621005106612619	0.924327467330424	0.327002948993205	0.304876230165766	0.485802685020951
C3_MELANOMA_SKIN	malignant melanoma of skin	melanoma	ENSG00000104611.7	8_19148836_C_T	10184	9.57040163868189e-10	0.21106506703064	7.64266280469004e-10	0.167929824635435	0.621005106612619	0.924327467330424	0.327002948993205	0.304876230165766	0.485802685020951
L12_HYPERTROPHICNAS	other and unspecified hypertrophic disorders of skin	infections	ENSG00000189223.9	2_113993344_A_C	6248	1.68419241998291e-79	0.246352774490487	9.1485150397554e-80	0.133198111982627	0.620449113526891	0.541778894237369	0.971757961782226	0.324436262276292	0.62860171015115
C_OTHER_SKIN	other malignant neoplasms of skin	malignant_neoplasm	ENSG00000147649.5	8_98385871_G_T	5757	0.0718446692696871	0.15526505750955	0.0486303352709057	0.10447627815382	0.619783659796037	0.341334250990909	0.98147737856188	0.570001635494418	0.844980768123896
C3_OTHER_SKIN	other malignant neoplasms of skin	malignant_neoplasm	ENSG00000147649.5	8_98385871_G_T	5757	0.0718446692696871	0.15526505750955	0.0486303352709057	0.10447627815382	0.619783659796037	0.341334250990909	0.98147737856188	0.570001635494418	0.844980768123896
L12_NONIONRADISKINNAS	other and unspecified skin changes due to chronic exposure to nonionizing radiation	unspecified	ENSG00000258857.1	14_50860957_A_G	6336	0.0501592271973271	0.217051743136017	0.0214308734153845	0.0921176035265714	0.6192405527247	0.263482976344094	0.512520698846231	0.436535946869063	0.695653010307892
L91	diagnoses - main icd10: l91 hypertrophic disorders of skin	infections	ENSG00000161912.13	6_41113528_T_G	7737	6.33668471967915e-16	0.214545366231321	4.92911595727315e-16	0.166269185210881	0.619185448557798	0.0370925288708052	0.132510495740417	0.894118692068021	0.0843865403394179
C44	diagnoses - main icd10: c44 other malignant neoplasms of skin	malignant_neoplasm	ENSG00000231793.4	11_67388638_G_A	5462	1.971021391231e-21	0.241849707701614	1.1460136828864e-21	0.140000859300858	0.618149432997527	0.0882877183676962	0.0775380632388146	0.967579726832241	0.0439531774581625
D04	diagnoses - main icd10: d04 carcinoma in situ of skin	cancer	ENSG00000259673.1	15_67367602_C_G	6286	0.0111335405444404	0.222943801227608	0.00709464963246019	0.141449572425078	0.617378436170413	0.975784460405945	0.470076001245551	0.946909078136211	0.371308030668241
C44	diagnoses - main icd10: c44 other malignant neoplasms of skin	malignant_neoplasm	ENSG00000265055.1	17_66025575_GAAAAAGAAA_G	6523	5.59102827913699e-07	0.145959287164107	9.10944920531313e-07	0.237194277798707	0.616844964989437	0.491254487578709	0.413301910918436	0.246940309178128	0.631567637303843
C_OTHER_SKIN	other malignant neoplasms of skin	malignant_neoplasm	ENSG00000182612.6	17_79630941_A_G	8595	5.52045678062973e-07	0.0523203917042185	3.49869751250996e-06	0.33097401927199	0.616701538280601	0.473284287440403	0.400495743971594	0.0260567933583677	0.983001547737922
C3_OTHER_SKIN	other malignant neoplasms of skin	malignant_neoplasm	ENSG00000182612.6	17_79630941_A_G	8595	5.52045678062973e-07	0.0523203917042185	3.49869751250996e-06	0.33097401927199	0.616701538280601	0.473284287440403	0.400495743971594	0.0260567933583677	0.983001547737922
L12_GRANULOMATOUSSKIN	granulomatous disorders of skin and subcutaneous tissue	infections	ENSG00000244731.3	6_31940897_A_G	25597	1.43200659912139e-22	0.04334848275297	1.12614328185258e-21	0.340280120705603	0.616371396541425	0.325981509046279	0.763115796588722	0.22700700829193	0.381060492294621
L92	diagnoses - main icd10: l92 granulomatous disorders of skin and subcutaneous tissue	infections	ENSG00000244731.3	6_31940897_A_G	25597	1.43200659912139e-22	0.04334848275297	1.12614328185258e-21	0.340280120705603	0.616371396541425	0.325981509046279	0.763115796588722	0.22700700829193	0.381060492294621
C3_SKIN	malignant neoplasm of skin	malignant_neoplasm	ENSG00000250132.2	12_1104608_A_G	7888	9.2286896882629e-06	0.241582033157907	5.46562877974511e-06	0.14245937423452	0.615943898289105	0.480776957899495	0.955918915336916	0.68740070150541	0.816506085797263
L91	diagnoses - main icd10: l91 hypertrophic disorders of skin	infections	ENSG00000259540.1	15_101114640_T_C	9740	2.67033408626557e-10	0.218278861221447	2.03759612443062e-10	0.165941717619672	0.615779420688086	0.742125838312512	0.97746857338467	0.182420694959805	0.56085231530142
C43	diagnoses - main icd10: c43 malignant melanoma of skin	melanoma	ENSG00000142185.12	21_45634225_T_C	8078	0.0274909125278704	0.164618974701205	0.0276211220907919	0.164783199832018	0.615485790848115	0.765847501551897	0.0971128674913688	0.628524266084711	0.100105819396362
C3_SKIN	malignant neoplasm of skin	malignant_neoplasm	ENSG00000164308.12	5_96252589_T_C	7303	1.87035399520621e-122	0.119871327429274	4.1401117663798e-122	0.264725111878373	0.615403560692335	0.986561541981503	0.0373315221498758	0.00515895824661739	0.214048513124737
L12_SKINSUBCUTISNAS	other and unspecified disorders of skin and subcutaneous tissue	infections	ENSG00000253764.1	8_1037224_A_G	12608	0.0152028738606463	0.192836880067691	0.0129950972214834	0.164218167330422	0.614746981519758	0.993643283306487	0.553963334009248	0.074585419708459	0.185268695374497
20001_1003	cancer code, self-reported: skin cancer	cancer	ENSG00000197312.7	1_16396698_A_G	7752	0.0628090164863233	0.187058185328285	0.0342131808640367	0.101279257758212	0.614640359563143	0.878892939126672	NA	NA	NA
40001_C439	underlying (primary) cause of death: icd10: c43.9 malignant melanoma of skin, unspecified	melanoma	ENSG00000183576.8	14_99718923_G_A	7729	0.0863944305355052	0.135943540133178	0.0637402681435249	0.0996824771450073	0.614239284042784	0.943585588528901	0.11352297078653	0.152062676181777	0.263596891472116
20001_1003	cancer code, self-reported: skin cancer	cancer	ENSG00000091656.11	8_77457531_C_T	6785	0.032024504633894	0.0866734360401934	0.0727951320960988	0.196405910593477	0.612101016636337	0.0937610865620324	0.829462140616089	0.794293847219987	0.661606047541536
C_OTHER_SKIN	other malignant neoplasms of skin	malignant_neoplasm	ENSG00000004534.10	3_49990497_C_CT	3464	2.08031383455447e-12	0.128543370032378	4.21052794017235e-12	0.25955819804834	0.61189843191299	0.0451290372015771	0.907852650413161	0.760213606868887	0.99902058594199
C3_OTHER_SKIN	other malignant neoplasms of skin	malignant_neoplasm	ENSG00000004534.10	3_49990497_C_CT	3464	2.08031383455447e-12	0.128543370032378	4.21052794017235e-12	0.25955819804834	0.61189843191299	0.0451290372015771	0.907852650413161	0.760213606868887	0.99902058594199
40001_C439	underlying (primary) cause of death: icd10: c43.9 malignant melanoma of skin, unspecified	melanoma	ENSG00000144711.9	3_13478924_A_G	7716	0.00119319727084493	0.16763368056296	0.00155510930267227	0.217867374695442	0.611750638168082	0.0725398154688258	0.277813765674267	0.289745639076924	0.391371834700534
L12_HYPERTROPHICNAS	other and unspecified hypertrophic disorders of skin	infections	ENSG00000126467.6	19_50265549_T_G	7241	5.74171909060961e-134	0.198090180660327	5.5312253741745e-134	0.190216422076938	0.611693397262739	1	5.68209371556459e-05	0.402552268175845	3.5461943921582e-05
20001_1003	cancer code, self-reported: skin cancer	cancer	ENSG00000240522.1	19_21334003_C_T	10060	8.28230034322574e-18	0.265036278668284	3.89067174398123e-18	0.123891676927751	0.611072044403967	0.99999994769246	0.488684971424872	0.731590523744774	0.508441091580054
20002_1455	non-cancer illness code, self-reported: chronic skin ulcers	ulcers	ENSG00000223356.1	1_156740026_G_T	6253	1.7505381195833e-05	0.141794932695184	3.05952340383098e-05	0.247212802300968	0.610944164388616	0.644903704186332	0.999474742235783	0.937269177356992	0.969041175687476
20001_1003	cancer code, self-reported: skin cancer	cancer	ENSG00000196705.4	19_21334003_C_T	10054	1.27493119998034e-11	0.26477193901773	6.03795899448753e-12	0.124783153641733	0.610444907321751	0.999999358102798	0.7105261480054	0.536319570238937	0.930428780745793
L91	diagnoses - main icd10: l91 hypertrophic disorders of skin	infections	ENSG00000270127.1	15_101114640_T_C	9748	1.35088885512896e-102	0.221726360871416	1.02895162127706e-102	0.16827561949975	0.60999801962884	0.999999036860041	0.0267554122149437	0.322193247007306	0.0277591582399687
Q82	diagnoses - main icd10: q82 other congenital malformations of skin	congenital	ENSG00000051596.5	5_175343752_A_G	6100	6.81959563751808e-08	0.294749316908208	2.22437628897976e-08	0.0955299079050512	0.609720684747023	0.638045451779749	0.418548614645135	0.0473390896789387	0.925381102766467
C_MELANOMA_SKIN	malignant melanoma of skin	melanoma	ENSG00000250132.2	12_1104608_A_G	7888	9.96213198356821e-06	0.260781560597778	4.97600640398209e-06	0.129648779308889	0.609554721954945	0.439507509492682	0.955918915336916	0.68740070150541	0.816506085797263
C3_MELANOMA_SKIN	malignant melanoma of skin	melanoma	ENSG00000250132.2	12_1104608_A_G	7888	9.96213198356821e-06	0.260781560597778	4.97600640398209e-06	0.129648779308889	0.609554721954945	0.439507509492682	0.955918915336916	0.68740070150541	0.816506085797263
L12_GRANULOMATOUSSKIN	granulomatous disorders of skin and subcutaneous tissue	infections	ENSG00000231852.2	6_31940897_A_G	25398	4.68914092672942e-21	0.0457053495653658	3.55055864452417e-20	0.345466340972123	0.608828309462514	0.282320309936672	0.313501012160786	0.761019751961917	0.297388450802054
L92	diagnoses - main icd10: l92 granulomatous disorders of skin and subcutaneous tissue	infections	ENSG00000231852.2	6_31940897_A_G	25398	4.68914092672942e-21	0.0457053495653658	3.55055864452417e-20	0.345466340972123	0.608828309462514	0.282320309936672	0.313501012160786	0.761019751961917	0.297388450802054
D04	diagnoses - main icd10: d04 carcinoma in situ of skin	cancer	ENSG00000224975.1	X_47821209_C_G	3375	0.0245903443731069	0.170563964618427	0.0249562881478791	0.172494835481802	0.607394567378785	0.108732896922633	0.74381510226004	0.804143182364719	0.617045827821041
C3_SKIN	malignant neoplasm of skin	malignant_neoplasm	ENSG00000128881.12	15_42869028_A_G	4397	0.0060867054507065	0.135602464414978	0.0109042569476011	0.242325043261512	0.605081529925202	0.142957064749737	0.019312428698935	0.52012307841231	0.0076765198763332
C_OTHER_SKIN	other malignant neoplasms of skin	malignant_neoplasm	ENSG00000128881.12	15_42869028_A_G	4397	0.00616687668179674	0.137388556513415	0.0108601204479675	0.241342589399177	0.604241856957644	0.122132465828059	0.019312428698935	0.52012307841231	0.0076765198763332
C3_OTHER_SKIN	other malignant neoplasms of skin	malignant_neoplasm	ENSG00000128881.12	15_42869028_A_G	4397	0.00616687668179674	0.137388556513415	0.0108601204479675	0.241342589399177	0.604241856957644	0.122132465828059	0.019312428698935	0.52012307841231	0.0076765198763332
D04	diagnoses - main icd10: d04 carcinoma in situ of skin	cancer	ENSG00000084110.6	12_96372026_A_AT	8186	4.76735108371328e-15	0.274034589351091	2.13967874182433e-15	0.122388410597049	0.603577000051855	0.260736436267244	0.194592805852159	0.102940005895542	0.422833456081568
L12_GRANULOMATOUSSKIN	granulomatous disorders of skin and subcutaneous tissue	infections	ENSG00000145919.6	5_173941824_G_A	8104	0.0114365141564605	0.18445647206273	0.0117951615423582	0.189638326113117	0.602673526125335	0.506890609113939	0.699909626065551	0.57526221849367	0.803822083030819
L92	diagnoses - main icd10: l92 granulomatous disorders of skin and subcutaneous tissue	infections	ENSG00000145919.6	5_173941824_G_A	8104	0.0114365141564605	0.18445647206273	0.0117951615423582	0.189638326113117	0.602673526125335	0.506890609113939	0.699909626065551	0.57526221849367	0.803822083030819
D04	diagnoses - main icd10: d04 carcinoma in situ of skin	cancer	ENSG00000238621.1	6_26962123_G_C	7220	0.000646018700686396	0.126990013595049	0.00137773206240341	0.270224545919872	0.600761689721989	0.127373716328971	0.29562469925146	0.617877294355305	0.325961224013615
L12_GRANULOMATOUSSKIN	granulomatous disorders of skin and subcutaneous tissue	infections	ENSG00000204160.7	1_27020012_C_T	4582	0.0533311706685305	0.199373396040691	0.0310537287904119	0.115490594552643	0.600751109947723	0.519189583566335	0.746692752001348	0.373202004869113	0.903262266817928
L92	diagnoses - main icd10: l92 granulomatous disorders of skin and subcutaneous tissue	infections	ENSG00000204160.7	1_27020012_C_T	4582	0.0533311706685305	0.199373396040691	0.0310537287904119	0.115490594552643	0.600751109947723	0.519189583566335	0.746692752001348	0.373202004869113	0.903262266817928
L91	diagnoses - main icd10: l91 hypertrophic disorders of skin	infections	ENSG00000126467.6	19_50265549_T_G	7241	7.8929077574851e-134	0.272306516383322	3.72513798818287e-134	0.127918050921902	0.599775432694776	1	5.68209371556459e-05	0.402552268175845	3.5461943921582e-05
L12_NONIONRADISKINNAS	other and unspecified skin changes due to chronic exposure to nonionizing radiation	unspecified	ENSG00000141570.6	17_77773318_T_C	8309	0.000175028736581099	0.131313336298854	0.000358760266391379	0.268556248474043	0.59959662622413	0.477211460563518	0.0119613231818059	0.76640727549874	0.0056971932356877
L12_GRANULOMATOUSSKIN	granulomatous disorders of skin and subcutaneous tissue	infections	ENSG00000118017.3	3_137865211_A_G	5286	1.0244775663513e-61	0.276505356968157	4.61699204806059e-62	0.124012620408751	0.599482022623099	0.225056677529956	0.0276641716423424	0.31148945903097	0.0456929834570452
L92	diagnoses - main icd10: l92 granulomatous disorders of skin and subcutaneous tissue	infections	ENSG00000118017.3	3_137865211_A_G	5286	1.0244775663513e-61	0.276505356968157	4.61699204806059e-62	0.124012620408751	0.599482022623099	0.225056677529956	0.0276641716423424	0.31148945903097	0.0456929834570452
20001_1003	cancer code, self-reported: skin cancer	cancer	ENSG00000110768.7	11_18356466_C_T	7142	4.99332349367042e-05	0.236882029955972	3.46026715971615e-05	0.163554738434947	0.599478695702546	0.110188072883805	0.524186482344609	0.490322311714923	0.305303811505163
C44	diagnoses - main icd10: c44 other malignant neoplasms of skin	malignant_neoplasm	ENSG00000215914.3	1_1617586_T_G	6879	6.02501928227031e-17	0.276618509698583	2.71359375210849e-17	0.123986141139409	0.599395349162005	0.440016516756379	0.952853154769986	0.196250400772956	0.664781347191521
L91	diagnoses - main icd10: l91 hypertrophic disorders of skin	infections	ENSG00000239830.1	19_9330833_C_T	7468	3.82234607488018e-05	0.279518191991676	1.67348867577356e-05	0.121779211353812	0.598647638307006	0.147589026067179	0.0436711131158023	0.619324768456245	0.035026015393557
D04	diagnoses - main icd10: d04 carcinoma in situ of skin	cancer	ENSG00000166224.12	10_71969989_C_T	8488	0.00581782773693569	0.287247304403124	0.00216641411219186	0.10636533697426	0.598403116773488	0.997653733602634	0.533994248484385	0.148947639630061	0.208351980399725
20002_1455	non-cancer illness code, self-reported: chronic skin ulcers	ulcers	ENSG00000165029.11	9_107925059_T_C	8169	0.00580562583734014	0.0861244774863677	0.0197031722655542	0.291693161114061	0.596673563296677	0.932029207245082	0.314109862176113	0.342143089779703	0.42099296451361
L12_NONIONRADISKINNAS	other and unspecified skin changes due to chronic exposure to nonionizing radiation	unspecified	ENSG00000179979.7	4_1290516_C_G	7481	2.92275552175174e-16	0.27098670610368	1.44605220818735e-16	0.133476890056168	0.595536403840149	0.292303005054072	0.201820770686187	0.7982208851805	0.141381532778574
C_OTHER_SKIN	other malignant neoplasms of skin	malignant_neoplasm	ENSG00000241061.2	15_25887306_C_G	10941	0.0630675094401283	0.0319311640376486	0.206053215668088	0.103729799251185	0.595218311602949	0.388850411574361	0.468880114866655	0.133849199625379	0.323626431214062
C3_OTHER_SKIN	other malignant neoplasms of skin	malignant_neoplasm	ENSG00000241061.2	15_25887306_C_G	10941	0.0630675094401283	0.0319311640376486	0.206053215668088	0.103729799251185	0.595218311602949	0.388850411574361	0.468880114866655	0.133849199625379	0.323626431214062
L12_SKINSUBCUTISNAS	other and unspecified disorders of skin and subcutaneous tissue	infections	ENSG00000185361.4	19_4222559_A_G	8359	0.0020390939124391	0.236439513436829	0.00144539458230594	0.167005091041215	0.593070907027211	0.219481299444155	0.888565506923709	0.54523108120269	0.991714211260705
40001_C439	underlying (primary) cause of death: icd10: c43.9 malignant melanoma of skin, unspecified	melanoma	ENSG00000010803.12	1_41291218_AGGAAGTG_A	6879	0.0137002756875563	0.188633470800408	0.0139049191109549	0.190858218958013	0.592903115443068	0.276862074957124	0.00210892804524528	0.387813290509453	0.00281589849010745
L12_HYPERTROPHICNAS	other and unspecified hypertrophic disorders of skin	infections	ENSG00000077463.10	19_4166266_C_T	8093	0.0115896218348165	0.275856726702668	0.00486130574092879	0.115116453125496	0.59257589259609	0.100719644231236	0.917457023533599	0.907495971330248	0.874433282964625
C3_SKIN	malignant neoplasm of skin	malignant_neoplasm	ENSG00000215915.5	1_1375810_C_G	6005	5.59974322787804e-10	0.287585297533122	2.36866157054169e-10	0.12105569064801	0.591359011022028	0.940163416510206	0.0509159584766342	0.883643910749756	0.0278714253967517
Q82	diagnoses - main icd10: q82 other congenital malformations of skin	congenital	ENSG00000237187.4	5_92597091_A_G	3859	0.142043365090634	0.0788830769604242	0.121076418084202	0.0666478378274317	0.591349302037309	0.987665502997904	0.734484337578513	0.125369749268229	0.765166261742451
C44	diagnoses - main icd10: c44 other malignant neoplasms of skin	malignant_neoplasm	ENSG00000254910.1	11_312929_C_T	4901	5.44473432582705e-10	0.179624655644794	7.0333660365403e-10	0.2314455234216	0.588929819685798	0.428175835046251	0.223634902519894	0.125253347455989	0.445385489349351
C_MELANOMA_SKIN	malignant melanoma of skin	melanoma	ENSG00000164621.5	5_135460354_AAT_A	6575	1.87724430243244e-09	0.284099079291349	8.44025781488598e-10	0.127144723730742	0.588756194256641	0.216239185272108	0.183651039722889	0.284902654117304	0.301695733396282
C3_MELANOMA_SKIN	malignant melanoma of skin	melanoma	ENSG00000164621.5	5_135460354_AAT_A	6575	1.87724430243244e-09	0.284099079291349	8.44025781488598e-10	0.127144723730742	0.588756194256641	0.216239185272108	0.183651039722889	0.284902654117304	0.301695733396282
C_OTHER_SKIN	other malignant neoplasms of skin	malignant_neoplasm	ENSG00000184144.5	1_205024857_C_T	6625	2.61259956523215e-16	0.230874867711871	2.05202868988917e-16	0.180748962557504	0.588376169730624	0.80654839737749	0.0104442863666709	0.0488363875626793	0.0379033458187419
C3_OTHER_SKIN	other malignant neoplasms of skin	malignant_neoplasm	ENSG00000184144.5	1_205024857_C_T	6625	2.61259956523215e-16	0.230874867711871	2.05202868988917e-16	0.180748962557504	0.588376169730624	0.80654839737749	0.0104442863666709	0.0488363875626793	0.0379033458187419
20001_1060	cancer code, self-reported: non-melanoma skin cancer	melanoma	ENSG00000101751.6	18_51825773_C_G	7221	3.98605325981955e-25	0.296722404180498	1.58976619734229e-25	0.117756914156161	0.585520681663337	0.183944373960653	0.967231147095887	0.534623409362312	0.813760166702132
40001_C439	underlying (primary) cause of death: icd10: c43.9 malignant melanoma of skin, unspecified	melanoma	ENSG00000232210.1	7_75123519_G_T	3076	0.00107598945802466	0.242710148056272	0.000762019893094013	0.171304117252842	0.584147725339768	0.0920393242806752	0.574060543959348	0.35697132403936	0.271962510628538
Q82	diagnoses - main icd10: q82 other congenital malformations of skin	congenital	ENSG00000111254.3	12_4745313_C_T	7108	2.92603953544436e-28	0.299421328232052	1.14727346682202e-28	0.11681661518373	0.583762056584216	0.68420386394271	0.00171561842176028	0.0702274162027334	0.00517687801354988
C44	diagnoses - main icd10: c44 other malignant neoplasms of skin	malignant_neoplasm	ENSG00000172977.8	11_65742283_A_G	4346	0.00424542472069228	0.0135755291439913	0.0954869551494301	0.304755226737773	0.581936864248114	0.139750528064744	0.489647392679234	0.454600626484542	0.620808569247071
D04	diagnoses - main icd10: d04 carcinoma in situ of skin	cancer	ENSG00000189362.7	2_191441595_T_C	5299	2.16398175012268e-05	0.318365804953861	6.83923291849035e-06	0.100037482423333	0.581568233572386	0.158665855932929	0.0917505773689514	0.38434504539015	0.116917762980922
C_OTHER_SKIN	other malignant neoplasms of skin	malignant_neoplasm	ENSG00000234667.1	3_49939587_G_A	3383	5.65871585673422e-15	0.138283670922867	1.15049134589318e-14	0.280567738724365	0.581148590352752	0.122111141810941	0.150478123623175	0.879740738608971	0.0977123168918036
C3_OTHER_SKIN	other malignant neoplasms of skin	malignant_neoplasm	ENSG00000234667.1	3_49939587_G_A	3383	5.65871585673422e-15	0.138283670922867	1.15049134589318e-14	0.280567738724365	0.581148590352752	0.122111141810941	0.150478123623175	0.879740738608971	0.0977123168918036
C3_SKIN	malignant neoplasm of skin	malignant_neoplasm	ENSG00000100815.8	14_92829844_G_A	7597	0.0937753287278344	0.135476653982019	0.0778639155684734	0.11190855544509	0.580975546276583	0.185519066788888	NA	NA	NA
C_MELANOMA_SKIN	malignant melanoma of skin	melanoma	ENSG00000168026.12	3_39149218_A_T	6923	0.000291566319963161	0.231422069157648	0.000236476366764614	0.187115127357983	0.580934760797642	0.278871295974378	0.192964414471871	0.942409780433096	0.161710706055085
C3_MELANOMA_SKIN	malignant melanoma of skin	melanoma	ENSG00000168026.12	3_39149218_A_T	6923	0.000291566319963161	0.231422069157648	0.000236476366764614	0.187115127357983	0.580934760797642	0.278871295974378	0.192964414471871	0.942409780433096	0.161710706055085
C44	diagnoses - main icd10: c44 other malignant neoplasms of skin	malignant_neoplasm	ENSG00000243477.1	3_50224225_A_G	3778	0.0306280906294333	0.271827477275488	0.0119063256532062	0.105089324835041	0.580548781606831	0.388126301258978	0.796493188292466	0.60145732462811	0.927589530915444
Q82	diagnoses - main icd10: q82 other congenital malformations of skin	congenital	ENSG00000146842.12	7_129845202_C_A	6214	1.28193066743811e-12	0.323480787999111	3.8506274442747e-13	0.0965863204483643	0.579932891550856	0.966290542578483	0.835000740613161	0.580175750006955	0.594306948483528
L12_GRANULOMATOUSSKIN	granulomatous disorders of skin and subcutaneous tissue	infections	ENSG00000214553.5	17_37189723_G_A	5322	4.4061849233638e-29	0.32204321421032	1.36710818426167e-29	0.0993418199433536	0.578614965846331	0.930417752070908	0.200671067259315	0.232549480774816	0.0467506598181164
L92	diagnoses - main icd10: l92 granulomatous disorders of skin and subcutaneous tissue	infections	ENSG00000214553.5	17_37189723_G_A	5322	4.4061849233638e-29	0.32204321421032	1.36710818426167e-29	0.0993418199433536	0.578614965846331	0.930417752070908	0.200671067259315	0.232549480774816	0.0467506598181164
L12_ATROPHICSKIN	atrophic disorders of skin	infections	ENSG00000109762.11	4_185129805_G_A	9212	0.00220998460742852	0.132081903479915	0.00473920773095926	0.282665107033747	0.57830379714795	0.991182254687254	0.709101923784203	0.496623882123955	0.853736884802651
L90	diagnoses - main icd10: l90 atrophic disorders of skin	unspecified	ENSG00000109762.11	4_185129805_G_A	9212	0.00220998460742852	0.132081903479915	0.00473920773095926	0.282665107033747	0.57830379714795	0.991182254687254	0.709101923784203	0.496623882123955	0.853736884802651
L72	diagnoses - main icd10: l72 follicular cysts of skin and subcutaneous tissue	infections	ENSG00000116819.6	1_35567194_C_T	4739	0.0280915563086608	0.140362209809965	0.0424163071090102	0.211359458369405	0.577770468402959	0.17189946823098	0.865402177261176	0.198779918702241	0.739964090683759
20002_1455	non-cancer illness code, self-reported: chronic skin ulcers	ulcers	ENSG00000187720.10	15_71473420_C_T	5985	0.0371182879586521	0.149324160112564	0.0470747576574959	0.188800627995508	0.57768216627578	0.354442900214165	0.788516395790488	0.665208890643413	0.607360106958068
C_MELANOMA_SKIN	malignant melanoma of skin	melanoma	ENSG00000143226.9	1_161239972_G_A	7417	0.0124938886489724	0.265889522525835	0.00649384839221753	0.137621765632549	0.577500974800426	0.342375050843492	0.915072204328693	0.534819559964701	0.649021365417587
C3_MELANOMA_SKIN	malignant melanoma of skin	melanoma	ENSG00000143226.9	1_161239972_G_A	7417	0.0124938886489724	0.265889522525835	0.00649384839221753	0.137621765632549	0.577500974800426	0.342375050843492	0.915072204328693	0.534819559964701	0.649021365417587
C43	diagnoses - main icd10: c43 malignant melanoma of skin	melanoma	ENSG00000161277.9	19_36523990_A_G	6894	5.56343332163505e-07	0.302123452475345	2.25148584928559e-07	0.121691242559779	0.57618452347296	0.789639090385862	0.099484779887489	0.306363166287443	0.160450395591955
C3_SKIN	malignant neoplasm of skin	malignant_neoplasm	ENSG00000173811.6	3_42832585_T_G	6360	0.000633022678780072	0.240196444286171	0.000482685251409523	0.182575747990553	0.576112099793087	0.0571843581297136	0.457822964371281	0.370461337778391	0.609511463305616
C3_SKIN	malignant neoplasm of skin	malignant_neoplasm	ENSG00000272459.1	5_176967336_A_C	6749	5.23186600154987e-08	0.279917700501337	2.70788856169196e-08	0.144302919652878	0.57577930044824	0.488832314566666	0.625101875798722	0.143004877324546	0.847920157452723
C_OTHER_SKIN	other malignant neoplasms of skin	malignant_neoplasm	ENSG00000159459.7	15_42832534_C_T	4113	0.00103355025870107	0.151925927892593	0.00183816212955165	0.269623654276349	0.575578705442805	0.292282865912274	0.382559778158192	0.605040784525883	0.375362408199781
C3_OTHER_SKIN	other malignant neoplasms of skin	malignant_neoplasm	ENSG00000159459.7	15_42832534_C_T	4113	0.00103355025870107	0.151925927892593	0.00183816212955165	0.269623654276349	0.575578705442805	0.292282865912274	0.382559778158192	0.605040784525883	0.375362408199781
L12_HYPERTROPHICNAS	other and unspecified hypertrophic disorders of skin	infections	ENSG00000109047.7	17_9814423_T_C	7672	3.58286011450722e-19	0.315171029383662	1.28124907559911e-19	0.112134074876928	0.572694895739413	0.226554456280301	0.166209965729295	0.752372500780696	0.0948369924691191
20002_1455	non-cancer illness code, self-reported: chronic skin ulcers	ulcers	ENSG00000071282.7	3_8807356_G_A	8796	0.0282007108615419	0.286799741482284	0.010211280883381	0.103276676206376	0.571511590566417	0.979209078845636	0.107716400119121	0.754381576148256	0.0933199653268703
C3_SKIN	malignant neoplasm of skin	malignant_neoplasm	ENSG00000227500.5	19_1124835_A_G	8634	2.60324284472747e-05	0.00121274507561779	0.00899468087649197	0.418454325819176	0.571312215800267	0.970663204248058	0.830899827799382	0.41095863898178	0.90455548353222
L12_ATROPHICSKIN	atrophic disorders of skin	infections	ENSG00000141971.8	19_17518018_C_T	7948	0.000268209609151772	0.226021361260816	0.000242666558616304	0.203926584387167	0.569541178184249	0.453593569465983	0.666306309342257	0.972963525930929	0.606092261553595
L90	diagnoses - main icd10: l90 atrophic disorders of skin	unspecified	ENSG00000141971.8	19_17518018_C_T	7948	0.000268209609151772	0.226021361260816	0.000242666558616304	0.203926584387167	0.569541178184249	0.453593569465983	0.666306309342257	0.972963525930929	0.606092261553595
20002_1455	non-cancer illness code, self-reported: chronic skin ulcers	ulcers	ENSG00000217130.1	6_35058175_C_CG	7567	0.00814310448638868	0.130067696895095	0.017261396651887	0.275142428401693	0.569385373564936	0.988003355479407	0.158132842178262	0.396042707304152	0.187964056682037
C_OTHER_SKIN	other malignant neoplasms of skin	malignant_neoplasm	ENSG00000203668.1	1_241091736_C_T	8628	1.3508875533301e-05	0.296484219386262	6.15194566112645e-06	0.134449949492922	0.569046170299622	0.510576295683448	0.241773030761579	0.544415519661317	0.243865208149893
C3_OTHER_SKIN	other malignant neoplasms of skin	malignant_neoplasm	ENSG00000203668.1	1_241091736_C_T	8628	1.3508875533301e-05	0.296484219386262	6.15194566112645e-06	0.134449949492922	0.569046170299622	0.510576295683448	0.241773030761579	0.544415519661317	0.243865208149893
L12_NONIONRADISKINNAS	other and unspecified skin changes due to chronic exposure to nonionizing radiation	unspecified	ENSG00000143162.7	1_167494928_G_A	7270	0.0160047735193426	0.0901926493699154	0.0490806300522154	0.276018281573895	0.568703665484632	0.496276165610452	0.653601302028616	0.837559381057572	0.445148446132083
C3_SKIN	malignant neoplasm of skin	malignant_neoplasm	ENSG00000184144.5	1_205024857_C_T	6625	8.46844797234127e-17	0.0748354945533116	4.05154947834406e-16	0.357466867738814	0.567697637707873	0.797213724935156	0.0104442863666709	0.0488363875626793	0.0379033458187419
20001_1060	cancer code, self-reported: non-melanoma skin cancer	melanoma	ENSG00000272283.1	21_47959692_G_A	4872	9.25134211640064e-07	0.276450582869156	5.25069414320853e-07	0.156335152063024	0.567212814864194	0.372967459685296	0.51140324988995	0.829188331457356	0.498768767528165
Q82	diagnoses - main icd10: q82 other congenital malformations of skin	congenital	ENSG00000074047.16	2_121670398_T_C	6096	0.0151769780344819	0.297172359602665	0.00590588493952795	0.115073330075609	0.566671447347716	0.998999464372055	0.449716504516986	0.758293690383928	0.461411819898989
C_OTHER_SKIN	other malignant neoplasms of skin	malignant_neoplasm	ENSG00000160685.9	1_154994978_G_T	4190	0.00576812046134479	0.0112445718559011	0.14147945113357	0.2752386251126	0.566269231436584	0.529202796053327	0.0652290945974587	0.841236312704196	0.0786738479378966
C3_OTHER_SKIN	other malignant neoplasms of skin	malignant_neoplasm	ENSG00000160685.9	1_154994978_G_T	4190	0.00576812046134479	0.0112445718559011	0.14147945113357	0.2752386251126	0.566269231436584	0.529202796053327	0.0652290945974587	0.841236312704196	0.0786738479378966
L12_SKINSUBCUTISNAS	other and unspecified disorders of skin and subcutaneous tissue	infections	ENSG00000082397.11	18_5840674_C_A	7549	0.0470865629428401	0.234387435980907	0.0258731935285873	0.128227125724575	0.564425681823091	0.340560369814259	0.656330844469932	0.772345185611873	0.528690050710768
C_OTHER_SKIN	other malignant neoplasms of skin	malignant_neoplasm	ENSG00000260361.1	15_93321664_G_A	9591	0.031532109914981	0.252129148555384	0.0170827021548587	0.136029191513698	0.563226847861078	0.870774279075198	0.686606308437012	0.749126666819011	0.74669954540675
C3_OTHER_SKIN	other malignant neoplasms of skin	malignant_neoplasm	ENSG00000260361.1	15_93321664_G_A	9591	0.031532109914981	0.252129148555384	0.0170827021548587	0.136029191513698	0.563226847861078	0.870774279075198	0.686606308437012	0.749126666819011	0.74669954540675
C3_SKIN	malignant neoplasm of skin	malignant_neoplasm	ENSG00000159459.7	15_42832534_C_T	4113	0.00105318400169966	0.154811974892199	0.00190230346847054	0.279064471855574	0.563168065782057	0.269464087502767	0.382559778158192	0.605040784525883	0.375362408199781
C44	diagnoses - main icd10: c44 other malignant neoplasms of skin	malignant_neoplasm	ENSG00000168000.10	11_62473752_C_T	5967	1.73691766147011e-14	0.110376559423927	5.15163621384024e-14	0.326810149343115	0.562813291232889	0.442960740651101	0.248171911554776	0.134305371682505	0.519933179112724
20001_1003	cancer code, self-reported: skin cancer	cancer	ENSG00000073146.11	22_50524285_C_T	8280	1.05600201973204e-09	0.282659458245599	5.82227279107707e-10	0.155282385523795	0.562058154592376	0.388496293271557	0.30840115968527	0.954556955137372	0.24855251927055
C_MELANOMA_SKIN	malignant melanoma of skin	melanoma	ENSG00000178734.4	13_76441391_C_G	7364	5.84469400441695e-05	0.292721152751108	2.91037168208103e-05	0.145198821190656	0.561992475401372	0.996837400403457	0.49322583803059	0.31366105902887	0.760098923362656
C3_MELANOMA_SKIN	malignant melanoma of skin	melanoma	ENSG00000178734.4	13_76441391_C_G	7364	5.84469400441695e-05	0.292721152751108	2.91037168208103e-05	0.145198821190656	0.561992475401372	0.996837400403457	0.49322583803059	0.31366105902887	0.760098923362656
20002_1455	non-cancer illness code, self-reported: chronic skin ulcers	ulcers	ENSG00000131042.9	19_54779389_C_T	10834	2.5167966329777e-06	0.272647004318681	1.5361924819424e-06	0.16585571854832	0.561493224143884	0.911827753488341	0.934617965483508	0.763777714805511	0.98533832353426
20001_1003	cancer code, self-reported: skin cancer	cancer	ENSG00000104671.3	8_30126621_A_G	6478	0.0079069476817745	0.263452050977971	0.00491076749578782	0.163061479856322	0.560668753988145	0.12158098403762	0.591179050352485	0.13825160476714	0.929322158259548
D04	diagnoses - main icd10: d04 carcinoma in situ of skin	cancer	ENSG00000254333.1	5_149855333_C_A	7202	1.26913241743711e-57	0.311234455606045	5.26892358162293e-58	0.128651821929433	0.560113722464515	0.65738023921943	0.778670428407734	0.620123961976602	0.575008009249255
C3_SKIN	malignant neoplasm of skin	malignant_neoplasm	ENSG00000182054.5	15_90646939_A_G	7025	1.33036911682925e-16	0.296034307245386	6.49026973359208e-17	0.143861656820849	0.560104035933761	0.280871758243872	0.169253357869035	0.266280236701231	0.0374489385846314
40001_C439	underlying (primary) cause of death: icd10: c43.9 malignant melanoma of skin, unspecified	melanoma	ENSG00000267213.3	19_32971223_C_T	7522	1.39694221253415e-07	0.176976385796311	2.08163266852726e-07	0.263158865641235	0.559864400704966	0.112742117023522	0.26461244548356	0.99628100267079	0.195448086148934
C_MELANOMA_SKIN	malignant melanoma of skin	melanoma	ENSG00000223861.1	1_151520731_A_G	4806	0.0221955934762431	0.220725808088755	0.0181960998621752	0.180394043877507	0.55848845469532	0.202906450878211	0.0121557135911092	0.690386756756468	0.00877976725634631
C3_MELANOMA_SKIN	malignant melanoma of skin	melanoma	ENSG00000223861.1	1_151520731_A_G	4806	0.0221955934762431	0.220725808088755	0.0181960998621752	0.180394043877507	0.55848845469532	0.202906450878211	0.0121557135911092	0.690386756756468	0.00877976725634631
L12_INFECT_SKIN_OTHER	other local infections of skin and subcutaneous tissue	infections	ENSG00000125246.11	13_100518634_C_T	6975	6.41100186451085e-06	0.334901543635343	2.05408323579437e-06	0.106744016582876	0.558345974696681	0.992617144255612	0.535613902951976	0.881541894356984	0.509476601091207
L91	diagnoses - main icd10: l91 hypertrophic disorders of skin	infections	ENSG00000106400.7	7_100896001_G_T	7034	0.000712859807732794	0.269728725312367	0.000458109890730589	0.172781265067592	0.556319039921578	0.299701037924242	0.614808290794052	0.202361240216971	0.885353349911004
C_OTHER_SKIN	other malignant neoplasms of skin	malignant_neoplasm	ENSG00000197989.9	1_28647181_T_A	5422	0.0180890733498462	0.17261333295173	0.0240605818918521	0.229039711389175	0.556197300417396	0.608002831696183	0.491594761069424	0.264756675553166	0.781300372642416
C3_OTHER_SKIN	other malignant neoplasms of skin	malignant_neoplasm	ENSG00000197989.9	1_28647181_T_A	5422	0.0180890733498462	0.17261333295173	0.0240605818918521	0.229039711389175	0.556197300417396	0.608002831696183	0.491594761069424	0.264756675553166	0.781300372642416
Q82	diagnoses - main icd10: q82 other congenital malformations of skin	congenital	ENSG00000006534.11	11_67021518_C_A	6205	0.00264012076810433	0.0287220732918669	0.034894973795535	0.379070383716248	0.554672448428246	0.101758973908288	0.0838300246461742	0.0202092013120901	0.257999461600034
L72	diagnoses - main icd10: l72 follicular cysts of skin and subcutaneous tissue	infections	ENSG00000188910.7	1_35624602_CAAAAAAAAA_C	5696	0.0599313010320866	0.124370858447793	0.0851432009643104	0.176136773758006	0.554417865797804	0.964626878165694	0.407133548315265	0.628264247984555	0.408232531437982
L12_GRANULOMATOUSSKIN	granulomatous disorders of skin and subcutaneous tissue	infections	ENSG00000234285.1	2_223398530_G_A	6751	3.59940894553796e-09	0.288348189183307	1.98076949133767e-09	0.158125663875319	0.553526141361196	0.289939778998028	0.349868920029664	0.754792806193709	0.245240822305535
L92	diagnoses - main icd10: l92 granulomatous disorders of skin and subcutaneous tissue	infections	ENSG00000234285.1	2_223398530_G_A	6751	3.59940894553796e-09	0.288348189183307	1.98076949133767e-09	0.158125663875319	0.553526141361196	0.289939778998028	0.349868920029664	0.754792806193709	0.245240822305535
L12_INFECT_SKIN_OTHER	other local infections of skin and subcutaneous tissue	infections	ENSG00000162643.8	1_85256606_G_A	6762	0.0314641657112816	0.271172361187293	0.0150339212846765	0.129015795753421	0.553313756063328	0.960785151363162	0.617874075584967	0.737354971389678	0.451135835798816
C_OTHER_SKIN	other malignant neoplasms of skin	malignant_neoplasm	ENSG00000173338.8	11_65749645_C_T	4406	0.000528649521874818	0.00265832133002407	0.0737255075051155	0.370176809183338	0.552910712459648	0.166774329476429	NA	NA	NA
C3_OTHER_SKIN	other malignant neoplasms of skin	malignant_neoplasm	ENSG00000173338.8	11_65749645_C_T	4406	0.000528649521874818	0.00265832133002407	0.0737255075051155	0.370176809183338	0.552910712459648	0.166774329476429	NA	NA	NA
C44	diagnoses - main icd10: c44 other malignant neoplasms of skin	malignant_neoplasm	ENSG00000261295.1	X_99893144_T_C	3590	0.0221602716126432	0.340358266060998	0.00521768291770635	0.0795853967171383	0.552678382691514	0.398565959592459	7.59106594498204e-05	0.0240329664150706	0.000415261085705046
20001_1003	cancer code, self-reported: skin cancer	cancer	ENSG00000272568.1	7_29091545_A_ATG	7992	0.02156792672057	0.262816101990204	0.0124836090231781	0.151567528705102	0.551564833560945	0.387818605147111	0.470412426649977	0.796761497598103	0.484714317573688
L12_GRANULOMATOUSSKIN	granulomatous disorders of skin and subcutaneous tissue	infections	ENSG00000111725.6	12_120146925_G_A	6615	0.000180755888613116	0.320004241702651	7.30316276147254e-05	0.128741775794081	0.55100019498704	0.536552757930002	0.551991688669043	0.15187463740205	0.954913790344986
L92	diagnoses - main icd10: l92 granulomatous disorders of skin and subcutaneous tissue	infections	ENSG00000111725.6	12_120146925_G_A	6615	0.000180755888613116	0.320004241702651	7.30316276147254e-05	0.128741775794081	0.55100019498704	0.536552757930002	0.551991688669043	0.15187463740205	0.954913790344986
L72	diagnoses - main icd10: l72 follicular cysts of skin and subcutaneous tissue	infections	ENSG00000175166.12	3_184047930_A_C	6929	5.69774669819417e-06	0.331682148279768	2.05098960415024e-06	0.118844511367667	0.549465591616263	0.585297689674695	0.173751011002888	0.540771979316986	0.202233542352394
C3_SKIN	malignant neoplasm of skin	malignant_neoplasm	ENSG00000238151.1	20_29540333_T_G	2701	7.41812571711829e-05	0.214191561588819	8.23355638135444e-05	0.237187908488952	0.548464013101243	0.726727974455818	0.622240136515844	0.847300526432401	0.51394493714778
Q82	diagnoses - main icd10: q82 other congenital malformations of skin	congenital	ENSG00000189067.8	16_11943312_C_A	9139	0.0109076233597053	0.286433954394612	0.00567759854151798	0.14854517971862	0.548435643985545	0.414569844487243	0.966297458619597	0.137555387105966	0.668937352832405
C_OTHER_SKIN	other malignant neoplasms of skin	malignant_neoplasm	ENSG00000204556.4	20_25991371_G_A	3250	8.49675154084213e-08	0.324555239027426	3.35284665545959e-08	0.127522663874628	0.547921978601964	0.244836586549968	0.324934262246552	0.32002753333955	0.470106825056986
C3_OTHER_SKIN	other malignant neoplasms of skin	malignant_neoplasm	ENSG00000204556.4	20_25991371_G_A	3250	8.49675154084213e-08	0.324555239027426	3.35284665545959e-08	0.127522663874628	0.547921978601964	0.244836586549968	0.324934262246552	0.32002753333955	0.470106825056986
20001_1060	cancer code, self-reported: non-melanoma skin cancer	melanoma	ENSG00000229604.2	2_88561858_T_TAAC	3284	4.40690679989434e-06	0.34670886167491	1.34782700510912e-06	0.105491109631902	0.547794273959383	0.626906342113895	0.271798710263207	0.913261255724121	0.199238847535512
40001_C439	underlying (primary) cause of death: icd10: c43.9 malignant melanoma of skin, unspecified	melanoma	ENSG00000060656.15	1_29227292_A_G	5941	0.00147071529646262	0.252079628187423	0.00115618308402127	0.197621343067662	0.547672130364432	0.215119451391134	0.302407845497866	0.605308041345481	0.347105150598514
L12_SKINSUBCUTISNAS	other and unspecified disorders of skin and subcutaneous tissue	infections	ENSG00000214435.3	10_104621474_CA_C	5007	1.46954190220629e-54	0.22606009873836	1.47598432486377e-54	0.226503702468323	0.547436198793323	0.821616887020376	0.302148947652322	0.658229485463608	0.1814773283098
L12_SKINSUBCUTISNAS	other and unspecified disorders of skin and subcutaneous tissue	infections	ENSG00000064787.8	20_52737762_G_A	7919	0.0771462648841873	0.246731718065631	0.0309388472979702	0.0984028572397139	0.546780312512498	0.513069515875448	0.810043641846788	0.560101152729271	0.978849351674117
20001_1003	cancer code, self-reported: skin cancer	cancer	ENSG00000188153.8	X_107564004_G_A	2759	4.63732487917055e-05	0.246210024528149	3.91699229425128e-05	0.207419038143122	0.546285394156995	0.0521759355758975	0.270512308142908	0.643994598162025	0.160654618738773
20001_1003	cancer code, self-reported: skin cancer	cancer	ENSG00000101276.10	20_748336_T_C	7269	1.10321594834341e-07	0.339904727868082	3.73504639538105e-08	0.114532535266719	0.545562589193141	0.524402157847458	0.713713823296793	0.248205280095863	0.893632179334253
L72	diagnoses - main icd10: l72 follicular cysts of skin and subcutaneous tissue	infections	ENSG00000130703.11	20_61321236_T_G	9112	0.0037807466928073	0.290579043399534	0.00207197175297463	0.15870186948794	0.544866368666744	0.926405413303496	0.00016918840676272	0.372683738471634	0.000128142732374423
C_OTHER_SKIN	other malignant neoplasms of skin	malignant_neoplasm	ENSG00000118496.4	6_145129416_A_AT	5913	0.0324648859070107	0.271365878732536	0.0162824832429321	0.135556883788235	0.544329868329286	0.976132008292439	0.918875865114634	0.667641791007185	0.960143766598925
C3_OTHER_SKIN	other malignant neoplasms of skin	malignant_neoplasm	ENSG00000118496.4	6_145129416_A_AT	5913	0.0324648859070107	0.271365878732536	0.0162824832429321	0.135556883788235	0.544329868329286	0.976132008292439	0.918875865114634	0.667641791007185	0.960143766598925
20001_1060	cancer code, self-reported: non-melanoma skin cancer	melanoma	ENSG00000236609.3	7_7048887_A_G	9586	0.0132659048954019	0.139083308211147	0.0265032411956817	0.277323271327304	0.543824274370465	0.480285477923826	0.376772321131316	0.0434073306122519	0.842737199737354
L12_HYPERTROPHICNAS	other and unspecified hypertrophic disorders of skin	infections	ENSG00000154016.9	17_19378629_C_T	4177	0.0544456725596618	0.135760667708412	0.0763304979492108	0.189786957635392	0.543676204147323	0.144836659575585	0.754199307998507	0.362598365540449	0.570799979106388
L12_ATROPHICSKIN	atrophic disorders of skin	infections	ENSG00000185420.14	1_246670481_C_G	9320	8.51986512484689e-06	0.313802721732342	3.89210903964247e-06	0.142810351397615	0.54337451489588	0.866435999463499	0.51381262018545	0.527193471386947	0.624369782250101
L90	diagnoses - main icd10: l90 atrophic disorders of skin	unspecified	ENSG00000185420.14	1_246670481_C_G	9320	8.51986512484689e-06	0.313802721732342	3.89210903964247e-06	0.142810351397615	0.54337451489588	0.866435999463499	0.51381262018545	0.527193471386947	0.624369782250101
C_OTHER_SKIN	other malignant neoplasms of skin	malignant_neoplasm	ENSG00000108510.5	17_60437898_G_T	4624	0.0339302372196726	0.163092983917006	0.0448363320405447	0.214972306539227	0.543168140283549	0.253392139468007	0.0255671336185685	0.720762596592559	0.0338631498603691
C3_OTHER_SKIN	other malignant neoplasms of skin	malignant_neoplasm	ENSG00000108510.5	17_60437898_G_T	4624	0.0339302372196726	0.163092983917006	0.0448363320405447	0.214972306539227	0.543168140283549	0.253392139468007	0.0255671336185685	0.720762596592559	0.0338631498603691
20002_1455	non-cancer illness code, self-reported: chronic skin ulcers	ulcers	ENSG00000225511.2	9_94896164_C_G	7492	0.000136379808562683	0.320331315346309	5.82695950003147e-05	0.13632150660136	0.543152528648768	0.213578833642717	0.417339741137651	0.175514594857754	0.757949397820195
C3_SKIN	malignant neoplasm of skin	malignant_neoplasm	ENSG00000213171.2	1_151777927_C_T	5025	2.02254512309292e-18	0.105012656597302	6.78824506147545e-18	0.351909700492864	0.543077642909831	0.999997358144435	0.220841384262506	0.548011658463534	0.319211461724161
L12_HYPERTROPHICNAS	other and unspecified hypertrophic disorders of skin	infections	ENSG00000125618.12	2_113993344_A_C	6253	3.58506148452853e-57	0.296835683585118	1.94873613488792e-57	0.16080897020924	0.542355346205635	0.371283255467828	0.120673243795861	0.543982383668631	0.133962228903778
C43	diagnoses - main icd10: c43 malignant melanoma of skin	melanoma	ENSG00000186912.5	X_69651378_A_G	4639	0.00296419703305396	0.377107289375951	0.00061042037890422	0.0771159197062151	0.542202173505876	0.95912841538775	0.727039134506797	0.206575069345236	0.312612579889966
C_OTHER_SKIN	other malignant neoplasms of skin	malignant_neoplasm	ENSG00000198464.9	19_52801003_GCGTGTGGGGAGGTGA_G	10578	0.00014302720988755	0.313151425548287	6.62372946965291e-05	0.144481318835346	0.542157991111783	0.999993226983975	0.349042775831914	0.305995032674942	0.623180542081102
C3_OTHER_SKIN	other malignant neoplasms of skin	malignant_neoplasm	ENSG00000198464.9	19_52801003_GCGTGTGGGGAGGTGA_G	10578	0.00014302720988755	0.313151425548287	6.62372946965291e-05	0.144481318835346	0.542157991111783	0.999993226983975	0.349042775831914	0.305995032674942	0.623180542081102
C_OTHER_SKIN	other malignant neoplasms of skin	malignant_neoplasm	ENSG00000269102.1	19_52801003_GCGTGTGGGGAGGTGA_G	10516	2.10216547525631e-11	0.313569841682127	9.72254115816814e-12	0.144484491480965	0.541945666806165	0.999999999998536	0.786104654914801	0.504557081335577	0.975123640963482
C3_OTHER_SKIN	other malignant neoplasms of skin	malignant_neoplasm	ENSG00000269102.1	19_52801003_GCGTGTGGGGAGGTGA_G	10516	2.10216547525631e-11	0.313569841682127	9.72254115816814e-12	0.144484491480965	0.541945666806165	0.999999999998536	0.786104654914801	0.504557081335577	0.975123640963482
L91	diagnoses - main icd10: l91 hypertrophic disorders of skin	infections	ENSG00000165527.5	14_50627097_CTTTTTTTTTTTTTTTTTTTT_C	6078	0.0828110397234933	0.266796873713096	0.0258262505897483	0.0826639477192715	0.541901888254391	0.991688631961179	0.663844570890497	0.846068873706449	0.703686796708185
20002_1455	non-cancer illness code, self-reported: chronic skin ulcers	ulcers	ENSG00000051180.12	15_41096346_G_T	5805	0.0827248608200813	0.272223126267739	0.0242353813989304	0.0792098878530683	0.541606743660181	0.744977999704748	0.33262758935094	0.955414557280055	0.260812289203237
20001_1060	cancer code, self-reported: non-melanoma skin cancer	melanoma	ENSG00000088766.7	20_6677462_C_A	8068	0.0157746275756053	0.265734620767017	0.00999077822125941	0.167760899051095	0.540739074385024	0.938957804857987	0.726305263141323	0.260530016521246	0.33667292418788
C_MELANOMA_SKIN	malignant melanoma of skin	melanoma	ENSG00000214860.4	17_18290435_A_G	4221	1.41784734617493e-10	0.269802358895725	9.98882448397223e-11	0.189536812295862	0.54066082856674	0.29911543477768	0.181412661156558	0.151752221053439	0.362808413425209
C3_MELANOMA_SKIN	malignant melanoma of skin	melanoma	ENSG00000214860.4	17_18290435_A_G	4221	1.41784734617493e-10	0.269802358895725	9.98882448397223e-11	0.189536812295862	0.54066082856674	0.29911543477768	0.181412661156558	0.151752221053439	0.362808413425209
L12_INFECT_SKIN_OTHER	other local infections of skin and subcutaneous tissue	infections	ENSG00000171241.4	16_46776139_G_GA	1217	5.98306591022433e-07	0.413166025686001	6.80040018717893e-08	0.0464203653701984	0.540412942633207	0.97440974075559	0.927665962809617	0.435823974809286	0.712988958229109
C3_SKIN	malignant neoplasm of skin	malignant_neoplasm	ENSG00000184110.10	16_28710803_CGGAGAG_C	4338	0.000697856447549575	0.346980775662114	0.000226220183460882	0.111938641968222	0.540156505738653	0.998504904204655	0.0279251826671419	0.538688427550315	0.00617980967368848
C44	diagnoses - main icd10: c44 other malignant neoplasms of skin	malignant_neoplasm	ENSG00000261729.1	1_185865547_T_TCA	4978	0.0276520854197429	0.0196915153918157	0.24134594760528	0.171326527041339	0.539983924541822	0.121810762334473	0.428073123276809	0.605750039539568	0.452661006379566
L12_HYPERTROPHICNAS	other and unspecified hypertrophic disorders of skin	infections	ENSG00000258395.1	2_113993385_C_G	6280	2.26986640555553e-18	0.298238595464761	1.23716669427055e-18	0.162012045033317	0.53974935950192	0.211463681021754	0.154509172539353	0.252987691863317	0.0315303233892293
L12_ATROPHICSKIN	atrophic disorders of skin	infections	ENSG00000156232.6	15_82517269_A_T	3650	0.000453161341588725	0.343642080302732	0.000154766114282082	0.11682357693904	0.538926415302357	0.928128740041803	0.667207541255169	0.624226133443037	0.748400287798607
L90	diagnoses - main icd10: l90 atrophic disorders of skin	unspecified	ENSG00000156232.6	15_82517269_A_T	3650	0.000453161341588725	0.343642080302732	0.000154766114282082	0.11682357693904	0.538926415302357	0.928128740041803	0.667207541255169	0.624226133443037	0.748400287798607
D04	diagnoses - main icd10: d04 carcinoma in situ of skin	cancer	ENSG00000157613.6	11_47202946_C_A	4639	0.0613748656398889	0.292450495468402	0.0188159109938934	0.08911934985629	0.538239378041526	0.245142176340008	0.893652596377466	0.95483851449826	0.854403293004762
C_OTHER_SKIN	other malignant neoplasms of skin	malignant_neoplasm	ENSG00000227888.3	8_11872734_C_T	8188	3.53778198325463e-08	0.0217551032698581	7.16482787288313e-07	0.44005303532305	0.538191109546486	0.533638116504131	0.556182080388984	0.468495061928187	0.336005597616463
C3_OTHER_SKIN	other malignant neoplasms of skin	malignant_neoplasm	ENSG00000227888.3	8_11872734_C_T	8188	3.53778198325463e-08	0.0217551032698581	7.16482787288313e-07	0.44005303532305	0.538191109546486	0.533638116504131	0.556182080388984	0.468495061928187	0.336005597616463
C_OTHER_SKIN	other malignant neoplasms of skin	malignant_neoplasm	ENSG00000125971.12	20_32665748_A_G	4063	3.87119678020686e-32	1.38687326926761e-31	0.100936770404283	0.361072427649643	0.53799080194607	0.973118957186441	0.714807153574428	0.428998016986594	0.982710645775316
C3_OTHER_SKIN	other malignant neoplasms of skin	malignant_neoplasm	ENSG00000125971.12	20_32665748_A_G	4063	3.87119678020686e-32	1.38687326926761e-31	0.100936770404283	0.361072427649643	0.53799080194607	0.973118957186441	0.714807153574428	0.428998016986594	0.982710645775316
20002_1455	non-cancer illness code, self-reported: chronic skin ulcers	ulcers	ENSG00000123607.10	2_166715857_A_G	6750	0.0235636125577287	0.309760914623611	0.00929980838519353	0.121717121847704	0.535658542585763	0.316247871513662	0.724471181042841	0.0813669539125501	0.299729335999635
L12_ATROPHICSKIN	atrophic disorders of skin	infections	ENSG00000270614.1	19_9435294_AC_A	7496	0.00100785994757084	0.223587612306182	0.00108650680779238	0.240501124013488	0.533816896924967	0.989648692927569	0.915035398400774	0.552123961031753	0.675015809397755
L90	diagnoses - main icd10: l90 atrophic disorders of skin	unspecified	ENSG00000270614.1	19_9435294_AC_A	7496	0.00100785994757084	0.223587612306182	0.00108650680779238	0.240501124013488	0.533816896924967	0.989648692927569	0.915035398400774	0.552123961031753	0.675015809397755
C_OTHER_SKIN	other malignant neoplasms of skin	malignant_neoplasm	ENSG00000115073.6	2_97805031_A_AT	3921	5.95527532459953e-05	0.330499156526462	2.46018312079088e-05	0.13599905181289	0.533417637076193	0.320529372440475	0.9766053141091	0.849548868168888	0.961041122810238
C3_OTHER_SKIN	other malignant neoplasms of skin	malignant_neoplasm	ENSG00000115073.6	2_97805031_A_AT	3921	5.95527532459953e-05	0.330499156526462	2.46018312079088e-05	0.13599905181289	0.533417637076193	0.320529372440475	0.9766053141091	0.849548868168888	0.961041122810238
C44	diagnoses - main icd10: c44 other malignant neoplasms of skin	malignant_neoplasm	ENSG00000223522.1	2_28532309_A_G	5717	0.000342649160059887	0.335447156395067	0.00013522299935898	0.131848575606576	0.532226395838939	0.411490583934031	0.330979642828498	0.901157039434526	0.264139399988572
C3_SKIN	malignant neoplasm of skin	malignant_neoplasm	ENSG00000182612.6	17_79630941_A_G	8595	3.91519098690013e-07	0.037106408793961	4.55914836968154e-06	0.431564130663995	0.531324509874575	0.25503890081815	0.400495743971594	0.0260567933583677	0.983001547737922
L91	diagnoses - main icd10: l91 hypertrophic disorders of skin	infections	ENSG00000267541.1	18_45796022_T_A	7019	0.0446527634873638	0.120365355666608	0.0826524294981551	0.222266653379968	0.530062797967905	0.140424061443455	0.610901900018628	0.12392678199584	0.218578044894813
L12_NONIONRADISKINNAS	other and unspecified skin changes due to chronic exposure to nonionizing radiation	unspecified	ENSG00000159086.10	21_34767947_C_T	6499	0.000156653526897305	0.316291451263372	7.63641577861947e-05	0.153653302588985	0.52982222846296	0.976752476738914	0.233479400948341	0.75230362607087	0.201008941362705
L12_NONIONRADISKINNAS	other and unspecified skin changes due to chronic exposure to nonionizing radiation	unspecified	ENSG00000125741.4	19_45226714_G_GCATT	7939	0.0257880456601613	0.0557991812653996	0.123145483537167	0.265928121333387	0.529339168203885	0.979002185208486	0.313870548223207	0.58036092910051	0.115408708746697
C_OTHER_SKIN	other malignant neoplasms of skin	malignant_neoplasm	ENSG00000064042.13	4_41392798_G_A	7611	0.00897117272054243	0.272821628965964	0.00605329094739872	0.183557559198996	0.5285963481671	0.115241408264326	0.207687774663987	0.207419087308003	0.378118927758978
C3_OTHER_SKIN	other malignant neoplasms of skin	malignant_neoplasm	ENSG00000064042.13	4_41392798_G_A	7611	0.00897117272054243	0.272821628965964	0.00605329094739872	0.183557559198996	0.5285963481671	0.115241408264326	0.207687774663987	0.207419087308003	0.378118927758978
D04	diagnoses - main icd10: d04 carcinoma in situ of skin	cancer	ENSG00000263214.1	16_3173575_G_C	6117	7.12210626414099e-06	0.335840179903574	2.88843159364405e-06	0.135674404764614	0.528475404793954	0.473393406191948	0.688825490864195	0.235358849108361	0.957084622628292
L12_HYPERTROPHICNAS	other and unspecified hypertrophic disorders of skin	infections	ENSG00000232149.1	X_122899809_A_G	4247	0.0233104646982865	0.335407321487547	0.0073686232182331	0.105496503851884	0.52841708674405	0.926847166549269	0.610476276015038	0.510016659617117	0.758512680820947
C44	diagnoses - main icd10: c44 other malignant neoplasms of skin	malignant_neoplasm	ENSG00000115446.7	2_99156807_T_A	5005	6.464368158214e-05	0.282605795264395	4.35772179476139e-05	0.189981249730679	0.527304734105396	0.158732868905304	0.204630529350528	0.895795423315653	0.174463764483017
L72	diagnoses - main icd10: l72 follicular cysts of skin and subcutaneous tissue	infections	ENSG00000011332.15	19_38687646_T_C	6497	9.24866606305637e-11	0.220269946384959	1.06345857690766e-10	0.252750587397136	0.526979466019074	0.334488208314093	0.451697823374462	0.832223556105429	0.451937771340962
20001_1060	cancer code, self-reported: non-melanoma skin cancer	melanoma	ENSG00000273443.1	1_1002434_C_T	4520	0.0216696844492172	0.348053927932198	0.00616193708557696	0.0984460730584566	0.525668377474552	0.268069122745049	0.624935384064159	0.888389241045116	0.537852968511634
20001_1003	cancer code, self-reported: skin cancer	cancer	ENSG00000234779.1	9_16759746_G_C	8936	0.00422149576684017	0.0605238152577559	0.0267484271838217	0.38296812257359	0.525538139217992	0.0933360708819803	0.474316367799539	0.605170982330473	0.544613987116412
L12_HYPERTROPHICNAS	other and unspecified hypertrophic disorders of skin	infections	ENSG00000256164.1	12_4561459_T_G	7193	0.15464511215602	0.131367050649832	0.102397841301272	0.0864592052618815	0.525130790630994	0.379244689705907	0.905033727328312	0.923862163788102	0.848732518969793
20002_1455	non-cancer illness code, self-reported: chronic skin ulcers	ulcers	ENSG00000172113.4	3_48355024_A_G	2875	5.10012008373187e-19	0.310528777982877	2.71887264292386e-19	0.16501835503499	0.524452866982135	0.0866802716821279	0.207053052563517	0.74393850712938	0.122404155871836
L12_SKINSUBCUTISNAS	other and unspecified disorders of skin and subcutaneous tissue	infections	ENSG00000204084.8	1_38290103_C_T	6255	5.50572603634422e-21	0.339911652482177	2.21251462292112e-21	0.136071865087707	0.524016482430119	0.134997308451073	0.00912169805844979	0.141771175140224	0.0188803399218415
20001_1003	cancer code, self-reported: skin cancer	cancer	ENSG00000171067.6	11_67416638_T_C	6768	0.051015970357162	0.317510828217976	0.0150027157269419	0.0928495848351219	0.523620900862797	0.961233197174273	0.00230627197639159	0.526005730533425	0.000527176365704918
40001_C439	underlying (primary) cause of death: icd10: c43.9 malignant melanoma of skin, unspecified	melanoma	ENSG00000223764.2	1_862866_C_T	3904	0.0192387051061937	0.340266093921788	0.00631484329436436	0.111164701872012	0.523015655805642	0.140895170421974	0.931300293789412	0.0988169118241024	0.429172971646479
20002_1455	non-cancer illness code, self-reported: chronic skin ulcers	ulcers	ENSG00000234789.1	9_132475089_G_A	6960	0.0884775184459505	0.204019177612455	0.0564415548805788	0.129626423839006	0.521435325222009	0.94106761374034	0.875920643295547	0.871856678781609	0.917731652363066
L12_HYPERTROPHICNAS	other and unspecified hypertrophic disorders of skin	infections	ENSG00000149600.7	20_31505012_C_T	4864	0.171265032280743	0.174873650414961	0.0659325877102123	0.0668006838889653	0.521128045705119	0.979447671082898	0.913426635321413	0.642083125677539	0.763991333755535
L12_NONIONRADISKINNAS	other and unspecified skin changes due to chronic exposure to nonionizing radiation	unspecified	ENSG00000233006.2	5_131692537_TA_T	4999	2.8202172474945e-08	0.292340974036008	1.80722499761015e-08	0.186814339048822	0.520844640640747	0.0519037396634108	0.171871703726642	0.363065806345741	0.250662141831827
C_OTHER_SKIN	other malignant neoplasms of skin	malignant_neoplasm	ENSG00000258810.1	14_21250940_G_A	8530	0.0035012715082891	0.313857129999426	0.00179854316909546	0.160702888637559	0.52014016668563	0.167996555052158	0.949728419490881	0.446842051165408	0.676956291842044
C3_OTHER_SKIN	other malignant neoplasms of skin	malignant_neoplasm	ENSG00000258810.1	14_21250940_G_A	8530	0.0035012715082891	0.313857129999426	0.00179854316909546	0.160702888637559	0.52014016668563	0.167996555052158	0.949728419490881	0.446842051165408	0.676956291842044
L12_NONIONRADISKINNAS	other and unspecified skin changes due to chronic exposure to nonionizing radiation	unspecified	ENSG00000136999.4	8_120400847_G_A	7256	0.000286369205065138	0.293921931152169	0.000181595007974601	0.185864664920847	0.519745439713944	0.0946990951311848	0.572759155996306	0.470224759807526	0.360884228278001
L12_SKINSUBCUTISNAS	other and unspecified disorders of skin and subcutaneous tissue	infections	ENSG00000234636.1	X_40595397_T_G	3996	4.45735588228598e-06	0.402198443503708	8.8088622932272e-07	0.0789657518047213	0.518830466449458	0.78099000047792	0.820423929101967	0.172534753586428	0.754049784617793
L12_NONIONRADISKINNAS	other and unspecified skin changes due to chronic exposure to nonionizing radiation	unspecified	ENSG00000133739.11	8_85923824_TTA_T	4115	0.00845480531337497	0.0730736974393096	0.0415835948556581	0.358883177951429	0.518004724440228	0.136424904915505	0.110098723193327	0.5569934284663	0.140213627689549
C_MELANOMA_SKIN	malignant melanoma of skin	melanoma	ENSG00000230325.1	1_236702117_T_G	8569	0.00290058636510135	0.239087300563768	0.0028861915674888	0.237383034377506	0.517742887126136	0.0919802637165154	0.874501019726518	0.327933817098457	0.543877679862967
C3_MELANOMA_SKIN	malignant melanoma of skin	melanoma	ENSG00000230325.1	1_236702117_T_G	8569	0.00290058636510135	0.239087300563768	0.0028861915674888	0.237383034377506	0.517742887126136	0.0919802637165154	0.874501019726518	0.327933817098457	0.543877679862967
C44	diagnoses - main icd10: c44 other malignant neoplasms of skin	malignant_neoplasm	ENSG00000125971.12	20_32665748_A_G	4063	4.14660266926948e-24	1.48553864006268e-23	0.105366158164146	0.376961222254551	0.5176726195813	0.872160495890277	0.714807153574428	0.428998016986594	0.982710645775316
C_OTHER_SKIN	other malignant neoplasms of skin	malignant_neoplasm	ENSG00000167994.7	11_61600342_A_C	5405	0.00841113405732369	0.0206394828846894	0.131505753097988	0.322175334367281	0.517268295592717	0.125904575546035	0.585124290035689	0.325142821765747	0.869932883223287
C3_OTHER_SKIN	other malignant neoplasms of skin	malignant_neoplasm	ENSG00000167994.7	11_61600342_A_C	5405	0.00841113405732369	0.0206394828846894	0.131505753097988	0.322175334367281	0.517268295592717	0.125904575546035	0.585124290035689	0.325142821765747	0.869932883223287
L12_INFECT_SKIN_OTHER	other local infections of skin and subcutaneous tissue	infections	ENSG00000105499.9	19_48613788_T_TGCTCCGGAATCCGGTGCGGAGGCTTGGGCTCCGGAATCCGGTGCGGAGGCTTGG	8089	9.59510896903697e-44	0.310474713032491	5.33992751552151e-44	0.172269991659975	0.51725529530753	1	0.192278167456251	0.0757567101958369	0.409700907928974
C_MELANOMA_SKIN	malignant melanoma of skin	melanoma	ENSG00000110786.13	11_18802707_C_T	6974	3.71604988798306e-19	0.336290902179144	1.62491900807935e-19	0.146532916165633	0.51717618165522	0.394007953843962	0.384942566249818	0.492298133354414	0.224460116890219
C3_MELANOMA_SKIN	malignant melanoma of skin	melanoma	ENSG00000110786.13	11_18802707_C_T	6974	3.71604988798306e-19	0.336290902179144	1.62491900807935e-19	0.146532916165633	0.51717618165522	0.394007953843962	0.384942566249818	0.492298133354414	0.224460116890219
20002_1455	non-cancer illness code, self-reported: chronic skin ulcers	ulcers	ENSG00000185049.8	4_2913108_G_A	7092	0.0581353871593814	0.309165715751405	0.0184610351721057	0.0976597553002363	0.516578106616871	0.134111462245753	0.0413853682081766	0.491592010594271	0.0229349874211391
C3_SKIN	malignant neoplasm of skin	malignant_neoplasm	ENSG00000168876.4	11_94463093_T_C	6637	0.0298258155479343	0.184538544796409	0.0375366506319538	0.23173072227867	0.516368266745034	0.19591319205966	0.117411987998642	0.611550899365101	0.0761883162561334
C3_SKIN	malignant neoplasm of skin	malignant_neoplasm	ENSG00000004534.10	3_49990497_C_CT	3464	1.70839617369951e-12	0.105562438642719	6.1345928041691e-12	0.378542889501049	0.51589467184839	0.0434119339128532	0.907852650413161	0.760213606868887	0.99902058594199
L72	diagnoses - main icd10: l72 follicular cysts of skin and subcutaneous tissue	infections	ENSG00000105793.11	7_90087337_C_T	7557	3.08173936950068e-05	0.341897316518529	1.28716981016005e-05	0.142286668514114	0.51577232587556	0.12774605214805	0.129048285980682	0.671598840662646	0.060155922746207
L12_GRANULOMATOUSSKIN	granulomatous disorders of skin and subcutaneous tissue	infections	ENSG00000138794.5	4_110199072_A_G	6938	0.0306673178856923	0.2792008339524	0.0173603496410299	0.15753654236416	0.515234956156718	0.284935633463686	0.360267645101846	0.862957694765426	0.310543306266504
L92	diagnoses - main icd10: l92 granulomatous disorders of skin and subcutaneous tissue	infections	ENSG00000138794.5	4_110199072_A_G	6938	0.0306673178856923	0.2792008339524	0.0173603496410299	0.15753654236416	0.515234956156718	0.284935633463686	0.360267645101846	0.862957694765426	0.310543306266504
C_MELANOMA_SKIN	malignant melanoma of skin	melanoma	ENSG00000249740.1	5_38828626_T_C	7326	0.00905913152373914	0.340984422280107	0.00352254926995045	0.132073893585841	0.514360003340363	0.308345332921711	0.279423966246418	0.993285733271153	0.226934622206329
C3_MELANOMA_SKIN	malignant melanoma of skin	melanoma	ENSG00000249740.1	5_38828626_T_C	7326	0.00905913152373914	0.340984422280107	0.00352254926995045	0.132073893585841	0.514360003340363	0.308345332921711	0.279423966246418	0.993285733271153	0.226934622206329
L91	diagnoses - main icd10: l91 hypertrophic disorders of skin	infections	ENSG00000214253.4	7_100883019_A_AACAGGGAAAGG	7066	1.66418648065526e-08	0.29565973354619	1.07256241797053e-08	0.190037370513586	0.514302868572735	0.124997843079327	0.511866058132971	0.68670663797539	0.318976196601052
20002_1455	non-cancer illness code, self-reported: chronic skin ulcers	ulcers	ENSG00000228638.1	3_48349503_G_A	2873	7.37609573171967e-10	0.317533987278143	3.93087949306755e-10	0.168706907810288	0.513759103780872	0.0954586398329256	0.936863262349422	0.638364073961662	0.915839191829077
C_MELANOMA_SKIN	malignant melanoma of skin	melanoma	ENSG00000257285.1	14_23426182_C_A	7787	0.000492321694673293	0.272216527754088	0.000389110436538225	0.214636270427979	0.512265769686721	0.147578526646495	0.420573866709908	0.937838558593184	0.33438398509575
C3_MELANOMA_SKIN	malignant melanoma of skin	melanoma	ENSG00000257285.1	14_23426182_C_A	7787	0.000492321694673293	0.272216527754088	0.000389110436538225	0.214636270427979	0.512265769686721	0.147578526646495	0.420573866709908	0.937838558593184	0.33438398509575
20001_1003	cancer code, self-reported: skin cancer	cancer	ENSG00000120875.4	8_30117900_T_C	6051	0.103655259977448	0.187100190583606	0.0705178475637311	0.126774426839641	0.511952275035573	0.183073378695774	NA	NA	NA
20001_1060	cancer code, self-reported: non-melanoma skin cancer	melanoma	ENSG00000236682.1	2_128146462_T_A	7509	3.20346265736846e-157	0.00603642673100666	2.56770042912588e-155	0.483332546353092	0.510631026915909	0.512713230859158	0.258711639238406	0.40478397157823	0.364880636626721
L12_GRANULOMATOUSSKIN	granulomatous disorders of skin and subcutaneous tissue	infections	ENSG00000042493.11	2_85622059_T_C	6802	3.15861146173525e-11	0.36974383369953	1.02764945796981e-11	0.119785125582106	0.510471040676502	0.884062334809381	0.277725102015212	0.697085834027239	0.286903442633626
L92	diagnoses - main icd10: l92 granulomatous disorders of skin and subcutaneous tissue	infections	ENSG00000042493.11	2_85622059_T_C	6802	3.15861146173525e-11	0.36974383369953	1.02764945796981e-11	0.119785125582106	0.510471040676502	0.884062334809381	0.277725102015212	0.697085834027239	0.286903442633626
C_MELANOMA_SKIN	malignant melanoma of skin	melanoma	ENSG00000087237.6	16_57006829_T_A	7790	0.00125857867831436	0.253687544097539	0.00116058102137193	0.233424011022708	0.510469285180066	0.860111275817037	0.69989720894746	0.45160794958904	0.849844494165252
C3_MELANOMA_SKIN	malignant melanoma of skin	melanoma	ENSG00000087237.6	16_57006829_T_A	7790	0.00125857867831436	0.253687544097539	0.00116058102137193	0.233424011022708	0.510469285180066	0.860111275817037	0.69989720894746	0.45160794958904	0.849844494165252
L91	diagnoses - main icd10: l91 hypertrophic disorders of skin	infections	ENSG00000175581.9	11_73609093_C_T	5534	0.0317860121115726	0.148870820968057	0.0545654942005047	0.255049537671668	0.509728135048198	0.0342801208453649	0.666048162372643	0.578128892854285	0.481306146377173
D04	diagnoses - main icd10: d04 carcinoma in situ of skin	cancer	ENSG00000206503.7	6_29923091_T_G	17128	5.63783617443337e-29	0.179438611273721	9.79793862527307e-29	0.311335326682668	0.509226062043612	0.999999999970811	0.0673854247850025	0.099699423725682	0.171658786666469
L12_ATROPHICSKIN	atrophic disorders of skin	infections	ENSG00000152726.14	10_48025954_G_T	1465	1.93122197385491e-09	0.447382822742683	1.896257004298e-10	0.0434190930575992	0.509198082078869	0.999999897455259	0.0336099883019153	0.23706012643026	0.0589311317558518
L90	diagnoses - main icd10: l90 atrophic disorders of skin	unspecified	ENSG00000152726.14	10_48025954_G_T	1465	1.93122197385491e-09	0.447382822742683	1.896257004298e-10	0.0434190930575992	0.509198082078869	0.999999897455259	0.0336099883019153	0.23706012643026	0.0589311317558518
C_OTHER_SKIN	other malignant neoplasms of skin	malignant_neoplasm	ENSG00000106948.12	9_117172307_G_A	7332	0.0372255218686067	0.177611860728633	0.0480992183783666	0.228984786683904	0.508078612340489	0.114128987749948	0.256161255836472	0.0516631747138201	0.969463396626899
C3_OTHER_SKIN	other malignant neoplasms of skin	malignant_neoplasm	ENSG00000106948.12	9_117172307_G_A	7332	0.0372255218686067	0.177611860728633	0.0480992183783666	0.228984786683904	0.508078612340489	0.114128987749948	0.256161255836472	0.0516631747138201	0.969463396626899
L72	diagnoses - main icd10: l72 follicular cysts of skin and subcutaneous tissue	infections	ENSG00000187775.12	17_76535107_A_G	9269	1.0731015185919e-28	0.323951865565656	5.60920291397472e-29	0.168825474837916	0.507222659596424	0.19432263955218	0.565560495025928	0.880279690713354	0.561397031738057
L12_GRANULOMATOUSSKIN	granulomatous disorders of skin and subcutaneous tissue	infections	ENSG00000269483.1	19_52360193_G_GC	10102	4.56588988369479e-30	0.137129211085006	1.18764389287065e-29	0.356183189352724	0.506687599562265	0.0880308522617205	0.210447698908831	0.0294066684002417	0.69690071419025
L92	diagnoses - main icd10: l92 granulomatous disorders of skin and subcutaneous tissue	infections	ENSG00000269483.1	19_52360193_G_GC	10102	4.56588988369479e-30	0.137129211085006	1.18764389287065e-29	0.356183189352724	0.506687599562265	0.0880308522617205	0.210447698908831	0.0294066684002417	0.69690071419025
L91	diagnoses - main icd10: l91 hypertrophic disorders of skin	infections	ENSG00000231793.4	11_67382227_C_CATTGGGT	5462	2.86819740811886e-21	0.351935655224341	1.15643845584458e-21	0.141391483985819	0.506672860789839	0.253491220052921	0.0775380632388146	0.967579726832241	0.0439531774581625
L12_ATROPHICSKIN	atrophic disorders of skin	infections	ENSG00000225851.1	6_31239869_T_C	19380	1.16607467512619e-75	0.250681790307207	1.1320740286224e-75	0.242865906525085	0.506452303167718	0.999999999990223	0.941548271424824	0.00536975137945562	0.217769433691147
L90	diagnoses - main icd10: l90 atrophic disorders of skin	unspecified	ENSG00000225851.1	6_31239869_T_C	19380	1.16607467512619e-75	0.250681790307207	1.1320740286224e-75	0.242865906525085	0.506452303167718	0.999999999990223	0.941548271424824	0.00536975137945562	0.217769433691147
L12_GRANULOMATOUSSKIN	granulomatous disorders of skin and subcutaneous tissue	infections	ENSG00000066044.9	19_7786178_G_A	8253	0.0299107142652846	0.240638131533723	0.0248933006590781	0.199767168894073	0.504790684647841	0.618959784618759	0.625917676359327	0.614388213560716	0.658942583990714
L92	diagnoses - main icd10: l92 granulomatous disorders of skin and subcutaneous tissue	infections	ENSG00000066044.9	19_7786178_G_A	8253	0.0299107142652846	0.240638131533723	0.0248933006590781	0.199767168894073	0.504790684647841	0.618959784618759	0.625917676359327	0.614388213560716	0.658942583990714
L12_INFECT_SKIN_OTHER	other local infections of skin and subcutaneous tissue	infections	ENSG00000163312.6	4_84421577_G_T	6623	0.00879592197083054	0.300202155724472	0.00532163658153173	0.181121287508378	0.504558998214787	0.398666982463993	0.805365836746555	0.682023430392215	0.898031177813186
Q82	diagnoses - main icd10: q82 other congenital malformations of skin	congenital	ENSG00000134697.8	1_38421964_G_A	6069	0.129093136363507	0.209043198742103	0.0604147319045893	0.0973267087885317	0.50412222420127	0.126454816663121	0.577059176346389	0.669030032532445	0.384583076905215
C3_SKIN	malignant neoplasm of skin	malignant_neoplasm	ENSG00000117533.10	1_171729368_G_A	6887	0.0013818116238291	0.339045429617468	0.000634935166017675	0.155285937975529	0.503651885617156	0.205601760606597	0.110372177768255	0.605436926523244	0.0360105070719009
L72	diagnoses - main icd10: l72 follicular cysts of skin and subcutaneous tissue	infections	ENSG00000262061.1	17_199047_G_A	5676	3.97863028549175e-20	0.375064426744499	1.29677312016747e-20	0.12174326741344	0.503192305842062	0.443077532154798	0.0242282533280535	0.0348912549765386	0.0868219598817967
C_MELANOMA_SKIN	malignant melanoma of skin	melanoma	ENSG00000109762.11	4_185129805_G_A	9212	0.0051859782824745	0.309945092220235	0.0029987482715177	0.178719989384698	0.503150191841075	0.98523618034727	0.709101923784203	0.496623882123955	0.853736884802651
C3_MELANOMA_SKIN	malignant melanoma of skin	melanoma	ENSG00000109762.11	4_185129805_G_A	9212	0.0051859782824745	0.309945092220235	0.0029987482715177	0.178719989384698	0.503150191841075	0.98523618034727	0.709101923784203	0.496623882123955	0.853736884802651
C44	diagnoses - main icd10: c44 other malignant neoplasms of skin	malignant_neoplasm	ENSG00000134825.9	11_61600342_A_C	5596	0.0131539900183659	0.137475363980147	0.03033001374735	0.31648336667218	0.502557265581957	0.194424720460957	0.230888813398867	0.397985197494697	0.0977672726381675
C44	diagnoses - main icd10: c44 other malignant neoplasms of skin	malignant_neoplasm	ENSG00000104894.7	19_49893537_A_G	7403	0.000173770238291795	0.271496092572351	0.000144742954193289	0.225641742488144	0.50254365174702	0.128627268664923	0.748589843573509	0.651282177253871	0.588632898247352
C3_SKIN	malignant neoplasm of skin	malignant_neoplasm	ENSG00000099284.9	10_71716190_G_C	9031	5.72594083021854e-11	0.236176922181386	6.34996390865639e-11	0.261413487968035	0.502409589729819	0.999981835891087	0.000392804479585255	0.0956751311476206	0.00124945229359323
D04	diagnoses - main icd10: d04 carcinoma in situ of skin	cancer	ENSG00000117620.8	1_100582588_G_A	6615	0.000165055385538288	0.259278457394228	0.000151909472215153	0.238125824723064	0.502278753024956	0.0616893772366011	0.926369372359781	0.690286757336503	0.783682669072112
20002_1455	non-cancer illness code, self-reported: chronic skin ulcers	ulcers	ENSG00000170962.8	11_103410068_A_G	7691	0.0351976530322532	0.306247298643334	0.0162140008894357	0.140572807614433	0.501768239820544	0.201267063682556	0.0634366463970467	0.190927618616803	0.110823140776995
L12_GRANULOMATOUSSKIN	granulomatous disorders of skin and subcutaneous tissue	infections	ENSG00000076770.10	X_131266656_C_T	3324	0.0488530470406569	0.319262825789119	0.0173699261939733	0.113013869873363	0.501500331102888	0.0888894038082224	0.423139993491546	0.284345024043251	0.727230143913479
L92	diagnoses - main icd10: l92 granulomatous disorders of skin and subcutaneous tissue	infections	ENSG00000076770.10	X_131266656_C_T	3324	0.0488530470406569	0.319262825789119	0.0173699261939733	0.113013869873363	0.501500331102888	0.0888894038082224	0.423139993491546	0.284345024043251	0.727230143913479
L12_INFECT_SKIN_OTHER	other local infections of skin and subcutaneous tissue	infections	ENSG00000165806.15	10_115439530_G_C	6231	1.05489884170846e-17	0.276727667181242	8.47399462281141e-18	0.221793652469778	0.50147868034898	0.222456126846632	0.0284326755477024	0.195205687975627	0.0551460737374125
L91	diagnoses - main icd10: l91 hypertrophic disorders of skin	infections	ENSG00000106404.9	7_100890252_A_T	7056	3.09924686325769e-11	0.303459969885737	1.99803138047628e-11	0.195134040072144	0.501405989991147	0.17892496487778	0.842394153476108	0.896168748129372	0.861372337796202
C3_SKIN	malignant neoplasm of skin	malignant_neoplasm	ENSG00000234667.1	3_49939587_G_A	3383	4.43326616580245e-15	0.108337003501552	1.59966628587803e-14	0.390413813285437	0.501249183212988	0.137500264471647	0.150478123623175	0.879740738608971	0.0977123168918036
C_MELANOMA_SKIN	malignant melanoma of skin	melanoma	ENSG00000086232.8	7_5106068_TAA_T	9643	0.0287523797074984	0.0253937060660088	0.236882008048222	0.208710668288536	0.500261237889736	0.106198056362768	NA	NA	NA
C3_MELANOMA_SKIN	malignant melanoma of skin	melanoma	ENSG00000086232.8	7_5106068_TAA_T	9643	0.0287523797074984	0.0253937060660088	0.236882008048222	0.208710668288536	0.500261237889736	0.106198056362768	NA	NA	NA
C3_SKIN	malignant neoplasm of skin	malignant_neoplasm	ENSG00000239713.3	22_39472177_C_A	5942	3.71729501194948e-08	0.262028606888037	3.37962416891175e-08	0.237726263717016	0.500245058425756	0.349391824857656	0.203939508112573	0.558833205938868	0.0786778134265528
L72	diagnoses - main icd10: l72 follicular cysts of skin and subcutaneous tissue	infections	ENSG00000221968.4	11_61581656_G_A	5405	1.67990231901627e-06	0.377956564192286	5.44925333017587e-07	0.122101299623375	0.499939911356687	0.497861252255781	0.577596602583815	0.0828237084124153	0.890090495266763
40001_C439	underlying (primary) cause of death: icd10: c43.9 malignant melanoma of skin, unspecified	melanoma	ENSG00000234171.1	2_3609064_G_A	8629	1.31569182479345e-42	0.336820044391625	6.39725796413877e-43	0.163271323419376	0.499908632188993	0.631920194811237	0.414035193945972	0.24551923870495	0.680222666806391
L12_ATROPHICSKIN	atrophic disorders of skin	infections	ENSG00000254951.3	11_7899352_G_A	9425	3.66173541951496e-06	0.252673902225629	3.60384370531291e-06	0.248180011283631	0.499138820911615	0.583713197733505	0.169438206367949	0.479725466129519	0.0579766009301583
L90	diagnoses - main icd10: l90 atrophic disorders of skin	unspecified	ENSG00000254951.3	11_7899352_G_A	9425	3.66173541951496e-06	0.252673902225629	3.60384370531291e-06	0.248180011283631	0.499138820911615	0.583713197733505	0.169438206367949	0.479725466129519	0.0579766009301583
C43	diagnoses - main icd10: c43 malignant melanoma of skin	melanoma	ENSG00000235106.4	9_136763909_G_C	9365	0.00186770086235727	0.316714418134409	0.00107227127226536	0.181330837600022	0.499014772130946	0.142066007454624	0.62286517495235	0.438866546890795	0.770196449628768
L12_INFECT_SKIN_OTHER	other local infections of skin and subcutaneous tissue	infections	ENSG00000223872.1	7_157245341_G_A	9648	6.09317099787108e-06	0.306389106876338	3.89052719863606e-06	0.195132863174339	0.498468046251126	0.679446198526146	0.153949982165282	0.135194887754929	0.323825941439566
C_OTHER_SKIN	other malignant neoplasms of skin	malignant_neoplasm	ENSG00000157017.11	3_10268390_C_T	7077	7.31446776539343e-07	0.241888307031068	7.87806345731564e-07	0.260028246644547	0.498081927071263	0.212402535330286	0.266397178391899	0.676848279548811	0.288051998557095
C3_OTHER_SKIN	other malignant neoplasms of skin	malignant_neoplasm	ENSG00000157017.11	3_10268390_C_T	7077	7.31446776539343e-07	0.241888307031068	7.87806345731564e-07	0.260028246644547	0.498081927071263	0.212402535330286	0.266397178391899	0.676848279548811	0.288051998557095
C_OTHER_SKIN	other malignant neoplasms of skin	malignant_neoplasm	ENSG00000198876.8	9_34845984_T_A	6652	0.0824987443494442	0.229367151970898	0.0506809834291883	0.14040877088339	0.49704434936708	0.0649697590714954	0.000514046524048366	0.240272960132101	0.000669176997603502
C3_OTHER_SKIN	other malignant neoplasms of skin	malignant_neoplasm	ENSG00000198876.8	9_34845984_T_A	6652	0.0824987443494442	0.229367151970898	0.0506809834291883	0.14040877088339	0.49704434936708	0.0649697590714954	0.000514046524048366	0.240272960132101	0.000669176997603502
C3_SKIN	malignant neoplasm of skin	malignant_neoplasm	ENSG00000112697.11	6_75978133_G_C	5888	0.0157221954317089	0.35192046774967	0.00581668056840672	0.129701831919557	0.496838824330658	0.2241526813878	0.242176159563408	0.240695069731391	0.333275006680681
L12_SKINSUBCUTISNAS	other and unspecified disorders of skin and subcutaneous tissue	infections	ENSG00000103723.8	15_83384133_ATGT_A	3741	2.5870187359572e-44	0.369298672644018	9.46375692220877e-45	0.134599667884858	0.496101659471131	0.970369327105117	0.593331700870049	0.146154532069089	0.999220808830254
D04	diagnoses - main icd10: d04 carcinoma in situ of skin	cancer	ENSG00000248801.3	8_69239634_C_G	7045	1.06366953596425e-06	0.222202762093356	1.35321613789759e-06	0.28219404425247	0.495600776768501	0.23604259865743	0.352337236143797	0.29268525955646	0.530236501592251
L72	diagnoses - main icd10: l72 follicular cysts of skin and subcutaneous tissue	infections	ENSG00000181031.11	17_199047_G_A	4967	1.56122411432126e-28	0.387275718963932	4.74632512087162e-29	0.117241391449	0.495482889587063	0.668911110952402	0.414775690191727	0.73456610258299	0.413776025197752
L12_SKINSUBCUTISNAS	other and unspecified disorders of skin and subcutaneous tissue	infections	ENSG00000151651.11	10_134954042_G_A	5970	0.0494469868253412	0.287748537735694	0.0246430033492767	0.142910619442691	0.495250852646998	0.985472565089451	0.0735501927435729	0.626072438685349	0.037594127459102
C44	diagnoses - main icd10: c44 other malignant neoplasms of skin	malignant_neoplasm	ENSG00000149476.10	11_61565908_T_C	6143	0.028774766947577	0.129173628184654	0.0634396653354123	0.284294496211537	0.49431744332082	0.379116069818194	0.198400714474162	0.323305928004829	0.284432327665358
20001_1003	cancer code, self-reported: skin cancer	cancer	ENSG00000272823.1	1_221040171_T_G	6813	9.55283562200086e-21	0.350285943877349	4.28114162088867e-21	0.156488826266124	0.49322522985653	0.999729677233862	0.00477968419235322	0.042809811574017	0.0242164411584932
C3_SKIN	malignant neoplasm of skin	malignant_neoplasm	ENSG00000173338.8	11_65749645_C_T	4406	0.000756420635317649	0.00380367148012179	0.0833887132953828	0.418828058855079	0.493223135734099	0.119602455695828	NA	NA	NA
L72	diagnoses - main icd10: l72 follicular cysts of skin and subcutaneous tissue	infections	ENSG00000202408.1	1_147820289_A_G	2474	4.4674231073147e-05	0.394382057508624	1.27826407177313e-05	0.112351355298738	0.493209130320848	0.0878156314162868	0.615173497002365	0.958229236516549	0.543426532037206
L12_INFECT_SKIN_OTHER	other local infections of skin and subcutaneous tissue	infections	ENSG00000215237.5	9_15022042_A_G	8164	0.0143713083069066	0.275097573244456	0.0108415579361989	0.207037951363453	0.492651609148985	0.0407928962079703	0.940637123018512	0.51254348456674	0.716382383441086
L12_NONIONRADISKINNAS	other and unspecified skin changes due to chronic exposure to nonionizing radiation	unspecified	ENSG00000142530.6	19_50493705_G_A	7324	0.0406929615918721	0.315600780975739	0.0173983949624897	0.134444174956153	0.491863687513746	0.958361823278901	0.399556934258064	0.464841810244351	0.388659025907214
20001_1003	cancer code, self-reported: skin cancer	cancer	ENSG00000238078.1	1_221040171_T_G	6815	1.20707259952535e-21	0.3521644191512	5.40932879277104e-22	0.157327101916099	0.490508478932703	0.99306738249838	0.000769417736610032	0.0719300703851115	0.00314048858512584
L12_GRANULOMATOUSSKIN	granulomatous disorders of skin and subcutaneous tissue	infections	ENSG00000273445.1	2_87778058_C_A	3246	0.192181237194285	0.210255433764295	0.0517448811192452	0.0561216695737688	0.489696778348406	0.252961673032877	0.566033782202297	0.949394249156786	0.498672164614002
L92	diagnoses - main icd10: l92 granulomatous disorders of skin and subcutaneous tissue	infections	ENSG00000273445.1	2_87778058_C_A	3246	0.192181237194285	0.210255433764295	0.0517448811192452	0.0561216695737688	0.489696778348406	0.252961673032877	0.566033782202297	0.949394249156786	0.498672164614002
C3_SKIN	malignant neoplasm of skin	malignant_neoplasm	ENSG00000205578.4	7_72418963_T_C	4410	6.31588592043487e-13	0.283236729394886	5.08996819540874e-13	0.227771296852411	0.48899197375156	0.999999997093852	0.0449047473864616	0.565612341825903	0.0459079903001305
L12_GRANULOMATOUSSKIN	granulomatous disorders of skin and subcutaneous tissue	infections	ENSG00000204538.3	6_30920124_G_A	18728	0.00333805339801665	0.0533427182958934	0.0267889506041548	0.427603519686698	0.488926758015237	0.0908382804252299	0.513328274216463	0.779800379167857	0.53714045982187
L92	diagnoses - main icd10: l92 granulomatous disorders of skin and subcutaneous tissue	infections	ENSG00000204538.3	6_30920124_G_A	18728	0.00333805339801665	0.0533427182958934	0.0267889506041548	0.427603519686698	0.488926758015237	0.0908382804252299	0.513328274216463	0.779800379167857	0.53714045982187
L12_GRANULOMATOUSSKIN	granulomatous disorders of skin and subcutaneous tissue	infections	ENSG00000140497.12	15_75404178_G_A	4701	1.05709823999631e-07	0.25597342647422	1.05568904549834e-07	0.255143310857524	0.488883051389528	0.868385541115499	0.0227476270214508	0.731045842587529	0.00939195287172262
L92	diagnoses - main icd10: l92 granulomatous disorders of skin and subcutaneous tissue	infections	ENSG00000140497.12	15_75404178_G_A	4701	1.05709823999631e-07	0.25597342647422	1.05568904549834e-07	0.255143310857524	0.488883051389528	0.868385541115499	0.0227476270214508	0.731045842587529	0.00939195287172262
D04	diagnoses - main icd10: d04 carcinoma in situ of skin	cancer	ENSG00000118507.11	6_131442685_T_C	7580	2.27635651362977e-09	0.315929624438085	1.41067488675115e-09	0.195295138449268	0.488775233425615	0.65826298097735	0.921352729970027	0.973462843673812	0.922690948803274
Q82	diagnoses - main icd10: q82 other congenital malformations of skin	congenital	ENSG00000169908.6	3_148571114_C_T	7346	0.0657116732536445	0.289085436961002	0.029191669924561	0.127934869496552	0.488076350364241	0.957836939258779	0.0137035500403537	0.13499928427714	0.0239568379323482
C3_SKIN	malignant neoplasm of skin	malignant_neoplasm	ENSG00000113522.9	5_132123536_G_A	5344	0.0201789924767307	0.16926185230205	0.0344565362337823	0.288534649247897	0.48756796973954	0.97259512066652	0.0306849323810188	0.0811505438000076	0.0827330323701927
20002_1455	non-cancer illness code, self-reported: chronic skin ulcers	ulcers	ENSG00000183722.7	13_40481238_T_C	7231	0.0419413387399535	0.270320590477142	0.0270230526932222	0.173682122882552	0.487032895207131	0.980932729795443	0.493541201283007	0.838369756716868	0.498002544332897
C44	diagnoses - main icd10: c44 other malignant neoplasms of skin	malignant_neoplasm	ENSG00000235688.1	2_1079320_C_T	9064	0.00205856139990911	0.310538108430174	0.00132442053579079	0.199304715128431	0.486774194505695	0.14667861510419	0.699686774752419	0.436014706966191	0.911266584693285
L72	diagnoses - main icd10: l72 follicular cysts of skin and subcutaneous tissue	infections	ENSG00000148175.8	9_124356876_T_C	5575	0.0419118354875588	0.219858014138827	0.0403770214538773	0.21132026706523	0.486532861854506	0.236250728098585	0.516079446104309	0.107193053005283	0.203637519689667
20001_1003	cancer code, self-reported: skin cancer	cancer	ENSG00000132004.8	19_12197545_ATTATTTAT_A	6549	0.033527896918886	0.316219043614943	0.0157647185425569	0.148198975100557	0.486289365823058	0.325736044131185	0.2284173424809	0.661345753936667	0.218458061514006
40001_C439	underlying (primary) cause of death: icd10: c43.9 malignant melanoma of skin, unspecified	melanoma	ENSG00000203950.6	X_134170537_G_A	2665	9.55522493365325e-07	0.405537601267126	2.56415036875032e-07	0.10834013862143	0.486121048173913	0.690655323359697	0.0171911350531716	0.0729936550827226	0.0492857487324792
L12_HYPERTROPHICNAS	other and unspecified hypertrophic disorders of skin	infections	ENSG00000136141.10	13_47319343_A_G	7094	0.0316510423258848	0.246796025556991	0.026829445624009	0.208714069358399	0.486009417134716	0.607890194886503	0.171547579135932	0.0856617217334569	0.294022229881669
C_OTHER_SKIN	other malignant neoplasms of skin	malignant_neoplasm	ENSG00000263508.1	17_10172497_A_C	7470	0.0132783373768264	0.312989286990622	0.00767297647363159	0.180377280421212	0.485682118737709	0.505724990550484	0.814867296196806	0.410130169554484	0.906659552313978
C3_OTHER_SKIN	other malignant neoplasms of skin	malignant_neoplasm	ENSG00000263508.1	17_10172497_A_C	7470	0.0132783373768264	0.312989286990622	0.00767297647363159	0.180377280421212	0.485682118737709	0.505724990550484	0.814867296196806	0.410130169554484	0.906659552313978
L12_INFECT_SKIN_OTHER	other local infections of skin and subcutaneous tissue	infections	ENSG00000165028.7	9_107526619_G_A	8182	1.79265750194464e-10	0.265318851316625	1.6889092823933e-10	0.2494785915849	0.48520255675032	0.571060320770665	0.0144532006202784	0.630610907091539	0.0044489670010471
40001_C439	underlying (primary) cause of death: icd10: c43.9 malignant melanoma of skin, unspecified	melanoma	ENSG00000249072.1	4_79731980_C_CAT	7237	0.000496724971233926	0.187899655058547	0.000862952484511763	0.325950326800457	0.484790340685251	0.0980512897890748	0.796645661288787	0.777143287533051	0.831535538783411
C43	diagnoses - main icd10: c43 malignant melanoma of skin	melanoma	ENSG00000173674.6	X_19395386_T_C	2964	1.28334329347789e-08	0.298295382856594	9.36439411028487e-09	0.21717785093339	0.48452674401219	0.339528646559907	0.869291324392664	0.593794362329781	0.736936186630475
20001_1003	cancer code, self-reported: skin cancer	cancer	ENSG00000257551.1	1_221040171_T_G	6813	1.52340490318256e-08	0.357428858343004	6.75689004492493e-09	0.158049002992856	0.484522116673203	0.780380878706177	0.0332017250792224	0.239663358165987	0.0637047905672064
C_OTHER_SKIN	other malignant neoplasms of skin	malignant_neoplasm	ENSG00000248240.1	5_43607097_GT_G	6870	1.44319202009033e-05	0.185841674925445	2.56333090919916e-05	0.329598867240811	0.484519392604451	0.0380327847389369	0.4568300822104	0.222466540587927	0.717957443467161
C3_OTHER_SKIN	other malignant neoplasms of skin	malignant_neoplasm	ENSG00000248240.1	5_43607097_GT_G	6870	1.44319202009033e-05	0.185841674925445	2.56333090919916e-05	0.329598867240811	0.484519392604451	0.0380327847389369	0.4568300822104	0.222466540587927	0.717957443467161
L12_NONIONRADISKINNAS	other and unspecified skin changes due to chronic exposure to nonionizing radiation	unspecified	ENSG00000265706.1	2_29910861_T_C	7045	0.0384777795360051	0.170515939908314	0.0565355272543885	0.250055212375323	0.484415540925969	0.155211149156395	0.16344743417509	0.64862365242505	0.185363293677147
C43	diagnoses - main icd10: c43 malignant melanoma of skin	melanoma	ENSG00000230295.1	7_65823325_T_A	8328	1.37576319902331e-06	0.239129213979868	1.59587649910045e-06	0.276904393172248	0.483963421208186	0.0543314989688216	0.0495086853335152	0.874876057449913	0.0212581774276632
C3_SKIN	malignant neoplasm of skin	malignant_neoplasm	ENSG00000174951.6	19_49989424_T_C	8537	0.00468101010859761	0.273436474493112	0.00401977706875487	0.234327679706705	0.48353505862283	0.282013340402051	0.0983460453772541	0.54673771612883	0.106330605286311
L12_GRANULOMATOUSSKIN	granulomatous disorders of skin and subcutaneous tissue	infections	ENSG00000153214.5	2_112813066_G_C	5407	4.15456650160964e-05	0.386881826051571	1.41674074025952e-05	0.131448213912219	0.481614246963792	0.200028268361671	0.0775212137600829	0.631775619617383	0.0715669826084772
L92	diagnoses - main icd10: l92 granulomatous disorders of skin and subcutaneous tissue	infections	ENSG00000153214.5	2_112813066_G_C	5407	4.15456650160964e-05	0.386881826051571	1.41674074025952e-05	0.131448213912219	0.481614246963792	0.200028268361671	0.0775212137600829	0.631775619617383	0.0715669826084772
20001_1003	cancer code, self-reported: skin cancer	cancer	ENSG00000110651.7	11_2400599_G_T	8270	0.0285337101538129	0.225502996772811	0.0298296743276926	0.235264181500436	0.480869437245248	0.55086579161788	0.168671919958682	0.426032047620679	0.168844160644878
C44	diagnoses - main icd10: c44 other malignant neoplasms of skin	malignant_neoplasm	ENSG00000100916.9	14_36354130_C_A	6643	0.010762172352116	0.294791424021004	0.00755713403115457	0.206520432643767	0.480368836951959	0.693087944028972	0.887636303445897	0.804549912004145	0.943839497571265
C_OTHER_SKIN	other malignant neoplasms of skin	malignant_neoplasm	ENSG00000144134.14	2_114384863_T_C	6310	5.57168003967981e-05	0.40380442840488	1.60931634021361e-05	0.116154342000724	0.479969419630597	0.787503521735135	0.59856068759346	0.186919687242866	0.984669567042725
C3_OTHER_SKIN	other malignant neoplasms of skin	malignant_neoplasm	ENSG00000144134.14	2_114384863_T_C	6310	5.57168003967981e-05	0.40380442840488	1.60931634021361e-05	0.116154342000724	0.479969419630597	0.787503521735135	0.59856068759346	0.186919687242866	0.984669567042725
40001_C439	underlying (primary) cause of death: icd10: c43.9 malignant melanoma of skin, unspecified	melanoma	ENSG00000123607.10	2_166715857_A_G	6750	0.0129227784245781	0.169879370341396	0.0238828580423617	0.313477792721659	0.479837200470005	0.216908303611214	0.724471181042841	0.0813669539125501	0.299729335999635
L12_ATROPHICSKIN	atrophic disorders of skin	infections	ENSG00000228998.3	15_90796772_T_C	7269	6.88482084947153e-10	0.321344904947491	4.27888462791491e-10	0.199234966652169	0.47942012728397	0.949999065401566	0.540426410375678	0.687647046312645	0.607582476689612
L90	diagnoses - main icd10: l90 atrophic disorders of skin	unspecified	ENSG00000228998.3	15_90796772_T_C	7269	6.88482084947153e-10	0.321344904947491	4.27888462791491e-10	0.199234966652169	0.47942012728397	0.949999065401566	0.540426410375678	0.687647046312645	0.607582476689612
L12_NONIONRADISKINNAS	other and unspecified skin changes due to chronic exposure to nonionizing radiation	unspecified	ENSG00000263235.1	16_3728517_C_T	7039	1.66193206542072e-16	0.225939339155353	2.17334075924972e-16	0.294986176545661	0.479074484298988	0.999988747083092	0.497817952141509	0.530950331781314	0.296085499850079
L12_NONIONRADISKINNAS	other and unspecified skin changes due to chronic exposure to nonionizing radiation	unspecified	ENSG00000126602.6	16_3728517_C_T	7043	9.89582686030222e-35	0.225963226272146	1.29412922220807e-34	0.295024960104363	0.47901181362349	0.999998261238295	0.214214226581286	0.0587104697724675	0.55044603015813
C43	diagnoses - main icd10: c43 malignant melanoma of skin	melanoma	ENSG00000110092.3	11_69023456_C_G	7107	0.0611022879377399	0.201189165782949	0.060403369564812	0.198408967787368	0.478896208927132	0.358156945769051	NA	NA	NA
C_OTHER_SKIN	other malignant neoplasms of skin	malignant_neoplasm	ENSG00000117533.10	1_171729368_G_A	6887	0.00150258702442593	0.368679242849624	0.00061481870141836	0.150374925562404	0.478828425862128	0.205768168783518	0.110372177768255	0.605436926523244	0.0360105070719009
C3_OTHER_SKIN	other malignant neoplasms of skin	malignant_neoplasm	ENSG00000117533.10	1_171729368_G_A	6887	0.00150258702442593	0.368679242849624	0.00061481870141836	0.150374925562404	0.478828425862128	0.205768168783518	0.110372177768255	0.605436926523244	0.0360105070719009
L12_NONIONRADISKINNAS	other and unspecified skin changes due to chronic exposure to nonionizing radiation	unspecified	ENSG00000065882.11	4_38328992_C_T	9574	0.0488152090489625	0.302408426059305	0.0236914750488615	0.14628902137807	0.478795868464801	0.984419899900049	0.733826266760228	0.656463340574553	0.570327362199857
L12_INFECT_SKIN_OTHER	other local infections of skin and subcutaneous tissue	infections	ENSG00000227698.1	21_43298846_C_T	9539	0.00315669926776436	0.293382497932454	0.0023968432582671	0.222282971911619	0.478780987629896	0.96690694378092	0.436690079973626	0.0770209322702615	0.841687943205717
D04	diagnoses - main icd10: d04 carcinoma in situ of skin	cancer	ENSG00000116176.6	16_1271597_A_T	9150	5.52825305552138e-12	0.336681594181743	3.0417895900659e-12	0.184772483301992	0.478545922507695	0.343913661652684	0.426279560102892	0.825944044453353	0.248504062187689
L91	diagnoses - main icd10: l91 hypertrophic disorders of skin	infections	ENSG00000115129.9	2_24375030_C_T	6983	0.040421927061381	0.359947043288334	0.0122792675112713	0.108865286960387	0.478486475178626	0.406282368767534	0.122517082841426	0.508889791676559	0.145706324739486
L12_GRANULOMATOUSSKIN	granulomatous disorders of skin and subcutaneous tissue	infections	ENSG00000187391.13	7_76854958_CA_C	8137	0.00669659327540105	0.34472142890191	0.0032793760188429	0.168335911833622	0.476966689970224	0.531894563341667	0.00412827525668995	0.627757368784075	0.0037637264782815
L92	diagnoses - main icd10: l92 granulomatous disorders of skin and subcutaneous tissue	infections	ENSG00000187391.13	7_76854958_CA_C	8137	0.00669659327540105	0.34472142890191	0.0032793760188429	0.168335911833622	0.476966689970224	0.531894563341667	0.00412827525668995	0.627757368784075	0.0037637264782815
L12_SKINSUBCUTISNAS	other and unspecified disorders of skin and subcutaneous tissue	infections	ENSG00000273131.1	1_120696746_T_C	2965	0.0172464589340129	0.409508616192692	0.00391111587630978	0.0923905640157808	0.476943244981205	0.643127482540538	0.0838188009382199	0.418738160712978	0.101620032878731
20001_1060	cancer code, self-reported: non-melanoma skin cancer	melanoma	ENSG00000157259.6	7_92196040_T_G	4639	1.27513022124648e-07	0.386167802272169	4.62332235049659e-08	0.139541073876069	0.474290950105517	0.14444947466096	0.332084317857343	0.325637857664166	0.505845375158021
20002_1455	non-cancer illness code, self-reported: chronic skin ulcers	ulcers	ENSG00000161904.7	6_33732448_A_G	11902	0.00215709399237716	0.240167642660702	0.00252896013509582	0.281096617227566	0.47404968598426	0.151753567734163	0.558428642747526	0.95688285565056	0.478664270897607
C_MELANOMA_SKIN	malignant melanoma of skin	melanoma	ENSG00000240436.1	5_62266055_C_T	6549	0.026059880732743	0.329017791592383	0.0125818894351589	0.158378087605766	0.473962350633949	0.405842959233151	0.422912793461633	0.991482463270647	0.391169514448188
C3_MELANOMA_SKIN	malignant melanoma of skin	melanoma	ENSG00000240436.1	5_62266055_C_T	6549	0.026059880732743	0.329017791592383	0.0125818894351589	0.158378087605766	0.473962350633949	0.405842959233151	0.422912793461633	0.991482463270647	0.391169514448188
C_OTHER_SKIN	other malignant neoplasms of skin	malignant_neoplasm	ENSG00000224063.1	2_188181424_T_A	5791	1.61428974784795e-12	0.183097497146689	3.02966667901578e-12	0.343159974315686	0.473742528532981	0.759239148460218	0.111788163765157	0.86175986516445	0.0800967146632285
C3_OTHER_SKIN	other malignant neoplasms of skin	malignant_neoplasm	ENSG00000224063.1	2_188181424_T_A	5791	1.61428974784795e-12	0.183097497146689	3.02966667901578e-12	0.343159974315686	0.473742528532981	0.759239148460218	0.111788163765157	0.86175986516445	0.0800967146632285
L12_INFECT_SKIN_OTHER	other local infections of skin and subcutaneous tissue	infections	ENSG00000250420.4	5_178248779_T_A	9061	1.080920610467e-05	0.338701633066085	6.01176808625302e-06	0.187902682126321	0.473378863833402	0.182925131742447	0.302515036898105	0.406814630230911	0.130605851524337
Q82	diagnoses - main icd10: q82 other congenital malformations of skin	congenital	ENSG00000101104.8	20_43526137_A_G	6592	0.0342509590269723	0.289319687858164	0.021589750889329	0.181896840908602	0.472942761316933	0.193593738838987	0.657225752984442	0.327479986245404	0.947199000644508
L12_NONIONRADISKINNAS	other and unspecified skin changes due to chronic exposure to nonionizing radiation	unspecified	ENSG00000113083.8	5_121088292_G_A	7998	0.00848245118366675	0.314659485892325	0.00538397139139951	0.199248071025096	0.472226020507513	0.0235047580157754	0.56248885395804	0.565844810514478	0.690163360071273
L12_SKINSUBCUTISNAS	other and unspecified disorders of skin and subcutaneous tissue	infections	ENSG00000179031.8	X_100165476_G_A	3865	0.000616002212250456	0.421373356845093	0.000155301513221931	0.105761160585574	0.472094178843861	0.70642908491797	0.649613499083573	0.841716407717035	0.575540711458586
C44	diagnoses - main icd10: c44 other malignant neoplasms of skin	malignant_neoplasm	ENSG00000126903.11	X_154059677_A_G	2622	0.034764691140871	0.116678101084933	0.0867572739839129	0.290705776729837	0.471094157060446	0.893317609818124	0.848580178350413	0.694228827893898	0.945594749342566
L12_HYPERTROPHICNAS	other and unspecified hypertrophic disorders of skin	infections	ENSG00000260420.1	16_88591385_G_A	10251	0.0971896749402251	0.210299976473763	0.0703061391456119	0.151658571136465	0.470545638303935	0.813495709473294	0.675142637161316	0.637310390624206	0.733513419323703
L12_ATROPHICSKIN	atrophic disorders of skin	infections	ENSG00000178852.11	17_45374994_G_A	5024	5.87994620770683e-14	0.411445395907848	1.69465168180288e-14	0.118111701817245	0.47044290227483	0.78378370045102	0.0790940162970621	0.249688546973835	0.0106174732242013
L90	diagnoses - main icd10: l90 atrophic disorders of skin	unspecified	ENSG00000178852.11	17_45374994_G_A	5024	5.87994620770683e-14	0.411445395907848	1.69465168180288e-14	0.118111701817245	0.47044290227483	0.78378370045102	0.0790940162970621	0.249688546973835	0.0106174732242013
L12_INFECT_SKIN_OTHER	other local infections of skin and subcutaneous tissue	infections	ENSG00000136883.8	9_116862083_C_G	7322	0.007407085287122	0.371731901185663	0.00295904598962506	0.148032780476168	0.469869187061422	0.357795727921334	0.0957673698202133	0.342856463215507	0.127827747328221
L91	diagnoses - main icd10: l91 hypertrophic disorders of skin	infections	ENSG00000204164.6	10_48568821_C_T	2838	7.79137524453839e-07	0.449228463959081	1.41214057316106e-07	0.0809501754738722	0.469820440215465	0.172634325440655	0.0154930868075213	0.549721796760553	0.0109000913854883
C_OTHER_SKIN	other malignant neoplasms of skin	malignant_neoplasm	ENSG00000112697.11	6_75978133_G_C	5888	0.0171091983704464	0.382966686777468	0.00559649514744739	0.124800585438466	0.469527034266173	0.231280209238567	0.242176159563408	0.240695069731391	0.333275006680681
C3_OTHER_SKIN	other malignant neoplasms of skin	malignant_neoplasm	ENSG00000112697.11	6_75978133_G_C	5888	0.0171091983704464	0.382966686777468	0.00559649514744739	0.124800585438466	0.469527034266173	0.231280209238567	0.242176159563408	0.240695069731391	0.333275006680681
L12_HYPERTROPHICNAS	other and unspecified hypertrophic disorders of skin	infections	ENSG00000120805.9	12_101737842_A_G	6938	0.00206211693112976	0.35666991426351	0.000990880726455744	0.170916334409946	0.469360753668959	0.353992548862388	0.448042085550606	0.113170140837147	0.829573364694197
L72	diagnoses - main icd10: l72 follicular cysts of skin and subcutaneous tissue	infections	ENSG00000167996.11	11_61622227_T_C	5376	0.0406917472893402	0.362312945045844	0.0131249132538522	0.116394696394558	0.467475698016406	0.521219677585076	0.0175876785720659	0.0396970127387139	0.0695945872494894
C3_SKIN	malignant neoplasm of skin	malignant_neoplasm	ENSG00000224063.1	2_188181424_T_A	5791	1.20118607497898e-12	0.136242062014769	3.49912312122461e-12	0.396413504595387	0.467344433385142	0.822528817683578	0.111788163765157	0.86175986516445	0.0800967146632285
20001_1060	cancer code, self-reported: non-melanoma skin cancer	melanoma	ENSG00000273308.1	3_197360905_ATC_A	5574	2.22028046654428e-20	0.396943900106465	7.62328444884881e-21	0.135822586910327	0.467233512983206	0.702308665302542	0.934912912266749	0.848358928857293	0.863861314618968
D04	diagnoses - main icd10: d04 carcinoma in situ of skin	cancer	ENSG00000163016.5	2_73641364_C_T	4656	7.53174251365089e-29	0.222237800149301	1.05642710394793e-28	0.311251574763471	0.466510625087232	0.116747555413646	0.287940280097533	0.351218908651253	0.415738869552993
C44	diagnoses - main icd10: c44 other malignant neoplasms of skin	malignant_neoplasm	ENSG00000205560.8	22_51017209_C_CCTT	5394	1.28413264710263e-20	0.421205084188359	3.47256805959518e-21	0.113437464441038	0.465357451370606	0.319041966496484	0.0337801817293921	0.343119988637475	0.0373899083282041
C_MELANOMA_SKIN	malignant melanoma of skin	melanoma	ENSG00000260879.1	1_108737586_C_T	6586	3.77598458661665e-08	0.333163394781474	2.28965051408647e-08	0.201555601461958	0.465280943100218	0.520779156010604	0.430010472784814	0.40762411017149	0.576200358373849
C3_MELANOMA_SKIN	malignant melanoma of skin	melanoma	ENSG00000260879.1	1_108737586_C_T	6586	3.77598458661665e-08	0.333163394781474	2.28965051408647e-08	0.201555601461958	0.465280943100218	0.520779156010604	0.430010472784814	0.40762411017149	0.576200358373849
C44	diagnoses - main icd10: c44 other malignant neoplasms of skin	malignant_neoplasm	ENSG00000182175.9	15_93975679_G_A	9593	0.0429992567669599	0.286089378037395	0.0269991043302113	0.179169919887231	0.464742340978203	0.150929135180071	0.542274321826266	0.136808084554504	0.174761071121775
Q82	diagnoses - main icd10: q82 other congenital malformations of skin	congenital	ENSG00000152061.17	1_174298118_G_A	5362	1.45416840978072e-06	0.144221700989813	3.94783167208942e-06	0.391073856701012	0.464699040309092	0.039656473861724	0.451513410566867	0.383520564639173	0.621383342352189
20001_1060	cancer code, self-reported: non-melanoma skin cancer	melanoma	ENSG00000166130.10	12_98985820_A_G	6189	6.33991037095246e-05	0.409700006541721	1.96295563789625e-05	0.126387007141225	0.463829957656965	0.265216970445504	0.365496477365504	0.747551128927813	0.254857308793537
40001_C439	underlying (primary) cause of death: icd10: c43.9 malignant melanoma of skin, unspecified	melanoma	ENSG00000162073.9	16_3051279_C_T	5998	0.080782588991033	0.294615494936969	0.0347063253939221	0.126110782324037	0.463784808354039	0.950858837433616	0.747799283683357	0.323848706269422	0.93626148728676
C3_SKIN	malignant neoplasm of skin	malignant_neoplasm	ENSG00000184182.14	2_238896921_C_T	8412	0.00548916540181901	0.316278423898523	0.00367347180819179	0.211197207532147	0.46336173135932	0.0451988128657042	0.094447700609747	0.506011024577107	0.10831070219258
L12_INFECT_SKIN_OTHER	other local infections of skin and subcutaneous tissue	infections	ENSG00000024422.7	19_48682067_G_A	7490	0.0143446375562054	0.331082492047277	0.00799390892317085	0.184041482026954	0.462537479446394	0.391075174623264	0.681763666690593	0.208516486296986	0.977046645065681
L12_INFECT_SKIN_OTHER	other local infections of skin and subcutaneous tissue	infections	ENSG00000224814.1	2_234590041_A_G	8137	2.12758137097596e-07	0.280777280996445	1.95388124761997e-07	0.257392215621013	0.46183009523628	0.163264045382053	0.724634146392142	0.62654178016002	0.850396705842032
Q82	diagnoses - main icd10: q82 other congenital malformations of skin	congenital	ENSG00000224842.2	9_128754304_A_G	5749	0.177397590099873	0.200765024209603	0.0753619705509622	0.0848272660556091	0.461648149083952	0.180173540474305	0.976353039726959	0.707587714090115	0.858621269580143
C3_SKIN	malignant neoplasm of skin	malignant_neoplasm	ENSG00000223522.1	2_28532309_A_G	5717	0.000379209556742902	0.371239104934644	0.000171217415256223	0.167157613021638	0.461052855071719	0.41570124004472	0.330979642828498	0.901157039434526	0.264139399988572
Q82	diagnoses - main icd10: q82 other congenital malformations of skin	congenital	ENSG00000120885.15	8_27110324_A_G	8263	7.43092077555792e-10	0.22646473305773	1.02776174102011e-09	0.312759881055451	0.460775384115964	0.487952567322157	0.552771652792817	0.275777637411362	0.736986517797539
C43	diagnoses - main icd10: c43 malignant melanoma of skin	melanoma	ENSG00000116984.8	1_237438019_C_T	8976	0.0101806607547343	0.209259562060405	0.0148766674218413	0.305323811750525	0.460359298012495	0.983118329247529	0.420942474700932	0.89084930050152	0.394702474843117
L72	diagnoses - main icd10: l72 follicular cysts of skin and subcutaneous tissue	infections	ENSG00000130052.9	X_68672585_A_G	3725	0.043227838579342	0.193437759445762	0.055529211048962	0.248024680478431	0.459780510447503	0.0568440301361826	0.799081161659648	0.191458692144066	0.352684060177548
20001_1003	cancer code, self-reported: skin cancer	cancer	ENSG00000266904.1	19_19895883_G_A	7283	2.51647176640443e-09	0.359442085852397	1.27282459925969e-09	0.181345620567855	0.45921228979045	0.949804866490122	0.93617306417034	0.767686248818382	0.993495761689513
20002_1455	non-cancer illness code, self-reported: chronic skin ulcers	ulcers	ENSG00000078401.6	6_11963797_A_T	7336	0.0677522299534438	0.206464409631771	0.0660198378628985	0.200726176154546	0.459037346397341	0.333502517773111	0.119383816543946	0.25459542322251	0.154829342331758
20001_1060	cancer code, self-reported: non-melanoma skin cancer	melanoma	ENSG00000234222.2	1_145503015_T_A	646	4.82124879639598e-07	0.511954369394603	2.84168306040552e-08	0.029716676428479	0.458328443635208	0.847337633526683	0.308689624142011	0.323397578724436	0.472722815360063
L12_GRANULOMATOUSSKIN	granulomatous disorders of skin and subcutaneous tissue	infections	ENSG00000164331.5	5_72753831_G_A	6747	0.00028043287971868	0.224683367236896	0.000395530467918045	0.316441579087472	0.458199090327994	0.30858434694057	0.593331590487989	0.911491664204398	0.519947756333183
L92	diagnoses - main icd10: l92 granulomatous disorders of skin and subcutaneous tissue	infections	ENSG00000164331.5	5_72753831_G_A	6747	0.00028043287971868	0.224683367236896	0.000395530467918045	0.316441579087472	0.458199090327994	0.30858434694057	0.593331590487989	0.911491664204398	0.519947756333183
L91	diagnoses - main icd10: l91 hypertrophic disorders of skin	infections	ENSG00000165494.6	11_83560414_C_T	7328	0.213430622541481	0.172791092809356	0.0870145774263468	0.069989273770904	0.456774433451913	0.980952267034403	0.000753748976609335	0.20311214115298	0.00100562930234946
C3_SKIN	malignant neoplasm of skin	malignant_neoplasm	ENSG00000142534.2	19_49990060_C_G	7407	1.15711967746986e-05	0.290009718673447	1.01469890142075e-05	0.253858589420847	0.456109973719917	0.244180715341763	0.212895316822828	0.359642452202231	0.305044435820269
L72	diagnoses - main icd10: l72 follicular cysts of skin and subcutaneous tissue	infections	ENSG00000112110.5	6_160214016_CTT_C	7957	7.39959970855454e-06	0.285043970489233	6.75216710414207e-06	0.259648576715937	0.455293301028018	0.0280526186129518	0.0785425762930083	0.367575455156426	0.10109567623794
L12_ATROPHICSKIN	atrophic disorders of skin	infections	ENSG00000182472.4	19_39239177_A_G	7139	5.94264914681587e-07	0.370158506218264	2.81066916421631e-07	0.174617050361712	0.455223568088193	0.208683743644683	0.123333034970843	0.769855550417697	0.110166916346041
L90	diagnoses - main icd10: l90 atrophic disorders of skin	unspecified	ENSG00000182472.4	19_39239177_A_G	7139	5.94264914681587e-07	0.370158506218264	2.81066916421631e-07	0.174617050361712	0.455223568088193	0.208683743644683	0.123333034970843	0.769855550417697	0.110166916346041
20002_1455	non-cancer illness code, self-reported: chronic skin ulcers	ulcers	ENSG00000070159.9	9_111655658_T_C	8462	0.0434581207790885	0.0540237488583956	0.199620846139347	0.247697879131194	0.455199405091975	0.856733911140787	0.0111172876559501	0.0582866260885078	0.0110641897296255
C3_SKIN	malignant neoplasm of skin	malignant_neoplasm	ENSG00000167103.7	9_130742834_T_G	4716	3.2324689164728e-06	0.318087890951494	2.3124649981513e-06	0.227101014217654	0.454805549896938	0.393442615225629	0.892472837627831	0.358456762027618	0.840773927537418
L12_SKINSUBCUTISNAS	other and unspecified disorders of skin and subcutaneous tissue	infections	ENSG00000185630.14	1_164414143_A_G	6986	0.00261599648065018	0.386179814265246	0.00105982222294249	0.155999410021929	0.454144957009233	0.586071214543049	0.0325040031053901	0.928564955556407	0.0165402176729544
C_OTHER_SKIN	other malignant neoplasms of skin	malignant_neoplasm	ENSG00000100027.10	22_22716082_G_A	6996	0.0609753654504051	0.30593543727782	0.0298999133014455	0.149565042853003	0.453624241117326	0.166732444547527	0.335994367016231	0.610586833973319	0.378468172098178
C3_OTHER_SKIN	other malignant neoplasms of skin	malignant_neoplasm	ENSG00000100027.10	22_22716082_G_A	6996	0.0609753654504051	0.30593543727782	0.0298999133014455	0.149565042853003	0.453624241117326	0.166732444547527	0.335994367016231	0.610586833973319	0.378468172098178
C43	diagnoses - main icd10: c43 malignant melanoma of skin	melanoma	ENSG00000240875.1	3_156534581_T_C	6655	1.31303200141231e-37	0.365485704286183	6.5215834934597e-38	0.181076451267509	0.453437844446312	0.184950513863117	0.87382957297097	0.116828223451171	0.39695000149334
L12_INFECT_SKIN_OTHER	other local infections of skin and subcutaneous tissue	infections	ENSG00000169714.12	3_129083075_T_G	6272	0.000208354195786012	0.376840239189868	9.40764163995578e-05	0.169698342518656	0.45315898767929	0.749751187201423	0.225426017753689	0.742151018979103	0.171960761007611
L91	diagnoses - main icd10: l91 hypertrophic disorders of skin	infections	ENSG00000157379.9	14_24758641_G_A	7301	1.61734306121561e-19	0.366342801575219	7.99358308066132e-20	0.180608823445383	0.453048374979394	0.552477891100019	0.285713732086152	0.472927494743596	0.347143122205013
C44	diagnoses - main icd10: c44 other malignant neoplasms of skin	malignant_neoplasm	ENSG00000110881.7	12_50599577_CA_C	4974	0.0162301410597445	0.0758049259907239	0.0803451188693323	0.374809226087216	0.452810587992983	0.90919131626332	0.54119466178316	0.330798267866601	0.747895578347502
C_OTHER_SKIN	other malignant neoplasms of skin	malignant_neoplasm	ENSG00000273183.1	7_154876342_T_G	9061	0.00728451503581948	0.364149973325305	0.00345990349274504	0.172506583349861	0.452599024796269	0.302827492790986	0.365565005734181	0.15117651136653	0.615994633293279
C3_OTHER_SKIN	other malignant neoplasms of skin	malignant_neoplasm	ENSG00000273183.1	7_154876342_T_G	9061	0.00728451503581948	0.364149973325305	0.00345990349274504	0.172506583349861	0.452599024796269	0.302827492790986	0.365565005734181	0.15117651136653	0.615994633293279
20001_1003	cancer code, self-reported: skin cancer	cancer	ENSG00000003249.9	16_90062323_ACT_A	5106	2.8710575340206e-12	5.53187721767598e-07	2.84403926775264e-06	0.547529447000601	0.45246715576954	0.551565891775938	0.0861699004555451	0.238715503344645	0.0221455430661869
L12_HYPERTROPHICNAS	other and unspecified hypertrophic disorders of skin	infections	ENSG00000189046.6	12_109531665_C_G	6670	0.000988899196767807	0.383707477740333	0.000419928431760067	0.162486029131445	0.452397665499694	0.394521535501871	0.542383106812814	0.104005743604955	0.891211932816241
L12_SKINSUBCUTISNAS	other and unspecified disorders of skin and subcutaneous tissue	infections	ENSG00000166963.8	15_42820451_C_T	3192	0.00679910127814066	0.428513689344027	0.00176236543874058	0.110620863668388	0.452303980270704	0.142914535639855	0.648016876318304	0.235652117295642	0.963772512981645
C_OTHER_SKIN	other malignant neoplasms of skin	malignant_neoplasm	ENSG00000142534.2	19_49990060_C_G	7407	1.08303714998173e-05	0.271442362700011	1.10616490590649e-05	0.27678713982987	0.45174860544956	0.184053790418868	0.212895316822828	0.359642452202231	0.305044435820269
C3_OTHER_SKIN	other malignant neoplasms of skin	malignant_neoplasm	ENSG00000142534.2	19_49990060_C_G	7407	1.08303714998173e-05	0.271442362700011	1.10616490590649e-05	0.27678713982987	0.45174860544956	0.184053790418868	0.212895316822828	0.359642452202231	0.305044435820269
L12_HYPERTROPHICNAS	other and unspecified hypertrophic disorders of skin	infections	ENSG00000132313.10	2_86437898_C_T	5903	3.00337201331448e-08	0.313858510231215	2.24906385215132e-08	0.23458020536972	0.451561231874708	0.430002960526466	0.00471414373170149	0.986190494715605	0.00132307198900694
C_OTHER_SKIN	other malignant neoplasms of skin	malignant_neoplasm	ENSG00000174951.6	19_49989424_T_C	8537	0.00479507872411373	0.280099677381683	0.00444415394427364	0.259149249199029	0.451511840750901	0.247237555134553	0.0983460453772541	0.54673771612883	0.106330605286311
C3_OTHER_SKIN	other malignant neoplasms of skin	malignant_neoplasm	ENSG00000174951.6	19_49989424_T_C	8537	0.00479507872411373	0.280099677381683	0.00444415394427364	0.259149249199029	0.451511840750901	0.247237555134553	0.0983460453772541	0.54673771612883	0.106330605286311
20001_1060	cancer code, self-reported: non-melanoma skin cancer	melanoma	ENSG00000158966.9	1_65603869_C_G	6432	0.171969806120366	0.192723493703575	0.0875082667711838	0.097618773725561	0.450179659679315	0.532593055769558	NA	NA	NA
C3_SKIN	malignant neoplasm of skin	malignant_neoplasm	ENSG00000167106.7	9_130697328_G_A	4707	0.0133430124238323	0.313813808430038	0.00915329714576508	0.214827189353428	0.448862692646936	0.0757521477929706	0.404266147692776	0.236608861343015	0.161144599770343
L12_INFECT_SKIN_OTHER	other local infections of skin and subcutaneous tissue	infections	ENSG00000112742.5	6_80178365_G_T	8176	0.197906556288766	0.126382214066569	0.138844801838578	0.0882170006506006	0.448649427155486	0.16647328293576	0.426660661708233	0.950787785101458	0.39644561210888
L72	diagnoses - main icd10: l72 follicular cysts of skin and subcutaneous tissue	infections	ENSG00000158865.8	16_24837905_G_A	7623	4.29590871148665e-109	0.361167397512134	2.27894253182184e-109	0.191148506273701	0.447684096214152	0.552683782146055	0.298918488283117	0.960741363801678	0.244451851002087
20002_1455	non-cancer illness code, self-reported: chronic skin ulcers	ulcers	ENSG00000013523.5	14_77289685_G_C	7784	1.2724056287291e-06	0.364582056536968	6.58423323044106e-07	0.188210659534759	0.447205353099322	0.468147315345445	0.116312686818827	0.645046859490976	0.122732868963355
C3_SKIN	malignant neoplasm of skin	malignant_neoplasm	ENSG00000118496.4	6_145129416_A_AT	5913	0.0397848871475172	0.332551942180993	0.0193537867281403	0.161326490061701	0.446982893881648	0.973971202944567	0.918875865114634	0.667641791007185	0.960143766598925
20001_1060	cancer code, self-reported: non-melanoma skin cancer	melanoma	ENSG00000143622.6	1_155907823_T_A	4092	1.37081376730448e-05	0.288177600359357	1.26590592903992e-05	0.265677363318328	0.44611866912535	0.221104219498829	0.522102248416302	0.796636523720836	0.406595918074419
20002_1455	non-cancer illness code, self-reported: chronic skin ulcers	ulcers	ENSG00000113384.9	5_31258746_A_T	7709	0.0527087949476815	0.308385110619436	0.0283130119108355	0.165206499762946	0.445386582759101	0.630382425163747	0.889767294605917	0.679730922235211	0.796386632346399
40001_C439	underlying (primary) cause of death: icd10: c43.9 malignant melanoma of skin, unspecified	melanoma	ENSG00000236829.5	16_440550_A_G	6110	8.73792838553309e-06	0.409826619347699	3.10738431247788e-06	0.145297782743034	0.44486375259657	0.349210431140155	0.945355059048977	0.607073422939873	0.877721789920814
C43	diagnoses - main icd10: c43 malignant melanoma of skin	melanoma	ENSG00000174912.6	3_156534581_T_C	6576	1.79236029390067e-16	0.371802011737088	8.8751048716535e-17	0.183658056900727	0.444539931362186	0.272572078602771	0.88281143800514	0.491537251799861	0.647369836135872
20001_1003	cancer code, self-reported: skin cancer	cancer	ENSG00000197565.11	X_107564004_G_A	2643	0.0446544043818106	0.261232075070396	0.0365730101977036	0.213511200365155	0.444029309984934	0.0894145997569757	0.985613333768035	0.507220964632491	0.79271612293839
C3_SKIN	malignant neoplasm of skin	malignant_neoplasm	ENSG00000167994.7	11_61600342_A_C	5405	0.00442958309500267	0.0108694385147759	0.156712219040172	0.384101066728244	0.443887692621805	0.109214572625973	0.585124290035689	0.325142821765747	0.869932883223287
20002_1455	non-cancer illness code, self-reported: chronic skin ulcers	ulcers	ENSG00000136305.7	14_24777947_G_A	7351	0.103673493859087	0.323345713149651	0.0316853617681163	0.0983800867165772	0.442915344506568	0.987392283727233	0.611284259587569	0.877632642292934	0.596651761144719
C3_SKIN	malignant neoplasm of skin	malignant_neoplasm	ENSG00000259291.1	15_90647856_G_T	6996	0.0234791237874178	0.352725815446281	0.0113233184361443	0.169666896227464	0.442804846102692	0.0949416809340759	0.482913223377499	0.222895181212135	0.798589893539231
L12_INFECT_SKIN_OTHER	other local infections of skin and subcutaneous tissue	infections	ENSG00000198131.9	19_58754386_G_T	4865	0.0185158358791724	0.386945352331036	0.00695725613997269	0.144950639250095	0.442630916399725	0.106288980057706	0.0610515117941526	0.740384001370953	0.0495169439410011
C3_SKIN	malignant neoplasm of skin	malignant_neoplasm	ENSG00000119431.5	9_116141399_CTG_C	7277	2.98874951963332e-06	0.34178668051921	1.88956761079174e-06	0.21564414255542	0.442564298608239	0.806810119527678	0.720345364086324	0.928094268220237	0.728890150070574
L12_INFECT_SKIN_OTHER	other local infections of skin and subcutaneous tissue	infections	ENSG00000003393.10	2_202639198_A_G	5188	3.1118708750565e-11	0.380980759683575	1.44891834738507e-11	0.176946396945354	0.442072843325463	0.833262675237874	0.803878989502055	0.794278779586999	0.684160516291566
40001_C439	underlying (primary) cause of death: icd10: c43.9 malignant melanoma of skin, unspecified	melanoma	ENSG00000142686.7	1_35717757_C_CTT	4512	0.0423223066475133	0.328091233257482	0.0214974361829877	0.16621067222627	0.441878351685747	0.736059365330247	0.94087259462906	0.695815912993123	0.926834074647207
L12_GRANULOMATOUSSKIN	granulomatous disorders of skin and subcutaneous tissue	infections	ENSG00000169291.5	1_154888893_C_CT	4605	0.176769717539436	0.277752207562603	0.0404941404424033	0.0631852583661804	0.441798676089378	0.987022037204261	0.201895231534337	0.152972403214253	0.444292425260025
L92	diagnoses - main icd10: l92 granulomatous disorders of skin and subcutaneous tissue	infections	ENSG00000169291.5	1_154888893_C_CT	4605	0.176769717539436	0.277752207562603	0.0404941404424033	0.0631852583661804	0.441798676089378	0.987022037204261	0.201895231534337	0.152972403214253	0.444292425260025
L12_ATROPHICSKIN	atrophic disorders of skin	infections	ENSG00000185630.14	1_164375103_G_A	6986	0.00243937342801538	0.360106286198221	0.00131974422433132	0.194382125619408	0.441752470530024	0.409414392036825	0.0325040031053901	0.928564955556407	0.0165402176729544
L90	diagnoses - main icd10: l90 atrophic disorders of skin	unspecified	ENSG00000185630.14	1_164375103_G_A	6986	0.00243937342801538	0.360106286198221	0.00131974422433132	0.194382125619408	0.441752470530024	0.409414392036825	0.0325040031053901	0.928564955556407	0.0165402176729544
L12_HYPERTROPHICNAS	other and unspecified hypertrophic disorders of skin	infections	ENSG00000186407.4	17_72187669_C_T	7892	0.114900446203069	0.2762010055103	0.0494423498911637	0.118409899942405	0.441046298453063	0.97284832678928	NA	NA	NA
20002_1455	non-cancer illness code, self-reported: chronic skin ulcers	ulcers	ENSG00000121236.15	11_5617896_A_G	10899	0.00114950458209534	0.296246711616393	0.00101785701228405	0.261879206559078	0.439706720230149	0.995985777579573	0.230732285910956	0.66301955825477	0.0716210554416857
L12_SKINSUBCUTISNAS	other and unspecified disorders of skin and subcutaneous tissue	infections	ENSG00000165194.10	X_99904872_A_G	3008	0.000245279241994224	0.457281090776731	5.55893953696549e-05	0.103197675866611	0.439220364719293	0.940758355446607	0.522165134755919	0.477366453736382	0.298881433543343
C44	diagnoses - main icd10: c44 other malignant neoplasms of skin	malignant_neoplasm	ENSG00000068120.10	17_40730114_C_A	4860	0.102088469100432	0.322849994351423	0.0328279044702902	0.103377852083219	0.438855779994636	0.562999011243149	0.867927121761245	0.769236491675597	0.944391826298066
L72	diagnoses - main icd10: l72 follicular cysts of skin and subcutaneous tissue	infections	ENSG00000139278.5	12_75966556_A_G	6560	0.00148283794163209	0.348590650029243	0.000896100129866951	0.210219493668849	0.438810918230409	0.419096794564248	0.989522621503565	0.0527061598875584	0.425259682711884
L12_SKINSUBCUTISNAS	other and unspecified disorders of skin and subcutaneous tissue	infections	ENSG00000155749.8	2_202160762_C_T	5631	6.56910649457737e-08	0.41286366878224	2.36854021980675e-08	0.14842235353615	0.438713888305143	0.161552223283278	0.638523193913635	0.527039748403986	0.411483369959415
C43	diagnoses - main icd10: c43 malignant melanoma of skin	melanoma	ENSG00000100129.13	22_38400185_T_TG	6682	9.42997037086677e-07	0.399705260736741	3.82562488565241e-07	0.161717011819769	0.438576401883966	0.33083168257878	0.285571710577682	0.861588983800073	0.283548144056325
D04	diagnoses - main icd10: d04 carcinoma in situ of skin	cancer	ENSG00000248121.4	17_29389026_A_T	4806	3.42956539821662e-05	0.42176571645795	1.14647721732031e-05	0.140555387501129	0.437633135614766	0.733028834272648	0.857420877015372	0.683885187622145	0.694285397576724
20001_1060	cancer code, self-reported: non-melanoma skin cancer	melanoma	ENSG00000162384.9	1_53672688_T_C	6239	0.00103053927790209	0.340059138987802	0.000671724717877397	0.221219869171885	0.437018727844533	0.189176392723789	0.600490783294706	0.131492745057749	0.917921802307485
L72	diagnoses - main icd10: l72 follicular cysts of skin and subcutaneous tissue	infections	ENSG00000187773.7	18_72130431_T_C	7438	5.95110805357533e-07	0.385367858447688	2.75393007158541e-07	0.177895790907775	0.436735480140725	0.499156633050527	0.0209837759456911	0.160935760764731	0.0470059690598115
L12_NONIONRADISKINNAS	other and unspecified skin changes due to chronic exposure to nonionizing radiation	unspecified	ENSG00000273466.1	2_220130653_A_G	5154	0.0474462597163511	0.326139251846308	0.0241668861423296	0.165683383128296	0.436564219166715	0.71552890493824	0.548505982754118	0.520502218604796	0.319550091529712
L12_NONIONRADISKINNAS	other and unspecified skin changes due to chronic exposure to nonionizing radiation	unspecified	ENSG00000133710.11	5_147617065_C_A	6684	3.33233321851231e-05	0.340644049521481	2.19176807945011e-05	0.223615363945739	0.4356853455198	0.232681207052482	0.503951909578202	0.993079371758689	0.40716988407754
D04	diagnoses - main icd10: d04 carcinoma in situ of skin	cancer	ENSG00000188997.3	11_77900226_A_T	6099	3.21383664470083e-06	0.407259692658966	1.2448581781595e-06	0.157313902331626	0.435421946314585	0.524739662706286	0.241532088510912	0.0385308240356967	0.675933337536687
20002_1455	non-cancer illness code, self-reported: chronic skin ulcers	ulcers	ENSG00000112531.12	6_164297041_C_T	8198	0.00988525602593187	0.0992079318924547	0.0413191463462097	0.414241526752907	0.435346138982497	0.842657905750326	0.198045522636202	0.497841905620201	0.172847010861812
L12_NONIONRADISKINNAS	other and unspecified skin changes due to chronic exposure to nonionizing radiation	unspecified	ENSG00000187735.8	8_54452476_C_A	7051	0.00184408157654032	0.0415924677228117	0.0221727283526345	0.499661633276739	0.434729089071275	0.662138524431815	0.791428549106763	0.202675949565706	0.409605046603312
C44	diagnoses - main icd10: c44 other malignant neoplasms of skin	malignant_neoplasm	ENSG00000189362.7	2_191441595_T_C	5299	2.47142218464997e-05	0.363596556741901	1.37368641799004e-05	0.201662557485732	0.43470243468634	0.119832740657733	0.0917505773689514	0.38434504539015	0.116917762980922
C3_SKIN	malignant neoplasm of skin	malignant_neoplasm	ENSG00000232104.2	9_3479416_A_T	8396	1.43801234654736e-05	0.369613414269424	7.63344866378504e-06	0.195768519313038	0.434596052845409	0.128454244462508	0.921653689499782	0.321564552767401	0.517647973236122
C_OTHER_SKIN	other malignant neoplasms of skin	malignant_neoplasm	ENSG00000102010.10	X_15643285_G_A	3768	0.0563258604452475	0.343004026909858	0.0235057526390443	0.142707036601515	0.434457323404335	0.993116624193885	0.279048548794544	0.915249163742141	0.16595337573768
C3_OTHER_SKIN	other malignant neoplasms of skin	malignant_neoplasm	ENSG00000102010.10	X_15643285_G_A	3768	0.0563258604452475	0.343004026909858	0.0235057526390443	0.142707036601515	0.434457323404335	0.993116624193885	0.279048548794544	0.915249163742141	0.16595337573768
L12_GRANULOMATOUSSKIN	granulomatous disorders of skin and subcutaneous tissue	infections	ENSG00000154727.6	21_27831035_G_T	7112	0.0093895141554664	0.260447232010749	0.0103074039770808	0.285473364241022	0.434382485615682	0.463721820270613	0.0905783775448946	0.381577735766431	0.0583096052266075
L92	diagnoses - main icd10: l92 granulomatous disorders of skin and subcutaneous tissue	infections	ENSG00000154727.6	21_27831035_G_T	7112	0.0093895141554664	0.260447232010749	0.0103074039770808	0.285473364241022	0.434382485615682	0.463721820270613	0.0905783775448946	0.381577735766431	0.0583096052266075
40001_C439	underlying (primary) cause of death: icd10: c43.9 malignant melanoma of skin, unspecified	melanoma	ENSG00000163866.8	1_35876321_C_G	5827	0.0235346615918885	0.344320520755492	0.0126872382906961	0.185184563190385	0.434273016171538	0.0977985137952181	0.609648091366974	0.406408210938833	0.318411096500661
C_OTHER_SKIN	other malignant neoplasms of skin	malignant_neoplasm	ENSG00000235033.3	6_39853158_TG_T	8050	0.035871577960927	0.347167856095387	0.0171771767900228	0.165808046306137	0.433975342847526	0.0776132196981619	0.781176285812225	0.0192233816289669	0.248348657435314
C3_OTHER_SKIN	other malignant neoplasms of skin	malignant_neoplasm	ENSG00000235033.3	6_39853158_TG_T	8050	0.035871577960927	0.347167856095387	0.0171771767900228	0.165808046306137	0.433975342847526	0.0776132196981619	0.781176285812225	0.0192233816289669	0.248348657435314
L12_HYPERTROPHICNAS	other and unspecified hypertrophic disorders of skin	infections	ENSG00000121749.11	12_73011404_G_GTTGA	6459	0.0288287890669507	0.264019450475355	0.0269509376834447	0.246387922846715	0.433812899927534	0.106953135133351	0.450083623049016	0.42957148809042	0.212861904645358
L12_HYPERTROPHICNAS	other and unspecified hypertrophic disorders of skin	infections	ENSG00000077458.8	11_95467960_AAAGG_A	6077	0.000605963926121966	0.383817239269141	0.000287480001847459	0.181656052107055	0.433633264695834	0.488546611081109	0.170407615127958	0.11226681394959	0.330242082943908
L12_HYPERTROPHICNAS	other and unspecified hypertrophic disorders of skin	infections	ENSG00000156510.11	10_70975916_C_T	8335	0.000363482586874518	0.3709303965906	0.000191469076655937	0.194958749268225	0.433555902477645	0.238980354727413	0.62538491536551	0.681031886273782	0.43194333248479
L72	diagnoses - main icd10: l72 follicular cysts of skin and subcutaneous tissue	infections	ENSG00000174137.8	4_1685979_T_G	7449	6.01183584012155e-07	0.281867801910788	6.08164029505027e-07	0.284707193408086	0.433423795333513	0.252881339156604	0.989174726657366	0.935195108754898	0.983068314832079
L91	diagnoses - main icd10: l91 hypertrophic disorders of skin	infections	ENSG00000105865.6	7_107720162_C_A	6296	0.0890319379483392	0.181483593095904	0.09760766493101	0.198531095070257	0.43334570895449	0.123886905229527	0.768891085155552	0.697589201151211	0.828712059416014
C_MELANOMA_SKIN	malignant melanoma of skin	melanoma	ENSG00000138768.10	4_75999452_A_C	7831	0.0424550237036922	0.361913308339214	0.0171294301482635	0.14558911664358	0.432913121165249	0.958187976776221	0.0343099720004623	0.217144382615255	0.0209894232182041
C3_MELANOMA_SKIN	malignant melanoma of skin	melanoma	ENSG00000138768.10	4_75999452_A_C	7831	0.0424550237036922	0.361913308339214	0.0171294301482635	0.14558911664358	0.432913121165249	0.958187976776221	0.0343099720004623	0.217144382615255	0.0209894232182041
L12_HYPERTROPHICNAS	other and unspecified hypertrophic disorders of skin	infections	ENSG00000150782.7	11_112007619_C_G	5804	0.000169932662445204	0.411388714465892	6.44142626852918e-05	0.1555071380712	0.432869800537778	0.540481128267051	0.454215420085378	0.464178253219935	0.566069493405483
C44	diagnoses - main icd10: c44 other malignant neoplasms of skin	malignant_neoplasm	ENSG00000175315.2	11_65750565_A_AT	4108	0.000101737888032409	0.0237338825567852	0.00232308656723574	0.541507988264116	0.432333304723831	0.0677802682972506	0.905771485412363	0.779989336628281	0.755587364549257
20002_1455	non-cancer illness code, self-reported: chronic skin ulcers	ulcers	ENSG00000168060.10	11_64803270_G_A	4548	0.00121975907438528	0.448672518932685	0.000321269164694002	0.117742641998581	0.432043810829654	0.184186689027419	0.628766158595383	0.906370552510975	0.634557806843879
C_OTHER_SKIN	other malignant neoplasms of skin	malignant_neoplasm	ENSG00000105011.4	19_15188241_G_C	8037	0.0259782292367133	0.228639339319511	0.0320249329540146	0.281425597557218	0.431931900932543	0.0461531637073098	0.808525217288607	0.839958348266237	0.855332163839464
C3_OTHER_SKIN	other malignant neoplasms of skin	malignant_neoplasm	ENSG00000105011.4	19_15188241_G_C	8037	0.0259782292367133	0.228639339319511	0.0320249329540146	0.281425597557218	0.431931900932543	0.0461531637073098	0.808525217288607	0.839958348266237	0.855332163839464
C_MELANOMA_SKIN	malignant melanoma of skin	melanoma	ENSG00000128298.12	22_38537159_C_G	6470	1.74307062925073e-06	0.396835531809217	7.56957857887436e-07	0.171901270785327	0.431260697376968	0.429993188695365	0.8060293094561	0.74203111308653	0.892782024426578
C3_MELANOMA_SKIN	malignant melanoma of skin	melanoma	ENSG00000128298.12	22_38537159_C_G	6470	1.74307062925073e-06	0.396835531809217	7.56957857887436e-07	0.171901270785327	0.431260697376968	0.429993188695365	0.8060293094561	0.74203111308653	0.892782024426578
L12_NONIONRADISKINNAS	other and unspecified skin changes due to chronic exposure to nonionizing radiation	unspecified	ENSG00000141013.10	16_90122562_A_G	5074	0.00319093505456003	0.237309994512436	0.00436187216032436	0.323961468034569	0.43117573023811	0.936892090449542	0.211270782785699	0.68587639387141	0.229323201386884
Q82	diagnoses - main icd10: q82 other congenital malformations of skin	congenital	ENSG00000135074.11	5_156944199_C_A	7531	1.20196567292609e-09	0.39941709093425	5.12696384558604e-10	0.169940028318577	0.430642879032509	0.397385644345081	0.510958382114152	0.565515940966226	0.290610294683577
C_OTHER_SKIN	other malignant neoplasms of skin	malignant_neoplasm	ENSG00000227500.5	19_1124835_A_G	8634	8.65168563187677e-05	0.00403046883125118	0.0119096647085554	0.554393311603197	0.429580038000677	0.90118039587426	0.830899827799382	0.41095863898178	0.90455548353222
C3_OTHER_SKIN	other malignant neoplasms of skin	malignant_neoplasm	ENSG00000227500.5	19_1124835_A_G	8634	8.65168563187677e-05	0.00403046883125118	0.0119096647085554	0.554393311603197	0.429580038000677	0.90118039587426	0.830899827799382	0.41095863898178	0.90455548353222
C_OTHER_SKIN	other malignant neoplasms of skin	malignant_neoplasm	ENSG00000241175.2	15_50213690_C_T	6960	0.00280819706926966	0.214930893229846	0.00455539928591992	0.348226977331678	0.429478533083287	0.490940190892923	0.922685664217273	0.799098288257616	0.991121954359373
C3_OTHER_SKIN	other malignant neoplasms of skin	malignant_neoplasm	ENSG00000241175.2	15_50213690_C_T	6960	0.00280819706926966	0.214930893229846	0.00455539928591992	0.348226977331678	0.429478533083287	0.490940190892923	0.922685664217273	0.799098288257616	0.991121954359373
C3_SKIN	malignant neoplasm of skin	malignant_neoplasm	ENSG00000167925.11	17_39899126_G_A	5158	0.147157673187288	0.274301600975702	0.052275056188565	0.0970113431839945	0.429254326464451	0.521100207121109	0.554135643065962	0.313401275463732	0.76647770844804
Q82	diagnoses - main icd10: q82 other congenital malformations of skin	congenital	ENSG00000108219.10	10_82222097_C_G	8880	0.000202050782510567	0.358750799357718	0.000119921666620414	0.212498208659453	0.428429019533698	0.963391959801337	0.927225902206384	0.630675110402605	0.924368248770328
C3_SKIN	malignant neoplasm of skin	malignant_neoplasm	ENSG00000203668.1	1_241091736_C_T	8628	1.76460634883445e-05	0.387284592687621	8.43679839736832e-06	0.184737540398981	0.427951784051513	0.505315521134559	0.241773030761579	0.544415519661317	0.243865208149893
C44	diagnoses - main icd10: c44 other malignant neoplasms of skin	malignant_neoplasm	ENSG00000182165.13	7_87080190_T_C	5551	6.50138057529262e-12	0.420554809376889	2.35077933858725e-12	0.151637056424549	0.427808134189712	0.591816686134991	0.0547061256099826	0.228047085273149	0.18260401163545
20001_1003	cancer code, self-reported: skin cancer	cancer	ENSG00000125971.12	20_32665748_A_G	4063	0.0187901925324502	0.0673166910059648	0.106180827247045	0.379969740137866	0.427742549076674	0.80333951482698	0.714807153574428	0.428998016986594	0.982710645775316
L12_GRANULOMATOUSSKIN	granulomatous disorders of skin and subcutaneous tissue	infections	ENSG00000091513.10	3_133476421_C_G	7185	3.54662898174291e-28	0.415918742674796	1.33796488500762e-28	0.156477636701956	0.427603620623246	0.670332741263558	0.167435521762859	0.869134373928206	0.130949011229258
L92	diagnoses - main icd10: l92 granulomatous disorders of skin and subcutaneous tissue	infections	ENSG00000091513.10	3_133476421_C_G	7185	3.54662898174291e-28	0.415918742674796	1.33796488500762e-28	0.156477636701956	0.427603620623246	0.670332741263558	0.167435521762859	0.869134373928206	0.130949011229258
L12_INFECT_SKIN_OTHER	other local infections of skin and subcutaneous tissue	infections	ENSG00000108963.13	17_1949226_C_T	8406	0.000217556210949558	0.329069435772943	0.000161216552815129	0.24342451842617	0.427127273037123	0.511261068091058	0.312877751340884	0.0609089649146597	0.692682238615444
D04	diagnoses - main icd10: d04 carcinoma in situ of skin	cancer	ENSG00000173068.13	9_15813698_C_A	8526	0.025097873639365	0.301790723546909	0.0189549346468112	0.227497966669667	0.426658501497248	0.720814000844975	0.525324263009621	0.642067217257995	0.383336042700071
20002_1455	non-cancer illness code, self-reported: chronic skin ulcers	ulcers	ENSG00000253844.1	8_52877310_G_C	7136	7.12416783578193e-07	0.377979581447025	3.69807366393804e-07	0.195778616868956	0.426240719459868	0.271844023268307	0.0374036524710977	0.550707668570773	0.0228073295626407
C_MELANOMA_SKIN	malignant melanoma of skin	melanoma	ENSG00000147050.10	X_44640879_A_C	3636	5.30234242358017e-09	0.460749568421279	1.31622209609117e-09	0.113948443483094	0.425301981477063	0.999996440326787	0.81570729030478	0.737215342412127	0.930951578819448
C3_MELANOMA_SKIN	malignant melanoma of skin	melanoma	ENSG00000147050.10	X_44640879_A_C	3636	5.30234242358017e-09	0.460749568421279	1.31622209609117e-09	0.113948443483094	0.425301981477063	0.999996440326787	0.81570729030478	0.737215342412127	0.930951578819448
C44	diagnoses - main icd10: c44 other malignant neoplasms of skin	malignant_neoplasm	ENSG00000240399.1	12_48415757_G_T	7399	3.19723696783979e-30	0.353472507785709	2.00591051944463e-30	0.221339488444622	0.425188003769665	0.630990825171952	0.532519633417659	0.317088357135882	0.756718517329066
D04	diagnoses - main icd10: d04 carcinoma in situ of skin	cancer	ENSG00000257877.1	12_112258854_G_A	3649	8.00403568825883e-05	0.427487249588299	2.76441313467457e-05	0.147219254280162	0.42518581164331	0.0605993547029126	0.67033649710287	0.447714352184699	0.430369530566697
C43	diagnoses - main icd10: c43 malignant melanoma of skin	melanoma	ENSG00000262179.2	6_44185523_C_A	7020	1.08602520495215e-12	0.417828817564723	4.0950587198821e-13	0.157125030493089	0.425046151940694	0.374239526084194	0.0969880800709864	0.131572681207227	0.228369050006413
C3_SKIN	malignant neoplasm of skin	malignant_neoplasm	ENSG00000269293.2	6_27204247_G_C	7833	0.0244148594241315	0.268833049080756	0.0234978321446773	0.258310679366004	0.424943579984431	0.0897002805388555	NA	NA	NA
C_MELANOMA_SKIN	malignant melanoma of skin	melanoma	ENSG00000157554.14	21_38772086_A_G	7303	0.00376031073912908	0.383392834641881	0.00183292310635578	0.186456164113874	0.424557767398761	0.114104699286839	0.0949194412159009	0.585739771878775	0.104983821509368
C3_MELANOMA_SKIN	malignant melanoma of skin	melanoma	ENSG00000157554.14	21_38772086_A_G	7303	0.00376031073912908	0.383392834641881	0.00183292310635578	0.186456164113874	0.424557767398761	0.114104699286839	0.0949194412159009	0.585739771878775	0.104983821509368
L12_GRANULOMATOUSSKIN	granulomatous disorders of skin and subcutaneous tissue	infections	ENSG00000160117.10	19_17422036_A_G	7922	1.27759336532692e-06	0.353651678344441	8.03436959034318e-07	0.221975679970082	0.424370560655153	0.324048567330626	0.325811741971741	0.197111525295455	0.555465193390382
L92	diagnoses - main icd10: l92 granulomatous disorders of skin and subcutaneous tissue	infections	ENSG00000160117.10	19_17422036_A_G	7922	1.27759336532692e-06	0.353651678344441	8.03436959034318e-07	0.221975679970082	0.424370560655153	0.324048567330626	0.325811741971741	0.197111525295455	0.555465193390382
L12_ATROPHICSKIN	atrophic disorders of skin	infections	ENSG00000183208.8	15_90796772_T_C	7179	3.24414614584273e-06	0.358599500173149	1.96897488685331e-06	0.217221202707639	0.42417408399818	0.376042079370379	0.150650281608802	0.828249496157699	0.119257314268118
L90	diagnoses - main icd10: l90 atrophic disorders of skin	unspecified	ENSG00000183208.8	15_90796772_T_C	7179	3.24414614584273e-06	0.358599500173149	1.96897488685331e-06	0.217221202707639	0.42417408399818	0.376042079370379	0.150650281608802	0.828249496157699	0.119257314268118
D04	diagnoses - main icd10: d04 carcinoma in situ of skin	cancer	ENSG00000104044.11	15_28365618_A_G	5378	0.0729132247291016	0.368796933907032	0.0222488234212701	0.112111181472747	0.42392983646985	0.335306751570442	0.435335200019835	0.738840131137654	0.462098410946006
20001_1003	cancer code, self-reported: skin cancer	cancer	ENSG00000174032.12	13_45909338_T_C	6016	2.46823287525322e-05	0.430917438031533	8.34472399872315e-06	0.145262915906623	0.423786619009093	0.117755796258	0.300491998282497	0.757285686582059	0.289441290845191
C44	diagnoses - main icd10: c44 other malignant neoplasms of skin	malignant_neoplasm	ENSG00000140853.11	16_57026294_G_A	7757	1.25015000034496e-10	0.426357863697565	4.43177806946283e-11	0.15072081579573	0.422921320337372	0.448734686564795	0.415490298498404	0.08656206376919	0.150488340505695
Q82	diagnoses - main icd10: q82 other congenital malformations of skin	congenital	ENSG00000228812.3	20_60922302_GA_G	9076	0.000711894502566284	0.303495147166104	0.000640598614648156	0.272677781324965	0.422474578391717	0.387891064393038	0.0807395658557751	0.19517083425049	0.198542184507659
C_OTHER_SKIN	other malignant neoplasms of skin	malignant_neoplasm	ENSG00000184307.9	3_114059985_G_A	6083	0.191755795284734	0.116971179986819	0.167405768494028	0.101695473466338	0.422171782768082	0.943249898597391	0.0959945889583172	0.896973429366043	0.0484692732319505
C3_OTHER_SKIN	other malignant neoplasms of skin	malignant_neoplasm	ENSG00000184307.9	3_114059985_G_A	6083	0.191755795284734	0.116971179986819	0.167405768494028	0.101695473466338	0.422171782768082	0.943249898597391	0.0959945889583172	0.896973429366043	0.0484692732319505
20002_1455	non-cancer illness code, self-reported: chronic skin ulcers	ulcers	ENSG00000228451.3	8_26239365_GTAAC_G	8727	6.85716354516338e-25	0.169134737333361	1.65982759375215e-24	0.408981366060803	0.421883896605838	0.264661714659354	0.0879153535929078	0.106270202921205	0.273062660846739
20001_1003	cancer code, self-reported: skin cancer	cancer	ENSG00000207146.1	X_107819223_T_C	2859	0.1041601677184	0.211540457348432	0.0867211178722446	0.175701350794925	0.421876906265999	0.0403583773819503	0.0775540715210373	0.276759466920598	0.0182268892199289
C_OTHER_SKIN	other malignant neoplasms of skin	malignant_neoplasm	ENSG00000174446.8	15_66786706_TGAG_T	6609	0.0729616480640383	0.248056552182005	0.0585796909512306	0.198738807313097	0.421663301489629	0.780904601469028	0.883696795703719	0.601951377479563	0.971299133574271
C3_OTHER_SKIN	other malignant neoplasms of skin	malignant_neoplasm	ENSG00000174446.8	15_66786706_TGAG_T	6609	0.0729616480640383	0.248056552182005	0.0585796909512306	0.198738807313097	0.421663301489629	0.780904601469028	0.883696795703719	0.601951377479563	0.971299133574271
L91	diagnoses - main icd10: l91 hypertrophic disorders of skin	infections	ENSG00000101294.12	20_30656063_C_T	3670	0.00624035613423665	0.488840625484565	0.00106309710211588	0.0828571092270052	0.420998812052077	0.270713436023033	0.738986721433041	0.659578493505808	0.606638224396022
C_OTHER_SKIN	other malignant neoplasms of skin	malignant_neoplasm	ENSG00000167468.12	19_1106845_C_T	8579	1.4977856276102e-06	0.00417025754039999	0.000206537344979028	0.574637224379198	0.420984482949795	0.842319440011138	0.400671577810114	0.0642238685880692	0.0716785797284005
C3_OTHER_SKIN	other malignant neoplasms of skin	malignant_neoplasm	ENSG00000167468.12	19_1106845_C_T	8579	1.4977856276102e-06	0.00417025754039999	0.000206537344979028	0.574637224379198	0.420984482949795	0.842319440011138	0.400671577810114	0.0642238685880692	0.0716785797284005
C_MELANOMA_SKIN	malignant melanoma of skin	melanoma	ENSG00000198382.4	11_75569150_T_C	5720	0.0621898735018602	0.294543249501875	0.0389519210239829	0.18406356803004	0.420251387942242	0.285801415226892	0.634702045202319	0.336641277433087	0.361613339987587
C3_MELANOMA_SKIN	malignant melanoma of skin	melanoma	ENSG00000198382.4	11_75569150_T_C	5720	0.0621898735018602	0.294543249501875	0.0389519210239829	0.18406356803004	0.420251387942242	0.285801415226892	0.634702045202319	0.336641277433087	0.361613339987587
D04	diagnoses - main icd10: d04 carcinoma in situ of skin	cancer	ENSG00000142910.11	1_32369792_GC_G	5447	0.0986201657935481	0.129895537849816	0.151891826611552	0.19964126704755	0.419951202697534	0.211479161291727	NA	NA	NA
Q82	diagnoses - main icd10: q82 other congenital malformations of skin	congenital	ENSG00000186523.10	8_12588283_A_C	7738	0.117233064240758	0.183464197446085	0.109179191235651	0.170440584382406	0.4196829626951	0.974644866265032	0.267480135030673	0.13665671054812	0.525146607523602
Q82	diagnoses - main icd10: q82 other congenital malformations of skin	congenital	ENSG00000257303.1	12_56726340_C_T	4653	1.94318884131341e-12	0.412728783294754	7.94856700729574e-13	0.168406847270648	0.418864369431862	0.0165766348748417	0.419993261451133	0.596370967936023	0.287388765793829
L12_ATROPHICSKIN	atrophic disorders of skin	infections	ENSG00000149231.7	11_96108105_A_G	6773	4.97948207140718e-39	0.346039225719669	3.3939343556956e-39	0.235436208868018	0.418524565412314	0.791586903365583	0.740382085254639	0.320776653252781	0.902049126264148
L90	diagnoses - main icd10: l90 atrophic disorders of skin	unspecified	ENSG00000149231.7	11_96108105_A_G	6773	4.97948207140718e-39	0.346039225719669	3.3939343556956e-39	0.235436208868018	0.418524565412314	0.791586903365583	0.740382085254639	0.320776653252781	0.902049126264148
C_MELANOMA_SKIN	malignant melanoma of skin	melanoma	ENSG00000092036.12	14_23426182_C_A	7785	1.04038828653054e-37	0.325991883127955	8.17895355471653e-38	0.255858521897509	0.41814959497453	0.895298127656003	0.75373124535987	0.820566039650746	0.788631578722212
C3_MELANOMA_SKIN	malignant melanoma of skin	melanoma	ENSG00000092036.12	14_23426182_C_A	7785	1.04038828653054e-37	0.325991883127955	8.17895355471653e-38	0.255858521897509	0.41814959497453	0.895298127656003	0.75373124535987	0.820566039650746	0.788631578722212
L72	diagnoses - main icd10: l72 follicular cysts of skin and subcutaneous tissue	infections	ENSG00000120318.11	5_141975704_T_G	6847	0.136667216340783	0.280055878365733	0.054487365711921	0.111236928052195	0.417552611529368	0.281604971159359	NA	NA	NA
C_OTHER_SKIN	other malignant neoplasms of skin	malignant_neoplasm	ENSG00000225093.1	6_107650492_C_T	5878	0.0945078045709056	0.146168441529062	0.134434379020151	0.207502623225511	0.417386751654371	0.255176672848463	0.363009342550957	0.16862867704444	0.56446842972913
C3_OTHER_SKIN	other malignant neoplasms of skin	malignant_neoplasm	ENSG00000225093.1	6_107650492_C_T	5878	0.0945078045709056	0.146168441529062	0.134434379020151	0.207502623225511	0.417386751654371	0.255176672848463	0.363009342550957	0.16862867704444	0.56446842972913
20001_1060	cancer code, self-reported: non-melanoma skin cancer	melanoma	ENSG00000258086.1	12_54194591_T_G	6440	0.127548411232319	0.310424407255444	0.0423236615133616	0.102589245516507	0.417114274482369	0.298796033038008	0.208628763165362	0.820652944045435	0.138673629003611
C_OTHER_SKIN	other malignant neoplasms of skin	malignant_neoplasm	ENSG00000262185.1	16_4017392_T_A	7265	5.48446033809091e-09	0.373508415764713	3.08064521897704e-09	0.209384193811209	0.417107381858973	0.675705832351078	0.258571473831873	0.508027739742633	0.317125886300938
C3_OTHER_SKIN	other malignant neoplasms of skin	malignant_neoplasm	ENSG00000262185.1	16_4017392_T_A	7265	5.48446033809091e-09	0.373508415764713	3.08064521897704e-09	0.209384193811209	0.417107381858973	0.675705832351078	0.258571473831873	0.508027739742633	0.317125886300938
C3_SKIN	malignant neoplasm of skin	malignant_neoplasm	ENSG00000271840.1	1_22409094_T_A	7577	0.00127329488826709	0.363922455405497	0.000760681206072935	0.216994467151287	0.417049101348876	0.24356684508511	0.334613422720695	0.850140699610017	0.330332319548609
C_MELANOMA_SKIN	malignant melanoma of skin	melanoma	ENSG00000134201.6	1_110254513_C_G	6178	3.46931417074488e-10	0.360539567627555	2.14450471188231e-10	0.222445130801862	0.417015301009202	0.775753875508574	0.0649207038136004	0.790181844647087	0.0335235937635234
C3_MELANOMA_SKIN	malignant melanoma of skin	melanoma	ENSG00000134201.6	1_110254513_C_G	6178	3.46931417074488e-10	0.360539567627555	2.14450471188231e-10	0.222445130801862	0.417015301009202	0.775753875508574	0.0649207038136004	0.790181844647087	0.0335235937635234
L12_INFECT_SKIN_OTHER	other local infections of skin and subcutaneous tissue	infections	ENSG00000136021.13	12_100933481_G_C	6326	0.000953727711209763	0.404219865880031	0.000419653852048674	0.177445568967686	0.416961183589024	0.21268207492058	0.926165938630912	0.893995372456727	0.956770146279954
L91	diagnoses - main icd10: l91 hypertrophic disorders of skin	infections	ENSG00000185658.9	21_40295064_T_C	8494	7.466821909927e-06	0.0852261627238048	4.37087076607128e-05	0.498474106199885	0.416248555546739	0.641407856787961	0.286656842990843	0.32886594971409	0.363357990336556
20001_1060	cancer code, self-reported: non-melanoma skin cancer	melanoma	ENSG00000187848.8	12_133232594_T_A	5558	3.79545145320103e-19	0.394009538939179	1.83319443282514e-19	0.189889611704054	0.416100849356765	0.211266666800494	0.0647920831420755	0.192471614733018	0.126931381068709
C43	diagnoses - main icd10: c43 malignant melanoma of skin	melanoma	ENSG00000254548.1	8_144807744_G_A	6140	3.6560926452979e-16	0.341695206231189	2.59618820098581e-16	0.242221384733829	0.416083409034983	0.85876492325856	0.773138284864092	0.645614538479974	0.891243748270225
C_OTHER_SKIN	other malignant neoplasms of skin	malignant_neoplasm	ENSG00000137822.8	15_42777190_C_G	3293	0.0281211998063448	0.179174544919002	0.0511499050850271	0.325486134726535	0.416068215463091	0.0943465529660157	0.706408098127094	0.278598201848837	0.387562144612649
C3_OTHER_SKIN	other malignant neoplasms of skin	malignant_neoplasm	ENSG00000137822.8	15_42777190_C_G	3293	0.0281211998063448	0.179174544919002	0.0511499050850271	0.325486134726535	0.416068215463091	0.0943465529660157	0.706408098127094	0.278598201848837	0.387562144612649
C43	diagnoses - main icd10: c43 malignant melanoma of skin	melanoma	ENSG00000253738.1	8_92563922_G_A	4941	0.000383002597677129	0.415645733649886	0.000154976278006448	0.16776878769714	0.416047499777291	0.679784987564222	0.900142086973498	0.677511414736075	0.7511642853981
C3_SKIN	malignant neoplasm of skin	malignant_neoplasm	ENSG00000177427.8	17_18156375_A_G	4456	0.0046989159617846	0.0764486232189861	0.029148537572113	0.473813822530411	0.415890100716705	0.862536964891543	0.955748346835072	0.808178404744935	0.971228370072216
C_OTHER_SKIN	other malignant neoplasms of skin	malignant_neoplasm	ENSG00000272483.1	3_11596302_T_C	7236	0.00458947396377148	0.0615198451543177	0.0359916535338152	0.482036150082538	0.415862877265558	0.952906668156754	0.323313124346665	0.678072911797723	0.319590012128223
C3_OTHER_SKIN	other malignant neoplasms of skin	malignant_neoplasm	ENSG00000272483.1	3_11596302_T_C	7236	0.00458947396377148	0.0615198451543177	0.0359916535338152	0.482036150082538	0.415862877265558	0.952906668156754	0.323313124346665	0.678072911797723	0.319590012128223
L12_NONIONRADISKINNAS	other and unspecified skin changes due to chronic exposure to nonionizing radiation	unspecified	ENSG00000100519.7	14_52448628_C_T	7499	0.0023858682759963	0.350344584052218	0.00156945236388584	0.23004515513357	0.41565494017433	0.615447614118269	0.819382438516003	0.483760448286244	0.968277295611898
L72	diagnoses - main icd10: l72 follicular cysts of skin and subcutaneous tissue	infections	ENSG00000161243.4	19_39517176_G_A	7449	1.9135195951653e-84	0.275786838195514	2.14566821956701e-84	0.308829975777671	0.415383186026805	0.218318218997506	0.000284698794893536	0.217163853561149	0.000455116583552622
C3_SKIN	malignant neoplasm of skin	malignant_neoplasm	ENSG00000126903.11	X_154059677_A_G	2622	0.00703550752685062	0.0236127413033913	0.127301143583267	0.426835976499844	0.415214631086647	0.879865540904461	0.848580178350413	0.694228827893898	0.945594749342566
D04	diagnoses - main icd10: d04 carcinoma in situ of skin	cancer	ENSG00000175984.10	1_115722705_A_G	6523	0.00239296158305289	0.427711053907324	0.000863769449961942	0.153972601430576	0.415059613629085	0.145743970950719	0.0928585516864534	0.28527555832294	0.115390968960271
C43	diagnoses - main icd10: c43 malignant melanoma of skin	melanoma	ENSG00000145996.7	6_21233345_T_C	7244	0.000961112951098865	0.0833576946294604	0.00571259146936802	0.495040319410214	0.414928281539859	0.956223638647823	0.224940925934143	0.110969067263147	0.461161791257325
C3_SKIN	malignant neoplasm of skin	malignant_neoplasm	ENSG00000126895.9	X_154141541_T_A	2965	0.0168456400363982	0.0447424961328866	0.143410876022738	0.380488828526917	0.414512159281059	0.0822988370577308	0.406914803202594	0.112240301038516	0.894611910824522
C43	diagnoses - main icd10: c43 malignant melanoma of skin	melanoma	ENSG00000213397.6	X_152761430_A_G	3279	2.74336400066186e-06	0.46881890047392	6.85303433459599e-07	0.116698379989934	0.414479290868712	0.395442173662605	0.159832937947812	0.895449571113587	0.13165433848451
40001_C439	underlying (primary) cause of death: icd10: c43.9 malignant melanoma of skin, unspecified	melanoma	ENSG00000099804.4	19_514858_C_T	6504	0.183042819576636	0.136669230104581	0.152437536494233	0.11340329673045	0.414447117094101	0.965664580022999	0.00579484417581765	0.856552272648431	0.00236096975744428
L12_GRANULOMATOUSSKIN	granulomatous disorders of skin and subcutaneous tissue	infections	ENSG00000110921.7	12_110043889_T_C	5650	0.000776522215354457	0.379760747435864	0.000419364506712211	0.204677227338194	0.414366138503876	0.0580579615420409	0.0141786141756787	0.115465130396796	0.0467851098108322
L92	diagnoses - main icd10: l92 granulomatous disorders of skin and subcutaneous tissue	infections	ENSG00000110921.7	12_110043889_T_C	5650	0.000776522215354457	0.379760747435864	0.000419364506712211	0.204677227338194	0.414366138503876	0.0580579615420409	0.0141786141756787	0.115465130396796	0.0467851098108322
C3_SKIN	malignant neoplasm of skin	malignant_neoplasm	ENSG00000254485.1	3_9406704_G_A	7460	0.0611883156511233	0.265649633084138	0.0486334430429653	0.210728738742709	0.413799869479064	0.264419847165948	0.0705817853324523	0.767813551521246	0.0387554717210918
L91	diagnoses - main icd10: l91 hypertrophic disorders of skin	infections	ENSG00000142676.8	1_24527816_T_C	5643	0.0171260753647514	0.205937051747615	0.0279401115421097	0.335559871292636	0.413436890052888	0.977066036017037	0.826284365137695	0.184549263100149	0.273200208121785
C_OTHER_SKIN	other malignant neoplasms of skin	malignant_neoplasm	ENSG00000066777.4	8_67823989_C_T	5676	0.00302588650586579	0.250699530796023	0.0039836217717811	0.329636773349889	0.412654187576441	0.0927365247495558	0.0716563684518341	0.334313381545789	0.0463401162891883
C3_OTHER_SKIN	other malignant neoplasms of skin	malignant_neoplasm	ENSG00000066777.4	8_67823989_C_T	5676	0.00302588650586579	0.250699530796023	0.0039836217717811	0.329636773349889	0.412654187576441	0.0927365247495558	0.0716563684518341	0.334313381545789	0.0463401162891883
20001_1003	cancer code, self-reported: skin cancer	cancer	ENSG00000197181.7	8_22132837_C_T	6963	2.97158609513668e-11	0.371370804744636	1.73151410327189e-11	0.215981481674526	0.412647713533808	0.302675396054677	0.627891583913495	0.473568692465472	0.794701203038306
C44	diagnoses - main icd10: c44 other malignant neoplasms of skin	malignant_neoplasm	ENSG00000255318.1	11_67366475_T_C	5469	0.0266828542549059	0.345257862276819	0.0155170528680199	0.200367864038209	0.412174366562046	0.0839603391754054	0.914674733141742	0.977396498339043	0.897018384103591
20002_1455	non-cancer illness code, self-reported: chronic skin ulcers	ulcers	ENSG00000229739.1	1_186453809_CTTTTAATT_C	5962	1.14969480222324e-05	0.389646880051168	5.86258801311516e-06	0.198278858628	0.412056901784796	0.0569991104985872	0.363152584318053	0.00216504703966129	0.585948420142155
C3_SKIN	malignant neoplasm of skin	malignant_neoplasm	ENSG00000204556.4	20_25991371_G_A	3250	1.18256900597226e-07	0.451712592224053	3.59179754976723e-08	0.13678642790028	0.411500825700791	0.293159226629712	0.324934262246552	0.32002753333955	0.470106825056986
L72	diagnoses - main icd10: l72 follicular cysts of skin and subcutaneous tissue	infections	ENSG00000167995.11	11_61549025_G_A	5379	0.00586228413552792	0.439183182606015	0.00189534891949811	0.141581873978999	0.41147731035996	0.149620298726127	0.329306312382003	0.113215295326439	0.673629189577201
C_OTHER_SKIN	other malignant neoplasms of skin	malignant_neoplasm	ENSG00000177302.10	17_18073938_T_C	4430	0.00242441185768126	0.0192745388486903	0.0634273061063406	0.503848212329693	0.411025530857595	0.159422014533787	0.649405798626323	0.538012287111855	0.797575686198417
C3_OTHER_SKIN	other malignant neoplasms of skin	malignant_neoplasm	ENSG00000177302.10	17_18073938_T_C	4430	0.00242441185768126	0.0192745388486903	0.0634273061063406	0.503848212329693	0.411025530857595	0.159422014533787	0.649405798626323	0.538012287111855	0.797575686198417
L12_GRANULOMATOUSSKIN	granulomatous disorders of skin and subcutaneous tissue	infections	ENSG00000269907.1	9_99331661_T_C	5437	0.000565929900846025	0.465464599334536	0.000149937346716113	0.122909180899362	0.41091035251854	0.686056113491187	0.0160260828058795	0.236318740253747	0.0296387893484137
L92	diagnoses - main icd10: l92 granulomatous disorders of skin and subcutaneous tissue	infections	ENSG00000269907.1	9_99331661_T_C	5437	0.000565929900846025	0.465464599334536	0.000149937346716113	0.122909180899362	0.41091035251854	0.686056113491187	0.0160260828058795	0.236318740253747	0.0296387893484137
C44	diagnoses - main icd10: c44 other malignant neoplasms of skin	malignant_neoplasm	ENSG00000221968.4	11_61552680_G_T	5405	7.73638137257867e-07	0.174058699113727	1.8493359259876e-06	0.415666689577467	0.410271988334744	0.137700367088084	0.577596602583815	0.0828237084124153	0.890090495266763
L12_SKINSUBCUTISNAS	other and unspecified disorders of skin and subcutaneous tissue	infections	ENSG00000113758.9	5_176111372_G_A	6578	0.0947585476977343	0.325968924216704	0.0381623893575514	0.130868184178584	0.410241954549427	0.9787608724034	0.472449716703199	0.219914779621275	0.0841444468024641
L12_INFECT_SKIN_OTHER	other local infections of skin and subcutaneous tissue	infections	ENSG00000203326.5	19_53836609_G_C	11211	0.0140613899476148	0.348556044353135	0.00882540119773491	0.218355293059854	0.410201871441661	0.829425975383577	0.776179311463694	0.851425462059039	0.687125672427865
C44	diagnoses - main icd10: c44 other malignant neoplasms of skin	malignant_neoplasm	ENSG00000106948.12	9_117162253_C_T	7332	0.0648177093307023	0.309260780897271	0.0374873751541642	0.178451242437706	0.409982892180157	0.389938647755987	0.256161255836472	0.0516631747138201	0.969463396626899
L12_GRANULOMATOUSSKIN	granulomatous disorders of skin and subcutaneous tissue	infections	ENSG00000186160.4	1_47271538_G_A	6187	0.00037496988353173	0.401912765296455	0.00017547582060418	0.187674502349324	0.409862286650086	0.147396775105299	0.831612850085647	0.432581546523759	0.541319342644423
L92	diagnoses - main icd10: l92 granulomatous disorders of skin and subcutaneous tissue	infections	ENSG00000186160.4	1_47271538_G_A	6187	0.00037496988353173	0.401912765296455	0.00017547582060418	0.187674502349324	0.409862286650086	0.147396775105299	0.831612850085647	0.432581546523759	0.541319342644423
C44	diagnoses - main icd10: c44 other malignant neoplasms of skin	malignant_neoplasm	ENSG00000226383.1	2_157132756_C_T	5806	4.28596326401734e-12	0.356135367032926	2.82887936979539e-12	0.23465206317938	0.40921256978058	0.543866449791881	0.0582625747134119	0.0266828688166991	0.234567335332078
C44	diagnoses - main icd10: c44 other malignant neoplasms of skin	malignant_neoplasm	ENSG00000197375.8	5_131664638_T_A	5099	9.58568334750665e-10	0.429821184665809	3.60286153617542e-10	0.161142953447383	0.409035860567955	0.378291003106389	0.474715896948248	0.297918432111754	0.711802815419889
L12_GRANULOMATOUSSKIN	granulomatous disorders of skin and subcutaneous tissue	infections	ENSG00000100580.7	14_77843363_A_G	8322	2.32619887005615e-08	0.380734169686924	1.28703744871063e-08	0.210243274107943	0.40902252007277	0.0453253545134922	0.368944802916457	0.754217585156819	0.390024231293634
L92	diagnoses - main icd10: l92 granulomatous disorders of skin and subcutaneous tissue	infections	ENSG00000100580.7	14_77843363_A_G	8322	2.32619887005615e-08	0.380734169686924	1.28703744871063e-08	0.210243274107943	0.40902252007277	0.0453253545134922	0.368944802916457	0.754217585156819	0.390024231293634
L12_INFECT_SKIN_OTHER	other local infections of skin and subcutaneous tissue	infections	ENSG00000225969.1	7_73176494_T_C	4229	5.74957392530443e-43	0.433713665233359	2.09215442978453e-43	0.157410812991584	0.40887552177506	0.87419082682843	0.639151023893986	0.904064765453495	0.564110106378795
Q82	diagnoses - main icd10: q82 other congenital malformations of skin	congenital	ENSG00000110944.4	12_56635080_G_C	4605	0.011497438356159	0.408724520361438	0.00469190155665289	0.166384557395985	0.408701582329765	0.034756569168344	0.198418706389333	0.881759220933136	0.187131624437834
C43	diagnoses - main icd10: c43 malignant melanoma of skin	melanoma	ENSG00000182492.11	X_152764518_C_T	3302	8.31021312414743e-07	0.47462496901518	2.06029846337106e-07	0.117262648685932	0.408111345247729	0.333094614093454	0.00644945224084755	0.743033133700816	0.00373878765659324
L12_INFECT_SKIN_OTHER	other local infections of skin and subcutaneous tissue	infections	ENSG00000189306.6	22_42943481_G_A	7462	7.65062922521503e-16	0.427931741104747	2.94211064132671e-16	0.164156661093323	0.407911597801927	0.955469138913289	0.0442629373001024	0.0699577654128927	0.134123232613637
L72	diagnoses - main icd10: l72 follicular cysts of skin and subcutaneous tissue	infections	ENSG00000159588.10	1_46528248_A_AAAAAAC	5042	0.000545313616471041	0.296565130305448	0.000542633406669486	0.294699869238655	0.407647053432756	0.00971302662908798	0.0487782118697523	0.922474032596527	0.0271883347650762
D04	diagnoses - main icd10: d04 carcinoma in situ of skin	cancer	ENSG00000142675.13	1_26493026_TC_T	4661	0.00157767102377247	0.145202129639693	0.00480042159084768	0.44140336588998	0.407016411855706	0.117013029269921	0.620487292316475	0.798305823539293	0.498638517950625
L12_ATROPHICSKIN	atrophic disorders of skin	infections	ENSG00000235387.1	9_35916448_G_A	5523	3.65353185269139e-05	0.358190455578601	2.40023119282017e-05	0.234910640477314	0.40683836631363	0.368559144078492	0.0663117463668015	0.959228006630914	0.0350654772882514
L90	diagnoses - main icd10: l90 atrophic disorders of skin	unspecified	ENSG00000235387.1	9_35916448_G_A	5523	3.65353185269139e-05	0.358190455578601	2.40023119282017e-05	0.234910640477314	0.40683836631363	0.368559144078492	0.0663117463668015	0.959228006630914	0.0350654772882514
L12_ATROPHICSKIN	atrophic disorders of skin	infections	ENSG00000266469.1	17_37782657_CACTT_C	5488	0.0934611934592712	0.323656186425213	0.0398024705907695	0.137430337134685	0.405649812390061	0.140654312022358	NA	NA	NA
L90	diagnoses - main icd10: l90 atrophic disorders of skin	unspecified	ENSG00000266469.1	17_37782657_CACTT_C	5488	0.0934611934592712	0.323656186425213	0.0398024705907695	0.137430337134685	0.405649812390061	0.140654312022358	NA	NA	NA
40001_C439	underlying (primary) cause of death: icd10: c43.9 malignant melanoma of skin, unspecified	melanoma	ENSG00000134049.3	18_44701312_C_A	6693	6.1090547694643e-11	0.28589326607496	6.60334699899879e-11	0.308619806151465	0.405486927646451	0.874296924941152	0.343818720649079	0.182082881248388	0.620065643741416
L12_NONIONRADISKINNAS	other and unspecified skin changes due to chronic exposure to nonionizing radiation	unspecified	ENSG00000247271.2	11_10912311_G_A	8917	4.78083781915867e-08	0.316520069713852	4.22350957427544e-08	0.279217342638133	0.404262497604543	0.187059384725956	0.463360832788141	0.902811886812168	0.362382750273103
C44	diagnoses - main icd10: c44 other malignant neoplasms of skin	malignant_neoplasm	ENSG00000205578.4	7_72418963_T_C	4410	1.04670090637215e-12	0.469394389180321	2.83148531792559e-13	0.126574297757782	0.404031313060568	0.999999993476237	0.0449047473864616	0.565612341825903	0.0459079903001305
20001_1003	cancer code, self-reported: skin cancer	cancer	ENSG00000151651.11	10_134954042_G_A	5970	0.0685725131656476	0.399046365797246	0.018885237986635	0.10949550947198	0.404000373578491	0.981104261859399	0.0735501927435729	0.626072438685349	0.037594127459102
Q82	diagnoses - main icd10: q82 other congenital malformations of skin	congenital	ENSG00000270164.1	19_42035481_C_A	5487	1.86665261698674e-08	0.384541409701309	1.03227028244576e-08	0.212250536969327	0.403208024340134	0.142912347889283	0.850559400893925	0.33893791492294	0.856431358787223
L12_ATROPHICSKIN	atrophic disorders of skin	infections	ENSG00000134758.9	18_29936245_C_T	6370	0.0082853243297744	0.312703609910842	0.00714076642962895	0.269103090522163	0.402767208807591	0.126362822298626	0.545129989857872	0.331651220475815	0.755817751848984
L90	diagnoses - main icd10: l90 atrophic disorders of skin	unspecified	ENSG00000134758.9	18_29936245_C_T	6370	0.0082853243297744	0.312703609910842	0.00714076642962895	0.269103090522163	0.402767208807591	0.126362822298626	0.545129989857872	0.331651220475815	0.755817751848984
L91	diagnoses - main icd10: l91 hypertrophic disorders of skin	infections	ENSG00000052723.7	1_116084736_C_G	6878	0.000817941504633492	0.454625242345552	0.000255940491872743	0.14185345656003	0.402447419097912	0.316908286204097	0.0365575200744681	0.566094308544827	0.0294432765101946
L12_INFECT_SKIN_OTHER	other local infections of skin and subcutaneous tissue	infections	ENSG00000104368.13	8_42077070_A_G	6102	1.12566640708424e-19	0.364097716220715	7.23615974392351e-20	0.23365192594074	0.402250357838543	0.330232522370762	0.00536414437257588	0.143640347030313	0.00904254966986748
C_OTHER_SKIN	other malignant neoplasms of skin	malignant_neoplasm	ENSG00000112992.12	5_43581439_G_A	7021	0.00368897916109792	0.213583626946768	0.00646762683444272	0.374058899809555	0.402200867248137	0.034976626375097	0.720675642976849	0.824878450767844	0.707010599119377
C3_OTHER_SKIN	other malignant neoplasms of skin	malignant_neoplasm	ENSG00000112992.12	5_43581439_G_A	7021	0.00368897916109792	0.213583626946768	0.00646762683444272	0.374058899809555	0.402200867248137	0.034976626375097	0.720675642976849	0.824878450767844	0.707010599119377
L91	diagnoses - main icd10: l91 hypertrophic disorders of skin	infections	ENSG00000163781.8	3_133858621_C_T	7048	0.0193361343997622	0.0225131699704511	0.257060452649975	0.298894734453916	0.402195508525896	0.234110773965772	0.571617095216111	0.561534197011144	0.410372125557557
L12_GRANULOMATOUSSKIN	granulomatous disorders of skin and subcutaneous tissue	infections	ENSG00000163239.8	1_154888893_C_CT	4524	0.11961674179275	0.367870247133638	0.0273097904031053	0.083587123222712	0.401616097447795	0.94456520478134	0.166220948177832	0.633290831280265	0.185087867437454
L92	diagnoses - main icd10: l92 granulomatous disorders of skin and subcutaneous tissue	infections	ENSG00000163239.8	1_154888893_C_CT	4524	0.11961674179275	0.367870247133638	0.0273097904031053	0.083587123222712	0.401616097447795	0.94456520478134	0.166220948177832	0.633290831280265	0.185087867437454
L72	diagnoses - main icd10: l72 follicular cysts of skin and subcutaneous tissue	infections	ENSG00000130595.12	11_1912296_A_G	8474	4.08540026129275e-09	0.347717021958037	2.95779040400658e-09	0.251342831603494	0.400940139395279	0.681154549614174	0.00631793321398732	0.933590588502725	0.00185110871892894
C44	diagnoses - main icd10: c44 other malignant neoplasms of skin	malignant_neoplasm	ENSG00000213066.7	6_167467349_G_T	8608	0.000455415589416753	0.00795998039265034	0.0319885534342664	0.55871097680189	0.400885073781777	0.0323181016994484	NA	NA	NA
C43	diagnoses - main icd10: c43 malignant melanoma of skin	melanoma	ENSG00000145757.11	5_94996668_GTCT_G	5804	0.0435039200873817	0.408073195192288	0.0142628870115295	0.133387213764643	0.400772783944158	0.141647680703152	0.141273882637719	0.23651414036582	0.255870833614004
L12_NONIONRADISKINNAS	other and unspecified skin changes due to chronic exposure to nonionizing radiation	unspecified	ENSG00000197375.8	5_131664638_T_A	5099	8.01567722034525e-10	0.359422250229422	5.35891879903729e-10	0.239892755049075	0.400684993384044	0.350417002885159	0.474715896948248	0.297918432111754	0.711802815419889
L91	diagnoses - main icd10: l91 hypertrophic disorders of skin	infections	ENSG00000167792.7	11_67399601_C_G	5449	1.16319226770859e-05	0.427800736492184	4.67924750327183e-06	0.171693633355361	0.400489318982275	0.16400254187701	0.625558151984594	0.055020770217247	0.157749335193103
L12_HYPERTROPHICNAS	other and unspecified hypertrophic disorders of skin	infections	ENSG00000156411.5	14_104410895_A_G	7817	0.0211380175205828	0.313314875385389	0.0167896882833023	0.248462167234325	0.400295251576401	0.0808201843180177	0.21498884199016	0.306349236405713	0.348072075267301
L12_GRANULOMATOUSSKIN	granulomatous disorders of skin and subcutaneous tissue	infections	ENSG00000161381.9	17_37202047_T_G	5274	0.000259373751927783	0.45905814884648	7.96730668002054e-05	0.140611079311986	0.399991725022807	0.225528978840556	0.43765746916308	0.256590090800007	0.675280030624976
L92	diagnoses - main icd10: l92 granulomatous disorders of skin and subcutaneous tissue	infections	ENSG00000161381.9	17_37202047_T_G	5274	0.000259373751927783	0.45905814884648	7.96730668002054e-05	0.140611079311986	0.399991725022807	0.225528978840556	0.43765746916308	0.256590090800007	0.675280030624976
C_OTHER_SKIN	other malignant neoplasms of skin	malignant_neoplasm	ENSG00000232104.2	9_3479416_A_T	8396	1.41918733980783e-05	0.364774808376125	9.1668753472495e-06	0.23521691387983	0.3999849189953	0.12135116549301	0.921653689499782	0.321564552767401	0.517647973236122
C3_OTHER_SKIN	other malignant neoplasms of skin	malignant_neoplasm	ENSG00000232104.2	9_3479416_A_T	8396	1.41918733980783e-05	0.364774808376125	9.1668753472495e-06	0.23521691387983	0.3999849189953	0.12135116549301	0.921653689499782	0.321564552767401	0.517647973236122
L72	diagnoses - main icd10: l72 follicular cysts of skin and subcutaneous tissue	infections	ENSG00000233647.2	1_46371447_C_CA	6026	0.0417129083351191	0.273696709116479	0.0376982677373077	0.246954952028825	0.399937162782268	0.315573907100384	0.446564858557032	0.898614040332141	0.419156675423259
L12_NONIONRADISKINNAS	other and unspecified skin changes due to chronic exposure to nonionizing radiation	unspecified	ENSG00000130723.13	9_133450524_G_A	6919	0.0176277563095064	0.0165449647701883	0.292623167653084	0.274249725500412	0.398954385766809	0.989888362178777	0.315839143776423	0.685870029700782	0.307311476860554
Q82	diagnoses - main icd10: q82 other congenital malformations of skin	congenital	ENSG00000137413.11	6_41599903_C_T	6882	0.0707594025372356	0.318533062821988	0.0385952900441244	0.173343172032557	0.398769072564096	0.53292584854227	0.224363950353054	0.0439995476477863	0.462075250456084
C_OTHER_SKIN	other malignant neoplasms of skin	malignant_neoplasm	ENSG00000255120.1	11_65749645_C_T	4306	0.000459696309444292	0.00379815007694392	0.0645022996065957	0.532538825727175	0.398701028279841	0.13823137581884	0.863056920901125	0.415121191902436	0.905647569350558
C3_OTHER_SKIN	other malignant neoplasms of skin	malignant_neoplasm	ENSG00000255120.1	11_65749645_C_T	4306	0.000459696309444292	0.00379815007694392	0.0645022996065957	0.532538825727175	0.398701028279841	0.13823137581884	0.863056920901125	0.415121191902436	0.905647569350558
L12_HYPERTROPHICNAS	other and unspecified hypertrophic disorders of skin	infections	ENSG00000142676.8	1_24527816_T_C	5643	0.0192984591980006	0.232059459383651	0.0269154207219374	0.323253167175462	0.398473493520949	0.974808051118036	0.826284365137695	0.184549263100149	0.273200208121785
L12_HYPERTROPHICNAS	other and unspecified hypertrophic disorders of skin	infections	ENSG00000101247.13	20_14236655_G_C	6768	0.0256432626894591	0.115538194062781	0.0837133191433727	0.376780110796186	0.398325113308201	0.0441992125009822	0.440440845917651	0.228642830134909	0.0569135999044255
C44	diagnoses - main icd10: c44 other malignant neoplasms of skin	malignant_neoplasm	ENSG00000132003.5	19_13951830_G_A	6823	0.00428160778670221	0.364594164923858	0.00270820834235795	0.230215393194885	0.398200625752197	0.194900804432114	0.119298997499611	0.655689801941136	0.0505973874496724
20002_1455	non-cancer illness code, self-reported: chronic skin ulcers	ulcers	ENSG00000234263.1	6_136955149_C_A	5678	0.0985530089098628	0.355355026195682	0.0323568628774874	0.116272479600819	0.397462622416149	0.381561008134529	0.678726709389028	0.710999125684276	0.752133480520102
L12_SKINSUBCUTISNAS	other and unspecified disorders of skin and subcutaneous tissue	infections	ENSG00000225231.1	12_10096086_G_C	7671	3.54899543231078e-25	0.437629603209298	1.34394205752091e-25	0.165325577423122	0.397044819367578	0.999998892436724	0.851707523201383	0.322487556473136	0.504106687945526
40001_C439	underlying (primary) cause of death: icd10: c43.9 malignant melanoma of skin, unspecified	melanoma	ENSG00000203785.4	1_153079723_TG_T	5962	4.63056172393317e-05	0.428781803700018	1.88474498326555e-05	0.17412701697748	0.397026026255429	0.268643601304307	0.493661593349797	0.720470849993324	0.296635878491529
Q82	diagnoses - main icd10: q82 other congenital malformations of skin	congenital	ENSG00000243926.1	3_156389947_T_C	6619	2.11357135018988e-14	0.411140299662565	9.88462621185326e-15	0.191882700827723	0.396976999509681	0.422460542210916	0.501461911842451	0.86025133038501	0.504629267763391
C3_SKIN	malignant neoplasm of skin	malignant_neoplasm	ENSG00000226669.2	9_3482240_AT_A	8414	0.0208568398835699	0.373617048759726	0.0110523758355371	0.197588814950943	0.396884920570224	0.167934580865153	0.726510949541196	0.0834697535188824	0.175206955520084
L12_INFECT_SKIN_OTHER	other local infections of skin and subcutaneous tissue	infections	ENSG00000109472.9	4_166339016_G_A	8966	0.000691797380637356	0.255162018415104	0.000940182827183709	0.34637949062765	0.396826510749425	0.10177783448735	0.516816997629441	0.510208889284765	0.649587356763887
20002_1455	non-cancer illness code, self-reported: chronic skin ulcers	ulcers	ENSG00000271868.1	2_3516085_C_T	8668	2.34230510601886e-07	0.390932818579806	1.2757795299033e-07	0.212532210766781	0.39653460884495	0.119641502505692	0.598369375264475	0.772757062130198	0.629880379345099
40001_C439	underlying (primary) cause of death: icd10: c43.9 malignant melanoma of skin, unspecified	melanoma	ENSG00000183778.13	21_41259866_C_T	8559	0.02192555364264	0.32991664802898	0.0157294085536083	0.236286307540962	0.39614208223381	0.915269526762183	0.0134246229309598	0.00542283218283657	0.0895718453651829
L12_SKINSUBCUTISNAS	other and unspecified disorders of skin and subcutaneous tissue	infections	ENSG00000269637.1	19_46703730_C_CCTTTT	7080	0.0599137123330424	0.319910729533564	0.0354235254743883	0.188748775724029	0.396003256934976	0.975267695885589	0.0137336136365058	0.0255401198685959	0.0665986764879015
C44	diagnoses - main icd10: c44 other malignant neoplasms of skin	malignant_neoplasm	ENSG00000180979.5	15_42859933_T_C	4744	0.0100028505327155	0.34541937380791	0.00702336438623127	0.242136060089111	0.395418351184033	0.11444045825009	0.315600338798559	0.6330218787085	0.165303140037906
L72	diagnoses - main icd10: l72 follicular cysts of skin and subcutaneous tissue	infections	ENSG00000235351.1	2_242643381_A_G	5009	8.4913451500519e-10	0.420913652842574	3.72104296873666e-10	0.184056050266702	0.395030295669486	0.248801465291132	0.924308616233814	0.988127287311177	0.920484540080525
D04	diagnoses - main icd10: d04 carcinoma in situ of skin	cancer	ENSG00000258572.1	14_95983975_G_A	9067	1.04441442083564e-10	0.316628291410717	9.57516427299213e-11	0.289890513668996	0.393481194720093	0.999999997964657	0.336059997421843	0.20544403178073	0.57484836318004
C_MELANOMA_SKIN	malignant melanoma of skin	melanoma	ENSG00000130827.5	X_153579448_A_G	2698	6.98313527337533e-11	0.400117565668304	3.61062428461667e-11	0.20648705914107	0.393395375084686	0.955197432956764	0.389140757981067	0.167806757285014	0.687127377492526
C3_MELANOMA_SKIN	malignant melanoma of skin	melanoma	ENSG00000130827.5	X_153579448_A_G	2698	6.98313527337533e-11	0.400117565668304	3.61062428461667e-11	0.20648705914107	0.393395375084686	0.955197432956764	0.389140757981067	0.167806757285014	0.687127377492526
20002_1455	non-cancer illness code, self-reported: chronic skin ulcers	ulcers	ENSG00000170745.7	2_18060442_G_A	7857	2.28231935820649e-41	0.244251755280049	3.38971014296973e-41	0.362370338457067	0.393377906262881	0.50064868097124	0.0167398596884653	0.0616514672084373	0.0623401660395205
C43	diagnoses - main icd10: c43 malignant melanoma of skin	melanoma	ENSG00000149554.8	11_125476569_C_T	7275	0.00957828020097199	0.411455168637074	0.00424876338960416	0.182121970502392	0.392595817269958	0.835240591706963	0.0243851565561922	0.602932057872248	0.0161695699759946
C44	diagnoses - main icd10: c44 other malignant neoplasms of skin	malignant_neoplasm	ENSG00000248240.1	5_43558034_A_T	6870	2.91904774142124e-05	0.375889496270294	1.80228468480668e-05	0.231690121644361	0.392373168761083	0.0347660842364712	0.4568300822104	0.222466540587927	0.717957443467161
C3_SKIN	malignant neoplasm of skin	malignant_neoplasm	ENSG00000196313.7	7_72417063_G_A	4922	0.000823592031519877	0.315851117295346	0.000757842821384774	0.290243686189657	0.392323761662092	0.658957060906879	0.808234575136155	0.390472663606972	0.945265553335551
L12_GRANULOMATOUSSKIN	granulomatous disorders of skin and subcutaneous tissue	infections	ENSG00000108381.6	17_3429686_C_T	8269	0.000854238479295825	0.4271079287277	0.000359561378414567	0.17938363363897	0.392294637775619	0.49871718541366	0.00621521494166197	0.245553035336088	0.00879462110602367
L92	diagnoses - main icd10: l92 granulomatous disorders of skin and subcutaneous tissue	infections	ENSG00000108381.6	17_3429686_C_T	8269	0.000854238479295825	0.4271079287277	0.000359561378414567	0.17938363363897	0.392294637775619	0.49871718541366	0.00621521494166197	0.245553035336088	0.00879462110602367
L12_NONIONRADISKINNAS	other and unspecified skin changes due to chronic exposure to nonionizing radiation	unspecified	ENSG00000129675.11	X_136011399_A_G	2966	0.0105599275062939	0.452708046390829	0.00330567484538051	0.14132341550541	0.392102935752087	0.0823462411153563	0.203741457292373	0.343505136921394	0.384701933162378
L12_ATROPHICSKIN	atrophic disorders of skin	infections	ENSG00000269619.1	19_47869060_C_T	7733	0.0398121224711352	0.384620496144439	0.0172605005966674	0.166359833343186	0.391947047444573	0.468800441762181	0.487659843983064	0.936535304433783	0.484985936075649
L90	diagnoses - main icd10: l90 atrophic disorders of skin	unspecified	ENSG00000269619.1	19_47869060_C_T	7733	0.0398121224711352	0.384620496144439	0.0172605005966674	0.166359833343186	0.391947047444573	0.468800441762181	0.487659843983064	0.936535304433783	0.484985936075649
L72	diagnoses - main icd10: l72 follicular cysts of skin and subcutaneous tissue	infections	ENSG00000170571.7	5_49517190_C_A	4075	1.77474026574888e-08	0.218363709121931	3.17191759335267e-08	0.389880389363145	0.391755852048344	0.238840670855993	0.877607460316409	0.840375097578685	0.799283598719603
C44	diagnoses - main icd10: c44 other malignant neoplasms of skin	malignant_neoplasm	ENSG00000257878.1	12_96378807_C_T	8135	0.000145374333050635	0.051916529987244	0.00155482470030397	0.554872279282225	0.391510991697176	0.450241955086951	0.683450430697938	0.265693151174448	0.993162732545428
L12_HYPERTROPHICNAS	other and unspecified hypertrophic disorders of skin	infections	ENSG00000260190.1	9_139556360_A_G	6831	0.0701623930357818	0.295457499985199	0.0467000090254629	0.196264760698713	0.391415337254844	0.185710047434159	NA	NA	NA
L12_ATROPHICSKIN	atrophic disorders of skin	infections	ENSG00000256885.1	11_95567905_C_T	6183	3.14099231138489e-17	0.358081202593398	2.20185741695521e-17	0.250626116353891	0.391292681052712	0.0743261356519602	0.479872566309665	0.500619076762307	0.280220649123724
L90	diagnoses - main icd10: l90 atrophic disorders of skin	unspecified	ENSG00000256885.1	11_95567905_C_T	6183	3.14099231138489e-17	0.358081202593398	2.20185741695521e-17	0.250626116353891	0.391292681052712	0.0743261356519602	0.479872566309665	0.500619076762307	0.280220649123724
L12_NONIONRADISKINNAS	other and unspecified skin changes due to chronic exposure to nonionizing radiation	unspecified	ENSG00000233128.1	2_40949606_T_G	8656	1.1750702578304e-36	0.116696243649359	4.95908785104358e-36	0.492095875583048	0.391207880767592	0.968672651383715	0.0247281139016155	0.356518868602643	0.0321167462960326
L12_SKINSUBCUTISNAS	other and unspecified disorders of skin and subcutaneous tissue	infections	ENSG00000135932.6	2_231532555_A_G	7281	0.000185513232465996	0.34806346852466	0.000139077971657893	0.26054968340932	0.391062256861898	0.872645644437159	0.660859937694735	0.492788216196665	0.79350173825041
C_MELANOMA_SKIN	malignant melanoma of skin	melanoma	ENSG00000185614.4	3_49838052_G_A	3290	0.00126713032896929	0.416217451524287	0.000582563356356972	0.190965067176498	0.390967787613889	0.218258104058617	0.779243301350322	0.431693524029438	0.488850917645866
C3_MELANOMA_SKIN	malignant melanoma of skin	melanoma	ENSG00000185614.4	3_49838052_G_A	3290	0.00126713032896929	0.416217451524287	0.000582563356356972	0.190965067176498	0.390967787613889	0.218258104058617	0.779243301350322	0.431693524029438	0.488850917645866
L12_NONIONRADISKINNAS	other and unspecified skin changes due to chronic exposure to nonionizing radiation	unspecified	ENSG00000224635.1	20_37043873_T_C	5732	9.7752915057488e-66	0.405923124670231	4.90355339499984e-66	0.20323128833249	0.390845586997269	0.484436077348346	0.846804308647006	0.938366735924971	0.80258697353632
C3_SKIN	malignant neoplasm of skin	malignant_neoplasm	ENSG00000125971.12	20_32505658_G_C	4062	5.12787423694594e-38	1.83428755431642e-37	0.133196036209902	0.47606367379021	0.390740289999894	0.789798702066618	0.714807153574428	0.428998016986594	0.982710645775316
L12_NONIONRADISKINNAS	other and unspecified skin changes due to chronic exposure to nonionizing radiation	unspecified	ENSG00000156795.2	8_124451605_C_T	6355	1.08616144811376e-13	0.437714162969321	4.27585829039554e-14	0.171923222608672	0.390362614421856	0.501626662549727	0.229585430405791	0.0445483943295198	0.608759830400085
C43	diagnoses - main icd10: c43 malignant melanoma of skin	melanoma	ENSG00000104953.14	19_2986192_T_C	9108	6.90540394007453e-14	0.424592121514843	3.02190891436646e-14	0.185417926298636	0.389989952186423	0.38958113240419	0.340670224193705	0.0480605709598711	0.0729145276681005
L91	diagnoses - main icd10: l91 hypertrophic disorders of skin	infections	ENSG00000137745.7	11_103167130_G_A	8261	0.0372555064631307	0.401519862739485	0.0145733100460147	0.156673339763104	0.389977980988266	0.454358583901777	0.728059786866294	0.0104503826839335	0.333661209280693
C_MELANOMA_SKIN	malignant melanoma of skin	melanoma	ENSG00000230295.1	7_65823325_T_A	8328	1.92659883939894e-06	0.334873084588293	1.58791092836076e-06	0.275614306415712	0.389509094486226	0.0501432001445587	0.0495086853335152	0.874876057449913	0.0212581774276632
C3_MELANOMA_SKIN	malignant melanoma of skin	melanoma	ENSG00000230295.1	7_65823325_T_A	8328	1.92659883939894e-06	0.334873084588293	1.58791092836076e-06	0.275614306415712	0.389509094486226	0.0501432001445587	0.0495086853335152	0.874876057449913	0.0212581774276632
L72	diagnoses - main icd10: l72 follicular cysts of skin and subcutaneous tissue	infections	ENSG00000256667.2	12_10745890_G_A	8559	1.73906601332446e-05	0.431419452400253	7.24627806435467e-06	0.179373131619118	0.389182779042433	0.31121948841327	0.240024149184467	0.974819914510419	0.178013450890637
40001_C439	underlying (primary) cause of death: icd10: c43.9 malignant melanoma of skin, unspecified	melanoma	ENSG00000174586.6	19_58865857_G_C	4269	1.15257962792343e-14	0.484725894422916	3.0098277165599e-15	0.126191449970753	0.38908265560632	0.346821948895321	0.0754646735719816	0.10327080952046	0.179636855366284
C43	diagnoses - main icd10: c43 malignant melanoma of skin	melanoma	ENSG00000261652.2	15_55787253_T_C	8852	1.56314946180963e-09	0.353169199077554	1.14275765596948e-09	0.257799206935353	0.389031591281185	0.468935215866703	0.931005348646027	0.633164465308776	0.908958511720191
L12_HYPERTROPHICNAS	other and unspecified hypertrophic disorders of skin	infections	ENSG00000188060.6	1_28290231_C_G	5406	0.0321263803438417	0.405955448567233	0.0127316546086472	0.160491070725824	0.388695445754454	0.231899718621342	0.239561083518528	0.252009280607083	0.36224971393887
C_MELANOMA_SKIN	malignant melanoma of skin	melanoma	ENSG00000230084.1	3_42702550_G_A	6333	0.00192423013255275	0.119219573260266	0.00779403502516031	0.482506662674639	0.388555498907382	0.0628720984798382	0.164777693893396	0.933780865019767	0.109637508693959
C3_MELANOMA_SKIN	malignant melanoma of skin	melanoma	ENSG00000230084.1	3_42702550_G_A	6333	0.00192423013255275	0.119219573260266	0.00779403502516031	0.482506662674639	0.388555498907382	0.0628720984798382	0.164777693893396	0.933780865019767	0.109637508693959
L91	diagnoses - main icd10: l91 hypertrophic disorders of skin	infections	ENSG00000135241.12	7_107716707_A_C	6637	0.0030435756177283	0.285314781127276	0.0034226743450782	0.320464987757134	0.387753981152783	0.172598063753653	0.769494894070495	0.825366026278288	0.641026707948652
20001_1060	cancer code, self-reported: non-melanoma skin cancer	melanoma	ENSG00000061987.10	12_63318214_C_T	6840	0.122019187200429	0.285183865043825	0.0616489385659414	0.143698763582589	0.387449245607216	0.189263718814251	0.0297240181963403	0.0754798884714532	0.0302559916710192
C43	diagnoses - main icd10: c43 malignant melanoma of skin	melanoma	ENSG00000149451.13	20_3954789_T_A	7874	0.171010884004717	0.244394235072542	0.0813886306176152	0.115926440449289	0.387279809855837	0.23594185476633	0.207204917153777	0.526415429457133	0.226241798062796
L12_INFECT_SKIN_OTHER	other local infections of skin and subcutaneous tissue	infections	ENSG00000197870.8	12_11409862_GGCAGCTCTGAAGAGA_G	7989	0.00973542785793486	0.3892552076097	0.00524383575192749	0.209279735771566	0.386485793008872	0.0970997340683944	0.11761924440303	0.152635301322524	0.310351409556179
40001_C439	underlying (primary) cause of death: icd10: c43.9 malignant melanoma of skin, unspecified	melanoma	ENSG00000212747.3	X_134222491_A_T	2651	4.8646622657139e-05	0.483642412305667	1.31167822189168e-05	0.130020150251072	0.386275674038384	0.477238721147171	0.025415006815834	0.0122834097351698	0.140894945095342
C3_SKIN	malignant neoplasm of skin	malignant_neoplasm	ENSG00000177302.10	17_18267039_G_T	4430	0.00951308522182987	0.0756308504671438	0.0591012579727608	0.469480051460811	0.386274754877454	0.184131360932777	0.649405798626323	0.538012287111855	0.797575686198417
C3_SKIN	malignant neoplasm of skin	malignant_neoplasm	ENSG00000140105.13	14_101162047_G_A	6773	0.0259211007814326	0.368148352686348	0.0144761742891748	0.205213813339178	0.386240558903867	0.4467111240567	0.0438009599143489	0.0156652111853296	0.178843154125346
C3_SKIN	malignant neoplasm of skin	malignant_neoplasm	ENSG00000137822.8	15_42869028_A_G	3293	0.0292581713542443	0.186418772088669	0.0540713038437868	0.344129806467367	0.386121946245933	0.0618542795341356	0.706408098127094	0.278598201848837	0.387562144612649
L12_INFECT_SKIN_OTHER	other local infections of skin and subcutaneous tissue	infections	ENSG00000179010.10	4_6647411_T_G	10395	0.00835956514562274	0.413559189856984	0.00381536416339638	0.188365414337215	0.385900466496782	0.989409571753779	0.347733203018942	0.0474567903226173	0.0382576185749503
C3_SKIN	malignant neoplasm of skin	malignant_neoplasm	ENSG00000100568.6	14_68160965_A_G	6519	0.0144742631553898	0.326003116180536	0.0116557658874694	0.262136510684176	0.385730344092429	0.418371753303764	0.672746082263903	0.613514583911429	0.476781783208566
L72	diagnoses - main icd10: l72 follicular cysts of skin and subcutaneous tissue	infections	ENSG00000081870.7	1_54476972_A_G	7446	0.00278701348838659	0.167165980262225	0.00729290788124828	0.437045290364065	0.385708808004075	0.168283436246036	0.954424783925043	0.463911575488994	0.780704149822746
C43	diagnoses - main icd10: c43 malignant melanoma of skin	melanoma	ENSG00000146834.9	7_100333192_G_GA	5437	0.0643034453543882	0.343877428062639	0.0327715514051086	0.17486921200656	0.384178363171304	0.52348897969951	0.9043172529378	0.985111430187962	0.898210475321968
20001_1003	cancer code, self-reported: skin cancer	cancer	ENSG00000088726.11	3_12797007_G_A	7781	3.64158061853451e-08	0.411612412988756	1.81304027655408e-08	0.204546369438366	0.383841163026669	0.132805728263864	0.487235723298616	0.382600772459487	0.710287457695709
Q82	diagnoses - main icd10: q82 other congenital malformations of skin	congenital	ENSG00000118276.7	18_29265177_G_T	6536	0.014833495507584	0.439783235720332	0.00528898511958836	0.156424075368612	0.383670208283883	0.968035689409762	0.178231901120549	0.0240321257747909	0.789174530987713
L72	diagnoses - main icd10: l72 follicular cysts of skin and subcutaneous tissue	infections	ENSG00000090470.10	15_65327752_T_C	5509	5.54948941470922e-06	0.440454339809247	2.22230003745253e-06	0.175996955128184	0.383540933273117	0.510391146495639	0.185188055274826	0.475864926559015	0.118593162114879
L12_ATROPHICSKIN	atrophic disorders of skin	infections	ENSG00000166037.6	11_95567905_C_T	6126	1.08762018542314e-15	0.362922934085781	7.61649155641317e-16	0.25376786417112	0.383309201743095	0.0689885301066167	0.906767405119318	0.683304637750763	0.75861462591411
L90	diagnoses - main icd10: l90 atrophic disorders of skin	unspecified	ENSG00000166037.6	11_95567905_C_T	6126	1.08762018542314e-15	0.362922934085781	7.61649155641317e-16	0.25376786417112	0.383309201743095	0.0689885301066167	0.906767405119318	0.683304637750763	0.75861462591411
L72	diagnoses - main icd10: l72 follicular cysts of skin and subcutaneous tissue	infections	ENSG00000204894.4	7_152718458_C_CGA	7825	3.77221426919849e-12	0.456013340119218	1.33780237426812e-12	0.161340863414229	0.382645796461443	0.948678485133463	0.793646568232268	0.509138793235942	0.972437321599836
L12_INFECT_SKIN_OTHER	other local infections of skin and subcutaneous tissue	infections	ENSG00000272416.1	5_53172839_C_T	8503	0.115910914724454	0.267323034202887	0.0709485983168511	0.163244766633815	0.382572686121992	0.18131148424351	0.666886343698087	0.57709574248245	0.528551432973012
C3_SKIN	malignant neoplasm of skin	malignant_neoplasm	ENSG00000204616.6	6_29914533_G_A	18150	2.02138362614827e-11	0.0592865492417463	1.90432165533024e-10	0.558149018244018	0.382564432303589	0.819199642900699	0.0349128168115706	0.307605603873793	0.0491177058583386
C44	diagnoses - main icd10: c44 other malignant neoplasms of skin	malignant_neoplasm	ENSG00000005469.7	7_86811829_CT_C	5520	9.27517823060096e-09	0.454165912853411	3.34471434747122e-09	0.163393953937418	0.38244012058928	0.581016235428313	0.988164381392442	0.946821535136805	0.984915889502289
C44	diagnoses - main icd10: c44 other malignant neoplasms of skin	malignant_neoplasm	ENSG00000136824.14	9_106852385_A_C	8935	0.00605157853410824	0.219768879731098	0.0105097810579792	0.381290401769689	0.382379358907125	0.0849394423894888	0.785235838202258	0.70058142439107	0.624280166069419
L12_ATROPHICSKIN	atrophic disorders of skin	infections	ENSG00000186567.8	19_45162955_G_A	7765	0.0585906403424031	0.36961802234744	0.0259868580975696	0.163555387379017	0.382249091833571	0.225726818813592	0.184323970048057	0.0899874950464391	0.336399590612875
L90	diagnoses - main icd10: l90 atrophic disorders of skin	unspecified	ENSG00000186567.8	19_45162955_G_A	7765	0.0585906403424031	0.36961802234744	0.0259868580975696	0.163555387379017	0.382249091833571	0.225726818813592	0.184323970048057	0.0899874950464391	0.336399590612875
L12_SKINSUBCUTISNAS	other and unspecified disorders of skin and subcutaneous tissue	infections	ENSG00000152942.14	5_68686225_G_A	3434	3.87167491894076e-05	0.496044043327444	9.53636010403641e-06	0.121798981469408	0.382108722093854	0.47524091205418	0.394719542287254	0.760141741965391	0.433689343919518
L12_INFECT_SKIN_OTHER	other local infections of skin and subcutaneous tissue	infections	ENSG00000189403.10	13_31311557_C_T	7807	2.5706644695398e-05	0.428559972801401	1.14052838008561e-05	0.189757837277797	0.381645077992305	0.63869191913088	0.0376787867689907	0.347420149586529	0.0425070862761775
C44	diagnoses - main icd10: c44 other malignant neoplasms of skin	malignant_neoplasm	ENSG00000186732.9	22_43811779_A_G	8777	0.00705242658001084	0.264550962592303	0.00901636285719652	0.337840694438043	0.381539553532446	0.169202892005923	0.742281706848123	0.758721710659023	0.81954247326246
L12_HYPERTROPHICNAS	other and unspecified hypertrophic disorders of skin	infections	ENSG00000176720.3	2_241904473_G_A	5787	0.0162052073447779	0.438829014293779	0.00584455695167783	0.157886482021121	0.381234739388644	0.682816467703523	0.926374720886306	0.847402590822397	0.844588956701096
C_OTHER_SKIN	other malignant neoplasms of skin	malignant_neoplasm	ENSG00000132003.5	19_13951830_G_A	6823	0.00439232883546106	0.374022456893314	0.00279861562929807	0.237931241204936	0.38085535743699	0.51360737652378	0.119298997499611	0.655689801941136	0.0505973874496724
C3_OTHER_SKIN	other malignant neoplasms of skin	malignant_neoplasm	ENSG00000132003.5	19_13951830_G_A	6823	0.00439232883546106	0.374022456893314	0.00279861562929807	0.237931241204936	0.38085535743699	0.51360737652378	0.119298997499611	0.655689801941136	0.0505973874496724
C_OTHER_SKIN	other malignant neoplasms of skin	malignant_neoplasm	ENSG00000255098.1	8_11865121_G_A	7447	2.29013405536886e-05	0.0290979226831758	0.000464727485784052	0.590091856029108	0.380322592461378	0.132517674403267	0.743266044848132	0.424126206405257	0.474946085831602
C3_OTHER_SKIN	other malignant neoplasms of skin	malignant_neoplasm	ENSG00000255098.1	8_11865121_G_A	7447	2.29013405536886e-05	0.0290979226831758	0.000464727485784052	0.590091856029108	0.380322592461378	0.132517674403267	0.743266044848132	0.424126206405257	0.474946085831602
C_MELANOMA_SKIN	malignant melanoma of skin	melanoma	ENSG00000185272.9	21_15610431_T_C	7276	0.000152053334194233	0.420194462589844	7.22541012941296e-05	0.199291578276012	0.380289651698656	0.170508262975276	0.187433353767709	0.125264416263131	0.0522446756522517
C3_MELANOMA_SKIN	malignant melanoma of skin	melanoma	ENSG00000185272.9	21_15610431_T_C	7276	0.000152053334194233	0.420194462589844	7.22541012941296e-05	0.199291578276012	0.380289651698656	0.170508262975276	0.187433353767709	0.125264416263131	0.0522446756522517
C44	diagnoses - main icd10: c44 other malignant neoplasms of skin	malignant_neoplasm	ENSG00000273210.1	21_38744237_A_G	7367	0.106547216050446	0.274856116733148	0.0667560765599786	0.171828297334677	0.380012293321751	0.154962484499692	0.843168674499011	0.416334679459218	0.606785225896303
C_OTHER_SKIN	other malignant neoplasms of skin	malignant_neoplasm	ENSG00000227218.3	9_130719851_C_T	4713	0.000360373548100944	0.402837808490782	0.00019415434268848	0.216652372219186	0.379955291399243	0.21234075639557	0.892129519837992	0.875637664279942	0.930744289796713
C3_OTHER_SKIN	other malignant neoplasms of skin	malignant_neoplasm	ENSG00000227218.3	9_130719851_C_T	4713	0.000360373548100944	0.402837808490782	0.00019415434268848	0.216652372219186	0.379955291399243	0.21234075639557	0.892129519837992	0.875637664279942	0.930744289796713
Q82	diagnoses - main icd10: q82 other congenital malformations of skin	congenital	ENSG00000268355.1	19_42031445_T_C	5493	0.00763037387705885	0.391870125176584	0.00422053359636681	0.216372385687106	0.379906581662884	0.144883426757834	0.736838524479494	0.491295298623799	0.922124772950714
L12_NONIONRADISKINNAS	other and unspecified skin changes due to chronic exposure to nonionizing radiation	unspecified	ENSG00000187800.9	1_157319909_T_C	6446	0.0658487608065823	0.0934831765835242	0.19080556048997	0.270500601304493	0.37936190081543	0.977014137372566	0.0787334191248284	0.00125465372983209	0.475494881778461
L72	diagnoses - main icd10: l72 follicular cysts of skin and subcutaneous tissue	infections	ENSG00000246922.4	15_65327752_T_C	5451	1.00417571310019e-05	0.436362501489205	4.25641790248453e-06	0.184582728577348	0.379040471758413	0.511082871329837	0.559551991151771	0.614628198369948	0.64806954722765
C_OTHER_SKIN	other malignant neoplasms of skin	malignant_neoplasm	ENSG00000198945.3	6_130374461_T_A	7746	3.01094503011212e-25	0.312038927908869	2.98520834688543e-25	0.308992741491701	0.378968330599432	0.999987405886468	0.548374117837073	0.601862265522702	0.654838910448464
C3_OTHER_SKIN	other malignant neoplasms of skin	malignant_neoplasm	ENSG00000198945.3	6_130374461_T_A	7746	3.01094503011212e-25	0.312038927908869	2.98520834688543e-25	0.308992741491701	0.378968330599432	0.999987405886468	0.548374117837073	0.601862265522702	0.654838910448464
C_MELANOMA_SKIN	malignant melanoma of skin	melanoma	ENSG00000125971.12	20_32665748_A_G	4063	2.31312146317737e-08	8.2868593563938e-08	0.135750477756867	0.485953760244414	0.378295655998909	0.842041341232747	0.714807153574428	0.428998016986594	0.982710645775316
C3_MELANOMA_SKIN	malignant melanoma of skin	melanoma	ENSG00000125971.12	20_32665748_A_G	4063	2.31312146317737e-08	8.2868593563938e-08	0.135750477756867	0.485953760244414	0.378295655998909	0.842041341232747	0.714807153574428	0.428998016986594	0.982710645775316
L12_INFECT_SKIN_OTHER	other local infections of skin and subcutaneous tissue	infections	ENSG00000104728.11	8_1766203_G_A	12196	0.0124569631840189	0.395517284428799	0.00655082415190085	0.207615384158721	0.37785954407656	0.599978828443478	0.0916331368775354	0.0736930588937607	0.0114888249458735
C43	diagnoses - main icd10: c43 malignant melanoma of skin	melanoma	ENSG00000225920.2	1_218464342_TGTGTGCC_T	7233	0.021870783355498	0.363553358977021	0.0134614998606624	0.22338991165831	0.377724446148508	0.242255358615291	0.0231501549572386	0.276547053330967	0.0162073663097998
20001_1060	cancer code, self-reported: non-melanoma skin cancer	melanoma	ENSG00000254548.1	8_144807744_G_A	6140	4.67228856296125e-16	0.436667983823092	1.99021823771157e-16	0.185626342132165	0.377705674044739	0.807587019882425	0.773138284864092	0.645614538479974	0.891243748270225
L12_GRANULOMATOUSSKIN	granulomatous disorders of skin and subcutaneous tissue	infections	ENSG00000234327.3	17_5014789_G_A	8492	3.45261446510762e-24	0.402170198443935	1.89492089334931e-24	0.220348208870439	0.377481592685629	0.24740520164457	0.517434175446765	0.689709968726983	0.366782632037044
L92	diagnoses - main icd10: l92 granulomatous disorders of skin and subcutaneous tissue	infections	ENSG00000234327.3	17_5014789_G_A	8492	3.45261446510762e-24	0.402170198443935	1.89492089334931e-24	0.220348208870439	0.377481592685629	0.24740520164457	0.517434175446765	0.689709968726983	0.366782632037044
20001_1003	cancer code, self-reported: skin cancer	cancer	ENSG00000100036.11	22_31037205_C_T	6413	1.13319373228882e-08	0.427682496631558	5.18071856242495e-09	0.195150092065787	0.377167394789998	0.988295324432679	0.357055340628288	0.570500204170269	0.423634786598157
C_MELANOMA_SKIN	malignant melanoma of skin	melanoma	ENSG00000107020.5	9_5381870_A_G	7629	0.000354040844576229	0.424175977965781	0.000165740346026121	0.198196233009262	0.377108007834354	0.605142082667724	0.582200025616506	0.975475112127312	0.517942569555378
C3_MELANOMA_SKIN	malignant melanoma of skin	melanoma	ENSG00000107020.5	9_5381870_A_G	7629	0.000354040844576229	0.424175977965781	0.000165740346026121	0.198196233009262	0.377108007834354	0.605142082667724	0.582200025616506	0.975475112127312	0.517942569555378
L12_GRANULOMATOUSSKIN	granulomatous disorders of skin and subcutaneous tissue	infections	ENSG00000144867.7	3_133468425_A_G	7214	0.000544435035460057	0.453079079676146	0.000204658563642504	0.169940716962163	0.376231109762589	0.464232781233693	0.507082922080007	0.249633201952977	0.754294923461009
L92	diagnoses - main icd10: l92 granulomatous disorders of skin and subcutaneous tissue	infections	ENSG00000144867.7	3_133468425_A_G	7214	0.000544435035460057	0.453079079676146	0.000204658563642504	0.169940716962163	0.376231109762589	0.464232781233693	0.507082922080007	0.249633201952977	0.754294923461009
C44	diagnoses - main icd10: c44 other malignant neoplasms of skin	malignant_neoplasm	ENSG00000160685.9	1_154994978_G_T	4190	0.103748060181652	0.202250026753247	0.107964687229761	0.210094121033196	0.375943104802144	0.611467670001633	0.0652290945974587	0.841236312704196	0.0786738479378966
L91	diagnoses - main icd10: l91 hypertrophic disorders of skin	infections	ENSG00000251027.1	5_106363658_G_C	6749	9.99561985315925e-12	0.395313240563853	5.80845776945562e-12	0.229341300156871	0.375345459263472	0.990203897898092	0.323783929107129	0.325609030363095	0.492706930260823
L72	diagnoses - main icd10: l72 follicular cysts of skin and subcutaneous tissue	infections	ENSG00000153922.6	5_97267867_T_C	7566	0.0729245224201372	0.417465154633122	0.0201171233032239	0.114788174508992	0.374705025134525	0.416997703281791	0.397692734286034	0.0397804441604144	0.859757870737871
L12_GRANULOMATOUSSKIN	granulomatous disorders of skin and subcutaneous tissue	infections	ENSG00000101052.8	20_42276433_G_A	6820	0.0455197606367269	0.403233793375541	0.0179532883736898	0.158663389615762	0.37462976799828	0.0324165202853631	0.0569555070011527	0.752781288639876	0.050736197309533
L92	diagnoses - main icd10: l92 granulomatous disorders of skin and subcutaneous tissue	infections	ENSG00000101052.8	20_42276433_G_A	6820	0.0455197606367269	0.403233793375541	0.0179532883736898	0.158663389615762	0.37462976799828	0.0324165202853631	0.0569555070011527	0.752781288639876	0.050736197309533
Q82	diagnoses - main icd10: q82 other congenital malformations of skin	congenital	ENSG00000249790.2	12_8958560_GCC_G	7445	0.0913060329354367	0.319063108952909	0.0479224003946103	0.167087150569441	0.374621307147603	0.420416750668203	0.0555190502519109	0.166435071582799	0.0937030684933613
C_MELANOMA_SKIN	malignant melanoma of skin	melanoma	ENSG00000175581.9	11_73609093_C_T	5534	0.0611882240072324	0.286577036136521	0.0489156044667193	0.228723227674186	0.374595907715341	0.0235982811382879	0.666048162372643	0.578128892854285	0.481306146377173
C3_MELANOMA_SKIN	malignant melanoma of skin	melanoma	ENSG00000175581.9	11_73609093_C_T	5534	0.0611882240072324	0.286577036136521	0.0489156044667193	0.228723227674186	0.374595907715341	0.0235982811382879	0.666048162372643	0.578128892854285	0.481306146377173
20002_1455	non-cancer illness code, self-reported: chronic skin ulcers	ulcers	ENSG00000096070.15	6_35332733_G_A	7035	0.0626233457124534	0.271258587795137	0.0547564889763716	0.236808045119416	0.374553532396622	0.341464470292654	0.639668687174496	0.234000088922703	0.944375317053744
C44	diagnoses - main icd10: c44 other malignant neoplasms of skin	malignant_neoplasm	ENSG00000128881.12	15_42869028_A_G	4397	0.0157874476897005	0.351720126903372	0.0110998864660037	0.246913971926651	0.374478567014273	0.237599087949002	0.019312428698935	0.52012307841231	0.0076765198763332
L12_ATROPHICSKIN	atrophic disorders of skin	infections	ENSG00000226416.1	11_1979223_G_C	8478	1.36445653982049e-16	0.411626121255001	7.10772350808022e-17	0.214049849493268	0.374324029251732	0.909412052757317	0.848768991631272	0.64476018791503	0.988504671105151
L90	diagnoses - main icd10: l90 atrophic disorders of skin	unspecified	ENSG00000226416.1	11_1979223_G_C	8478	1.36445653982049e-16	0.411626121255001	7.10772350808022e-17	0.214049849493268	0.374324029251732	0.909412052757317	0.848768991631272	0.64476018791503	0.988504671105151
L12_HYPERTROPHICNAS	other and unspecified hypertrophic disorders of skin	infections	ENSG00000143162.7	1_168287896_G_A	7270	0.0638394730465774	0.359758368432485	0.0305391037793156	0.171724684265811	0.374138370475811	0.642946034808686	0.653601302028616	0.837559381057572	0.445148446132083
C_MELANOMA_SKIN	malignant melanoma of skin	melanoma	ENSG00000072506.8	X_53380543_C_A	2015	3.74521917509311e-06	0.541930613990769	5.83583812673564e-07	0.0840701775790904	0.373994879627152	0.277161565944335	0.0411158483505504	0.686280773617963	0.0119093065376888
C3_MELANOMA_SKIN	malignant melanoma of skin	melanoma	ENSG00000072506.8	X_53380543_C_A	2015	3.74521917509311e-06	0.541930613990769	5.83583812673564e-07	0.0840701775790904	0.373994879627152	0.277161565944335	0.0411158483505504	0.686280773617963	0.0119093065376888
20002_1455	non-cancer illness code, self-reported: chronic skin ulcers	ulcers	ENSG00000154096.9	11_119176398_T_C	6047	0.111739132563461	0.371519304823597	0.0331212241201439	0.109750254542073	0.373870083950724	0.979275750995905	0.269851813605265	0.173586737767098	0.369579867147367
C3_SKIN	malignant neoplasm of skin	malignant_neoplasm	ENSG00000255120.1	11_65580638_T_G	4306	0.000604584459816048	0.00499525983870814	0.0670436010657941	0.553560732942458	0.373795821693223	0.130444698941759	0.863056920901125	0.415121191902436	0.905647569350558
20002_1455	non-cancer illness code, self-reported: chronic skin ulcers	ulcers	ENSG00000123297.12	12_58299553_A_G	5512	0.032752289377383	0.44804145706666	0.00993317731204604	0.135509110813511	0.3737639654304	0.157473766501598	0.83853674584105	0.0285882917836737	0.570710744998551
20001_1003	cancer code, self-reported: skin cancer	cancer	ENSG00000077147.10	10_98083464_G_A	6647	0.0544532380226359	0.383100062789792	0.0235298835372872	0.165168286948124	0.373748528702161	0.585151969766609	0.29672944281805	0.81674592730486	0.267278716370872
C_OTHER_SKIN	other malignant neoplasms of skin	malignant_neoplasm	ENSG00000035115.17	2_264019_C_A	5323	3.85685513581825e-44	0.368685776792654	2.70336582047665e-44	0.258047776703642	0.373266446503702	0.243978026896641	0.00573490977707917	0.363146678743337	0.000342675302744064
C3_OTHER_SKIN	other malignant neoplasms of skin	malignant_neoplasm	ENSG00000035115.17	2_264019_C_A	5323	3.85685513581825e-44	0.368685776792654	2.70336582047665e-44	0.258047776703642	0.373266446503702	0.243978026896641	0.00573490977707917	0.363146678743337	0.000342675302744064
L91	diagnoses - main icd10: l91 hypertrophic disorders of skin	infections	ENSG00000179104.4	12_83331300_C_A	7470	0.106097593938174	0.352218769819243	0.0390937751921227	0.129408851689547	0.373181009360914	0.464657478358368	0.879249586256022	0.985177116854811	0.856739764624686
C3_SKIN	malignant neoplasm of skin	malignant_neoplasm	ENSG00000198876.8	9_34865550_G_A	6652	0.111653326134231	0.3104241843368	0.0544076907508502	0.150894373651493	0.372620425126626	0.0581548391220989	0.000514046524048366	0.240272960132101	0.000669176997603502
C44	diagnoses - main icd10: c44 other malignant neoplasms of skin	malignant_neoplasm	ENSG00000167077.8	22_42162189_G_C	5606	9.69466053404035e-06	0.336856939557001	8.38815368349687e-06	0.291088171463648	0.372036806165133	0.0593319658869541	0.00427040929451082	0.516287897518116	0.00281587966008436
C3_SKIN	malignant neoplasm of skin	malignant_neoplasm	ENSG00000244005.8	20_33389660_T_C	4303	1.18442293385471e-32	7.42667305216499e-33	0.386572776678649	0.242020862582961	0.371406360738388	0.993602051176907	0.251559164089763	0.554601307055384	0.232799490041283
20001_1060	cancer code, self-reported: non-melanoma skin cancer	melanoma	ENSG00000213443.2	12_9870846_A_AT	7759	1.84533352408035e-15	0.452586226900948	7.19925414025975e-16	0.176197584265004	0.371216188834045	0.236648887827866	0.473407553908122	0.568857740237702	0.560122673539539
L12_NONIONRADISKINNAS	other and unspecified skin changes due to chronic exposure to nonionizing radiation	unspecified	ENSG00000230266.1	3_194880595_C_T	9327	0.00191006570694081	0.287690862098573	0.00224088403142818	0.337147146853389	0.37101104130967	0.443247397382023	0.977353684256819	0.953722661152132	0.9954477397694
L12_HYPERTROPHICNAS	other and unspecified hypertrophic disorders of skin	infections	ENSG00000273352.1	18_8729947_T_G	8732	0.000415716208083704	0.373057403585935	0.000285053951250244	0.255432271651978	0.370809554602754	0.999377426547645	0.0524024969540167	0.261845639465341	0.0750782929563342
C3_SKIN	malignant neoplasm of skin	malignant_neoplasm	ENSG00000131435.8	5_131717050_G_A	4927	3.08406283139055e-07	0.229493216978557	5.37742861766997e-07	0.399777861629465	0.370728075242833	0.0753836078301483	0.340133452001446	0.59046953579864	0.397542412161262
L12_NONIONRADISKINNAS	other and unspecified skin changes due to chronic exposure to nonionizing radiation	unspecified	ENSG00000152503.5	5_113858583_T_C	7988	0.0701566879179306	0.246321428802712	0.0694717765591244	0.24354618843647	0.370503918283763	0.0944611960663247	0.0873376447936274	0.57619825353212	0.0810754865843264
40001_C439	underlying (primary) cause of death: icd10: c43.9 malignant melanoma of skin, unspecified	melanoma	ENSG00000146463.7	1_35876321_C_G	4791	0.0140091870068392	0.397647000278726	0.00743370840804296	0.210633534569477	0.370276569736914	0.169834315267403	0.081277542369855	0.59139842957643	0.0628983145338594
C3_SKIN	malignant neoplasm of skin	malignant_neoplasm	ENSG00000132003.5	19_13951830_G_A	6823	0.00449451930173177	0.382724339356455	0.00282067181961744	0.239820119437764	0.370140350084433	0.597234436780458	0.119298997499611	0.655689801941136	0.0505973874496724
L12_NONIONRADISKINNAS	other and unspecified skin changes due to chronic exposure to nonionizing radiation	unspecified	ENSG00000165695.5	9_135669820_C_G	7463	4.5658960016926e-07	0.458270833529418	1.71596434025548e-07	0.171858408443329	0.369870129841217	0.254808893161253	0.0172020437825956	0.394119741149274	0.020538918243147
L12_ATROPHICSKIN	atrophic disorders of skin	infections	ENSG00000250794.2	8_11870184_C_T	8349	0.00152507835060936	0.425613944628573	0.000727877885596438	0.202764442778855	0.369368656356366	0.352600154316521	0.720936030774138	0.683627027478982	0.799317425403226
L90	diagnoses - main icd10: l90 atrophic disorders of skin	unspecified	ENSG00000250794.2	8_11870184_C_T	8349	0.00152507835060936	0.425613944628573	0.000727877885596438	0.202764442778855	0.369368656356366	0.352600154316521	0.720936030774138	0.683627027478982	0.799317425403226
L12_NONIONRADISKINNAS	other and unspecified skin changes due to chronic exposure to nonionizing radiation	unspecified	ENSG00000099992.11	22_30709191_C_T	6302	0.0715661783197648	0.321581125989609	0.0433103406738517	0.194244812752406	0.369297542264368	0.431352244750817	0.380941668805609	0.631634937121299	0.463625143857725
20002_1455	non-cancer illness code, self-reported: chronic skin ulcers	ulcers	ENSG00000250116.2	2_45844119_A_G	8455	0.0184746190614175	0.147478076245845	0.0517875324274118	0.41303717189814	0.369222600367186	0.725305706296893	0.707676775132948	0.541933547810309	0.878191714032342
L12_SKINSUBCUTISNAS	other and unspecified disorders of skin and subcutaneous tissue	infections	ENSG00000179163.11	1_24180554_GAATA_G	5461	4.58377831731764e-06	0.48200935638195	1.41880361984529e-06	0.148825800490342	0.369158840545771	0.062869758641977	0.502523683834868	0.119833095383066	0.188015179797344
L91	diagnoses - main icd10: l91 hypertrophic disorders of skin	infections	ENSG00000165879.7	10_99075065_T_TTTG	5955	0.0207134063937629	0.349667523746749	0.0145904310290519	0.245935149827662	0.369093489002774	0.400848656800556	0.998132002983292	0.203558583856756	0.608800408657773
L12_INFECT_SKIN_OTHER	other local infections of skin and subcutaneous tissue	infections	ENSG00000163820.10	3_46025013_A_G	7431	0.0037714151377475	0.409251067057012	0.00199363185643536	0.215967805713485	0.369016080235321	0.0930029381953901	0.684723021049935	0.72545427935471	0.749414349483594
L12_GRANULOMATOUSSKIN	granulomatous disorders of skin and subcutaneous tissue	infections	ENSG00000225578.1	3_196668359_C_T	7915	2.59977663347215e-06	0.292554179080225	3.01194599599241e-06	0.3385669325717	0.368873276625445	0.999299193585351	0.633109440137057	0.35467413123157	0.879207895998006
L92	diagnoses - main icd10: l92 granulomatous disorders of skin and subcutaneous tissue	infections	ENSG00000225578.1	3_196668359_C_T	7915	2.59977663347215e-06	0.292554179080225	3.01194599599241e-06	0.3385669325717	0.368873276625445	0.999299193585351	0.633109440137057	0.35467413123157	0.879207895998006
L12_HYPERTROPHICNAS	other and unspecified hypertrophic disorders of skin	infections	ENSG00000226686.3	19_37856353_T_C	5614	4.21412839942914e-38	0.401661709495884	2.412470540659e-38	0.22957131781467	0.368766972689445	0.711544989800205	0.755281757354416	0.294995728633496	0.919426269881539
L12_INFECT_SKIN_OTHER	other local infections of skin and subcutaneous tissue	infections	ENSG00000137434.7	6_10653126_T_G	8165	7.10977403886114e-11	0.454455734924052	2.77601070510081e-11	0.177073734840671	0.36847053013642	0.914808988160969	0.526333741435548	0.790351945285081	0.532700864054664
20002_1455	non-cancer illness code, self-reported: chronic skin ulcers	ulcers	ENSG00000156970.8	15_41098795_G_A	6019	0.0978218764593903	0.375532575850645	0.0328451267024795	0.125722480543613	0.368077940443872	0.131431845101603	0.00616143486447966	0.010272238841176	0.0861148844048962
C44	diagnoses - main icd10: c44 other malignant neoplasms of skin	malignant_neoplasm	ENSG00000178691.6	17_29336337_C_T	5444	1.6360040659157e-05	0.50533990233266	4.11283936399451e-06	0.126672171738023	0.367967453049295	0.447508732976972	0.278137707833382	0.356322547165429	0.36089888231358
C_MELANOMA_SKIN	malignant melanoma of skin	melanoma	ENSG00000072501.13	X_53467212_G_A	1967	1.06963052013977e-06	0.548417605105499	1.63963801280179e-07	0.0836991238388476	0.367882037461331	0.155268289308137	0.393549941067698	0.179387650954742	0.649749973814696
C3_MELANOMA_SKIN	malignant melanoma of skin	melanoma	ENSG00000072501.13	X_53467212_G_A	1967	1.06963052013977e-06	0.548417605105499	1.63963801280179e-07	0.0836991238388476	0.367882037461331	0.155268289308137	0.393549941067698	0.179387650954742	0.649749973814696
20002_1455	non-cancer illness code, self-reported: chronic skin ulcers	ulcers	ENSG00000124587.9	6_42919222_T_C	6083	1.20532949101488e-37	0.462794756102826	4.4221484132201e-38	0.16942372458775	0.367781519309423	0.545162816206295	0.324764775798946	0.538928902755357	0.372553187346219
C3_SKIN	malignant neoplasm of skin	malignant_neoplasm	ENSG00000108506.7	17_60352362_G_A	4544	0.131650461509434	0.282174115541501	0.0695963759755056	0.148802196506405	0.367776850467155	0.849781372834344	0.00178402932345071	0.00921081817776873	0.00527913929259084
C44	diagnoses - main icd10: c44 other malignant neoplasms of skin	malignant_neoplasm	ENSG00000237854.3	17_65992189_C_G	6512	0.0160884942212653	0.224567720437331	0.0262140995148396	0.365536169160128	0.367593516666436	0.0710153470459439	0.917624787028596	0.996561591396333	0.917647751666206
20001_1003	cancer code, self-reported: skin cancer	cancer	ENSG00000261437.1	8_95631476_A_G	7550	0.036731367851514	0.191457475850523	0.0651324710647148	0.339126979409044	0.367551705824204	0.867770425729758	0.0869160778071013	0.809440865923603	0.0654836524006559
C43	diagnoses - main icd10: c43 malignant melanoma of skin	melanoma	ENSG00000125971.12	20_32665748_A_G	4063	3.52831014563492e-06	1.2640326246617e-05	0.138140893956914	0.494528512625732	0.367314424780961	0.63224299674515	0.714807153574428	0.428998016986594	0.982710645775316
C_OTHER_SKIN	other malignant neoplasms of skin	malignant_neoplasm	ENSG00000125970.7	20_32665748_A_G	3972	5.63007688767292e-32	2.09137736048289e-31	0.134427656618596	0.498985310434843	0.366587032946568	0.977841118718325	0.00460311386111809	0.916682945515399	0.000902280849222617
C3_OTHER_SKIN	other malignant neoplasms of skin	malignant_neoplasm	ENSG00000125970.7	20_32665748_A_G	3972	5.63007688767292e-32	2.09137736048289e-31	0.134427656618596	0.498985310434843	0.366587032946568	0.977841118718325	0.00460311386111809	0.916682945515399	0.000902280849222617
L72	diagnoses - main icd10: l72 follicular cysts of skin and subcutaneous tissue	infections	ENSG00000117450.9	1_46229495_C_T	5081	0.0576241859875197	0.260436086893598	0.0572286769624663	0.258282130374931	0.366428919781486	0.277233922020226	0.975057426394638	0.848451229226505	0.951444891611596
L12_GRANULOMATOUSSKIN	granulomatous disorders of skin and subcutaneous tissue	infections	ENSG00000267251.1	18_77936741_A_C	4478	1.39940582779903e-22	0.405170093996886	7.91283931632773e-23	0.228734411727505	0.366095494275611	0.196203203245521	0.129126098099985	0.815651829066198	0.104231639255898
L92	diagnoses - main icd10: l92 granulomatous disorders of skin and subcutaneous tissue	infections	ENSG00000267251.1	18_77936741_A_C	4478	1.39940582779903e-22	0.405170093996886	7.91283931632773e-23	0.228734411727505	0.366095494275611	0.196203203245521	0.129126098099985	0.815651829066198	0.104231639255898
C3_SKIN	malignant neoplasm of skin	malignant_neoplasm	ENSG00000096093.10	6_52273646_C_T	7683	0.0594792879637104	0.32840720184168	0.0378030657665203	0.208358790595848	0.365951653832241	0.133489409870235	0.787624899669809	0.869606344766524	0.715382593968518
20001_1003	cancer code, self-reported: skin cancer	cancer	ENSG00000125970.7	20_32665748_A_G	3972	0.0201471199338196	0.0748395294579002	0.114436027203292	0.424724107883558	0.36585321552143	0.515822957027969	0.00460311386111809	0.916682945515399	0.000902280849222617
20001_1003	cancer code, self-reported: skin cancer	cancer	ENSG00000204516.5	6_31463491_G_A	20065	2.67733012687885e-49	0.33462910234177	2.40399866517078e-49	0.300101193987425	0.365269703670805	0.37990021031396	0.0127567822145862	0.383285288844687	0.0114133763620321
40001_C439	underlying (primary) cause of death: icd10: c43.9 malignant melanoma of skin, unspecified	melanoma	ENSG00000256223.1	12_133683628_A_T	3990	0.0308915758480526	0.465663106670304	0.00862568667970789	0.129659415941251	0.365160214860685	0.0794301222091586	0.864868853108381	0.698119939050326	0.987845740616988
20001_1003	cancer code, self-reported: skin cancer	cancer	ENSG00000131778.13	1_147056283_A_T	4176	0.0107760913900709	0.469079191140969	0.00348880789677682	0.151501336441802	0.365154573130381	0.459497835282114	0.356941117605908	0.710136916023738	0.344900726726491
C44	diagnoses - main icd10: c44 other malignant neoplasms of skin	malignant_neoplasm	ENSG00000227500.5	19_1124835_A_G	8634	0.00831153537419636	0.38720066459781	0.00504635822810857	0.234724610441245	0.364716831358641	0.957866949362286	0.830899827799382	0.41095863898178	0.90455548353222
20002_1455	non-cancer illness code, self-reported: chronic skin ulcers	ulcers	ENSG00000220804.4	2_242850012_C_T	3638	0.172912728409762	0.337248275654608	0.0425431002943276	0.0826112034753184	0.364684692165983	0.825153531825803	0.367349005990223	0.815818738203565	0.224220628055084
20002_1455	non-cancer illness code, self-reported: chronic skin ulcers	ulcers	ENSG00000164047.3	3_48357281_A_G	2884	0.00116065422285979	0.413012224224047	0.000621022065380403	0.220622597230171	0.364583502257543	0.0237159339760163	0.869089404849939	0.726409344746932	0.738137149233288
C_OTHER_SKIN	other malignant neoplasms of skin	malignant_neoplasm	ENSG00000113522.9	5_132123536_G_A	5344	0.0392235345609201	0.329007908658998	0.0284999532239936	0.238693687223249	0.364574916332839	0.977883005919745	0.0306849323810188	0.0811505438000076	0.0827330323701927
C3_OTHER_SKIN	other malignant neoplasms of skin	malignant_neoplasm	ENSG00000113522.9	5_132123536_G_A	5344	0.0392235345609201	0.329007908658998	0.0284999532239936	0.238693687223249	0.364574916332839	0.977883005919745	0.0306849323810188	0.0811505438000076	0.0827330323701927
L91	diagnoses - main icd10: l91 hypertrophic disorders of skin	infections	ENSG00000167799.5	11_67390974_A_C	5522	0.0324407384325328	0.4206120383075	0.0130933686455636	0.16939827919634	0.364455575418064	0.151447475348554	0.141281677513459	0.0351070993791324	0.44592274072952
C_OTHER_SKIN	other malignant neoplasms of skin	malignant_neoplasm	ENSG00000226669.2	9_3482240_AT_A	8414	0.0203592539614613	0.3647035899251	0.0132631057929113	0.237222952909999	0.364451097410529	0.171130957387686	0.726510949541196	0.0834697535188824	0.175206955520084
C3_OTHER_SKIN	other malignant neoplasms of skin	malignant_neoplasm	ENSG00000226669.2	9_3482240_AT_A	8414	0.0203592539614613	0.3647035899251	0.0132631057929113	0.237222952909999	0.364451097410529	0.171130957387686	0.726510949541196	0.0834697535188824	0.175206955520084
C3_SKIN	malignant neoplasm of skin	malignant_neoplasm	ENSG00000225093.1	6_107650492_C_T	5878	0.126529591826597	0.195694242698509	0.123256943603634	0.19026842166508	0.36425080020618	0.261737483176076	0.363009342550957	0.16862867704444	0.56446842972913
L12_NONIONRADISKINNAS	other and unspecified skin changes due to chronic exposure to nonionizing radiation	unspecified	ENSG00000117625.9	1_210452121_T_C	8171	0.0733674859354164	0.212727002572251	0.0899255026659006	0.260372908442199	0.363607100384233	0.2189085498925	0.0978624094003067	0.990421200381458	0.0506518301373978
L72	diagnoses - main icd10: l72 follicular cysts of skin and subcutaneous tissue	infections	ENSG00000257497.1	12_75894114_T_C	6553	1.6607950553754e-15	0.397140442328198	1.00277266894056e-15	0.239426286724133	0.363433270947664	0.184031921849651	0.649595162637106	0.932864318353885	0.581362763218669
C_MELANOMA_SKIN	malignant melanoma of skin	melanoma	ENSG00000140105.13	14_101155220_G_A	6773	0.0297620957147991	0.422700663921847	0.0121533445860423	0.172246576547009	0.363137319230303	0.30797609404833	0.0438009599143489	0.0156652111853296	0.178843154125346
C3_MELANOMA_SKIN	malignant melanoma of skin	melanoma	ENSG00000140105.13	14_101155220_G_A	6773	0.0297620957147991	0.422700663921847	0.0121533445860423	0.172246576547009	0.363137319230303	0.30797609404833	0.0438009599143489	0.0156652111853296	0.178843154125346
C_OTHER_SKIN	other malignant neoplasms of skin	malignant_neoplasm	ENSG00000244005.8	20_33389660_T_C	4303	6.73508073658857e-25	4.22308967353325e-25	0.391700387551231	0.245244373458956	0.363055238989815	0.977810177542493	0.251559164089763	0.554601307055384	0.232799490041283
C3_OTHER_SKIN	other malignant neoplasms of skin	malignant_neoplasm	ENSG00000244005.8	20_33389660_T_C	4303	6.73508073658857e-25	4.22308967353325e-25	0.391700387551231	0.245244373458956	0.363055238989815	0.977810177542493	0.251559164089763	0.554601307055384	0.232799490041283
20001_1060	cancer code, self-reported: non-melanoma skin cancer	melanoma	ENSG00000257443.1	12_59382361_A_G	6786	7.58325304193173e-16	0.442327317596028	3.34686718062043e-16	0.194858256817593	0.36281442558638	0.552852268154192	0.248809159073346	0.387890127471067	0.307843359737698
L12_HYPERTROPHICNAS	other and unspecified hypertrophic disorders of skin	infections	ENSG00000267541.1	18_45796561_G_A	7019	0.10024583200365	0.270221242334285	0.072299248353839	0.194526120432481	0.362707556875745	0.127461688820982	0.610901900018628	0.12392678199584	0.218578044894813
C44	diagnoses - main icd10: c44 other malignant neoplasms of skin	malignant_neoplasm	ENSG00000244005.8	20_33389660_T_C	4303	1.15469468545944e-18	7.24026836939966e-19	0.39216290515893	0.245535138607832	0.362301956233237	0.981944789647579	0.251559164089763	0.554601307055384	0.232799490041283
C3_SKIN	malignant neoplasm of skin	malignant_neoplasm	ENSG00000272483.1	3_11596302_T_C	7236	0.0140958417482394	0.188948452157433	0.0302646849232118	0.405323193151638	0.361367828019478	0.952046524917249	0.323313124346665	0.678072911797723	0.319590012128223
C44	diagnoses - main icd10: c44 other malignant neoplasms of skin	malignant_neoplasm	ENSG00000157017.11	3_10268390_C_T	7077	7.59219132317941e-07	0.25107258172749	1.1731836311438e-06	0.387608678380082	0.361316807489665	0.214244182283278	0.266397178391899	0.676848279548811	0.288051998557095
D04	diagnoses - main icd10: d04 carcinoma in situ of skin	cancer	ENSG00000137312.10	6_29901806_C_T	25166	0.000109900603062245	0.244654244765575	0.000177131808380737	0.39395929186667	0.361099430956312	0.401197988637432	0.956129644243547	0.874750300974553	0.893934932369303
L12_NONIONRADISKINNAS	other and unspecified skin changes due to chronic exposure to nonionizing radiation	unspecified	ENSG00000114353.12	3_50527874_T_C	3715	0.00630011635513248	0.0173603610866501	0.164040870378153	0.45166415078898	0.360634501391084	0.189675754487381	0.0278641303784572	0.847837504355309	0.0353101168908157
20002_1455	non-cancer illness code, self-reported: chronic skin ulcers	ulcers	ENSG00000171792.6	12_2988135_GT_G	7573	8.23515365720923e-12	0.392819456872376	5.18093695136684e-12	0.246771936950535	0.360408606163672	0.201193694482328	0.291372564692188	0.773765162730229	0.266752052999219
L12_ATROPHICSKIN	atrophic disorders of skin	infections	ENSG00000138080.9	2_27365680_C_T	4581	0.0740162840495709	0.440963771844609	0.0180307581398746	0.107061178316089	0.359928007649857	0.979904959593241	0.00425044263261772	0.419719063192634	0.00310398416779163
L90	diagnoses - main icd10: l90 atrophic disorders of skin	unspecified	ENSG00000138080.9	2_27365680_C_T	4581	0.0740162840495709	0.440963771844609	0.0180307581398746	0.107061178316089	0.359928007649857	0.979904959593241	0.00425044263261772	0.419719063192634	0.00310398416779163
L12_ATROPHICSKIN	atrophic disorders of skin	infections	ENSG00000219395.2	6_151736184_GA_G	8518	0.00206111406445892	0.438846802253894	0.000934313905926756	0.198571990588927	0.359585779186794	0.988125005132508	0.246258692559114	0.800086956620458	0.148420407460408
L90	diagnoses - main icd10: l90 atrophic disorders of skin	unspecified	ENSG00000219395.2	6_151736184_GA_G	8518	0.00206111406445892	0.438846802253894	0.000934313905926756	0.198571990588927	0.359585779186794	0.988125005132508	0.246258692559114	0.800086956620458	0.148420407460408
Q82	diagnoses - main icd10: q82 other congenital malformations of skin	congenital	ENSG00000139372.10	12_104968429_T_C	7603	0.0356651860709996	0.379102386981481	0.019447561455321	0.206358041409628	0.35942682408257	0.664754191479717	0.81742387935415	0.390395787993854	0.999699401379782
L12_ATROPHICSKIN	atrophic disorders of skin	infections	ENSG00000221500.1	6_133126950_G_A	7033	0.00855274418833957	0.37591763311044	0.00571179064957308	0.250690450921141	0.359127381130507	0.104494198199265	0.186791970011792	0.954649839184511	0.116680227006827
L90	diagnoses - main icd10: l90 atrophic disorders of skin	unspecified	ENSG00000221500.1	6_133126950_G_A	7033	0.00855274418833957	0.37591763311044	0.00571179064957308	0.250690450921141	0.359127381130507	0.104494198199265	0.186791970011792	0.954649839184511	0.116680227006827
L91	diagnoses - main icd10: l91 hypertrophic disorders of skin	infections	ENSG00000102924.7	16_49295607_T_C	5831	8.09733254877397e-07	0.47342672150129	2.87133427903147e-07	0.167519241036841	0.359052940595187	0.178170610697959	0.994002543337394	0.280277923757554	0.646325481835041
C3_SKIN	malignant neoplasm of skin	malignant_neoplasm	ENSG00000263293.1	17_45582136_C_G	4975	0.026991710106734	0.394376554823092	0.0140948490080325	0.205581237490682	0.358955648571459	0.0597235094174912	0.682485824254485	0.549337625585288	0.861337271148407
C44	diagnoses - main icd10: c44 other malignant neoplasms of skin	malignant_neoplasm	ENSG00000050344.8	7_26046438_T_G	7088	0.00189056640163542	0.41139691568834	0.00104559752250468	0.227168869111121	0.3584980512764	0.0714472634145807	0.307029264012736	0.0311643243675227	0.790874563862545
L12_INFECT_SKIN_OTHER	other local infections of skin and subcutaneous tissue	infections	ENSG00000268516.1	19_58754386_G_T	4736	3.519513045634e-09	0.466848854664777	1.31988031713335e-09	0.174718234336963	0.358432906158865	0.095015904365755	0.498129207629336	0.812739770437646	0.389562897179765
40001_C439	underlying (primary) cause of death: icd10: c43.9 malignant melanoma of skin, unspecified	melanoma	ENSG00000255320.1	11_65898631_A_G	3929	1.10805781144554e-08	0.471281599436814	4.01212021510508e-09	0.170285952054136	0.358432433416351	0.194908243164201	0.264662049141763	0.246082205968374	0.414691254114588
40001_C439	underlying (primary) cause of death: icd10: c43.9 malignant melanoma of skin, unspecified	melanoma	ENSG00000148291.5	9_136794848_C_T	8476	0.0361322044998384	0.332798594579996	0.0267449108541245	0.245977820050344	0.358346470015697	0.304177870896183	0.721305305746621	0.427705991181377	0.924800050305356
L12_HYPERTROPHICNAS	other and unspecified hypertrophic disorders of skin	infections	ENSG00000163982.5	4_4229392_C_T	9782	4.68277069402855e-06	0.375604156018063	3.32313366421752e-06	0.266189727645427	0.358198110432153	0.823155166396009	0.422500441794729	0.703169166478065	0.261228235580062
20002_1455	non-cancer illness code, self-reported: chronic skin ulcers	ulcers	ENSG00000075914.8	3_44850101_T_A	6162	0.0359406416087152	0.0424676598234333	0.258734389400371	0.305364484910673	0.357492824256807	0.995265371170301	0.429484799962093	0.805745504861111	0.429601884859918
D04	diagnoses - main icd10: d04 carcinoma in situ of skin	cancer	ENSG00000234284.2	5_178528408_C_T	9303	0.0211830292062601	0.379216487736548	0.0128307290434571	0.229337005926492	0.357432748087243	0.265709014019472	0.854096225301863	0.588839528764912	0.64633428539682
20001_1003	cancer code, self-reported: skin cancer	cancer	ENSG00000182389.14	2_152831276_A_C	6574	0.03176807326174	0.393202876322713	0.0162944467769083	0.201323795602552	0.357410808036087	0.0934421493886223	0.178236689477161	0.360012749678381	0.248164768391408
C_MELANOMA_SKIN	malignant melanoma of skin	melanoma	ENSG00000146247.13	6_79106633_G_T	7612	0.0610369012003969	0.249167223193018	0.0655022581380167	0.267038622779915	0.357254994688653	0.169457337311514	0.0334349863573463	0.417388335147442	0.0266561614891737
C3_MELANOMA_SKIN	malignant melanoma of skin	melanoma	ENSG00000146247.13	6_79106633_G_T	7612	0.0610369012003969	0.249167223193018	0.0655022581380167	0.267038622779915	0.357254994688653	0.169457337311514	0.0334349863573463	0.417388335147442	0.0266561614891737
C44	diagnoses - main icd10: c44 other malignant neoplasms of skin	malignant_neoplasm	ENSG00000086730.12	7_74334291_C_G	3884	0.167236774196536	0.162433414705539	0.159057402789811	0.154131829885578	0.357140578422536	0.831740843308836	0.674987974729323	0.244192065691929	0.975552326665054
C3_SKIN	malignant neoplasm of skin	malignant_neoplasm	ENSG00000235688.1	2_1090919_G_C	9064	0.00196148567504634	0.295894040988365	0.00227491083517892	0.342817802113273	0.357051760388137	0.0913209132519248	0.699686774752419	0.436014706966191	0.911266584693285
C_MELANOMA_SKIN	malignant melanoma of skin	melanoma	ENSG00000244239.1	7_8302284_G_A	10057	1.27830118092335e-29	0.460358737773716	5.08214185837427e-30	0.182667844678779	0.35697341754751	0.999934584567864	0.393239064250448	0.779759057208942	0.408852809950758
C3_MELANOMA_SKIN	malignant melanoma of skin	melanoma	ENSG00000244239.1	7_8302284_G_A	10057	1.27830118092335e-29	0.460358737773716	5.08214185837427e-30	0.182667844678779	0.35697341754751	0.999934584567864	0.393239064250448	0.779759057208942	0.408852809950758
20002_1455	non-cancer illness code, self-reported: chronic skin ulcers	ulcers	ENSG00000115339.9	2_166653387_C_A	6880	5.1588536461473e-06	0.461134622783922	2.03935877852909e-06	0.181935308226029	0.356922870777624	0.147514945575861	0.365711803166062	0.521179558152032	0.202400091165672
40001_C439	underlying (primary) cause of death: icd10: c43.9 malignant melanoma of skin, unspecified	melanoma	ENSG00000229035.2	1_153067025_C_T	6015	2.61311472487198e-29	0.457153780005726	1.06494626942402e-29	0.185951118065786	0.356895101928487	0.825988975900185	0.146343427925358	0.583457970835534	0.0378329198414407
L91	diagnoses - main icd10: l91 hypertrophic disorders of skin	infections	ENSG00000120805.9	12_101814481_A_C	6938	0.00262209447538434	0.453525305770988	0.00107872671483557	0.186223249525536	0.356550623513257	0.358406133422098	0.448042085550606	0.113170140837147	0.829573364694197
C3_SKIN	malignant neoplasm of skin	malignant_neoplasm	ENSG00000138686.5	4_122759166_C_T	7193	0.0306706872267715	0.357942012422372	0.0201476829786812	0.234776911963231	0.356462705408944	0.0666190141497008	0.02541684379961	0.244585600923264	0.047464309764645
L12_HYPERTROPHICNAS	other and unspecified hypertrophic disorders of skin	infections	ENSG00000165527.5	14_50627097_CTTTTTTTTTTTTTTTTTTTT_C	6078	0.112637767891342	0.362891281594498	0.0400398780527055	0.128642885467925	0.355788186993529	0.981535145317531	0.663844570890497	0.846068873706449	0.703686796708185
L12_GRANULOMATOUSSKIN	granulomatous disorders of skin and subcutaneous tissue	infections	ENSG00000232075.1	10_65390634_T_C	6264	1.00153843358467e-14	0.454926865593767	4.17511607049309e-15	0.189289706325259	0.355783428080962	0.999712700370443	0.76318029064237	0.868821562415891	0.660409449323478
L92	diagnoses - main icd10: l92 granulomatous disorders of skin and subcutaneous tissue	infections	ENSG00000232075.1	10_65390634_T_C	6264	1.00153843358467e-14	0.454926865593767	4.17511607049309e-15	0.189289706325259	0.355783428080962	0.999712700370443	0.76318029064237	0.868821562415891	0.660409449323478
C44	diagnoses - main icd10: c44 other malignant neoplasms of skin	malignant_neoplasm	ENSG00000241175.2	15_50213690_C_T	6960	0.00530810105258172	0.406265967965839	0.00300577184483812	0.2296969445721	0.355723214564641	0.556874532360808	0.922685664217273	0.799098288257616	0.991121954359373
L12_INFECT_SKIN_OTHER	other local infections of skin and subcutaneous tissue	infections	ENSG00000130032.11	X_150863991_C_T	4862	9.66536538849001e-28	0.488202211230067	3.10467661084611e-28	0.156463360535365	0.355334428234565	0.99848181921413	0.436349962874744	0.34569828673281	0.622908829082413
C43	diagnoses - main icd10: c43 malignant melanoma of skin	melanoma	ENSG00000254636.1	10_124220023_G_A	7837	1.83586935271831e-20	0.463946497934391	7.19648699876161e-21	0.181509428739457	0.354544073326154	0.429464702742335	0.127505646124171	0.618100514286742	0.0537871531069235
40001_C439	underlying (primary) cause of death: icd10: c43.9 malignant melanoma of skin, unspecified	melanoma	ENSG00000230676.1	9_132201919_C_T	6600	0.178248187959522	0.212812889119706	0.116144744197876	0.138312277361471	0.354481901361426	0.972449088353212	0.691581741904616	0.706334329067447	0.753974530116524
Q82	diagnoses - main icd10: q82 other congenital malformations of skin	congenital	ENSG00000121053.5	17_56282968_G_C	5352	3.31653312449847e-16	0.489800316006311	1.05812907827202e-16	0.155914908824842	0.354284775168849	0.999996233063325	0.332214245968829	0.714146697425473	0.22840331972205
C_MELANOMA_SKIN	malignant melanoma of skin	melanoma	ENSG00000273186.1	9_131196704_G_A	5212	2.8163653105918e-13	0.42352852152393	1.48063769811918e-13	0.222305974797951	0.354165503677689	0.869991151843895	0.623379390377855	0.0654220912716489	0.927358220896621
C3_MELANOMA_SKIN	malignant melanoma of skin	melanoma	ENSG00000273186.1	9_131196704_G_A	5212	2.8163653105918e-13	0.42352852152393	1.48063769811918e-13	0.222305974797951	0.354165503677689	0.869991151843895	0.623379390377855	0.0654220912716489	0.927358220896621
L12_SKINSUBCUTISNAS	other and unspecified disorders of skin and subcutaneous tissue	infections	ENSG00000108592.12	17_61920891_C_G	4136	2.35087583788453e-35	0.407374298560321	1.37902714566812e-35	0.238612335732389	0.354013365707295	0.0220814114190689	0.230607275384787	0.112457087197642	0.531632555065155
L12_SKINSUBCUTISNAS	other and unspecified disorders of skin and subcutaneous tissue	infections	ENSG00000185880.8	15_45054232_C_T	4998	0.000584486355791077	0.435430271047713	0.000282349379193608	0.209990747556958	0.353712145660344	0.0406944290473163	0.055750850239761	0.312930747049655	0.0856533441662654
L12_HYPERTROPHICNAS	other and unspecified hypertrophic disorders of skin	infections	ENSG00000249780.1	4_13562307_A_G	8522	7.44611365275632e-06	0.472740736851683	2.74341277967432e-06	0.173821052712606	0.353428020909279	0.267198632528242	0.904038956170378	0.61370158726943	0.946667825658987
20001_1003	cancer code, self-reported: skin cancer	cancer	ENSG00000131737.5	17_39182867_A_G	6654	0.0281124901140787	0.453596925680025	0.00968076573252962	0.155847045806541	0.352762772666826	0.700043893618457	0.854799237961996	0.0958181627438802	0.693658668683577
L12_GRANULOMATOUSSKIN	granulomatous disorders of skin and subcutaneous tissue	infections	ENSG00000161551.8	19_52370512_A_T	10129	0.000609861178166618	0.179890907291561	0.00158005966879754	0.465718402789065	0.35220076907241	0.131360205664805	0.122546902457242	0.173526165692763	0.277815276447431
L92	diagnoses - main icd10: l92 granulomatous disorders of skin and subcutaneous tissue	infections	ENSG00000161551.8	19_52370512_A_T	10129	0.000609861178166618	0.179890907291561	0.00158005966879754	0.465718402789065	0.35220076907241	0.131360205664805	0.122546902457242	0.173526165692763	0.277815276447431
L12_SKINSUBCUTISNAS	other and unspecified disorders of skin and subcutaneous tissue	infections	ENSG00000271662.1	3_195670231_T_C	8832	4.51577511190005e-37	0.398182381836448	2.8395729071177e-37	0.250030012979798	0.351787605183751	0.744890393962508	0.845151836566068	0.392325305741122	0.563501815217351
C43	diagnoses - main icd10: c43 malignant melanoma of skin	melanoma	ENSG00000012223.8	3_46508547_T_C	6022	0.002249118417199	0.38741580519253	0.00149451131924072	0.257081242730999	0.351759322340031	0.360892824856624	0.718815689899329	0.0809011127396091	0.706978507629666
L72	diagnoses - main icd10: l72 follicular cysts of skin and subcutaneous tissue	infections	ENSG00000249476.1	5_108670421_A_G	8230	2.73300162481769e-49	0.444872542022628	1.25152793890004e-49	0.203369458458941	0.351757999518432	0.61841618737219	0.192020473989547	0.489948398815797	0.257298973863419
20001_1060	cancer code, self-reported: non-melanoma skin cancer	melanoma	ENSG00000249626.1	3_197361157_A_G	5630	1.4236138800824e-53	0.482520014598688	4.90226113298766e-54	0.165805676820851	0.35167430858046	0.998844200760278	0.481737755906702	0.536696829844877	0.309743118369591
L12_SKINSUBCUTISNAS	other and unspecified disorders of skin and subcutaneous tissue	infections	ENSG00000109158.6	4_46995050_G_C	5656	0.00491774184266584	0.343878801193764	0.00423127967169706	0.295525691348923	0.35144648594295	0.971875617778161	0.0296210220289707	0.765529312883157	0.0495525587581632
D04	diagnoses - main icd10: d04 carcinoma in situ of skin	cancer	ENSG00000147669.6	8_101855732_C_CTA	5341	0.0794817917774059	0.0573158679571786	0.297592082013276	0.214248083765828	0.351362174486312	0.171960421946336	0.476977598863689	0.272431049757332	0.757225306628597
L91	diagnoses - main icd10: l91 hypertrophic disorders of skin	infections	ENSG00000125124.7	16_56394035_T_C	7643	7.84063038074622e-11	0.44584400150435	3.57781332697523e-11	0.203095158771931	0.351060839609534	0.195597232575329	0.738833092575788	0.981570289822452	0.697001374774559
C3_SKIN	malignant neoplasm of skin	malignant_neoplasm	ENSG00000205307.6	7_100177044_A_C	6116	1.10631450624333e-05	0.399038035827157	6.95896736052421e-06	0.250653619619792	0.350290322440628	0.0609040402650199	0.995667309785471	0.0940934783714635	0.504571057171181
L12_HYPERTROPHICNAS	other and unspecified hypertrophic disorders of skin	infections	ENSG00000170727.7	8_144611008_G_A	4509	0.020837075980526	0.419049030323074	0.00995714117407255	0.199895221937664	0.350261530584664	0.375495108489355	0.635093073157725	0.698216413322511	0.496487682660713
L91	diagnoses - main icd10: l91 hypertrophic disorders of skin	infections	ENSG00000104442.5	8_66508794_C_T	6489	1.70996681460293e-08	0.322139440350103	1.74320283341564e-08	0.328050940873374	0.349809584244828	0.213605695648811	0.107930115116278	0.744571547264511	0.055146263623972
20001_1060	cancer code, self-reported: non-melanoma skin cancer	melanoma	ENSG00000203761.4	1_155715641_G_A	4173	1.88855313109779e-10	0.334016818233932	1.79100180203561e-10	0.31641394327128	0.349569238126834	0.996019142888537	0.478389488768923	0.405023002038978	0.619491771543059
C_MELANOMA_SKIN	malignant melanoma of skin	melanoma	ENSG00000229939.1	X_111065460_T_C	3061	1.46485461461669e-07	0.541098946159548	2.97614337846638e-08	0.109585693357842	0.349315184235716	0.46554954961527	0.946710265610729	0.479889319248096	0.880072925257572
C3_MELANOMA_SKIN	malignant melanoma of skin	melanoma	ENSG00000229939.1	X_111065460_T_C	3061	1.46485461461669e-07	0.541098946159548	2.97614337846638e-08	0.109585693357842	0.349315184235716	0.46554954961527	0.946710265610729	0.479889319248096	0.880072925257572
C_MELANOMA_SKIN	malignant melanoma of skin	melanoma	ENSG00000155749.8	2_202160762_C_T	5631	5.58269235312707e-08	0.350868241898229	4.79104070338243e-08	0.30076513250824	0.348366521856202	0.203206491202539	0.638523193913635	0.527039748403986	0.411483369959415
C3_MELANOMA_SKIN	malignant melanoma of skin	melanoma	ENSG00000155749.8	2_202160762_C_T	5631	5.58269235312707e-08	0.350868241898229	4.79104070338243e-08	0.30076513250824	0.348366521856202	0.203206491202539	0.638523193913635	0.527039748403986	0.411483369959415
L12_ATROPHICSKIN	atrophic disorders of skin	infections	ENSG00000130518.12	19_18388870_CATT_C	7310	5.80283431305408e-14	0.365491569472829	4.5499651036552e-14	0.2862313143501	0.348277116176969	0.374801275808312	0.904177591824123	0.155464990899914	0.667281406789264
L90	diagnoses - main icd10: l90 atrophic disorders of skin	unspecified	ENSG00000130518.12	19_18388870_CATT_C	7310	5.80283431305408e-14	0.365491569472829	4.5499651036552e-14	0.2862313143501	0.348277116176969	0.374801275808312	0.904177591824123	0.155464990899914	0.667281406789264
C44	diagnoses - main icd10: c44 other malignant neoplasms of skin	malignant_neoplasm	ENSG00000157554.14	21_38772086_A_G	7303	0.00386191528287975	0.393752205646971	0.00247279789367332	0.251772777280555	0.348140303895921	0.0758866295477642	0.0949194412159009	0.585739771878775	0.104983821509368
L12_NONIONRADISKINNAS	other and unspecified skin changes due to chronic exposure to nonionizing radiation	unspecified	ENSG00000003249.9	16_90062323_ACT_A	5106	1.43094348374847e-06	0.275710380712742	1.9545087954422e-06	0.376241506305007	0.348044727529972	0.649688347420877	0.0861699004555451	0.238715503344645	0.0221455430661869
L91	diagnoses - main icd10: l91 hypertrophic disorders of skin	infections	ENSG00000272010.1	8_66504827_A_C	6488	1.77550510601912e-13	0.323364628036119	1.80955548748377e-13	0.329218651626755	0.347416720336768	0.0509582412785385	0.139835018705877	0.165937216808164	0.277219767624933
C3_SKIN	malignant neoplasm of skin	malignant_neoplasm	ENSG00000248240.1	5_43607097_GT_G	6870	2.16217522463901e-05	0.278426058095904	2.90813152608984e-05	0.374136414491436	0.347386824345153	0.0403118597454768	0.4568300822104	0.222466540587927	0.717957443467161
C44	diagnoses - main icd10: c44 other malignant neoplasms of skin	malignant_neoplasm	ENSG00000166169.12	10_103842365_A_G	4752	0.0258319591033854	0.00820849679186666	0.469771989583036	0.148929916964961	0.347257637556751	0.675288525652891	0.641049085543721	0.841848905738366	0.643760120710123
C43	diagnoses - main icd10: c43 malignant melanoma of skin	melanoma	ENSG00000232818.2	7_23689701_C_T	8034	0.139373641922596	0.304554748309251	0.06570015705062	0.143218693109171	0.347152759608362	0.143497554433441	0.0877472298010635	0.174180455945663	0.174958874981394
L12_GRANULOMATOUSSKIN	granulomatous disorders of skin and subcutaneous tissue	infections	ENSG00000265490.1	18_714666_G_A	6905	1.80291779149686e-13	0.492499082789955	5.90400448875741e-14	0.160931821367357	0.346569095842449	0.213086354527681	0.259148058517218	0.9412464624723	0.196845349640773
L92	diagnoses - main icd10: l92 granulomatous disorders of skin and subcutaneous tissue	infections	ENSG00000265490.1	18_714666_G_A	6905	1.80291779149686e-13	0.492499082789955	5.90400448875741e-14	0.160931821367357	0.346569095842449	0.213086354527681	0.259148058517218	0.9412464624723	0.196845349640773
Q82	diagnoses - main icd10: q82 other congenital malformations of skin	congenital	ENSG00000105193.4	19_39925482_A_T	7258	0.0212812855138034	0.377732390279327	0.0135922589423259	0.240909451558485	0.346484613706059	0.202041842379667	0.248837762641739	0.861744329441877	0.157212245520315
40001_C439	underlying (primary) cause of death: icd10: c43.9 malignant melanoma of skin, unspecified	melanoma	ENSG00000272079.1	16_3057884_G_C	5984	1.10798620170056e-23	0.456262489412668	4.80207892562203e-24	0.197400573773592	0.346336936813738	0.282399379965412	0.044003008271918	0.516744447227503	0.0145672312976494
C43	diagnoses - main icd10: c43 malignant melanoma of skin	melanoma	ENSG00000177453.3	5_43162834_C_T	6775	6.95125502714454e-07	0.260341766455253	1.05184693741963e-06	0.393596744339957	0.34605974223235	0.966381579353512	0.0251223748556256	0.0749359202200992	0.0596724021574756
C43	diagnoses - main icd10: c43 malignant melanoma of skin	melanoma	ENSG00000149231.7	11_96108105_A_G	6773	6.75224564112904e-39	0.469233912286185	2.66692517884094e-39	0.184986894105409	0.345779193608399	0.741426420646921	0.740382085254639	0.320776653252781	0.902049126264148
40001_C439	underlying (primary) cause of death: icd10: c43.9 malignant melanoma of skin, unspecified	melanoma	ENSG00000150316.7	11_94672138_A_AG	6712	0.0163206981045029	0.463339260938581	0.00596396384117653	0.168969568913881	0.345406508201858	0.138503560078848	0.516687680385881	0.667634186386667	0.593555527037508
L12_HYPERTROPHICNAS	other and unspecified hypertrophic disorders of skin	infections	ENSG00000244063.1	2_114641511_T_G	6235	2.40259587583804e-17	0.430853043577082	1.24993322686526e-17	0.223802853469049	0.345344102953871	0.515945159143085	0.217047172913659	0.0817220663423367	0.474503091456633
C_MELANOMA_SKIN	malignant melanoma of skin	melanoma	ENSG00000163864.10	3_139404113_C_T	5954	0.0971870956139676	0.320661597072274	0.0552050066674335	0.181799668917431	0.345146631728893	0.122243013113424	0.620703688298412	0.460168656022047	0.725740423135656
C3_MELANOMA_SKIN	malignant melanoma of skin	melanoma	ENSG00000163864.10	3_139404113_C_T	5954	0.0971870956139676	0.320661597072274	0.0552050066674335	0.181799668917431	0.345146631728893	0.122243013113424	0.620703688298412	0.460168656022047	0.725740423135656
L91	diagnoses - main icd10: l91 hypertrophic disorders of skin	infections	ENSG00000140848.12	16_57770466_A_G	7651	0.000862378856124155	0.310080884777778	0.000954885966750636	0.342998060678233	0.345103789721114	0.345627142674209	0.0837508402762633	0.337068731749212	0.154795628163506
C44	diagnoses - main icd10: c44 other malignant neoplasms of skin	malignant_neoplasm	ENSG00000235387.1	9_35916448_G_A	5523	4.89739782497381e-05	0.480138460209339	1.78780169053503e-05	0.174930329025735	0.34486435876977	0.216448453276968	0.0663117463668015	0.959228006630914	0.0350654772882514
C44	diagnoses - main icd10: c44 other malignant neoplasms of skin	malignant_neoplasm	ENSG00000100418.7	22_42155636_AAAAT_A	5423	0.000433710923764567	0.349128772513863	0.000380189567279608	0.305700775525857	0.344356551469235	0.749639863181705	0.249974317716438	0.764015292274915	0.153002278796146
C3_SKIN	malignant neoplasm of skin	malignant_neoplasm	ENSG00000108510.5	17_60437898_G_T	4624	0.073809890678042	0.354783116762013	0.0391801290206559	0.187983474771929	0.34424338876736	0.246548678266865	0.0255671336185685	0.720762596592559	0.0338631498603691
L12_INFECT_SKIN_OTHER	other local infections of skin and subcutaneous tissue	infections	ENSG00000269696.1	19_57068663_A_C	9065	0.000211143660837884	0.465507059391948	8.64517951188754e-05	0.1902557723259	0.343939572826196	0.0316293618800457	0.172943508878086	0.0140089859272363	0.545130072314946
20001_1060	cancer code, self-reported: non-melanoma skin cancer	melanoma	ENSG00000140950.11	16_84440311_G_C	12441	4.70349358858528e-05	0.338018155273583	4.42917005917109e-05	0.317959871537285	0.343930646552653	0.988037966806477	0.446663213912374	0.863181321146924	0.364699082548176
C44	diagnoses - main icd10: c44 other malignant neoplasms of skin	malignant_neoplasm	ENSG00000125970.7	20_32665748_A_G	3972	5.85115529727174e-24	2.17350028525839e-23	0.139280276608198	0.517034003913783	0.343685719478019	0.89288470208799	0.00460311386111809	0.916682945515399	0.000902280849222617
D04	diagnoses - main icd10: d04 carcinoma in situ of skin	cancer	ENSG00000168385.13	2_242347614_C_T	6923	7.97487700390197e-22	0.445694076476765	3.77486827364984e-22	0.210623386701065	0.343682536822171	0.508471715048532	0.159260150651418	0.13614932506881	0.0329135556898343
C44	diagnoses - main icd10: c44 other malignant neoplasms of skin	malignant_neoplasm	ENSG00000171303.5	2_26743656_G_A	5137	0.105037276244147	0.329216751106826	0.0538142018395371	0.16832543504188	0.34360633576761	0.47092485607107	0.932745600987248	0.603916621125681	0.749997926367964
40001_C439	underlying (primary) cause of death: icd10: c43.9 malignant melanoma of skin, unspecified	melanoma	ENSG00000234285.1	2_223398530_G_A	6751	5.76191677320567e-09	0.461586414024556	2.4382032907553e-09	0.194980720187487	0.343432857587837	0.356989558513675	0.349868920029664	0.754792806193709	0.245240822305535
L12_INFECT_SKIN_OTHER	other local infections of skin and subcutaneous tissue	infections	ENSG00000152726.14	10_48025954_G_T	1465	2.57095130930229e-09	0.595581175784648	2.65291574014995e-10	0.0611135831150555	0.343305238264052	0.999999634725081	0.0336099883019153	0.23706012643026	0.0589311317558518
Q82	diagnoses - main icd10: q82 other congenital malformations of skin	congenital	ENSG00000131484.3	17_44173215_T_C	7400	1.43337019998412e-45	0.521529255305406	3.72716588579696e-46	0.135269081111723	0.343201663582874	0.999999989953565	0.477032167842943	0.940091118685452	0.437443711485011
L91	diagnoses - main icd10: l91 hypertrophic disorders of skin	infections	ENSG00000255318.1	11_67406123_T_C	5469	0.0336010578076189	0.434774678828272	0.0135464393016708	0.174938508970253	0.343139315092185	0.107417788127086	0.914674733141742	0.977396498339043	0.897018384103591
L12_GRANULOMATOUSSKIN	granulomatous disorders of skin and subcutaneous tissue	infections	ENSG00000154198.10	1_47282772_C_T	6064	0.00618336233380526	0.386871990620301	0.00416007759178693	0.259939087256989	0.342845482197117	0.150707880640089	0.597895814400895	0.0599081355553983	0.794233271585349
L92	diagnoses - main icd10: l92 granulomatous disorders of skin and subcutaneous tissue	infections	ENSG00000154198.10	1_47282772_C_T	6064	0.00618336233380526	0.386871990620301	0.00416007759178693	0.259939087256989	0.342845482197117	0.150707880640089	0.597895814400895	0.0599081355553983	0.794233271585349
C_OTHER_SKIN	other malignant neoplasms of skin	malignant_neoplasm	ENSG00000185614.4	3_49889133_CT_C	3290	0.000656070710330599	0.215501178395477	0.00134090433530186	0.440107788861673	0.342394057697218	0.193667315286098	0.779243301350322	0.431693524029438	0.488850917645866
C3_OTHER_SKIN	other malignant neoplasms of skin	malignant_neoplasm	ENSG00000185614.4	3_49889133_CT_C	3290	0.000656070710330599	0.215501178395477	0.00134090433530186	0.440107788861673	0.342394057697218	0.193667315286098	0.779243301350322	0.431693524029438	0.488850917645866
Q82	diagnoses - main icd10: q82 other congenital malformations of skin	congenital	ENSG00000137103.12	9_35817579_C_A	5421	0.054760679884352	0.276170888170635	0.0541375164091992	0.272685884306391	0.342245031229424	0.163141014902199	0.172962445761781	0.357877455142738	0.276599391987611
Q82	diagnoses - main icd10: q82 other congenital malformations of skin	congenital	ENSG00000172725.9	11_66874288_C_T	5357	0.0086836362018926	0.0489171108972835	0.0905640097600507	0.509827880658565	0.342007362482208	0.108055609308136	0.765478919354613	0.95972179012347	0.683612277561601
C3_SKIN	malignant neoplasm of skin	malignant_neoplasm	ENSG00000134077.11	3_9463462_A_G	7473	0.022791959765451	0.34408169315874	0.0181124499559256	0.273094964609851	0.341918932510032	0.47423923114505	0.51561819142079	0.180231636577815	0.846322164187752
40001_C439	underlying (primary) cause of death: icd10: c43.9 malignant melanoma of skin, unspecified	melanoma	ENSG00000059122.12	16_2986323_T_C	5992	8.75960282374901e-75	0.457991479628849	3.83640837641366e-75	0.200242939471083	0.341765580900055	1	0.0322484886692132	0.301752714248488	0.0495313571673539
L72	diagnoses - main icd10: l72 follicular cysts of skin and subcutaneous tissue	infections	ENSG00000259134.1	15_96669562_T_A	6991	0.0656370983865717	0.35352856955933	0.037497434809947	0.201623559600394	0.341713337643757	0.456061581821118	0.701020039270546	0.648369845489495	0.805923761837342
L12_NONIONRADISKINNAS	other and unspecified skin changes due to chronic exposure to nonionizing radiation	unspecified	ENSG00000232177.1	X_125382174_A_AG	4966	3.71735415944863e-12	0.436025553095782	1.89855777694802e-12	0.222348941298194	0.341625505600408	0.970122442927153	0.870201754420173	0.101418198458767	0.583539193899309
20001_1060	cancer code, self-reported: non-melanoma skin cancer	melanoma	ENSG00000005379.11	17_56423114_C_T	5276	0.00874686091214807	0.493316104963537	0.00273836934633593	0.154100788585019	0.34109787619296	0.654824249595946	0.0483505205357769	0.359818356061097	0.0637532331117736
L12_ATROPHICSKIN	atrophic disorders of skin	infections	ENSG00000166667.8	7_102092518_G_A	6172	1.16951310742847e-06	0.473587595398107	4.591369108288e-07	0.185584020239836	0.340826755712039	0.941595135009215	0.39249101575135	0.883125309342779	0.33899606033739
L90	diagnoses - main icd10: l90 atrophic disorders of skin	unspecified	ENSG00000166667.8	7_102092518_G_A	6172	1.16951310742847e-06	0.473587595398107	4.591369108288e-07	0.185584020239836	0.340826755712039	0.941595135009215	0.39249101575135	0.883125309342779	0.33899606033739
L12_SKINSUBCUTISNAS	other and unspecified disorders of skin and subcutaneous tissue	infections	ENSG00000230633.1	13_32890026_C_T	6557	0.0739607337138056	0.379412259117736	0.033629999830807	0.172178213525547	0.340818793812104	0.869685230874281	0.708185108812502	0.329176835119462	0.421538483872011
Q82	diagnoses - main icd10: q82 other congenital malformations of skin	congenital	ENSG00000104765.10	8_27107116_T_C	8708	0.0101835017004275	0.273715677718745	0.0134828865399026	0.362057122759535	0.34056081128139	0.494028555044853	0.849060641140454	0.95409167669667	0.832698028182653
C_MELANOMA_SKIN	malignant melanoma of skin	melanoma	ENSG00000145757.11	5_94996668_GTCT_G	5804	0.0494565643902318	0.463909877855093	0.0141207505787248	0.13211432733796	0.34039847983799	0.172491203319298	0.141273882637719	0.23651414036582	0.255870833614004
C3_MELANOMA_SKIN	malignant melanoma of skin	melanoma	ENSG00000145757.11	5_94996668_GTCT_G	5804	0.0494565643902318	0.463909877855093	0.0141207505787248	0.13211432733796	0.34039847983799	0.172491203319298	0.141273882637719	0.23651414036582	0.255870833614004
20001_1003	cancer code, self-reported: skin cancer	cancer	ENSG00000198964.9	10_52200266_G_A	4247	0.017614781306624	0.502135590177958	0.00475398184112662	0.135179019999533	0.340316626674758	0.150820621004228	0.805890396207949	0.441891245702976	0.551899619139339
C_OTHER_SKIN	other malignant neoplasms of skin	malignant_neoplasm	ENSG00000255960.1	12_18541901_C_T	7786	9.2910461976349e-07	0.430335561099365	4.95915586440424e-07	0.229354073812097	0.340308940068331	0.167400809668683	0.38969133409371	0.94954230314332	0.341322841088915
C3_OTHER_SKIN	other malignant neoplasms of skin	malignant_neoplasm	ENSG00000255960.1	12_18541901_C_T	7786	9.2910461976349e-07	0.430335561099365	4.95915586440424e-07	0.229354073812097	0.340308940068331	0.167400809668683	0.38969133409371	0.94954230314332	0.341322841088915
L12_HYPERTROPHICNAS	other and unspecified hypertrophic disorders of skin	infections	ENSG00000052723.7	1_116084736_C_G	6878	0.000898166857415869	0.499215803216147	0.000287244076663389	0.159314663359276	0.340284122490498	0.330882519752844	0.0365575200744681	0.566094308544827	0.0294432765101946
40001_C439	underlying (primary) cause of death: icd10: c43.9 malignant melanoma of skin, unspecified	melanoma	ENSG00000258810.1	14_21250880_C_T	8530	0.00450363719865498	0.403710092856871	0.00278106783695191	0.248957376716804	0.340047825390718	0.262271427544423	0.949728419490881	0.446842051165408	0.676956291842044
C43	diagnoses - main icd10: c43 malignant melanoma of skin	melanoma	ENSG00000236255.1	2_118590690_G_A	7094	0.00224106472524737	0.451375185949195	0.00102110507879083	0.205321799092111	0.340040845154656	0.081070694017388	0.694743769910599	0.653766966960348	0.473847485610894
L72	diagnoses - main icd10: l72 follicular cysts of skin and subcutaneous tissue	infections	ENSG00000151151.5	10_59507834_G_A	7624	0.000837897272380819	0.345123111462057	0.000761925926497257	0.313491342655582	0.339785722683483	0.0198583476887441	0.320123924943387	0.180905504769708	0.595898428101508
L12_SKINSUBCUTISNAS	other and unspecified disorders of skin and subcutaneous tissue	infections	ENSG00000113460.8	5_33954880_G_A	7776	0.0147410662790043	0.435319268350877	0.00692852051460357	0.204267790806042	0.338743354049474	0.134175686050142	0.496852025158674	0.0476616837224911	0.986795963682825
C3_SKIN	malignant neoplasm of skin	malignant_neoplasm	ENSG00000256612.3	19_41420897_G_GA	6631	2.8209924872804e-09	0.45388611561714	1.29141441901674e-09	0.207444611595204	0.338669268675249	0.99913273320061	0.526466070985759	0.0501284328555673	0.898505775217762
L12_HYPERTROPHICNAS	other and unspecified hypertrophic disorders of skin	infections	ENSG00000074695.5	18_57912703_C_T	8146	0.12034384795301	0.329749679782197	0.0566918353490454	0.155000965443959	0.338213671471788	0.593777395436407	0.15655686185105	0.338979123145035	0.0798457438897031
C_OTHER_SKIN	other malignant neoplasms of skin	malignant_neoplasm	ENSG00000205578.4	7_72418963_T_C	4410	6.00022773806685e-13	0.269080996959729	8.76656938565604e-13	0.392799830449463	0.338119172589333	0.999999995701828	0.0449047473864616	0.565612341825903	0.0459079903001305
C3_OTHER_SKIN	other malignant neoplasms of skin	malignant_neoplasm	ENSG00000205578.4	7_72418963_T_C	4410	6.00022773806685e-13	0.269080996959729	8.76656938565604e-13	0.392799830449463	0.338119172589333	0.999999995701828	0.0449047473864616	0.565612341825903	0.0459079903001305
L12_NONIONRADISKINNAS	other and unspecified skin changes due to chronic exposure to nonionizing radiation	unspecified	ENSG00000171574.13	19_58923618_G_T	4133	9.33953964053271e-05	0.472736299300047	3.74908078087669e-05	0.189428241323867	0.337704573171872	0.062816402872482	0.220366948004239	0.489093951883431	0.0902233348603261
20001_1003	cancer code, self-reported: skin cancer	cancer	ENSG00000175003.8	6_160499565_T_C	7767	0.00495530939051153	0.471769858003587	0.00193413372222907	0.183801516442048	0.337539182441625	0.46797862475386	0.836949744273816	0.816349415739778	0.769799453016189
20001_1060	cancer code, self-reported: non-melanoma skin cancer	melanoma	ENSG00000181085.10	8_144825272_A_G	6139	0.0141331286869594	0.450935741180106	0.00601809834338332	0.191677972406484	0.337235059383066	0.452094302112317	0.591702064151662	0.0898594834724702	0.956813341274342
20001_1060	cancer code, self-reported: non-melanoma skin cancer	melanoma	ENSG00000269495.1	19_51453393_GGGCGGGGCTCAGA_G	8496	3.32490347754604e-08	0.326645942591567	3.42785620940373e-08	0.336423318204914	0.336930671675922	0.999022853690312	0.179111081950098	0.703093499040292	0.15231826393068
L12_NONIONRADISKINNAS	other and unspecified skin changes due to chronic exposure to nonionizing radiation	unspecified	ENSG00000213433.5	5_151150601_C_G	7756	1.91789087046718e-20	0.270978290796296	2.77914432376706e-20	0.392327868218889	0.336693840984813	0.0687289063998233	0.75946540165973	0.163110989819965	0.376772269727862
C44	diagnoses - main icd10: c44 other malignant neoplasms of skin	malignant_neoplasm	ENSG00000183729.3	8_54030987_T_G	6966	0.0375248266481048	0.434846072383496	0.0152014146717331	0.175820781553435	0.336606904743231	0.0595511521486511	NA	NA	NA
L72	diagnoses - main icd10: l72 follicular cysts of skin and subcutaneous tissue	infections	ENSG00000132330.12	2_238056584_A_G	8588	0.0287722034183547	0.270775644555875	0.0349984487848711	0.329034515334743	0.336419187906156	0.0822525917875058	0.980356449145767	0.786549530685486	0.9294567459636
C3_SKIN	malignant neoplasm of skin	malignant_neoplasm	ENSG00000248835.2	1_54620197_G_A	7171	8.1881487371399e-06	0.403578004460773	5.28340602349255e-06	0.260072521746718	0.336336002237747	0.99993545014562	0.958397375618428	0.896288260598117	0.887485493388686
C43	diagnoses - main icd10: c43 malignant melanoma of skin	melanoma	ENSG00000215256.3	14_24426320_C_G	6828	7.08535047762532e-20	0.271684894085375	1.02319223860012e-19	0.392002606868312	0.336312499046316	0.0393076328675014	0.0899594544737191	0.353053364695331	0.0799619198212337
L12_SKINSUBCUTISNAS	other and unspecified disorders of skin and subcutaneous tissue	infections	ENSG00000180979.5	15_42859933_T_C	4744	0.0124260673865216	0.429098125730164	0.00626768002091118	0.216100006862492	0.336108119999911	0.0573296390978657	0.315600338798559	0.6330218787085	0.165303140037906
L12_HYPERTROPHICNAS	other and unspecified hypertrophic disorders of skin	infections	ENSG00000101294.12	20_30656063_C_T	3670	0.00675758982435969	0.529358319533186	0.00162510628866341	0.126968016333735	0.335290968020057	0.280918867816731	0.738986721433041	0.659578493505808	0.606638224396022
C43	diagnoses - main icd10: c43 malignant melanoma of skin	melanoma	ENSG00000084110.6	12_96374968_TA_T	8186	6.65731048792573e-15	0.382672329708194	4.91260532622897e-15	0.282048745154032	0.335278925137765	0.334086257304421	0.194592805852159	0.102940005895542	0.422833456081568
Q82	diagnoses - main icd10: q82 other congenital malformations of skin	congenital	ENSG00000129472.8	14_21948266_G_A	9160	1.49173032238137e-05	0.465421901492353	6.40449525067017e-06	0.199486057331916	0.335070719377255	0.316765433038365	0.987555211769997	0.67480413978199	0.848647295441095
L12_ATROPHICSKIN	atrophic disorders of skin	infections	ENSG00000109381.15	4_139129299_C_T	6823	0.00237911960121781	0.511032312315592	0.00070421799287139	0.150930307732249	0.33495404235807	0.881819459722996	0.108531795159381	0.979496079530451	0.0743000753105255
L90	diagnoses - main icd10: l90 atrophic disorders of skin	unspecified	ENSG00000109381.15	4_139129299_C_T	6823	0.00237911960121781	0.511032312315592	0.00070421799287139	0.150930307732249	0.33495404235807	0.881819459722996	0.108531795159381	0.979496079530451	0.0743000753105255
L12_SKINSUBCUTISNAS	other and unspecified disorders of skin and subcutaneous tissue	infections	ENSG00000132356.7	5_41664819_A_G	7939	0.0709711094156495	0.170968482492749	0.124229380190196	0.298932067372805	0.3348989605286	0.164249848321737	0.541958921740186	0.859521175485666	0.442897213844298
C_OTHER_SKIN	other malignant neoplasms of skin	malignant_neoplasm	ENSG00000107404.13	1_1374834_A_G	5488	0.0493807866809701	0.407866875535199	0.022499496121591	0.18550269394805	0.33475014771419	0.107957583194691	0.173354363060728	0.216160447678988	0.308036822183217
C3_OTHER_SKIN	other malignant neoplasms of skin	malignant_neoplasm	ENSG00000107404.13	1_1374834_A_G	5488	0.0493807866809701	0.407866875535199	0.022499496121591	0.18550269394805	0.33475014771419	0.107957583194691	0.173354363060728	0.216160447678988	0.308036822183217
D04	diagnoses - main icd10: d04 carcinoma in situ of skin	cancer	ENSG00000156876.8	1_100424827_C_T	6355	0.000102621910365306	0.3461036182462	9.46818606270767e-05	0.318990223108117	0.334708854874689	0.0283539687863998	0.942837820844319	0.67847732916919	0.893852762690329
L12_SKINSUBCUTISNAS	other and unspecified disorders of skin and subcutaneous tissue	infections	ENSG00000080345.13	2_152243371_C_A	6435	3.15019731393233e-09	0.486862489802909	1.15780171879398e-09	0.178603536041545	0.334533969847545	0.862509518709449	0.561756031939847	0.0113177315727562	0.714149127347813
C43	diagnoses - main icd10: c43 malignant melanoma of skin	melanoma	ENSG00000160307.5	21_48004284_G_A	4689	6.77297151333684e-10	0.473489912945543	2.75482407952159e-10	0.192252025674041	0.334258060427638	0.250486296765444	0.976756953905184	0.264994481742311	0.609739423670063
Q82	diagnoses - main icd10: q82 other congenital malformations of skin	congenital	ENSG00000140497.12	15_75404178_G_A	4701	1.97603990452947e-07	0.478492618826007	7.75024548050695e-08	0.187335887873818	0.33417121819373	0.463362373698709	0.0227476270214508	0.731045842587529	0.00939195287172262
40001_C439	underlying (primary) cause of death: icd10: c43.9 malignant melanoma of skin, unspecified	melanoma	ENSG00000073712.9	14_52343358_A_T	7252	0.0011361184247392	0.268306476343447	0.00167361081554928	0.394907057042525	0.333976737373739	0.449307055885052	0.193887822768845	0.510440243928656	0.166520720114624
L12_SKINSUBCUTISNAS	other and unspecified disorders of skin and subcutaneous tissue	infections	ENSG00000178860.8	8_72022171_G_C	7254	0.0051937529169785	0.327760140734074	0.00520373139289124	0.328056062211005	0.333786312745051	0.545491266467197	0.062803279397755	0.256810682606655	0.0585748868010397
20001_1003	cancer code, self-reported: skin cancer	cancer	ENSG00000100429.13	22_50683792_A_G	7168	1.00526449952149e-14	0.431908870822815	5.46887843702392e-15	0.234635262468275	0.333455866708895	0.734089317579088	0.931696335075575	0.563142757838519	0.890974427347119
L12_NONIONRADISKINNAS	other and unspecified skin changes due to chronic exposure to nonionizing radiation	unspecified	ENSG00000256625.1	12_27385823_A_AT	7711	0.0108414402467034	0.460603576768981	0.00449758312201261	0.190748579348794	0.33330882051351	0.0425467725880174	0.603836885075868	0.619822183278018	0.69846868303647
L12_INFECT_SKIN_OTHER	other local infections of skin and subcutaneous tissue	infections	ENSG00000175806.10	8_9194558_G_A	9753	0.000290553928963151	0.452252829318434	0.000137807517519013	0.214166923614055	0.333151885621029	0.170165335601334	0.692760473826027	0.510177841964855	0.386114032774658
Q82	diagnoses - main icd10: q82 other congenital malformations of skin	congenital	ENSG00000253123.2	8_37188456_C_A	3836	0.0857096165468756	0.423474743702213	0.0266555144143277	0.131366980925685	0.332793144410898	0.266274340919448	0.403725181004189	0.449313783017129	0.198528874879355
C_MELANOMA_SKIN	malignant melanoma of skin	melanoma	ENSG00000182492.11	X_152764518_C_T	3302	7.35159623659605e-07	0.419875048194325	4.33634629752777e-07	0.247330918806771	0.332792864204652	0.424254438119523	0.00644945224084755	0.743033133700816	0.00373878765659324
C3_MELANOMA_SKIN	malignant melanoma of skin	melanoma	ENSG00000182492.11	X_152764518_C_T	3302	7.35159623659605e-07	0.419875048194325	4.33634629752777e-07	0.247330918806771	0.332792864204652	0.424254438119523	0.00644945224084755	0.743033133700816	0.00373878765659324
20001_1060	cancer code, self-reported: non-melanoma skin cancer	melanoma	ENSG00000188933.10	17_16728248_G_A	6111	8.33390160354347e-33	0.512584194443693	2.51984864645882e-33	0.154652818798364	0.33276298675795	1	0.101561827031956	0.25579433499895	0.163745464652092
20001_1060	cancer code, self-reported: non-melanoma skin cancer	melanoma	ENSG00000266129.1	17_16728248_G_A	6106	8.64282367969807e-05	0.512619710987531	2.61259596380999e-05	0.154624606669903	0.332643128146132	0.999885071449067	0.0199355074163886	0.0791219132320318	0.0527892090305876
Q82	diagnoses - main icd10: q82 other congenital malformations of skin	congenital	ENSG00000150471.11	4_61084918_A_G	7626	0.0457668334333834	0.0803665520077601	0.196639858553168	0.344967299933686	0.332259456072002	0.0571523305982498	NA	NA	NA
C44	diagnoses - main icd10: c44 other malignant neoplasms of skin	malignant_neoplasm	ENSG00000198464.9	19_52801003_GCGTGTGGGGAGGTGA_G	10578	0.000210108775008578	0.460023393212172	9.49647205531321e-05	0.207588757191264	0.332082776101002	0.999982475259541	0.349042775831914	0.305995032674942	0.623180542081102
C3_SKIN	malignant neoplasm of skin	malignant_neoplasm	ENSG00000066777.4	8_67823989_C_T	5676	0.0042939183723003	0.35575799658226	0.00367574978339748	0.304209678824928	0.332062656437114	0.104838414705606	0.0716563684518341	0.334313381545789	0.0463401162891883
C44	diagnoses - main icd10: c44 other malignant neoplasms of skin	malignant_neoplasm	ENSG00000269102.1	19_52801003_GCGTGTGGGGAGGTGA_G	10516	3.08588241667653e-11	0.460306133002655	1.39423538508958e-11	0.207639284551524	0.332054582401019	0.999999999996298	0.786104654914801	0.504557081335577	0.975123640963482
C_OTHER_SKIN	other malignant neoplasms of skin	malignant_neoplasm	ENSG00000204616.6	6_29914533_G_A	18150	1.36450572065544e-11	0.0400205258179673	2.14311229940266e-10	0.628236388294899	0.331743085659176	0.872928605058258	0.0349128168115706	0.307605603873793	0.0491177058583386
C3_OTHER_SKIN	other malignant neoplasms of skin	malignant_neoplasm	ENSG00000204616.6	6_29914533_G_A	18150	1.36450572065544e-11	0.0400205258179673	2.14311229940266e-10	0.628236388294899	0.331743085659176	0.872928605058258	0.0349128168115706	0.307605603873793	0.0491177058583386
L91	diagnoses - main icd10: l91 hypertrophic disorders of skin	infections	ENSG00000109047.7	17_9814423_T_C	7672	5.15590988775879e-19	0.453546433519589	2.44669692164228e-19	0.214895373011992	0.33155819346842	0.239800216095456	0.166209965729295	0.752372500780696	0.0948369924691191
L12_GRANULOMATOUSSKIN	granulomatous disorders of skin and subcutaneous tissue	infections	ENSG00000188257.6	1_20306279_T_G	7375	0.0824707048555872	0.349489346801749	0.045263531035677	0.191483751516262	0.331292665790725	0.964901353981268	0.716277780632554	0.754550352903052	0.596318525350933
L92	diagnoses - main icd10: l92 granulomatous disorders of skin and subcutaneous tissue	infections	ENSG00000188257.6	1_20306279_T_G	7375	0.0824707048555872	0.349489346801749	0.045263531035677	0.191483751516262	0.331292665790725	0.964901353981268	0.716277780632554	0.754550352903052	0.596318525350933
D04	diagnoses - main icd10: d04 carcinoma in situ of skin	cancer	ENSG00000103042.4	16_59003011_G_A	8012	0.00650425613462684	0.445144297758996	0.00313143941180688	0.213981108138742	0.331238898555827	0.37608274173314	0.221818527318595	0.459570875253439	0.22142989412685
20001_1060	cancer code, self-reported: non-melanoma skin cancer	melanoma	ENSG00000170160.12	17_16728248_G_A	6284	9.4662247959392e-33	0.515580773244257	2.82017049934416e-33	0.153270283314566	0.33114894344117	1	0.766444760903124	0.0801178651281734	0.691647005786392
C44	diagnoses - main icd10: c44 other malignant neoplasms of skin	malignant_neoplasm	ENSG00000197361.5	15_64149692_C_A	6654	0.0665627555215916	0.3565641167092	0.0387160225243392	0.207063330715703	0.331093774529166	0.372343818875855	0.487386563520338	0.909219843418604	0.395595224767986
L12_HYPERTROPHICNAS	other and unspecified hypertrophic disorders of skin	infections	ENSG00000105341.14	19_42423172_G_A	5688	0.000136134102140632	0.515974984969152	4.04737108589483e-05	0.153072537655202	0.330775869562646	0.104046468841433	0.393618408676061	0.609631039248959	0.428638147921199
L12_SKINSUBCUTISNAS	other and unspecified disorders of skin and subcutaneous tissue	infections	ENSG00000204860.4	9_38620996_T_C	4776	1.43099941074442e-06	0.552466307086988	3.03783755034099e-07	0.116951291035004	0.330580667094842	0.516834968235702	0.956136164230077	0.421051913701647	0.655362063300161
L12_HYPERTROPHICNAS	other and unspecified hypertrophic disorders of skin	infections	ENSG00000185437.9	21_40814605_C_T	8446	1.22830918414575e-15	0.333738646897264	1.23844456341668e-15	0.336162388584047	0.330098964518684	0.0805401865033672	0.209860458875153	0.827419812252012	0.170452471474961
40001_C439	underlying (primary) cause of death: icd10: c43.9 malignant melanoma of skin, unspecified	melanoma	ENSG00000259834.1	1_111211533_C_T	6961	0.267889390491096	0.213833241713385	0.104838107227689	0.0833532292447899	0.33008603132304	0.34110049978103	NA	NA	NA
L72	diagnoses - main icd10: l72 follicular cysts of skin and subcutaneous tissue	infections	ENSG00000118873.11	1_220257167_A_C	6678	0.00519144876978966	0.47271599436646	0.00209582352830234	0.190509206473812	0.329487526861636	0.624778689048694	0.730839807716824	0.974244589691328	0.694098762348168
L12_INFECT_SKIN_OTHER	other local infections of skin and subcutaneous tissue	infections	ENSG00000236753.1	7_130999175_A_G	6405	0.000645791452165826	0.48323978001815	0.000249879333844089	0.186653186612689	0.32921136258315	0.29608147085189	0.82493859849656	0.652875536589802	0.978955931119972
C_OTHER_SKIN	other malignant neoplasms of skin	malignant_neoplasm	ENSG00000188467.6	15_48654125_C_T	5382	0.04906590777875	0.397433452204264	0.0246860891081624	0.199627933505995	0.329186617402828	0.0509157496855451	NA	NA	NA
C3_OTHER_SKIN	other malignant neoplasms of skin	malignant_neoplasm	ENSG00000188467.6	15_48654125_C_T	5382	0.04906590777875	0.397433452204264	0.0246860891081624	0.199627933505995	0.329186617402828	0.0509157496855451	NA	NA	NA
40001_C439	underlying (primary) cause of death: icd10: c43.9 malignant melanoma of skin, unspecified	melanoma	ENSG00000187815.5	1_40942969_C_G	7193	1.63436369310503e-11	0.158399010427091	5.29178100126133e-11	0.512538959655215	0.329062029848435	0.194344010872093	0.361661889393537	0.545805510222101	0.119433847652399
L12_GRANULOMATOUSSKIN	granulomatous disorders of skin and subcutaneous tissue	infections	ENSG00000142973.8	1_47291259_A_G	6006	0.000412976478459254	0.39039564945597	0.000296541716786042	0.279998439797123	0.328896392551662	0.0944200089898648	0.344568900935289	0.0346109609657591	0.836237840194804
L92	diagnoses - main icd10: l92 granulomatous disorders of skin and subcutaneous tissue	infections	ENSG00000142973.8	1_47291259_A_G	6006	0.000412976478459254	0.39039564945597	0.000296541716786042	0.279998439797123	0.328896392551662	0.0944200089898648	0.344568900935289	0.0346109609657591	0.836237840194804
C_OTHER_SKIN	other malignant neoplasms of skin	malignant_neoplasm	ENSG00000248174.1	4_175036142_G_A	7267	1.64400549278558e-18	0.481321865611375	6.5039024249687e-19	0.190088684864812	0.328589449523811	0.962891451667307	0.456492773865622	0.92609801158915	0.421679514889209
C3_OTHER_SKIN	other malignant neoplasms of skin	malignant_neoplasm	ENSG00000248174.1	4_175036142_G_A	7267	1.64400549278558e-18	0.481321865611375	6.5039024249687e-19	0.190088684864812	0.328589449523811	0.962891451667307	0.456492773865622	0.92609801158915	0.421679514889209
C44	diagnoses - main icd10: c44 other malignant neoplasms of skin	malignant_neoplasm	ENSG00000116701.10	1_183558996_G_A	6497	2.04394245927608e-11	0.500796304002102	6.99985083977392e-12	0.17117873214745	0.328024963823009	0.181570984402897	0.151746317173666	0.348527250522675	0.198925161443428
L72	diagnoses - main icd10: l72 follicular cysts of skin and subcutaneous tissue	infections	ENSG00000270405.1	7_152718458_C_CGA	7823	7.33312989323712e-13	0.49631768394341	2.60069588289552e-13	0.175691167932949	0.327991148122647	0.978165357742122	0.621103273171337	0.792800911700791	0.441149433320525
L91	diagnoses - main icd10: l91 hypertrophic disorders of skin	infections	ENSG00000108641.10	17_19341494_C_G	4270	0.0156662221495597	0.475280765251675	0.0057905481868742	0.175345333715017	0.327917130696875	0.219549883092884	0.386590057692468	0.916346704024954	0.298570362595937
L12_INFECT_SKIN_OTHER	other local infections of skin and subcutaneous tissue	infections	ENSG00000226029.1	1_16794115_G_C	6500	2.57137819706226e-05	0.509779756144773	8.2036264357317e-06	0.162310303327083	0.327876023119738	0.342677531784765	0.384835271564161	0.996129375614766	0.326498593897646
C_OTHER_SKIN	other malignant neoplasms of skin	malignant_neoplasm	ENSG00000261729.1	1_185716964_A_C	4978	0.117932208582225	0.083981510444405	0.274842476577234	0.195392101265816	0.327851703130319	0.132995739709625	0.428073123276809	0.605750039539568	0.452661006379566
C3_OTHER_SKIN	other malignant neoplasms of skin	malignant_neoplasm	ENSG00000261729.1	1_185716964_A_C	4978	0.117932208582225	0.083981510444405	0.274842476577234	0.195392101265816	0.327851703130319	0.132995739709625	0.428073123276809	0.605750039539568	0.452661006379566
20001_1060	cancer code, self-reported: non-melanoma skin cancer	melanoma	ENSG00000246375.2	4_89206172_T_C	7429	7.253080140945e-06	0.528739797741442	1.97186449403806e-06	0.143418439872472	0.327832537441451	0.519946687485273	0.279713802351147	0.179157690408104	0.0750108346089297
L12_SKINSUBCUTISNAS	other and unspecified disorders of skin and subcutaneous tissue	infections	ENSG00000168724.10	5_33951693_C_G	7775	0.00229238889960587	0.455564066079732	0.0010752653625074	0.21335865953949	0.327709620118665	0.557135718085886	0.877461124641162	0.819141763322278	0.785481210093119
C44	diagnoses - main icd10: c44 other malignant neoplasms of skin	malignant_neoplasm	ENSG00000261534.1	9_124869062_G_T	6711	0.0132149031531849	0.48787968060813	0.0045274016107577	0.166819125898655	0.327558888729272	0.388257306183796	0.551755707265798	0.92340102825654	0.469413118561731
C44	diagnoses - main icd10: c44 other malignant neoplasms of skin	malignant_neoplasm	ENSG00000088756.8	18_6740591_A_G	7364	1.05630548310561e-06	0.483971136834684	4.13276358760805e-07	0.189025256632275	0.3270021369512	0.371105092997155	0.0147404578970577	0.0402088218960295	0.0512004202008888
40001_C439	underlying (primary) cause of death: icd10: c43.9 malignant melanoma of skin, unspecified	melanoma	ENSG00000225972.1	1_901806_G_C	3173	1.43366246856667e-10	0.51121324140075	4.55459368651764e-11	0.162080321213873	0.326706437196465	0.605629063271788	0.317722597169133	0.467730163944798	0.405780036348781
C44	diagnoses - main icd10: c44 other malignant neoplasms of skin	malignant_neoplasm	ENSG00000159459.7	15_42832534_C_T	4113	0.00267866615958479	0.393748478492823	0.00187332867908139	0.275041855297637	0.326657671370874	0.235794666053032	0.382559778158192	0.605040784525883	0.375362408199781
C3_SKIN	malignant neoplasm of skin	malignant_neoplasm	ENSG00000167468.12	19_1106845_C_T	8579	6.96915480921305e-07	0.00194040921862146	0.000241176138598969	0.671175735939719	0.32664198178758	0.657437576875506	0.400671577810114	0.0642238685880692	0.0716785797284005
C_OTHER_SKIN	other malignant neoplasms of skin	malignant_neoplasm	ENSG00000238151.1	20_29540333_T_G	2701	0.0001367624489317	0.394889000543543	9.66050080196023e-05	0.278611815230706	0.3262658167688	0.580925799606062	0.622240136515844	0.847300526432401	0.51394493714778
C3_OTHER_SKIN	other malignant neoplasms of skin	malignant_neoplasm	ENSG00000238151.1	20_29540333_T_G	2701	0.0001367624489317	0.394889000543543	9.66050080196023e-05	0.278611815230706	0.3262658167688	0.580925799606062	0.622240136515844	0.847300526432401	0.51394493714778
Q82	diagnoses - main icd10: q82 other congenital malformations of skin	congenital	ENSG00000162642.9	1_86222850_C_A	7558	0.00051119455916908	0.485634615605958	0.000197622005105422	0.187414579511519	0.326241988318249	0.0725685732436981	0.93291927742721	0.596544046292739	0.753842607154031
D04	diagnoses - main icd10: d04 carcinoma in situ of skin	cancer	ENSG00000196312.7	9_99584880_G_A	5430	3.01393439373731e-06	0.478241299387465	1.23730464910986e-06	0.196005725630182	0.32574872374331	0.149109029407384	0.643544251927394	0.999098439252237	0.608149342155046
L12_ATROPHICSKIN	atrophic disorders of skin	infections	ENSG00000187105.4	14_73998976_T_C	7216	3.29592308944479e-23	0.503321975002503	1.12263604272136e-23	0.171112716136807	0.325565308860691	0.999991435462197	0.280727685382404	0.259179073052015	0.463082587683554
L90	diagnoses - main icd10: l90 atrophic disorders of skin	unspecified	ENSG00000187105.4	14_73998976_T_C	7216	3.29592308944479e-23	0.503321975002503	1.12263604272136e-23	0.171112716136807	0.325565308860691	0.999991435462197	0.280727685382404	0.259179073052015	0.463082587683554
C44	diagnoses - main icd10: c44 other malignant neoplasms of skin	malignant_neoplasm	ENSG00000143434.11	1_151000257_T_C	4773	6.02268623189313e-09	2.02641115595117e-05	0.000200503162401797	0.67429349565124	0.325485731052113	0.430370383795553	0.0122780397902968	0.00820263142180566	0.0579279752778446
D04	diagnoses - main icd10: d04 carcinoma in situ of skin	cancer	ENSG00000204616.6	6_29923266_T_C	18150	8.46577630497549e-11	0.248298569990357	1.45445504256667e-10	0.426261673078208	0.325439756701331	0.410599156610443	0.0349128168115706	0.307605603873793	0.0491177058583386
L12_ATROPHICSKIN	atrophic disorders of skin	infections	ENSG00000125843.6	20_3137744_CA_C	8175	0.00221365059402068	0.304000264981498	0.00266584597894323	0.365774835984626	0.325345402460912	0.551200886886185	0.344905700307623	0.39040833512339	0.393583738080568
L90	diagnoses - main icd10: l90 atrophic disorders of skin	unspecified	ENSG00000125843.6	20_3137744_CA_C	8175	0.00221365059402068	0.304000264981498	0.00266584597894323	0.365774835984626	0.325345402460912	0.551200886886185	0.344905700307623	0.39040833512339	0.393583738080568
20002_1455	non-cancer illness code, self-reported: chronic skin ulcers	ulcers	ENSG00000228801.5	8_52736463_A_G	7012	0.00148941797178612	0.439052812221086	0.000792772544565187	0.233369356724643	0.32529564053792	0.0236779277474059	0.928481203363368	0.260551055471877	0.465848165680095
L12_NONIONRADISKINNAS	other and unspecified skin changes due to chronic exposure to nonionizing radiation	unspecified	ENSG00000249388.1	12_54496006_T_C	6137	0.00118053338116011	0.487845614440562	0.00044966636857032	0.185495863631653	0.325028322178054	0.584993261502205	0.0571546358139422	0.263118821056889	0.00850943669378381
40001_C439	underlying (primary) cause of death: icd10: c43.9 malignant melanoma of skin, unspecified	melanoma	ENSG00000115947.9	2_148758479_A_G	5181	4.57932475522281e-08	0.459733653169327	2.14732168886529e-08	0.215251756577568	0.32501452298664	0.0942252978013099	0.126710594402337	0.557925279458877	0.0503653206425472
Q82	diagnoses - main icd10: q82 other congenital malformations of skin	congenital	ENSG00000228701.1	10_93601721_T_TA	5860	1.60206638012987e-110	0.453187098869316	7.85748820702219e-111	0.221945091107126	0.324867810023563	0.112853312452619	0.484536646185359	0.432844115277613	0.641820231099486
L12_GRANULOMATOUSSKIN	granulomatous disorders of skin and subcutaneous tissue	infections	ENSG00000233767.1	21_46899842_C_T	7007	0.00804796090020211	0.478599711517957	0.00312697818430335	0.185631933397262	0.324593416000276	0.580517672745989	0.110811489588578	0.570166784861824	0.125599300131446
L92	diagnoses - main icd10: l92 granulomatous disorders of skin and subcutaneous tissue	infections	ENSG00000233767.1	21_46899842_C_T	7007	0.00804796090020211	0.478599711517957	0.00312697818430335	0.185631933397262	0.324593416000276	0.580517672745989	0.110811489588578	0.570166784861824	0.125599300131446
20001_1060	cancer code, self-reported: non-melanoma skin cancer	melanoma	ENSG00000198466.8	19_58372273_G_T	6548	0.00875450111867454	0.456099691727584	0.00397559600021473	0.206799723226952	0.324370487926574	0.301486422520736	0.727266104311056	0.931556646903194	0.729955478877802
C_OTHER_SKIN	other malignant neoplasms of skin	malignant_neoplasm	ENSG00000272459.1	5_176967336_A_C	6749	8.13760879625537e-08	0.435382087605545	4.49648573047399e-08	0.240248677991863	0.324369108061648	0.351387333780444	0.625101875798722	0.143004877324546	0.847920157452723
C3_OTHER_SKIN	other malignant neoplasms of skin	malignant_neoplasm	ENSG00000272459.1	5_176967336_A_C	6749	8.13760879625537e-08	0.435382087605545	4.49648573047399e-08	0.240248677991863	0.324369108061648	0.351387333780444	0.625101875798722	0.143004877324546	0.847920157452723
Q82	diagnoses - main icd10: q82 other congenital malformations of skin	congenital	ENSG00000170949.13	19_53595621_T_C	11259	0.00012378962868735	0.454104740337899	6.04466750395424e-05	0.221415780757206	0.324295242601168	0.180829916797048	0.0212850318992589	0.162957115909591	0.0446541457393708
C_MELANOMA_SKIN	malignant melanoma of skin	melanoma	ENSG00000172785.14	9_186620_A_T	6059	4.27410756945824e-51	0.328897565736131	4.51167415670828e-51	0.346854343796043	0.324248090467822	0.391101523854277	0.241889480165007	0.360700238842499	0.333320704231647
C3_MELANOMA_SKIN	malignant melanoma of skin	melanoma	ENSG00000172785.14	9_186620_A_T	6059	4.27410756945824e-51	0.328897565736131	4.51167415670828e-51	0.346854343796043	0.324248090467822	0.391101523854277	0.241889480165007	0.360700238842499	0.333320704231647
L72	diagnoses - main icd10: l72 follicular cysts of skin and subcutaneous tissue	infections	ENSG00000269899.1	8_11705442_G_T	7187	0.000178596205175396	0.485110353283589	7.02204807727242e-05	0.190411526822996	0.324229303207467	0.565592368382574	0.50607289290654	0.933537274548076	0.461553652008895
Q82	diagnoses - main icd10: q82 other congenital malformations of skin	congenital	ENSG00000214114.4	1_38415329_G_A	6479	0.0988852824818418	0.402812189119536	0.0344652088568711	0.140071304714202	0.323766014827548	0.13705589247091	0.78069109979121	0.643646656166969	0.616323480401291
C3_SKIN	malignant neoplasm of skin	malignant_neoplasm	ENSG00000165215.5	7_73150694_A_C	4166	2.54731519997237e-06	0.465301138211771	1.15657075291418e-06	0.21093933708549	0.323755820816786	0.212620691556751	0.00554680622158117	0.20450911446341	0.00795914512141268
L12_INFECT_SKIN_OTHER	other local infections of skin and subcutaneous tissue	infections	ENSG00000196867.3	19_57103435_A_C	9107	1.02617677453116e-10	0.479808588207256	4.2130053255889e-11	0.196663598337936	0.323527813310061	0.0884595558805291	0.132908244086696	0.64460580695465	0.146253548172693
Q82	diagnoses - main icd10: q82 other congenital malformations of skin	congenital	ENSG00000172845.9	2_175575649_A_G	6498	0.00209186246000535	0.495149597482688	0.000755458113495998	0.178495505606594	0.323507576337217	0.290339425053151	0.743341464146485	0.590476421869757	0.529944807360455
C3_SKIN	malignant neoplasm of skin	malignant_neoplasm	ENSG00000086570.8	5_151500542_T_G	7470	0.0177781433058512	0.353014311379798	0.0146913202546448	0.291397237504713	0.323118987554994	0.225890499301838	0.662221625776057	0.670454276520918	0.761557582555367
C_MELANOMA_SKIN	malignant melanoma of skin	melanoma	ENSG00000213397.6	X_152765018_A_G	3279	2.49605550023297e-06	0.426555861656996	1.46718827872344e-06	0.250407674563273	0.323032500535952	0.363809747661666	0.159832937947812	0.895449571113587	0.13165433848451
C3_MELANOMA_SKIN	malignant melanoma of skin	melanoma	ENSG00000213397.6	X_152765018_A_G	3279	2.49605550023297e-06	0.426555861656996	1.46718827872344e-06	0.250407674563273	0.323032500535952	0.363809747661666	0.159832937947812	0.895449571113587	0.13165433848451
C_OTHER_SKIN	other malignant neoplasms of skin	malignant_neoplasm	ENSG00000263293.1	17_45582136_C_G	4975	0.0292882500889326	0.427931358227972	0.0141087588535724	0.205820579188428	0.322851053641095	0.0447494523040143	0.682485824254485	0.549337625585288	0.861337271148407
C3_OTHER_SKIN	other malignant neoplasms of skin	malignant_neoplasm	ENSG00000263293.1	17_45582136_C_G	4975	0.0292882500889326	0.427931358227972	0.0141087588535724	0.205820579188428	0.322851053641095	0.0447494523040143	0.682485824254485	0.549337625585288	0.861337271148407
C43	diagnoses - main icd10: c43 malignant melanoma of skin	melanoma	ENSG00000169258.6	5_176019139_ATGATGG_A	5386	3.43386427549682e-19	0.497680259400051	1.2415898052958e-19	0.179624643176064	0.322695097423886	0.221049368153788	0.901948873013691	0.21995371689109	0.496627142737803
40001_C439	underlying (primary) cause of death: icd10: c43.9 malignant melanoma of skin, unspecified	melanoma	ENSG00000273245.1	2_74048826_A_G	4841	0.000229965141102739	0.39172178380177	0.000167643246814632	0.285240255700947	0.322640352109366	0.145037342109905	0.611720302172045	0.89365841990027	0.605902191711323
L12_ATROPHICSKIN	atrophic disorders of skin	infections	ENSG00000143515.12	1_155113391_C_T	4855	0.0325144158073343	0.401234762796524	0.0182952632939547	0.225444904992539	0.322510653109648	0.322183212149009	0.174217194898577	0.0287699211243098	0.0205391890973892
L90	diagnoses - main icd10: l90 atrophic disorders of skin	unspecified	ENSG00000143515.12	1_155113391_C_T	4855	0.0325144158073343	0.401234762796524	0.0182952632939547	0.225444904992539	0.322510653109648	0.322183212149009	0.174217194898577	0.0287699211243098	0.0205391890973892
40001_C439	underlying (primary) cause of death: icd10: c43.9 malignant melanoma of skin, unspecified	melanoma	ENSG00000226644.1	20_2220310_A_T	7559	2.46892088943308e-10	0.482655076052956	9.99071314357457e-11	0.194988413988283	0.32235650961196	0.997446418477279	0.000356628188568339	0.16792358620589	0.000752879785006126
L12_NONIONRADISKINNAS	other and unspecified skin changes due to chronic exposure to nonionizing radiation	unspecified	ENSG00000250075.1	4_68281650_G_T	6857	9.48528252403434e-06	0.497793542790383	3.44218293633313e-06	0.180326039883284	0.321867489860872	0.115450863122462	0.981554498771454	0.867381798618001	0.966629634788444
C3_SKIN	malignant neoplasm of skin	malignant_neoplasm	ENSG00000261729.1	1_185740229_G_A	4978	0.165300249376113	0.117713089463289	0.230970256765613	0.164155946445701	0.321860457949285	0.124186722939016	0.428073123276809	0.605750039539568	0.452661006379566
L12_SKINSUBCUTISNAS	other and unspecified disorders of skin and subcutaneous tissue	infections	ENSG00000104671.3	8_30126621_A_G	6478	0.0145838201933034	0.485919155614984	0.00518577116193841	0.172463163712921	0.321848089316853	0.109410965104665	0.591179050352485	0.13825160476714	0.929322158259548
40001_C439	underlying (primary) cause of death: icd10: c43.9 malignant melanoma of skin, unspecified	melanoma	ENSG00000028137.12	1_12583177_G_A	5881	0.0867587110472699	0.300996429981287	0.0650708978871363	0.225432049532325	0.321741911551982	0.627260026553227	0.321096576718373	0.648950521634546	0.34231220754192
C44	diagnoses - main icd10: c44 other malignant neoplasms of skin	malignant_neoplasm	ENSG00000085832.12	1_51866769_T_C	4369	2.72495324684077e-12	0.501051857501639	9.66385490599097e-13	0.177372939625482	0.321575202869186	0.401468494126242	0.492339810622235	0.607577063993592	0.555421248900887
C43	diagnoses - main icd10: c43 malignant melanoma of skin	melanoma	ENSG00000065357.15	12_56077418_C_T	5393	0.00781453894426723	0.504727971516941	0.00253545024408864	0.163438998250023	0.321483041044681	0.244341954470472	0.129015523887178	0.972452140327643	0.0778942484099471
L12_GRANULOMATOUSSKIN	granulomatous disorders of skin and subcutaneous tissue	infections	ENSG00000173467.4	7_16873356_A_G	8257	8.88206262480077e-06	0.442008823770236	4.76103499132666e-06	0.236607772189623	0.321369760942525	0.0576730988080804	0.978018505123584	0.205335525563332	0.60062971678321
L92	diagnoses - main icd10: l92 granulomatous disorders of skin and subcutaneous tissue	infections	ENSG00000173467.4	7_16873356_A_G	8257	8.88206262480077e-06	0.442008823770236	4.76103499132666e-06	0.236607772189623	0.321369760942525	0.0576730988080804	0.978018505123584	0.205335525563332	0.60062971678321
L12_GRANULOMATOUSSKIN	granulomatous disorders of skin and subcutaneous tissue	infections	ENSG00000260261.1	3_195683186_T_C	8359	9.06747845829909e-06	0.432362833354673	5.17393414369449e-06	0.2463864713445	0.321236453888226	0.165960716592781	0.955027104334123	0.245063357836448	0.72078893180951
L92	diagnoses - main icd10: l92 granulomatous disorders of skin and subcutaneous tissue	infections	ENSG00000260261.1	3_195683186_T_C	8359	9.06747845829909e-06	0.432362833354673	5.17393414369449e-06	0.2463864713445	0.321236453888226	0.165960716592781	0.955027104334123	0.245063357836448	0.72078893180951
D04	diagnoses - main icd10: d04 carcinoma in situ of skin	cancer	ENSG00000032444.11	19_8263648_A_G	9274	0.0521627059376566	0.0405106420688116	0.330181720961412	0.256104950103222	0.321039980928898	0.75561726771161	0.143572681588258	0.303638864296761	0.243738721160441
C44	diagnoses - main icd10: c44 other malignant neoplasms of skin	malignant_neoplasm	ENSG00000165194.10	X_99904872_A_G	3008	0.000296986694504119	0.553680770149385	6.71980858377662e-05	0.124958312434202	0.320996732636072	0.751512534201368	0.522165134755919	0.477366453736382	0.298881433543343
C3_SKIN	malignant neoplasm of skin	malignant_neoplasm	ENSG00000255495.1	8_11791617_G_C	7787	2.82039167365357e-10	0.118621252230095	1.33347054730353e-09	0.560515944407332	0.320862801747062	0.0435640739572052	0.345707607089056	0.205696873385467	0.589330632848851
C_OTHER_SKIN	other malignant neoplasms of skin	malignant_neoplasm	ENSG00000196937.6	7_120986360_A_G	6098	3.0747949735767e-20	0.517309669892607	9.64139522298197e-21	0.161887963517504	0.320802366589887	0.734898924134138	0.353178548809006	0.68873783620633	0.399612620743794
C3_OTHER_SKIN	other malignant neoplasms of skin	malignant_neoplasm	ENSG00000196937.6	7_120986360_A_G	6098	3.0747949735767e-20	0.517309669892607	9.64139522298197e-21	0.161887963517504	0.320802366589887	0.734898924134138	0.353178548809006	0.68873783620633	0.399612620743794
L12_HYPERTROPHICNAS	other and unspecified hypertrophic disorders of skin	infections	ENSG00000108932.7	17_66289041_T_G	6558	1.0884372543747e-09	0.526041375671022	3.17663475170273e-10	0.153205902865623	0.320752720057256	0.753087536695803	0.552454556874531	0.0759495115323101	0.98633730571257
L72	diagnoses - main icd10: l72 follicular cysts of skin and subcutaneous tissue	infections	ENSG00000237807.3	8_54753508_T_C	6989	0.0399336422616593	0.389095410894571	0.0233304964370802	0.227001202272836	0.320639248133853	0.685906991061029	0.163244973748653	0.0881540317033306	0.234787505667528
Q82	diagnoses - main icd10: q82 other congenital malformations of skin	congenital	ENSG00000121058.4	17_54169761_G_A	6530	0.0168106217758813	0.122928315435419	0.0650464408548133	0.475334709546284	0.319879912387602	0.48824536009446	0.1201468891897	0.0210718467635602	0.459733784315196
20001_1060	cancer code, self-reported: non-melanoma skin cancer	melanoma	ENSG00000184809.8	21_41048124_G_A	8606	4.04266957661374e-05	0.478369990490862	1.7085708085698e-05	0.201855847283632	0.319716649821654	0.942638331989015	0.0582029264869961	0.0297720571031487	0.196921959206571
C43	diagnoses - main icd10: c43 malignant melanoma of skin	melanoma	ENSG00000272369.1	12_46748965_C_G	6187	3.70309212643699e-05	0.520280583825861	1.14132144512939e-05	0.16003483724317	0.319636134795253	0.631449863683264	0.521929717825343	0.0807025513276953	0.965154295294947
C43	diagnoses - main icd10: c43 malignant melanoma of skin	melanoma	ENSG00000165879.7	10_99074939_C_G	5955	0.0255362373488423	0.431082783287044	0.0125454783046458	0.211463579158757	0.319371921900711	0.460094005139115	0.998132002983292	0.203558583856756	0.608800408657773
L12_ATROPHICSKIN	atrophic disorders of skin	infections	ENSG00000140382.10	15_77804568_G_T	6150	0.128832907209603	0.348458582945166	0.0549888911997703	0.148410946044259	0.319308672601202	0.0229275024972642	0.347132375503733	0.813351774377916	0.305647788524028
L90	diagnoses - main icd10: l90 atrophic disorders of skin	unspecified	ENSG00000140382.10	15_77804568_G_T	6150	0.128832907209603	0.348458582945166	0.0549888911997703	0.148410946044259	0.319308672601202	0.0229275024972642	0.347132375503733	0.813351774377916	0.305647788524028
40001_C439	underlying (primary) cause of death: icd10: c43.9 malignant melanoma of skin, unspecified	melanoma	ENSG00000116560.6	1_35876321_C_G	4963	0.0130438079361941	0.43090072747347	0.00696968937054361	0.229923742088289	0.319162033131503	0.0319872051440449	0.0604970496209386	0.186480884478094	0.090164518803049
20002_1455	non-cancer illness code, self-reported: chronic skin ulcers	ulcers	ENSG00000116221.11	1_54066538_T_C	7158	0.00401021672628302	0.387006467445056	0.00297624083149908	0.286903390530153	0.319103684467008	0.0448829801429774	0.00734126333190433	0.486585985345074	0.00257380623651626
L12_SKINSUBCUTISNAS	other and unspecified disorders of skin and subcutaneous tissue	infections	ENSG00000143434.11	1_151135855_A_C	4773	0.000147038812797874	0.494731219822767	5.54256218308999e-05	0.18616781869054	0.318898497052065	0.39257438877957	0.0122780397902968	0.00820263142180566	0.0579279752778446
40001_C439	underlying (primary) cause of death: icd10: c43.9 malignant melanoma of skin, unspecified	melanoma	ENSG00000254548.1	8_144807744_G_A	6140	4.62441972768011e-16	0.432194204537309	2.66725010478758e-16	0.248960005444148	0.318845790018542	0.884836309321655	0.773138284864092	0.645614538479974	0.891243748270225
L72	diagnoses - main icd10: l72 follicular cysts of skin and subcutaneous tissue	infections	ENSG00000228594.1	1_1205155_A_C	6521	0.0561794155769121	0.312055503961054	0.0478002974787329	0.265193886471615	0.318770896511685	0.594978373557395	0.0567974430159302	0.248567608415232	0.0582341235528141
C_MELANOMA_SKIN	malignant melanoma of skin	melanoma	ENSG00000182134.11	1_151748425_C_A	4968	0.0091690336953407	0.369400128131105	0.00733891711187306	0.295350028836263	0.318741892225418	0.785708632649364	0.460575857027528	0.952299251555489	0.356400769508902
C3_MELANOMA_SKIN	malignant melanoma of skin	melanoma	ENSG00000182134.11	1_151748425_C_A	4968	0.0091690336953407	0.369400128131105	0.00733891711187306	0.295350028836263	0.318741892225418	0.785708632649364	0.460575857027528	0.952299251555489	0.356400769508902
L12_HYPERTROPHICNAS	other and unspecified hypertrophic disorders of skin	infections	ENSG00000175857.4	5_57769431_TA_T	7866	0.159844604774148	0.202411814073248	0.140961120676406	0.178180986862344	0.318601473613853	0.863464879388507	0.0365312325227564	0.814871380364818	0.0257836675643842
L72	diagnoses - main icd10: l72 follicular cysts of skin and subcutaneous tissue	infections	ENSG00000233217.1	1_200964997_C_A	7582	0.000761750704685382	0.213704783506309	0.00165986877279739	0.465348121838338	0.31852547517787	0.740162827078613	0.00540683037059578	0.270902997173152	0.00761121572223741
40001_C439	underlying (primary) cause of death: icd10: c43.9 malignant melanoma of skin, unspecified	melanoma	ENSG00000250138.3	5_68821415_C_A	2723	1.38188156103318e-13	0.556920239331265	3.0999042700013e-14	0.124612603394268	0.318467157274299	0.480765639843681	0.324166048934145	0.483471279062608	0.125842483196539
L12_HYPERTROPHICNAS	other and unspecified hypertrophic disorders of skin	infections	ENSG00000109445.6	4_141430112_C_T	6660	0.0610086217735356	0.415459355230413	0.0263022782714967	0.17879604642108	0.318433698303475	0.453371736660669	0.659263054216753	0.530853284286588	0.804305344595692
L12_ATROPHICSKIN	atrophic disorders of skin	infections	ENSG00000178980.10	19_48280154_G_A	7506	0.000617781038833012	0.459204041922847	0.000298355862988747	0.221453057959942	0.31842676321539	0.138874052855485	0.897311620321653	0.709332247201884	0.993558967470621
L90	diagnoses - main icd10: l90 atrophic disorders of skin	unspecified	ENSG00000178980.10	19_48280154_G_A	7506	0.000617781038833012	0.459204041922847	0.000298355862988747	0.221453057959942	0.31842676321539	0.138874052855485	0.897311620321653	0.709332247201884	0.993558967470621
L91	diagnoses - main icd10: l91 hypertrophic disorders of skin	infections	ENSG00000164124.6	4_159087377_C_T	6277	8.89089017907061e-05	0.501502044984858	3.19705406527486e-05	0.180015566744698	0.318361508828001	0.199688327656939	0.0240575259751013	0.528071843580616	0.0159192063001139
C43	diagnoses - main icd10: c43 malignant melanoma of skin	melanoma	ENSG00000100592.11	14_60485377_T_G	6557	0.00147484794432418	0.384883877124637	0.00113003035067118	0.294580580269394	0.317930664310973	0.431007027546499	0.041984549533267	0.1074329016511	0.0751822669819917
20001_1060	cancer code, self-reported: non-melanoma skin cancer	melanoma	ENSG00000105523.3	19_49116555_A_G	8732	0.00145748815195219	0.472391037105232	0.00064162198705945	0.207640236589061	0.317869616166695	0.681235717483668	0.444948902921949	0.0565448110028537	0.94858001226439
L12_NONIONRADISKINNAS	other and unspecified skin changes due to chronic exposure to nonionizing radiation	unspecified	ENSG00000124614.9	6_34398879_C_T	8247	5.23742219364052e-23	0.315197071094561	6.10836656873496e-23	0.367294492363204	0.317508436542235	0.209148890259152	0.259742578948584	0.994054252767265	0.174384454413773
L12_NONIONRADISKINNAS	other and unspecified skin changes due to chronic exposure to nonionizing radiation	unspecified	ENSG00000184860.5	16_82033810_G_A	11725	3.01607946440278e-13	0.355983101280757	2.77065894562286e-13	0.326699186891242	0.317317711827423	0.999999999998913	0.0555689043819189	0.880826730326833	0.0271133771928981
Q82	diagnoses - main icd10: q82 other congenital malformations of skin	congenital	ENSG00000169217.4	16_30404484_G_C	2825	0.0566311596862322	0.48390723206401	0.0149434120668435	0.127372720154892	0.317145476028023	0.0920193321652962	0.664938081060203	0.944002909615429	0.667580053217504
L91	diagnoses - main icd10: l91 hypertrophic disorders of skin	infections	ENSG00000263072.1	16_3181996_G_A	6120	1.57306988493347e-15	0.444636267923369	8.44418869974618e-16	0.23836232142532	0.317001410651306	0.75139202941669	0.902044134919532	0.694503477595849	0.979215428667134
L12_ATROPHICSKIN	atrophic disorders of skin	infections	ENSG00000232987.1	11_2001895_T_C	8498	0.000291501123200465	0.44970945506789	0.000151209906711205	0.232960171449249	0.316887662452949	0.384756357626631	0.0277709781386548	0.74237982619859	0.0208804498620751
L90	diagnoses - main icd10: l90 atrophic disorders of skin	unspecified	ENSG00000232987.1	11_2001895_T_C	8498	0.000291501123200465	0.44970945506789	0.000151209906711205	0.232960171449249	0.316887662452949	0.384756357626631	0.0277709781386548	0.74237982619859	0.0208804498620751
L12_GRANULOMATOUSSKIN	granulomatous disorders of skin and subcutaneous tissue	infections	ENSG00000225492.2	1_89895889_A_G	5818	0.0163549114929063	0.414426898185555	0.00960569958014407	0.243088050609267	0.316524440132128	0.0636896509145415	0.335001730936971	0.519479882094697	0.179616344180735
L92	diagnoses - main icd10: l92 granulomatous disorders of skin and subcutaneous tissue	infections	ENSG00000225492.2	1_89895889_A_G	5818	0.0163549114929063	0.414426898185555	0.00960569958014407	0.243088050609267	0.316524440132128	0.0636896509145415	0.335001730936971	0.519479882094697	0.179616344180735
40001_C439	underlying (primary) cause of death: icd10: c43.9 malignant melanoma of skin, unspecified	melanoma	ENSG00000262003.1	17_812750_A_G	8585	1.53775628173642e-05	0.357607318384937	1.40257839712712e-05	0.325855008880849	0.316508269387425	0.788404123066467	0.545997187672051	0.782604535153118	0.574974330786998
L12_NONIONRADISKINNAS	other and unspecified skin changes due to chronic exposure to nonionizing radiation	unspecified	ENSG00000011523.9	2_65750421_T_C	7102	0.0102585471842131	0.333462195526877	0.0101520015391466	0.329682400151004	0.31644485559876	0.364076379506107	0.166028215981542	0.432112278526412	0.198082904395433
L12_GRANULOMATOUSSKIN	granulomatous disorders of skin and subcutaneous tissue	infections	ENSG00000196453.7	7_149203096_A_G	6976	0.00234978944354855	0.494921077746808	0.000881879081072385	0.185428114885271	0.3164191388433	0.121915859257145	0.0401613170366813	0.0113415770210544	0.252307251381853
L92	diagnoses - main icd10: l92 granulomatous disorders of skin and subcutaneous tissue	infections	ENSG00000196453.7	7_149203096_A_G	6976	0.00234978944354855	0.494921077746808	0.000881879081072385	0.185428114885271	0.3164191388433	0.121915859257145	0.0401613170366813	0.0113415770210544	0.252307251381853
C3_SKIN	malignant neoplasm of skin	malignant_neoplasm	ENSG00000263508.1	17_10172497_A_C	7470	0.0180137157250068	0.424608885948428	0.00982546752540505	0.231283968411559	0.316267962389601	0.502138564006076	0.814867296196806	0.410130169554484	0.906659552313978
L12_GRANULOMATOUSSKIN	granulomatous disorders of skin and subcutaneous tissue	infections	ENSG00000246575.2	2_85622059_T_C	6737	0.0867306898529557	0.431777271623641	0.0277206183062211	0.13768734885732	0.316084071359862	0.590552395666689	0.3268010151704	0.987810082896578	0.259980598336351
L92	diagnoses - main icd10: l92 granulomatous disorders of skin and subcutaneous tissue	infections	ENSG00000246575.2	2_85622059_T_C	6737	0.0867306898529557	0.431777271623641	0.0277206183062211	0.13768734885732	0.316084071359862	0.590552395666689	0.3268010151704	0.987810082896578	0.259980598336351
C_MELANOMA_SKIN	malignant melanoma of skin	melanoma	ENSG00000256612.3	19_41420897_G_GA	6631	3.14522629632309e-09	0.506054005039637	1.10826042758277e-09	0.177998607808518	0.31594738289836	0.999399574824237	0.526466070985759	0.0501284328555673	0.898505775217762
C3_MELANOMA_SKIN	malignant melanoma of skin	melanoma	ENSG00000256612.3	19_41420897_G_GA	6631	3.14522629632309e-09	0.506054005039637	1.10826042758277e-09	0.177998607808518	0.31594738289836	0.999399574824237	0.526466070985759	0.0501284328555673	0.898505775217762
[truncated: 6,581 more rows]
